# Supplementary material for: Global-Mode Analysis of Full-Disk Data from the Michelson Doppler Imager and the Helioseismic and Magnetic Imager
Source: Sol Phys. 2018 Jan 31;293(2):29. doi: 10.1007/s11207-017-1201-5 (PMC6566312; doi:10.1007/s11207-017-1201-5)
Supplement: Supplementary file 3 — (TAR 230.0 MB) [file 11207_2017_1201_MOESM3_ESM.tar › MDI/mdivwfdapb0.1834]

   0  20 2899.0427    3.4024  0.9480 13.3141  0.0000  0.1474   0.5183   0.4145    0.8310   0.0000     0.0000       0.00000       0.00000       0.00000       0.00000       0.00000       0.00000       0.00000       0.00000       0.00000       0.00000       0.00000
   0  22 3168.7124    4.6247  1.5227 12.2374  0.0000  0.1474   0.4979   0.6521    2.6221   0.0000     0.0000       0.00000       0.00000       0.00000       0.00000       0.00000       0.00000       0.00000       0.00000       0.00000       0.00000       0.00000
   0  23 3303.4080    4.0458  1.8053 12.9831  0.0000  0.1865   0.4752   0.7373    1.1227   0.0000     0.0000       0.00000       0.00000       0.00000       0.00000       0.00000       0.00000       0.00000       0.00000       0.00000       0.00000       0.00000
   0  24 3439.1404    3.9033  1.7875 13.4123  0.0000  0.2176   0.5035   0.6245    0.7591   0.0000     0.0000       0.00000       0.00000       0.00000       0.00000       0.00000       0.00000       0.00000       0.00000       0.00000       0.00000       0.00000
   0  25 3575.2397    3.2990  3.7821 12.7571 -0.0166  0.3409   0.2689   1.2087    0.5241   0.0000     0.0000       0.00000       0.00000       0.00000       0.00000       0.00000       0.00000       0.00000       0.00000       0.00000       0.00000       0.00000
   1  13 2020.8979    0.6716  0.5896 12.1985  0.0000  0.0949   0.0781   0.1887    0.1549   0.0000   432.3057       45.7272       0.00000       0.00000       0.00000       0.00000       123.237       60.1225       0.00000       0.00000       0.00000       0.00000
   1  14 2156.7434    0.9809  1.0871 12.7448  0.0000  0.1711   0.0929   0.2925    0.1677   0.0000   384.1826       31.1815       0.00000       0.00000       0.00000       0.00000       227.649       95.1480       0.00000       0.00000       0.00000       0.00000
   1  15 2291.9053    0.9983  1.1287 12.2871  0.0000  0.1564   0.0867   0.3270    0.2265   0.0000   274.6749      -80.4698       0.00000       0.00000       0.00000       0.00000       217.673       83.2369       0.00000       0.00000       0.00000       0.00000
   1  16 2425.4423    1.4855  0.9109 12.8519  0.0000  0.1283   0.1157   0.2251    0.2094   0.0000   632.1155      -7.33339       0.00000       0.00000       0.00000       0.00000       188.043       70.2997       0.00000       0.00000       0.00000       0.00000
   1  17 2559.1481    2.2474  0.8693 11.7717  0.0000  0.0715   0.1478   0.1809    0.4469   0.0000   499.1999      -39.3975       0.00000       0.00000       0.00000       0.00000       97.9582       43.1724       0.00000       0.00000       0.00000       0.00000
   1  18 2693.1883    2.9275  1.1004 10.3196  0.0069  0.0835   0.1910   0.2265    3.2865   0.0000   342.3186       44.2456       0.00000       0.00000       0.00000       0.00000       88.0832       55.0953       0.00000       0.00000       0.00000       0.00000
   1  19 2828.1969    3.0446  1.2681 11.4122  0.0000  0.0859   0.1735   0.2826    1.2501   0.0000   471.7039       64.1328       0.00000       0.00000       0.00000       0.00000       97.2859       66.0173       0.00000       0.00000       0.00000       0.00000
   1  20 2963.3220    4.0952  0.7033 13.1274  0.0000  0.0657   0.3100   0.1746    0.4795   0.0000   492.2533      -49.9827       0.00000       0.00000       0.00000       0.00000       81.7758       48.5818       0.00000       0.00000       0.00000       0.00000
   1  21 3098.1027    4.1804  1.0533 12.0339 -0.0038  0.0823   0.2455   0.2098    1.6272   0.0000   421.9092       106.724       0.00000       0.00000       0.00000       0.00000       102.656       58.6592       0.00000       0.00000       0.00000       0.00000
   1  22 3233.1877    4.0890  1.4962 11.1560 -0.0014  0.0942   0.2139   0.2743    2.4057   0.0000   126.0915      -157.898       0.00000       0.00000       0.00000       0.00000       103.839       72.0309       0.00000       0.00000       0.00000       0.00000
   1  24 3504.0673    3.1486  3.5431 11.9271 -0.0004  0.1642   0.1058   0.4311    0.3238   0.0000   844.1275      -156.664       0.00000       0.00000       0.00000       0.00000       214.360       108.595       0.00000       0.00000       0.00000       0.00000
   1  25 3640.5871    2.7600  4.6877 12.3008 -0.0006  0.2030   0.0821   0.5908    0.1781   0.0000   312.8414       46.7550       0.00000       0.00000       0.00000       0.00000       268.851       131.719       0.00000       0.00000       0.00000       0.00000
   2  11 1810.2604    0.3795  0.1649 11.7408  0.0000  0.0501   0.0584   0.0802    0.0827   0.0000   397.0931       7.15547      -4.02594      -2.71849       0.00000       0.00000       21.0925       33.2344       12.0842       10.0010       0.00000       0.00000
   2  12 1945.7911    0.5769  0.4034 11.0887  0.0000  0.0510   0.0496   0.1208    0.1478   0.0000   407.2649      -14.6508      -18.1750       16.1892       0.00000       0.00000       36.4910       30.3871       16.6715       7.54778       0.00000       0.00000
   2  13 2081.9751    0.7535  0.9292 11.3030  0.0000  0.0928   0.0471   0.1646    0.1786   0.0000   403.0213      -39.0824       27.9395       1.00241       0.00000       0.00000       49.6723       62.1116       22.4752       16.2057       0.00000       0.00000
   2  14 2217.5756    1.0394  0.9086 10.9454  0.0000  0.0684   0.0547   0.1387    0.2528   0.0000   458.8747       9.73439       16.8369       3.91566       0.00000       0.00000       53.8439       42.9799       23.0892       7.25876       0.00000       0.00000
   2  15 2352.1694    1.3586  1.1740 11.1509  0.0000  0.0655   0.0657   0.1918    0.3420   0.0000   461.8895      -22.4439      -5.43670      -17.5149       0.00000       0.00000       43.6396       39.8191       20.9677       9.38711       0.00000       0.00000
   2  16 2485.8516    1.9233  1.0901 10.2036  0.0000  0.0605   0.0876   0.1561    1.0662   0.0000   492.7192      -16.7806      -24.8340       2.84886       0.00000       0.00000       45.0089       37.5961       20.1493       7.64748       0.00000       0.00000
   2  18 2754.4763    2.7993  1.1435  1.3264  0.0000  0.0585   0.1262   0.1557 1000.0000   0.0000   404.6560      -21.8518       14.7083      -5.22439       0.00000       0.00000       43.2226       35.7892       20.2058       7.69626       0.00000       0.00000
   2  19 2889.6267    3.5218  1.1636 -2.2403  0.0000  0.0630   0.1546   0.1491 1000.0000   0.0000   501.3238       6.69240      -26.7457      -12.1505       0.00000       0.00000       47.6188       38.1202       22.4072       7.79334       0.00000       0.00000
   2  20 3024.6879    4.1864  1.1953 11.6571  0.0000  0.0654   0.1847   0.1638    1.5820   0.0000   409.9853       26.0329       27.1322      -12.7944       0.00000       0.00000       51.6341       40.0735       23.2448       7.48344       0.00000       0.00000
   2  21 3160.0078    4.5132  0.9900  6.2584  0.0000  0.0528   0.2121   0.1401  374.0282   0.0000   461.1197       45.8150       8.35404      -6.41649       0.00000       0.00000       41.2995       32.4550       18.4778       6.22403       0.00000       0.00000
   2  23 3430.7496    3.3776  2.2158 11.9283  0.0000  0.0867   0.1119   0.2302    0.4770   0.0000   389.2350      -20.5215      -51.8120     -0.249151       0.00000       0.00000       62.9109       53.6567       29.3982       11.0596       0.00000       0.00000
   2  24 3566.6727    2.9140  3.8077  4.1624  0.0000  0.1171   0.0702   0.3018  405.8434   0.0000   356.8027       48.2447      -46.3225     -0.295451       0.00000       0.00000       82.7183       69.5965       42.6769       15.5897       0.00000       0.00000
   3  11 1865.2741    0.4562  0.3164 10.3251  0.0000  0.0427   0.0353   0.0812    0.1081   0.0000   424.0582      -4.18906       3.81207      -8.05734       1.40607      0.263584       15.2160       20.2193       13.9014       9.70463       4.64390       1.68180
   3  12 2001.1298    0.6122  0.3268 10.2597  0.0000  0.0490   0.0562   0.0878    0.1422   0.0000   426.4189       12.0601       1.67360      -1.55935       2.30903    -0.0838378       19.3438       19.8457       17.7809       9.69158       6.32331       1.54012
   3  13 2137.6765    0.9049  0.8420  9.5998  0.0000  0.0508   0.0448   0.1451    0.4933   0.0000   417.5502       28.2017       7.27874       19.8469      -1.60834      0.161580       25.8295       26.9168       16.7961       10.5908       3.83349       1.57561
   3  14 2273.3638    1.0841  1.1101  8.7258  0.0000  0.0569   0.0470   0.1394    1.7662   0.0000   442.0265      -62.5184      -2.73388       13.5078      -1.29808     -0.501120       29.8076       27.4428       20.7221       12.5020       5.43897       1.52663
   3  15 2407.5667    1.6795  1.1713  8.3944 -0.0022  0.0558   0.0690   0.1652    4.8632   0.0000   482.8397      -16.9565       27.9855      -5.92221      -9.62496      0.760930       29.8913       27.8962       20.5234       9.79094       5.49216       1.45724
   3  16 2541.5973    1.8955  1.0070 11.3354  0.0000  0.0515   0.0946   0.1534    0.5315   0.0000   438.9869       5.66303       1.01404      -1.68386     -0.860552      0.933117       29.5569       27.3973       18.6506       10.0988       4.90102       1.49615
   3  17 2676.1241    2.5648  0.9514 11.7253  0.0000  0.0563   0.1197   0.1472    0.5566   0.0000   434.5034      -24.8186       11.0503      -2.15122       2.06111      0.265118       29.2013       20.8276       21.1995       14.4583       5.76204       1.26931
   3  18 2811.3344    3.2443  0.9310 11.7599  0.0000  0.0453   0.1503   0.1337    0.8546   0.0000   411.8730       9.95628       30.7486       9.49389      -6.66784      -2.23071       21.1789       21.4969       15.3388       10.2703       4.12809       1.44375
   3  19 2947.0225    3.7040  0.9979 12.0834  0.0005  0.0633   0.1667   0.1228    0.8646   0.0000   398.6598      -16.4265       22.9949      -11.0417      0.973964      0.355482       33.2933       24.2447       23.8704       16.5361       6.27072       1.35043
   3  20 3082.2705    4.3963  1.0123 11.5821  0.0000  0.0480   0.1823   0.1308    1.6759   0.0000   425.3714       21.1565       26.9795      0.327389      -2.69424      -2.57250       26.0740       23.2276       17.9201       10.7137       4.54328       1.18198
   3  21 3217.6914    4.2516  1.2256 12.0320  0.0000  0.0543   0.1730   0.1577    1.2138   0.0000   426.1826       24.0370       12.1779       17.8935       5.75795      -1.04180       30.6903       28.7962       20.1139       10.8168       4.74951       1.37237
   3  22 3353.4551    3.7375  1.9762 10.9202  0.0008  0.0655   0.1230   0.2186    1.6036   0.0000   473.0782      -26.8135      -18.7388       1.46520      0.491605      -2.14433       35.5511       32.4938       24.7083       14.1779       6.20567       1.70584
   3  23 3489.4706    3.2726  2.8132 -3.2817  0.0000  0.0799   0.0874   0.2301 1000.0000   0.0000   436.7432       40.3210       55.9827       7.55174       15.4582      -3.02973       42.8786       40.5533       29.5378       15.8186       7.60559       2.13186
   3  24 3625.9277    2.6785  4.1133 10.0896  0.0000  0.0990   0.0608   0.2956    0.7340   0.0000   441.4456      -86.3565       32.7457       6.87836      -18.4993     0.0180487       50.2540       48.1687       36.1006       20.2295       9.69958       2.80787
   3  25 3762.7339    2.2744  5.7316 10.2593  0.0000  0.1331   0.0482   0.3765    0.4289   0.0000   645.8139       19.3839      -28.6774      -3.36261      -4.42465      -3.28674       72.5701       69.9698       47.9230       27.2426       11.5700       3.65009
   4  10 1778.0156    0.3430  0.2851 10.6461  0.0000  0.0467   0.0254   0.0637    0.0732   0.0000   428.3447       1.48112       3.28279       1.04432      -1.45983      -1.52000       20.6573       22.1553       16.8409       9.49581       4.56731       2.02639
   4  12 2051.6735    0.6408  0.6419 10.2382  0.0000  0.0406   0.0311   0.0974    0.1579   0.0000   411.2853      -26.5553       40.2606     -0.643683       4.37557       3.60077       14.0184       17.0000       14.0250       8.53395       5.13817       2.83277
   4  13 2188.3544    0.9170  0.6977 10.4758  0.0000  0.0466   0.0383   0.0879    0.2065   0.0000   402.0911       2.70135      -9.68933       16.5175      -2.80369       1.45297       14.5999       17.0049       16.6773       8.99425       6.83119       2.94924
   4  14 2324.0834    1.3309  1.0048  9.8504  0.0000  0.0479   0.0502   0.1339    0.7637   0.0000   440.6424      -12.1049       22.2542      -8.69787     -0.481073      -3.01009       16.9427       18.8142       14.6099       11.6132       6.11837       3.29772
   4  15 2458.4529    1.6482  0.8371 11.2378  0.0000  0.0461   0.0649   0.1144    0.3388   0.0000   425.5442      -19.7693       5.05633      -20.1058       4.51684      -1.83395       16.3608       17.0547       16.4122       9.52967       6.43310       3.07087
   4  16 2592.9413    2.2209  1.1339  7.0573  0.0000  0.0479   0.0750   0.1268   31.0512   0.0000   412.3797      -2.51327       17.2404       11.1754      -9.25192     -0.600851       18.0762       19.7328       15.8833       11.2404       6.06163       3.35974
   4  17 2728.3924    3.0600  0.7906 10.2495  0.0000  0.0402   0.1196   0.0947    2.0433   0.0000   440.9015       1.64467       22.2245      -10.6011      -6.19089      -5.28855       14.3827       13.5949       13.2915       8.95031       5.79684       2.82938
   4  18 2864.1681    3.6768  0.8971  9.5414  0.0000  0.0415   0.1346   0.0934    7.0451   0.0000   458.2455      -8.06596       7.67566       3.82854       2.87966      0.415013       18.3990       18.4169       14.6838       9.84329       5.71030       2.55276
   4  19 3000.1455    4.4206  0.8587  5.1627  0.0000  0.0361   0.1759   0.1104  894.0277   0.0000   414.8958      -28.9866       3.22035       5.59660      -2.10413      -3.68184       14.5813       14.1222       11.6944       9.08320       5.32165       2.46227
   4  20 3135.9709    4.2890  1.1728 12.3705  0.0000  0.0467   0.1546   0.1395    0.8952   0.0000   431.1843      0.737408       9.06506      -3.80474       1.77330      -1.13957       18.0669       19.2411       15.9216       10.6959       6.85543       2.90607
   4  21 3271.6874    4.2431  1.3950  4.6740  0.0000  0.0486   0.1351   0.1427 1000.0000   0.0000   432.6429       12.3038       1.51251      -16.5601       7.69057      -4.98592       20.3969       20.9561       16.1400       11.8509       6.50309       3.31413
   4  22 3407.8992    3.6814  2.1862 11.2901  0.0000  0.0634   0.0943   0.1728    0.7582   0.0000   446.8515       17.8458       27.3695      -13.1053      -7.88329       2.12156       25.1291       26.5792       21.5741       14.5157       8.72202       3.97726
   4  23 3544.7072    3.1417  3.1698 10.5109  0.0000  0.0791   0.0666   0.2116    0.7140   0.0000   440.8134       60.0353       24.0490      -12.3932      -6.94395       4.75594       31.9401       33.6882       26.9729       17.8327       10.3647       4.90756
   4  24 3681.4682    2.6049  4.5631 10.1973 -0.0017  0.0964   0.0444   0.2516    0.4298   0.0000   395.7149       15.4080      -13.0245      -20.4422      -28.0676      -10.3896       37.6793       37.8502       32.2625       22.7486       13.0524       6.69882
   4  25 3818.6201    2.1711  6.6735  9.3349  0.0000  0.1240   0.0299   0.3263    0.4654   0.0000   410.9452      -2.13831       33.9995      -1.07754      -7.37278       12.1178       47.3811       50.5259       40.9600       28.3626       16.6131       8.02828
   5   9 1685.8102    0.2886  0.2298  9.8563  0.0000  0.0410   0.0215   0.0526    0.0623   0.0000   435.1686      -3.99158       8.00815       7.65471      -2.21722      0.195713       12.5442       8.80336       7.00393       9.63120       6.99676       3.69235
   5  10 1823.3896    0.3983  0.3137  9.9509  0.0000  0.0251   0.0257   0.0652    0.0766   0.0000   437.8401      -1.11659       13.3736      -1.85410      -4.12759       2.10094       7.54255       7.86261       7.54266       5.64052       3.92041       2.18038
   5  11 1960.5633    0.5538  0.4772  9.8616  0.0000  0.0385   0.0286   0.0738    0.1286   0.0000   435.2113      -3.83305       22.9051      -4.19738      -4.88298      0.956310       10.9378       13.1326       9.39297       8.46110       6.40163       3.55846
   5  12 2098.4499    0.7389  0.5214 10.1850  0.0000  0.0349   0.0353   0.0726    0.1325   0.0000   431.9706      -5.40265       15.6530       14.9380      -1.19091      -5.33329       11.1793       13.7447       10.3492       8.05767       4.97914       3.03080
   5  13 2235.3881    1.0345  0.7095 10.3489  0.0000  0.0362   0.0438   0.0850    0.2087   0.0000   442.5593      -16.3670       23.4999      -12.4711      -2.81717       2.07730       11.7067       12.3922       11.8765       8.42621       4.99534       2.90884
   5  14 2371.0348    1.3567  0.8713 10.3541  0.0000  0.0385   0.0488   0.0853    0.3380   0.0000   430.4582       2.91011       6.19270       9.12940       6.77943       3.76501       12.0831       12.5789       11.5847       8.91127       6.38762       3.76792
   5  15 2506.0664    1.8985  0.8992 11.0304  0.0013  0.0363   0.0696   0.1019    0.3857   0.0000   459.5045       5.56541       11.9260       14.1711       1.06581      -2.15049       12.5978       12.6754       10.8102       8.98821       6.57052       3.86365
   5  16 2641.1620    2.3293  0.9710 11.2986  0.0000  0.0405   0.0839   0.1076    0.5203   0.0000   413.5269       21.6294       20.8376       1.31618      -9.88853      -4.11907       13.1149       14.2104       11.4171       9.80019       7.08899       3.95316
   5  17 2777.2341    3.0891  1.0481 10.6044 -0.0050  0.0387   0.1061   0.1209    2.6000   0.0000   429.9445      -2.63736     -0.186761       10.3238       12.9424      -5.64608       12.2829       13.7194       11.6393       9.45431       6.09898       3.54866
   5  18 2913.6388    3.7628  0.7681 12.6549  0.0000  0.0438   0.1555   0.0890    0.4213   0.0000   426.1204       8.97161       6.41283      -14.9524      -8.59955       1.65937       15.2679       16.6283       13.9144       10.6267       7.32796       3.74773
   5  19 3049.9469    4.5873  0.8245 12.1324  0.0000  0.0337   0.1740   0.0941    1.0371   0.0000   442.4453       13.4824       11.6625      -1.90334       1.57982     -0.358981       10.5405       11.5340       10.3435       7.79331       5.51066       3.06257
   5  20 3186.2293    4.2600  1.1433 12.2767  0.0000  0.0511   0.1642   0.1262    1.1837   0.0000   450.8558       12.5507      -2.86689      0.496931    -0.0107710      -7.16310       19.5686       22.5458       18.3675       12.9284       7.62452       3.97181
   5  21 3322.4955    3.6179  1.6574 12.2830  0.0000  0.0545   0.1129   0.1628    0.5088   0.0000   459.8118      -1.84342      0.386747      -32.6880      -6.85699      -10.6315       17.1758       19.6723       17.1482       13.5737       7.92333       4.78754
   5  22 3459.3556    3.3028  2.1508 11.6799 -0.0002  0.0603   0.0859   0.1677    0.4845   0.0000   423.9247      -8.04827       7.66289       7.25708       4.68523      -2.03293       19.4500       21.4132       19.0542       14.2174       9.69390       5.74564
   5  23 3596.4919    2.7782  3.2189 11.6072  0.0011  0.0802   0.0614   0.2182    0.2410   0.0000   442.1567       25.3146       5.19360       35.6990      -1.84434       5.89463       24.6257       29.0261       23.7464       18.9116       12.1910       7.14565
   5  24 3734.0862    2.3328  4.8241 10.7089  0.0000  0.0973   0.0415   0.2670    0.2276   0.0000   423.8574       28.0004      -15.5813       32.5113      -1.36939      -7.71446       30.7127       33.8757       30.1194       22.6654       15.2235       8.76171
   5  25 3871.7296    1.9302  6.4227 10.4624  0.0000  0.1153   0.0312   0.3315    0.1647   0.0000   421.7053       53.9925       60.5688      -22.1032       10.1793      -4.92474       35.4385       40.0615       34.7025       26.7334       18.5847       10.4978
   5  26 4009.7842    1.6605  8.2594 10.2696  0.0000  0.1416   0.0251   0.3942    0.1364   0.0000   434.9711      -22.7473      -28.3663      -10.9305       11.0551      -15.0773       42.2558       46.8702       43.1878       32.3184       22.6974       13.1436
   5  28 4286.2347    1.1695 12.4806 10.1786  0.0000  0.2105   0.0181   0.6110    0.0928   0.0000   425.8566       20.7675       86.8634      -11.9082       21.4130      -2.45069       66.1543       74.5246       67.4283       49.4258       33.5505       19.3197
   6   9 1727.7811    0.2779  0.2518  9.7617  0.0000  0.0285   0.0178   0.0494    0.0619   0.0000   433.3492      -9.95935       15.0695       11.3954      -8.06783      -3.32970       6.49579       8.44254       6.41052       5.64109       5.70363       2.91087
   6  10 1866.0987    0.4403  0.3948  9.9199  0.0000  0.0276   0.0220   0.0587    0.0754   0.0000   425.9393      -6.34548      -1.45929      -4.22971       1.38742       3.31420       7.26294       9.13944       7.39623       6.89736       4.41340       2.70175
   6  11 2004.0163    0.6171  0.3899  9.9609  0.0000  0.0249   0.0317   0.0620    0.0934   0.0000   438.2217      -8.52221       20.1105      -4.08479       13.1480      -2.87023       6.30195       7.53857       6.29498       4.83608       5.03422       3.15609
   6  12 2142.4795    0.8241  0.6585  9.8915  0.0000  0.0299   0.0318   0.0789    0.1606   0.0000   446.7228      -12.2357      -6.05317      -2.94514       1.71492       1.03814       7.68619       9.31262       8.10729       6.91040       4.76218       3.21810
   6  13 2279.7847    1.0906  0.8080 10.5079  0.0000  0.0368   0.0397   0.0844    0.1865   0.0000   436.6777      -3.97513      -2.49105      -3.73145      -6.48064      -3.22097       11.3622       12.4862       11.2307       8.95204       6.16004       4.21946
   6  14 2415.4926    1.6101  0.9576 10.5394  0.0000  0.0368   0.0526   0.0929    0.3459   0.0000   426.1744      -8.59788       9.48648      -11.9159      -2.24239      0.547855       9.96110       11.0254       11.1705       8.20829       6.01790       3.96572
   6  15 2551.0774    2.0490  0.8763 11.2114  0.0000  0.0350   0.0688   0.0908    0.2977   0.0000   433.3853       4.50767       8.05592       6.71653      -1.54818       4.84905       7.75107       9.86236       8.54351       7.97899       5.13220       3.92340
   6  16 2687.0912    2.6632  0.9711 11.6047  0.0000  0.0340   0.0878   0.1021    0.3361   0.0000   451.0531      -5.16942       17.0841     -0.157456      -6.08066       6.05943       9.14785       10.4354       9.48652       7.82427       5.58095       3.62199
   6  17 2823.7234    3.2603  0.9201 11.5640 -0.0004  0.0324   0.1060   0.0897    0.5160   0.0000   430.7839      -13.4238      0.959088       5.88158     -0.736205      -4.82103       8.52323       9.58835       8.76273       7.33547       5.45508       3.59129
   6  18 2960.7624    3.8796  0.9421 11.6220  0.0000  0.0317   0.1231   0.0943    0.6658   0.0000   428.1249       6.46267       8.15317      -14.2009      -1.60555      0.838867       8.06145       8.91296       8.59097       7.00120       5.39066       3.58709
   6  19 3097.3123    4.5002  0.8969 12.7531  0.0000  0.0321   0.1515   0.0911    0.3801   0.0000   434.6018       7.00813      -21.9388      -8.13945       5.65309      -2.43884       8.85545       9.79442       9.28022       7.63359       5.43625       3.48278
   6  20 3233.9965    4.1795  1.2480 11.9875 -0.0002  0.0400   0.1255   0.1118    0.8400   0.0000   432.9403      -17.2719       33.7979      -21.6400      -8.92156      -2.07389       10.5523       11.5027       11.3217       8.94380       6.80842       4.33360
   6  21 3371.0860    3.7696  1.6892 11.9699  0.0000  0.0512   0.1065   0.1282    0.5482   0.0000   428.1480       9.60757      -2.29697      -28.1747      -5.17204      0.782677       14.0073       15.3716       14.5780       11.7997       8.48507       5.65366
   6  22 3508.2404    3.2043  2.5678 11.4985  0.0008  0.0620   0.0714   0.1830    0.3508   0.0000   397.0562       6.06437       4.91616       13.0674       1.73520      -4.11600       15.6638       18.5714       17.1151       13.6925       10.3109       6.56559
   6  23 3646.0815    2.5586  3.5092 11.3120  0.0000  0.0793   0.0514   0.2084    0.2118   0.0000   432.1481      -8.80215       32.1011       3.64475      -1.01580      -3.71646       19.3255       23.5073       21.1138       17.7572       12.9352       8.77281
   6  24 3783.8101    2.1557  5.4043 10.4191  0.0056  0.0965   0.0338   0.2585    0.1785   0.0000   456.3484       55.1538      -40.1789      -15.7905       1.08515       1.59053       26.0040       29.8462       27.7894       22.7765       16.3594       10.5081
   6  25 3922.1014    1.8328  6.6360 10.5424 -0.0000  0.1132   0.0274   0.3206    0.1145   0.0000   471.2236       13.9772       18.3187      -13.0523     -0.168070      -14.5969       29.3503       34.2646       31.4457       26.0612       19.0185       12.3662
   6  26 4060.6601    1.5564  8.4498 10.1599  0.0000  0.1351   0.0211   0.3768    0.1055   0.0000   433.5804       6.90924       27.4213       19.6206       25.3194      -8.75217       34.5746       40.2442       37.0330       30.5190       22.7946       15.2387
   6  27 4198.9047    1.3084 11.3088  9.9673 -0.0013  0.1694   0.0166   0.4868    0.0872   0.0000   478.2241     -0.489522       21.2824      -69.8596       7.31344      -25.2390       43.9412       51.5710       48.3123       38.5908       28.5837       17.9382
   6  28 4338.0399    1.0834 12.9980 10.0243  0.0000  0.2009   0.0143   0.6087    0.0711   0.0000   485.6255      -48.8353       196.316      -56.9871       10.6338      -7.00735       52.6064       61.4889       57.1365       46.5897       34.3650       21.6770
   7   9 1767.7016    0.3042  0.2733  9.9982  0.0000  0.0219   0.0180   0.0535    0.0556   0.0000   434.7291      -5.09759       4.88970     -0.642846      -8.43080       6.12164       5.50750       6.50499       6.65448       5.15667       4.13690       2.83052
   7  10 1906.8714    0.4854  0.3705 10.0314  0.0000  0.0257   0.0230   0.0519    0.0742   0.0000   435.0952      -2.92050       14.0976      0.806872    -0.0895644       1.00995       5.37844       7.24457       5.68954       5.17980       5.11297       3.63874
   7  11 2045.8431    0.6887  0.5671 10.0361  0.0000  0.0269   0.0265   0.0668    0.1143   0.0000   434.8226      -7.98082       9.13702       6.21133       2.72941       4.53601       7.08148       7.99759       7.32504       6.37127       4.96055       3.45863
   7  12 2184.5930    0.9332  0.7420 10.1868  0.0000  0.0352   0.0321   0.0797    0.1692   0.0000   439.3866       7.65504       10.7079      -3.48349       2.72907      -4.17963       7.31233       7.75967       8.95846       6.32358       5.85241       3.66213
   7  14 2458.1573    1.7418  0.9710 10.4379  0.0000  0.0320   0.0508   0.0913    0.4150   0.0000   431.9413       1.37700      0.164294      -6.06319       4.20062      -8.18963       7.13539       7.71941       7.86677       6.95722       5.35499       3.65389
   7  15 2594.2367    2.0479  1.0752 11.4647  0.0000  0.0376   0.0612   0.0959    0.2734   0.0000   438.9655       7.74996     -0.145552      -13.4781       5.71713       7.83756       8.98759       10.2730       9.88776       8.29119       6.63355       4.41525
   7  16 2731.1139    2.9879  0.8881 11.3868 -0.0014  0.0298   0.0890   0.0786    0.4267   0.0000   431.3572      -2.05677       1.06191      -5.13932      -3.34792      -4.92191       6.32594       7.48055       7.38484       5.97130       5.01237       3.44049
   7  17 2868.3774    3.3725  0.9637 12.1319  0.0000  0.0364   0.1020   0.0839    0.3262   0.0000   434.5476    -0.0732315       6.02425       2.59994     -0.301521       2.49657       8.88759       8.41357       8.03648       7.81253       6.63689       4.22655
   7  18 3005.6962    4.1226  0.9267 12.2733  0.0000  0.0297   0.1227   0.0854    0.3929   0.0000   425.0316       8.67009       7.45316       12.2739       1.79659      -9.79985       7.27592       7.90921       7.80909       6.97623       4.99142       3.67390
   7  19 3142.7712    4.0440  1.1061 12.9809  0.0000  0.0369   0.1205   0.0967    0.2764   0.0000   425.5295      -13.3846       12.4282       1.69871      -5.96485       4.37690       8.91152       9.47537       9.15480       7.94157       6.66758       4.59496
   7  20 3279.8937    4.0629  1.4237 12.0289  0.0000  0.0405   0.1051   0.1098    0.4757   0.0000   428.9333      -1.13468       28.6422      -26.1920       6.80511      -8.52816       9.03233       11.0015       9.82730       8.81892       6.74411       4.80875
   7  21 3417.4304    3.5192  1.8956 12.0282  0.0000  0.0462   0.0810   0.1368    0.2894   0.0000   450.1297       13.7145       16.3872       15.8298      -2.42153      -6.00424       10.2328       11.9518       11.0401       10.1688       7.75332       5.39420
   7  22 3555.3168    2.9692  3.0210 11.5716  0.0000  0.0641   0.0573   0.1699    0.2147   0.0000   433.9523      -5.54871       21.2220      -4.72359      -3.61675      -8.24595       14.4331       17.6642       16.7257       14.3952       10.6418       7.56293
   7  23 3693.5460    2.4923  4.4953 10.8602  0.0000  0.0779   0.0375   0.2253    0.1707   0.0000   425.6820       30.9348    -0.0925192      -10.2349       5.66753       8.11827       17.8732       20.7912       19.3486       17.3792       13.5713       9.38050
   7  24 3831.9181    2.0730  6.0422 10.5201  0.0000  0.0956   0.0276   0.2586    0.1257   0.0000   427.9246       7.43592       23.9272      -11.9909       13.1178      -18.7916       22.2954       25.7856       24.6445       21.5385       16.3398       11.5877
   7  25 3970.6576    1.7070  7.4902 10.2498  0.0000  0.1132   0.0213   0.3215    0.1054   0.0000   371.9761      -36.6587       16.3044       65.4116       5.71705      -8.04232       24.0771       29.6801       27.5504       23.8850       19.2155       13.1524
   7  26 4109.2738    1.4873 10.0227  9.9017  0.0000  0.1355   0.0169   0.4103    0.0944   0.0000   416.5758      -27.9089       55.5817      -15.0010       13.7759      -26.6679       29.7937       35.5912       34.6876       29.3230       22.8435       16.0650
   7  27 4248.3949    1.2244 11.6780 10.1471  0.0000  0.1665   0.0146   0.4763    0.0653   0.0000   459.4349      -14.0317       107.662      -1.60865       15.3598       28.1167       37.6041       43.9382       41.9676       36.6320       29.1519       20.1572
   8   8 1665.7604    0.2613  0.1610  9.5926  0.0000  0.0166   0.0186   0.0359    0.0464   0.0000   434.6407      -5.48621       7.50639      0.644245      0.450203    0.00264567       4.09462       5.03527       4.91517       4.44756       3.56484       2.21133
   8   9 1806.2287    0.3347  0.3187  9.5805  0.0000  0.0216   0.0172   0.0512    0.0627   0.0000   429.4558      -8.45879       10.1781      -5.23008      -1.04025      -2.14913       4.38700       5.27774       5.35556       4.48734       3.56112       2.71914
   8  10 1946.0433    0.5372  0.5269  9.6343  0.0000  0.0242   0.0208   0.0646    0.0870   0.0000   436.5016       7.04192       22.0660      -4.08056      -3.18535     -0.708229       4.99442       5.66439       5.59909       5.12491       4.14774       2.93112
   8  11 2086.0976    0.7109  0.6078  9.7400  0.0000  0.0271   0.0245   0.0613    0.1084   0.0000   432.9979       1.45023       17.6092   -0.00289762     -0.754632     -0.198501       4.71942       5.99318       6.14018       4.66124       4.64645       3.40356
   8  12 2225.1912    1.0570  0.7003  9.9801  0.0000  0.0259   0.0332   0.0649    0.1494   0.0000   440.3254       5.41937       5.05835       6.31927      -6.32969       2.92704       5.16402       5.93078       5.82967       5.34654       4.26286       3.28406
   8  13 2362.7913    1.3951  0.9159 10.1218  0.0000  0.0306   0.0395   0.0770    0.2252   0.0000   433.3494      -4.08323      -3.37867      -2.73365      -2.69198      -1.94141       6.23664       7.78132       7.62360       6.52571       5.11291       3.83366
   8  14 2499.4695    1.8031  0.9545 10.9710  0.0000  0.0324   0.0514   0.0801    0.2056   0.0000   446.7717      -1.41812       3.17497      0.313805       3.67807       1.75081       5.92921       7.38503       7.38455       6.36620       5.24771       3.88728
   8  15 2636.1728    2.4409  0.8748 11.2924  0.0000  0.0288   0.0709   0.0759    0.2244   0.0000   436.1953      -8.01861       8.37800      -7.76632       6.76179     -0.517989       5.61897       6.66090       5.88359       5.91856       4.70708       3.71621
   8  16 2773.8420    2.9391  0.8629 11.6792  0.0000  0.0270   0.0849   0.0764    0.2272   0.0000   424.2822       5.21812       11.7261     -0.304084       3.27212      -4.90893       5.50827       6.16949       6.32627       5.43912       4.53437       3.53834
   8  17 2911.5303    3.8563  0.8199 11.8987  0.0000  0.0260   0.1153   0.0740    0.2999   0.0000   439.2414      -5.86171       17.6618      -1.35510      -7.15032      -6.55490       5.27230       5.95275       5.66087       5.12347       4.51448       3.34345
   8  18 3049.1946    4.2044  1.0093 12.2883  0.0000  0.0317   0.1126   0.0818    0.2989   0.0000   435.0938      -7.75947       17.3737       1.47507      -5.41382      0.176059       6.25815       7.19853       6.82494       6.30401       5.39656       3.91011
   8  19 3186.7517    4.2437  1.2108 12.2848  0.0000  0.0345   0.1078   0.0963    0.3138   0.0000   432.8456      -8.03376       8.62504      -2.43149      0.394031      -8.68415       6.93285       8.55878       8.37891       7.15852       5.88451       4.18499
   8  20 3324.5314    3.8070  1.7539 11.9637  0.0000  0.0427   0.0817   0.1135    0.2325   0.0000   440.2134      -6.40564       2.68553       4.92487       9.92154      -7.52184       8.37758       10.3489       9.91687       9.02705       7.18620       5.17070
   8  21 3462.4454    3.2817  2.2801 11.8377 -0.0007  0.0503   0.0655   0.1316    0.1649   0.0000   448.8880       10.4717      -4.10372       8.38319       1.28453      -2.98213       10.2532       12.7126       11.7739       10.8944       8.53606       6.34866
   8  22 3600.9008    2.8659  3.4170 10.4028  0.0000  0.0590   0.0448   0.1568    0.2677   0.0000   424.5714       5.71981       10.5790      -10.9513       2.84335      -29.0178       12.3945       13.9850       13.8939       12.4861       10.1122       7.49682
   8  23 3739.3186    2.2667  4.5893 10.4721  0.0028  0.0752   0.0327   0.1974    0.1547   0.0000   442.7287       22.5031      -32.6726      -11.4995       12.0957      -15.7199       14.4910       17.0991       17.0974       15.3744       12.3180       9.25997
   8  24 3878.1412    1.9283  6.3808 10.0207  0.0000  0.0920   0.0237   0.2532    0.1218   0.0000   425.9842      -30.5156       16.3357       15.8916      -16.3691      -24.6305       17.6420       21.3091       20.5269       18.9235       15.1712       11.2949
   8  26 4156.8018    1.3620 10.5225  9.7834  0.0000  0.1408   0.0144   0.3783    0.0685   0.0000   491.9258       21.5006       51.6498       25.4512      -12.3883       9.02322       26.2126       32.6951       30.7428       28.4319       23.2504       17.1934
   8  28 4435.9502    0.9722 14.2758  9.7519  0.0000  0.2014   0.0108   0.5561    0.0510   0.0000   442.4986       7.00091      -73.1555      -21.4730       23.2979       11.0799       39.4198       46.5793       46.8921       40.8210       35.0189       25.7218
   9   7 1557.6527    0.1900  0.2091  9.5792  0.0000  0.0502   0.0149   0.0673    0.0436   0.0000   434.3472      -2.03904       6.08577       2.02783      -2.12997      -1.33956       13.0406       7.10630       6.15056       10.0432       7.25780       5.70885
   9   8 1702.4044    0.2759  0.2466  9.6878  0.0000  0.0179   0.0152   0.0430    0.0475   0.0000   434.6671     -0.585116       10.9268      -2.89151      -1.51811      -1.16233       3.81358       4.13082       3.67758       3.22849       3.32911       2.98348
   9   9 1843.5951    0.4009  0.3791  9.7223  0.0000  0.0202   0.0176   0.0561    0.0606   0.0000   436.6327       2.75616       17.1199      -4.58012      -4.95341       8.23736       3.64859       4.53785       4.19005       4.41375       3.32816       2.59251
   9  10 1984.1700    0.5915  0.5848  9.5800  0.0000  0.0240   0.0203   0.0631    0.0935   0.0000   431.7606      -5.05862       10.9634      -10.1926       3.79891      -2.87602       3.90412       4.95568       4.45859       4.26355       3.92707       3.17978
   9  11 2125.1073    0.7874  0.6471  9.9761  0.0000  0.0259   0.0255   0.0648    0.1114   0.0000   433.7119      -6.05492       17.8244      -1.80464      -1.43424       4.02125       4.36054       4.98645       5.07517       4.87299       4.25809       3.08637
   9  12 2264.5331    1.0491  0.8600 10.4748  0.0000  0.0317   0.0312   0.0765    0.1361   0.0000   446.6258      -4.06649       14.4614       13.3636       1.01098      -9.25987       4.73156       6.41539       6.22985       5.39327       4.88150       3.77608
   9  13 2402.2956    1.5741  0.8659 10.6401  0.0000  0.0277   0.0439   0.0753    0.1880   0.0000   438.1079       2.48478       14.1016      -2.56994       2.80643      -1.65504       4.54730       5.66667       5.39324       5.37396       4.24026       3.36921
   9  14 2539.4856    1.9490  0.9729 11.0078  0.0000  0.0293   0.0518   0.0778    0.2264   0.0000   449.4127       6.46956       11.1328      -12.1788       3.42794       2.53122       5.25532       6.48081       6.35584       5.52402       4.78794       4.00717
   9  15 2676.9924    2.5006  1.0248 11.3268  0.0000  0.0308   0.0638   0.0751    0.2502   0.0000   427.5844      -3.37098       15.7522       1.73820       4.51530      -8.05150       5.38241       6.53384       6.65112       5.91391       4.89227       3.90782
   9  16 2815.1962    3.1323  0.8818 11.7482  0.0000  0.0263   0.0857   0.0697    0.2555   0.0000   445.6519      -4.85054       10.0034      -1.58782      0.299484       2.20671       4.70173       5.87779       5.47822       5.01505       4.25233       3.54833
   9  17 2953.5861    3.7019  0.9783 12.4827  0.0000  0.0290   0.0988   0.0810    0.2135   0.0000   434.0703      -15.1250       15.1315      -7.04144       9.29488      -4.05914       5.32441       6.67342       6.35155       6.14713       4.74140       3.70384
   9  18 3091.5297    4.2820  0.9135 12.6634  0.0000  0.0265   0.1180   0.0793    0.2321   0.0000   432.8861      -6.55115       11.5982      -1.94554      -8.44986      -1.58844       5.02173       6.08366       5.97504       5.65735       4.59056       3.52225
   9  19 3229.5370    4.0349  1.2685 12.6432  0.0000  0.0341   0.0976   0.0922    0.2166   0.0000   421.7376       13.2325       14.2015      -1.19263      -3.98148      -4.55711       6.30330       7.54788       7.77323       6.79656       5.90145       4.38844
   9  20 3367.8195    3.6210  1.8052 11.9737  0.0000  0.0404   0.0727   0.1132    0.2044   0.0000   445.2696       2.44469       10.1136       2.31629       6.47115      -9.03803       7.39377       8.87786       8.74941       8.00326       6.62297       5.12124
   9  21 3506.2820    3.1450  2.6670 11.5688  0.0000  0.0513   0.0535   0.1329    0.1493   0.0000   447.2923      -3.67830      -3.13014       7.45615       3.09344      -17.5257       8.64294       10.3276       10.5324       9.82335       8.22544       6.31261
   9  22 3645.1572    2.5596  3.6544 11.0680  0.0000  0.0610   0.0388   0.1622    0.1254   0.0000   427.2890      -13.7936       11.6430       7.62233      -6.09433      -14.2946       10.7401       13.0043       13.0709       12.0749       10.0169       7.74536
   9  23 3784.4306    2.1710  5.6616 10.2921  0.0000  0.0772   0.0259   0.2110    0.1176   0.0000   441.5214      -10.0947       25.0492     -0.847821      -2.14355      -2.08706       13.8625       16.2589       16.1971       14.8239       13.2611       9.86442
   9  24 3923.4220    1.8233  7.4888 10.2161  0.0000  0.0956   0.0202   0.2697    0.0847   0.0000   415.8779      -10.6000      -8.46613      -6.03680      -4.11488       17.1168       16.8225       19.9174       20.2376       18.4294       16.0264       12.2002
   9  25 4063.1868    1.5216  9.0917  9.9831  0.0000  0.1145   0.0161   0.3198    0.0744   0.0000   494.6563      -6.66178       37.3036   0.000265262       2.29924      -30.3686       19.9303       24.0727       23.8527       21.9502       19.0636       14.5761
   9  26 4202.7875    1.2767 11.2400  9.8924  0.0000  0.1377   0.0129   0.3966    0.0587   0.0000   401.2791      -20.6942       55.2024      -44.6263       16.8021     -0.400936       23.6758       29.4719       29.2436       27.0511       22.7681       17.5175
   9  27 4342.8957    1.0709 13.1773  9.9249  0.0000  0.1754   0.0115   0.4892    0.0511   0.0000   491.9672      -102.455       56.3048      -6.23248       37.1632      -3.62203       29.2222       36.8603       36.2681       32.9885       28.8486       21.9315
  10   6 1443.4316    0.1318  0.0751  9.5482  0.0000  0.0222   0.0156   0.0268    0.0354   0.0000   437.1018       1.07958       13.6470      0.777034      -4.56684      0.288779       2.72435       2.23321       3.69848       4.03781       1.94265       3.25511
  10   7 1592.9404    0.1817  0.2154  9.5686  0.0000  0.0244   0.0122   0.0582    0.0428   0.0000   431.9856      -8.31070       16.4851      -5.14085      -7.17794       5.24737       4.68482       5.25934       7.63535       10.0150       9.74235       5.76087
  10   8 1737.8122    0.3323  0.2494  9.5174  0.0000  0.0175   0.0166   0.0358    0.0499   0.0000   435.7806      -2.21684       12.3096     -0.359993      -4.20269       1.05498       2.88817       4.15165       4.51840       4.31709       3.61508       2.59446
  10   9 1879.9575    0.4628  0.4150  9.5777  0.0000  0.0208   0.0180   0.0479    0.0666   0.0000   435.0845      -8.12728       15.4377      -1.25807     -0.809376      -2.02787       3.46211       3.84974       3.69637       3.90162       3.36878       2.52165
  10  10 2021.5118    0.6287  0.5008  9.8345  0.0000  0.0223   0.0225   0.0536    0.0825   0.0000   439.7652      -3.08157       12.4760      -1.18416      -4.16818      -2.97333       4.12411       4.66089       4.65754       4.34038       3.92460       3.31339
  10  11 2162.9312    0.8827  0.6820 10.0585  0.0000  0.0239   0.0264   0.0635    0.1056   0.0000   434.8186      -10.1211      0.341880      0.466227      0.461005      -2.73549       3.69188       4.32691       4.22896       4.14822       3.71255       2.98400
  10  12 2302.7850    1.2493  0.8076 10.2631  0.0000  0.0260   0.0339   0.0644    0.1513   0.0000   435.4006    -0.0815832       3.53682       10.0587      -4.38337       1.45597       4.11053       4.92765       4.91918       4.35581       4.00096       3.31827
  10  13 2440.7669    1.6857  0.9611 10.4805  0.0000  0.0284   0.0419   0.0688    0.2085   0.0000   435.5031      0.670092       16.2472       1.35715      -6.55288      -2.64968       4.37327       5.33592       5.18509       4.80178       4.52951       3.67403
  10  14 2578.6521    2.1453  1.0077 11.1420  0.0000  0.0282   0.0542   0.0755    0.1966   0.0000   438.4279       3.02244       1.90146       7.39759       3.63630       1.93946       4.87434       6.03746       5.88116       5.66274       4.84588       3.57714
  10  15 2717.0038    2.8024  0.8413 11.4598  0.0000  0.0253   0.0725   0.0651    0.2204   0.0000   440.5637      0.633570       12.8787      -10.6796       6.52112       2.14046       4.31859       5.04104       4.91613       4.63643       4.14152       3.27791
  10  16 2855.6908    3.4094  0.8798 11.5863  0.0000  0.0249   0.0858   0.0641    0.2618   0.0000   446.4307      -4.35973       11.7076      -4.39893       1.08258      -3.47503       4.19979       5.26842       5.29268       4.74192       4.02524       3.27568
  10  17 2994.4706    3.9978  0.9620 12.0731  0.0000  0.0273   0.0966   0.0679    0.2530   0.0000   436.2568       2.22510       14.7976      -7.15773       2.33853      -4.03620       4.22403       5.32238       4.99571       4.93256       4.24085       3.42391
  10  18 3132.9221    4.3695  0.8641 12.6222  0.0000  0.0243   0.1153   0.0697    0.2028   0.0000   430.6966       2.63348       20.6752      -5.60831      0.162443       1.44294       4.19047       5.05971       4.93389       4.81250       4.39400       3.16699
  10  19 3271.3544    4.0783  1.3788 12.1885  0.0000  0.0333   0.0877   0.0884    0.2339   0.0000   438.3113       13.6561       24.9915       4.21002      -2.05754      -8.04949       5.69352       6.82159       7.11176       6.36922       5.61086       4.47374
  10  20 3410.0138    3.4506  2.1098 11.7109 -0.0034  0.0410   0.0597   0.1120    0.1472   0.0000   441.2446     -0.850624       11.8958      -6.40295       3.18763      -6.95711       6.39932       7.82084       7.75894       7.31392       6.56716       5.35661
  10  21 3549.0782    2.9211  3.1066 11.2868  0.0000  0.0524   0.0434   0.1367    0.1150   0.0000   430.3788      0.408188       19.3866      -10.9694      -2.55205      -13.1813       8.52548       10.5708       10.4328       9.67448       8.51499       6.77727
  10  22 3688.3821    2.4123  4.1922 10.9211  0.0000  0.0622   0.0322   0.1705    0.0937   0.0000   441.7859     -0.862427       24.3320      -4.46219      -2.74691       3.39659       9.93266       12.4047       12.3288       11.8855       10.0852       8.02645
  10  23 3827.7809    2.0161  5.4813 10.5677  0.0029  0.0755   0.0248   0.2052    0.0850   0.0000   423.8490       15.4655       22.3999      -13.9237       22.9811      -6.59158       11.9285       14.6623       14.5174       13.9008       11.9404       9.73674
  10  24 3967.5619    1.7281  7.6022 10.0554  0.0000  0.0925   0.0185   0.2610    0.0809   0.0000   413.9168       11.0290       5.20614       25.3622       14.7936      -17.5324       14.6966       17.4614       17.5840       17.0158       14.6840       11.8489
  10  25 4107.7030    1.4512  9.0973  9.9703 -0.0012  0.1109   0.0145   0.3031    0.0620   0.0000   414.1572       37.7924       14.2755      -22.5361      -25.1239      -1.68464       16.7390       20.8948       20.9903       19.9324       17.0833       13.8989
  10  26 4247.7467    1.2115 12.0258  9.9275  0.0000  0.1449   0.0121   0.4077    0.0505   0.0000   420.7706       20.4191       18.1888       8.05089      -10.6669      -38.1098       22.3667       27.9532       28.3186       26.4064       22.9638       18.3142
  10  27 4388.1835    1.0073 13.3500  9.8958  0.0000  0.1757   0.0106   0.4762    0.0446   0.0000   432.6791       1.32468       45.3743       5.67880       29.4949      -3.22648       27.0864       34.2436       34.3713       32.5663       28.2306       22.4862
  11   8 1772.2133    0.3571  0.3269  9.3299  0.0000  0.0177   0.0154   0.0462    0.0542   0.0000   436.7065      -4.47214       13.2950      -2.83334      0.142889      0.799115       2.60608       2.94037       2.74437       2.69312       2.87410       2.19831
  11   9 1915.3985    0.5004  0.4552  9.5335  0.0000  0.0217   0.0179   0.0482    0.0696   0.0000   437.7637     -0.598180       6.88668      -4.33086      0.125790       3.64035       3.29617       3.67458       3.50814       3.59762       3.34531       2.86874
  11  10 2057.9186    0.6867  0.6457  9.3823  0.0000  0.0246   0.0203   0.0589    0.1030   0.0000   432.1633      -8.78006       1.68685     -0.385867      -2.68460      -4.85231       3.29654       4.30846       4.10292       3.77866       3.68821       3.00700
  11  11 2199.8004    0.9884  0.7626  9.8750  0.0030  0.0260   0.0263   0.0580    0.1216   0.0000   433.8455       1.60278       9.44158      -3.15743       1.41454      -3.59418       3.31361       4.45683       4.48696       4.39911       3.58898       3.07537
  11  12 2340.0113    1.2716  0.9472 10.2263  0.0000  0.0270   0.0315   0.0723    0.1476   0.0000   425.0001      0.547767       11.1491       17.7753       4.99032      -1.65376       4.19083       4.75057       4.71175       4.63061       4.06566       3.60012
  11  13 2478.4709    1.7173  1.0210 10.7511  0.0000  0.0283   0.0411   0.0734    0.1646   0.0000   442.3429      0.612563       16.8535     -0.979533      -6.53656      -3.02597       4.21312       5.32034       5.58720       5.09780       4.46884       3.55938
  11  14 2616.9949    2.2291  0.9317 11.3203  0.0000  0.0274   0.0551   0.0705    0.1698   0.0000   435.7624      -3.40026       13.4872      -9.47624       4.15843      -4.88052       3.59605       4.62670       4.34731       4.72968       3.83394       3.35860
  11  15 2756.1381    2.8685  0.9350 11.3324  0.0000  0.0264   0.0675   0.0638    0.2136   0.0000   439.8963      -3.72182       11.2450      -1.54392      -7.05943       1.06754       3.45569       4.47893       4.54952       4.31367       3.76430       3.09840
  11  16 2895.4120    3.7574  0.8298 11.4624  0.0000  0.0230   0.0917   0.0595    0.2787   0.0000   439.5392      -1.65652       8.61192      -5.28490      0.365805      -3.36360       3.42035       4.08931       4.02220       3.86285       3.58370       2.96827
  11  17 3034.5157    4.0292  1.1251 12.0672  0.0000  0.0269   0.0910   0.0796    0.2310   0.0000   443.2407     -0.417325       10.6891      -3.33631      -3.19978     -0.393078       4.07970       4.84692       5.15579       5.10451       4.45669       3.50126
  11  18 3173.4783    4.2995  1.0862 12.2195  0.0000  0.0280   0.0969   0.0712    0.2347   0.0000   441.6094      -4.58364       14.9450       2.55146      0.799403      -2.19821       4.09264       4.83233       4.82954       4.84550       4.32442       3.52739
  11  19 3312.3930    3.9174  1.5202 11.7486  0.0000  0.0328   0.0745   0.0880    0.2118   0.0000   434.3964       3.43461       7.88305      -3.98960      -11.3046      -8.52329       4.83490       5.69258       5.65214       5.69181       5.08945       4.33463
  11  20 3451.6519    3.3082  2.2479 11.5789  0.0000  0.0420   0.0530   0.1099    0.1203   0.0000   441.1456      -5.58929       6.54856      -6.94885       20.4343      -1.88298       5.99942       7.35354       7.25976       7.05819       6.39847       5.35204
  11  21 3591.2248    2.7059  3.2472 11.1293  0.0000  0.0502   0.0383   0.1424    0.0931   0.0000   438.0584       11.9726       3.14020      -3.42765      -5.84015       5.31053       7.11469       8.88278       8.74304       8.47840       7.66663       6.30685
  11  22 3730.8654    2.3241  4.7201 10.5816  0.0000  0.0635   0.0281   0.1699    0.0833   0.0000   447.0485      0.976838       8.06068      -25.7668       8.58928       4.10628       9.36949       11.2253       11.6815       10.9844       9.55139       8.26724
  11  23 3870.7826    1.9663  6.3450 10.0373  0.0000  0.0766   0.0204   0.2057    0.0815   0.0000   439.8785      -3.21382      -18.9339       8.95914      -3.04651      -12.9064       10.8942       13.5046       13.7888       13.3325       11.8730       9.66645
  11  24 4010.7199    1.6717  8.4012  9.7873  0.0000  0.0941   0.0158   0.2629    0.0701   0.0000   419.4612      -7.80014      -17.4014      -36.5046      -1.59654       5.55670       13.0284       16.5405       16.5821       16.1021       14.3730       11.6764
  11  25 4151.2959    1.3557  9.9905  9.8680  0.0000  0.1175   0.0130   0.3211    0.0527   0.0000   422.1061       7.60128       21.6201       24.6583      -13.1263      -29.5307       16.1321       20.7990       20.6126       20.2624       17.8561       14.5611
  11  26 4291.9543    1.1491 12.6495  9.7087 -0.0006  0.1450   0.0105   0.4096    0.0464   0.0000   437.7936       7.74180      -31.2832      -46.1627       39.6043      0.723360       19.8776       25.2275       25.4607       24.4708       21.8240       18.0497
  11  28 4573.6328    0.7997 18.0636  9.6866 -0.0009  0.2380   0.0072   0.6495    0.0336   0.0000   442.5961      -33.6650      -25.8834       8.91703       24.1729      -16.5212       33.2567       41.5123       42.8943       40.9944       36.7373       30.2851
  12   7 1660.2272    0.2471  0.2534  9.4184  0.0000  0.0186   0.0120   0.0364    0.0416   0.0000   438.2753      -2.22066       13.4120       2.28201      -3.50074    -0.0158481       2.41044       2.59338       2.88058       3.30387       2.53884       2.17888
  12   8 1805.7971    0.3949  0.3080  9.6196  0.0000  0.0157   0.0165   0.0407    0.0508   0.0000   437.9162      -3.43904       16.8175       1.57415      -4.61491      0.482170       2.07206       2.87042       2.74864       2.82110       2.54038       1.99311
  12   9 1949.9626    0.5620  0.4976  9.4112  0.0000  0.0201   0.0182   0.0476    0.0766   0.0000   435.3622      -10.2425       9.12561      -3.34490      0.394449      -7.37020       2.59070       3.34416       3.48816       3.33038       3.01952       2.58940
  12  10 2093.6039    0.7338  0.7592  9.6156  0.0000  0.0254   0.0196   0.0612    0.1068   0.0000   437.4017     -0.583963       11.6524      -9.95226      0.481916      -3.13503       3.14870       4.17540       4.11605       4.02552       3.54179       2.99939
  12  11 2235.8623    0.9909  0.7587 10.1283  0.0000  0.0235   0.0259   0.0583    0.1088   0.0000   434.1713      -3.02700       13.3829       3.58128      0.353509      0.136303       3.34396       4.35869       4.39661       4.42888       3.70668       3.13945
  12  12 2376.3006    1.4403  0.8977 10.3986  0.0000  0.0242   0.0348   0.0667    0.1523   0.0000   434.4302       1.00863       19.2956       9.67102      -6.54440      0.867014       3.26229       4.08714       3.82777       4.10564       3.87846       3.01958
  12  13 2515.4318    1.8537  1.0131 11.1113  0.0000  0.0264   0.0427   0.0781    0.1517   0.0000   438.0756      -4.14812       9.96066     -0.421247      -1.19550       3.95577       3.36480       4.47335       4.40197       4.16840       3.85874       3.29129
  12  14 2654.5998    2.4643  0.9622 11.7533  0.0000  0.0252   0.0586   0.0714    0.1434   0.0000   432.8814      -6.94028       11.4012       3.64560       3.88698      -7.04899       3.25518       3.95207       4.08172       4.05671       3.65541       3.26427
  12  15 2794.4954    3.0337  0.8641 11.8973  0.0000  0.0234   0.0716   0.0607    0.1683   0.0000   442.4743       2.85005       15.7609      -5.23795      -2.25362       1.41945       3.19399       3.85814       3.92721       3.87152       3.61061       3.03172
  12  16 2934.3571    3.7109  0.8929 12.3185  0.0000  0.0236   0.0884   0.0640    0.1694   0.0000   439.6334       3.57581       6.77245      -7.42675      -2.92917       2.01836       3.03831       3.98473       3.93247       3.82432       3.45191       2.93648
  12  17 3073.8342    4.3903  0.9199 12.7867  0.0000  0.0238   0.1042   0.0655    0.1577   0.0000   434.0840      -2.21283       18.5780      -4.60279     -0.681453       1.38183       3.23655       3.65359       3.92881       3.78048       3.64770       2.90031
  12  18 3213.2084    4.1685  1.2296 12.3423  0.0000  0.0282   0.0884   0.0780    0.2274   0.0000   444.0901       11.3347       6.74990      -4.26785      -5.59808      -4.13347       3.82394       4.73748       4.82027       4.90576       4.24716       3.55518
  12  19 3352.7020    3.7186  1.7369 11.8641  0.0000  0.0335   0.0657   0.0919    0.1614   0.0000   429.7178      0.249216       11.6156      -8.52845       9.41514      -5.41946       4.62625       5.33716       5.74744       5.68896       5.08576       4.34031
  12  20 3492.3513    3.0932  2.5909 11.3843  0.0000  0.0424   0.0454   0.1121    0.1136   0.0000   435.6011       4.00444       5.44383       4.51104      -16.8058      -14.1949       5.73884       6.99969       7.51145       7.33518       6.60110       5.38688
  12  21 3632.4015    2.6401  3.6791 10.9245  0.0000  0.0530   0.0330   0.1346    0.0899   0.0000   442.6209       7.02188       19.8371      -4.58157       5.40413      -16.1313       7.12966       8.82632       8.55111       8.67229       7.74604       6.86334
  12  22 3772.5354    2.1936  5.2765 10.5632  0.0000  0.0654   0.0243   0.1756    0.0755   0.0000   439.9317      0.708962      -3.29442      -17.9763      -2.47076       2.58684       8.60581       10.6156       11.0008       10.8692       9.50014       8.31814
  12  23 3912.9644    1.8325  7.2296 10.3463  0.0000  0.0827   0.0180   0.2261    0.0593   0.0000   438.2022      -14.7896      -9.70168     -0.683483      -9.83867      -6.23071       10.8427       13.5677       13.6714       13.6947       12.1647       10.5116
  12  25 4194.1714    1.2689 11.0401  9.9895  0.0000  0.1242   0.0117   0.3397    0.0462   0.0000   444.6969      -22.3575      0.270381       24.2262      -16.3182      -8.17455       16.0528       20.3530       21.1542       20.0189       18.3976       15.5866
  12  26 4335.4220    1.0938 13.8213  9.8896  0.0017  0.1537   0.0096   0.4411    0.0403   0.0000   488.6353       11.1633      -7.14431      -32.0773       48.5091       32.2953       19.7112       24.7953       26.3962       24.8487       22.6083       19.0439
  13   5 1382.3418    0.1097  0.0411  9.3911  0.0000  0.0133   0.0177   0.0194    0.0299   0.0000   436.7356      0.982819       16.9404      0.770322      -5.04693      0.606110       1.20779       1.59699       2.32938       1.54460       2.10772       1.74033
  13   6 1541.1408    0.1776  0.1537  9.3008  0.0000  0.0128   0.0108   0.0302    0.0343   0.0000   438.9554      -1.61754       13.6452      -2.00506     -0.570299       2.65559       1.50286       1.82934       1.84257       1.93614       1.83512       1.53281
  13   7 1692.3553    0.2514  0.3149  9.3634  0.0000  0.0199   0.0110   0.0419    0.0409   0.0000   436.3313      0.171751       14.5362      -1.39525      -2.60732     -0.857648       2.08104       3.03642       3.12588       3.15323       2.91205       2.38815
  13   8 1838.6437    0.4163  0.2792  9.5643  0.0000  0.0152   0.0176   0.0355    0.0499   0.0000   432.1974      -2.09345       14.0350      -1.51666     0.0226200      0.469130       1.83821       2.55136       2.64429       2.75038       2.40830       2.12253
  13   9 1983.8033    0.5922  0.5167  9.4715  0.0000  0.0195   0.0178   0.0462    0.0741   0.0000   436.1174      -4.89022       10.8011      -2.40649      -5.53557       1.80247       2.39269       2.84987       3.22204       3.03962       2.75846       2.47509
  13  10 2128.4657    0.8458  0.6551  9.6454  0.0000  0.0234   0.0218   0.0464    0.1042   0.0000   442.3895       2.34429       9.24193      -3.87491     -0.112331       1.74986       2.95139       4.00221       3.93863       3.96923       3.51976       3.10328
  13  11 2271.0934    1.1485  0.8830  9.7322  0.0000  0.0234   0.0260   0.0587    0.1541   0.0000   445.6513      -5.83397       11.9029      -1.10637      -2.98342       2.10630       2.77018       3.56505       3.56824       3.59912       3.23241       2.85068
  13  12 2411.8428    1.5248  0.9372 10.3329  0.0000  0.0237   0.0343   0.0634    0.1542   0.0000   437.2951       3.26851       14.4371       3.54476       1.73404      -3.89147       3.05990       3.65346       3.93382       3.65689       3.32522       3.06440
  13  13 2551.7204    2.0660  0.8886 10.7536  0.0000  0.0223   0.0468   0.0602    0.1710   0.0000   440.9008       2.10097       21.9485      -5.33660      -1.96701      -7.38430       2.70877       3.31617       3.60618       3.49007       3.12763       2.59251
  13  14 2691.6686    2.6997  0.9425 11.2284  0.0000  0.0231   0.0595   0.0627    0.1976   0.0000   438.2951       1.82445       11.2998       8.09866       4.30595      -4.07020       2.91243       3.64431       3.85691       3.87225       3.41044       2.95449
  13  15 2832.1591    3.4474  0.8341 11.9731  0.0000  0.0218   0.0793   0.0555    0.1625   0.0000   440.4121      0.327596       15.2361      -3.76862      0.473391       1.06046       2.72096       3.32019       3.48045       3.64698       3.46903       2.86459
  13  16 2972.6210    4.0273  0.9298 12.2147  0.0000  0.0235   0.0878   0.0587    0.1829   0.0000   442.0538       3.09708       9.62430      -2.52898     -0.589348      -4.62485       2.79678       3.58787       3.74974       3.54614       3.20529       2.82509
  13  17 3112.4655    4.1887  0.9778 12.5615  0.0000  0.0238   0.0916   0.0642    0.1555   0.0000   438.8090       3.36068       4.61695     -0.285217      -5.22803      -5.83313       2.99800       3.53259       3.69655       3.60416       3.43905       2.86806
  13  18 3252.2773    4.0832  1.2637 12.1550  0.0000  0.0276   0.0801   0.0751    0.2029   0.0000   431.6045       8.15673       13.8028      -8.40533       4.66945      -1.80327       3.46093       4.23754       4.38858       4.33625       3.88491       3.39449
  13  19 3392.3937    3.4908  2.0282 11.9015  0.0000  0.0365   0.0558   0.0968    0.1108   0.0000   428.1148      0.645615       14.2168       3.92746      -2.49939      -3.33601       4.43397       5.43949       5.83884       5.66177       5.23312       4.38457
  13  20 3532.5571    2.9542  2.6913 11.4192  0.0000  0.0424   0.0418   0.1155    0.0962   0.0000   436.1067      -5.00459       11.6431      -5.07378      -12.2858      -3.45780       5.36955       6.75901       6.74089       6.66925       6.00358       5.42127
  13  21 3673.1213    2.4289  4.2979 10.7993  0.0000  0.0551   0.0276   0.1508    0.0709   0.0000   450.1551       2.23808      -15.7702     -0.960371       1.28286      -2.17979       6.77074       8.65028       8.92958       8.65235       7.89954       6.88714
  13  22 3813.7427    2.0761  5.8103 10.4865  0.0000  0.0673   0.0209   0.1839    0.0593   0.0000   446.9237     -0.409452      -13.9606      -9.50116       2.24233      -3.30672       8.15593       10.4104       10.6329       10.6259       9.36309       8.23314
  13  23 3954.3290    1.7041  7.4456 10.2869  0.0000  0.0851   0.0163   0.2253    0.0530   0.0000   450.1481      -10.6408       16.1599      -7.12964      -6.83965       2.70315       9.99628       13.1543       13.2880       13.3531       11.6476       10.5595
  13  24 4095.3327    1.4238  9.2353 10.0632  0.0000  0.1014   0.0129   0.2801    0.0471   0.0000   456.5839       5.45169       19.2643       6.24149      -5.43947      -12.5327       11.7359       15.0812       15.9113       15.6855       14.1335       12.1684
  13  25 4236.6326    1.2209 11.5805  9.9124  0.0000  0.1249   0.0106   0.3496    0.0418   0.0000   377.5564       3.09663       46.8709       9.20263      -1.70919      -13.9262       14.6441       19.1576       19.5102       19.1871       17.3460       15.2880
  13  26 4377.8578    0.9925 13.5630  9.8481 -0.0024  0.1586   0.0089   0.4370    0.0376   0.0000   439.8644       13.7744      -20.3839      -6.11037       13.6517      -32.0171       18.9418       24.6201       25.8372       24.7634       22.4823       19.6215
  14   5 1411.7283    0.1137  0.0610  9.3609  0.0000  0.0177   0.0136   0.0219    0.0300   0.0000   441.2560      -1.45934       13.0737     -0.647025      -3.69499      0.250553       2.52866       2.53414       3.22436       3.22644       2.37343       2.26685
  14   6 1571.5494    0.1918  0.1109  9.3954  0.0000  0.0135   0.0123   0.0198    0.0323   0.0000   435.8730    -0.0755710       13.6369      -2.58955      -4.08073       1.81646       1.22231       1.87640       1.62808       1.69434       1.78417       1.33143
  14   7 1723.5142    0.3076  0.2764  9.4193  0.0000  0.0171   0.0131   0.0370    0.0423   0.0000   437.1300      -2.28337       12.7783       4.83699      0.162325     -0.466580       1.70003       2.19491       2.45781       2.25877       2.14127       1.73304
  14   8 1870.7978    0.4898  0.4422  9.3805  0.0000  0.0234   0.0156   0.0406    0.0622   0.0000   436.4135      -2.27595       11.0445       4.38170     -0.290527      -1.28581       2.12253       2.64450       3.32605       2.65647       2.57054       2.40171
  14   9 2017.0235    0.6797  0.5776  9.4346  0.0000  0.0193   0.0187   0.0477    0.0868   0.0000   439.0464      -2.10716       14.0571     -0.145582      -2.00280       2.49318       2.01715       2.68943       2.55694       2.82900       2.37474       2.25595
  14  10 2162.5068    0.8553  0.7414  9.8310  0.0000  0.0230   0.0210   0.0544    0.1019   0.0000   436.2564      0.942288       13.1056      -5.03860      0.950644     -0.458733       2.49319       3.19291       3.13154       3.31908       3.12795       2.75554
  14  11 2305.7377    1.2519  0.8279  9.9538  0.0000  0.0220   0.0284   0.0559    0.1311   0.0000   440.5397      0.270192       13.1868     -0.931102      -1.00970      -4.38172       2.43658       3.46363       3.32364       3.67131       3.33793       2.86169
  14  12 2446.7125    1.6923  0.9913 10.5964  0.0000  0.0247   0.0363   0.0634    0.1556   0.0000   436.7564       1.85737       12.9393       4.29702      -1.69195       6.23174       2.79131       3.48080       3.71610       3.51292       3.38474       3.02736
  14  13 2587.3457    2.1495  0.9801 10.9605  0.0000  0.0230   0.0462   0.0610    0.1686   0.0000   438.9647      -1.79514       11.8193      -1.68416      -5.44681      -2.61104       2.76845       3.30894       3.53749       3.43025       3.18208       2.80202
  14  14 2728.1973    2.7547  0.9333 11.6242  0.0000  0.0233   0.0598   0.0592    0.1546   0.0000   438.5176      -3.16453       9.77361      -2.59666      0.214724      -3.10963       2.70046       3.47758       3.64020       3.45053       3.12752       2.88251
  14  15 2869.2286    3.4654  0.9651 11.9141  0.0000  0.0238   0.0730   0.0600    0.1753   0.0000   437.6044      -2.19636       7.68508      -2.83673       1.85167      0.646269       2.84223       3.52155       3.46982       3.49124       3.33793       3.12508
  14  16 3010.1444    4.0643  0.9431 12.5892  0.0000  0.0229   0.0883   0.0615    0.1419   0.0000   433.7577       5.01751       7.47844      -5.55629       1.73477      -2.15055       2.69299       3.46483       3.55043       3.51780       3.27278       2.94879
  14  17 3150.5402    4.2248  1.1322 12.5521  0.0000  0.0265   0.0855   0.0695    0.1769   0.0000   434.4821     -0.846651       11.2903     -0.489643      -5.43369      -3.63228       2.97568       3.97001       3.78351       4.08430       3.59799       3.20045
  14  18 3290.8120    3.8164  1.4859 12.3921  0.0000  0.0306   0.0699   0.0809    0.1314   0.0000   433.9734      -1.27148       11.7548      -2.26862       2.41409      -9.54921       3.47939       4.20047       4.49474       4.65728       4.26728       3.71182
  14  19 3431.4314    3.3474  2.1714 11.7788 -0.0000  0.0365   0.0498   0.0977    0.1054   0.0000   438.4981      -1.96955       6.31725      -8.07450       1.44238      -3.56473       4.29709       5.32503       5.61688       5.54514       5.17543       4.66130
  14  20 3572.1804    2.8042  3.2476 11.0686  0.0000  0.0464   0.0345   0.1172    0.0879   0.0000   434.0869       4.72769       3.53170      -6.74359       5.44277      -11.4198       5.11714       6.68694       6.80083       6.90740       6.24260       5.46065
  14  21 3713.0354    2.3395  4.8432 10.6879  0.0000  0.0575   0.0243   0.1563    0.0633   0.0000   439.1757      -6.84995       20.5156      -14.9351       3.56378      -13.4361       6.41923       8.23980       8.52123       8.44784       7.67610       6.87644
  14  22 3854.1552    1.9542  6.3965 10.3829  0.0000  0.0707   0.0184   0.1898    0.0548   0.0000   442.5955       11.6663       26.3941      -6.70677       6.85944      -7.16651       7.91114       10.0439       10.1836       10.5088       9.55860       8.53883
  14  23 3995.2691    1.6276  8.3541 10.1874  0.0005  0.0884   0.0142   0.2418    0.0477   0.0000   425.0247      -18.9456      0.999311       7.53645      -15.9837       3.16098       9.58856       12.6790       12.9550       13.2347       11.8156       10.5802
  14  24 4136.8293    1.3478  9.8721 10.0704  0.0000  0.1049   0.0118   0.2881    0.0421   0.0000   420.6081      -19.9161       9.19075     -0.396396       21.1446      -12.8273       11.5460       14.9094       15.2640       15.2941       14.1925       12.4425
  14  25 4278.3389    1.1656 13.3903  9.8622 -0.0004  0.1392   0.0093   0.3932    0.0389   0.0000   443.1200      -32.3336       1.34585       7.76221       16.3751      -26.3090       15.3385       20.0264       20.9091       20.3125       19.2900       16.8409
  14  27 4561.5742    0.8024 18.7647  9.7396 -0.0005  0.2287   0.0062   0.5975    0.0292   0.0000   433.5093       7.81506       41.3041       49.5868      0.846581      -56.8499       24.8838       32.1185       33.6432       33.8037       30.8004       26.7853
  15   5 1440.0260    0.1545  0.0793  9.4592  0.0000  0.0126   0.0132   0.0226    0.0298   0.0000   437.3549     -0.763040       15.3044      0.610902      -2.13490      0.659716       1.21303       1.34165       1.84454       1.53202       1.47783       1.68110
  15   6 1601.0378    0.2052  0.1906  9.4459  0.0000  0.0177   0.0106   0.0290    0.0337   0.0000   437.0428      -2.21721       14.1601      -2.94657      -2.16769       2.24328       1.84371       1.79998       2.13761       2.42435       2.25764       2.20428
  15   7 1753.7895    0.3540  0.2787  9.4670  0.0000  0.0147   0.0137   0.0320    0.0434   0.0000   438.4683      -1.94772       14.1106       1.80451      -4.46550      0.299023       1.41272       1.94571       1.97116       2.07594       1.87263       1.63108
  15   8 1902.3365    0.4810  0.3780  9.5960  0.0000  0.0170   0.0158   0.0366    0.0550   0.0000   439.4382      -1.32542       13.1827      -1.13610      -2.57500     -0.806796       2.13791       2.85809       3.25085       3.16784       2.81340       2.38712
  15   9 2049.5790    0.6823  0.6407  9.4647  0.0000  0.0202   0.0172   0.0465    0.0893   0.0000   436.4127      0.958688       19.4881       1.32669      -1.28628     -0.182436       2.15181       2.68174       2.75420       2.79808       2.48651       2.31140
  15  10 2195.7594    0.9635  0.7441 10.0023  0.0000  0.0216   0.0224   0.0506    0.1014   0.0000   436.7371      -2.94755       11.7158      -3.53374     -0.367249       5.03327       2.39985       2.91775       2.89324       3.20901       3.05523       2.71894
  15  11 2339.4980    1.3433  0.9387 10.1717  0.0000  0.0232   0.0280   0.0597    0.1441   0.0000   437.2646     -0.954069       11.4180       1.25149      -5.38504       1.87171       2.43638       3.13951       3.25964       3.30640       3.20960       2.78846
  15  12 2481.0504    1.7583  1.0237 10.5608  0.0000  0.0238   0.0351   0.0628    0.1637   0.0000   437.3824      -3.18944       12.7013       1.59783     -0.937444     -0.949975       2.48000       2.99526       3.11072       3.25556       2.93011       2.71319
  15  13 2622.3817    2.2979  1.0014 11.1799  0.0000  0.0231   0.0470   0.0616    0.1620   0.0000   437.3010       4.75299       9.34263       2.72998      -5.96433      -1.74087       2.61929       3.20518       3.49063       3.46092       3.20955       2.86058
  15  14 2764.1547    3.0381  0.9345 11.4648  0.0000  0.0217   0.0629   0.0565    0.1919   0.0000   433.7645       3.60143       19.4975      0.876926     -0.135124     -0.296889       2.45556       2.98791       3.05046       3.07378       2.92460       2.74006
  15  15 2905.7573    3.6705  0.8741 12.2780  0.0000  0.0214   0.0785   0.0552    0.1593   0.0000   433.8798       5.28310       20.1362     -0.247325      -3.91308      -3.61461       2.26366       2.80221       2.92855       3.11047       2.80625       2.49110
  15  16 3047.0881    4.2789  0.8223 12.7864  0.0000  0.0207   0.0935   0.0541    0.1287   0.0000   437.5750      -2.10434       11.2999      -4.37561      -5.38922      -3.63918       2.49446       3.04365       3.09274       3.00180       2.72409       2.63923
  15  17 3188.0746    4.2145  1.2554 12.4492  0.0000  0.0276   0.0793   0.0701    0.1986   0.0000   435.7109       4.83965       7.62648      -9.54500    -0.0857079      -1.14320       2.95477       3.68185       3.98226       4.09464       3.80185       3.35362
  15  18 3328.8511    3.7580  1.5778 12.4972  0.0000  0.0310   0.0642   0.0828    0.1192   0.0000   438.4301      -2.02934       13.9329       1.90902      -1.25008      -1.16964       3.41732       4.41446       4.38948       4.66242       4.20611       3.74634
  15  19 3470.0190    3.1229  2.6730 11.7425  0.0000  0.0397   0.0419   0.1093    0.0824   0.0000   443.9774      -4.91576       11.1202      -1.27732       2.55946       4.10549       4.31813       5.49716       5.80551       5.93113       5.35736       4.88827
  15  20 3611.2121    2.6565  3.8577 11.1488  0.0000  0.0493   0.0301   0.1327    0.0716   0.0000   437.7726      -17.7909       5.93588       5.10984      0.233640      -1.05770       5.38138       6.63876       7.04454       7.35263       6.72316       6.02210
  15  21 3752.5739    2.2510  5.0568 10.7617  0.0000  0.0587   0.0224   0.1563    0.0592   0.0000   441.8442      -5.54072       9.24409       5.40156      -3.17479      -10.8838       6.22109       8.05990       8.37260       8.38972       8.03243       7.15802
  15  22 3894.1138    1.8145  6.8415 10.4436  0.0000  0.0746   0.0164   0.1992    0.0491   0.0000   447.4166      -18.1299       27.9102       7.40762       10.6820      -13.8005       7.74565       10.4218       10.4476       10.7625       9.72152       8.84010
  15  23 4035.5230    1.5481  8.7518 10.2086  0.0000  0.0900   0.0130   0.2411    0.0442   0.0000   441.9725       6.70919       8.31535       1.08137       2.51948      -9.83137       9.31197       11.9103       12.3282       12.3498       11.6621       10.2814
  15  24 4177.3543    1.3134 11.3779 10.0447  0.0000  0.1135   0.0105   0.3136    0.0398   0.0000   447.4137       27.6999       19.9421      -40.1738       18.2858       8.72821       11.6446       15.1624       15.9438       16.0266       14.8279       13.1728
  15  25 4319.1470    1.1016 13.8597  9.9370  0.0000  0.1430   0.0085   0.3963    0.0356   0.0000   433.7315       5.19858       45.8237       35.0107       31.1933      -15.2979       14.5649       19.2302       20.3200       19.8357       18.9808       16.8890
  15  26 4461.1618    0.9227 15.7522  9.8660  0.0000  0.1734   0.0072   0.4754    0.0323   0.0000   435.8286       9.11399       12.8300      -32.9127       21.3668       20.4824       17.8297       23.0602       24.7263       24.3561       23.0075       20.2654
  16   5 1467.2895    0.1488  0.0990  9.3647  0.0000  0.0157   0.0124   0.0325    0.0293   0.0000   436.0899      -2.26701       15.5219    -0.0681898      -2.22352      0.733340       1.34761       2.38792       2.34981       1.64085       1.73836       1.51218
  16   6 1629.5022    0.2446  0.2102  9.3101  0.0000  0.0132   0.0110   0.0282    0.0350   0.0000   436.9080      -1.00034       14.5865     0.0811969     -0.883231       1.95770       1.35652       1.63852       1.77072       1.78147       1.55533       1.43205
  16   7 1783.2682    0.3912  0.3187  9.3945  0.0000  0.0156   0.0139   0.0336    0.0457   0.0000   437.1581      -2.17372       13.5019     0.0222644      -1.85615       1.75251       1.71705       2.26656       2.36905       2.27517       2.09544       1.97574
  16   8 1933.1064    0.5344  0.5256  9.3961  0.0000  0.0182   0.0147   0.0418    0.0648   0.0000   437.9592       1.63839       13.0772      -1.74597     -0.753637      -1.65420       1.77699       2.29823       2.44858       2.25781       2.26060       2.24741
  16   9 2081.6072    0.7525  0.6263  9.5592  0.0000  0.0194   0.0186   0.0448    0.0892   0.0000   436.6054      -5.31171       16.2571       1.88145      -5.96026      -1.08380       1.86905       2.37795       2.46694       2.56834       2.46909       2.26576
  16  10 2228.3936    1.0409  0.8882  9.7249  0.0000  0.0224   0.0217   0.0551    0.1295   0.0000   434.0672      -1.05743       12.2499       4.37136       1.31291      -3.85226       2.17057       2.83987       2.77659       3.01270       2.98289       2.61045
  16  11 2372.6017    1.4453  0.9667 10.2131  0.0000  0.0216   0.0289   0.0604    0.1369   0.0000   438.7563      -2.24877       7.25130      -2.86569      -2.73208      0.116320       2.21447       2.79225       2.80546       2.82205       2.73629       2.43421
  16  12 2514.8225    1.9065  0.9558 10.7983  0.0011  0.0213   0.0381   0.0578    0.1336   0.0000   429.1371      -5.31774       13.1085       1.06773      0.676149      -3.41017       2.33623       2.83621       2.96035       3.11679       2.83091       2.56944
  16  13 2656.9235    2.4329  1.0180 11.0196  0.0000  0.0225   0.0463   0.0599    0.1747   0.0000   436.9639      0.587597       14.4586      -2.90515      -1.91113     -0.570018       2.24755       2.97015       3.09645       3.16269       2.93815       2.70978
  16  14 2799.5320    3.2487  0.9528 11.2308  0.0000  0.0206   0.0622   0.0542    0.2067   0.0000   435.0258      -2.59812       13.3624      -2.64972      -3.95158      -5.09796       2.01286       2.58345       2.69244       2.89228       2.57640       2.31233
  16  15 2941.7855    3.8178  0.8415 12.1109  0.0000  0.0192   0.0816   0.0526    0.1507   0.0000   437.4322       1.47166       7.12849     -0.756699      -3.61887      -3.07498       1.93639       2.53023       2.64800       2.75676       2.40047       2.21544
  16  16 3083.5049    4.2013  1.0483 12.2386  0.0014  0.0223   0.0813   0.0627    0.1808   0.0000   438.5483      0.584234       11.5725      0.696702      -1.18873      -4.45691       2.20967       2.83290       2.97057       3.07463       2.90534       2.53918
  16  17 3224.9516    4.1588  1.3136 12.5581 -0.0013  0.0269   0.0755   0.0728    0.1402   0.0000   439.0406      -9.29657       18.7400      -4.50005      -2.68658     -0.998957       2.65058       3.47708       3.44480       3.70164       3.35688       3.08624
  16  18 3366.3491    3.5703  1.7981 12.4176  0.0000  0.0325   0.0576   0.0887    0.0949   0.0000   442.1276      -1.56983       11.8213      -9.05249      -3.18961      -3.34330       3.20638       4.08807       4.29444       4.32187       4.06684       3.74674
  16  19 3508.0153    3.0422  2.7028 11.5168  0.0000  0.0396   0.0388   0.1052    0.0831   0.0000   433.7145      -5.31775       11.2463      -12.1293       3.44345       4.71736       3.96072       5.22749       5.51706       5.67220       5.15304       4.65942
  16  20 3649.8154    2.5399  3.9618 11.0773  0.0000  0.0493   0.0275   0.1353    0.0628   0.0000   447.2332      0.282525       15.4598      -10.3478       7.51027      -4.36828       4.86220       6.27861       6.52175       6.57187       6.29635       5.75449
  16  21 3791.5243    2.1159  5.4251 10.5462  0.0000  0.0593   0.0198   0.1640    0.0540   0.0000   428.6031      -7.65624       1.02723     -0.562205       17.3328      -20.9744       5.81976       7.51026       7.71445       8.06347       7.38599       6.82914
  16  22 3933.3832    1.7648  7.7287 10.2041  0.0000  0.0760   0.0146   0.2112    0.0458   0.0000   433.0186      -9.05611       13.4899      -4.08537      -13.8461      -6.40223       7.65819       9.66172       10.1785       10.1506       10.0840       8.97930
  16  24 4217.6532    1.2337 11.4624  9.9626  0.0000  0.1154   0.0097   0.3161    0.0370   0.0000   405.0776       24.1264       46.8056      -21.0144       15.8506      -15.3334       11.0562       14.3357       15.0059       15.2186       14.3442       13.2401
  16  25 4359.9217    1.0293 14.5392  9.8033 -0.0007  0.1518   0.0075   0.4096    0.0335   0.0000   430.8243      -4.74054       63.0945       20.8022      -35.6337       4.85060       14.2977       18.9161       19.5442       19.7738       18.8903       17.0616
  17   6 1657.0373    0.2573  0.2276  9.4250  0.0000  0.0153   0.0110   0.0278    0.0360   0.0000   440.7375      -2.78854       16.8885      -1.72459      -2.37025     -0.298484       1.56578       1.72181       1.71490       1.82094       1.81298       1.70279
  17   7 1811.9842    0.3967  0.3946  9.4253  0.0000  0.0165   0.0125   0.0368    0.0487   0.0000   438.7413      -2.69199       12.8197       1.83263      -2.65926      0.919957       1.63797       1.92163       2.13731       2.14699       2.10611       1.80735
  17   8 1963.2877    0.5616  0.5043  9.4692  0.0000  0.0165   0.0153   0.0414    0.0642   0.0000   436.7503      -1.30418       12.4881       2.75694      0.473234     -0.686666       1.59237       2.02079       2.09241       2.16877       2.07046       2.15798
  17   9 2112.9651    0.8470  0.6510  9.6593  0.0000  0.0185   0.0197   0.0443    0.0909   0.0000   439.4037      -3.72529       11.7423       2.07576     0.0833586       1.20022       1.63677       2.19534       2.13165       2.35807       2.15140       1.98601
  17  10 2260.2827    1.0718  0.8661  9.8411  0.0000  0.0212   0.0216   0.0522    0.1209   0.0000   440.0990      0.449980       13.1971       3.50285      -4.42693      0.939751       2.00608       2.42709       2.49165       2.66932       2.49821       2.38678
  17  11 2404.9953    1.5892  0.9792 10.3046  0.0000  0.0223   0.0308   0.0562    0.1532   0.0000   437.5593      -1.90192       14.6588       3.27489     0.0906603      -1.73918       2.12907       2.58331       2.53392       2.83020       2.65236       2.50028
  17  12 2548.1247    2.0075  1.0272 10.7752  0.0000  0.0224   0.0378   0.0575    0.1672   0.0000   438.2138      -4.20019       14.1263      -1.83207      -2.11654      0.451000       2.18315       2.78671       2.85540       3.00189       2.74604       2.57404
  17  13 2691.0003    2.6407  1.0822 11.0915  0.0000  0.0231   0.0474   0.0583    0.1951   0.0000   435.0672     -0.948856       10.1308      -1.09052      -6.52061       1.61818       2.23507       2.86020       2.86969       2.93324       2.81936       2.69177
  17  14 2834.3651    3.2839  0.9661 11.7350  0.0000  0.0215   0.0621   0.0534    0.1643   0.0000   439.3852      -1.14761       14.9026      -1.32598      -5.07600      -4.59521       2.05448       2.47955       2.62277       2.66839       2.66915       2.34742
  17  15 2977.2466    3.7752  0.9275 12.3465  0.0000  0.0210   0.0735   0.0538    0.1408   0.0000   440.6617       1.13857       13.0769      -3.39467      -4.02065      -4.30938       1.99919       2.56997       2.68786       2.85613       2.52125       2.31479
  17  16 3119.4047    4.0985  1.0985 12.5462  0.0000  0.0230   0.0760   0.0629    0.1551   0.0000   438.7248       2.70259       10.3847      -3.01465     -0.935391      -7.06103       2.18402       2.83887       2.88896       3.08729       2.80568       2.59913
  17  17 3261.4171    4.1359  1.3651 12.1308  0.0000  0.0261   0.0704   0.0675    0.1752   0.0000   438.0313       1.78888       13.2336      -6.83021     -0.263232       2.58699       2.41178       3.16328       3.35120       3.39222       3.15525       2.98178
  17  18 3403.4319    3.4696  2.1211 12.1752  0.0000  0.0345   0.0494   0.0903    0.0868   0.0000   440.1565     -0.512545       11.1901       3.90371     -0.740407      -3.13883       3.14819       4.16764       4.27154       4.58318       4.18043       3.90957
  17  19 3545.4699    2.8554  3.0047 11.7609  0.0000  0.0423   0.0358   0.1130    0.0674   0.0000   432.9226       3.38427       3.53766      -3.81123       6.71876     -0.817482       3.95592       5.06410       5.44528       5.60140       5.33099       4.81435
  17  20 3687.8575    2.4734  4.3612 10.8635  0.0000  0.0504   0.0250   0.1336    0.0659   0.0000   434.8914      -2.11487       19.7468      -2.80033       1.59312      -11.2420       4.77214       6.09870       6.47072       6.59803       6.35060       5.75982
  17  21 3830.0849    2.0207  5.9120 10.5853  0.0000  0.0618   0.0183   0.1702    0.0501   0.0000   433.0846       18.0373       18.0330      -8.65593      -7.33594      -6.84487       5.71304       7.46353       7.81746       8.21806       7.71294       7.00336
  17  22 3972.4553    1.7297  8.0105 10.1024  0.0000  0.0761   0.0134   0.2061    0.0466   0.0000   430.0152      -22.9903       10.9420      -2.09222       2.05694      -4.22323       7.04296       9.02606       9.33525       9.67751       9.42183       8.55393
  17  23 4114.6200    1.3935 10.0075 10.0861  0.0000  0.0975   0.0106   0.2639    0.0381   0.0000   441.9456       31.8849       8.38539      -1.84109       22.8045      0.220293       8.67784       11.7376       12.1072       12.5653       11.9759       10.8365
  18   6 1683.6639    0.3004  0.2257  9.3968  0.0000  0.0132   0.0121   0.0276    0.0368   0.0000   437.3991      -4.00866       15.3812       1.40619      -2.10973      -1.88362       1.18961       1.49548       1.37109       1.39971       1.57353       1.39456
  18   7 1839.9831    0.4504  0.4078  9.4625  0.0000  0.0163   0.0131   0.0332    0.0509   0.0000   436.7623      -3.15594       15.6725      0.412868     -0.999490     -0.470338       1.43632       1.83537       2.03645       2.01508       2.10712       1.75573
  18   8 1992.8322    0.6102  0.5719  9.4367  0.0000  0.0178   0.0149   0.0415    0.0701   0.0000   436.8917       2.05918       13.3224     -0.781525      0.639968      -2.35629       1.50619       1.91843       1.90023       2.19749       2.06317       1.95228
  18   9 2143.7250    0.8394  0.7058  9.7391  0.0000  0.0185   0.0186   0.0462    0.0871   0.0000   439.6982      -2.14104       15.0677     -0.397615      -3.67730       1.46358       1.60649       2.06093       2.11197       2.32396       2.08363       1.93244
  18  10 2291.6087    1.1919  0.9789  9.8130  0.0000  0.0213   0.0225   0.0547    0.1447   0.0000   438.5554     -0.249661       11.8079       2.46773       2.72938      0.446469       1.96426       2.48948       2.65327       2.66346       2.73933       2.37645
  18  11 2436.8129    1.6135  1.1198 10.3309  0.0000  0.0236   0.0288   0.0602    0.1636   0.0000   435.4520      -1.47273       10.6981      -1.52998       2.62296      0.428856       2.17796       2.70892       3.25095       3.23418       3.02062       2.79710
  18  12 2580.8434    2.1102  1.0749 10.8202  0.0000  0.0218   0.0375   0.0570    0.1546   0.0000   435.5062      0.692314       14.3366      0.529849     -0.577511      0.257904       2.11335       2.58637       2.80650       2.90089       2.79903       2.53504
  18  13 2724.7232    2.8291  1.0091 11.3589  0.0000  0.0210   0.0510   0.0553    0.1636   0.0000   435.9502      -1.38216       17.8400     -0.474880      -2.65959     -0.694130       1.85944       2.50626       2.50957       2.67652       2.53504       2.35790
  18  14 2868.6155    3.5603  0.9162 11.6599  0.0000  0.0197   0.0663   0.0499    0.1808   0.0000   441.6841      -2.46568       16.2587      -4.35705      -3.42114      -3.07616       1.83762       2.39596       2.47083       2.68183       2.40549       2.31602
  18  15 3012.1953    4.2420  0.8997 12.2724  0.0000  0.0195   0.0810   0.0497    0.1591   0.0000   438.8167      -2.37646       15.8841       1.63780       1.72338      -1.95603       1.91441       2.48770       2.73793       2.78705       2.71722       2.55414
  18  16 3154.8805    4.2085  1.1931 12.2058  0.0000  0.0231   0.0727   0.0631    0.1945   0.0000   440.3395       5.43585       7.00782      -2.14580      -1.07533      -9.27532       2.03061       2.67009       2.68525       2.95132       2.73700       2.71591
  18  17 3297.3671    3.8918  1.5308 12.2676  0.0000  0.0273   0.0615   0.0730    0.1310   0.0000   435.3908      -1.67575       9.24551      0.877630     -0.482839      -6.06873       2.42771       3.12327       3.11429       3.38567       3.20158       3.03793
  18  18 3439.9838    3.3510  2.2050 11.7996  0.0001  0.0329   0.0445   0.0904    0.0935   0.0000   433.5690       4.02503       17.7867       4.44845      -2.98105      -8.24148       2.89758       3.76776       3.91045       4.07947       3.93082       3.62254
  18  19 3582.6124    2.7761  3.2151 11.6344  0.0000  0.0426   0.0327   0.1167    0.0636   0.0000   441.8978       9.05972       9.56490      -2.05152      -5.36810      0.867877       3.65649       4.84220       4.94686       5.23608       5.05533       4.62591
  18  20 3725.3968    2.3160  4.7674 10.9575  0.0000  0.0532   0.0225   0.1430    0.0539   0.0000   444.1860     -0.539119      0.647198      -6.50683       9.18211      -6.85657       4.74361       5.95963       6.31272       6.62690       6.27010       5.82020
  18  21 3868.1478    1.9352  6.3369 10.5154  0.0000  0.0639   0.0164   0.1719    0.0462   0.0000   441.8091       6.94025       6.93586      -16.1590       4.06119      -6.22737       5.65284       7.20960       7.77533       8.02471       7.63729       7.17121
  18  22 4010.8784    1.5983  8.8137 10.0684  0.0000  0.0807   0.0117   0.2192    0.0412   0.0000   437.3851       1.87151       24.7187      -11.2368      0.839840      -3.14705       7.07929       9.12482       9.71030       10.1036       9.74750       9.15835
  18  24 4296.8171    1.1150 13.1375  9.9924  0.0000  0.1267   0.0079   0.3540    0.0316   0.0000   444.5435       15.7392       30.1778      -15.1479      -17.9552       11.8316       10.6919       14.2348       14.8979       15.2305       14.7823       13.7244
  18  26 4582.8207    0.7933 19.5859  9.7420  0.0010  0.2140   0.0052   0.5473    0.0249   0.0000   441.5762       22.6362       11.8795      -3.40181       19.2952      -6.38075       17.6034       24.1198       25.0040       26.3582       24.7369       22.7262
  19   3 1173.3107    0.0672  0.0357  9.4219  0.0064  0.0134   0.0123   0.0176    0.0246   0.0000   439.1426      -2.63550       16.6062     -0.797017      0.530486       5.67013       1.20830       1.71265       1.64882       1.37166       1.87985       1.40035
  19   4 1364.3042    0.0942  0.0847  9.3401  0.0000  0.0190   0.0092   0.0292    0.0259   0.0000   440.7350      -1.55738       19.1804      -2.18676      -1.53280     -0.601816       2.40223       2.56977       3.15147       3.01031       2.41006       2.08793
  19   6 1709.3548    0.2897  0.2586  9.4265  0.0000  0.0141   0.0107   0.0273    0.0356   0.0000   437.3415     -0.464013       15.0091      -2.47121      -4.02753       1.14718       1.14656       1.46059       1.73674       1.77933       1.63737       1.60172
  19   7 1867.2807    0.4705  0.4443  9.4558  0.0000  0.0166   0.0128   0.0349    0.0522   0.0000   440.0196     -0.159551       14.5613      0.171516      -1.53788      0.541970       1.36968       1.79086       1.96220       2.07338       1.88286       1.78267
  19   8 2021.7220    0.6702  0.6508  9.3628  0.0000  0.0194   0.0150   0.0407    0.0826   0.0000   440.4201      -2.32190       15.7264     0.0691256      -1.45768     -0.558184       1.59442       2.18345       2.17362       2.41225       2.36174       2.23222
  19   9 2173.7352    0.9545  0.7534  9.5995  0.0000  0.0183   0.0194   0.0448    0.1018   0.0000   437.0847       2.74927       9.64951      -2.76438      -6.35632      -1.13041       1.57407       2.02434       2.20054       2.28435       2.14567       2.02787
  19  10 2322.3135    1.2974  0.9186  9.9191  0.0000  0.0201   0.0242   0.0508    0.1304   0.0000   440.0341       1.00203       17.3989       1.43078       1.03051      -2.13508       1.69784       2.15968       2.24812       2.48458       2.41554       2.16906
  19  11 2468.1409    1.7605  1.0375 10.6446  0.0000  0.0221   0.0317   0.0553    0.1334   0.0000   437.0087      -2.70408       11.8570      -1.38990      -1.09819     -0.378980       1.73603       2.39549       2.34276       2.56634       2.46633       2.27929
  19  12 2613.0593    2.3456  1.0433 10.8228  0.0000  0.0207   0.0415   0.0547    0.1856   0.0000   437.0271      -2.59245       9.65269      -2.04554     -0.236080    -0.0540875       1.81372       2.29122       2.42783       2.56588       2.41976       2.27914
  19  13 2757.9126    2.9371  1.0035 11.3027  0.0000  0.0199   0.0520   0.0536    0.1712   0.0000   437.6300       1.65553       12.6290   -0.00878952     -0.707672      -2.01432       1.70860       2.19619       2.39826       2.37718       2.42718       2.24427
  19  14 2902.4974    3.6905  0.9022 11.7200  0.0000  0.0193   0.0672   0.0473    0.1828   0.0000   441.6333      0.992034       12.0619      -3.90802      -2.85385      -2.64031       1.74082       2.28141       2.42089       2.57109       2.27248       2.14640
  19  15 3046.5595    4.1825  1.0227 12.1587  0.0000  0.0205   0.0728   0.0550    0.1724   0.0000   438.0318      -3.31703       9.75264      -2.50387       3.02693      -4.46960       1.80809       2.27631       2.35824       2.35955       2.38651       2.28784
  19  16 3189.8555    4.1678  1.3661 12.1345  0.0000  0.0247   0.0647   0.0637    0.1472   0.0000   437.7690       7.91388       11.8245      -3.48004     -0.375363      -8.10253       2.14676       2.63801       2.77242       2.96358       2.91412       2.64943
  19  17 3332.8980    3.6742  1.8391 12.0819  0.0000  0.0291   0.0510   0.0802    0.0968   0.0000   437.9309       2.01192       17.2281      -6.74190     0.0547421      -1.17719       2.42962       3.22078       3.25276       3.50189       3.26625       3.13282
  19  18 3476.1623    3.2002  2.6004 11.5757  0.0000  0.0357   0.0382   0.0948    0.0861   0.0000   444.2911      0.383617       12.9163      -1.41878      -2.06523      -2.30593       2.99237       3.90773       4.04490       4.27902       4.13286       3.76282
  19  19 3619.3433    2.6262  3.6765 11.2690 -0.0020  0.0446   0.0274   0.1179    0.0614   0.0000   436.8061       1.62255       6.75631      -6.28080      -3.67030      -4.89781       3.56859       4.73176       4.95014       5.21282       4.93164       4.70493
  19  20 3762.4629    2.2089  5.2374 10.6222  0.0000  0.0542   0.0196   0.1453    0.0540   0.0000   447.3941      0.213119       18.1276      -1.52242      0.488386      -9.52822       4.57620       5.92622       6.12311       6.43243       6.36655       5.85033
  19  21 3905.7807    1.8586  7.3310 10.2270  0.0000  0.0683   0.0141   0.1841    0.0443   0.0000   433.2314       10.6616       7.28458       15.4651      -4.22873      -18.6241       5.58896       7.56728       7.78785       8.13610       7.83431       7.41281
  19  22 4049.0807    1.5285  9.4478 10.0216  0.0000  0.0836   0.0107   0.2324    0.0381   0.0000   435.0511      -9.51861      -10.4384      -10.2063      -15.2011      -3.37825       6.95831       9.05664       9.67576       9.96060       9.59629       8.83447
  19  23 4192.0985    1.2992 11.8992  9.9789 -0.0000  0.1063   0.0088   0.3003    0.0338   0.0000   425.2792       7.43214       26.9350       2.04479       8.96622       8.08708       8.61287       11.6276       12.0066       12.7372       12.2180       11.2825
  19  24 4335.8589    1.0705 14.7346  9.9049  0.0000  0.1419   0.0069   0.3812    0.0301   0.0000   434.7754      -49.0325       17.0817       8.44008       11.2401       21.7496       11.2479       15.4083       16.1514       16.8387       16.1640       14.8547
  19  25 4479.2914    0.8870 16.9504  9.8092 -0.0008  0.1706   0.0057   0.4589    0.0273   0.0000   445.3933      -11.6085      -2.03647       14.7404       2.83616      -25.0709       13.5656       18.0508       19.3050       19.8200       18.8992       18.0164
  20   3 1193.6645    0.0821  0.0370  9.4789  0.0000  0.0180   0.0091   0.0137    0.0238   0.0000   439.5377      0.514830       18.5249      -2.22861      -3.61624      0.869210       1.82489       1.71007       1.16587       1.76565       2.20105       1.72769
  20   4 1386.4937    0.1098  0.0933  9.3956  0.0000  0.0107   0.0086   0.0262    0.0256   0.0000   439.0040     -0.299304       17.0433      -1.13277     -0.706232       1.58536      0.879427       1.10240       1.18393       1.33592       1.35949       1.19490
  20   5 1566.5350    0.2024  0.1523  9.3717  0.0000  0.0097   0.0100   0.0241    0.0289   0.0000   439.3607     -0.640457       16.9869     -0.393979      -2.15103      -2.03784      0.809134       1.27408       1.34021       1.49433       1.44079       1.30807
  20   6 1734.1785    0.3404  0.3370  9.3278  0.0000  0.0143   0.0107   0.0319    0.0403   0.0000   437.8034     -0.737701       16.9200     -0.363805      -2.57542      0.322593       1.13560       1.42297       1.60537       1.64945       1.60984       1.38748
  20   7 1893.8747    0.5103  0.5114  9.3614  0.0000  0.0170   0.0129   0.0386    0.0579   0.0000   436.9881      -3.10353       11.9317       2.05212      -1.58634       2.48891       1.24036       1.63107       1.69168       1.70952       1.62460       1.63718
  20   8 2050.0229    0.7054  0.5963  9.6925  0.0000  0.0166   0.0163   0.0426    0.0684   0.0000   438.5069      -2.69079       17.4025       2.86886      -1.47650      -3.38883       1.20214       1.65786       1.73125       1.90389       1.77014       1.71514
  20   9 2203.0746    0.9679  0.8727  9.8253  0.0000  0.0204   0.0187   0.0484    0.1015   0.0000   437.0310      -2.32633       19.0786       1.15701      -1.38743      0.537938       1.55274       2.02279       2.13363       2.24038       2.18461       2.08171
  20  10 2352.4421    1.3867  0.9411 10.1062  0.0000  0.0202   0.0246   0.0478    0.1298   0.0000   434.7057      -3.53164       16.3221      0.181393     -0.316949     -0.420466       1.60644       1.99621       2.14092       2.30125       2.29313       2.02496
  20  11 2498.9818    1.8523  0.9846 10.5952  0.0000  0.0191   0.0331   0.0539    0.1427   0.0000   435.9609       1.68672       13.8261    -0.0154081     -0.575913      0.777454       1.58870       2.00319       2.13650       2.11421       2.18105       2.04233
  20  12 2644.8199    2.4402  1.0257 11.0836  0.0000  0.0211   0.0422   0.0528    0.1671   0.0000   440.0379     -0.276240       15.1899      0.239576      0.610112      -1.00375       1.64384       2.17501       2.15721       2.34771       2.27241       2.19704
  20  13 2790.6851    3.0847  1.0154 11.8011  0.0000  0.0193   0.0542   0.0553    0.1307   0.0000   439.8541    -0.0982819       11.0864       3.89865      -2.77492      -4.37446       1.59188       1.99031       2.20989       2.27227       2.22036       2.02757
  20  14 2935.9594    3.8354  0.8667 12.2681  0.0000  0.0183   0.0705   0.0472    0.1315   0.0000   440.8333       1.41212       10.7946      -1.56659      -1.28110      -4.36808       1.42145       1.92036       1.95409       2.11062       2.06207       1.84485
  20  15 3080.4557    4.2607  1.0091 12.2514  0.0000  0.0196   0.0733   0.0525    0.1673   0.0000   436.2702      0.958448       11.4126     -0.931679      -1.93419     -0.915303       1.56602       2.04208       2.13537       2.28114       2.14073       2.10423
  20  16 3224.4095    4.1584  1.2757 12.4327  0.0000  0.0237   0.0654   0.0601    0.1310   0.0000   434.8744       2.79927       18.6166      -5.02956      -2.18468      -2.37282       1.89807       2.45073       2.61636       2.87961       2.65070       2.48951
  20  17 3368.0718    3.5889  1.9911 11.7584  0.0000  0.0294   0.0447   0.0763    0.0943   0.0000   442.7954      0.397724       10.3709      -4.48172       2.60290      -7.05507       2.38581       3.13812       3.32999       3.53438       3.45161       3.19427
  20  18 3511.8106    3.0105  2.8541 11.5061  0.0000  0.0374   0.0336   0.0950    0.0741   0.0000   441.4310    -0.0702651       14.3467      -3.29454       1.68649      -2.04478       3.00109       3.93616       4.13426       4.44452       4.26094       3.97613
  20  19 3655.5209    2.5002  4.0950 11.1244  0.0000  0.0471   0.0243   0.1211    0.0555   0.0000   439.6832       6.25786       13.7649      -5.66030       5.48083      -6.31883       3.74345       5.02208       5.23743       5.44146       5.40250       4.86102
  20  20 3799.2931    2.1200  5.6126 10.5780  0.0000  0.0555   0.0178   0.1504    0.0505   0.0000   427.5774      -4.52940       17.4170       2.95177       8.63932      -14.1728       4.46793       5.81208       6.02184       6.38886       6.16257       5.81496
  20  21 3942.9041    1.7585  7.6603 10.3133  0.0000  0.0706   0.0132   0.1898    0.0399   0.0000   435.9355       9.70096       4.90386      0.489702      -9.84774      -1.65007       5.58461       7.42971       7.70958       8.16050       7.97844       7.47815
  20  22 4086.8677    1.4725 10.0202 10.0070  0.0009  0.0878   0.0099   0.2415    0.0363   0.0000   423.4876       24.1150       6.98534      -2.77007       4.44022      -16.5054       6.77346       9.08777       9.58955       10.0934       9.57213       9.06800
  20  23 4230.3630    1.2196 13.0164  9.9839  0.0006  0.1169   0.0078   0.3223    0.0313   0.0000   427.3432      -2.91733       11.0131       7.33389       5.52571      -13.7731       9.13291       12.0984       12.9988       13.4247       13.1043       12.2276
  20  24 4374.3911    1.0465 14.9553  9.8743  0.0002  0.1388   0.0065   0.3747    0.0292   0.0000   442.7843      -17.5724       21.2581      -11.6081       6.02338       10.3421       10.5421       14.4010       15.1474       15.7787       15.2098       14.2428
  20  25 4518.0065    0.8599 18.2657  9.7639  0.0005  0.1832   0.0052   0.4762    0.0255   0.0000   416.4523       1.04747      -20.0515      -42.2842       26.3900       8.16364       13.6940       18.4356       19.8508       20.5108       19.8206       18.7542
  21   3 1213.6186    0.0727  0.0731  9.4517  0.0000  0.0196   0.0085   0.0354    0.0239   0.0000   440.5386       1.70103       17.4730      -3.90531      -6.11621     -0.795856       1.65997       1.44048       1.49652       2.18133       1.81271       2.56230
  21   4 1408.0677    0.1483  0.0797  9.3900  0.0000  0.0152   0.0108   0.0177    0.0250   0.0000   438.9479     -0.131551       18.5834       1.01074      -2.23166      0.902284       1.09492       1.81287       1.17009       1.70085       2.10469       1.54108
  21   5 1589.2469    0.2190  0.2569  9.3047  0.0000  0.0134   0.0085   0.0309    0.0311   0.0000   439.4136     -0.592884       20.0788       1.86320      -4.01546     -0.976211       1.06906       1.27053       1.53703       1.69404       1.64147       1.43572
  21   6 1758.2129    0.3635  0.3328  9.4148  0.0000  0.0142   0.0115   0.0316    0.0399   0.0000   439.0355      -1.11256       19.1864      0.356489      -2.27299       1.40274       1.04952       1.45941       1.51266       1.72108       1.58658       1.49764
  21   7 1919.8014    0.5436  0.5071  9.4283  0.0000  0.0157   0.0133   0.0376    0.0582   0.0000   438.6492     -0.699329       15.2503      -1.95801      -1.44636       2.58559       1.18316       1.66660       1.72903       1.92224       1.93749       1.72247
  21   8 2077.6967    0.7512  0.7061  9.5749  0.0000  0.0179   0.0153   0.0426    0.0779   0.0000   436.6238     -0.801816       15.2704       4.70145      -1.20869      -4.24754       1.35730       1.70174       2.01278       2.09193       1.99783       1.90846
  21   9 2231.8124    1.0744  0.9798  9.5620  0.0000  0.0202   0.0190   0.0524    0.1300   0.0000   438.4442      -1.16355       14.4068       7.19547      -4.50852     -0.674603       1.52498       1.99904       2.05494       2.20177       2.16006       2.13395
  21  10 2381.8891    1.5108  0.9808 10.1076  0.0000  0.0190   0.0260   0.0505    0.1306   0.0000   438.9201     -0.174101       13.2441       2.35765      0.665967      -1.86779       1.44416       1.83035       1.93351       2.10548       2.10934       2.04506
  21  11 2529.3146    2.0011  1.0061 10.7445  0.0000  0.0196   0.0346   0.0499    0.1430   0.0000   437.5072     -0.480892       12.3995      0.605567      0.247558      -3.03745       1.53293       1.95749       2.07537       2.22078       2.17607       2.07517
  21  12 2676.1621    2.5660  0.9766 11.3880  0.0000  0.0190   0.0448   0.0516    0.1326   0.0000   440.4465      -2.41565       13.2483      -3.79728      -2.84312      0.311663       1.50688       1.92643       2.05562       2.19201       2.04999       1.95740
  21  13 2822.9340    3.3625  0.9066 11.5826  0.0000  0.0178   0.0590   0.0474    0.1688   0.0000   440.6460     -0.890364       13.4491     -0.500385      -1.37417      0.391598       1.48210       1.92718       2.05808       2.08454       1.97664       1.82765
  21  14 2968.8989    4.0142  0.9083 12.3521  0.0000  0.0182   0.0712   0.0473    0.1256   0.0000   437.7300       5.46663       14.4701       1.40887      -1.93574      -3.62563       1.43408       1.76348       1.97298       2.08416       2.02956       1.89233
  21  15 3113.9717    4.3111  1.0689 12.2006  0.0001  0.0200   0.0706   0.0519    0.1661   0.0000   439.5769     -0.108630       15.4740     -0.305527      0.222275      -5.27962       1.55211       2.02528       2.12837       2.24728       2.14277       2.05993
  21  16 3258.5663    3.9255  1.4830 12.0066  0.0000  0.0249   0.0556   0.0629    0.1303   0.0000   438.8606       1.06770       10.3261      -1.37514      -1.12478      -10.9448       1.88952       2.48194       2.62253       2.76961       2.67467       2.55177
  21  17 3402.8440    3.5049  2.1166 11.7486 -0.0001  0.0297   0.0424   0.0790    0.0839   0.0000   437.6190       5.05703       11.9595      -3.48563     -0.444840      -3.94377       2.28899       3.00689       3.13469       3.34201       3.21781       3.02838
  21  18 3547.1097    2.9100  3.1511 11.3250  0.0002  0.0374   0.0302   0.0990    0.0664   0.0000   442.3505     -0.846281       20.7779      0.613580      -5.66610      -7.26283       2.94254       3.79995       4.01194       4.34979       4.22951       3.92277
  21  19 3691.4171    2.4045  4.7263 10.7962  0.0020  0.0491   0.0209   0.1293    0.0525   0.0000   437.9257       2.59758       14.5474       4.41217       1.69222      -6.13663       3.73300       4.88694       5.24637       5.68021       5.49412       5.02435
  21  20 3835.6001    2.0221  6.3582 10.3310 -0.0000  0.0586   0.0153   0.1556    0.0460   0.0000   436.5985      -14.3376       19.4136      -9.86477      -2.43977      -14.6038       4.43954       5.83325       6.19905       6.59486       6.44613       6.06078
  21  21 3979.7316    1.6966  8.4856 10.1282  0.0000  0.0736   0.0117   0.1994    0.0380   0.0000   430.5155       1.59700       10.3969       6.21068       1.97575       1.38594       5.52677       7.40082       7.74924       8.11177       7.95169       7.36931
  21  23 4268.3654    1.1721 13.0940  9.9132  0.0000  0.1165   0.0073   0.3158    0.0303   0.0000   444.6326      -16.4688       20.3640       1.36200       12.3088      -16.3058       8.66578       11.2275       12.1415       12.7849       12.4684       11.9267
  21  25 4556.8489    0.8143 18.5188  9.7068  0.0000  0.1840   0.0049   0.4836    0.0238   0.0000   435.5756      -12.6262       16.0554       14.3681      -11.2343      -4.62430       13.0353       17.5758       18.5939       19.8113       19.1161       18.2350
  22   3 1233.1072    0.0765  0.0784  9.4061  0.0000  0.0163   0.0079   0.0292    0.0232   0.0000   438.2348      -2.03597       16.9068      -1.87486      -3.11901      -1.02956      0.822324       1.60127       1.27995       1.38401       1.21592       1.24787
  22   5 1611.3315    0.2268  0.2265  9.3706  0.0000  0.0116   0.0088   0.0279    0.0297   0.0000   439.5228      -1.19691       20.0378      -1.11398      -2.17243     -0.122239      0.930207       1.14097       1.32122       1.43628       1.29696       1.19243
  22   6 1781.5001    0.4142  0.3864  9.3598  0.0000  0.0144   0.0115   0.0317    0.0435   0.0000   439.0838      -1.63456       14.0727      -1.60728     0.0736848      0.575797      0.985633       1.40271       1.42331       1.41144       1.36180       1.53545
  22   7 1945.0137    0.5811  0.5388  9.3945  0.0000  0.0167   0.0135   0.0371    0.0601   0.0000   440.2102      0.512911       17.2526      0.615961      -1.25104      -1.23173       1.17071       1.44786       1.59081       1.63857       1.60366       1.54295
  22   8 2104.7136    0.7706  0.7914  9.6646  0.0000  0.0192   0.0150   0.0460    0.0800   0.0000   439.3415       3.17490       17.5213       3.42134      -4.04873     -0.170222       1.37686       1.78618       1.88865       1.92226       2.05394       1.80786
  22   9 2259.9785    1.1089  0.9537  9.7200  0.0000  0.0194   0.0188   0.0486    0.1162   0.0000   441.5489       2.06628       13.8754    -0.0490145      0.520914      -2.00664       1.36483       1.84294       1.96027       2.01393       2.09893       2.00604
  22  10 2410.7919    1.5378  0.9959 10.5477  0.0000  0.0196   0.0264   0.0524    0.1141   0.0000   440.0708     -0.694458       13.6913     -0.515131       2.36900     -0.293800       1.43361       1.86936       2.03309       2.17617       2.12769       1.97159
  22  11 2559.1683    2.1521  1.0335 10.6838  0.0000  0.0191   0.0352   0.0497    0.1528   0.0000   439.4140     -0.104419       12.3124      -2.05976      -1.37337     -0.617714       1.44455       1.90518       2.00318       2.08545       2.07413       1.97344
  22  12 2707.0974    2.6820  0.9937 11.4598  0.0000  0.0189   0.0454   0.0501    0.1350   0.0000   437.3017      -3.30387       12.2426      0.290929       1.10867      -5.60737       1.40955       1.78856       1.90308       2.05063       1.92362       1.98938
  22  13 2854.6991    3.4717  0.8719 11.9151  0.0000  0.0176   0.0602   0.0440    0.1364   0.0000   440.8260       3.47994       10.8118       3.76461      -1.66456     -0.626747       1.32405       1.69639       1.81965       1.92209       1.90335       1.85820
  22  14 3001.4142    4.0693  0.9157 12.2861  0.0000  0.0184   0.0688   0.0449    0.1378   0.0000   435.8273   -0.00240383       14.5528      -1.11064      -1.61621      -7.97031       1.33585       1.70057       1.75322       1.99809       1.80933       1.76489
  22  15 3147.0105    4.2577  1.1893 12.1046  0.0000  0.0210   0.0667   0.0572    0.1971   0.0000   439.0458       1.03901       10.5949      0.993556      -1.17508      -5.78830       1.52761       2.03987       2.07099       2.21383       2.09110       2.09589
  22  16 3292.2084    3.9669  1.5719 11.8890  0.0000  0.0246   0.0524   0.0618    0.1147   0.0000   436.7437     -0.321142       16.0881      -4.27927      -1.13241      -2.67216       1.78860       2.33124       2.42314       2.66742       2.59753       2.44821
  22  17 3437.2226    3.3575  2.2280 11.5450  0.0000  0.0300   0.0381   0.0763    0.0808   0.0000   438.2158      0.892868       16.2248      -1.25770      -3.16667      -4.47002       2.17192       2.85494       2.99970       3.19059       3.08176       2.83967
  22  18 3582.1347    2.8269  3.4545 11.0631  0.0000  0.0387   0.0268   0.0973    0.0632   0.0000   433.5882       3.32448       12.2767      -4.54205    -0.0998666       1.42338       2.90549       3.84681       4.03695       4.42826       4.14711       4.07241
  22  19 3726.8229    2.3192  4.9343 10.6540  0.0000  0.0481   0.0193   0.1276    0.0525   0.0000   434.6875      -5.01570       10.7313     -0.877006       4.55199      -9.29105       3.56280       4.67456       5.03192       5.28224       5.13054       4.92901
  22  20 3871.6470    1.9087  6.5935 10.4072 -0.0000  0.0611   0.0142   0.1594    0.0412   0.0000   443.5359       3.07695       3.79344       5.37029      -3.73639      -6.61516       4.32356       5.73363       6.18596       6.53954       6.28538       6.00185
  22  21 4016.2723    1.6067  9.2529 10.1095  0.0000  0.0772   0.0105   0.2113    0.0351   0.0000   435.7659       9.42176       16.6058       4.99096      -15.8451      -6.72518       5.59798       7.28847       7.75015       8.38608       8.09891       7.77012
  22  22 4161.1331    1.3366 11.3550 10.0169 -0.0005  0.0965   0.0083   0.2690    0.0312   0.0000   430.9260      -6.13235       15.1679      -1.00262      -5.56378      -14.4423       6.88520       9.11803       9.83873       10.2769       10.1152       9.59328
  22  23 4305.5567    1.1142 13.7547  9.9270 -0.0007  0.1234   0.0067   0.3327    0.0285   0.0000   438.1280       1.79509       5.80332      -14.1041       5.96101      -13.4981       8.48147       11.4335       12.1301       12.8206       12.2870       11.8353
  22  24 4450.0207    0.9258 16.7004  9.8410 -0.0010  0.1577   0.0054   0.4183    0.0251   0.0000   408.4708       15.9202       8.51196      -1.27055       6.78131      -25.5553       10.7063       14.5704       15.6300       16.4711       15.9359       15.1228
  23   3 1252.2322    0.0834  0.0488  9.4208  0.0001  0.0181   0.0099   0.0197    0.0225   0.0000   439.1036      -1.43498       18.2541      -1.71070      -7.48939     -0.989590       1.45124       1.22209       1.24827       2.36477       2.33362       2.26232
  23   4 1449.6792    0.1533  0.1289  9.3640  0.0000  0.0131   0.0080   0.0200    0.0251   0.0000   439.6423      0.117725       19.3766     -0.485347      -2.45440     -0.600483      0.773926       1.06730       1.15393       1.21793       1.29921       1.16923
  23   5 1632.7823    0.2476  0.2658  9.3177  0.0000  0.0125   0.0086   0.0284    0.0303   0.0000   439.1113     -0.485413       18.4252      0.408545      -1.96421      0.316372      0.988332       1.19133       1.32956       1.41546       1.41613       1.21327
  23   6 1804.1931    0.4089  0.4467  9.3006  0.0000  0.0141   0.0105   0.0351    0.0443   0.0000   440.1351      -2.80570       17.1100     -0.784325      -4.28521      -1.68388      0.970935       1.25026       1.35063       1.37547       1.37331       1.24519
  23   7 1969.6205    0.6037  0.6125  9.4346  0.0000  0.0164   0.0131   0.0394    0.0641   0.0000   438.4589     -0.512729       15.6438      0.994489      0.492011       2.23123       1.14781       1.50136       1.58386       1.69403       1.68571       1.60834
  23   8 2131.0774    0.8642  0.7833  9.6047  0.0000  0.0175   0.0161   0.0438    0.0800   0.0000   437.8109      -3.77898       16.8001       1.74041      -2.76624      0.106682       1.11158       1.58078       1.61659       1.81094       1.67374       1.63180
  23   9 2287.4544    1.2468  0.9132  9.8788  0.0000  0.0186   0.0210   0.0447    0.1206   0.0000   440.3655      -1.17190       9.50278     -0.829135      -1.15956      -2.15879       1.30235       1.75209       1.79515       2.01555       1.90170       1.85958
  23  10 2439.1531    1.6493  1.0631 10.3758  0.0000  0.0199   0.0265   0.0500    0.1374   0.0000   439.3793      -3.10356       14.3626      0.248972       1.64133     -0.113415       1.46658       1.83761       1.98612       2.08666       2.05822       2.01402
  23  11 2588.6126    2.1760  1.0830 10.9831  0.0000  0.0203   0.0352   0.0516    0.1463   0.0000   437.5150       2.58522       15.7927      -3.82757      -1.32635     0.0911311       1.44467       1.84881       1.87180       2.08702       2.00254       1.99290
  23  12 2737.5858    2.8468  1.0487 11.1195  0.0000  0.0187   0.0447   0.0488    0.1673   0.0000   439.5027    -0.0877018       16.9191      -4.83488     -0.599825      -2.45810       1.34942       1.72856       1.89287       2.01138       1.93488       1.89179
  23  13 2886.0927    3.7695  0.8851 11.8111  0.0000  0.0166   0.0641   0.0444    0.1573   0.0000   439.3521       1.02110       12.6704      -1.51226      -1.58627     0.0641706       1.22779       1.51900       1.63583       1.76294       1.71642       1.68474
  23  14 3033.4050    4.1395  0.9877 12.2524  0.0000  0.0184   0.0678   0.0470    0.1470   0.0000   438.5793       2.76404       11.9733     -0.613424     -0.592366      -3.94135       1.29495       1.61875       1.85561       1.89526       1.91672       1.88893
  23  15 3179.7206    4.2081  1.2237 12.2749  0.0048  0.0212   0.0644   0.0565    0.1583   0.0000   437.9204       2.51937       13.2935     -0.504396     -0.138224      -4.71175       1.48079       1.94638       2.10107       2.18512       2.16235       2.01181
  23  16 3325.5261    3.7853  1.6304 12.0644  0.0000  0.0249   0.0495   0.0645    0.0989   0.0000   438.9039       1.48408       17.1307       1.13635      0.185019      -4.90380       1.68010       2.26317       2.29764       2.51936       2.46886       2.31666
  23  17 3471.2573    3.1843  2.6816 11.2452  0.0000  0.0317   0.0321   0.0828    0.0708   0.0000   439.0312      -5.21918       17.5773      0.468243      -3.67578     -0.494821       2.26831       2.92919       3.13600       3.38139       3.29990       3.20443
  23  18 3616.7852    2.6467  3.9178 10.9049  0.0000  0.0407   0.0232   0.1034    0.0570   0.0000   432.6097      -4.80481       20.0145      -4.25812      -1.05619      -2.55439       2.92342       3.75052       3.97462       4.30835       4.21286       4.00292
  23  19 3762.0476    2.2162  5.3328 10.6693  0.0000  0.0505   0.0173   0.1353    0.0444   0.0000   430.9415       5.36550       5.57721      -8.69739       2.87616      -13.5314       3.37605       4.56167       4.80266       5.04913       5.04054       4.79035
  23  20 3907.2957    1.8422  7.2706 10.3435 -0.0001  0.0625   0.0128   0.1704    0.0376   0.0000   441.7009      -5.36936       8.01051       4.32831       9.02550      -3.61365       4.33262       5.73749       6.15507       6.49311       6.44286       6.13329
  23  21 4052.5069    1.5079  9.3750 10.1608  0.0000  0.0802   0.0099   0.2168    0.0329   0.0000   440.2327       3.53163       10.7973       2.57114      -2.38673      -15.1506       5.58289       7.41675       7.89949       8.33090       8.22163       7.88602
  23  22 4197.5755    1.2969 12.4329 10.0072  0.0000  0.1039   0.0076   0.2888    0.0294   0.0000   434.2791       3.06549       13.6825      -1.03388       21.9881      -9.21880       6.98084       9.38000       9.86402       10.5048       10.3880       9.98751
  23  23 4342.6787    1.0877 14.6535  9.8941  0.0017  0.1265   0.0062   0.3427    0.0270   0.0000   443.9684       21.1503       14.7234       12.7307      -9.65443       8.61782       8.53148       11.3475       11.8889       12.9737       12.7233       12.0893
  24   3 1271.0035    0.0914  0.0345  9.4332  0.0000  0.0224   0.0156   0.0181    0.0220   0.0000   441.0220      0.937255       18.3120      -2.26863     -0.802131      0.656612       1.02407       1.84234       2.20315       1.38241       2.06758       1.19041
  24   4 1469.7863    0.1526  0.1180  9.3548  0.0000  0.0094   0.0083   0.0207    0.0244   0.0000   440.6923     -0.473281       20.1449      0.205158      -5.42035     -0.425544      0.670331      0.745795      0.943034       1.08443       1.18437       1.19899
  24   5 1653.6949    0.2642  0.2068  9.3511  0.0000  0.0114   0.0096   0.0214    0.0297   0.0000   441.3518      -2.36705       20.2243       3.12444      -2.85871     -0.499867      0.639004      0.957781      0.948713       1.03314       1.03861      0.950268
  24   6 1826.2950    0.4460  0.4075  9.3760  0.0000  0.0135   0.0113   0.0302    0.0440   0.0000   440.3908      -2.42799       18.5537      0.424217      -1.69020      -1.77931      0.904143       1.19242       1.25485       1.36154       1.44886       1.34515
  24   7 1993.5644    0.6467  0.5982  9.3704  0.0000  0.0160   0.0133   0.0354    0.0667   0.0000   440.2814      0.948814       14.7498       1.38213      -5.34692      -1.50673      0.988347       1.32900       1.35668       1.50803       1.42098       1.40878
  24   8 2156.7326    0.9246  0.8156  9.5381  0.0000  0.0175   0.0165   0.0412    0.0974   0.0000   439.5007      -2.51295       17.0554      0.465439      -2.41381      -1.20157       1.20968       1.55688       1.66611       1.70517       1.75557       1.68961
  24   9 2314.2819    1.3306  1.0661  9.7878  0.0000  0.0189   0.0209   0.0512    0.1424   0.0000   436.7941      -3.84839       13.5417      -2.65800      -2.56500      -3.45171       1.28546       1.63742       1.80052       1.83524       1.86395       1.73425
  24  10 2467.0420    1.7628  1.1923 10.6286  0.0000  0.0209   0.0278   0.0590    0.1426   0.0000   438.9747      -5.60498       12.4814      -4.69333       1.70964     -0.624727       1.39319       1.89722       1.94949       2.11933       2.03479       1.99511
  24  11 2617.6711    2.3633  1.0653 10.9402  0.0000  0.0185   0.0372   0.0517    0.1500   0.0000   438.7193     -0.390393       17.5260     -0.645668      -5.55054       3.32654       1.26978       1.59489       1.70094       1.88685       1.84705       1.80801
  24  12 2767.6665    3.0266  1.0141 11.3109  0.0000  0.0185   0.0475   0.0464    0.1703   0.0000   440.0117      -1.68737       15.4329      -4.39373      -4.06063      -2.26845       1.23394       1.63989       1.68107       1.90825       1.90747       1.76652
  24  13 2916.9751    3.7166  0.9977 12.1141  0.0000  0.0179   0.0605   0.0479    0.1320   0.0000   439.9594     -0.317505       12.4681      -2.10471      -1.39709      -2.01843       1.23854       1.63660       1.71710       1.92677       1.87597       1.79495
  24  14 3064.9716    4.3111  1.0955 12.2457  0.0000  0.0188   0.0672   0.0527    0.1562   0.0000   438.8868       2.94764       12.0986      0.191649      -5.69071      -3.46806       1.29884       1.69478       1.75939       1.94558       1.84544       1.78684
  24  15 3211.9501    4.1942  1.2888 12.5529  0.0000  0.0224   0.0615   0.0562    0.1220   0.0000   436.3166       2.19086       15.2803      -4.54523      -1.20169      -6.96223       1.45893       1.96405       2.05963       2.09943       2.20318       2.12117
  24  16 3358.4691    3.6926  1.8806 11.7969  0.0000  0.0258   0.0437   0.0665    0.0902   0.0000   439.5188      -2.05467       11.9678      -2.07858     0.0446852      -4.45619       1.75409       2.25880       2.46270       2.64521       2.64476       2.57666
  24  17 3504.8805    3.0921  2.8770 11.3987  0.0000  0.0334   0.0303   0.0847    0.0613   0.0000   438.8048     -0.198371       18.6079      -4.95810       5.71235      -2.69936       2.24837       2.94293       3.09182       3.39928       3.22660       3.22249
  24  18 3650.9098    2.5489  4.3142 10.8369  0.0000  0.0423   0.0206   0.1102    0.0490   0.0000   441.5714       9.18932       11.5315      -8.18815      -3.42350       1.05827       2.78767       3.68738       3.84107       4.11829       4.16691       4.05532
  24  19 3796.8145    2.0925  5.9680 10.5606  0.0000  0.0541   0.0153   0.1423    0.0416   0.0000   440.4982       2.73981       6.64393      0.525913      -7.79501      -9.62583       3.70674       5.02412       5.39609       5.62328       5.52136       5.24989
  24  20 3942.4861    1.7683  8.1190 10.2426  0.0000  0.0676   0.0115   0.1824    0.0358   0.0000   434.7856      -1.12978       8.68892      -1.89442       5.27992      -7.88628       4.37442       5.94255       6.13081       6.73110       6.57242       6.45308
  24  21 4088.1266    1.4792 10.4921 10.0361  0.0006  0.0847   0.0088   0.2348    0.0318   0.0000   439.9297      -6.53158       16.1592      0.438703      -18.2497      -1.00310       5.44476       7.39685       7.61798       8.38519       8.26328       7.92765
  24  22 4233.8034    1.2315 12.7242  9.9853 -0.0014  0.1076   0.0070   0.2924    0.0280   0.0000   428.1860       3.70590       21.1767       12.5565       10.6673      -8.37678       6.85928       9.25891       10.0710       10.6070       10.5367       10.0422
  24  23 4379.4121    1.0132 15.9067  9.9173 -0.0023  0.1388   0.0055   0.3774    0.0247   0.0000   431.5279      -2.46705       24.0171      -10.6273      -1.96712      -4.60045       8.86530       12.1216       12.8592       13.7128       13.6605       13.0121
  25   3 1289.3967    0.0724  0.0545  9.3796  0.0000  0.0132   0.0076   0.0176    0.0217   0.0000   438.9857      -1.16506       19.7699      0.686783      -2.73823       1.35968      0.910875       1.13177       1.02835       1.31226       1.24249       1.19658
  25   4 1489.4404    0.1658  0.1290  9.3456  0.0000  0.0088   0.0083   0.0242    0.0242   0.0000   439.1658     -0.221022       19.6698      -1.58727      -1.16704     -0.360995      0.473662      0.738428      0.739198      0.843965      0.816958      0.824755
  25   5 1674.0703    0.2878  0.2718  9.3139  0.0000  0.0111   0.0092   0.0268    0.0314   0.0000   440.2886      -1.09035       19.0135       1.25309      -1.86544      0.436070      0.746623      0.904776       1.07281       1.11990       1.09447       1.08962
  25   6 1847.8527    0.4503  0.5677  9.2128  0.0004  0.0180   0.0099   0.0358    0.0506   0.0000   440.3662    -0.0227496       15.7912    -0.0536483      -2.16840       1.25118       1.02282       1.44693       1.42451       1.59111       1.56228       1.50460
  25   7 2016.8919    0.6922  0.5700  9.4561  0.0000  0.0150   0.0142   0.0343    0.0642   0.0000   438.8837      -1.43296       16.5484      -1.31470      -2.27342       2.48866      0.922949       1.25990       1.30452       1.46224       1.46709       1.42539
  25   8 2181.7363    0.9985  0.8586  9.7755  0.0000  0.0174   0.0172   0.0445    0.0897   0.0000   440.5771      -1.12130       17.5336       2.11669      -1.43700      -1.04114       1.10521       1.48849       1.56626       1.74629       1.66988       1.70095
  25   9 2340.4715    1.3773  1.0603  9.9854  0.0000  0.0186   0.0216   0.0504    0.1306   0.0000   440.0783      -1.25026       16.2506      -3.58757      -1.65161      -4.14953       1.26294       1.64681       1.73354       1.84362       1.84636       1.79346
  25  10 2494.3527    1.8452  1.0455 10.3712  0.0002  0.0188   0.0281   0.0470    0.1459   0.0000   441.0358       1.27106       14.8221       1.13568     -0.440250      0.817318       1.16901       1.58091       1.71800       1.84392       1.79477       1.75942
  25  11 2646.2382    2.5049  1.0708 10.7823  0.0000  0.0184   0.0378   0.0484    0.1814   0.0000   438.4003    -0.0357759       12.5326      0.315583    -0.0677574    -0.0593087       1.18937       1.55252       1.65432       1.73987       1.77731       1.73441
  25  12 2797.3494    3.2504  1.0216 11.3715  0.0000  0.0175   0.0499   0.0469    0.1704   0.0000   439.5328     -0.376083       16.5818     -0.617222      -4.03565      -2.33997       1.17361       1.46397       1.55011       1.73794       1.71416       1.65177
  25  13 2947.3892    3.8477  0.9262 12.1343  0.0000  0.0171   0.0617   0.0435    0.1281   0.0000   438.4547      0.651519       15.6380      -1.39978       3.18861      -3.86362       1.15492       1.55083       1.65657       1.81674       1.73092       1.69230
  25  14 3096.1462    4.3141  1.1363 12.1086  0.0000  0.0194   0.0638   0.0505    0.1703   0.0000   438.5784      -1.56845       16.1244      -2.89041     -0.923635      -2.97202       1.23580       1.67104       1.70620       1.90069       1.81932       1.74580
  25  15 3243.8753    4.1612  1.3974 12.2541  0.0000  0.0218   0.0567   0.0582    0.1230   0.0000   439.1168      -1.99951       13.1144      -1.59823     -0.416148     -0.480075       1.43249       1.86324       2.01852       2.18689       2.10268       2.05518
  25  16 3391.1077    3.6330  1.9672 11.9126  0.0000  0.0264   0.0419   0.0690    0.0814   0.0000   438.8237      0.786419       12.0200      -2.58675      0.350925      -5.83994       1.65013       2.17480       2.29505       2.49748       2.42481       2.41148
  25  17 3538.0734    3.0143  3.0576 11.2451  0.0000  0.0334   0.0279   0.0882    0.0601   0.0000   443.9942      -1.30553       14.6258      -6.46740       1.35109      -5.60163       2.11418       2.80411       2.87737       3.21188       3.15467       3.06413
  25  18 3684.8834    2.4641  4.7215 10.6729  0.0001  0.0442   0.0186   0.1123    0.0473   0.0000   437.5628      0.487220       11.5835       4.85819      -7.74049      -3.37177       2.83460       3.76767       4.06371       4.26703       4.27127       4.14786
  25  19 3831.2323    2.0235  6.5343 10.4230  0.0000  0.0555   0.0137   0.1496    0.0388   0.0000   436.3862      0.479002       7.84750      -2.41861       3.21303       5.58270       3.44715       4.66157       4.95858       5.37056       5.21307       5.15385
  25  20 3977.4054    1.6621  8.7370 10.2422  0.0000  0.0708   0.0105   0.1955    0.0325   0.0000   431.1811      -4.16029       14.2994       7.68620      -5.02778      -12.4646       4.40040       5.98170       6.27760       6.75961       6.72009       6.50840
  25  21 4123.6606    1.4187 10.7784 10.0087 -0.0001  0.0856   0.0082   0.2375    0.0305   0.0000   445.0341       9.47982      -1.90558      -4.71355      -3.48694      -7.94975       5.39079       7.20298       7.71790       8.30476       8.23798       7.99662
  25  22 4269.7503    1.1818 13.6523  9.9801  0.0000  0.1136   0.0064   0.3072    0.0259   0.0000   429.6854      -15.0505       20.2910      -3.99264      -1.46257       7.46763       7.03255       9.51304       10.1867       10.8917       10.6731       10.3703
  26   3 1307.4720    0.0901  0.1095  9.3487  0.0000  0.0175   0.0069   0.0237    0.0221   0.0000   439.0567     -0.312183       19.4911     -0.840205      -2.76453      0.625403      0.945094       1.53455       1.32912       1.53872       1.81719       1.58552
  26   4 1508.7071    0.1699  0.1503  9.3010  0.0000  0.0085   0.0076   0.0218    0.0243   0.0000   440.0803      0.244158       20.2746     -0.178105      -3.13886     0.0497765      0.549326      0.671994      0.773354      0.875498      0.791499      0.860914
  26   5 1694.0512    0.3263  0.2881  9.3368  0.0000  0.0123   0.0097   0.0250    0.0322   0.0000   440.0113      -1.06044       19.3653     -0.374843      -3.29157      0.852831      0.689030      0.990020      0.928398       1.11481       1.05390       1.17567
  26   6 1869.0152    0.4922  0.4892  9.2892  0.0000  0.0149   0.0110   0.0315    0.0495   0.0000   440.2150    -0.0891504       18.4037      0.532956      -1.45651     -0.451400      0.872378       1.18323       1.32722       1.40086       1.36496       1.35383
  26   7 2039.7226    0.7330  0.7316  9.3213  0.0000  0.0165   0.0134   0.0394    0.0780   0.0000   440.2134     -0.685964       18.8216      0.704219      -2.92210      -2.17250       1.00049       1.32007       1.42155       1.54869       1.55666       1.56824
  26   8 2206.0497    1.0497  0.8507  9.7634  0.0000  0.0170   0.0175   0.0424    0.0977   0.0000   440.8340       1.14160       16.9348      -3.13137      -3.98425      -5.12842       1.06568       1.43238       1.47102       1.64822       1.57763       1.55028
  26   9 2366.0507    1.4825  1.0086 10.1446  0.0000  0.0178   0.0232   0.0461    0.1221   0.0000   439.0290     -0.594200       18.6928       1.36722      -3.95310     -0.112303       1.10953       1.39546       1.53910       1.66294       1.67588       1.67383
  26  10 2521.2026    1.9655  1.0797 10.7332  0.0000  0.0182   0.0299   0.0492    0.1242   0.0000   438.8196      -1.22908       13.2703      -1.91366       1.18177      -3.72261       1.15842       1.44885       1.61307       1.72305       1.73809       1.77209
  26  11 2674.3136    2.6912  1.0996 10.9007  0.0000  0.0179   0.0398   0.0496    0.1843   0.0000   439.1620      -1.84401       14.0340      -1.97016     -0.255913      -3.28260       1.13215       1.47364       1.58025       1.73950       1.77858       1.71701
  26  12 2826.5278    3.3637  0.9877 11.9015  0.0000  0.0174   0.0519   0.0455    0.1208   0.0000   439.0475      0.370472       16.9862      -1.25827      -2.79042      -2.54910       1.11682       1.37907       1.47729       1.61660       1.56821       1.57156
  26  13 2977.4579    4.1200  0.9283 12.0349  0.0000  0.0165   0.0640   0.0414    0.1441   0.0000   439.0156       1.66956       16.6946      0.804942      -1.25704     -0.155755       1.03956       1.31586       1.47507       1.58323       1.55119       1.52023
  26  14 3126.8810    4.3897  1.1590 11.9605  0.0000  0.0189   0.0640   0.0506    0.2075   0.0000   437.3295       2.42096       13.9570      -5.62176      0.192869      -4.01525       1.19571       1.57377       1.69094       1.78472       1.68858       1.74713
  26  15 3275.3817    4.0535  1.4791 12.1796  0.0000  0.0221   0.0517   0.0595    0.1066   0.0000   436.5754       4.70129       14.9753      -2.81132      -2.34844      -7.33610       1.34617       1.78366       1.91235       1.98060       2.03383       1.92658
  26  16 3423.3430    3.3454  2.3134 11.7618  0.0000  0.0285   0.0353   0.0760    0.0686   0.0000   441.0726      0.170662       8.57656      -3.07475       1.45652      -10.7241       1.72456       2.27844       2.42177       2.67657       2.61456       2.54609
  26  17 3570.9624    2.8372  3.5302 11.1013  0.0000  0.0365   0.0242   0.0920    0.0541   0.0000   442.8046      -1.98151       8.32937      -7.53979      -2.37262      -1.03505       2.23834       3.00990       3.16044       3.40490       3.46550       3.35153
  26  18 3718.3419    2.3306  5.0733 10.7502  0.0000  0.0460   0.0171   0.1202    0.0416   0.0000   440.6812     -0.831290       7.79613       1.38205       2.59611      -3.95789       2.78494       3.64530       3.98617       4.23893       4.20092       4.07629
  26  19 3865.3752    1.9385  6.8413 10.3688 -0.0012  0.0570   0.0126   0.1519    0.0364   0.0000   437.0354       1.31295       8.87993      -6.66660       6.91988      -10.4905       3.42421       4.66477       4.86310       5.28105       5.22529       5.14319
  26  20 4012.1914    1.5974  9.0832 10.1738 -0.0000  0.0732   0.0097   0.1992    0.0318   0.0000   440.5896       14.4612       11.1783     -0.595530      -3.08446      -1.88731       4.37845       6.01052       6.33007       6.92665       6.81060       6.57725
  26  21 4158.7733    1.3426 11.5896 10.0700  0.0000  0.0936   0.0076   0.2560    0.0278   0.0000   435.0049      -9.64570       15.8410      -5.61803       5.70780      -10.2911       5.59327       7.43162       8.04165       8.55287       8.48811       8.34974
  26  22 4305.5278    1.1107 14.3950  9.9748 -0.0001  0.1220   0.0059   0.3218    0.0248   0.0000   432.3711       3.43761       14.8269      -13.1424      -10.3914     -0.385068       7.15737       9.70712       10.4354       11.2580       10.9272       10.8553
  27   4 1527.5558    0.1973  0.1834  9.3068  0.0000  0.0105   0.0077   0.0218    0.0254   0.0000   440.0186      0.222163       19.4104     -0.190116      -3.24647      0.280422      0.629287      0.775549      0.961033      0.893496       1.06212       1.01653
  27   5 1713.5854    0.3425  0.3353  9.3074  0.0000  0.0129   0.0094   0.0276    0.0346   0.0000   440.8050      0.114267       18.1067       1.28333      -2.56753     -0.515697      0.658499       1.02429      0.989398       1.16616       1.05641       1.02775
  27   6 1889.7400    0.5301  0.5270  9.3589  0.0000  0.0148   0.0113   0.0327    0.0519   0.0000   440.2593      0.260318       18.4461      0.348406      -3.39461      -1.50175      0.816319       1.13479       1.22141       1.30843       1.22276       1.18288
  27   7 2062.0197    0.7639  0.7172  9.5389  0.0000  0.0158   0.0138   0.0399    0.0699   0.0000   438.9479     -0.784581       19.1275       1.35617      -1.22929    -0.0230385      0.955559       1.27755       1.38132       1.48079       1.50775       1.48877
  27   8 2229.6880    1.1085  0.9674  9.5540  0.0000  0.0174   0.0170   0.0444    0.1187   0.0000   440.0165      0.741821       18.3428      -1.40486      -5.30461      0.282512       1.06016       1.38132       1.46994       1.61888       1.57356       1.48534
  27   9 2390.9491    1.5541  1.0246 10.3302  0.0000  0.0180   0.0232   0.0464    0.1126   0.0000   438.0693     -0.880719       13.5012      0.575307      -2.27405      -2.96167       1.08084       1.39099       1.49494       1.63912       1.61536       1.59413
  27  10 2547.5244    2.1412  1.1129 10.8052  0.0000  0.0186   0.0314   0.0480    0.1381   0.0000   439.2862    -0.0888655       16.6404      -1.61134      -1.19295     -0.945855       1.13363       1.49010       1.62307       1.76821       1.77878       1.74339
  27  11 2702.0731    2.7210  1.1431 11.4101  0.0000  0.0189   0.0399   0.0495    0.1328   0.0000   437.7447     -0.191044       14.9871      0.874244      -4.43723      -3.80026       1.13851       1.44571       1.55950       1.71488       1.70024       1.66789
  27  12 2855.3796    3.4340  1.0535 11.6025  0.0001  0.0179   0.0501   0.0450    0.1637   0.0000   438.6505      -2.01746       16.9327     -0.847820      0.551284      -5.38593       1.08658       1.42164       1.51295       1.66382       1.64729       1.61780
  27  13 3007.0346    4.2490  0.9531 12.1752  0.0000  0.0162   0.0652   0.0434    0.1397   0.0000   438.9776      0.571606       14.5432      0.251371      -3.58710      -2.48323       1.01035       1.30553       1.35944       1.51133       1.44373       1.43825
  27  14 3157.2312    4.2882  1.1752 12.1845  0.0003  0.0190   0.0610   0.0495    0.1621   0.0000   439.5004       2.90874       14.7574     -0.126829      -2.15102      -6.69697       1.12151       1.48563       1.55936       1.72002       1.71868       1.70442
  27  15 3306.5135    3.9381  1.7096 12.2305  0.0000  0.0239   0.0472   0.0617    0.0849   0.0000   436.0935       4.27060       16.2130      -4.58037      -3.47257      -2.62210       1.45515       1.91001       2.01777       2.20827       2.18059       2.15232
  27  16 3455.2388    3.1916  2.4363 11.8473  0.0000  0.0293   0.0328   0.0773    0.0571   0.0000   436.4875      -1.46491       11.7340      -2.68278       1.73915       1.86926       1.76210       2.30830       2.44718       2.70492       2.69018       2.67404
  27  17 3603.4999    2.7390  3.6987 11.0368 -0.0001  0.0361   0.0225   0.0959    0.0503   0.0000   441.0954      -3.13540       13.8342      -5.51223      0.155156      -5.73614       2.13075       2.76643       3.00166       3.24477       3.23188       3.13890
  27  18 3751.4839    2.2309  5.6466 10.5937  0.0000  0.0478   0.0151   0.1263    0.0383   0.0000   438.5745       2.80949       14.0554      -7.30790      -1.78066       7.09632       2.86337       3.80223       4.08782       4.39990       4.43328       4.29227
  27  19 3899.1011    1.8603  7.3147 10.4358 -0.0001  0.0590   0.0118   0.1593    0.0329   0.0000   435.3741       2.45153       17.5617      -1.68593      -11.5162      -11.5849       3.47871       4.61157       4.96729       5.36905       5.23177       5.26149
  27  20 4046.5034    1.5414  9.9528 10.2128  0.0000  0.0783   0.0089   0.2147    0.0290   0.0000   449.3849      -19.9628       22.0567     -0.525713      -1.16721      -10.5285       4.50853       6.08508       6.54839       7.02747       7.11316       6.83987
  27  21 4193.6020    1.2946 12.3400 10.0776  0.0000  0.0990   0.0069   0.2714    0.0261   0.0000   436.6163      -4.01463       20.3690       5.71326      -18.2195       9.75676       5.60529       7.66460       8.14538       8.78891       8.79887       8.62031
  27  22 4340.4269    1.0488 15.2848  9.9515 -0.0005  0.1292   0.0053   0.3469    0.0236   0.0000   421.6097      0.574389       18.5569      -11.0426       4.68943      -19.8254       7.40453       10.0185       10.8406       11.6567       11.6290       11.3673
  28   3 1342.6484    0.1126  0.1118  9.3469  0.0000  0.0101   0.0070   0.0275    0.0216   0.0000   440.1774     -0.560193       20.6171     -0.376663      -2.20397     -0.312489      0.554233      0.669041      0.963765      0.846259      0.912146       1.03029
  28   4 1546.0340    0.1965  0.1815  9.3377  0.0000  0.0100   0.0077   0.0210    0.0248   0.0000   440.0754     -0.805652       20.8923      0.960627      -3.05246     -0.777769      0.639105      0.830336      0.874030      0.827396      0.902434      0.860543
  28   5 1732.7478    0.3464  0.3351  9.4183  0.0000  0.0134   0.0094   0.0269    0.0337   0.0000   439.9531      -1.83457       20.5688      -1.00791      -2.13780      -1.83218      0.899289       1.21636       1.26931       1.22203       1.09174       1.18011
  28   6 1910.1357    0.5377  0.5110  9.4547  0.0000  0.0134   0.0114   0.0315    0.0485   0.0000   440.9609      0.234665       20.4391       1.63905      -1.41962     -0.849006      0.775136      0.986378       1.09278       1.23621       1.14477       1.16069
  28   7 2083.8737    0.8213  0.7347  9.5848  0.0000  0.0151   0.0143   0.0379    0.0718   0.0000   439.3630      0.823310       19.5837      -2.56634      -3.19118      0.470076      0.847357       1.16246       1.24610       1.41138       1.36714       1.36072
  28   8 2252.8030    1.1731  0.9526  9.9420  0.0000  0.0172   0.0181   0.0436    0.0972   0.0000   438.5651       1.07006       18.6691       1.87148      -4.69189     -0.332556       1.04126       1.34904       1.40516       1.51991       1.47328       1.50267
  28   9 2415.2580    1.6389  1.1020 10.4160  0.0000  0.0185   0.0238   0.0482    0.1181   0.0000   441.3715       1.45876       16.5584      0.323381      -5.11009     -0.456067       1.03635       1.40945       1.48878       1.62419       1.61415       1.56836
  28  10 2573.3427    2.2186  1.1483 10.5533  0.0000  0.0188   0.0313   0.0467    0.1825   0.0000   439.2057       1.46914       12.2372      0.786788     -0.269535     -0.278367       1.14633       1.48195       1.57856       1.78547       1.81432       1.73310
  28  11 2729.3549    2.9199  1.0005 11.0831  0.0000  0.0166   0.0427   0.0427    0.1704   0.0000   439.2707     -0.701322       14.6773      0.131291       1.12991    -0.0872567       1.02463       1.30460       1.41277       1.46093       1.52185       1.44607
  28  12 2883.7274    3.7576  0.9852 11.6593  0.0000  0.0162   0.0551   0.0423    0.1641   0.0000   438.8865      0.722022       15.2903      0.200486      -4.64061      -3.95700      0.981178       1.26063       1.34398       1.44865       1.45685       1.43098
  28  13 3036.2089    4.2822  0.9476 12.3820  0.0000  0.0165   0.0648   0.0424    0.1254   0.0000   437.7544       1.87074       17.1298      0.305475      -1.02946     -0.654552      0.958580       1.26168       1.29306       1.47062       1.41050       1.44073
  28  14 3187.2333    4.1940  1.3465 12.3437  0.0000  0.0202   0.0565   0.0552    0.1235   0.0000   436.6418      0.944953       15.7894     -0.360638     -0.961225      -6.54164       1.17996       1.55739       1.63700       1.81158       1.83039       1.72938
  28  15 3337.2539    3.7961  1.7606 12.0800 -0.0013  0.0236   0.0438   0.0625    0.0870   0.0000   436.8282     -0.137546       15.3789      -5.23986      -2.65581      -3.02115       1.37477       1.76505       1.86323       2.07273       2.00990       1.98908
  28  16 3486.7245    3.1535  2.6762 11.6635  0.0000  0.0302   0.0296   0.0786    0.0532   0.0000   439.3536      -1.89761       16.6274      -5.00011       1.93767      -3.87712       1.69665       2.25724       2.33746       2.62989       2.59407       2.56508
  28  17 3635.7480    2.6150  4.0926 10.9419  0.0000  0.0384   0.0201   0.0975    0.0450   0.0000   439.6072      -4.02036       22.2559      -4.81828       1.94606      -7.03584       2.17299       2.87659       3.12519       3.40303       3.38535       3.29775
  28  18 3784.3213    2.1404  6.0144 10.5340  0.0001  0.0487   0.0139   0.1324    0.0359   0.0000   439.8926      -3.85535       6.97221      -5.28265      -9.64179      -15.4544       2.77738       3.68236       3.97461       4.28751       4.31822       4.24676
  28  19 3932.5662    1.7777  8.0278 10.3824  0.0000  0.0632   0.0108   0.1710    0.0312   0.0000   434.4366      -7.91962       16.4869      -6.62577       1.82165      -9.98479       3.57911       4.82538       5.07649       5.61964       5.60761       5.50557
  28  20 4080.3459    1.4804 10.6872 10.2079  0.0001  0.0825   0.0082   0.2252    0.0280   0.0000   428.7606      -1.00047       18.7973      -1.14073      -2.12735      -5.49965       4.61277       6.20772       6.60776       7.11973       7.06996       6.86522
  28  21 4227.9860    1.2373 13.3345 10.0467 -0.0008  0.1064   0.0062   0.2861    0.0254   0.0000   433.3954      -2.28301       23.9091       2.10325      -2.75357      -15.7929       5.88269       8.01689       8.65161       9.22006       9.22374       8.93696
  29   2 1135.2677    0.0537  0.0486  9.4793  0.0000  0.0183   0.0088   0.0193    0.0200   0.0000   439.1402      -4.14675       26.2938     -0.300798      -1.43690     -0.607725       1.22330       1.32731       1.51265       2.19421       1.33901       2.01479
  29   3 1359.7720    0.1209  0.0834  9.3609 -0.0004  0.0098   0.0083   0.0206    0.0209   0.0000   440.9284     -0.660969       21.2500     -0.385546      -2.93656     -0.389042      0.434624      0.673718      0.642314      0.792221      0.707166      0.728691
  29   4 1564.1263    0.2007  0.2158  9.2928  0.0000  0.0114   0.0072   0.0237    0.0252   0.0000   439.3978      -1.12951       20.5357      0.164418      -2.33385      0.747532      0.613549      0.713468      0.805836      0.920439      0.902563       1.00796
  29   5 1751.5505    0.3700  0.3644  9.3557  0.0000  0.0122   0.0094   0.0282    0.0347   0.0000   440.2166      -1.89473       21.5158      0.796811      -2.66209      -2.07024      0.719891      0.911516      0.938969       1.08078       1.04814       1.01336
  29   6 1930.1800    0.5746  0.5838  9.3903  0.0000  0.0140   0.0113   0.0348    0.0533   0.0000   440.6256     -0.241923       19.8209       1.39709      -1.54025     -0.702353      0.741674      0.995448       1.10780       1.11306       1.22616       1.13782
  29   7 2105.2898    0.8570  0.7871  9.6121  0.0000  0.0153   0.0146   0.0415    0.0772   0.0000   441.5547      0.153277       22.7191       3.88376      -6.52328     -0.385542      0.889297       1.11299       1.25112       1.39800       1.38542       1.43405
  29   8 2275.3268    1.2173  1.0304  9.8171  0.0000  0.0175   0.0179   0.0453    0.1146   0.0000   441.0371     -0.705167       18.7058      0.693729      -3.44317      -1.78868      0.992347       1.24747       1.38547       1.48390       1.48866       1.46685
  29   9 2439.0275    1.7370  1.1535 10.3689  0.0000  0.0184   0.0241   0.0481    0.1328   0.0000   439.8680     -0.938522       17.7560     -0.591421     -0.248534      -2.41332       1.02323       1.31873       1.42549       1.53892       1.51952       1.54126
  29  10 2598.6866    2.3393  1.1375 11.1497  0.0000  0.0185   0.0329   0.0484    0.1240   0.0000   439.1236     -0.716770       16.6863      -2.98252      -3.38764     -0.657212       1.04531       1.35304       1.40776       1.56346       1.59835       1.55761
  29  11 2756.1320    3.0765  0.9852 11.4762  0.0000  0.0160   0.0447   0.0425    0.1355   0.0000   438.9361     -0.161242       14.8919      -2.36401     -0.678273      -2.67185      0.922669       1.15090       1.23394       1.35208       1.33674       1.31121
  29  12 2911.6090    3.8469  1.0790 11.7121  0.0000  0.0166   0.0546   0.0465    0.1699   0.0000   439.6085      -1.53891       14.9388     -0.261670      -3.23427      -3.21202      0.958531       1.24722       1.29879       1.46101       1.43783       1.41894
  29  13 3064.9834    4.3154  1.1005 12.2810  0.0000  0.0175   0.0602   0.0479    0.1419   0.0000   438.7877       2.00641       15.5361       1.25505      -3.77985     -0.208972      0.978150       1.29421       1.39717       1.51699       1.49693       1.48941
  29  14 3216.7341    4.3180  1.3145 12.3325  0.0033  0.0198   0.0576   0.0527    0.1339   0.0000   438.8769     -0.956920       16.5897      -1.17145      -1.43663      -2.40591       1.08346       1.41493       1.50900       1.72722       1.61779       1.65671
  29  15 3367.6361    3.6997  1.9555 11.8132 -0.0003  0.0246   0.0392   0.0625    0.0783   0.0000   437.1074       1.88680       14.7177      -6.79157      -3.63414      -2.35496       1.35568       1.81549       1.92026       2.10780       2.17812       2.07024
  29  16 3517.9016    3.0339  2.9667 11.4777  0.0000  0.0313   0.0269   0.0817    0.0528   0.0000   438.6264       2.19235       18.0027      -6.02396      -2.50492      -3.21372       1.73367       2.29333       2.45539       2.66382       2.62547       2.68671
  29  17 3667.6018    2.4853  4.2608 11.0115  0.0000  0.0395   0.0187   0.1006    0.0411   0.0000   440.3653       6.36514       17.0444      -9.30197      -2.60808      -3.05884       2.17568       2.87177       3.13267       3.39475       3.38148       3.31865
  29  18 3816.8051    2.0726  6.1407 10.5609 -0.0000  0.0500   0.0134   0.1330    0.0353   0.0000   437.2322      -2.78269       16.4550     0.0771209       8.89924      -12.5946       2.72446       3.56286       3.95069       4.25528       4.22060       4.14705
  29  19 3965.7390    1.6890  8.6526 10.3160 -0.0008  0.0665   0.0097   0.1813    0.0297   0.0000   438.2404     -0.874859       20.9639       4.15478       3.19512      -1.56233       3.66306       4.87337       5.23599       5.70674       5.72163       5.59137
  29  20 4114.1569    1.4252 11.3872 10.1475 -0.0004  0.0880   0.0074   0.2367    0.0267   0.0000   446.1696      -5.14198       29.0917      -5.46824       1.07256      -7.77470       4.69826       6.45861       6.76424       7.52957       7.41593       7.29890
  29  21 4262.0487    1.2018 13.9340  9.9836  0.0008  0.1087   0.0058   0.2920    0.0245   0.0000   438.6729       1.11187       13.1573   -0.00509522      -9.06677     -0.465170       5.81056       7.83169       8.40884       9.17468       9.21223       9.06144
  30   3 1376.6122    0.1174  0.1145  9.3508  0.0000  0.0087   0.0067   0.0268    0.0213   0.0000   440.8556     -0.503116       19.9629       1.73855      -3.36090     -0.655258      0.498325      0.683908      0.685310      0.810750      0.743111      0.833480
  30   4 1581.8940    0.2283  0.1919  9.3360  0.0000  0.0087   0.0081   0.0211    0.0248   0.0000   440.3984      -1.83569       19.4081       1.36288      -2.24670      0.224665      0.441946      0.599823      0.668461      0.689707      0.736903      0.638098
  30   5 1770.0323    0.3836  0.4281  9.3041  0.0000  0.0137   0.0089   0.0294    0.0380   0.0000   440.3936      -1.31563       21.0334      0.713756      -2.90009      0.752622      0.668148      0.894118      0.961154       1.09460      0.997152       1.05251
  30   6 1949.9477    0.6126  0.6168  9.3628  0.0000  0.0143   0.0114   0.0346    0.0573   0.0000   440.3358      -1.21929       19.0590     -0.983398      -2.81110      0.458403      0.753083       1.00854       1.10796       1.17858       1.22683       1.19232
  30   7 2126.3194    0.8975  0.9120  9.4512  0.0000  0.0169   0.0135   0.0411    0.0879   0.0000   440.6390      -1.07344       18.7743      0.382556      0.604823     -0.831355      0.873898       1.16168       1.28015       1.33571       1.41727       1.38462
  30   8 2297.3545    1.2684  1.0256 10.0970  0.0000  0.0177   0.0187   0.0454    0.1060   0.0000   441.1008      -3.44584       17.6747       2.01329      -4.01640      -2.46934      0.957339       1.32444       1.39061       1.54688       1.52419       1.46482
  30   9 2462.2570    1.8105  1.1727 10.4027  0.0000  0.0187   0.0244   0.0476    0.1343   0.0000   438.5834     0.0396296       19.3414     0.0997185      0.130520      0.256252      0.990991       1.32497       1.42096       1.54395       1.60023       1.58875
  30  10 2623.4611    2.3988  1.2154 11.0127  0.0000  0.0185   0.0324   0.0492    0.1311   0.0000   440.2873      0.394518       15.8707       1.47938      -1.03306    -0.0842940       1.04693       1.38361       1.47260       1.60246       1.61548       1.64111
  30  11 2782.4478    3.2347  1.1335 11.2051  0.0000  0.0174   0.0434   0.0452    0.1784   0.0000   438.5865      0.965054       14.6318      -2.85090      -1.60283      -1.16367      0.923442       1.26523       1.35038       1.43226       1.47538       1.42160
  30  12 2939.0917    3.9041  1.0680 11.8027  0.0000  0.0168   0.0542   0.0434    0.1652   0.0000   437.7862      0.440498       13.9779      -3.28563      0.592354      -2.98290      0.918901       1.21500       1.29549       1.39516       1.44677       1.37847
  30  13 3093.3595    4.4612  1.1447 12.2807  0.0000  0.0177   0.0615   0.0471    0.1613   0.0000   439.0521     -0.327507       17.5443      -2.67152      -2.94795     -0.421539      0.988557       1.30986       1.39794       1.57504       1.57659       1.55572
  30  14 3245.9767    4.1383  1.4862 12.2992  0.0000  0.0204   0.0510   0.0568    0.1021   0.0000   441.8588     -0.964472       15.7647     -0.251271      -2.46027      -3.39464       1.10380       1.42927       1.49737       1.67634       1.69061       1.68188
  30  15 3397.6291    3.5988  2.0906 11.8491  0.0000  0.0244   0.0368   0.0661    0.0684   0.0000   438.4986       2.05654       16.0537      -2.26100      -1.53996       1.94584       1.35353       1.77085       1.93732       2.09821       2.08374       2.09754
  30  16 3548.6742    2.9523  3.2351 11.2742  0.0000  0.0319   0.0247   0.0853    0.0514   0.0000   441.1071       4.59082       14.8609      -3.15214     -0.945058      -4.63249       1.65413       2.23073       2.38009       2.62557       2.55322       2.55377
  30  17 3699.0190    2.4003  4.7623 10.8207  0.0000  0.0416   0.0167   0.1066    0.0383   0.0000   436.5290      -4.41579       9.80697      -10.4099    -0.0364202       1.47631       2.16509       2.94307       3.07029       3.39738       3.40985       3.38856
  30  18 3848.8839    2.0075  6.9764 10.4186  0.0000  0.0536   0.0118   0.1428    0.0327   0.0000   437.8200      -2.67951       16.6249      -3.82979      -10.7856      -7.84928       2.85983       3.86903       4.14413       4.57310       4.56905       4.54344
  30  19 3998.3940    1.6497  9.3311 10.2283  0.0001  0.0700   0.0089   0.1890    0.0290   0.0000   442.4502      -11.8971       12.5532       4.62106       4.49662      -8.62704       3.65167       4.89586       5.32565       5.84913       5.91198       5.76263
  30  20 4147.5363    1.3774 11.4046 10.1348  0.0004  0.0883   0.0071   0.2360    0.0261   0.0000   445.2955       8.78183       16.5298      -13.5171       4.42287      -9.05391       4.62261       6.19453       6.77801       7.32141       7.46587       7.30116
  30  21 4296.2819    1.1226 14.4734  9.9797  0.0000  0.1160   0.0053   0.3050    0.0231   0.0000   430.0815      -2.78040       18.3789      -17.0529       7.01751      -22.6624       5.81614       7.97549       8.62768       9.43753       9.42182       9.28778
  31   2 1164.9850    0.0556  0.0336  9.4278  0.0000  0.0117   0.0070   0.0132    0.0191   0.0000   439.9973      0.494339       19.6244      -1.42872      -3.12403     -0.851096      0.676496      0.760953      0.817817      0.937314       1.13281       1.00074
  31   3 1393.1584    0.1283  0.0915  9.2942  0.0000  0.0081   0.0068   0.0145    0.0206   0.0000   441.1631   -0.00829805       20.6820      0.486845      -3.41307     0.0483981      0.400724      0.523434      0.620383      0.712718      0.684043      0.609653
  31   4 1599.3172    0.2349  0.2246  9.3092  0.0000  0.0098   0.0077   0.0231    0.0249   0.0000   440.2319     -0.867107       20.0140      -1.00905      -2.32919     -0.638194      0.458659      0.643978      0.713340      0.774408      0.780311      0.778553
  31   5 1788.2226    0.4163  0.4434  9.3427  0.0000  0.0137   0.0093   0.0292    0.0377   0.0000   440.8273      -1.34670       20.8692      0.604344      -3.22348       1.10584      0.636705      0.906724      0.865394       1.05701       1.00169       1.00873
  31   6 1969.4126    0.6410  0.6608  9.2610  0.0000  0.0148   0.0112   0.0332    0.0615   0.0000   439.9872     -0.181563       18.2537      0.904452      -3.84040     -0.789701      0.774298       1.05528       1.15533       1.27310       1.31188       1.23256
  31   7 2146.9836    0.9397  0.8090  9.6338  0.0000  0.0150   0.0148   0.0386    0.0814   0.0000   440.8590     -0.941407       20.4841      -2.13999      -2.85703      -1.18766      0.774713       1.03345       1.10500       1.23039       1.19558       1.20981
  31   8 2318.9256    1.3855  1.0647 10.0235  0.0003  0.0172   0.0193   0.0447    0.1120   0.0000   440.5539      -2.22584       19.3724       1.19214      -2.61763       1.92184      0.904106       1.18702       1.28376       1.38987       1.35303       1.42596
  31   9 2484.9695    1.9649  1.1633 10.4292  0.0000  0.0184   0.0266   0.0459    0.1538   0.0000   441.1332     0.0731860       19.9413      -1.56875     -0.290058      0.572950      0.950094       1.29557       1.31150       1.50394       1.48295       1.46816
  31  10 2647.7783    2.6030  1.1349 11.0993  0.0000  0.0173   0.0355   0.0457    0.1441   0.0000   439.9189     -0.914822       17.4948      -2.00442     -0.771975      0.570099      0.936095       1.16689       1.25968       1.42001       1.40133       1.38613
  31  11 2808.3428    3.3894  1.0047 11.6177  0.0000  0.0163   0.0475   0.0406    0.1405   0.0000   440.1762      -1.54994       15.7970      -2.32501      -2.01677     -0.847003      0.859435       1.15033       1.15993       1.32724       1.34360       1.32669
  31  12 2966.1121    4.0487  1.0892 11.7006  0.0000  0.0163   0.0543   0.0451    0.1813   0.0000   440.8141     -0.181044       12.6279       1.07578     -0.957451      -3.67852      0.847958       1.11920       1.20317       1.38369       1.32046       1.32378
  31  13 3121.3704    4.3792  1.1112 12.7028  0.0000  0.0185   0.0617   0.0457    0.1186   0.0000   440.4150     -0.502571       16.3466      -1.67547      -4.05095      -3.16910      0.937564       1.30804       1.32445       1.49688       1.52046       1.50769
  31  14 3274.8195    4.1161  1.5874 11.9002  0.0000  0.0210   0.0468   0.0543    0.1122   0.0000   440.2485     -0.360617       14.6064      -3.81267      0.648376      -3.57162       1.09479       1.45986       1.56224       1.68778       1.70195       1.74340
  31  15 3427.3961    3.4888  2.4037 11.5293  0.0000  0.0260   0.0324   0.0684    0.0674   0.0000   439.6499      0.780626       16.4753      -2.58584      -3.02431      -2.79791       1.39983       1.79963       1.93188       2.12618       2.16038       2.19260
  31  16 3579.1751    2.9210  3.4693 11.1015  0.0000  0.0326   0.0230   0.0850    0.0517   0.0000   435.8751       4.02852       12.6819      -2.10768      -3.86214      -1.31049       1.71489       2.27215       2.46112       2.73135       2.75976       2.74531
  31  17 3730.2639    2.3392  5.0542 10.8393  0.0000  0.0417   0.0159   0.1151    0.0359   0.0000   438.3119      0.330513       18.1403      -2.16702      -4.32740      -4.66726       2.13751       2.82704       3.05831       3.34663       3.36427       3.35926
  31  18 3880.7131    1.9113  7.6906 10.3130  0.0000  0.0564   0.0107   0.1564    0.0316   0.0000   437.9396       5.63007       15.2480      -8.26812      -4.25708      -8.58167       2.92821       3.89668       4.18424       4.55547       4.58954       4.56769
  31  19 4030.7153    1.6049 10.0196 10.1946  0.0010  0.0737   0.0083   0.2006    0.0281   0.0000   445.0171     -0.451248       27.0190      -7.40003     -0.225391      -5.80051       3.80449       5.09092       5.56791       6.01419       6.07828       6.03709
  31  20 4180.3421    1.3028 12.4538 10.1250  0.0000  0.0957   0.0064   0.2591    0.0248   0.0000   442.5747       11.1301       12.3597      -1.92016      -1.86337      -2.92908       4.72805       6.53549       7.01963       7.70013       7.68823       7.70206
  31  21 4329.5638    1.0838 15.3469  9.9113  0.0000  0.1203   0.0049   0.3250    0.0227   0.0000   440.5996      -3.30821       12.9917      -18.6261       3.05346      -11.9806       5.94334       8.28554       8.82401       9.77536       9.62298       9.62005
  32   2 1179.5268    0.0660  0.0454  9.3977  0.0000  0.0110   0.0067   0.0143    0.0190   0.0000   439.5372      0.945432       22.0273      -1.00464      -2.99766      0.945961      0.506105      0.607115      0.818153      0.832290      0.767386      0.870816
  32   3 1409.4239    0.1452  0.1033  9.3198  0.0000  0.0079   0.0071   0.0159    0.0208   0.0000   440.2780    -0.0609586       20.8440    0.00764527      -2.60953     -0.653993      0.367389      0.462022      0.804357      0.830806       1.03406      0.987519
  32   4 1616.4217    0.2422  0.2291  9.3176  0.0000  0.0101   0.0076   0.0211    0.0251   0.0000   440.1575      0.474960       19.3910     -0.588230      -3.32404     0.0214121      0.513290      0.749443      0.807455      0.888770      0.897233      0.839778
  32   5 1806.1656    0.4148  0.4745  9.3498  0.0000  0.0128   0.0090   0.0317    0.0398   0.0000   439.8899      -1.62440       19.8651     -0.191306      -1.89402      0.225150      0.713554      0.953666       1.06214       1.15235       1.16377       1.13915
  32   6 1988.6395    0.6703  0.6399  9.5229  0.0000  0.0144   0.0119   0.0342    0.0584   0.0000   440.1984     -0.357158       19.1627     -0.496851      -1.87600     -0.183275      0.704713      0.949730      0.966462       1.09853       1.09623       1.19949
  32   7 2167.3298    0.9915  0.8976  9.5730 -0.0000  0.0156   0.0146   0.0394    0.0896   0.0000   440.2388     -0.751593       19.9418      -1.82495      -2.19975       1.22060      0.791532       1.02908       1.14294       1.25683       1.19871       1.21244
  32   8 2340.0304    1.4080  1.1692 10.0122  0.0000  0.0181   0.0189   0.0470    0.1236   0.0000   440.2506     -0.593174       21.3090     0.0431527      -1.97081       2.01013      0.926935       1.20953       1.29226       1.44801       1.45005       1.41472
  32   9 2507.2552    2.0370  1.1346 10.6245  0.0000  0.0172   0.0274   0.0461    0.1381   0.0000   440.5296      -1.15097       18.9277       1.07436      -1.60207     -0.913101      0.866295       1.14896       1.21004       1.36827       1.31403       1.36600
  32  10 2671.6393    2.7139  1.0940 11.3137  0.0000  0.0170   0.0364   0.0438    0.1261   0.0000   439.9913      0.713487       19.2636       2.53232      -2.90738      -1.63826      0.906956       1.17676       1.31370       1.46042       1.47440       1.43788
  32  11 2833.6830    3.4512  1.0754 11.8076  0.0000  0.0166   0.0466   0.0432    0.1267   0.0000   438.5682       1.11735       20.2437     -0.353197      -3.05916      -2.74141      0.815529       1.10407       1.17212       1.31925       1.28940       1.26166
  32  12 2992.7167    4.2163  1.0566 12.2270  0.0000  0.0159   0.0577   0.0436    0.1284   0.0000   439.6704      0.151639       15.7903     0.0161695      -2.32558      -1.24275      0.819550       1.06332       1.14201       1.27551       1.29013       1.29027
  32  13 3148.8610    4.4281  1.1388 12.6224  0.0000  0.0169   0.0610   0.0464    0.1195   0.0000   439.0908       1.76689       16.6619      0.687270      0.590197      -1.28889      0.902064       1.16046       1.28862       1.39466       1.39098       1.45507
  32  14 3303.2971    4.0306  1.7707 11.8265  0.0000  0.0217   0.0430   0.0569    0.1036   0.0000   439.1483       1.45088       15.0114      -1.08361      -1.14080      -3.32672       1.08123       1.41780       1.53564       1.71025       1.68532       1.70916
  32  15 3456.6394    3.3625  2.6528 11.3050  0.0000  0.0274   0.0289   0.0698    0.0659   0.0000   438.7348       1.06775       17.5676      -3.34236     0.0410140      -4.38430       1.37214       1.85115       1.94180       2.16947       2.19180       2.12570
  32  16 3609.2870    2.7325  3.9123 10.9025  0.0000  0.0343   0.0198   0.0901    0.0480   0.0000   439.0012      0.419830       15.2837      -8.31427      0.876715      -1.14971       1.74698       2.30349       2.48411       2.73267       2.67320       2.68993
  32  17 3761.0984    2.2340  5.6575 10.6243  0.0000  0.0448   0.0140   0.1180    0.0355   0.0000   433.6276       7.24217       16.9912      -3.27344      -1.70940      -3.98781       2.22781       2.95180       3.22180       3.52066       3.47658       3.49775
  32  18 3912.2934    1.8607  8.0261 10.2669  0.0001  0.0582   0.0100   0.1566    0.0308   0.0000   440.2115       8.03645       6.98063      -4.54685      -4.88262       2.44995       2.90591       3.88472       4.16189       4.60974       4.61368       4.59704
  32  19 4062.9189    1.5175 10.5107 10.1906 -0.0001  0.0768   0.0075   0.2114    0.0270   0.0000   442.4523      -5.39318       2.81857       1.91429    -0.0658902      -6.50579       3.74838       5.06713       5.46240       5.96100       5.98522       6.00453
  32  20 4213.1561    1.2693 13.0597 10.0960  0.0000  0.0985   0.0060   0.2691    0.0244   0.0000   432.7692      -2.00376       11.1521       13.3670      -3.98802      0.178967       4.83077       6.54038       7.10473       7.73172       7.87665       7.89846
  33   2 1193.8769    0.0649  0.0533  9.3596  0.0000  0.0125   0.0065   0.0163    0.0188   0.0000   440.7149      -1.77055       20.3775     -0.174649      -3.64017      0.433101      0.555499      0.732367      0.985442      0.740352      0.933666      0.880810
  33   3 1425.4132    0.1342  0.1096  9.2513  0.0000  0.0083   0.0069   0.0193    0.0205   0.0000   441.3626     -0.989064       21.0966    -0.0956790      -3.03690     -0.160710      0.533625      0.741308      0.923303      0.915152      0.772141      0.642917
  33   4 1633.2163    0.2661  0.2261  9.3203  0.0000  0.0094   0.0080   0.0196    0.0253   0.0000   440.8733     -0.818017       21.6376     -0.203276      -4.34941      0.793501      0.487356      0.587856      0.651136      0.729428      0.754520      0.726391
  33   5 1823.8180    0.4572  0.4477  9.4017  0.0000  0.0125   0.0097   0.0282    0.0388   0.0000   441.1358      0.489955       20.3564     -0.381148      -2.20043     -0.561531      0.571720      0.760574      0.862746      0.905707      0.945800       1.00219
  33   6 2007.5859    0.7162  0.7034  9.3919  0.0000  0.0143   0.0118   0.0337    0.0628   0.0000   440.4754     -0.918705       19.5130      -3.58103      -2.00486     -0.578335      0.692371      0.905146      0.972336       1.08170       1.08510       1.09285
  33   7 2187.2890    1.0364  0.9752  9.5353  0.0000  0.0163   0.0146   0.0415    0.0989   0.0000   442.0345      -2.22987       20.9107      0.213327      -1.27787     -0.778744      0.773369       1.02554       1.11129       1.18648       1.22907       1.28147
  33   8 2360.7819    1.5149  1.1487 10.0522  0.0000  0.0174   0.0200   0.0460    0.1232   0.0000   441.3338      0.740972       20.6390     -0.300589      -1.12428      -5.40588      0.847120       1.16746       1.20621       1.35136       1.39816       1.40343
  33   9 2529.1318    2.1236  1.2203 10.5059  0.0000  0.0181   0.0267   0.0451    0.1431   0.0000   440.8858       1.41647       17.6305     -0.891031      -2.55666      0.703412      0.876075       1.18118       1.26587       1.47852       1.36639       1.44991
  33  10 2694.9931    2.7934  1.1296 11.5186 -0.0011  0.0173   0.0375   0.0447    0.1196   0.0000   438.7155      -1.12595       19.0349       1.64842      -1.23822      -1.41492      0.887514       1.14955       1.21015       1.38848       1.40598       1.39412
  33  11 2858.5776    3.5859  1.1114 11.6626  0.0000  0.0165   0.0473   0.0428    0.1466   0.0000   439.9665    -0.0381446       17.3143      0.334001      -3.36920      -1.53861      0.835457       1.05511       1.12579       1.29637       1.27114       1.28267
  33  12 3018.7984    4.2933  1.0691 12.2997  0.0000  0.0164   0.0576   0.0422    0.1268   0.0000   441.6502     -0.437951       14.4251      -1.38666      -2.23075      -2.13335      0.811315       1.07260       1.11967       1.27899       1.23650       1.25354
  33  13 3176.0389    4.4063  1.2844 12.2162 -0.0003  0.0179   0.0544   0.0484    0.1329   0.0000   440.4182     0.0139915       16.4784      -1.11141      0.597352      -4.24945      0.914452       1.21062       1.29182       1.46340       1.45218       1.43444
  33  14 3331.3569    3.9012  2.0040 11.7967  0.0000  0.0229   0.0389   0.0614    0.0818   0.0000   440.2405       2.66502       15.6855      0.157081       1.92398      0.756951       1.16891       1.62196       1.70485       1.88083       1.88674       1.88969
  33  15 3485.6817    3.2327  2.8040 11.3879  0.0000  0.0280   0.0273   0.0726    0.0586   0.0000   438.1417     -0.132673       17.5296      -2.94451      -2.63091      -4.66243       1.38087       1.81030       1.97161       2.16804       2.18965       2.18324
  33  16 3639.1519    2.6391  4.3621 10.7969  0.0000  0.0364   0.0180   0.0956    0.0433   0.0000   436.8565     -0.642255       14.3342      -5.40203      -8.65850      -3.64217       1.77897       2.39788       2.55917       2.85060       2.91272       2.93391
  33  17 3791.7307    2.1718  6.0195 10.5580 -0.0000  0.0460   0.0131   0.1242    0.0343   0.0000   441.3250      -2.74193       15.3858      -9.31530       2.14531      -4.56532       2.21946       2.95080       3.16866       3.44177       3.45262       3.51804
  33  18 3943.6825    1.7911  8.4927 10.2123  0.0000  0.0602   0.0094   0.1670    0.0304   0.0000   431.0188      -3.36177       8.44522      -1.41361     -0.155112      -4.11398       2.90662       3.86266       4.17555       4.59919       4.66707       4.63964
  33  20 4245.3800    1.2367 14.2124  9.9828  0.0000  0.1047   0.0054   0.2824    0.0236   0.0000   440.3253      -5.95667       1.04495      -1.22333       6.37249       3.30896       4.91997       6.70787       7.26447       8.01981       7.95553       8.02369
  34   2 1208.0102    0.0726  0.0931  9.3760  0.0000  0.0137   0.0062   0.0271    0.0190   0.0000   440.9766     -0.700991       20.7183     -0.313741      -4.53439       1.32396      0.608715      0.684650       1.04958       1.00898      0.897567       1.02210
  34   3 1441.1554    0.1532  0.1120  9.3089  0.0000  0.0075   0.0072   0.0172    0.0206   0.0000   440.9834     -0.309743       20.6684      0.125161      -2.69850     -0.491002      0.361735      0.439687      0.590088      0.548826      0.616545      0.585621
  34   4 1649.7240    0.2775  0.2400  9.3447  0.0000  0.0087   0.0081   0.0223    0.0255   0.0000   440.4711     -0.384264       20.3762      0.597323      -3.69984     -0.415993      0.465483      0.644530      0.735264      0.848902      0.815902      0.888216
  34   5 1841.2328    0.4733  0.5161  9.3174  0.0000  0.0140   0.0093   0.0291    0.0425   0.0000   440.1229     -0.985765       19.6019     -0.537143      -2.79864     -0.657220      0.592361      0.853276      0.880505      0.974166       1.00772      0.974133
  34   6 2026.3133    0.7395  0.7568  9.4278  0.0000  0.0149   0.0117   0.0360    0.0650   0.0000   441.6717      -1.96067       19.9927      0.655460      -2.41837     -0.748535      0.641108      0.890606      0.939657       1.04749       1.01595       1.03856
  34   7 2207.0082    1.0821  0.8952  9.8072  0.0000  0.0151   0.0160   0.0408    0.0896   0.0000   442.2971      0.981271       19.3299     -0.613443      -2.35912      -2.13186      0.696968      0.942279      0.982672       1.15266       1.14858       1.11025
  34   8 2381.2169    1.6068  1.1588  9.9334  0.0000  0.0169   0.0206   0.0432    0.1472   0.0000   440.1539     -0.709783       19.3613      -2.20131      -2.66095     -0.343351      0.812031       1.04043       1.16086       1.29015       1.25130       1.28512
  34   9 2550.6499    2.2139  1.1649 10.6551  0.0000  0.0170   0.0282   0.0447    0.1473   0.0000   440.6471       1.69285       19.8727      -1.98012      -2.75686      -1.59600      0.813602       1.06527       1.16520       1.25251       1.30080       1.27254
  34  10 2717.9749    2.9528  1.1797 11.1429  0.0000  0.0170   0.0371   0.0443    0.1581   0.0000   440.0658     -0.705928       17.5936     -0.421873      -2.75493      -2.13615      0.809019       1.10312       1.18221       1.26698       1.29018       1.30909
  34  11 2882.9089    3.6655  1.1076 11.7819  0.0000  0.0164   0.0471   0.0415    0.1405   0.0000   440.0619       1.37339       18.2402      -2.07445      -1.57148      -5.56203      0.781389       1.00776       1.10285       1.22134       1.18970       1.24175
  34  12 3044.4387    4.4942  1.0657 12.1504 -0.0002  0.0159   0.0590   0.0412    0.1501   0.0000   440.9984      0.274218       18.6303      -2.95481      -2.97077      -4.07432      0.807932       1.09464       1.16715       1.30584       1.28519       1.25860
  34  13 3202.8263    4.3723  1.3354 12.3630  0.0000  0.0180   0.0539   0.0493    0.1188   0.0000   440.1651      0.513866       13.1340      0.504994       1.06802      -4.61759      0.878833       1.16753       1.26962       1.42495       1.40105       1.42179
  34  14 3359.2281    3.8113  2.0321 11.7522  0.0000  0.0228   0.0368   0.0604    0.0802   0.0000   439.9444       1.29810       12.1728     0.0466632      -2.19793      -2.49156       1.08956       1.49031       1.58686       1.73151       1.73463       1.75290
  34  15 3514.3658    3.1250  3.1662 11.2331  0.0000  0.0296   0.0247   0.0764    0.0569   0.0000   437.4999      -2.13037       16.4956      0.205353      -1.60483      -1.68086       1.42781       1.91858       2.07603       2.23544       2.22341       2.23913
  34  16 3668.6542    2.5912  4.6600 10.7027  0.0000  0.0370   0.0168   0.0972    0.0426   0.0000   440.7716       2.93192       10.8271       1.73976      -1.33704      -3.19298       1.74825       2.28431       2.53157       2.78345       2.76215       2.74768
  34  17 3821.8354    2.1101  6.7780 10.4221  0.0004  0.0491   0.0118   0.1315    0.0335   0.0000   438.5259       7.19540       8.11054      -3.05990       2.47488      -6.61652       2.29547       3.08600       3.32543       3.64108       3.63134       3.67457
  34  18 3974.3566    1.7083  8.9367 10.2574  0.0000  0.0633   0.0087   0.1745    0.0285   0.0000   438.8732       9.65953       19.4746      -9.72478      -3.96011      -4.80500       2.98080       3.96838       4.35939       4.74666       4.78931       4.74799
  34  19 4126.2198    1.4083 11.3465 10.1051 -0.0012  0.0827   0.0065   0.2249    0.0258   0.0000   430.9698      -1.81537       14.2943       3.62283      -2.95430      -16.9526       3.81844       5.11456       5.52474       6.10997       6.19547       6.15587
  34  20 4277.6515    1.1899 14.6881  9.9262  0.0004  0.1095   0.0050   0.2912    0.0233   0.0000   433.7385       2.74520       1.24041       4.35309      -5.12421      -12.9920       4.95892       6.82133       7.30145       8.06658       8.12265       8.17507
  35   2 1221.9202    0.0732  0.0493  9.2974  0.0000  0.0117   0.0063   0.0182    0.0183   0.0000   441.3832     -0.773165       21.2169     -0.992956      -3.33730       1.50146      0.665641      0.627757      0.670065      0.750086      0.878902      0.891858
  35   3 1456.6223    0.1592  0.1401  9.2367  0.0000  0.0079   0.0066   0.0189    0.0207   0.0000   440.9376     -0.175812       20.6299     0.0109890      -3.06975      0.162459      0.394448      0.576751      0.598469      0.653183      0.654292      0.715732
  35   4 1665.9272    0.3003  0.2734  9.2684  0.0000  0.0096   0.0080   0.0215    0.0271   0.0000   439.9738     -0.562801       21.1765     -0.881435      -3.54862      0.685798      0.452335      0.619100      0.699616      0.780440      0.772532      0.731719
  35   5 1858.4355    0.5002  0.5044  9.3248  0.0000  0.0128   0.0097   0.0300    0.0421   0.0000   440.5227      -1.05265       20.5191     -0.457353      -4.18756      0.484393      0.542417      0.775702      0.763690      0.871268      0.852661      0.899314
  35   6 2044.8069    0.7456  0.8158  9.2642  0.0000  0.0152   0.0112   0.0361    0.0738   0.0000   439.9682      0.516014       21.7496      -1.34641      -3.89569       1.24182      0.692500      0.934753      0.996232       1.11994       1.19144       1.16275
  35   7 2226.3937    1.1250  1.0085  9.7584  0.0000  0.0159   0.0152   0.0420    0.0896   0.0000   442.1177     -0.725465       20.0047       1.84077      -4.95740      -1.77517      0.728421      0.973389       1.05177       1.13912       1.14110       1.21583
  35   8 2401.3145    1.6510  1.2247 10.0235  0.0000  0.0172   0.0203   0.0453    0.1288   0.0000   442.0720    0.00698475       18.3821      0.813797      -2.69450    -0.0168986      0.804546       1.05391       1.17916       1.31506       1.30372       1.31497
  35   9 2571.8308    2.3138  1.2894 10.3346  0.0000  0.0176   0.0275   0.0445    0.1726   0.0000   439.8878      0.128666       16.4540      0.720257      -4.99582     -0.449363      0.815193       1.07660       1.16385       1.28173       1.31023       1.31019
  35  10 2740.5061    3.0514  1.1157 11.3314  0.0000  0.0164   0.0389   0.0418    0.1387   0.0000   440.2408      0.678746       18.5325      -1.76045      -1.18920      -3.77261      0.763761       1.01037       1.07749       1.20473       1.22430       1.26125
  35  11 2906.8087    3.8995  1.0277 11.9400  0.0000  0.0152   0.0508   0.0397    0.1300   0.0000   439.8138      0.810804       18.7706      -1.80673      0.312184      -3.45154      0.737152      0.941115       1.01291       1.14727       1.11849       1.13064
  35  12 3069.5807    4.5419  1.1033 12.3634  0.0000  0.0162   0.0578   0.0418    0.1252   0.0000   440.4196      0.527516       16.9394      -4.43193      -2.35636      -2.22936      0.761959      0.980361       1.07269       1.16968       1.21011       1.22878
  35  13 3229.1267    4.2638  1.4753 12.2622  0.0000  0.0187   0.0484   0.0520    0.0959   0.0000   441.0522       4.28984       12.3250      -2.51123      -1.90919      -3.18006      0.866903       1.15497       1.25196       1.38534       1.37158       1.35529
  35  14 3386.6226    3.7221  2.2595 11.5564  0.0000  0.0239   0.0332   0.0609    0.0709   0.0000   440.0789     -0.902920       15.9821     -0.402460      -5.12679    0.00146773       1.09516       1.48410       1.57794       1.76479       1.76407       1.80652
  35  15 3542.6852    3.0036  3.4322 11.0622  0.0000  0.0307   0.0226   0.0798    0.0541   0.0000   440.3297     -0.781164       18.2719      -1.62261     -0.472524     -0.867677       1.39804       1.87270       1.99102       2.23289       2.23606       2.25868
  35  16 3697.7585    2.4801  4.9509 10.5627  0.0000  0.0381   0.0155   0.1018    0.0424   0.0000   437.8251      -4.71709       16.0687       3.26193      -4.96769      -7.11511       1.75418       2.36120       2.57665       2.79710       2.83458       2.90015
  35  17 3851.7459    2.0006  7.0157 10.3843  0.0000  0.0511   0.0110   0.1355    0.0322   0.0000   435.7074      -4.12868       16.3956      -8.43182      -5.46635      -5.51832       2.29652       3.14543       3.37877       3.67594       3.73148       3.79017
  35  18 4005.0758    1.6471  9.6665 10.2340 -0.0000  0.0687   0.0080   0.1862    0.0271   0.0000   435.9538      -1.44531       14.6906      -7.79800     -0.267060      -4.41257       3.06672       4.13938       4.47484       4.93826       4.96877       5.01411
  35  19 4157.5519    1.3967 12.5275 10.0305  0.0013  0.0874   0.0060   0.2404    0.0248   0.0000   436.7031      -2.15683       7.55467       6.42013      -1.55249      -2.68823       3.92662       5.25467       5.78367       6.34297       6.36202       6.39177
  36   2 1235.6654    0.0879  0.0676  9.3196  0.0000  0.0097   0.0061   0.0141    0.0184   0.0000   441.4978     -0.275060       19.9380      0.267019      -3.17107      0.741818      0.421046      0.635981      0.691701      0.709111      0.711373      0.639263
  36   3 1471.8299    0.1661  0.1576  9.3087  0.0000  0.0087   0.0064   0.0189    0.0209   0.0000   440.7396     -0.988553       20.0075      0.580493      -2.93451   -0.00948770      0.384824      0.473296      0.588394      0.534929      0.650170      0.676459
  36   4 1681.8923    0.3188  0.3272  9.2728  0.0000  0.0101   0.0078   0.0251    0.0287   0.0000   441.1255      0.139111       21.0312     -0.715745      -2.16723    -0.0312310      0.444287      0.613195      0.671104      0.774173      0.790836      0.789268
  36   5 1875.4027    0.5216  0.5900  9.2696 -0.0012  0.0129   0.0094   0.0338    0.0456   0.0000   440.3207      -1.02850       20.8986     -0.148264      -3.09664     -0.325869      0.541701      0.738853      0.784227      0.872004      0.891392      0.929090
  36   6 2063.1066    0.7916  0.7375  9.5431  0.0001  0.0139   0.0122   0.0338    0.0631   0.0000   440.5211      -1.15342       20.5522      -1.33175      -2.70523      0.197439      0.600923      0.815894      0.871194      0.967252      0.989168      0.965132
  36   7 2245.4940    1.1904  1.0233  9.7151  0.0000  0.0161   0.0156   0.0404    0.1027   0.0000   440.2735      -1.44323       20.4022      0.266478      -3.03619     -0.728428      0.685526      0.932608       1.02390       1.14484       1.11873       1.14583
  36   8 2421.1126    1.6949  1.1695 10.5238  0.0000  0.0169   0.0215   0.0459    0.1055   0.0000   439.8470     -0.539565       18.8764      -1.56063      -1.21024      0.794291      0.756258       1.02811       1.08098       1.24966       1.19800       1.21394
  36   9 2592.7246    2.4425  1.2271 10.7756  0.0000  0.0168   0.0295   0.0451    0.1428   0.0000   440.2125       1.25915       22.9889      -1.48889      -3.69938     -0.641827      0.779579       1.02117       1.10540       1.23223       1.22472       1.23846
  36  10 2762.6891    3.1823  1.1165 11.5998  0.0000  0.0162   0.0400   0.0410    0.1242   0.0000   441.7185      -1.98419       18.8932      0.120863      -2.68797      -1.02338      0.758640      0.945188       1.05525       1.17590       1.20890       1.21588
  36  11 2930.2807    4.0747  1.1332 11.5784  0.0000  0.0158   0.0497   0.0411    0.1858   0.0000   441.8201     -0.364445       18.0618       1.33260      -3.67446      -3.16464      0.721178      0.972752       1.06021       1.19057       1.13216       1.20496
  36  12 3094.2871    4.5017  1.2019 12.3204  0.0000  0.0168   0.0557   0.0453    0.1434   0.0000   441.0730      -1.34757       16.9782      -1.78903      -2.90616      -2.18679      0.779322       1.01878       1.08576       1.22486       1.26797       1.31266
  36  13 3255.0815    4.2666  1.6108 12.2074  0.0000  0.0197   0.0456   0.0516    0.0889   0.0000   440.6493     0.0142366       16.4087      -2.44037      -2.54534     -0.788012      0.883064       1.16794       1.26800       1.40633       1.43611       1.45253
  36  14 3413.6735    3.6259  2.3890 11.6048  0.0000  0.0240   0.0311   0.0628    0.0605   0.0000   438.3059     -0.152847       17.1853      -4.47897      -5.15911      -1.35853       1.08655       1.42805       1.54293       1.68717       1.71967       1.72323
  36  15 3570.7162    2.9665  3.6856 10.9697  0.0000  0.0309   0.0211   0.0812    0.0518   0.0000   440.0783     -0.517635       16.2735      -5.91343      -6.33068      -3.99469       1.41165       1.88278       2.05420       2.25157       2.29139       2.32596
  36  16 3726.5917    2.4112  5.3045 10.5825  0.0000  0.0397   0.0146   0.1043    0.0402   0.0000   438.3478      -1.13329       15.6041      -4.63417      0.677369      -6.67024       1.78418       2.36052       2.53915       2.84733       2.84858       2.90216
  36  17 3881.3256    1.9695  7.6937 10.2904  0.0000  0.0530   0.0102   0.1449    0.0327   0.0000   438.4584      0.978952       23.9448      -5.67819      -5.45119      -3.56842       2.34297       3.17058       3.42736       3.79868       3.87753       3.93294
  36  18 4035.2563    1.6315 10.5239 10.2123  0.0008  0.0723   0.0075   0.1986    0.0272   0.0000   439.5514      -2.48321       8.51543      -7.90353      0.741357      -10.0073       3.20505       4.29512       4.62495       5.15681       5.25772       5.21600
  36  19 4188.5481    1.3077 12.8256 10.0511 -0.0016  0.0927   0.0055   0.2500    0.0243   0.0000   444.9925       5.30600       13.4759       8.00775       4.08424      0.816541       4.01213       5.50443       5.92419       6.47682       6.55188       6.62251
  37   2 1249.1927    0.0897  0.0586  9.3135  0.0000  0.0084   0.0068   0.0132    0.0181   0.0000   441.5362     -0.462928       20.7279     -0.198283      -2.49751     -0.243979      0.391707      0.509556      0.506466      0.582947      0.582131      0.605154
  37   3 1486.8033    0.1811  0.1478  9.2166  0.0000  0.0074   0.0066   0.0164    0.0206   0.0000   441.0341     -0.376888       20.0829     0.0562051      -2.25311     0.0720993      0.305641      0.432763      0.484854      0.516360      0.476147      0.492095
  37   4 1697.5849    0.3309  0.3162  9.2806  0.0000  0.0099   0.0079   0.0225    0.0281   0.0000   441.4743      0.194410       20.3572      0.427074      -2.27386     -0.946363      0.405868      0.555900      0.606075      0.680380      0.706550      0.704747
  37   5 1892.2039    0.5604  0.5894  9.2594  0.0000  0.0129   0.0098   0.0311    0.0494   0.0000   441.0895      -2.25137       19.4414     -0.641670      -4.09746      0.469974      0.547026      0.740376      0.823045      0.912595      0.933880      0.966577
  37   6 2081.1067    0.8456  0.7887  9.3920  0.0000  0.0140   0.0122   0.0341    0.0725   0.0000   440.8553    -0.0861100       20.0160      -1.66158      -2.86944      0.923552      0.577185      0.794704      0.874132      0.922409      0.959618      0.944463
  37   7 2264.3333    1.2738  1.0398  9.8538  0.0000  0.0159   0.0166   0.0402    0.1041   0.0000   439.8094     -0.666293       20.3567      0.758946      -4.19545    -0.0496616      0.700206      0.924001      0.993018       1.12327       1.16103       1.17190
  37   8 2440.6704    1.7816  1.3278 10.2250  0.0000  0.0180   0.0204   0.0457    0.1129   0.0000   439.4833      -2.02346       18.5043      0.124042      -3.43636    -0.0740067      0.764567       1.03214       1.09661       1.22871       1.24536       1.25045
  37   9 2613.3220    2.4730  1.2282 10.9832  0.0000  0.0170   0.0299   0.0451    0.1273   0.0000   440.5534      -1.35327       18.8618       1.59340      -1.88105      -3.06658      0.745034       1.00784       1.07863       1.19943       1.22673       1.21535
  37  10 2784.5248    3.3324  1.0963 11.7099  0.0000  0.0155   0.0422   0.0411    0.1242   0.0000   441.9375     -0.596253       19.5090     -0.428748      -1.76232      -1.35503      0.718698      0.931168       1.01326       1.14667       1.13355       1.15193
  37  11 2953.2787    4.2241  1.1025 11.8016  0.0000  0.0153   0.0518   0.0407    0.1652   0.0000   440.1144      0.607279       17.3161      0.172048    -0.0322951     -0.798936      0.675270      0.897100      0.956188       1.05180       1.06358       1.09229
  37  12 3118.4926    4.6068  1.2485 11.9371  0.0000  0.0164   0.0541   0.0433    0.1660   0.0000   439.0310       1.68685       17.1662      0.317953      -3.07228      -2.22753      0.747663      0.973661       1.06610       1.18263       1.21179       1.23525
  37  13 3280.6154    4.2069  1.6741 12.0447  0.0000  0.0200   0.0425   0.0501    0.0850   0.0000   441.2540     0.0241487       16.6617      -1.04365      0.107965      -3.30205      0.879117       1.15649       1.25378       1.39609       1.43829       1.45105
  37  14 3440.3503    3.5510  2.4789 11.5136  0.0000  0.0243   0.0295   0.0637    0.0578   0.0000   438.8864     -0.218370       16.6996      -1.15565      -3.33352      -5.95958       1.03582       1.38074       1.50919       1.67556       1.67379       1.68659
  37  15 3598.3726    2.8274  3.8616 10.9954  0.0000  0.0323   0.0195   0.0826    0.0466   0.0000   440.0971       2.94139       13.8260      -1.45462      -2.72469      -1.62772       1.42259       1.92582       2.05402       2.29772       2.33343       2.37306
  37  16 3754.9918    2.3086  5.9006 10.4732 -0.0000  0.0422   0.0131   0.1128    0.0376   0.0000   439.6901      0.740823       17.5827      -3.79873       2.46667     -0.828345       1.85503       2.46841       2.67289       2.98353       3.01827       3.03884
  37  17 3910.6886    1.8775  8.1936 10.2754 -0.0001  0.0553   0.0094   0.1524    0.0312   0.0000   441.7086      0.707828       16.2819      -8.23513       5.44144       3.39926       2.44716       3.22097       3.60100       3.90978       3.94416       3.93965
  37  18 4065.3825    1.5518 10.6894 10.1800 -0.0004  0.0747   0.0070   0.2040    0.0266   0.0000   431.0441      -6.90339       14.9554      -7.80840      -2.00877       4.34691       3.19301       4.36705       4.62835       5.18620       5.26502       5.24012
  37  19 4219.0617    1.2850 13.6592 10.0225  0.0005  0.0964   0.0052   0.2608    0.0231   0.0000   429.3744      -2.80529       5.18900       5.72971      -21.3507      0.683366       4.07943       5.52254       6.05073       6.65654       6.75524       6.80565
  38   2 1262.5637    0.0813  0.0484  9.3394  0.0000  0.0103   0.0063   0.0112    0.0176   0.0000   440.9253     -0.151694       21.7899      0.592702      -2.41912      0.700429      0.434746      0.580117      0.739525      0.780426      0.644352      0.750330
  38   3 1501.5429    0.1734  0.1904  9.2871  0.0000  0.0087   0.0060   0.0212    0.0206   0.0000   441.1330     -0.518005       20.6440     -0.216489      -3.12101       1.17741      0.359027      0.451720      0.489673      0.588534      0.564040      0.551162
  38   4 1713.0279    0.3475  0.3181  9.3268  0.0000  0.0100   0.0081   0.0214    0.0283   0.0000   440.8626      0.470987       20.2635      0.375641      -2.50836     -0.200161      0.437251      0.595542      0.630726      0.697593      0.725864      0.757291
  38   5 1908.7701    0.5740  0.5707  9.3443  0.0000  0.0121   0.0100   0.0296    0.0463   0.0000   440.8459      -1.34022       20.1091    -0.0581777      -3.46657      -1.28476      0.519185      0.661702      0.736306      0.816651      0.824473      0.848435
  38   6 2098.9268    0.8877  0.8352  9.4637  0.0000  0.0141   0.0126   0.0349    0.0778   0.0000   440.9205   -0.00715668       21.5094     -0.552161      -1.45513     -0.952989      0.629396      0.812738      0.885618       1.00412      0.995041      0.972269
  38   7 2282.9065    1.2768  1.1313  9.8540  0.0000  0.0161   0.0161   0.0432    0.1048   0.0000   439.6924     -0.497946       20.2022     -0.613946      -2.31452       1.93412      0.688427      0.859090      0.962218       1.08344       1.09395       1.07656
  38   8 2459.9672    1.8762  1.2519 10.2521  0.0000  0.0171   0.0219   0.0440    0.1326   0.0000   440.9360      -1.32033       19.2636     -0.431280      -2.75217     -0.711246      0.696998      0.966253       1.03204       1.13413       1.17035       1.20535
  38   9 2633.6862    2.5716  1.1972 11.0521  0.0000  0.0162   0.0317   0.0443    0.1430   0.0000   439.9326       1.16333       21.8375     -0.432176      -2.33934      -1.54202      0.735567      0.946172       1.03326       1.13431       1.15546       1.19848
  38  10 2806.0607    3.5327  1.1307 11.4144  0.0008  0.0154   0.0424   0.0408    0.1559   0.0000   440.4576     -0.252707       21.9206      0.595365      -3.40313      -2.91262      0.660968      0.865681      0.931857       1.05435       1.03781       1.05091
  38  11 2975.8932    4.2379  1.1500 12.1533  0.0000  0.0157   0.0520   0.0420    0.1325   0.0000   441.4194      0.879838       18.9818     -0.343994      -1.29930      -2.56411      0.689966      0.918399      0.982254       1.08602       1.10067       1.11485
  38  12 3142.3435    4.5558  1.2400 12.1366  0.0000  0.0166   0.0530   0.0427    0.1413   0.0000   440.2302      0.613433       16.1660      -2.59251      -3.19600      -5.49921      0.712005      0.972393       1.03729       1.13293       1.13945       1.21618
  38  13 3305.6725    4.1267  1.7962 11.9373  0.0000  0.0201   0.0399   0.0526    0.0823   0.0000   439.2523     -0.361340       18.4069       1.15027      0.325268      -2.26530      0.879862       1.15921       1.24842       1.41823       1.44686       1.48655
  38  14 3466.6566    3.3708  2.8193 11.4418  0.0000  0.0260   0.0261   0.0673    0.0529   0.0000   440.6975       1.39132       18.0539      0.183747      0.895329      -6.48990       1.13342       1.46711       1.63567       1.76269       1.80007       1.85806
  38  15 3625.6865    2.7224  4.5242 10.8171  0.0000  0.0348   0.0171   0.0903    0.0422   0.0000   438.4268       2.65468       17.3049      -1.51234      -5.61369      -1.83682       1.49016       1.95497       2.14214       2.40856       2.41399       2.46511
  38  16 3783.2121    2.2560  6.5796 10.2959 -0.0000  0.0443   0.0117   0.1205    0.0372   0.0000   442.1330       2.32743       12.9318      -10.2215       3.07362      -6.68786       1.90095       2.48884       2.73272       2.99186       3.09642       3.16441
  38  17 3939.6759    1.8381  8.7614 10.1694 -0.0001  0.0587   0.0086   0.1590    0.0313   0.0000   443.2631      -1.73722       14.0603       6.80049       6.76530      -9.88012       2.46342       3.31760       3.61543       3.96684       3.99304       4.10208
  38  18 4094.9502    1.4865 11.3369 10.1760 -0.0006  0.0790   0.0064   0.2120    0.0257   0.0000   440.3102      -10.4141       9.25044      -5.66357      -2.40242       7.17458       3.27725       4.46761       4.91946       5.35221       5.56041       5.57309
  39   3 1516.0427    0.1946  0.1684  9.2392  0.0000  0.0080   0.0065   0.0165    0.0209   0.0000   441.0662      0.367048       20.5455     -0.284450      -2.02218      0.357439      0.321364      0.430504      0.461855      0.520707      0.552613      0.575184
  39   4 1728.2395    0.3603  0.4000  9.2637  0.0000  0.0119   0.0077   0.0251    0.0310   0.0000   441.6152     -0.243844       21.3030     -0.778993      -2.27615      0.424674      0.441262      0.637392      0.672669      0.755540      0.707578      0.740437
  39   5 1925.1892    0.6068  0.5908  9.4367  0.0000  0.0125   0.0103   0.0297    0.0470   0.0000   440.7420     -0.202113       21.0839     -0.678894      -2.89262     -0.453935      0.533503      0.726857      0.793635      0.860249      0.827595      0.843452
  39   6 2116.5553    0.9003  0.9273  9.4111  0.0000  0.0152   0.0121   0.0378    0.0835   0.0000   442.8130      -1.02546       20.7824      -1.21970      -1.95391    -0.0883428      0.606541      0.852058      0.904214       1.01519       1.01172       1.03485
  39   7 2301.2127    1.3414  1.1746  9.8307  0.0000  0.0163   0.0166   0.0443    0.1159   0.0000   440.1619      -1.14906       19.3763      -1.35712      -4.26587     -0.412611      0.650666      0.883202      0.925250       1.09959       1.06406       1.09201
  39   8 2479.0643    1.9577  1.2113 10.4577  0.0000  0.0159   0.0233   0.0440    0.1210   0.0000   441.4228     -0.294302       21.8242      -1.53288      -3.26837      -1.70096      0.697376      0.913558       1.00412       1.10806       1.12744       1.17048
  39   9 2653.8578    2.7317  1.1920 11.1155  0.0000  0.0165   0.0326   0.0416    0.1441   0.0000   442.5409      -1.47916       20.7382      -3.01652      -2.91794      -1.88028      0.695457      0.930828       1.02016       1.13427       1.14868       1.15972
  39  10 2827.2684    3.5538  1.1569 11.5547  0.0000  0.0153   0.0424   0.0419    0.1451   0.0000   439.9864      0.964658       17.9737     -0.274891      -3.33813      -2.23947      0.665172      0.871182      0.951911       1.05966       1.06158       1.07017
  39  11 2998.1265    4.3759  1.1070 12.1574  0.0000  0.0153   0.0535   0.0398    0.1387   0.0000   440.3819      0.821037       19.2292      -2.94782      -2.38346      -2.08296      0.646842      0.870767      0.946201       1.07171       1.03590       1.06197
  39  12 3165.7046    4.5401  1.3015 12.4760  0.0000  0.0170   0.0527   0.0449    0.1096   0.0000   440.0496       1.13744       18.2293     -0.941799      -1.96366      -2.11883      0.720178      0.938746       1.00819       1.11549       1.14193       1.13650
  39  13 3330.3647    3.9364  1.9778 11.9473  0.0000  0.0211   0.0361   0.0546    0.0657   0.0000   439.9319       2.15118       17.0547    -0.0848347      -3.55940      -5.79354      0.904597       1.20268       1.29912       1.47674       1.49591       1.55016
  39  14 3492.5990    3.2611  3.0551 11.3594  0.0000  0.0271   0.0241   0.0704    0.0490   0.0000   437.8950     -0.267192       20.1864     -0.651689      -2.17660      -4.72284       1.11326       1.46317       1.59717       1.80115       1.81751       1.82176
  39  15 3652.6750    2.6346  4.8038 10.7208 -0.0000  0.0356   0.0157   0.0938    0.0396   0.0000   437.6725       1.93488       16.3576      -1.40717      -3.98661       4.71800       1.47657       1.95665       2.14564       2.39958       2.40867       2.47572
  39  16 3810.9980    2.1603  6.7338 10.2690 -0.0000  0.0459   0.0112   0.1237    0.0373   0.0000   439.7788      0.342433       14.4750      0.191444      -4.75671      -1.41096       1.91420       2.58312       2.78514       3.13271       3.08412       3.16068
  39  17 3968.3327    1.7622  9.4706 10.2154  0.0001  0.0633   0.0079   0.1728    0.0289   0.0000   439.0287     -0.137087       16.9684      -7.30225     -0.172505      -12.0261       2.58652       3.48409       3.82986       4.15745       4.26787       4.34258
  39  18 4124.3839    1.4566 12.4434 10.0737  0.0007  0.0846   0.0058   0.2273    0.0251   0.0000   434.1156       1.24741       10.9892       1.98004       3.61531      -13.4508       3.37017       4.61945       5.06079       5.56514       5.59375       5.73608
  40   2 1288.7269    0.0944  0.1152  9.2710  0.0000  0.0093   0.0055   0.0242    0.0181   0.0000   440.6283      0.516948       20.6545    -0.0221693      -3.88121      0.745854      0.372746      0.479052      0.527282      0.542608      0.630803      0.717317
  40   3 1530.3170    0.2179  0.1625  9.2755  0.0000  0.0067   0.0072   0.0170    0.0209   0.0000   442.2978     -0.628998       20.4356      0.185711      -3.36738     -0.467604      0.290276      0.372287      0.412121      0.468934      0.512297      0.546133
  40   4 1743.2403    0.3773  0.3969  9.2392  0.0000  0.0102   0.0079   0.0261    0.0314   0.0000   441.3504      -1.21811       20.6188       1.00007      -3.30610     -0.715199      0.400716      0.555223      0.610724      0.631131      0.693775      0.702286
  40   5 1941.3758    0.6295  0.6774  9.2754  0.0000  0.0130   0.0098   0.0317    0.0541   0.0000   441.1465     -0.373301       20.1272     -0.807543      -2.84700      -1.78015      0.497775      0.660593      0.767608      0.814216      0.831244      0.869731
  40   6 2133.9400    0.9383  0.9141  9.4765  0.0000  0.0144   0.0125   0.0373    0.0830   0.0000   441.6030     -0.175534       19.5432       1.43999      -2.59992     -0.452562      0.578596      0.800244      0.854364      0.971934      0.982267       1.01548
  40   7 2319.2822    1.4150  1.1619 10.0106  0.0000  0.0159   0.0172   0.0439    0.1092   0.0000   441.3090      0.105457       21.4716     -0.860778      -3.17759     -0.164164      0.651837      0.864487      0.948014       1.06283       1.08466       1.12542
  40   8 2497.8589    2.0362  1.3250 10.4522  0.0000  0.0167   0.0228   0.0448    0.1124   0.0000   441.1304     -0.169973       21.3289      0.365410      -3.55388      -2.20047      0.685479      0.890993      0.962180       1.07549       1.13767       1.15996
  40   9 2673.7790    2.7644  1.2717 10.9035  0.0000  0.0163   0.0306   0.0420    0.1332   0.0000   439.9406      0.399624       19.3793      -2.02135      -2.55261      -1.41472      0.660875      0.865273      0.990267       1.05682       1.09177       1.11660
  40  10 2848.2402    3.7381  1.1535 11.6207  0.0000  0.0154   0.0441   0.0404    0.1511   0.0000   440.2379      0.388395       20.9003     -0.787576      -2.77514      -2.45651      0.642539      0.845462      0.906910       1.06314       1.04621       1.05079
  40  11 3020.0478    4.4708  1.0965 12.3381  0.0000  0.0150   0.0545   0.0398    0.1218   0.0000   440.3114    -0.0769750       16.9773    -0.0559693      -2.01551      -2.75853      0.615989      0.805080      0.860299      0.973138      0.965241      0.974199
  40  12 3188.6968    4.5906  1.4807 12.0004  0.0000  0.0173   0.0475   0.0462    0.1140   0.0000   440.6417       2.34500       17.8921      -1.77296     -0.808574      -1.72964      0.732750      0.949648       1.04507       1.17159       1.21755       1.24039
  40  13 3354.6384    3.9450  2.0302 11.9145  0.0000  0.0212   0.0352   0.0560    0.0658   0.0000   438.5017     -0.659671       18.8141      0.686795      -3.10265      -3.90861      0.867243       1.15737       1.22099       1.38202       1.43243       1.44314
  40  14 3518.0965    3.1449  3.2167 11.2301  0.0000  0.0279   0.0223   0.0709    0.0483   0.0000   440.8048     -0.741751       19.1848      -1.14520      -3.37685     0.0491626       1.12125       1.49917       1.60562       1.79050       1.78857       1.83384
  40  15 3679.3715    2.5408  5.0994 10.7343  0.0000  0.0370   0.0146   0.0974    0.0360   0.0000   439.7996      -1.44364       17.6052      -5.05947      -2.48240     -0.829122       1.50761       2.01518       2.24005       2.45946       2.51268       2.56974
  40  16 3838.6103    2.1025  7.5402 10.2465  0.0004  0.0492   0.0101   0.1343    0.0338   0.0000   441.2275       2.50738       15.8422      -4.17298       3.47624       1.81496       1.99286       2.66452       2.88070       3.15956       3.26897       3.29944
  40  17 3996.5177    1.6868  9.8795 10.2198  0.0000  0.0665   0.0074   0.1829    0.0284   0.0000   438.5042     -0.865364       8.98662     -0.572395      -2.72134      -8.38808       2.58769       3.53271       3.81664       4.28897       4.31446       4.37936
  40  18 4153.6509    1.3968 12.7200 10.0241 -0.0006  0.0874   0.0055   0.2337    0.0251   0.0000   429.6966      -9.49369       24.1566       7.76264       1.52246      -1.85305       3.41495       4.70109       5.12649       5.62112       5.75099       5.80837
  41   2 1301.5644    0.1034  0.0838  9.2374  0.0000  0.0079   0.0058   0.0144    0.0177   0.0000   441.6421     -0.502243       20.7830      0.492571      -3.38952     0.0314703      0.343467      0.394304      0.490850      0.537544      0.496176      0.512226
  41   3 1544.3539    0.2145  0.1897  9.2460  0.0000  0.0083   0.0066   0.0172    0.0211   0.0000   441.2110     -0.621096       20.6131     -0.146777      -3.85468     -0.519324      0.341181      0.488525      0.555871      0.596052      0.610981      0.612958
  41   4 1758.0306    0.4044  0.4025  9.2251  0.0000  0.0105   0.0081   0.0234    0.0328   0.0000   441.2251     -0.948847       19.8891     -0.649523      -3.10323      0.109188      0.419628      0.546041      0.620702      0.665980      0.701170      0.698418
  41   5 1957.4471    0.6508  0.6528  9.3890  0.0000  0.0126   0.0102   0.0298    0.0505   0.0000   441.2312     -0.525035       20.8759      0.488988      -3.71837      0.995987      0.483578      0.640860      0.746840      0.804518      0.818522      0.857961
  41   6 2151.0949    0.9735  0.9355  9.6018 -0.0001  0.0142   0.0127   0.0369    0.0745   0.0000   440.2692     0.0102634       20.5519     0.0716497      -2.63412     -0.502448      0.557877      0.757461      0.821580      0.880745      0.904452      0.917450
  41   7 2337.1536    1.4977  1.2285  9.8225  0.0000  0.0159   0.0170   0.0427    0.1166   0.0000   441.3235     -0.186501       21.9934     -0.325623      -2.75240      -1.24429      0.635391      0.831032      0.903751       1.00581       1.02529       1.03814
  41   8 2516.5058    2.0694  1.4113 10.2894  0.0000  0.0173   0.0216   0.0446    0.1073   0.0000   440.8106      0.835093       21.2471       1.23718      -3.31845      -1.00006      0.669993      0.897193      0.966421       1.10147       1.12450       1.13451
  41   9 2693.4817    2.9090  1.2995 10.7039 -0.0032  0.0159   0.0312   0.0420    0.1493   0.0000   441.3880      -1.22235       19.3253      -2.30961      -3.08674      -1.57897      0.617255      0.836980      0.886220       1.03202       1.01773       1.08441
  41  10 2868.9666    3.7688  1.1275 11.7666  0.0000  0.0153   0.0444   0.0389    0.1335   0.0000   441.2372     -0.313817       20.1988       1.09891      -1.70502      -2.28712      0.620350      0.828682      0.885453      0.989701       1.01185       1.03495
  41  11 3041.6293    4.6042  1.2137 11.7046  0.0000  0.0154   0.0514   0.0402    0.1767   0.0000   440.1682      0.680633       19.8037     -0.908527      -3.25341      -2.56576      0.639753      0.819629      0.876265      0.982424      0.973470       1.02056
  41  12 3211.3395    4.5527  1.4779 12.1407  0.0000  0.0174   0.0469   0.0459    0.0999   0.0000   439.8383      -1.87606       20.2367       1.26238      -2.21055      -3.17396      0.694170      0.941403       1.02794       1.13835       1.14601       1.19379
  41  13 3378.5199    3.8646  2.2496 11.6592  0.0000  0.0217   0.0322   0.0581    0.0651   0.0000   441.2291       1.01155       17.7650       1.57220      0.767011      -4.75013      0.885928       1.18843       1.29569       1.44822       1.46107       1.54347
  41  14 3543.2084    3.1045  3.6376 11.0514  0.0000  0.0288   0.0204   0.0763    0.0443   0.0000   437.5600     -0.897550       14.9267      -1.51397     -0.322240      -3.61906       1.14201       1.52316       1.65439       1.82909       1.88901       1.89977
  41  15 3705.5723    2.4917  5.3608 10.5536  0.0000  0.0377   0.0137   0.1000    0.0370   0.0000   442.4460       2.37425       13.8691      -4.07071      -3.79903       2.06030       1.48179       1.99456       2.18180       2.41110       2.43065       2.50726
  41  16 3865.8609    2.0201  7.7224 10.3054 -0.0005  0.0513   0.0096   0.1384    0.0318   0.0000   439.8484      -1.46644       16.7158     -0.133835      -4.12232       2.88794       2.00955       2.69642       2.92735       3.28792       3.33348       3.42878
  41  17 4024.5973    1.6568 10.6006 10.1531  0.0002  0.0701   0.0068   0.1907    0.0273   0.0000   442.8016       3.02520       14.6317       1.08492      -5.26144      -6.46506       2.68953       3.68437       3.95643       4.40919       4.57147       4.60647
  41  18 4182.3589    1.3555 13.4952 10.0188  0.0002  0.0926   0.0052   0.2443    0.0236   0.0000   437.5813       6.47863       26.2223       2.84080      0.140106      -12.1983       3.58117       4.88061       5.25195       5.89967       6.02534       6.18974
  42   2 1314.2258    0.0990  0.1168  9.2685  0.0000  0.0079   0.0053   0.0233    0.0178   0.0000   441.6077     -0.377861       21.2138      0.336065      -2.82909      0.641125      0.297447      0.373083      0.460089      0.509050      0.454558      0.593338
  42   3 1558.1960    0.2168  0.1948  9.2447  0.0000  0.0074   0.0064   0.0174    0.0207   0.0000   442.2040     -0.134526       20.4946     -0.111118      -3.29890     0.0530642      0.306530      0.408222      0.454831      0.436109      0.488762      0.540375
  42   4 1772.5976    0.4174  0.4764  9.2682  0.0000  0.0117   0.0077   0.0260    0.0336   0.0000   441.7505     -0.252129       21.5027     -0.415377      -2.91436      0.311273      0.432523      0.593187      0.618074      0.668150      0.695140      0.737834
  42   5 1973.3310    0.6895  0.7026  9.2289  0.0000  0.0124   0.0101   0.0310    0.0590   0.0000   440.7243     -0.865788       20.4587     -0.339738      -2.90714      -1.22266      0.473665      0.633892      0.681892      0.783222      0.795050      0.800375
  42   6 2168.0690    1.0486  0.9477  9.4847  0.0000  0.0141   0.0132   0.0360    0.0894   0.0000   441.0486      0.315327       20.9904     -0.844411      -2.34247      0.892420      0.525404      0.723610      0.787471      0.859102      0.912519      0.944913
  42   7 2354.8011    1.5464  1.1855 10.1217 -0.0000  0.0157   0.0184   0.0434    0.1188   0.0000   442.2420     -0.952465       19.0948     -0.715954      -1.52836      0.552841      0.636528      0.836412      0.892486       1.03549       1.02415       1.07388
  42   8 2535.0309    2.1595  1.2901 10.7360  0.0000  0.0165   0.0240   0.0441    0.1055   0.0000   440.3982     -0.846750       19.6964     -0.263101      -3.34523      0.492597      0.632037      0.863110      0.915079       1.03984       1.04612       1.12431
  42   9 2713.0310    2.9142  1.2671 11.2519 -0.0006  0.0158   0.0322   0.0429    0.1211   0.0000   440.3695       1.49166       22.2563     -0.897710      -3.37062       1.14040      0.604111      0.791653      0.864540      0.962917       1.01411       1.04302
  42  10 2889.4048    3.9314  1.1295 11.8877  0.0000  0.0147   0.0460   0.0395    0.1352   0.0000   439.9628     -0.314240       20.6718     -0.747567      -1.46487      -2.21090      0.572689      0.754216      0.843836      0.921434      0.943812      0.987142
  42  11 3062.9631    4.5895  1.2191 12.0653  0.0000  0.0156   0.0515   0.0404    0.1404   0.0000   440.4282       1.31534       21.0499     -0.565903      -2.94473      -2.83031      0.618062      0.823544      0.864469      0.964681       1.00081       1.04595
  42  12 3233.6387    4.5177  1.4860 12.3817  0.0000  0.0176   0.0472   0.0464    0.0913   0.0000   441.9924      0.501227       19.8429      -2.74123      -2.39987      -2.44968      0.685929      0.920264      0.972072       1.10251       1.09634       1.14722
  42  13 3401.9947    3.8077  2.4777 11.3810  0.0000  0.0222   0.0291   0.0593    0.0628   0.0000   439.6080     -0.536750       18.9933      -1.74248      -1.92652      -5.33729      0.879267       1.13996       1.24749       1.40583       1.43764       1.46077
  42  14 3567.9545    3.0009  3.9412 10.9691 -0.0000  0.0302   0.0187   0.0789    0.0427   0.0000   439.2122      0.524248       17.5668       1.67764      -2.58102      -5.75810       1.16520       1.54924       1.68244       1.89573       1.91154       1.93076
  42  15 3731.5150    2.4172  5.7891 10.5583 -0.0001  0.0394   0.0126   0.1062    0.0346   0.0000   438.5129       2.73001       11.0250      -2.30983      -2.44589      -4.82939       1.49704       2.00950       2.21470       2.41643       2.50056       2.56060
  42  16 3892.8043    1.9745  8.4338 10.2472  0.0005  0.0548   0.0088   0.1468    0.0318   0.0000   436.7377       3.29387       16.2498       3.34539       3.97277      -7.72579       2.10167       2.82900       3.11906       3.44836       3.50427       3.59651
  42  17 4052.4779    1.6024 11.2967 10.0953  0.0009  0.0740   0.0062   0.2025    0.0278   0.0000   441.2034       2.20505       7.42781      -4.37904      -1.49730      -16.2764       2.80226       3.79269       4.09762       4.61487       4.69096       4.78579
  42  18 4210.9157    1.3016 13.6586 10.0645 -0.0002  0.0945   0.0050   0.2509    0.0226   0.0000   433.1682      -1.25576       5.41010      -10.0100      -11.1841      -10.4647       3.54762       4.90576       5.35132       5.90869       6.03685       6.13567
  43   2 1326.7288    0.1135  0.0927  9.2396  0.0000  0.0068   0.0056   0.0155    0.0174   0.0000   441.3045     -0.241490       21.3568     0.0999508      -2.90337      0.683959      0.263900      0.355216      0.411112      0.431037      0.453529      0.487709
  43   3 1571.7945    0.2419  0.1939  9.2800  0.0000  0.0073   0.0069   0.0164    0.0211   0.0000   441.3533     -0.679403       21.4072     -0.245575      -3.83804      0.278063      0.287366      0.386232      0.457548      0.476647      0.495056      0.471887
  43   4 1787.0141    0.4318  0.4957  9.2422  0.0000  0.0119   0.0078   0.0271    0.0351   0.0000   441.7317     -0.836454       20.7274      0.752409      -4.82381     -0.865550      0.424344      0.595677      0.664242      0.718773      0.742129      0.751196
  43   5 1989.0063    0.6965  0.7623  9.4417  0.0000  0.0132   0.0100   0.0334    0.0556   0.0000   440.8587     -0.246010       20.9902     0.0939211      -3.34458     -0.543792      0.496831      0.650100      0.732050      0.818827      0.844805      0.856219
  43   6 2184.8249    1.0443  1.0404  9.6748  0.0000  0.0150   0.0130   0.0395    0.0873   0.0000   440.7716     -0.976416       18.6561       1.10882      -2.48107     -0.434239      0.557028      0.747377      0.800615      0.909552      0.929025      0.964652
  43   7 2372.2012    1.6233  1.2093 10.1752  0.0000  0.0156   0.0185   0.0419    0.1084   0.0000   440.8040      0.656559       20.6930     -0.306519      -2.69590      -1.68665      0.585595      0.772938      0.854396      0.967879      0.979503      0.979357
  43   8 2553.3159    2.3110  1.3093 10.4472  0.0000  0.0156   0.0244   0.0426    0.1216   0.0000   441.4318       1.44450       21.9562     -0.618217      -2.92079     -0.699882      0.595812      0.777328      0.857069      0.954166      0.979205      0.994147
  43   9 2732.4037    3.1219  1.2233 11.2254  0.0000  0.0151   0.0344   0.0412    0.1365   0.0000   441.0838      -1.20065       19.8090      -1.02400      -3.83751      -1.79942      0.577281      0.740837      0.818146      0.926051      0.960602       1.00110
  43  10 2909.6354    4.0981  1.1578 11.9127  0.0000  0.0147   0.0468   0.0397    0.1414   0.0000   440.4219      0.300307       19.9214      -1.04286      -2.61766      -1.95850      0.577107      0.751842      0.826473      0.920595      0.927769      0.972331
  43  11 3083.9834    4.6604  1.2679 12.1641  0.0000  0.0155   0.0508   0.0414    0.1293   0.0000   440.7172     -0.997006       19.1697      -1.71890      -3.94396     -0.827358      0.603794      0.792235      0.860641      0.999611       1.01262       1.01367
  43  12 3255.6674    4.4499  1.6502 12.0373 -0.0000  0.0180   0.0422   0.0473    0.0916   0.0000   441.0419       1.95548       18.5825      -1.70156      -1.46667      -2.02978      0.687595      0.905653       1.01534       1.12598       1.16951       1.15112
  43  13 3425.1437    3.6503  2.6415 11.5929 -0.0000  0.0234   0.0278   0.0629    0.0549   0.0000   442.0344      0.399691       17.4564      -1.11043      -1.73143      -4.07324      0.885043       1.15789       1.25960       1.44258       1.45278       1.52891
  43  14 3592.3466    2.9324  4.1171 10.8615  0.0000  0.0305   0.0176   0.0811    0.0434   0.0000   441.4336     -0.331674       19.1605      -3.48867      -3.06776      -4.89091       1.17969       1.56919       1.71001       1.92599       1.98640       2.02921
  43  15 3757.0007    2.3612  6.3614 10.4806  0.0000  0.0419   0.0116   0.1133    0.0340   0.0000   440.6601      -1.36583       17.3665      0.806713      -6.01899      -2.37769       1.54842       2.09178       2.26589       2.55132       2.61191       2.61541
  43  16 3919.5666    1.8745  8.8854 10.2972 -0.0005  0.0581   0.0081   0.1577    0.0302   0.0000   437.7033       2.09416       19.7955      -1.73495      -7.98189      -5.65260       2.18753       2.91024       3.18897       3.58768       3.67844       3.73047
  43  17 4080.0835    1.5432 12.0568 10.1038 -0.0022  0.0796   0.0058   0.2127    0.0266   0.0000   436.2648       2.38884       15.4634      -1.68277     -0.689825      -6.48954       2.92693       3.96794       4.35937       4.76916       4.91853       5.04280
  44   2 1339.0804    0.1190  0.1098  9.2379  0.0000  0.0082   0.0055   0.0181    0.0174   0.0000   441.3670     0.0527257       21.2633     -0.270675      -3.75438      0.248392      0.298929      0.383143      0.511850      0.487197      0.526537      0.540144
  44   3 1585.2133    0.2397  0.2197  9.2035  0.0000  0.0081   0.0064   0.0170    0.0214   0.0000   441.3166     -0.195928       20.8045     0.0385123      -4.56346     -0.645055      0.286121      0.399569      0.433265      0.486180      0.466373      0.462727
  44   4 1801.2244    0.4653  0.4908  9.1726 -0.0003  0.0111   0.0082   0.0262    0.0370   0.0000   441.4592      0.438248       20.1127     -0.711172      -3.17511     -0.878800      0.377555      0.528738      0.570614      0.629829      0.634178      0.664874
  44   5 2004.5969    0.7322  0.7597  9.2576  0.0000  0.0126   0.0103   0.0326    0.0603   0.0000   441.2869      0.389597       21.5258      -1.08699      -4.59707     -0.558910      0.468568      0.646411      0.685338      0.772001      0.781263      0.789307
  44   6 2201.4347    1.0866  1.0492  9.6925  0.0000  0.0150   0.0133   0.0397    0.0874   0.0000   441.1848     -0.768616       21.4946     -0.264630      -2.35493       1.14774      0.545343      0.752273      0.817531      0.901328      0.954815      0.978481
  44   7 2389.4129    1.6568  1.2722 10.2208  0.0000  0.0161   0.0181   0.0424    0.0954   0.0000   440.3075     0.0209545       21.5087     -0.866286      -3.04666     -0.362039      0.585009      0.783471      0.853088      0.963522       1.01290       1.02926
  44   8 2571.4262    2.2910  1.3325 10.8603  0.0000  0.0166   0.0245   0.0436    0.0996   0.0000   440.8244       1.52174       19.1299      0.283918      -1.93591      -2.47029      0.609941      0.835679      0.907246       1.01450       1.05032       1.07015
  44   9 2751.5639    3.2190  1.1794 11.3748  0.0000  0.0151   0.0364   0.0405    0.1394   0.0000   440.9688      0.389928       20.7104     -0.737186      -3.61520      -3.19487      0.547670      0.765854      0.791337      0.923591      0.944210      0.972943
  44  10 2929.6374    4.1707  1.2018 11.6910  0.0000  0.0146   0.0461   0.0409    0.1603   0.0000   441.2126     -0.366612       21.2274     -0.430642      -2.74666      -1.72400      0.545304      0.715553      0.781240      0.885074      0.892583      0.954386
  44  11 3104.7958    4.7201  1.2285 12.2305  0.0000  0.0152   0.0517   0.0407    0.1281   0.0000   441.2667       2.10739       19.2892      0.253260      -1.33359      -4.53865      0.563105      0.721449      0.791050      0.894520      0.910032      0.936094
  44  12 3277.3670    4.3186  1.7832 11.8316  0.0000  0.0183   0.0390   0.0492    0.0853   0.0000   442.5122       1.49531       19.9302      -1.04809      -2.08360      -5.76163      0.682800      0.887755      0.998919       1.11342       1.12684       1.14122
  44  13 3447.8997    3.5546  2.8870 11.4883 -0.0000  0.0247   0.0253   0.0646    0.0486   0.0000   440.5279     0.0212333       19.1915      -3.37148      -1.95616      -3.65746      0.903789       1.20190       1.29845       1.47652       1.46393       1.50744
  44  14 3616.3412    2.8388  4.4710 10.8530  0.0000  0.0323   0.0163   0.0860    0.0392   0.0000   440.9500     0.0228389       20.6654      -2.84515      -1.67487      -5.47379       1.19071       1.56984       1.71312       1.92151       1.96112       1.99172
  44  15 3782.2248    2.2629  6.6610 10.4526 -0.0003  0.0442   0.0109   0.1180    0.0338   0.0000   442.2347     -0.157118       16.5948     -0.626730      0.217355       1.73032       1.64993       2.17103       2.37661       2.64983       2.71799       2.76570
  44  16 3945.6405    1.8500  9.3990 10.2221  0.0003  0.0594   0.0076   0.1644    0.0296   0.0000   435.1354       2.60783       20.9010      0.760249      -8.39741      -7.15857       2.15368       2.89267       3.20305       3.50701       3.63364       3.70209
  44  17 4107.2089    1.5112 12.5688 10.0554  0.0009  0.0812   0.0055   0.2229    0.0256   0.0000   442.0107       3.53123       12.9910      -4.07017      -11.1920       9.36552       2.90331       3.90025       4.28680       4.76797       4.90221       5.03192
  45   1 1061.9976    0.0591  0.0417  9.3668  0.0000  0.0130   0.0065   0.0143    0.0160   0.0000   440.3555     -0.743449       21.3162      0.815388      -3.63175      -1.32828      0.474865      0.796253      0.797310      0.851019      0.764467      0.887144
  45   2 1351.2748    0.1136  0.0996  9.2588  0.0000  0.0071   0.0054   0.0154    0.0170   0.0000   441.3945     -0.932834       21.8846     -0.183044      -3.70106      -1.00415      0.230972      0.318435      0.367941      0.380427      0.440629      0.433726
  45   3 1598.3967    0.2610  0.2363  9.2714  0.0000  0.0080   0.0067   0.0183    0.0217   0.0000   441.8807      0.390986       21.0988     -0.421037      -3.68538      0.689545      0.298586      0.404730      0.429359      0.491218      0.513949      0.516396
  45   4 1815.2943    0.4732  0.5302  9.2389  0.0000  0.0113   0.0080   0.0270    0.0375   0.0000   441.6658     -0.340183       21.0082      0.537824      -3.41625     -0.538425      0.393650      0.521797      0.593750      0.633094      0.659794      0.661283
  45   5 2020.0034    0.7548  0.7819  9.3544  0.0000  0.0126   0.0103   0.0319    0.0607   0.0000   441.2379      0.148131       20.7895     -0.897162      -1.79766      0.888322      0.461756      0.606876      0.669916      0.741095      0.765240      0.792008
  45   6 2217.7692    1.1656  1.0612  9.7009  0.0000  0.0148   0.0138   0.0376    0.0924   0.0000   441.8454      0.703197       21.0134    -0.0179951      -3.24458      -1.75895      0.525043      0.716026      0.769490      0.883034      0.890826      0.941939
  45   7 2406.4440    1.7006  1.3315 10.3011  0.0000  0.0160   0.0183   0.0441    0.0924   0.0000   441.4522      0.408123       20.3291      0.681510      -3.19925      -1.26868      0.581018      0.787220      0.856767      0.963389      0.986290       1.02231
  45   8 2589.4190    2.4159  1.2881 11.0732  0.0000  0.0162   0.0265   0.0416    0.1012   0.0000   441.3553      0.173122       21.7732      0.892728      -2.58101      -2.56001      0.585121      0.792736      0.835870      0.963290       1.00179       1.00984
  45   9 2770.5221    3.3586  1.2232 11.4385  0.0000  0.0147   0.0371   0.0413    0.1348   0.0000   440.7992     -0.699379       21.1125     -0.333825      -3.63611      -3.38579      0.547371      0.707972      0.768213      0.876645      0.883890      0.902088
  45  10 2949.4225    4.2624  1.1769 11.9459  0.0000  0.0145   0.0475   0.0396    0.1444   0.0000   440.8878     -0.203268       19.6489     -0.150160      -3.72712      -1.04058      0.542291      0.711424      0.786783      0.871839      0.930830      0.938194
  45  11 3125.3652    4.7047  1.3870 11.9660  0.0000  0.0161   0.0476   0.0422    0.1288   0.0000   441.2464      0.588499       20.8678     -0.862670      -3.32427      -3.49164      0.595051      0.788976      0.843693      0.969725      0.955966       1.02849
  45  12 3298.8170    4.2030  1.9814 11.7363 -0.0000  0.0193   0.0351   0.0512    0.0732   0.0000   441.9877     -0.288918       19.8247      -1.04432     -0.297555      -2.98629      0.693541      0.933440       1.01436       1.13221       1.15247       1.20313
  45  13 3470.4562    3.5130  3.0146 11.2119  0.0000  0.0244   0.0237   0.0642    0.0528   0.0000   441.9946       4.25724       20.2345      -2.10272     -0.410816      -1.30821      0.897110       1.18453       1.31537       1.46647       1.50369       1.53862
  45  14 3639.8691    2.7667  4.9452 10.7461 -0.0000  0.0340   0.0148   0.0912    0.0376   0.0000   443.8237      0.532457       16.9440      -1.95711      0.235641      -1.11985       1.23013       1.66113       1.81967       2.03505       2.07753       2.10915
  45  15 3807.0418    2.2464  7.4413 10.3945  0.0007  0.0474   0.0100   0.1280    0.0332   0.0000   441.3357      0.759572       20.0920      -2.01308      -2.95665      -4.62017       1.72682       2.28396       2.53063       2.82941       2.86393       2.94240
  45  16 3971.5726    1.8098 10.0916 10.1324  0.0003  0.0645   0.0068   0.1728    0.0304   0.0000   437.3523       3.08686       20.8326      -3.06370      -9.14293      -10.2737       2.34631       3.15412       3.48126       3.83706       3.96070       4.05942
  46   2 1363.3011    0.1231  0.1146  9.2183  0.0000  0.0068   0.0053   0.0155    0.0172   0.0000   442.1118      0.160882       20.9727     -0.314578      -3.72224     -0.266057      0.236307      0.304276      0.362954      0.401481      0.466106      0.444867
  46   3 1611.4117    0.2632  0.3034  9.2340  0.0000  0.0093   0.0063   0.0223    0.0230   0.0000   441.6139    -0.0755089       21.3137     -0.293521      -2.94640     -0.659154      0.331400      0.428664      0.456919      0.510181      0.565746      0.569239
  46   4 1829.1872    0.4813  0.5234  9.3123  0.0000  0.0110   0.0081   0.0264    0.0369   0.0000   442.0637      0.351842       21.1376      -1.29495      -3.57265     -0.801367      0.388960      0.504733      0.567437      0.661617      0.678248      0.704301
  46   5 2035.2262    0.7892  0.8057  9.3033  0.0000  0.0125   0.0104   0.0331    0.0653   0.0000   441.2950     -0.317474       20.5676      -2.41394      -3.15565      -2.22947      0.435492      0.589874      0.658873      0.716098      0.730139      0.765897
  46   6 2233.9241    1.2045  1.0925  9.6278  0.0000  0.0147   0.0138   0.0375    0.0999   0.0000   441.7799     -0.714782       20.9198      0.614241      -3.10999      0.635516      0.517008      0.663675      0.740356      0.814410      0.851561      0.848635
  46   7 2423.2923    1.7763  1.2987 10.2824  0.0000  0.0160   0.0190   0.0421    0.1048   0.0000   441.5314      -1.04881       19.6053     -0.902738      -2.23281     -0.874386      0.550439      0.732489      0.786909      0.905533      0.922409      0.957496
  46   8 2607.2386    2.5412  1.3283 10.8771  0.0000  0.0158   0.0264   0.0419    0.1104   0.0000   440.9391     -0.280195       21.8299      -1.94253      -3.47197      -2.38344      0.551079      0.753389      0.803477      0.908953      0.916696      0.951700
  46   9 2789.3617    3.3953  1.2206 11.3804  0.0000  0.0145   0.0364   0.0400    0.1344   0.0000   441.4849      0.210752       20.2817      -1.68301      -1.61099     -0.793326      0.524939      0.704062      0.777436      0.892133      0.921226      0.941268
  46  10 2969.0329    4.3484  1.2058 11.9917  0.0000  0.0149   0.0473   0.0388    0.1428   0.0000   441.2759      0.497877       20.1029     -0.836497      -2.12675      -2.64776      0.541844      0.710294      0.782846      0.886332      0.898659      0.936746
  46  11 3145.6896    4.6433  1.3986 12.2330  0.0000  0.0163   0.0474   0.0423    0.1089   0.0000   442.4976       1.59756       20.3510      -1.92429      -4.38752      -2.91738      0.572000      0.780113      0.834137      0.953421      0.965233      0.995886
  46  12 3320.0779    4.2124  2.0691 11.6501  0.0000  0.0195   0.0340   0.0515    0.0741   0.0000   440.6975      0.936739       19.8289      -4.11968      -3.62999      -2.38548      0.693531      0.924397       1.01362       1.17271       1.16817       1.19193
  46  13 3492.6823    3.3985  3.2103 11.3438 -0.0001  0.0255   0.0224   0.0679    0.0455   0.0000   439.7348      0.461952       18.6070     -0.824906      -1.18700      -5.57516      0.914641       1.19922       1.31906       1.45910       1.49737       1.53951
  46  14 3663.2476    2.6942  5.2600 10.7305  0.0000  0.0353   0.0139   0.0965    0.0360   0.0000   441.0839      -1.90676       17.7843      -1.29627      -7.47467      -5.62608       1.23161       1.66899       1.81040       2.05068       2.08960       2.13864
  46  15 3831.4244    2.1564  7.8433 10.4169 -0.0007  0.0503   0.0092   0.1372    0.0319   0.0000   441.7853       3.43574       23.7663       5.25999      -6.62646      -4.57329       1.76505       2.36627       2.62803       2.96657       3.03807       3.08674
  46  16 3996.9033    1.7668 10.6682 10.1126 -0.0002  0.0678   0.0064   0.1813    0.0297   0.0000   436.6587     -0.738774       13.0751      -2.61452      -8.31321      -4.69286       2.36929       3.17690       3.45542       3.92155       4.02801       4.13394
  47   2 1375.1872    0.1220  0.1105  9.2318  0.0000  0.0074   0.0053   0.0140    0.0170   0.0000   441.5471     -0.366602       21.2898     -0.151939      -3.70642     -0.159383      0.296561      0.360285      0.399271      0.413261      0.436720      0.477291
  47   3 1624.2402    0.2751  0.2826  9.2250  0.0000  0.0085   0.0064   0.0205    0.0227   0.0000   441.9247    -0.0531749       20.9740      0.288618      -2.93051     0.0412012      0.308065      0.384491      0.414983      0.457428      0.478714      0.483974
  47   4 1842.9186    0.5067  0.5400  9.2401  0.0000  0.0114   0.0082   0.0255    0.0392   0.0000   441.7847     -0.152776       21.6509       1.21495      -3.65377      0.995014      0.398297      0.541701      0.596241      0.653071      0.671802      0.672807
  47   5 2050.2753    0.8203  0.8717  9.3128  0.0001  0.0130   0.0104   0.0336    0.0693   0.0000   442.1247     0.0763175       20.5752      -1.26611      -2.30038     -0.695084      0.466220      0.623504      0.679419      0.747485      0.773997      0.770525
  47   6 2249.9367    1.2408  1.1645  9.6807  0.0000  0.0152   0.0139   0.0390    0.1048   0.0000   441.0904     -0.579157       21.4371      0.635560      -3.42059     0.0708105      0.533650      0.721721      0.770075      0.889945      0.883225      0.913452
  47   7 2439.9460    1.8646  1.3866 10.1116  0.0000  0.0158   0.0188   0.0435    0.1111   0.0000   441.9051       1.14531       20.5077      -1.32040      -1.93511     -0.711666      0.544435      0.730311      0.806949      0.895498      0.918488      0.961412
  47   8 2624.9017    2.6222  1.3257 10.8033  0.0000  0.0153   0.0270   0.0412    0.1217   0.0000   441.2136       1.07387       21.4700     -0.522710      -2.32352      0.758018      0.542290      0.694601      0.748464      0.875525      0.873044      0.917320
  47   9 2807.9773    3.5658  1.2047 11.4849  0.0025  0.0146   0.0385   0.0387    0.1329   0.0000   440.2954      0.295606       21.1637     -0.754257      -3.38838      -2.53417      0.515181      0.678915      0.741491      0.850195      0.861158      0.905234
  47  10 2988.4442    4.3833  1.2073 12.0245  0.0000  0.0147   0.0479   0.0395    0.1455   0.0000   441.1723     -0.457597       20.7944      -2.52764      -2.75565      -3.67452      0.520887      0.698918      0.754765      0.843790      0.832287      0.887351
  47  11 3165.8572    4.6617  1.5055 11.9872  0.0000  0.0162   0.0445   0.0450    0.1105   0.0000   440.8693      0.378920       21.8189      -1.78404      -4.29636      -3.67178      0.547997      0.760695      0.814459      0.924161      0.948286      0.979890
  47  12 3341.0802    4.0301  2.2455 11.6446  0.0000  0.0205   0.0309   0.0535    0.0640   0.0000   440.4384     0.0946612       20.0459      -2.42144      -3.05875      0.236747      0.707902      0.948634       1.01874       1.18902       1.19586       1.22910
  47  13 3514.6071    3.2859  3.5754 11.1961  0.0000  0.0272   0.0202   0.0710    0.0431   0.0000   441.4237     -0.383222       21.9688     -0.517410      -4.30514      -2.08809      0.943666       1.25881       1.36379       1.53478       1.57673       1.63444
  47  14 3686.1871    2.6048  5.6102 10.6966  0.0001  0.0374   0.0129   0.1004    0.0349   0.0000   440.6636      0.283235       17.3957      -4.12507      -2.40252       1.21714       1.26041       1.70975       1.83262       2.07372       2.11667       2.16769
  47  15 3855.4826    2.1000  8.3008 10.3987  0.0005  0.0531   0.0087   0.1437    0.0320   0.0000   438.6926     0.0442580       22.8510      -1.02557     -0.608652      -6.21005       1.83486       2.43234       2.71654       2.99607       3.09191       3.15971
  47  16 4022.1761    1.7032 11.4323 10.1363 -0.0007  0.0722   0.0059   0.1967    0.0279   0.0000   433.7306       3.94330       9.18633      -7.74057      -5.46598      -10.1914       2.43762       3.28733       3.59246       3.99480       4.15051       4.25221
  48   2 1386.9189    0.1426  0.1305  9.1821  0.0000  0.0067   0.0053   0.0152    0.0173   0.0000   441.8895     -0.108572       21.1014      0.402843      -4.33820     -0.118294      0.225995      0.281086      0.312403      0.362917      0.360061      0.406621
  48   3 1636.8866    0.2920  0.2563  9.2508  0.0000  0.0081   0.0068   0.0176    0.0221   0.0000   441.5063     -0.538592       21.3991     -0.606087      -3.98088     -0.304395      0.252523      0.329033      0.391095      0.408173      0.422919      0.429569
  48   4 1856.4908    0.5287  0.5989  9.1828  0.0000  0.0116   0.0081   0.0273    0.0423   0.0000   441.9905     -0.714250       21.2134      0.922933      -3.04516     -0.344920      0.388234      0.517497      0.567928      0.631980      0.628721      0.659106
  48   5 2065.2358    0.8446  0.8616  9.3455  0.0000  0.0128   0.0107   0.0326    0.0710   0.0000   441.3678      0.679902       22.2027      0.344285      -4.20197     -0.581072      0.434135      0.564238      0.662589      0.727428      0.771133      0.788825
  48   6 2265.7140    1.3038  1.1570  9.7962  0.0000  0.0149   0.0147   0.0380    0.1034   0.0000   441.0160      -1.34312       21.1241     0.0629094      -3.18804      -1.06277      0.499999      0.673271      0.718260      0.823783      0.816243      0.882863
  48   7 2456.4626    1.9059  1.4474 10.1448  0.0000  0.0163   0.0185   0.0428    0.1019   0.0000   440.8485     -0.437358       20.8297     -0.735601      -3.11172      -1.10745      0.541513      0.716217      0.779000      0.873196      0.879854      0.928134
  48   8 2642.4105    2.6654  1.3813 10.7901  0.0000  0.0158   0.0262   0.0410    0.1148   0.0000   441.2440    -0.0627248       20.5772      -1.31237      -2.91959      -1.51024      0.520300      0.694079      0.772623      0.856825      0.872861      0.912329
  48   9 2826.4352    3.6986  1.2422 11.4542  0.0000  0.0146   0.0388   0.0389    0.1491   0.0000   441.3023     -0.641707       21.0979      -2.16912      -2.53791     -0.532834      0.511594      0.685946      0.748402      0.856877      0.866471      0.885839
  48  10 3007.6961    4.4338  1.2646 12.0312  0.0000  0.0147   0.0460   0.0396    0.1214   0.0000   441.9665     -0.505487       21.5227      0.114831      -3.93843      -2.91846      0.503576      0.664492      0.710645      0.826518      0.829987      0.857637
  48  11 3185.8416    4.6922  1.5039 12.0706  0.0000  0.0165   0.0449   0.0428    0.1100   0.0000   442.1952     -0.448982       20.6605      -2.03095      -2.96059      -3.01167      0.550229      0.741142      0.783946      0.913452      0.910970      0.951891
  48  12 3361.8290    3.9775  2.3096 11.7484  0.0000  0.0209   0.0305   0.0544    0.0612   0.0000   440.4349      0.310612       21.8190      -1.70202      -1.58097      -1.46161      0.707520      0.936599       1.01461       1.15445       1.18549       1.21485
  48  13 3536.2927    3.2280  3.7369 11.0799  0.0000  0.0279   0.0191   0.0715    0.0436   0.0000   440.5754      -1.71679       20.7072      -1.71685      -6.42814      -5.10044      0.927803       1.25222       1.37168       1.53290       1.58037       1.63638
  48  14 3708.8360    2.5222  5.7304 10.6879  0.0000  0.0381   0.0123   0.1024    0.0349   0.0000   440.0562       1.22292       19.1682      -1.83629      -6.37328      -5.19033       1.28444       1.72913       1.88755       2.11412       2.15696       2.23583
  48  15 3879.1992    2.0114  8.7649 10.3852 -0.0016  0.0560   0.0079   0.1528    0.0311   0.0000   438.0756       1.80298       19.2628       1.01971      -1.47115      -4.38823       1.88761       2.55143       2.76869       3.10859       3.24422       3.33797
  48  16 4047.1028    1.6799 11.8601 10.1159  0.0009  0.0751   0.0057   0.2010    0.0271   0.0000   436.0061      -2.93261       17.7365      -4.51497      -5.02258      -2.62824       2.48674       3.38714       3.75619       4.17398       4.32732       4.46913
  49   2 1398.5172    0.1410  0.1177  9.2228  0.0000  0.0077   0.0056   0.0146    0.0171   0.0000   442.1423    -0.0156321       21.1585    -0.0674715      -2.93204      0.115789      0.293930      0.339171      0.452713      0.450465      0.463178      0.490372
  49   3 1649.3365    0.3057  0.2959  9.2404  0.0000  0.0084   0.0067   0.0197    0.0233   0.0000   442.4621     -0.513972       20.4025       1.29103      -3.03497     -0.798466      0.279721      0.388013      0.394913      0.442293      0.486197      0.492804
  49   4 1869.9444    0.5550  0.6351  9.2414  0.0000  0.0120   0.0082   0.0280    0.0432   0.0000   441.3444     -0.338364       21.6478    0.00599431      -2.74633     -0.829102      0.384386      0.523511      0.561405      0.615753      0.655867      0.690477
  49   5 2080.0037    0.8571  0.9339  9.3555  0.0000  0.0133   0.0103   0.0351    0.0737   0.0000   442.7033     -0.151718       20.1887      0.223502      -3.36027     -0.882875      0.437115      0.578341      0.638567      0.709608      0.730688      0.759800
  49   6 2281.2974    1.3086  1.2098  9.9578  0.0000  0.0152   0.0142   0.0397    0.0875   0.0000   441.7854     -0.263579       20.5439     -0.402962      -1.44882      0.440913      0.515625      0.691055      0.753390      0.864410      0.893061      0.920930
  49   7 2472.7726    2.0054  1.3654 10.5853  0.0000  0.0157   0.0202   0.0422    0.0882   0.0000   442.3195      0.364814       20.2928       1.01678      -2.27550      -1.46787      0.533674      0.706551      0.766083      0.879055      0.912878      0.919884
  49   8 2659.7632    2.7877  1.3022 11.0073  0.0000  0.0150   0.0288   0.0403    0.1244   0.0000   441.7676     -0.583754       19.5770     -0.382500      -3.33494      -1.07289      0.521887      0.707365      0.757254      0.858989      0.868019      0.923828
  49   9 2844.8121    3.7284  1.2689 11.4324  0.0000  0.0144   0.0374   0.0386    0.1339   0.0000   441.7092     -0.931757       21.3380     0.0906913      -1.66616      -2.57132      0.496222      0.640203      0.724339      0.821483      0.824980      0.860398
  49  10 3026.7487    4.6204  1.2657 11.9078  0.0000  0.0145   0.0470   0.0386    0.1416   0.0000   442.2617     -0.378879       20.7926     -0.371801      -2.45585     -0.855552      0.483472      0.648513      0.696854      0.799887      0.793743      0.827999
  49  11 3205.6423    4.6635  1.5845 11.9433 -0.0000  0.0168   0.0420   0.0422    0.1005   0.0000   440.2580      0.894312       21.1261      -1.49703      -4.22746      -2.33875      0.555013      0.736327      0.786877      0.920863      0.901808      0.951550
  49  12 3382.4749    3.8865  2.5406 11.5155  0.0001  0.0215   0.0277   0.0568    0.0591   0.0000   441.5777      0.198647       21.5583      -1.72994      -1.44904      -1.62285      0.716764      0.938695       1.00342       1.14686       1.17107       1.21725
  49  13 3557.7932    3.1281  4.1668 10.9312  0.0001  0.0291   0.0171   0.0768    0.0410   0.0000   442.2020      0.811723       17.8211      0.386904      -2.94225      -4.63740      0.959867       1.28583       1.42701       1.58422       1.62110       1.68062
  49  14 3731.2442    2.4779  6.5400 10.5890  0.0003  0.0415   0.0110   0.1125    0.0342   0.0000   442.7310      0.548557       18.1498      -3.58825     -0.395328      -7.35769       1.34849       1.80558       1.99773       2.26416       2.31227       2.40356
  49  15 3902.5407    2.0341  9.2957 10.3381  0.0020  0.0582   0.0075   0.1580    0.0309   0.0000   438.0561       2.60420       22.7023     -0.735218     -0.542535     -0.201922       1.88830       2.55701       2.78739       3.14783       3.24558       3.33865
  50   2 1409.9738    0.1507  0.1381  9.1677  0.0000  0.0067   0.0053   0.0159    0.0172   0.0000   441.9778     -0.656340       21.1565      0.185100      -3.50241      0.125392      0.204563      0.303360      0.334512      0.353908      0.369440      0.382650
  50   3 1661.5893    0.3187  0.3287  9.1809  0.0000  0.0088   0.0066   0.0206    0.0247   0.0000   441.6036     -0.299109       21.1317      0.149976      -3.56307      0.193930      0.291173      0.398762      0.459144      0.482081      0.488778      0.507537
  50   4 1883.2593    0.5605  0.6579  9.2137  0.0000  0.0119   0.0080   0.0289    0.0443   0.0000   441.3275     -0.373805       20.9780     -0.435853      -3.66617     -0.244982      0.377195      0.508107      0.563437      0.606894      0.619459      0.657198
  50   5 2094.6519    0.8910  1.0320  9.3931  0.0000  0.0143   0.0104   0.0363    0.0767   0.0000   442.0377     -0.937371       20.0001      0.656691      -2.51541     -0.631967      0.439333      0.588642      0.661861      0.719102      0.740520      0.759809
  50   6 2296.7333    1.3785  1.2396  9.8721  0.0000  0.0153   0.0145   0.0397    0.0944   0.0000   441.9780       1.00263       21.1280      0.979493      -2.51285     -0.799993      0.488517      0.673284      0.717439      0.806625      0.823925      0.880317
  50   7 2489.0088    2.0264  1.3851 10.5453  0.0000  0.0158   0.0203   0.0423    0.0939   0.0000   441.8088   -0.00707128       20.1332     -0.488215      -2.44776     -0.118214      0.508829      0.691763      0.760145      0.853991      0.851238      0.900628
  50   8 2676.9872    2.8561  1.3761 11.1047  0.0000  0.0155   0.0282   0.0407    0.1054   0.0000   442.4806     -0.892475       20.3704     -0.349696      -3.43014      -1.35000      0.508172      0.672250      0.729847      0.839276      0.866346      0.903949
  50   9 2862.9457    3.8145  1.2714 11.5184 -0.0000  0.0144   0.0381   0.0385    0.1271   0.0000   441.7371     -0.612004       22.5788     -0.728498      -4.72407      -1.53882      0.470015      0.620079      0.680985      0.761794      0.785500      0.815832
  50  10 3045.6435    4.6202  1.3063 11.9113  0.0000  0.0147   0.0460   0.0393    0.1354   0.0000   440.7950     -0.199279       21.0537      -2.50992      -2.34481      -2.80249      0.462766      0.629722      0.661309      0.785481      0.782024      0.817573
  50  11 3225.2297    4.6187  1.6449 11.9242  0.0000  0.0166   0.0406   0.0439    0.0960   0.0000   441.4607      0.237543       20.3572      -2.33227      -3.16170      -2.51164      0.544315      0.713864      0.781648      0.888711      0.908809      0.956291
  50  12 3402.9342    3.8582  2.6009 11.5268  0.0000  0.0217   0.0267   0.0569    0.0542   0.0000   440.6781      0.645263       21.6176      -2.61710      -4.57602      -3.52082      0.694074      0.940035       1.02197       1.16000       1.17737       1.23592
  50  13 3579.0520    3.0393  4.3449 10.9027  0.0001  0.0302   0.0164   0.0796    0.0407   0.0000   442.4074     -0.242066       20.8184      -3.37332      -1.67700      -3.72810      0.982303       1.33063       1.44979       1.63468       1.66165       1.73140
  50  14 3753.4480    2.4093  6.6865 10.5315 -0.0001  0.0428   0.0105   0.1157    0.0348   0.0000   442.2303      -1.64398       18.2357     -0.124155      -4.76204      -6.34363       1.37777       1.85268       2.02949       2.28864       2.35993       2.43735
  50  15 3925.6678    1.9308  9.7389 10.3639 -0.0009  0.0615   0.0070   0.1686    0.0291   0.0000   443.7544      0.125542       21.6546     -0.515443       1.13618      -3.39536       1.97245       2.64410       2.96356       3.27185       3.42270       3.52073
  51   2 1421.2581    0.1544  0.1378  9.1822  0.0000  0.0064   0.0054   0.0149    0.0172   0.0000   442.0260    -0.0706132       21.1525      0.196593      -3.35235     -0.366152      0.210095      0.265132      0.314450      0.352328      0.444459      0.419987
  51   3 1673.7187    0.3242  0.3308  9.2424  0.0000  0.0091   0.0066   0.0196    0.0240   0.0000   441.8891     -0.586326       20.4813      0.176492      -2.72475     -0.389845      0.278071      0.395556      0.434733      0.467495      0.486430      0.486552
  51   4 1896.4433    0.5815  0.7118  9.1547  0.0000  0.0119   0.0080   0.0298    0.0476   0.0000   441.1851     0.0717614       21.8093     -0.460595      -3.54639      -1.03213      0.382590      0.494322      0.556635      0.617022      0.626375      0.629428
  51   5 2109.1472    0.9339  0.9674  9.4448  0.0000  0.0134   0.0109   0.0343    0.0744   0.0000   441.8101    -0.0878520       21.1633      0.833257      -4.40496      -1.02582      0.413602      0.577656      0.612840      0.695015      0.732573      0.744392
  51   6 2311.9697    1.4439  1.2236  9.8550  0.0000  0.0145   0.0150   0.0396    0.1028   0.0000   441.1582     -0.193128       21.4960     -0.585300      -4.20011      -1.63171      0.468631      0.615395      0.666420      0.749267      0.770871      0.803518
  51   7 2505.0588    2.1270  1.3682 10.5931  0.0000  0.0157   0.0208   0.0409    0.0937   0.0000   440.4940     -0.516430       20.2742      -1.38814      -2.17542      -2.37813      0.501863      0.674920      0.716536      0.823216      0.850442      0.860255
  51   8 2694.1144    2.9321  1.2989 11.0905  0.0000  0.0146   0.0294   0.0394    0.1209   0.0000   441.7706     -0.289477       21.7119     -0.344843      -4.48948      -1.49874      0.469417      0.609609      0.677291      0.766397      0.768600      0.804910
  51   9 2880.9417    3.9218  1.1965 11.9238  0.0000  0.0141   0.0415   0.0381    0.1187   0.0000   441.3659       1.21968       21.9622      -1.01784      -3.64580      -2.26351      0.466064      0.605631      0.636736      0.741606      0.758424      0.807452
  51  10 3064.3553    4.6693  1.2791 12.2532  0.0000  0.0143   0.0477   0.0390    0.1099   0.0000   441.8988     -0.237040       20.7898     -0.205168      -1.92555      -3.36066      0.449017      0.610738      0.657661      0.774858      0.781551      0.817020
  51  11 3244.6749    4.5182  1.7665 11.8537  0.0000  0.0174   0.0380   0.0447    0.0860   0.0000   440.3583       1.00854       20.0505      -1.35711      -2.04229      -3.36980      0.569273      0.771167      0.821781      0.924985      0.967384       1.01701
  51  12 3423.1518    3.7546  2.8389 11.4523 -0.0000  0.0224   0.0249   0.0600    0.0508   0.0000   440.9174       1.21540       21.6158      0.543821      -3.42986      -2.60810      0.718643      0.959961       1.02822       1.19632       1.21998       1.24181
  51  13 3600.0959    2.9525  4.5655 10.8926 -0.0000  0.0312   0.0155   0.0820    0.0395   0.0000   440.7323      0.552855       19.9604      -2.64831      -5.65653      -3.48357       1.00706       1.35319       1.48872       1.68663       1.74388       1.81021
  51  14 3775.2248    2.3414  7.2003 10.5910 -0.0008  0.0457   0.0098   0.1245    0.0332   0.0000   441.3693      0.490272       20.5860      -2.38862      -4.59370      -2.12222       1.44589       1.96080       2.15109       2.44052       2.47933       2.55856
  51  15 3948.4071    1.8812 10.1313 10.3457  0.0003  0.0643   0.0066   0.1731    0.0285   0.0000   442.4826       1.45451       24.2207      -2.88905      -3.96795      -3.95128       2.01806       2.75628       3.00108       3.35249       3.48736       3.60733
  52   2 1432.4496    0.1633  0.1535  9.1752  0.0000  0.0066   0.0053   0.0151    0.0173   0.0000   441.7019     -0.380810       21.5930      0.160643      -4.22114     0.0306152      0.199052      0.259142      0.308548      0.325892      0.371482      0.418754
  52   3 1685.6725    0.3430  0.3613  9.2507  0.0000  0.0090   0.0066   0.0210    0.0248   0.0000   442.0758     -0.728867       21.3045     -0.464400      -2.70808      0.341733      0.285144      0.383695      0.446044      0.478487      0.483194      0.503234
  52   4 1909.5262    0.6076  0.6486  9.2952  0.0000  0.0112   0.0085   0.0272    0.0445   0.0000   442.3872      -1.09160       21.8779     -0.729947      -2.44569      -1.14074      0.348367      0.469210      0.501913      0.579444      0.582386      0.624224
  52   5 2123.4824    0.9807  0.9286  9.5200  0.0000  0.0130   0.0114   0.0323    0.0730   0.0000   441.8037     -0.100780       21.3394      -1.99018      -3.96612     -0.169270      0.395529      0.545168      0.594559      0.672786      0.684188      0.692373
  52   6 2327.0519    1.4631  1.3263 10.0507  0.0000  0.0155   0.0147   0.0415    0.0845   0.0000   442.2495      0.813340       20.4542     -0.692382      -3.78806    -0.0961984      0.478390      0.649981      0.711058      0.792839      0.794931      0.815946
  52   7 2520.9404    2.1777  1.4448 10.4274  0.0000  0.0158   0.0204   0.0408    0.1032   0.0000   441.4954     -0.109080       20.6423     -0.416569      -2.25425     -0.124575      0.491577      0.658261      0.702676      0.825083      0.851688      0.859801
  52   8 2711.0991    3.0778  1.2741 10.8632  0.0000  0.0144   0.0298   0.0368    0.1433   0.0000   440.3065     -0.840030       20.8984      -1.05508      -2.37364      -1.20924      0.453918      0.611224      0.669432      0.746104      0.786494      0.812962
  52   9 2898.7795    4.0064  1.2683 11.7834  0.0000  0.0141   0.0396   0.0383    0.1150   0.0000   441.0706     -0.487446       20.3409      -1.57923      -2.56936      -2.93895      0.450580      0.606287      0.665753      0.748398      0.762933      0.797733
  52  10 3082.9013    4.6381  1.3751 12.2265  0.0000  0.0152   0.0448   0.0394    0.1018   0.0000   441.5942       1.16073       22.2747     -0.426108      -2.05339      -2.91509      0.480653      0.632238      0.680214      0.793114      0.804519      0.830558
  52  11 3264.0463    4.4275  1.9225 11.8715  0.0001  0.0179   0.0354   0.0475    0.0744   0.0000   441.8742     -0.541909       21.2333     -0.593605      -1.41796      -3.74141      0.567278      0.761490      0.828010      0.934907      0.957161       1.00399
  52  12 3443.2151    3.6812  2.9671 11.3677  0.0000  0.0233   0.0235   0.0595    0.0519   0.0000   440.9233       1.24814       20.3457      -1.17010      -2.76654      -2.17052      0.744050      0.990551       1.07745       1.21272       1.24864       1.29215
  52  13 3620.9220    2.9089  5.0401 10.7353  0.0000  0.0328   0.0141   0.0867    0.0395   0.0000   441.9126      0.633381       20.2682      -3.96556      -5.53329      -2.55799       1.03417       1.37030       1.49742       1.69745       1.73393       1.82441
  52  14 3796.9092    2.3118  7.6141 10.5691  0.0013  0.0483   0.0093   0.1283    0.0332   0.0000   441.9287     -0.507972       23.4025      -4.82668      -7.58587      -3.03090       1.51003       2.03581       2.22577       2.53029       2.61392       2.69672
  52  15 3971.1057    1.8471 10.7727 10.3010  0.0003  0.0685   0.0063   0.1813    0.0283   0.0000   439.7206      -4.69898       28.3036       4.15879     -0.686489      -4.75267       2.11020       2.82627       3.10100       3.53569       3.60631       3.72107
  53   1 1138.7448    0.0690  0.0629  9.3122  0.0000  0.0099   0.0054   0.0152    0.0149   0.0000   440.4706     -0.323356       21.9416      0.281247      -4.07525     -0.336563      0.288820      0.409392      0.445317      0.478344      0.512955      0.629144
  53   2 1443.4864    0.1627  0.1415  9.1975  0.0000  0.0063   0.0054   0.0144    0.0170   0.0000   441.8076     -0.327476       21.0846     -0.426143      -3.65511    -0.0246462      0.185529      0.239180      0.255944      0.325636      0.313388      0.320276
  53   3 1697.4661    0.3587  0.3429  9.2625  0.0000  0.0083   0.0069   0.0205    0.0249   0.0000   442.1686      0.144610       21.3004     -0.517109      -3.95902      0.324010      0.272429      0.357815      0.394805      0.448458      0.472402      0.493293
  53   4 1922.4706    0.6244  0.6839  9.2893  0.0000  0.0114   0.0085   0.0283    0.0462   0.0000   442.3725     -0.308602       21.1474      0.126359      -3.57858     -0.490674      0.347146      0.463669      0.526116      0.570206      0.592555      0.612626
  53   5 2137.6684    0.9865  1.0426  9.3671  0.0000  0.0134   0.0108   0.0350    0.0827   0.0000   442.2786      0.302933       20.5985      0.127624      -2.63301     -0.731621      0.416227      0.569140      0.621831      0.688712      0.730002      0.751316
  53   6 2341.9912    1.5507  1.3396  9.7596  0.0000  0.0150   0.0150   0.0391    0.1049   0.0000   441.8242     -0.898201       21.5070     -0.343383      -3.83825      0.870035      0.463013      0.603846      0.677083      0.765689      0.784542      0.816417
  53   7 2536.7025    2.2524  1.4688 10.4260  0.0055  0.0156   0.0209   0.0415    0.1038   0.0000   442.2541      0.676235       20.5061     -0.358228      -2.90179     0.0924201      0.482095      0.648382      0.704091      0.782553      0.802069      0.832323
  53   8 2727.9115    3.1248  1.3602 11.2109  0.0000  0.0148   0.0299   0.0387    0.1070   0.0000   442.2052     -0.639838       22.3169      -1.69971      -2.69945     -0.646006      0.455016      0.603976      0.663661      0.754705      0.758163      0.777508
  53   9 2916.4918    4.1673  1.2193 11.8724  0.0000  0.0135   0.0421   0.0375    0.1199   0.0000   440.8097      0.837991       21.3461     -0.570094      -2.75520      -3.11467      0.415478      0.543237      0.604492      0.679659      0.702571      0.719465
  53  10 3101.3595    4.7076  1.3897 12.0058  0.0000  0.0147   0.0442   0.0397    0.1140   0.0000   442.1048     -0.672927       21.7391     0.0707425      -2.29163      -2.31890      0.468956      0.627491      0.674847      0.770167      0.784275      0.815314
  53  11 3283.1779    4.3545  2.0309 11.7305  0.0000  0.0182   0.0332   0.0477    0.0725   0.0000   440.7919     -0.792961       19.5285     -0.704602      -1.91772      -2.70689      0.562634      0.740375      0.802709      0.934575      0.936142      0.968646
  53  12 3463.1685    3.5717  3.2120 11.3051  0.0000  0.0241   0.0218   0.0627    0.0480   0.0000   441.3868     -0.576828       22.5668    -0.0486015      -3.07359      -4.49181      0.757693       1.00019       1.10157       1.23177       1.26788       1.30010
  53  13 3641.6255    2.7958  5.1555 10.8941  0.0000  0.0340   0.0136   0.0904    0.0357   0.0000   442.0719     -0.193872       20.7309      -2.92017      -2.32652      -3.90925       1.03653       1.37584       1.55764       1.75261       1.80570       1.87761
  53  14 3818.4381    2.2108  8.0420 10.6168 -0.0014  0.0509   0.0086   0.1377    0.0314   0.0000   439.5691      -1.22474       15.4744      -2.75069      -2.38870      -7.83776       1.56876       2.12256       2.31605       2.59189       2.67322       2.79893
  54   1 1147.8929    0.0619  0.0348  9.3041  0.0000  0.0091   0.0054   0.0107    0.0146   0.0000   440.4465     -0.290664       21.8352      0.247786      -4.98897      0.294832      0.220983      0.327572      0.385773      0.389272      0.447469      0.391505
  54   2 1454.3956    0.1738  0.1750  9.1378  0.0000  0.0071   0.0051   0.0160    0.0172   0.0000   442.0989     -0.525246       21.6311    -0.0896845      -3.55537      0.139953      0.201694      0.277413      0.291822      0.349531      0.330434      0.330990
  54   3 1709.1138    0.3711  0.3887  9.1858  0.0000  0.0090   0.0067   0.0211    0.0261   0.0000   441.6017     -0.531561       21.5382      0.613386      -3.70808    -0.0985590      0.254316      0.345217      0.398167      0.427895      0.448595      0.468700
  54   4 1935.3177    0.6437  0.7850  9.2000  0.0000  0.0124   0.0081   0.0300    0.0503   0.0000   441.6423     -0.404063       21.1624       1.55875      -4.00120      0.575534      0.350750      0.478193      0.534237      0.599198      0.625567      0.638306
  54   5 2151.7483    1.0144  1.0704  9.5321  0.0000  0.0135   0.0111   0.0364    0.0777   0.0000   442.4970     -0.493104       21.4889    -0.0386345      -2.32411      -1.00455      0.412178      0.544272      0.593479      0.681852      0.699806      0.715373
  54   6 2356.7377    1.5843  1.3826  9.9956  0.0000  0.0153   0.0154   0.0405    0.0899   0.0000   442.2981      0.668502       21.4422      0.732994      -4.42519     -0.384814      0.456723      0.623618      0.681475      0.778936      0.768478      0.820180
  54   7 2552.3434    2.2887  1.4992 10.4969 -0.0040  0.0154   0.0202   0.0417    0.0906   0.0000   441.7305     0.0957793       22.0572     -0.374731      -3.64469     0.0964009      0.468079      0.627686      0.692433      0.791314      0.793599      0.822588
  54   8 2744.6006    3.2962  1.3283 11.0299  0.0000  0.0143   0.0311   0.0376    0.1336   0.0000   442.0807     -0.335637       20.1275      -2.35751      -1.20622      -1.58346      0.440219      0.588683      0.641305      0.723250      0.754040      0.792139
  54   9 2934.0153    4.2921  1.2637 11.7945  0.0000  0.0139   0.0416   0.0373    0.1258   0.0000   441.8570     0.0437396       20.9798     -0.636579      -2.11726      -1.66037      0.418606      0.556040      0.608697      0.697849      0.704005      0.746010
  54  10 3119.5828    4.7577  1.4379 12.0950  0.0000  0.0150   0.0437   0.0401    0.1034   0.0000   440.5962     -0.230505       20.1555     -0.694400      -2.25444      -2.61742      0.449367      0.612068      0.656362      0.770475      0.774870      0.827436
  54  11 3302.1431    4.2746  2.1180 11.5688  0.0000  0.0183   0.0314   0.0488    0.0739   0.0000   442.1033    -0.0613948       21.1134     -0.548509      -3.32458      -4.34540      0.558511      0.734820      0.802400      0.906146      0.951290      0.966312
  54  12 3483.0226    3.4498  3.3825 11.2185  0.0000  0.0246   0.0202   0.0653    0.0451   0.0000   440.4658      0.548915       20.0505      -1.44652      -5.74745      -3.80496      0.745867       1.00856       1.10119       1.25816       1.29063       1.34568
  54  13 3662.1642    2.7326  5.4862 10.7291  0.0000  0.0349   0.0126   0.0943    0.0368   0.0000   439.5167      0.143902       18.4683       1.93629      -2.97701      -1.02627       1.06060       1.41167       1.55113       1.73073       1.80499       1.88280
  54  14 3839.6197    2.1680  8.4744 10.5838  0.0003  0.0535   0.0081   0.1446    0.0311   0.0000   442.1183      0.764272       21.5385     -0.959042      -3.48449      -3.50305       1.58141       2.14393       2.34404       2.64473       2.73405       2.83036
  55   1 1156.9581    0.0689  0.0726  9.2150  0.0000  0.0107   0.0048   0.0178    0.0147   0.0000   440.8273     -0.839023       21.2439      0.816559      -2.88295      0.303635      0.259023      0.486180      0.404685      0.525321      0.507715      0.554282
  55   2 1465.1453    0.1757  0.1755  9.1015  0.0000  0.0069   0.0051   0.0159    0.0172   0.0000   442.1593     -0.238056       21.3136     0.0922556      -3.92848     -0.188555      0.189073      0.268888      0.293236      0.337891      0.357515      0.387002
  55   3 1720.6074    0.3895  0.4105  9.1679  0.0000  0.0092   0.0068   0.0214    0.0274   0.0000   441.7418     -0.876243       20.9648     -0.462441      -3.12596     -0.359421      0.265127      0.367687      0.400642      0.461217      0.471911      0.474578
  55   4 1948.0340    0.6588  0.7170  9.2203  0.0000  0.0114   0.0085   0.0278    0.0489   0.0000   441.7756     -0.501480       20.3996      0.693526      -3.77040      0.973939      0.331218      0.459688      0.507010      0.571095      0.593662      0.616328
  55   5 2165.6490    1.0624  1.0363  9.4831 -0.0003  0.0130   0.0115   0.0340    0.0790   0.0000   441.7298     -0.112142       21.4548      -1.11192      -3.86121     0.0568234      0.383338      0.511378      0.561258      0.623082      0.638668      0.657717
  55   6 2371.3144    1.6381  1.4492  9.8263  0.0000  0.0154   0.0149   0.0401    0.0937   0.0000   442.0816     -0.821610       20.2809     -0.381506      -1.87977     -0.674997      0.462127      0.604662      0.670952      0.750890      0.777610      0.823588
  55   7 2567.8510    2.3736  1.4404 10.6270  0.0000  0.0152   0.0218   0.0401    0.0959   0.0000   442.5350      0.586537       21.3777     -0.588429      -3.60361     -0.938898      0.466245      0.618736      0.669378      0.772872      0.800701      0.826070
  55   8 2761.1701    3.3558  1.2925 11.2785  0.0000  0.0141   0.0323   0.0383    0.1204   0.0000   441.5819      0.677367       21.0418     -0.390405      -3.42910     -0.834561      0.417782      0.573179      0.601079      0.696536      0.689473      0.727635
  55   9 2951.4467    4.3590  1.2540 11.8338  0.0000  0.0139   0.0425   0.0367    0.1282   0.0000   442.1131      0.548518       20.4424      -1.61795      -3.12224      -2.08271      0.409510      0.546279      0.592848      0.679893      0.707031      0.738199
  55  10 3137.6936    4.7336  1.5365 11.9227  0.0000  0.0152   0.0413   0.0414    0.1010   0.0000   440.8769      0.287066       21.4420    -0.0990759      -2.54442      -2.87031      0.457562      0.606566      0.669208      0.759093      0.787556      0.822477
  55  11 3321.0633    4.2589  2.2465 11.4278  0.0000  0.0186   0.0301   0.0493    0.0720   0.0000   442.6936      0.245838       20.5635     -0.637255      -2.64958      -2.28196      0.569247      0.748327      0.819965      0.940287      0.970053       1.00280
  55  12 3502.5944    3.4210  3.6338 10.9528  0.0000  0.0250   0.0189   0.0676    0.0480   0.0000   441.3894      0.681535       20.5977      -3.51154      -2.97835      -3.76439      0.751662      0.991941       1.08639       1.22600       1.27737       1.32065
  55  13 3682.5297    2.6998  5.8291 10.5955  0.0000  0.0368   0.0118   0.0980    0.0375   0.0000   439.4989      0.262527       20.0130      -5.56555      -5.67219      -4.52812       1.08144       1.46613       1.61097       1.81324       1.87824       1.94844
  55  14 3860.7369    2.1261  8.8585 10.4621 -0.0003  0.0554   0.0076   0.1515    0.0312   0.0000   440.7363       3.01812       20.2259      -2.69046      -6.40926      -6.04052       1.63219       2.19789       2.42505       2.74427       2.83137       2.92138
  56   1 1165.8896    0.0731  0.0762  9.2209  0.0000  0.0097   0.0047   0.0181    0.0146   0.0000   440.3121      0.297322       21.0723     -0.127499      -3.87663     -0.570147      0.239205      0.306508      0.416883      0.385583      0.418103      0.453886
  56   2 1475.7900    0.1825  0.2156  9.1583  0.0000  0.0082   0.0050   0.0175    0.0177   0.0000   441.9454     -0.104249       21.1777     0.0246439      -3.96501    -0.0113664      0.254714      0.348378      0.405097      0.446269      0.509801      0.465645
  56   3 1731.9764    0.3970  0.4402  9.1604  0.0000  0.0097   0.0067   0.0220    0.0285   0.0000   441.9539     -0.405268       21.7204     -0.114929      -2.81180     -0.330758      0.272856      0.351307      0.408458      0.451642      0.472370      0.478101
  56   4 1960.6580    0.7048  0.8046  9.1570  0.0000  0.0120   0.0085   0.0292    0.0552   0.0000   442.1062     -0.316157       20.7068      0.481603      -3.10440     -0.398792      0.340204      0.458275      0.500473      0.566867      0.596364      0.636789
  56   5 2179.4151    1.1187  1.0860  9.6271  0.0000  0.0133   0.0120   0.0360    0.0842   0.0000   442.1201      0.358818       21.7043    -0.0180895      -3.00454      0.185937      0.396268      0.523036      0.567992      0.644482      0.668159      0.694405
  56   6 2385.7864    1.6945  1.4098 10.0011  0.0000  0.0149   0.0154   0.0399    0.0866   0.0000   441.7093       1.10114       20.2651     -0.542176      -4.46724      -1.04888      0.440333      0.586130      0.642616      0.734839      0.753401      0.791841
  56   7 2583.2880    2.4644  1.3996 10.6802  0.0000  0.0147   0.0227   0.0392    0.1051   0.0000   441.5757      0.132604       21.2504     -0.802030      -3.35764     -0.772100      0.438314      0.592888      0.644001      0.737634      0.765385      0.797839
  56   8 2777.6053    3.4091  1.3199 11.4092  0.0000  0.0140   0.0321   0.0383    0.1082   0.0000   440.9682     -0.428287       21.3499      -1.11986      -3.23043     -0.433101      0.419050      0.547437      0.603371      0.688889      0.705684      0.742084
  56   9 2968.6631    4.3424  1.2451 12.1297  0.0000  0.0137   0.0429   0.0377    0.1096   0.0000   442.0444     -0.378044       20.7922      -1.23039      -3.58193      -1.20931      0.414047      0.552428      0.596989      0.671614      0.693112      0.721293
  56  10 3155.6636    4.7935  1.5268 11.9957  0.0002  0.0149   0.0415   0.0405    0.0957   0.0000   442.6867       1.03095       20.6033     -0.820489      -3.81878      -2.23434      0.434854      0.575898      0.637370      0.726471      0.750840      0.764675
  56  11 3339.7887    4.1885  2.1962 11.7159  0.0000  0.0187   0.0304   0.0493    0.0658   0.0000   441.0653      0.379068       19.6743      -2.17157      -3.50288      -2.56032      0.549410      0.736044      0.809477      0.937166      0.945335      0.988020
  56  12 3522.0856    3.3572  3.8826 11.0022  0.0000  0.0262   0.0179   0.0703    0.0449   0.0000   442.8660      0.425713       21.2386     -0.522979      -2.99480      -1.05502      0.761977       1.01317       1.10704       1.27246       1.31836       1.37623
  56  13 3702.6700    2.6316  6.1337 10.6508  0.0000  0.0380   0.0112   0.1036    0.0365   0.0000   440.9876     -0.717926       21.1484     -0.411775      -4.56520       1.96700       1.11766       1.47302       1.63087       1.84327       1.90184       1.97614
  56  14 3881.6736    2.0998  9.3408 10.4265  0.0013  0.0575   0.0072   0.1557    0.0316   0.0000   442.3757      -1.90233       13.0706       2.10321      -3.13088       2.82825       1.65752       2.23510       2.47428       2.79641       2.86689       2.97983
  57   1 1174.7696    0.0831  0.0876  9.2264  0.0000  0.0079   0.0048   0.0172    0.0147   0.0000   440.5457     -0.160518       21.7986      0.255614      -4.07556     -0.153740      0.207611      0.272046      0.336150      0.353553      0.348988      0.416427
  57   2 1486.3050    0.1881  0.1883  9.1311  0.0000  0.0075   0.0052   0.0163    0.0174   0.0000   441.9782     -0.108977       20.6604    -0.0724438      -4.29355     -0.302970      0.226380      0.310801      0.362236      0.422938      0.459381      0.418685
  57   3 1743.2060    0.4135  0.4266  9.1783  0.0000  0.0091   0.0069   0.0218    0.0283   0.0000   442.0004     -0.638106       21.0936     -0.198279      -3.39143     -0.698649      0.258629      0.341496      0.383095      0.425294      0.459254      0.473280
  57   4 1973.1407    0.7135  0.8061  9.2607  0.0000  0.0120   0.0087   0.0301    0.0542   0.0000   441.6226     -0.396019       21.8364    -0.0345171      -2.64773      -1.19927      0.324683      0.447398      0.470858      0.544614      0.559690      0.586841
  57   5 2193.0219    1.1469  1.1326  9.5854  0.0000  0.0139   0.0119   0.0356    0.0875   0.0000   442.1261     -0.612469       22.4517     -0.579333      -4.27026     -0.776427      0.379495      0.526671      0.578245      0.648500      0.667504      0.722222
  57   6 2400.0894    1.7301  1.4757 10.1139  0.0000  0.0156   0.0156   0.0411    0.0833   0.0000   441.9188     -0.117352       21.6026      0.116393      -4.20230      -1.09927      0.443012      0.590866      0.629896      0.719767      0.765282      0.804381
  57   7 2598.5846    2.5593  1.4370 10.6544  0.0000  0.0146   0.0228   0.0399    0.1012   0.0000   442.3030     -0.353147       21.0893       1.67700      -3.83666      -1.96684      0.409774      0.556949      0.610562      0.715865      0.709907      0.739143
  57   8 2793.9708    3.5173  1.2844 11.2920  0.0000  0.0138   0.0332   0.0360    0.1283   0.0000   442.1891     0.0362490       20.7028      -1.08655      -2.26590      -2.69418      0.406996      0.532719      0.583414      0.672250      0.686729      0.708273
  57   9 2985.7912    4.4496  1.2773 11.9454  0.0000  0.0137   0.0420   0.0370    0.1165   0.0000   441.7157      0.618917       20.7307     -0.273409      -3.74388      -2.33350      0.402018      0.534359      0.581248      0.674970      0.712318      0.725042
  57  10 3173.4801    4.7502  1.5792 12.0479 -0.0000  0.0153   0.0403   0.0415    0.0898   0.0000   441.6118      0.596678       20.4357      -1.98413      -3.03310      -1.20485      0.441099      0.588671      0.633614      0.714552      0.764171      0.786185
  57  11 3358.4064    4.0951  2.3968 11.5584  0.0000  0.0194   0.0279   0.0510    0.0622   0.0000   441.6488      0.262569       22.1066      -1.00709      -3.43092      -2.83759      0.565922      0.737305      0.807399      0.932901      0.946886       1.01266
  57  12 3541.5161    3.2530  4.1594 10.9196  0.0000  0.0274   0.0166   0.0739    0.0444   0.0000   439.6698       1.76212       20.7506      -1.36325      -5.68620     -0.804234      0.788895       1.04865       1.16380       1.31803       1.37890       1.42417
  57  13 3722.8858    2.5588  6.5844 10.6567  0.0000  0.0409   0.0105   0.1100    0.0359   0.0000   441.5699       2.98194       19.4285      0.486679      -2.57597      -2.97813       1.16777       1.56773       1.70332       1.91687       2.00764       2.07609
  57  14 3902.4527    2.0178  9.6543 10.4050 -0.0010  0.0613   0.0068   0.1615    0.0309   0.0000   438.6195      -2.04317       21.9315      -2.95347      -4.02437      -2.98857       1.73180       2.37492       2.60490       2.91776       3.04877       3.12526
  58   1 1183.5361    0.0833  0.0795  9.2269  0.0000  0.0077   0.0048   0.0144    0.0145   0.0000   440.4610    -0.0483070       21.5772    -0.0739025      -3.46005     -0.121619      0.193333      0.281693      0.323858      0.321855      0.368764      0.385903
  58   2 1496.6935    0.1874  0.1924  9.1559  0.0000  0.0067   0.0051   0.0167    0.0171   0.0000   441.7091     -0.370182       21.6691    -0.0914199      -4.21225      0.127349      0.174292      0.242029      0.269267      0.302681      0.313402      0.329080
  58   3 1754.3024    0.4120  0.4672  9.2177  0.0000  0.0095   0.0066   0.0231    0.0282   0.0000   441.8522     -0.253300       21.9629      0.391749      -3.26633      0.753089      0.248800      0.346675      0.376594      0.428245      0.435973      0.472347
  58   4 1985.5460    0.7380  0.7775  9.3348  0.0000  0.0115   0.0089   0.0280    0.0521   0.0000   442.0692     -0.146523       21.1620      0.333251      -2.60448     0.0284131      0.309226      0.426800      0.462648      0.528343      0.543808      0.566010
  58   5 2206.5148    1.1712  1.1944  9.7471  0.0000  0.0144   0.0120   0.0374    0.0825   0.0000   442.6594      0.160305       21.2898     -0.485406      -3.39292     -0.420868      0.381513      0.531937      0.571116      0.649600      0.673364      0.708776
  58   6 2414.2577    1.7874  1.5044 10.0526  0.0000  0.0155   0.0158   0.0405    0.0919   0.0000   441.8643      0.363447       21.4028     -0.166370      -3.43246     -0.391923      0.429779      0.570851      0.623785      0.705480      0.730952      0.774274
  58   7 2613.7953    2.6523  1.3928 10.9117 -0.0007  0.0145   0.0242   0.0387    0.0987   0.0000   441.6565     -0.294148       21.3657     -0.620687      -3.17598     -0.791876      0.409602      0.545693      0.589326      0.660594      0.694257      0.741989
  58   8 2810.1564    3.6241  1.3823 11.1490  0.0000  0.0141   0.0323   0.0369    0.1324   0.0000   441.9764      0.788589       21.2570      -1.95603      -4.25792      -1.57895      0.400433      0.529420      0.579992      0.657428      0.672343      0.699897
  58   9 3002.7351    4.5598  1.3747 11.8557  0.0000  0.0139   0.0411   0.0381    0.1130   0.0000   441.6672     -0.479596       21.3144     -0.202509      -3.59870      -2.31028      0.397320      0.521272      0.563344      0.640672      0.662682      0.685633
  58  10 3191.1376    4.7163  1.5887 12.1876  0.0001  0.0154   0.0403   0.0410    0.0842   0.0000   442.1339      0.244186       21.1177       1.24814      -3.12197      -3.50520      0.444803      0.588425      0.645594      0.731211      0.758698      0.806979
  58  11 3376.8566    4.0201  2.5439 11.6521 -0.0000  0.0199   0.0266   0.0536    0.0545   0.0000   442.2719     -0.675042       21.3833      0.339804      -2.09740      -1.77871      0.566183      0.745802      0.820439      0.933915      0.963507       1.02622
  58  12 3560.6890    3.1481  4.4942 10.8806  0.0001  0.0289   0.0153   0.0779    0.0420   0.0000   441.2436       1.03507       20.6981      0.910036      -3.45345      -5.22773      0.799812       1.07174       1.16129       1.33339       1.37626       1.44496
  58  13 3742.7906    2.5051  6.9163 10.6811  0.0000  0.0432   0.0099   0.1152    0.0354   0.0000   442.5262      -2.33274       21.9262      -3.10224      -5.06946      -1.22105       1.18878       1.63417       1.76611       2.00096       2.08202       2.15593
  59   1 1192.2418    0.0866  0.0964  9.2128  0.0000  0.0078   0.0047   0.0179    0.0146   0.0000   440.3626      0.271487       21.5012    0.00474397      -3.81306     -0.542928      0.223293      0.300765      0.326497      0.389478      0.465956      0.495203
  59   2 1506.9579    0.2072  0.2143  9.0999  0.0000  0.0070   0.0051   0.0164    0.0176   0.0000   441.7030     -0.532986       21.6015     -0.205758      -3.75114     -0.207911      0.209966      0.286809      0.345090      0.367746      0.373411      0.377426
  59   3 1765.2490    0.4246  0.4873  9.2325  0.0000  0.0100   0.0067   0.0229    0.0292   0.0000   442.1002     -0.533429       21.6511     -0.119204      -4.11597     -0.528084      0.278408      0.367690      0.418251      0.483907      0.519197      0.546155
  59   4 1997.8107    0.7650  0.8841  9.1465  0.0000  0.0122   0.0087   0.0309    0.0610   0.0000   442.4202     -0.748534       22.1631      0.418732      -3.72904     -0.328088      0.324510      0.440098      0.488411      0.553089      0.566050      0.600052
  59   5 2219.8536    1.1722  1.1933  9.6778  0.0000  0.0136   0.0119   0.0381    0.0867   0.0000   442.0447      0.310707       21.3532     -0.710440      -3.40215      -1.68123      0.375577      0.509148      0.567390      0.653711      0.695303      0.733825
  59   6 2428.3360    1.8514  1.5949  9.9264 -0.0001  0.0156   0.0153   0.0406    0.0875   0.0000   442.2190     0.0829985       21.3990      -1.00661      -4.31766     -0.597263      0.429391      0.563205      0.624514      0.711715      0.732642      0.776046
  59   7 2628.8229    2.6786  1.4139 10.9692 -0.0000  0.0146   0.0239   0.0390    0.0909   0.0000   442.4082      0.129694       21.2569     -0.980738      -2.41801     -0.233184      0.400022      0.543232      0.582112      0.671438      0.696238      0.718632
  59   8 2826.2209    3.6776  1.3477 11.5551  0.0000  0.0141   0.0338   0.0373    0.1072   0.0000   441.8216      0.505019       21.4366     -0.285810      -3.63666      -1.57120      0.389843      0.527897      0.569955      0.660954      0.681739      0.716264
  59   9 3019.5827    4.7240  1.3454 11.7067  0.0000  0.0136   0.0422   0.0365    0.1387   0.0000   441.2091      0.615605       21.5672      -1.27138      -2.85918      -2.71252      0.378253      0.500025      0.545447      0.635116      0.651952      0.673162
  59  10 3208.7460    4.7381  1.7251 11.8316  0.0000  0.0155   0.0374   0.0418    0.0856   0.0000   441.9997      0.722736       21.5284     -0.462715      -2.79198      -2.87418      0.445139      0.587629      0.641229      0.722913      0.754546      0.791757
  59  11 3395.2360    3.9310  2.7183 11.3897  0.0000  0.0203   0.0244   0.0543    0.0549   0.0000   441.5775     -0.845741       20.9839      -1.50370      -2.38553      -2.44455      0.569358      0.748397      0.840080      0.935137      0.974166       1.01476
  59  12 3579.7581    3.0708  4.6340 10.9381  0.0000  0.0297   0.0148   0.0810    0.0395   0.0000   441.5901     0.0353023       20.4861      -2.09686      -3.07153      -3.29814      0.810508       1.09868       1.20632       1.37377       1.43221       1.50021
  59  13 3762.5152    2.4238  7.1637 10.6844 -0.0002  0.0441   0.0093   0.1200    0.0334   0.0000   440.7264      0.569553       21.5078     -0.218361      -1.85890      -3.98962       1.19768       1.60729       1.79065       2.04271       2.10275       2.20918
  60   1 1200.8457    0.0840  0.0842  9.1803  0.0000  0.0075   0.0046   0.0147    0.0143   0.0000   440.9901     0.0186814       20.9303    -0.0773129      -3.83607      0.453651      0.203699      0.265810      0.297616      0.348425      0.393995      0.375782
  60   2 1517.0920    0.2015  0.2184  9.1073  0.0000  0.0072   0.0050   0.0168    0.0175   0.0000   441.9973     -0.364915       21.4907      0.104522      -3.61595     -0.388359      0.193487      0.271918      0.310359      0.352128      0.340127      0.368730
  60   3 1776.1275    0.4460  0.5190  9.1794  0.0000  0.0100   0.0067   0.0232    0.0305   0.0000   441.8507     -0.810476       21.1294      0.894041      -3.49692     -0.772334      0.260328      0.340496      0.390170      0.431547      0.457387      0.485555
  60   4 2010.0210    0.7767  0.9041  9.2444  0.0000  0.0123   0.0087   0.0307    0.0597   0.0000   442.5015      -1.29024       21.2761     0.0302391      -3.25583     -0.316659      0.331893      0.459945      0.496008      0.564139      0.568095      0.602239
  60   5 2233.0553    1.2462  1.2468  9.6624  0.0000  0.0141   0.0121   0.0369    0.0877   0.0000   441.9965     -0.621877       21.0774     -0.452354      -2.81369      -1.50857      0.379028      0.520866      0.573616      0.634631      0.675489      0.684444
  60   6 2442.2356    1.9347  1.5564 10.0745  0.0000  0.0153   0.0163   0.0405    0.0896   0.0000   441.6801      0.326903       21.3693     -0.687717      -2.52816     -0.128480      0.417319      0.555380      0.615326      0.697521      0.728368      0.747834
  60   7 2643.7683    2.7688  1.4243 10.9424  0.0000  0.0144   0.0245   0.0383    0.0947   0.0000   442.0398       1.30122       22.7243      0.250808      -3.29501      -1.89561      0.391656      0.526597      0.575263      0.649055      0.680287      0.700037
  60   8 2842.1746    3.8115  1.3030 11.5329  0.0000  0.0136   0.0349   0.0363    0.1182   0.0000   440.7580      0.393162       21.2819     -0.816144      -3.88221      -1.57163      0.367693      0.491188      0.537897      0.621927      0.636830      0.651846
  60   9 3036.2826    4.6765  1.3496 11.9073  0.0000  0.0139   0.0418   0.0360    0.1199   0.0000   440.5576     -0.453336       21.5635     -0.547760      -3.31277      -2.90791      0.390886      0.525410      0.569661      0.652232      0.676766      0.702265
  60  10 3226.1730    4.6440  1.8031 11.8870 -0.0003  0.0162   0.0357   0.0426    0.0795   0.0000   442.0111       2.26130       21.4648      -1.48550      -2.27127      -2.95030      0.438111      0.586335      0.633644      0.742191      0.760369      0.792759
  60  11 3413.4228    3.8338  2.9872 11.2445 -0.0000  0.0215   0.0223   0.0561    0.0517   0.0000   441.7345      0.363713       21.0260      -1.49234      -2.36096      -2.62158      0.590938      0.799273      0.872440      0.996617       1.02232       1.08496
  60  12 3598.7813    3.0250  4.9793 10.7713  0.0000  0.0311   0.0138   0.0832    0.0418   0.0000   441.2816     -0.822779       22.1454       1.08102      -5.27417      -3.87839      0.840271       1.12661       1.23975       1.41113       1.46569       1.53969
  60  13 3782.1320    2.3759  7.5417 10.6066  0.0000  0.0461   0.0088   0.1254    0.0342   0.0000   439.2783       1.71541       22.2529      -5.12499      -3.17329      -3.36812       1.23538       1.64822       1.83641       2.05772       2.16917       2.24446
  61   1 1209.3874    0.0854  0.0962  9.1747  0.0000  0.0081   0.0046   0.0169    0.0144   0.0000   440.5028      0.306656       21.3280    -0.0147804      -4.51310     -0.505338      0.283342      0.381890      0.550242      0.586251      0.536628      0.463855
  61   2 1527.1263    0.2159  0.2060  9.1156  0.0000  0.0064   0.0053   0.0159    0.0177   0.0000   441.8735     -0.304228       21.3692     -0.251692      -3.91214      0.156139      0.186367      0.237352      0.264913      0.282930      0.306262      0.340920
  61   3 1786.8487    0.4571  0.5811  9.1533  0.0000  0.0102   0.0066   0.0262    0.0327   0.0000   442.0188     -0.552113       21.0186     -0.252289      -4.14430     -0.590811      0.281670      0.367267      0.413971      0.471856      0.502973      0.522589
  61   4 2022.1346    0.7913  0.9408  9.3421  0.0000  0.0123   0.0088   0.0320    0.0596   0.0000   442.4173     -0.765610       20.7441     -0.103393      -2.59459     -0.336986      0.331974      0.438778      0.486051      0.553191      0.593281      0.599179
  61   5 2246.1017    1.2751  1.2844  9.7231 -0.0000  0.0139   0.0121   0.0384    0.0805   0.0000   441.5581      0.417054       20.7881      -1.10621      -4.96613      0.229664      0.370261      0.502099      0.553065      0.617583      0.642480      0.657429
  61   6 2456.0469    1.9718  1.5294 10.1262  0.0000  0.0151   0.0166   0.0400    0.0927   0.0000   441.7338      0.109284       21.4263     -0.739383      -4.10724      -1.71847      0.394784      0.541551      0.583939      0.683446      0.688717      0.719101
  61   7 2658.6108    2.8761  1.4905 10.8304  0.0000  0.0144   0.0242   0.0386    0.0975   0.0000   440.9385     -0.688785       20.8304     -0.681376      -3.92895     -0.652025      0.401144      0.510973      0.562907      0.653281      0.653271      0.692130
  61   8 2857.9725    3.9913  1.3376 11.2609  0.0000  0.0132   0.0353   0.0361    0.1399   0.0000   441.7935      0.534326       21.2607      0.362570      -2.36071     -0.357070      0.360691      0.471495      0.522215      0.595920      0.625426      0.652676
  61   9 3052.8451    4.7085  1.3691 12.1267  0.0000  0.0139   0.0418   0.0370    0.0977   0.0000   441.2989     -0.206509       20.6440      -1.52444      -3.08241      -3.13298      0.377308      0.497725      0.542525      0.617742      0.640693      0.674485
  61  10 3243.4992    4.6410  1.8624 11.6886  0.0000  0.0160   0.0343   0.0425    0.0814   0.0000   441.0715      0.487905       20.3984      -1.73765      -3.37604      -2.35271      0.438065      0.581233      0.634304      0.722487      0.740831      0.771401
  61  11 3431.5624    3.7790  2.9812 11.3257  0.0000  0.0212   0.0220   0.0575    0.0500   0.0000   441.8775      0.279289       21.6933      -2.01676      -3.58618      -1.64119      0.579779      0.774625      0.858233      0.969308       1.00868       1.05068
  61  12 3617.6117    2.9602  5.1913 10.7503  0.0000  0.0321   0.0130   0.0859    0.0408   0.0000   442.1905      0.392419       20.9229     -0.465049      -4.32311      -3.96207      0.853383       1.14563       1.24982       1.41859       1.45399       1.53171
  61  13 3801.6841    2.3270  8.1315 10.4971  0.0003  0.0490   0.0080   0.1331    0.0347   0.0000   442.4889     -0.239202       20.6151     -0.792104      -2.34433      -3.38589       1.30196       1.73845       1.94816       2.19741       2.30099       2.39558
  62   2 1537.0180    0.2345  0.2604  9.0976  0.0000  0.0076   0.0051   0.0173    0.0185   0.0000   441.9169     -0.152904       21.5969     -0.514924      -3.76332     0.0759429      0.201581      0.248715      0.297201      0.347823      0.336954      0.361574
  62   3 1797.4764    0.4714  0.5510  9.1779  0.0000  0.0099   0.0067   0.0241    0.0326   0.0000   442.2935     -0.903577       21.8803      0.894331      -4.21942     -0.225891      0.253784      0.329432      0.371381      0.427918      0.443412      0.468387
  62   4 2034.1222    0.8158  0.9839  9.1914  0.0000  0.0123   0.0086   0.0319    0.0633   0.0000   442.4855     -0.528304       21.9995      0.886302      -4.27241       1.10787      0.320170      0.439644      0.480162      0.558096      0.584426      0.614237
  62   5 2259.0259    1.3107  1.2738  9.7916  0.0000  0.0138   0.0125   0.0375    0.0799   0.0000   443.0649     -0.492632       21.4047      -1.58950      -4.56006     -0.711199      0.356859      0.477948      0.515912      0.596779      0.614710      0.648228
  62   6 2469.7441    2.0676  1.5219 10.1618  0.0000  0.0147   0.0172   0.0392    0.0907   0.0000   441.9326    0.00216319       21.8060     -0.356209      -3.17627      -1.77331      0.387559      0.511891      0.563328      0.651389      0.664604      0.687340
  62   7 2673.3703    2.8519  1.5235 11.0502  0.0000  0.0148   0.0237   0.0388    0.0790   0.0000   442.2274      0.482793       20.2643     -0.279141      -2.79761      -1.59926      0.390944      0.521986      0.568430      0.646356      0.686014      0.719883
  62   8 2873.6783    3.9570  1.3528 11.4587  0.0000  0.0134   0.0345   0.0362    0.1127   0.0000   441.7781     -0.118147       21.1798      -1.02024      -2.41675      -1.51426      0.357390      0.478356      0.533300      0.604530      0.643074      0.667106
  62   9 3069.2797    4.7841  1.3728 11.9600  0.0000  0.0136   0.0417   0.0356    0.1106   0.0000   442.4934      0.513403       20.2373      -2.24454      -3.43777      -1.51016      0.367226      0.487158      0.543100      0.596421      0.618202      0.660954
  62  10 3260.6954    4.5293  1.9961 11.7436  0.0000  0.0167   0.0326   0.0447    0.0746   0.0000   442.3924      0.170938       20.6291     -0.907177      -3.45920      -2.48968      0.444414      0.587404      0.643836      0.742167      0.767572      0.797030
  62  11 3449.5130    3.6916  3.3202 11.1532 -0.0000  0.0226   0.0202   0.0607    0.0497   0.0000   442.1747      0.953784       20.9578      -1.58735      -4.69799      -3.71037      0.602803      0.803038      0.869991       1.00002       1.02303       1.07809
  62  12 3636.3337    2.8807  5.4424 10.7636 -0.0004  0.0335   0.0123   0.0907    0.0395   0.0000   441.1778      -1.12612       21.9809      0.152866      -4.99096      -4.86483      0.860035       1.18881       1.27962       1.48585       1.53540       1.62215
  62  13 3821.0046    2.2583  8.6921 10.5031 -0.0003  0.0528   0.0075   0.1417    0.0335   0.0000   441.5698       5.07207       20.0161       1.61144     -0.408434      -3.87436       1.38492       1.89391       2.10518       2.35204       2.45472       2.54742
  63   1 1226.2187    0.0877  0.1111  9.1236  0.0000  0.0074   0.0043   0.0207    0.0143   0.0000   440.3491    -0.0806430       21.7780     -0.317134      -4.03720     -0.251838      0.194382      0.205753      0.270597      0.319187      0.328901      0.352511
  63   2 1546.7993    0.2383  0.2579  9.0706  0.0000  0.0076   0.0052   0.0171    0.0183   0.0000   441.6940     -0.914699       21.7237      0.434482      -3.93335     0.0646721      0.190967      0.274047      0.296373      0.303323      0.349643      0.347409
  63   3 1808.0077    0.4972  0.5714  9.1680  0.0000  0.0100   0.0069   0.0241    0.0333   0.0000   442.0485     -0.710534       21.7884     0.0983377      -4.04637     -0.300915      0.250234      0.333422      0.368985      0.424823      0.439052      0.448541
  63   4 2046.0389    0.8475  0.9454  9.3650  0.0000  0.0124   0.0091   0.0305    0.0605   0.0000   442.3360      0.190635       22.1843     -0.789945      -4.17923     0.0672014      0.323091      0.431789      0.478290      0.525468      0.574017      0.583422
  63   5 2271.8733    1.3446  1.3273  9.8581  0.0000  0.0144   0.0124   0.0381    0.0751   0.0000   442.0754     -0.212368       22.0166     -0.354192      -3.08559     -0.589483      0.359147      0.496443      0.528417      0.621206      0.623118      0.663198
  63   6 2483.2788    2.1349  1.4484 10.2682  0.0000  0.0145   0.0183   0.0375    0.0986   0.0000   442.3586    -0.0612473       21.8081      -1.28289      -3.42609      -1.89352      0.376396      0.499380      0.547878      0.617087      0.645095      0.676598
  63   7 2688.0171    3.0062  1.3971 11.2369  0.0000  0.0141   0.0266   0.0376    0.0894   0.0000   442.9319      0.385293       21.2763      -1.05625      -3.44045      -2.17632      0.370106      0.488179      0.534415      0.615651      0.624161      0.669226
  63   8 2889.2599    4.1368  1.3079 11.5489  0.0000  0.0130   0.0371   0.0358    0.1285   0.0000   441.0774    -0.0717243       21.3775     -0.450153      -2.20805     -0.999290      0.338567      0.443715      0.495378      0.566875      0.588311      0.618773
  63   9 3085.6110    4.7347  1.4746 11.9312  0.0000  0.0141   0.0398   0.0379    0.0991   0.0000   442.2520       1.10647       19.8247     -0.657275      -2.60668      -1.58010      0.376902      0.510538      0.550452      0.636555      0.663493      0.698767
  63  10 3277.7742    4.5309  2.1046 11.6010 -0.0000  0.0172   0.0313   0.0447    0.0750   0.0000   442.3279      0.688604       20.5784      -1.31514      -3.13078      -2.24165      0.454046      0.592140      0.643333      0.745369      0.774386      0.810817
  63  11 3467.3983    3.6528  3.5333 11.0674  0.0001  0.0235   0.0191   0.0626    0.0473   0.0000   441.9678       1.02497       21.4216      -1.75465      -3.97222      -2.30702      0.608229      0.805532      0.875742       1.01009       1.06050       1.09726
  63  12 3654.8871    2.8443  5.8273 10.5933  0.0011  0.0347   0.0114   0.0944    0.0416   0.0000   442.6218       1.76007       21.0426     -0.243199      -5.36212      -7.06264      0.900800       1.20225       1.34559       1.52489       1.59159       1.64288
  63  13 3840.3075    2.1986  8.6697 10.4783  0.0000  0.0527   0.0074   0.1428    0.0330   0.0000   445.3935    -0.0395957       20.6961      -1.62846      -5.58832      -5.83397       1.35492       1.81518       2.01275       2.28548       2.41023       2.49256
  64   1 1234.5329    0.0946  0.0983  9.1208  0.0000  0.0071   0.0044   0.0169    0.0141   0.0000   440.6694    -0.0873452       20.9165     -0.558630      -3.74969     -0.501713      0.186223      0.282044      0.324577      0.379339      0.440019      0.410867
  64   2 1556.4753    0.2453  0.2698  9.1033  0.0000  0.0076   0.0052   0.0173    0.0187   0.0000   441.8598     -0.633635       21.5876    -0.0892739      -4.35719     -0.527282      0.194819      0.249979      0.299436      0.326691      0.333834      0.367453
  64   3 1818.4269    0.5102  0.6191  9.1460  0.0000  0.0101   0.0068   0.0255    0.0352   0.0000   441.7803     -0.777821       22.2925       1.05097      -3.84498     -0.783170      0.248972      0.338207      0.366224      0.419538      0.430646      0.466894
  64   4 2057.8298    0.8621  0.9677  9.4265  0.0000  0.0122   0.0092   0.0315    0.0597   0.0000   442.4484     -0.561749       21.0259     -0.679281      -3.39558     -0.842627      0.312982      0.421363      0.473626      0.521057      0.546013      0.586898
  64   5 2284.5304    1.3968  1.3979  9.7545  0.0000  0.0144   0.0123   0.0385    0.0795   0.0000   441.9654     0.0953471       21.5056     -0.424053      -2.78990     -0.407288      0.363691      0.484215      0.539655      0.606793      0.625912      0.663314
  64   6 2496.7276    2.1466  1.6001 10.2569  0.0000  0.0150   0.0173   0.0397    0.0867   0.0000   441.9873    -0.0182097       21.3432      0.578752      -2.68895      0.780237      0.383818      0.503471      0.550465      0.639100      0.661941      0.715055
  64   7 2702.5799    3.0740  1.5054 10.8441 -0.0020  0.0141   0.0251   0.0375    0.0990   0.0000   442.6771      0.276078       21.9853      0.383476      -3.28059     -0.968758      0.371594      0.476422      0.523094      0.597964      0.618531      0.648379
  64   8 2904.7373    4.1229  1.3665 11.5352  0.0000  0.0130   0.0353   0.0364    0.1101   0.0000   441.7021      0.484804       21.9595    -0.0204842      -2.70049      -1.37350      0.341516      0.452015      0.503359      0.568288      0.588602      0.615525
  64   9 3101.8244    4.8483  1.4771 12.0954  0.0000  0.0139   0.0404   0.0383    0.0900   0.0000   442.2803      0.302232       20.4829      -1.45531      -3.54790      -1.54625      0.350818      0.472347      0.510260      0.587484      0.599829      0.639143
  64  10 3294.7618    4.4273  2.1858 11.5797  0.0000  0.0173   0.0299   0.0459    0.0715   0.0000   441.5631      0.261799       22.0796     -0.409821      -4.25366      -1.34414      0.452870      0.595995      0.649044      0.749236      0.776226      0.818574
  64  11 3485.1141    3.4834  3.6896 11.1518  0.0000  0.0245   0.0181   0.0656    0.0454   0.0000   441.0670     0.0925149       20.7532      -3.31823      -1.97593      -1.80435      0.624531      0.850596      0.919462       1.06915       1.08341       1.14369
  64  12 3673.3362    2.7768  5.9622 10.6341 -0.0007  0.0359   0.0111   0.0984    0.0417   0.0000   442.3025       2.56221       23.6605      -2.20427      -1.70040      -5.44132      0.924738       1.23490       1.35791       1.56620       1.61904       1.70877
  64  13 3859.3115    2.1690  9.1598 10.4754  0.0006  0.0551   0.0071   0.1510    0.0321   0.0000   440.4246     -0.699488       20.2539      -2.72451      -5.27325      -4.36779       1.38148       1.86834       2.04234       2.34904       2.45370       2.55112
  65   1 1242.7563    0.0996  0.1183  9.0949  0.0000  0.0079   0.0043   0.0164    0.0143   0.0000   440.9925     0.0927429       20.5019     -0.327865      -3.60149    0.00640341      0.179578      0.250129      0.259939      0.310637      0.382622      0.333923
  65   2 1566.0168    0.2470  0.2570  9.0894  0.0000  0.0073   0.0052   0.0163    0.0182   0.0000   441.6163     -0.345622       21.4013     -0.456708      -4.11186      0.278691      0.182795      0.248538      0.263435      0.285667      0.316169      0.325692
  65   3 1828.7690    0.5213  0.6384  9.0992  0.0000  0.0104   0.0068   0.0250    0.0364   0.0000   441.6960    -0.0894478       21.8510     -0.221703      -3.85297     -0.433639      0.251394      0.340527      0.374360      0.425968      0.438092      0.473464
  65   4 2069.5398    0.9086  1.0203  9.1745  0.0000  0.0119   0.0092   0.0321    0.0718   0.0000   441.9039     -0.542242       21.6085      0.656106      -3.97355      -1.48298      0.301338      0.396537      0.432234      0.497077      0.524360      0.532405
  65   5 2297.1064    1.4445  1.3622  9.8471  0.0002  0.0141   0.0130   0.0375    0.0834   0.0000   442.6882     -0.282488       22.0324     -0.692039      -3.38238     -0.318484      0.350396      0.472483      0.509573      0.593044      0.604718      0.640825
  65   6 2510.1210    2.2149  1.5254 10.3471  0.0000  0.0144   0.0181   0.0393    0.0877   0.0000   441.3417      0.265118       20.8596     -0.925048      -3.26253     -0.949947      0.360546      0.489367      0.535634      0.601722      0.629620      0.678545
  65   7 2717.0492    3.1760  1.4469 11.0045 -0.0000  0.0138   0.0264   0.0369    0.1008   0.0000   442.9330     0.0174659       21.0388      -1.14463      -4.74625      -1.93369      0.348164      0.457872      0.500957      0.591548      0.601544      0.629191
  65   8 2920.0728    4.2653  1.3744 11.5863  0.0000  0.0134   0.0360   0.0355    0.1109   0.0000   441.9900     -0.325929       21.6702      -1.42577      -3.03121      -1.63785      0.337908      0.463647      0.501192      0.580740      0.604513      0.638473
  65   9 3117.8674    4.7971  1.5380 11.8418 -0.0000  0.0142   0.0384   0.0374    0.0969   0.0000   441.2126      0.291632       22.0039     -0.726042      -3.08192      -3.25883      0.363820      0.482035      0.529512      0.616463      0.626686      0.661586
  65  10 3311.6357    4.3297  2.2761 11.5859 -0.0000  0.0177   0.0283   0.0468    0.0629   0.0000   441.6346     -0.269378       20.5340      -2.33876      -2.81784      -1.24483      0.451165      0.611364      0.668103      0.765915      0.787727      0.826252
  65  11 3502.7794    3.4721  3.9415 10.9412 -0.0000  0.0253   0.0169   0.0671    0.0464   0.0000   442.4379      0.619343       20.2923      0.217098      -3.55009      -2.35975      0.625438      0.852295      0.922631       1.06667       1.11716       1.15873
  65  12 3691.6613    2.7033  6.4038 10.6194  0.0000  0.0380   0.0102   0.1035    0.0396   0.0000   440.6263      0.657632       22.8299      -3.32421      -2.77704      -2.96754      0.962417       1.29485       1.41359       1.61244       1.68573       1.77957
  66   1 1250.9354    0.0970  0.1278  9.0801  0.0000  0.0076   0.0042   0.0174    0.0142   0.0000   440.7884      0.251266       21.2686    -0.0178407      -4.55021     -0.140074      0.176938      0.247925      0.258430      0.326201      0.355745      0.341481
  66   2 1575.4593    0.2590  0.3085  9.0364  0.0000  0.0077   0.0050   0.0190    0.0192   0.0000   441.5704     -0.389086       21.1753     -0.251000      -4.24972      0.499602      0.185099      0.245499      0.286928      0.287642      0.328158      0.349578
  66   3 1838.9915    0.5366  0.6250  9.0991  0.0000  0.0105   0.0069   0.0239    0.0370   0.0000   441.9315    -0.0359232       21.6996     0.0599308      -3.83492     -0.117297      0.241013      0.327500      0.361990      0.400097      0.406018      0.424303
  66   4 2081.1497    0.9023  1.0274  9.4573  0.0000  0.0123   0.0094   0.0333    0.0633   0.0000   442.0291    -0.0456668       21.1279     -0.345702      -2.98541     -0.238803      0.304537      0.407985      0.447315      0.523016      0.535164      0.552030
  66   5 2309.5251    1.4612  1.4131  9.8766  0.0000  0.0142   0.0127   0.0385    0.0728   0.0000   441.9911     -0.334673       21.6138     -0.708888      -2.73166     -0.581233      0.350150      0.476311      0.521681      0.594041      0.611064      0.643468
  66   6 2523.3607    2.3051  1.6395 10.1416  0.0000  0.0149   0.0179   0.0389    0.0986   0.0000   442.2588     -0.480272       20.5539      0.405918      -4.50182      -1.36876      0.380677      0.507568      0.551871      0.638726      0.672312      0.700760
  66   7 2731.3904    3.2631  1.4662 11.1932  0.0000  0.0137   0.0270   0.0375    0.0887   0.0000   442.2088      -1.01348       21.2676     -0.881990      -3.10300      -1.90961      0.350103      0.468297      0.511449      0.590861      0.598689      0.636049
  66   8 2935.2832    4.3628  1.3744 11.7946  0.0000  0.0132   0.0378   0.0364    0.1063   0.0000   442.5328       1.01028       21.8073     -0.363690      -3.45025      -2.49854      0.331602      0.443573      0.478942      0.558383      0.573429      0.603631
  66   9 3133.8300    4.7945  1.6493 11.8460  0.0000  0.0147   0.0369   0.0386    0.0899   0.0000   441.8901      0.414436       21.2450      -1.54138      -3.46799      -2.83268      0.362565      0.487253      0.534104      0.613500      0.637186      0.667186
  66  10 3328.3545    4.2709  2.5021 11.3501  0.0000  0.0182   0.0262   0.0495    0.0649   0.0000   442.2361      0.686482       19.9785     -0.968892      -3.00730      -2.40186      0.460008      0.614425      0.676315      0.773453      0.784597      0.833412
  66  11 3520.3137    3.4145  4.1682 10.7894  0.0000  0.0257   0.0160   0.0695    0.0494   0.0000   441.0706     0.0997348       20.9665     0.0362114      -2.68475      -3.85773      0.641699      0.849157      0.932718       1.06871       1.10267       1.15443
  66  12 3709.9671    2.6446  6.8265 10.5908  0.0003  0.0404   0.0096   0.1097    0.0396   0.0000   440.3920       1.66763       18.2086      -1.24975      -2.14199     -0.931575      0.997537       1.35670       1.49661       1.69475       1.77903       1.84229
  67   1 1259.0198    0.1033  0.1253  9.0759  0.0000  0.0068   0.0042   0.0171    0.0141   0.0000   440.5035      0.164954       21.6588      0.578583      -3.77646     -0.144435      0.153138      0.225300      0.246415      0.260251      0.280151      0.333240
  67   2 1584.8023    0.2664  0.3166  9.0825  0.0000  0.0082   0.0051   0.0179    0.0194   0.0000   441.2038     -0.179718       21.6007     -0.456021      -4.17921  -0.000817195      0.197251      0.267384      0.292817      0.318336      0.349496      0.351535
  67   3 1849.1364    0.5614  0.6770  9.0937  0.0000  0.0102   0.0069   0.0261    0.0386   0.0000   441.8403    -0.0904345       21.1940     -0.543734      -3.44387     -0.303199      0.245398      0.322113      0.351060      0.407546      0.437119      0.456871
  67   4 2092.6682    0.9431  1.0428  9.4231  0.0000  0.0122   0.0096   0.0328    0.0684   0.0000   441.8766     -0.789605       21.8396      0.545627      -3.66379   -0.00898155      0.297619      0.405795      0.445086      0.515980      0.541414      0.569216
  67   5 2321.8290    1.5327  1.4641  9.6591  0.0000  0.0142   0.0127   0.0377    0.0841   0.0000   442.0797       1.03101       22.0188     -0.117129      -2.77569     -0.844713      0.342046      0.456182      0.496838      0.584566      0.593064      0.638397
  67   6 2536.5732    2.3119  1.5460 10.6062 -0.0002  0.0146   0.0189   0.0390    0.0808   0.0000   442.2874     -0.548494       21.8342    -0.0980421      -4.98307     0.0130898      0.360240      0.482050      0.527995      0.618401      0.636244      0.676600
  67   7 2745.5943    3.3346  1.4864 11.0674  0.0000  0.0136   0.0269   0.0368    0.0974   0.0000   442.2096       1.18198       20.7257      -1.53910      -3.86197     -0.637495      0.339735      0.446991      0.499513      0.576453      0.576918      0.615584
  67   8 2950.4169    4.4175  1.3307 11.9294  0.0000  0.0130   0.0384   0.0348    0.1004   0.0000   442.3249      0.667519       21.2836      0.261414      -3.35087      -1.10354      0.319314      0.431079      0.477141      0.551647      0.561876      0.591890
  67   9 3149.7193    4.8381  1.5232 11.9994  0.0000  0.0139   0.0389   0.0369    0.0908   0.0000   442.6150      0.486212       20.3273     -0.827397      -3.34817     -0.565875      0.342994      0.447323      0.494452      0.573490      0.591539      0.633517
  67  10 3345.0473    4.2485  2.4743 11.4562  0.0000  0.0182   0.0260   0.0488    0.0605   0.0000   441.5293       1.04293       21.9065     -0.580441      -3.36066      -3.18991      0.447521      0.591899      0.649705      0.750871      0.781682      0.823132
  67  11 3537.7058    3.3097  4.3081 10.8829  0.0000  0.0270   0.0153   0.0721    0.0467   0.0000   440.7254     -0.591047       22.1958      -2.79953      -2.59424      -1.98972      0.658381      0.898409      0.976726       1.12085       1.16068       1.22154
  67  12 3728.1196    2.5738  7.0692 10.6308  0.0002  0.0423   0.0091   0.1142    0.0378   0.0000   441.7808     -0.611292       20.4545      0.673816      -2.70794      -7.84968       1.02245       1.36836       1.50995       1.71768       1.78249       1.86608
  68   1 1267.0530    0.0984  0.1200  9.0596  0.0000  0.0071   0.0042   0.0154    0.0140   0.0000   440.4403     -0.325584       21.6797     -0.141292      -4.24324      0.179458      0.163414      0.225012      0.248100      0.266133      0.308239      0.312903
  68   2 1594.0212    0.2788  0.3121  9.0417  0.0000  0.0080   0.0052   0.0171    0.0196   0.0000   441.6738     -0.212359       21.4218     -0.201324      -4.10682      0.545025      0.190204      0.263503      0.299127      0.310988      0.304394      0.355114
  68   3 1859.2115    0.5660  0.7013  9.1169  0.0000  0.0108   0.0069   0.0261    0.0389   0.0000   442.0161    -0.0779542       21.0576     0.0820330      -4.08632    -0.0383421      0.250326      0.354418      0.377547      0.441609      0.460362      0.492103
  68   4 2104.0907    0.9690  1.0848  9.3546  0.0000  0.0124   0.0096   0.0331    0.0707   0.0000   442.0706     0.0531211       21.7553     -0.757915      -4.06256     -0.629458      0.293623      0.393053      0.444277      0.500281      0.524037      0.554622
  68   5 2334.0513    1.5533  1.5208  9.8389  0.0000  0.0145   0.0127   0.0391    0.0701   0.0000   442.5843    -0.0673341       21.0201     -0.838600      -2.86789    -0.0783341      0.344171      0.472404      0.523544      0.582873      0.611370      0.636912
  68   6 2549.6149    2.3790  1.6183 10.4289  0.0000  0.0147   0.0183   0.0388    0.0817   0.0000   442.2455     -0.259705       22.0306     -0.927018      -4.45220     -0.595555      0.351467      0.467269      0.516063      0.604133      0.610957      0.646525
  68   7 2759.7702    3.3539  1.5173 11.0502  0.0000  0.0138   0.0267   0.0371    0.0965   0.0000   441.8214      0.201819       21.5649      0.240031      -2.95050      -1.21156      0.336397      0.451521      0.494180      0.583557      0.598882      0.636969
  68   8 2965.4194    4.4582  1.3309 11.8984  0.0000  0.0129   0.0384   0.0349    0.1016   0.0000   442.2904     -0.537568       21.0487      -1.06851      -4.34581      -1.39414      0.314728      0.412528      0.448438      0.532710      0.548866      0.594260
  68   9 3165.4763    4.8344  1.6924 11.7596 -0.0000  0.0144   0.0362   0.0393    0.0906   0.0000   442.1591      0.701123       21.6157      -1.14458      -3.19459      -1.34229      0.352197      0.466227      0.519918      0.596890      0.603850      0.653791
  68  10 3361.5872    4.1730  2.6374 11.4376  0.0000  0.0188   0.0247   0.0509    0.0562   0.0000   442.0962     -0.183902       22.0320      0.492581      -3.61477      -4.02831      0.456255      0.613237      0.670452      0.779622      0.810989      0.851742
  68  11 3555.0618    3.2613  4.7084 10.8082  0.0000  0.0283   0.0142   0.0771    0.0447   0.0000   440.6726     -0.616885       21.9997     -0.207041      -4.46391      -3.30123      0.679150      0.914299      0.999062       1.14031       1.19973       1.26475
  68  12 3746.0908    2.5340  7.4042 10.5755 -0.0006  0.0439   0.0086   0.1184    0.0373   0.0000   442.1647     -0.695121       21.5963     -0.167908      -6.11885      -2.52677       1.04364       1.40603       1.55737       1.75741       1.83498       1.93458
  69   1 1275.0200    0.1024  0.1259  9.0315  0.0000  0.0065   0.0041   0.0165    0.0140   0.0000   440.4869     -0.246240       21.5594      0.726408      -3.84234      0.274311      0.156084      0.196482      0.224278      0.261564      0.271251      0.307983
  69   2 1603.1269    0.2833  0.3640  9.0264  0.0000  0.0085   0.0050   0.0200    0.0203   0.0000   441.3978     -0.557189       21.8357      0.112246      -3.82332      0.204407      0.205837      0.294461      0.334364      0.369169      0.382542      0.411940
  69   3 1869.1501    0.5821  0.7381  9.0808  0.0000  0.0111   0.0068   0.0257    0.0405   0.0000   442.4534     -0.969287       21.3299      0.838608      -3.99496     -0.787517      0.244867      0.337970      0.382447      0.430668      0.454763      0.483118
  69   4 2115.4439    0.9982  1.0867  9.2680  0.0000  0.0121   0.0096   0.0327    0.0756   0.0000   442.4210     -0.333088       21.0068     -0.152622      -3.42786      0.393808      0.279279      0.377792      0.426335      0.465561      0.491823      0.522656
  69   5 2346.1438    1.6130  1.4919  9.7944  0.0000  0.0143   0.0131   0.0384    0.0811   0.0000   442.3851     -0.386705       21.9562     -0.889904      -4.28908     -0.431068      0.340241      0.451313      0.475358      0.564493      0.577063      0.618823
  69   6 2562.6361    2.4663  1.5815 10.4048 -0.0002  0.0143   0.0190   0.0381    0.0882   0.0000   442.3136      0.236312       20.9551     -0.621853      -3.04780      -1.04303      0.340987      0.457429      0.508375      0.586339      0.598955      0.632416
  69   7 2773.8597    3.4900  1.5110 11.1092  0.0000  0.0135   0.0275   0.0368    0.0956   0.0000   442.1964      0.615430       21.6619   0.000289223      -3.92340     -0.950650      0.324361      0.436823      0.486963      0.559943      0.570984      0.596109
  69   8 2980.3118    4.5303  1.4441 11.7102  0.0000  0.0133   0.0365   0.0353    0.1033   0.0000   442.4065      0.358455       21.9068     -0.515718      -3.14925      -2.48018      0.324975      0.431318      0.476511      0.548999      0.582351      0.613091
  69   9 3181.0922    4.8607  1.6482 11.9938  0.0000  0.0145   0.0373   0.0380    0.0837   0.0000   442.1976     0.0957108       20.7379   -0.00677220      -4.73861      -1.96913      0.348516      0.458415      0.512970      0.582494      0.608168      0.637866
  69  10 3378.0128    4.0673  2.7973 11.4112  0.0001  0.0195   0.0233   0.0520    0.0522   0.0000   442.6335      0.913557       21.3378      -1.75889      -1.19719      -3.85154      0.464688      0.621794      0.685228      0.784189      0.811147      0.850012
  69  11 3572.2704    3.1640  4.8621 10.8169 -0.0005  0.0296   0.0135   0.0793    0.0437   0.0000   442.1168      0.540551       23.1591   -0.00752359      -4.87043      -5.35990      0.701226      0.962077       1.06279       1.20169       1.24982       1.30689
  69  12 3764.0013    2.4967  7.6254 10.5340  0.0000  0.0447   0.0084   0.1217    0.0381   0.0000   441.7438      0.932425       22.7743      -1.25335      -7.69254      -5.40067       1.04767       1.42663       1.56258       1.79320       1.86320       1.95692
  70   1 1282.9068    0.1168  0.1288  9.0373  0.0000  0.0063   0.0042   0.0141    0.0140   0.0000   440.5613     -0.399701       21.3082      0.425386      -4.12040    -0.0535484      0.144690      0.190289      0.219730      0.262770      0.248185      0.262528
  70   2 1612.1562    0.2929  0.3395  9.0675  0.0000  0.0079   0.0052   0.0186    0.0202   0.0000   441.6257     -0.188069       21.2864     -0.136194      -4.18691      0.398916      0.176098      0.244465      0.265905      0.290757      0.313916      0.320475
  70   3 1879.0660    0.6107  0.7316  9.0732  0.0000  0.0101   0.0070   0.0258    0.0415   0.0000   442.2908     -0.552943       21.7711     -0.369619      -4.64604  -8.02737e-05      0.234714      0.311665      0.351136      0.399907      0.406527      0.436002
  70   4 2126.6646    1.0152  1.1732  9.3699  0.0000  0.0128   0.0096   0.0343    0.0780   0.0000   442.0416     -0.366328       21.0611      0.217791      -3.44912     -0.604409      0.294676      0.397853      0.438100      0.507393      0.523885      0.549119
  70   5 2358.1034    1.6785  1.5828  9.8686  0.0000  0.0146   0.0131   0.0388    0.0751   0.0000   442.2698    -0.0562203       20.9169    -0.0143991      -4.23982     -0.846737      0.342296      0.449519      0.498638      0.569207      0.585167      0.642281
  70   6 2575.4829    2.4908  1.6382 10.5377  0.0000  0.0147   0.0191   0.0381    0.0822   0.0000   441.7162      0.468756       21.4593      0.387722      -4.03475      -1.14003      0.350604      0.454117      0.498002      0.579946      0.596998      0.636645
  70   7 2787.8258    3.5837  1.4246 11.4880  0.0001  0.0133   0.0293   0.0357    0.0829   0.0000   441.7725     -0.453624       21.4949      0.442373      -3.03941      -2.26333      0.310044      0.415377      0.456647      0.524645      0.538706      0.580729
  70   8 2995.1076    4.6817  1.3667 11.8635 -0.0005  0.0126   0.0386   0.0346    0.0993   0.0000   442.1692       1.22811       21.3881     -0.827324      -3.94395      -1.33204      0.298503      0.397455      0.446388      0.527900      0.543485      0.569509
  70   9 3196.6485    4.8179  1.8086 11.6954  0.0000  0.0149   0.0341   0.0396    0.0866   0.0000   442.0046      0.454211       21.1146      -1.46547      -2.87104      -2.50885      0.357153      0.482514      0.523073      0.602339      0.622073      0.657974
  70  10 3394.3243    4.0109  2.8390 11.3668  0.0000  0.0198   0.0225   0.0517    0.0532   0.0000   442.6101       1.23339       20.8869      -2.04000      -1.91481      -4.28754      0.468424      0.614153      0.688686      0.781741      0.807813      0.856446
  70  11 3589.3781    3.1405  5.1293 10.7683  0.0000  0.0303   0.0129   0.0823    0.0446   0.0000   440.9716      0.171282       23.9704     -0.844301      -3.20342      -5.33321      0.705393      0.949366       1.05323       1.19484       1.23652       1.30353
  70  12 3781.9145    2.4140  8.1032 10.6043  0.0005  0.0482   0.0079   0.1299    0.0346   0.0000   441.8346      -1.59813       20.9887      -1.77215      -4.22353      -3.17285       1.11263       1.51424       1.68017       1.88902       2.00477       2.10949
  71   1 1290.7394    0.1161  0.1200  9.0193  0.0000  0.0063   0.0042   0.0135    0.0139   0.0000   440.5774     -0.149049       21.3609      0.140611      -4.27857      0.207773      0.126290      0.189698      0.195900      0.233841      0.234317      0.245051
  71   2 1621.0595    0.3026  0.3576  9.0109  0.0000  0.0080   0.0052   0.0186    0.0207   0.0000   441.5410     -0.704286       21.5072     -0.271066      -4.32052     -0.327225      0.190170      0.245580      0.282572      0.315706      0.329766      0.351946
  71   3 1888.8984    0.6080  0.7658  9.1220  0.0000  0.0109   0.0069   0.0269    0.0416   0.0000   441.9297     -0.320656       21.0765      0.579326      -3.55716   -0.00933985      0.237735      0.331169      0.369612      0.404896      0.424576      0.448441
  71   4 2137.7959    1.0333  1.2592  9.3185  0.0000  0.0134   0.0092   0.0346    0.0691   0.0000   442.5075      0.184172       21.1996     -0.933230      -4.76786       1.42627      0.296115      0.413334      0.448135      0.518963      0.546373      0.573838
  71   5 2369.9767    1.7066  1.5256  9.9029  0.0000  0.0143   0.0136   0.0381    0.0789   0.0000   442.2495     -0.751475       20.5006     -0.217035      -1.70474      0.579090      0.324910      0.446968      0.485275      0.558369      0.573324      0.612804
  71   6 2588.3435    2.5659  1.6269 10.4959  0.0000  0.0144   0.0193   0.0381    0.0852   0.0000   442.2839     -0.140749       21.5011      0.641193      -3.71702      -2.39740      0.333569      0.443597      0.483117      0.570044      0.569872      0.603848
  71   7 2801.7154    3.6731  1.4378 11.3211 -0.0002  0.0135   0.0293   0.0342    0.0950   0.0000   441.9187      0.122609       22.1300     -0.259796      -2.76788      -1.12184      0.314045      0.422900      0.461211      0.520253      0.536374      0.577164
  71   8 3009.8013    4.6500  1.4273 11.7354  0.0000  0.0131   0.0373   0.0344    0.1073   0.0000   442.4387      0.287107       21.9324     -0.873280      -3.20637      -1.53534      0.309510      0.406445      0.446492      0.513923      0.521541      0.567949
  71   9 3212.0710    4.7602  1.9157 11.6950 -0.0001  0.0154   0.0327   0.0403    0.0767   0.0000   441.9374    -0.0911736       20.9090      0.771795      -2.60614      -2.50433      0.359186      0.480826      0.527535      0.615561      0.630352      0.670130
  71  10 3410.5600    3.9240  3.1185 11.3036  0.0001  0.0209   0.0209   0.0546    0.0490   0.0000   441.5816      0.184527       21.1983     0.0644754      -3.76859      -3.61158      0.481850      0.650363      0.724894      0.819261      0.862149      0.908623
  71  11 3606.3689    3.0672  5.3273 10.7781 -0.0003  0.0314   0.0122   0.0854    0.0422   0.0000   441.1187      0.723333       23.1854      -2.95434      -1.94592      -2.77683      0.716252      0.969087       1.06951       1.23129       1.26861       1.35173
  71  12 3799.5034    2.3435  8.5062 10.6386 -0.0006  0.0509   0.0075   0.1368    0.0318   0.0000   440.6429      0.841864       18.7440      0.570075      -1.86460      -6.07853       1.15394       1.56695       1.72290       1.95942       2.05547       2.16311
  72   1 1298.5047    0.1212  0.1382  9.0270  0.0000  0.0063   0.0042   0.0151    0.0141   0.0000   440.3109     -0.673737       21.4316      0.228447      -3.54859     -0.143621      0.161751      0.192757      0.218420      0.268930      0.295107      0.305126
  72   2 1629.8800    0.3010  0.3559  9.0581  0.0000  0.0082   0.0052   0.0181    0.0203   0.0000   441.7665     -0.176092       21.3727     0.0855007      -3.51080     -0.241093      0.195343      0.271825      0.299308      0.332221      0.346131      0.368138
  72   3 1898.6330    0.6230  0.8159  9.0512  0.0000  0.0110   0.0069   0.0279    0.0451   0.0000   441.5075     -0.348113       20.9601     -0.770341      -4.00482     -0.480330      0.235395      0.323025      0.359473      0.404916      0.420775      0.444527
  72   4 2148.8452    1.0701  1.1831  9.5447  0.0000  0.0129   0.0101   0.0351    0.0731   0.0000   441.9778     -0.385630       21.2497     -0.364460      -3.75638      0.910000      0.283394      0.389082      0.427344      0.484374      0.507987      0.542816
  72   5 2381.7638    1.7370  1.5448 10.0087  0.0000  0.0145   0.0137   0.0377    0.0757   0.0000   442.5614      -1.17349       21.8167      0.176977      -3.60232     -0.960175      0.326366      0.441706      0.485619      0.558743      0.591652      0.622007
  72   6 2601.0886    2.6537  1.6721 10.4536  0.0000  0.0145   0.0194   0.0375    0.0882   0.0000   442.3654     -0.544835       20.9280     -0.517094      -4.48425     -0.978647      0.338318      0.444261      0.490333      0.563531      0.595770      0.627562
  72   7 2815.5131    3.7086  1.4387 11.4030  0.0002  0.0130   0.0297   0.0358    0.0914   0.0000   441.9809    -0.0464157       21.9948      -1.61777      -4.03379      -1.06107      0.294598      0.387988      0.439501      0.500994      0.525386      0.543124
  72   8 3024.3837    4.7327  1.5040 11.7482  0.0000  0.0132   0.0369   0.0366    0.1044   0.0000   442.2819      0.670567       21.8258      -1.25197      -3.41895      -1.93856      0.297374      0.402457      0.436309      0.511091      0.528356      0.566088
  72   9 3227.4431    4.7113  1.9927 11.6772 -0.0000  0.0156   0.0314   0.0413    0.0738   0.0000   442.4299      0.233806       21.3782      -1.23820      -3.14623      -2.21029      0.357308      0.472028      0.519092      0.616398      0.622996      0.664070
  72  10 3426.7179    3.8404  3.2434 11.2153  0.0000  0.0209   0.0199   0.0574    0.0498   0.0000   441.1246      0.281536       22.1947       1.21740      -3.76577      -3.25313      0.478950      0.645106      0.710630      0.812736      0.846663      0.886715
  72  11 3623.2887    3.0004  5.6655 10.7215  0.0000  0.0331   0.0114   0.0904    0.0428   0.0000   441.5331      -1.91803       25.1261      -1.16901      -1.90379      -2.96396      0.749535       1.01471       1.11510       1.28067       1.32974       1.39662
  73   1 1306.2032    0.1138  0.1344  9.0511  0.0000  0.0065   0.0040   0.0157    0.0138   0.0000   440.3182     -0.117691       21.6880    -0.0296061      -3.94863      0.160070      0.136801      0.178934      0.232755      0.243332      0.245012      0.283620
  73   2 1638.6012    0.3206  0.3877  9.0155  0.0000  0.0083   0.0052   0.0193    0.0214   0.0000   441.6051     -0.500747       21.3166     -0.275621      -3.58042    -0.0536543      0.171272      0.238422      0.257881      0.298192      0.298029      0.317743
  73   3 1908.3052    0.6553  0.8200  9.1124  0.0000  0.0109   0.0071   0.0275    0.0453   0.0000   442.1245     -0.466603       21.4718       1.16690      -3.76913      0.123569      0.239063      0.321271      0.358723      0.404841      0.441290      0.464671
  73   4 2159.7919    1.0871  1.3059  9.2795  0.0000  0.0133   0.0094   0.0355    0.0787   0.0000   442.2096     -0.460941       21.1071      0.112097      -3.97428      -1.10176      0.298088      0.407065      0.445548      0.508837      0.528519      0.556470
  73   5 2393.3880    1.7856  1.6991  9.8143  0.0000  0.0148   0.0131   0.0394    0.0789   0.0000   442.2457     -0.277596       21.9529      -1.45829      -2.93942     -0.795750      0.332612      0.434429      0.480985      0.554683      0.575183      0.600099
  73   6 2613.7028    2.7457  1.6388 10.3030  0.0000  0.0139   0.0198   0.0375    0.1036   0.0000   442.0271     -0.413832       21.5920      -1.38349      -3.70659     -0.769284      0.313578      0.418950      0.465818      0.536433      0.559506      0.595604
  73   7 2829.1709    3.8698  1.4066 11.3989  0.0000  0.0128   0.0312   0.0347    0.1064   0.0000   442.5254     -0.242689       20.6050      -1.10460      -3.33725     -0.969477      0.289516      0.387574      0.420890      0.492532      0.522690      0.555302
  73   8 3038.8299    4.7531  1.5012 11.7209  0.0000  0.0133   0.0365   0.0349    0.1035   0.0000   442.1389      0.658180       21.5935      -1.49221      -2.79260      -1.38111      0.304593      0.409029      0.456492      0.512881      0.536589      0.577788
  73   9 3242.6487    4.7510  2.0981 11.3203  0.0000  0.0157   0.0300   0.0414    0.0889   0.0000   442.7535      0.404798       21.2121     -0.672604      -2.58005      -1.82999      0.363852      0.489015      0.545373      0.623587      0.643413      0.679215
  73  10 3442.7676    3.7556  3.5531 11.1742  0.0001  0.0223   0.0184   0.0606    0.0472   0.0000   441.7049     -0.404441       21.7889     -0.311951      -3.67798      -2.35255      0.500650      0.674779      0.742724      0.856684      0.888703      0.955759
  73  11 3640.0823    2.9503  5.8605 10.7912  0.0001  0.0346   0.0110   0.0925    0.0402   0.0000   442.4180      0.117067       22.1349      0.806933      -1.98772      -3.08679      0.765765       1.05736       1.15408       1.32587       1.36690       1.46456
  74   1 1313.8393    0.1208  0.1391  8.9351  0.0000  0.0059   0.0040   0.0151    0.0138   0.0000   440.4655    -0.0787319       21.5825      0.186825      -4.39599     -0.189362      0.144649      0.186763      0.211755      0.231112      0.248454      0.251928
  74   2 1647.2143    0.3284  0.4146  8.9521  0.0000  0.0086   0.0052   0.0200    0.0221   0.0000   441.6083     -0.463578       21.7644     -0.147932      -3.63793     -0.216869      0.179496      0.257060      0.282889      0.321037      0.334445      0.342694
  74   3 1917.8920    0.6652  0.8880  8.9527  0.0000  0.0113   0.0069   0.0285    0.0484   0.0000   441.9447     -0.285252       21.1522      -1.08691      -4.05390      0.332116      0.230666      0.320646      0.363293      0.400219      0.420088      0.443892
  74   4 2170.6608    1.1320  1.2870  9.3250  0.0000  0.0130   0.0099   0.0346    0.0768   0.0000   442.1954     -0.460097       22.2582     -0.602561      -3.99419     -0.714031      0.288825      0.376961      0.419532      0.482533      0.500109      0.530577
  74   5 2404.9466    1.8518  1.5963  9.8968  0.0000  0.0144   0.0140   0.0373    0.0796   0.0000   441.4588     0.0632168       22.2608      0.621269      -3.50523      -1.15447      0.316230      0.419637      0.466706      0.534478      0.560470      0.589304
  74   6 2626.3079    2.7825  1.6831 10.3963  0.0001  0.0141   0.0201   0.0378    0.0930   0.0000   442.6571      0.283934       22.1900     -0.721489      -4.62182      -1.41811      0.321695      0.426340      0.465055      0.545240      0.560695      0.595585
  74   7 2842.7832    3.9192  1.4417 11.4159  0.0000  0.0129   0.0309   0.0347    0.0942   0.0000   442.2808      0.345558       21.2649    -0.0646795      -3.59064     -0.843154      0.293686      0.392481      0.430191      0.505437      0.509646      0.541554
  74   8 3053.2331    4.8655  1.5128 11.6618  0.0000  0.0129   0.0365   0.0353    0.0984   0.0000   442.3744     0.0985273       21.6300     -0.288083      -4.48673      -2.01245      0.298180      0.383510      0.429335      0.494298      0.524429      0.541207
  74   9 3257.8412    4.6317  2.1230 11.6383  0.0000  0.0162   0.0295   0.0428    0.0660   0.0000   442.0798      0.868039       21.4495      -1.30321      -3.64677      -3.22870      0.354777      0.488245      0.524139      0.610463      0.633326      0.684507
  74  10 3458.7039    3.7012  3.6901 10.9905  0.0000  0.0229   0.0176   0.0618    0.0498   0.0000   442.7106       1.82641       20.8902     -0.315125      -2.79191      -2.26238      0.508274      0.684431      0.751374      0.863029      0.888472      0.939722
  74  11 3656.8454    2.8166  6.0490 10.8186 -0.0003  0.0359   0.0104   0.0976    0.0374   0.0000   442.2855      -1.34690       21.6816      0.658662      -5.89666      -4.07220      0.776245       1.05898       1.18051       1.33223       1.40436       1.48054
  75   1 1321.4285    0.1261  0.1549  8.9874  0.0000  0.0065   0.0040   0.0165    0.0140   0.0000   440.3159     -0.165690       21.2249      0.117138      -4.07139     -0.249857      0.146158      0.190645      0.225829      0.227861      0.265552      0.267000
  75   2 1655.7545    0.3322  0.3765  9.0679  0.0000  0.0078   0.0053   0.0186    0.0208   0.0000   441.5068     -0.250192       21.8122     -0.134407      -4.16272     -0.226836      0.173675      0.222403      0.253021      0.283243      0.320618      0.337775
  75   3 1927.4217    0.6881  0.8365  9.0581  0.0000  0.0105   0.0072   0.0272    0.0474   0.0000   441.8864     -0.402163       21.3364      0.185599      -3.73101      0.208925      0.223826      0.305097      0.340860      0.371603      0.398329      0.431962
  75   4 2181.4223    1.1637  1.3310  9.3244  0.0000  0.0131   0.0097   0.0349    0.0758   0.0000   442.3470      0.489188       21.8910     -0.220048      -4.09010     -0.534791      0.278218      0.373877      0.413679      0.485551      0.498698      0.517249
  75   5 2416.4479    1.8619  1.6463 10.0676 -0.0000  0.0147   0.0139   0.0381    0.0721   0.0000   441.5822      0.584735       21.3859     -0.537528      -3.54746      -1.15600      0.331342      0.435485      0.477542      0.552968      0.577343      0.619212
  75   6 2638.7895    2.7900  1.7230 10.6371 -0.0000  0.0144   0.0199   0.0388    0.0795   0.0000   442.3602     -0.199860       22.9078     0.0322228      -3.99606     -0.638419      0.316884      0.423075      0.460891      0.535399      0.550908      0.583044
  75   7 2856.2822    3.9848  1.4911 11.4195  0.0000  0.0130   0.0306   0.0352    0.0964   0.0000   442.1245      0.139980       21.4472     -0.780042      -3.00838      -2.33739      0.292310      0.387120      0.428769      0.491973      0.516250      0.537820
  75   8 3067.4823    4.8983  1.5278 11.7406  0.0000  0.0133   0.0368   0.0348    0.1024   0.0000   442.6182      0.399577       21.9508      -1.45058      -3.46300      -1.95708      0.292698      0.390780      0.428925      0.495193      0.504595      0.538391
  75   9 3272.8726    4.6231  2.2084 11.6360  0.0001  0.0163   0.0287   0.0433    0.0661   0.0000   442.4506      0.491329       20.5544     -0.778337      -4.13564      -2.54183      0.361747      0.488551      0.539951      0.624170      0.644083      0.674724
  75  10 3474.6217    3.6717  3.7685 11.0817  0.0000  0.0233   0.0173   0.0624    0.0483   0.0000   441.5534    -0.0678507       21.1259     -0.745136      -2.97337      -2.77252      0.516370      0.685185      0.757998      0.861396      0.910439      0.965149
  75  11 3673.4243    2.8219  6.4210 10.8006  0.0000  0.0376   0.0100   0.1027    0.0384   0.0000   441.0600     -0.914924       22.0265      -1.29775      -3.00680      -3.72024      0.811638       1.09980       1.20711       1.37916       1.43771       1.51456
  76   1 1328.9564    0.1282  0.1277  8.9530  0.0000  0.0052   0.0041   0.0133    0.0136   0.0000   440.3715    0.00561542       21.4837     -0.186755      -4.36854      0.178693      0.112429      0.145229      0.171461      0.184971      0.203507      0.230832
  76   2 1664.1877    0.3375  0.3999  9.0052  0.0000  0.0082   0.0053   0.0189    0.0217   0.0000   441.4398     0.0322543       21.4156      0.286699      -4.11975      0.144096      0.172591      0.225010      0.258759      0.283827      0.291369      0.314414
  76   3 1936.9027    0.6974  0.8725  9.0324  0.0000  0.0110   0.0071   0.0273    0.0491   0.0000   441.8001     -0.177124       21.6470     -0.126308      -4.22814     -0.470447      0.228433      0.307709      0.339622      0.384247      0.414884      0.433076
  76   4 2192.1207    1.1784  1.2467  9.6256  0.0000  0.0128   0.0105   0.0343    0.0713   0.0000   442.4952     0.0910371       21.0194      0.148842      -4.27178     -0.283406      0.274771      0.372750      0.409289      0.471032      0.485496      0.527172
  76   5 2427.8466    1.9341  1.6764 10.0074  0.0000  0.0145   0.0140   0.0381    0.0713   0.0000   442.5382      0.101705       22.0501      -1.02719      -5.51510     -0.508920      0.309219      0.404924      0.452452      0.515944      0.535703      0.575379
  76   6 2651.2309    2.8874  1.6484 10.6468  0.0001  0.0141   0.0209   0.0376    0.0880   0.0000   443.0108      0.284525       22.0877     -0.513129      -3.80006      -1.34600      0.305948      0.411043      0.440220      0.509190      0.535677      0.563303
  76   7 2869.7156    4.0696  1.5341 11.1934  0.0000  0.0130   0.0299   0.0348    0.1027   0.0000   442.7195     -0.222080       20.8993     -0.657614      -3.31427     -0.845931      0.287630      0.374018      0.421926      0.486914      0.508368      0.539139
  76   8 3081.6804    4.8232  1.5621 11.9366 -0.0002  0.0132   0.0360   0.0362    0.0794   0.0000   442.0628      0.603622       21.8608     -0.724793      -3.96366      -1.92067      0.293188      0.387532      0.425151      0.485751      0.502505      0.530679
  76   9 3287.8632    4.5351  2.2890 11.6238  0.0000  0.0166   0.0278   0.0449    0.0630   0.0000   442.2315      0.213582       21.8109      -1.64475      -4.27208      -2.22271      0.365222      0.485236      0.534215      0.613110      0.632256      0.673772
  76  10 3490.3964    3.5850  3.8610 11.0911  0.0000  0.0238   0.0166   0.0641    0.0456   0.0000   442.6515      0.849800       20.0010      -1.16671      -2.64706      -2.08776      0.517011      0.690421      0.758267      0.860933      0.916559      0.966038
  76  11 3689.8157    2.7074  6.9021 10.7806 -0.0003  0.0403   0.0091   0.1107    0.0358   0.0000   441.4986      -1.30337       22.6396       1.87070      -2.63741      -2.79158      0.865204       1.16473       1.29051       1.47243       1.55980       1.63326
  77   1 1336.4056    0.1285  0.1412  8.9846  0.0000  0.0055   0.0040   0.0148    0.0136   0.0000   440.5506      0.240373       21.2509      0.171466      -3.65604      0.172930      0.114596      0.151685      0.175251      0.195427      0.214000      0.223817
  77   2 1672.5201    0.3485  0.4574  9.0213  0.0000  0.0089   0.0052   0.0205    0.0230   0.0000   441.5367     -0.198194       21.8921      0.242671      -4.57222     -0.125437      0.183308      0.254761      0.274507      0.314998      0.321267      0.350462
  77   3 1946.2791    0.7188  0.8965  9.1897  0.0000  0.0108   0.0073   0.0289    0.0472   0.0000   441.8813     -0.459771       21.5612      0.168259      -3.86798     -0.268922      0.221372      0.306612      0.336591      0.384859      0.401573      0.414387
  77   4 2202.6659    1.1985  1.4208  9.4702  0.0000  0.0135   0.0096   0.0365    0.0647   0.0000   442.6388     -0.264039       21.9481     -0.125756      -3.38595     -0.476562      0.282524      0.378841      0.429913      0.491707      0.510050      0.545571
  77   5 2439.1255    2.0132  1.6474 10.0370  0.0003  0.0141   0.0146   0.0381    0.0799   0.0000   442.9455     -0.830262       20.7181     -0.311465      -3.90826      -1.07815      0.304728      0.407755      0.449463      0.513746      0.537447      0.571199
  77   6 2663.5366    2.9391  1.6218 10.8055  0.0000  0.0138   0.0213   0.0372    0.0810   0.0000   443.4026      0.322853       20.7777     0.0688119      -3.31789     -0.387317      0.290409      0.386506      0.416157      0.479371      0.514565      0.541152
  77   7 2883.0337    4.0852  1.4057 11.8008  0.0000  0.0126   0.0330   0.0351    0.0872   0.0000   442.7602     -0.297500       21.4869      -1.00253      -3.92798      -2.57008      0.273261      0.365045      0.398510      0.464813      0.473764      0.510830
  77   8 3095.7639    4.9631  1.5471 11.9902  0.0000  0.0132   0.0369   0.0357    0.0852   0.0000   442.2361     0.0641053       21.7971     -0.867044      -4.05840      -1.58368      0.283476      0.376398      0.415412      0.478591      0.499441      0.532617
  77   9 3302.7297    4.4378  2.4704 11.4039  0.0000  0.0170   0.0253   0.0460    0.0637   0.0000   442.3576      0.769065       21.3803      -1.16205      -3.19492      -2.11186      0.373082      0.495394      0.544845      0.631960      0.655166      0.693125
  77  10 3506.0733    3.5010  4.2927 11.0671 -0.0002  0.0255   0.0153   0.0701    0.0443   0.0000   442.6341       1.15084       20.4144       1.63869      -1.32487      -4.17270      0.547417      0.733813      0.802336      0.922203      0.967358       1.01853
  77  11 3706.3122    2.6450  7.1421 10.8487  0.0002  0.0421   0.0089   0.1140    0.0347   0.0000   441.4499      0.246489       20.3170      0.795688      -3.40537      -2.27733      0.875829       1.19921       1.33151       1.51007       1.56626       1.66695
  78   0  900.0361    0.0241  0.0028  9.2924  0.0000  0.0042   0.0057   0.0034    0.0118   0.0000   436.8029      0.291113       21.3363     -0.430862      -3.45061      0.139197      0.110311      0.116330      0.147543      0.178455      0.168981      0.300118
  78   1 1343.8208    0.1325  0.1624  8.9042  0.0000  0.0064   0.0039   0.0152    0.0139   0.0000   440.5450     -0.131812       21.4942      0.335024      -3.88438      0.432615      0.137892      0.174553      0.190534      0.229460      0.255742      0.262948
  78   2 1680.7725    0.3614  0.5090  8.9746  0.0000  0.0094   0.0051   0.0221    0.0244   0.0000   441.4172     -0.307172       21.5451     -0.332783      -4.80558     -0.333325      0.187419      0.256074      0.282330      0.317997      0.341813      0.357818
  78   3 1955.6297    0.7372  0.9337  9.0004  0.0000  0.0112   0.0072   0.0280    0.0531   0.0000   441.9024     -0.201073       21.4119     -0.102605      -4.50020     -0.398190      0.233207      0.319937      0.348961      0.390773      0.410180      0.416937
  78   4 2213.2129    1.2270  1.3798  9.5032  0.0000  0.0132   0.0100   0.0357    0.0686   0.0000   442.4259      0.285870       21.7051     -0.328063      -3.80562      0.248286      0.277163      0.358190      0.402758      0.470664      0.496552      0.519407
  78   5 2450.2927    1.9812  1.7826  9.9626  0.0000  0.0150   0.0137   0.0389    0.0733   0.0000   442.1732     -0.201062       21.5126      0.276658      -3.27747      -1.43931      0.313472      0.422590      0.469391      0.535259      0.555054      0.600081
  78   6 2675.8278    3.0389  1.6844 10.8513 -0.0001  0.0140   0.0217   0.0374    0.0777   0.0000   442.5844      0.350522       21.5713      -2.04870      -2.43560     -0.698368      0.295372      0.393257      0.437297      0.495747      0.521480      0.553866
  78   7 2896.2676    4.2095  1.5348 11.4881  0.0000  0.0131   0.0311   0.0350    0.0899   0.0000   442.2847      0.339252       21.3271     -0.340490      -2.72434      -1.14210      0.273855      0.372087      0.405004      0.472629      0.482927      0.520642
  78   8 3109.7518    4.9386  1.6304 11.7724  0.0000  0.0134   0.0353   0.0357    0.0890   0.0000   442.4952      0.374324       22.4078      -1.28429      -4.40734      -2.22949      0.287207      0.379698      0.418239      0.477413      0.499691      0.529932
  78   9 3317.4946    4.4402  2.4796 11.4594  0.0000  0.0172   0.0253   0.0461    0.0610   0.0000   442.0389      0.705999       21.1526      -1.39765      -3.08390      -2.57170      0.364183      0.481378      0.533309      0.609427      0.622368      0.666721
  78  10 3521.6716    3.4130  4.3205 11.0601  0.0002  0.0259   0.0148   0.0705    0.0435   0.0000   442.3281      0.136364       22.0627     -0.191956      -3.52010     -0.260051      0.541726      0.732039      0.811667      0.932461      0.971105       1.02193
  78  11 3722.5858    2.6164  7.2417 10.8190 -0.0003  0.0430   0.0087   0.1161    0.0338   0.0000   441.5684      0.778569       19.4653       1.20481      -2.57885      -3.04856      0.897733       1.21847       1.36768       1.54548       1.62721       1.69710
  79   1 1351.1789    0.1460  0.1811  8.9083  0.0000  0.0066   0.0039   0.0150    0.0140   0.0000   440.3026     -0.254093       21.4127      0.183415      -3.91828     0.0871858      0.126916      0.170167      0.197441      0.229123      0.238567      0.256917
  79   2 1688.9256    0.3705  0.5015  8.9528  0.0000  0.0092   0.0051   0.0216    0.0240   0.0000   441.2954    -0.0641415       21.4785      0.237128      -4.19237    -0.0574505      0.172688      0.246804      0.277527      0.295398      0.318921      0.338301
  79   3 1964.8872    0.7464  0.9887  9.0451 -0.0002  0.0116   0.0072   0.0294    0.0535   0.0000   441.9637    0.00673193       21.9181     -0.532513      -4.35132     -0.147776      0.232632      0.314761      0.351994      0.392519      0.421800      0.435038
  79   4 2223.6088    1.2780  1.4184  9.4383  0.0000  0.0134   0.0101   0.0348    0.0712   0.0000   442.0341     -0.685469       21.4574      0.764928      -4.08693      0.745670      0.277352      0.364731      0.402625      0.459452      0.485928      0.522092
  79   5 2461.4376    2.0574  1.8011 10.1066  0.0000  0.0149   0.0141   0.0397    0.0699   0.0000   442.3315     -0.352974       21.4789      0.424511      -4.00436      0.630565      0.309713      0.414050      0.450428      0.523974      0.540385      0.573797
  79   6 2688.0578    3.0745  1.6721 10.7296  0.0000  0.0139   0.0214   0.0366    0.0837   0.0000   442.3991      0.572515       21.2257    -0.0975878      -4.24285     -0.970516      0.291519      0.398816      0.439719      0.505913      0.520811      0.548163
  79   7 2909.4361    4.3175  1.4364 11.6864  0.0000  0.0127   0.0333   0.0339    0.0903   0.0000   442.4396     -0.118780       21.5029      -1.02291      -2.87306      -1.79971      0.264271      0.352817      0.378661      0.442856      0.471855      0.498508
  79   8 3123.6869    4.9346  1.6753 11.7649  0.0000  0.0135   0.0344   0.0363    0.0838   0.0000   442.5538      0.413142       21.6492     -0.821443      -3.76713      -3.06150      0.283776      0.377133      0.413472      0.469667      0.496793      0.532774
  79   9 3332.2778    4.4280  2.4845 11.4251  0.0000  0.0173   0.0252   0.0456    0.0627   0.0000   442.5014      0.373478       21.8142      0.597382      -3.30219      -1.97472      0.367887      0.495939      0.540959      0.622846      0.647848      0.684063
  79  10 3537.1580    3.3563  4.6381 11.0232 -0.0005  0.0271   0.0138   0.0748    0.0418   0.0000   442.3897    -0.0138916       22.8271       1.17447      -1.37334      -3.99017      0.566368      0.770580      0.853874      0.974510       1.03752       1.08361
  79  11 3738.8126    2.5834  7.7864 10.7583  0.0003  0.0456   0.0082   0.1233    0.0330   0.0000   440.9571    -0.0957873       20.9391      0.590715      -2.64480      -2.95529      0.935391       1.27064       1.41861       1.61307       1.68650       1.77137
  80   1 1358.4632    0.1509  0.1570  8.8886  0.0000  0.0053   0.0041   0.0138    0.0138   0.0000   440.5593     -0.210402       21.1228    -0.0728960      -3.80935      0.249718      0.118502      0.153177      0.172197      0.203496      0.240356      0.249527
  80   2 1697.0229    0.3812  0.5057  8.9481 -0.0003  0.0089   0.0052   0.0215    0.0249   0.0000   441.1514     -0.235178       21.2315     0.0351967      -4.05295     -0.698270      0.172488      0.239257      0.270238      0.303306      0.318978      0.338889
  80   3 1974.1390    0.7658  1.0004  9.0210  0.0000  0.0113   0.0073   0.0295    0.0552   0.0000   441.7057      0.350798       21.5657     -0.211777      -3.71113      0.491018      0.219930      0.303809      0.331882      0.384236      0.405966      0.431044
  80   4 2233.9062    1.3044  1.4796  9.3890  0.0000  0.0135   0.0100   0.0361    0.0725   0.0000   442.5123     -0.360742       22.2042     -0.592619      -3.76203     -0.666161      0.280139      0.376697      0.419996      0.468808      0.493829      0.530772
  80   5 2472.5037    2.1016  1.8184 10.1467  0.0000  0.0147   0.0143   0.0396    0.0672   0.0000   442.1377     -0.164123       22.2417     -0.466665      -3.41406     -0.163109      0.307185      0.405139      0.450452      0.515375      0.536475      0.571785
  80   6 2700.1699    3.1373  1.7274 10.6304  0.0000  0.0138   0.0213   0.0369    0.0874   0.0000   442.3702      0.383689       21.3110     -0.679595      -4.14058      -1.06295      0.290051      0.378327      0.418013      0.484197      0.521992      0.546157
  80   7 2922.4817    4.4007  1.4976 11.4362  0.0000  0.0128   0.0326   0.0337    0.1079   0.0000   442.4058      0.842810       21.6280     -0.769384      -3.48355      -1.42634      0.272261      0.362400      0.396277      0.458869      0.479567      0.502132
  80   8 3137.4877    5.0130  1.7228 11.6700  0.0000  0.0136   0.0342   0.0364    0.0878   0.0000   442.4552      0.518850       21.0879     -0.863578      -3.52947      -1.81374      0.282122      0.374263      0.409126      0.478321      0.491249      0.524039
  80   9 3346.8820    4.2562  2.8149 11.4128  0.0000  0.0188   0.0225   0.0490    0.0527   0.0000   443.0082      0.768813       21.3515      -1.41201      -2.75978      -3.60577      0.379774      0.517585      0.565323      0.661203      0.681977      0.730673
  80  10 3552.5896    3.3180  4.7945 10.9272  0.0007  0.0280   0.0132   0.0768    0.0442   0.0000   441.7432     -0.155021       20.6910     -0.697652      -1.53385      -2.09083      0.568151      0.780714      0.865338      0.991471       1.04480       1.10225
  81   0  916.6685    0.0233  0.0059  9.2174 -0.0165  0.0060   0.0045   0.0044    0.0116   0.0000   436.4079     -0.391067       21.5161     -0.415774      -4.80509     0.0518420      0.126656      0.143515      0.182648      0.181393      0.228700      0.269312
  81   1 1365.7027    0.1474  0.1824  8.8990  0.0000  0.0065   0.0039   0.0157    0.0139   0.0000   440.2688     -0.278408       21.3087     -0.130612      -4.29957      0.311917      0.133987      0.179466      0.193439      0.223975      0.241835      0.242424
  81   2 1705.0196    0.3910  0.4886  8.9667  0.0000  0.0085   0.0053   0.0204    0.0246   0.0000   441.2250     -0.168897       21.4183     -0.492813      -3.70232     0.0912212      0.167691      0.229972      0.256509      0.283596      0.301549      0.319738
  81   3 1983.2734    0.7638  0.9876  9.1000  0.0000  0.0113   0.0072   0.0289    0.0521   0.0000   442.0024     -0.631091       21.5011     -0.155622      -3.82675      0.225498      0.224263      0.299749      0.332936      0.377013      0.389809      0.422401
  81   4 2244.1502    1.3614  1.4757  9.3598  0.0000  0.0133   0.0102   0.0353    0.0754   0.0000   442.3669     -0.100257       20.8684     -0.834061      -3.96665     -0.470980      0.266918      0.360504      0.398153      0.450617      0.476129      0.498437
  81   5 2483.4392    2.1628  1.7744 10.2099  0.0000  0.0146   0.0149   0.0391    0.0696   0.0000   442.2457     0.0123780       21.6181     -0.317281      -4.08537     -0.445220      0.295541      0.397164      0.431918      0.506769      0.519064      0.560506
  81   6 2712.2480    3.2317  1.5891 10.8015  0.0000  0.0133   0.0230   0.0354    0.0939   0.0000   442.6185      0.541404       21.6208     -0.742837      -3.08465      -1.57080      0.270536      0.356553      0.387795      0.460563      0.472329      0.505392
  81   7 2935.4824    4.4252  1.5148 11.5772  0.0000  0.0130   0.0324   0.0333    0.0909   0.0000   442.3480      0.286811       21.2147     -0.269931      -3.31513      -2.24988      0.267212      0.366358      0.402308      0.459777      0.483943      0.523973
  81   8 3151.2420    4.9414  1.7774 11.7569 -0.0000  0.0140   0.0332   0.0367    0.0794   0.0000   442.3606    -0.0957928       22.3714     -0.357600      -4.40023      -1.92864      0.292822      0.387866      0.429289      0.494608      0.514884      0.547307
  81   9 3361.3692    4.2042  2.8913 11.4267 -0.0000  0.0188   0.0220   0.0509    0.0508   0.0000   442.0487      0.185145       21.9183      -1.39294      -2.40530      -1.00265      0.383599      0.518425      0.569612      0.661063      0.681583      0.720590
  81  10 3567.9846    3.2746  5.2486 10.9375 -0.0006  0.0304   0.0122   0.0828    0.0422   0.0000   443.3533      0.603444       20.6708      -1.49033      -2.91439      -4.01986      0.604738      0.826345      0.923474       1.03978       1.09871       1.15925
  82   1 1372.8841    0.1460  0.1663  8.9253  0.0000  0.0058   0.0039   0.0151    0.0136   0.0000   440.3091     -0.250940       21.4517   -0.00598723      -4.00348     -0.426375      0.112129      0.159844      0.180570      0.201979      0.217302      0.228433
  82   2 1712.9389    0.4077  0.5454  8.9302  0.0000  0.0090   0.0053   0.0217    0.0267   0.0000   441.1855     -0.185612       21.6651     -0.491987      -4.32145     -0.310664      0.177555      0.241829      0.274039      0.296840      0.325946      0.335128
  82   3 1992.3744    0.7844  0.9684  9.1303  0.0000  0.0109   0.0074   0.0289    0.0528   0.0000   442.0501      0.120824       21.4703      0.102012      -3.51736     -0.314331      0.212055      0.294879      0.319978      0.365068      0.389265      0.410431
  82   4 2254.3070    1.3499  1.5398  9.5606  0.0000  0.0138   0.0102   0.0370    0.0662   0.0000   441.8686    -0.0548627       21.1186     0.0290186      -3.59765     -0.177427      0.267063      0.361644      0.398984      0.465501      0.471562      0.505134
  82   5 2494.3420    2.2123  1.7973 10.2365  0.0000  0.0146   0.0150   0.0394    0.0714   0.0000   442.4092     0.0747839       21.9824     -0.861866      -4.64900     -0.704846      0.289096      0.390142      0.426735      0.493290      0.509210      0.547418
  82   6 2724.2325    3.2789  1.7163 10.8013  0.0000  0.0138   0.0223   0.0361    0.0852   0.0000   442.5428     0.0937041       22.0345     -0.620289      -5.32676      -1.63507      0.285237      0.374721      0.416934      0.479870      0.491282      0.533126
  82   7 2948.3644    4.5371  1.5308 11.5124  0.0000  0.0128   0.0328   0.0338    0.0999   0.0000   442.0633     -0.170642       22.1721     -0.751906      -3.76494      -1.35787      0.265566      0.356538      0.387671      0.446233      0.468828      0.502711
  82   8 3164.8540    4.9246  1.7976 11.7601  0.0000  0.0139   0.0327   0.0375    0.0813   0.0000   442.3019      0.660710       21.3542      -1.45838      -4.22616      -1.94670      0.281434      0.373219      0.421796      0.479399      0.500669      0.533179
  82   9 3375.8870    4.1589  3.0168 11.4062  0.0000  0.0192   0.0210   0.0517    0.0495   0.0000   441.9108      0.136602       21.1825     -0.531670      -3.12706      -1.73231      0.388206      0.516467      0.571977      0.650891      0.690124      0.720867
  82  10 3583.1508    3.1623  5.4347 11.0498  0.0007  0.0316   0.0118   0.0875    0.0393   0.0000   442.2683     -0.229497       21.5627      -2.68244      -2.57274      -3.61517      0.630145      0.848948      0.932502       1.07512       1.13407       1.20236
  83   1 1380.0323    0.1586  0.1448  8.8484  0.0000  0.0050   0.0042   0.0119    0.0136   0.0000   440.2568    -0.0589990       21.4107    -0.0288155      -4.58627      0.161340      0.102659      0.141119      0.152656      0.177321      0.197142      0.205925
  83   2 1720.7923    0.4206  0.5482  8.8281  0.0000  0.0087   0.0053   0.0212    0.0268   0.0000   441.1644     -0.459813       21.7517      0.427956      -4.08107     -0.334969      0.164813      0.226901      0.251646      0.284946      0.294389      0.314778
  83   3 2001.4488    0.7949  1.1129  9.0288  0.0000  0.0122   0.0073   0.0318    0.0589   0.0000   442.0037     -0.928981       22.0137      0.311618      -3.67450    -0.0314625      0.227301      0.319087      0.349011      0.395230      0.413657      0.436831
  83   4 2264.3584    1.3930  1.5824  9.4827  0.0000  0.0138   0.0103   0.0365    0.0664   0.0000   441.8997     -0.375339       22.3109      0.591424      -3.44854     -0.473026      0.272654      0.364771      0.398802      0.466502      0.484067      0.510965
  83   5 2505.1659    2.2404  1.7799 10.1116  0.0000  0.0144   0.0150   0.0380    0.0747   0.0000   442.5830     -0.158135       21.6195      0.127138      -3.37189     -0.260557      0.284274      0.383731      0.421051      0.485292      0.504119      0.535623
  83   6 2736.1692    3.4090  1.6510 10.5503  0.0000  0.0133   0.0233   0.0351    0.1126   0.0000   442.4118      0.529278       22.1645     -0.785246      -3.64042      -1.54642      0.271066      0.358230      0.391733      0.452347      0.471001      0.505247
  83   7 2961.1731    4.5821  1.5203 11.6052 -0.0001  0.0125   0.0330   0.0340    0.0876   0.0000   442.9196      0.387220       21.4378     -0.653032      -4.13841      -1.95028      0.249713      0.325345      0.358776      0.419211      0.435059      0.465214
  83   8 3178.4322    4.9092  1.9541 11.5111 -0.0000  0.0145   0.0309   0.0386    0.0816   0.0000   442.5145      0.446654       21.4366     -0.601453      -4.05399      -1.98010      0.286628      0.383230      0.425885      0.484499      0.508780      0.548244
  83   9 3390.2786    4.0480  3.2023 11.3432  0.0000  0.0202   0.0199   0.0547    0.0472   0.0000   443.0436       1.17294       22.0356      0.309551      -2.42953      -3.51763      0.392178      0.532132      0.590828      0.676651      0.706755      0.747085
  83  10 3598.3512    3.0827  5.5701 10.9264 -0.0011  0.0329   0.0112   0.0890    0.0401   0.0000   441.9657      0.225061       21.4186    -0.0649491      -3.28516      -4.21738      0.657611      0.877133      0.985757       1.10704       1.17994       1.24336
  84   0  932.9812    0.0275  0.0060  9.1421  0.0013  0.0094   0.0059   0.0044    0.0114   0.0000   436.8639     -0.462375       22.4041     0.0673174      -4.65655     -0.871977      0.125289      0.283869      0.211551      0.279356      0.332200      0.315348
  84   1 1387.1053    0.1559  0.1826  8.8480  0.0000  0.0059   0.0039   0.0142    0.0137   0.0000   440.4281     -0.187617       21.4441      0.337969      -4.22191     -0.274408      0.119042      0.157663      0.174321      0.196985      0.211066      0.223483
  84   2 1728.5666    0.4257  0.5413  8.9236  0.0000  0.0089   0.0054   0.0208    0.0260   0.0000   441.3194    -0.0735604       21.0972    -0.0847337      -3.90891     -0.246370      0.161953      0.231481      0.256569      0.292300      0.320594      0.330918
  84   3 2010.3873    0.8306  1.0554  9.1231  0.0000  0.0115   0.0077   0.0301    0.0580   0.0000   441.5867      0.146307       21.9061     -0.175854      -3.92787     -0.104570      0.224190      0.304315      0.329583      0.386211      0.400709      0.420303
  84   4 2274.3574    1.4360  1.5816  9.5163  0.0000  0.0138   0.0105   0.0365    0.0689   0.0000   442.4202     -0.535006       21.7906      0.410315      -3.66387     -0.817770      0.274983      0.368368      0.408804      0.469034      0.483265      0.507890
  84   5 2515.8859    2.3290  1.8630 10.1664  0.0000  0.0146   0.0150   0.0389    0.0706   0.0000   442.3557    -0.0295685       21.7157     -0.233085      -3.12272      -1.25407      0.288446      0.387606      0.426354      0.504329      0.518524      0.564092
  84   6 2748.0006    3.4013  1.7275 10.8126 -0.0000  0.0136   0.0226   0.0366    0.0848   0.0000   442.5565      0.184195       22.0313     -0.576243      -2.90533      -1.10398      0.268187      0.352734      0.390599      0.454971      0.478851      0.503106
  84   7 2973.9056    4.6695  1.5977 11.4178  0.0000  0.0127   0.0325   0.0346    0.0984   0.0000   442.8526      0.597708       22.1554      0.175373      -4.81568      -1.77419      0.253670      0.338547      0.369166      0.421508      0.448311      0.465864
  84   8 3191.9279    4.9322  2.0073 11.4798  0.0000  0.0147   0.0303   0.0394    0.0818   0.0000   442.6404       1.51061       21.3317      -1.33686      -3.13788      -1.97881      0.283629      0.392704      0.420761      0.488839      0.501874      0.539162
  84   9 3404.5637    4.0216  3.3307 11.3083  0.0000  0.0206   0.0193   0.0562    0.0478   0.0000   442.9479      0.717337       21.4759      -1.57112      -4.25850      -4.02153      0.399470      0.543706      0.595996      0.689850      0.712753      0.759257
  84  10 3613.4373    3.1311  6.1380 10.8288  0.0020  0.0347   0.0105   0.0956    0.0405   0.0000   442.8351      0.843713       20.9168      -1.21842      -3.32655      -2.29889      0.674998      0.911617      0.984794       1.14190       1.20743       1.28852
  85   0  938.3654    0.0298  0.0055  9.1244  0.0000  0.0090   0.0051   0.0031    0.0113   0.0000   436.7344      0.135022       20.7792      0.129359      -3.84737     0.0145698      0.233389      0.334066      0.418372      0.378406      0.336764      0.467826
  85   1 1394.1285    0.1617  0.1888  8.8129  0.0000  0.0060   0.0039   0.0145    0.0139   0.0000   440.3395     -0.168728       21.4833      0.344871      -4.29190     -0.282212      0.112621      0.141202      0.167720      0.190215      0.193689      0.225273
  85   2 1736.2568    0.4271  0.5795  8.8751  0.0000  0.0091   0.0053   0.0222    0.0273   0.0000   440.9598     -0.377566       21.6225    -0.0157901      -3.89666     -0.326894      0.170484      0.230714      0.271720      0.302194      0.314538      0.340525
  85   3 2019.3272    0.8591  1.1256  8.9799  0.0000  0.0116   0.0075   0.0307    0.0624   0.0000   441.6649     -0.120776       22.2020     -0.376320      -4.59102     -0.909317      0.217018      0.296720      0.335469      0.373248      0.403296      0.433429
  85   4 2284.1975    1.4561  1.6215  9.3689  0.0000  0.0138   0.0103   0.0365    0.0744   0.0000   442.1650     -0.604007       21.3624     -0.619236      -3.61520     -0.291996      0.266808      0.354195      0.392300      0.464327      0.481158      0.503387
  85   5 2526.5842    2.3556  1.8223 10.2748  0.0000  0.0144   0.0155   0.0391    0.0697   0.0000   442.2671     -0.184297       21.9386     -0.816034      -3.79916     -0.599180      0.279825      0.374496      0.416386      0.476042      0.500195      0.539388
  85   6 2759.8287    3.4968  1.6710 10.8881  0.0000  0.0134   0.0237   0.0351    0.0870   0.0000   442.5969      0.117280       21.1770     -0.427633      -4.28929     -0.819429      0.267236      0.349180      0.381793      0.448440      0.465905      0.491590
  85   7 2986.5244    4.6578  1.5956 11.6909  0.0000  0.0130   0.0324   0.0345    0.0802   0.0000   442.8005      0.300976       22.2296     -0.357512      -4.15306      -2.01683      0.247463      0.341801      0.377154      0.434426      0.449960      0.480350
  85   8 3205.3224    4.8714  2.0254 11.4343  0.0000  0.0144   0.0293   0.0389    0.0784   0.0000   442.5923      0.454237       22.4193      -1.01433      -3.50581      -1.69135      0.289293      0.380898      0.426615      0.502046      0.519556      0.547514
  85   9 3418.7837    3.9871  3.4672 11.2128  0.0000  0.0212   0.0185   0.0567    0.0487   0.0000   441.7141       1.31130       21.6840      -1.55265      -3.44023      -2.03328      0.410841      0.551657      0.606783      0.694224      0.735973      0.771175
  85  10 3628.5563    2.9902  5.8116 10.9931 -0.0017  0.0344   0.0106   0.0935    0.0368   0.0000   442.2825      0.129650       22.7950      -1.39048      -1.61984      -5.80454      0.663447      0.889224      0.981720       1.12206       1.17933       1.24046
  86   1 1401.1086    0.1654  0.2013  8.8587  0.0000  0.0061   0.0039   0.0154    0.0139   0.0000   440.3725     -0.648154       21.1834    -0.0210247      -4.18550     -0.443427      0.118762      0.166585      0.187196      0.209467      0.218182      0.249756
  86   2 1743.8736    0.4398  0.6084  8.9085  0.0000  0.0095   0.0053   0.0226    0.0284   0.0000   441.3111     -0.390822       21.3867     -0.749219      -4.10993      0.141322      0.168787      0.234758      0.253895      0.294458      0.305053      0.329448
  86   3 2028.2113    0.8525  1.1453  9.1468  0.0000  0.0120   0.0076   0.0317    0.0592   0.0000   441.9285     -0.259098       21.3228     -0.105828      -3.88551     -0.514512      0.223309      0.304009      0.341917      0.388728      0.410051      0.433209
  86   4 2294.0066    1.4940  1.7069  9.5248  0.0000  0.0143   0.0103   0.0378    0.0674   0.0000   442.0559      0.341144       22.3191      0.978906      -4.01938     -0.847183      0.269764      0.370160      0.400056      0.463728      0.469548      0.516927
  86   5 2537.2358    2.4138  1.8889 10.2045  0.0002  0.0147   0.0155   0.0386    0.0742   0.0000   441.9909      0.137497       21.8815    -0.0740607      -4.31581    0.00399463      0.287943      0.381335      0.426008      0.489813      0.510758      0.537309
  86   6 2771.5517    3.5076  1.7255 10.9659  0.0000  0.0134   0.0233   0.0366    0.0797   0.0000   442.4212      0.448455       21.0927     -0.559784      -3.35838      -1.25043      0.260253      0.346725      0.385664      0.438041      0.461464      0.487515
  86   7 2999.1137    4.7606  1.5813 11.4888 -0.0001  0.0125   0.0327   0.0337    0.0952   0.0000   443.1553      0.447846       21.7154      -1.02908      -4.69477      -1.11756      0.246197      0.319880      0.354074      0.399739      0.422056      0.452082
  86   8 3218.6475    4.8552  2.1227 11.5822  0.0000  0.0149   0.0286   0.0404    0.0667   0.0000   442.5093      0.640625       21.5514      -1.11979      -2.76203      -1.90868      0.286815      0.378433      0.414858      0.484916      0.508236      0.538420
  86   9 3432.9648    3.8974  3.6965 11.1511 -0.0000  0.0222   0.0172   0.0597    0.0490   0.0000   442.8258     -0.206474       22.0647      -1.54817      -4.26286      -2.96277      0.423689      0.573717      0.629771      0.736517      0.773910      0.816520
  86  10 3643.3792    2.9330  6.4613 11.0298  0.0000  0.0372   0.0097   0.1029    0.0344   0.0000   444.7944      0.233756       20.3261      -1.74629      -3.75667     -0.722486      0.706942      0.951996       1.06638       1.20112       1.26873       1.33872
  87   0  949.0242    0.0288  0.0157  9.1020 -0.0074  0.0114   0.0055   0.0076    0.0113   0.0000   437.1109      0.266924       20.8900      0.451779      -4.32751      0.333232      0.189080      0.294622      0.286726      0.384611      0.492983      0.457431
  87   1 1408.0280    0.1645  0.1920  8.8150  0.0000  0.0060   0.0039   0.0143    0.0138   0.0000   440.2366    -0.0204962       21.3009      0.233773      -4.12821    -0.0787389      0.119097      0.159390      0.170610      0.191573      0.203010      0.217362
  87   2 1751.4162    0.4476  0.6658  8.8228  0.0000  0.0099   0.0052   0.0239    0.0300   0.0000   441.4039     0.0286069       21.5710     -0.213427      -4.02107      0.444749      0.175150      0.245570      0.273271      0.309695      0.316181      0.336773
  87   3 2037.0437    0.8796  1.1104  9.1542  0.0000  0.0116   0.0077   0.0306    0.0585   0.0000   441.9086     -0.265810       21.5020      0.427017      -3.99305      0.593585      0.216844      0.281927      0.321674      0.366219      0.382867      0.399972
  87   4 2303.7627    1.5040  1.7549  9.6318  0.0000  0.0144   0.0103   0.0395    0.0614   0.0000   442.6082     0.0228189       21.2253      0.431679      -4.40283     -0.579189      0.268362      0.363525      0.402663      0.459921      0.477333      0.505671
  87   5 2547.7466    2.4475  1.9395 10.2103 -0.0000  0.0148   0.0153   0.0397    0.0711   0.0000   442.1393     -0.303532       21.9988      0.353215      -3.05660      -1.25555      0.283928      0.379810      0.417185      0.484778      0.508970      0.537254
  87   6 2783.2228    3.5864  1.7341 11.0287  0.0000  0.0135   0.0236   0.0364    0.0761   0.0000   442.4412     -0.143273       22.1627     -0.155783      -2.46266      -2.40041      0.257782      0.348691      0.375187      0.434598      0.459578      0.500357
  87   7 3011.6070    4.8217  1.6367 11.5099 -0.0000  0.0128   0.0322   0.0343    0.0895   0.0000   442.4758      0.402670       22.3791     -0.182829      -3.59789      -1.46363      0.245222      0.324294      0.350388      0.410187      0.423526      0.456209
  87   8 3231.9229    4.7950  2.1448 11.5157 -0.0000  0.0151   0.0280   0.0404    0.0697   0.0000   442.5258      0.818558       21.5418      -1.69023      -3.63832      -1.42654      0.287126      0.380440      0.420892      0.485645      0.510677      0.540460
  87   9 3447.0231    3.8571  3.8184 11.1373  0.0004  0.0228   0.0167   0.0612    0.0474   0.0000   442.2788      0.617588       21.7465     0.0209852      -4.14263      -3.97031      0.425176      0.580117      0.636465      0.732740      0.760724      0.811164
  87  10 3658.2572    2.9077  6.7099 10.8924  0.0013  0.0394   0.0093   0.1041    0.0352   0.0000   442.0430      0.582296       21.5247      0.649376      -6.22369      -1.36019      0.734574      0.991873       1.09030       1.25606       1.32379       1.40333
  88   1 1414.9094    0.1716  0.2106  8.8048  0.0000  0.0064   0.0039   0.0144    0.0140   0.0000   440.1838     -0.203692       21.3601      0.436863      -3.99067      0.197703      0.114595      0.152874      0.176901      0.190911      0.203954      0.207785
  88   2 1758.9160    0.4660  0.6298  8.8287  0.0000  0.0092   0.0054   0.0225    0.0299   0.0000   440.9059     -0.402685       21.7083      0.172699      -4.20266     -0.326050      0.162717      0.222245      0.246563      0.283995      0.292261      0.310099
  88   3 2045.7992    0.8784  1.2291  9.0523  0.0000  0.0122   0.0074   0.0329    0.0611   0.0000   441.8969     -0.249305       21.3001     -0.270073      -4.21064      0.253347      0.225376      0.303675      0.342789      0.389149      0.414396      0.437501
  88   4 2313.3976    1.5662  1.7261  9.6036  0.0000  0.0141   0.0105   0.0379    0.0633   0.0000   442.2788     -0.236629       21.3433     -0.118949      -4.82157     -0.207873      0.261967      0.356035      0.396250      0.448294      0.477630      0.505507
  88   5 2558.2861    2.4744  1.9275 10.3586 -0.0000  0.0146   0.0156   0.0400    0.0656   0.0000   442.8609     0.0825378       22.1957     -0.424549      -4.94745      -1.08658      0.275686      0.371853      0.412413      0.475975      0.496919      0.518888
  88   6 2794.7979    3.6887  1.5935 11.1490  0.0000  0.0128   0.0256   0.0343    0.0819   0.0000   442.5308     0.0479463       22.0675      0.128310      -3.34445      -1.29867      0.242693      0.325516      0.351295      0.416317      0.434801      0.458868
  88   7 3024.0004    4.8338  1.6204 11.7134  0.0000  0.0129   0.0329   0.0344    0.0810   0.0000   442.3079     -0.126901       20.9315     -0.596907      -3.74778      -1.79854      0.245445      0.332552      0.361998      0.419136      0.432931      0.466925
  88   8 3245.1349    4.7684  2.3352 11.3565  0.0000  0.0157   0.0261   0.0419    0.0689   0.0000   442.8959      0.258196       22.1336      -1.02245      -2.51923      -2.94431      0.291641      0.393408      0.433575      0.502793      0.520627      0.552589
  88   9 3461.0773    3.7357  4.0018 11.1572 -0.0000  0.0234   0.0158   0.0653    0.0450   0.0000   442.1184       1.62223       22.8391    -0.0809069      -4.23803      -1.46657      0.438412      0.590461      0.659226      0.748805      0.782794      0.828450
  88  10 3672.9411    2.8264  6.9447 10.8118 -0.0005  0.0404   0.0088   0.1087    0.0354   0.0000   440.4324     -0.466784       22.7625      -1.47690      -3.80912      -2.93150      0.748973       1.00855       1.13388       1.26872       1.34492       1.42569
  89   0  959.5633    0.0224  0.0024  9.0701  0.0089  0.0077   0.0056   0.0025    0.0110   0.0000   436.5185      0.244494       21.5903      0.277562      -3.47774      0.152628      0.108704      0.144377      0.184541      0.237277      0.239418      0.274940
  89   1 1421.7309    0.1734  0.2148  8.8145  0.0000  0.0063   0.0039   0.0151    0.0140   0.0000   440.3858     0.0184974       21.8291     0.0410304      -4.13667    -0.0283855      0.112685      0.154524      0.166900      0.187659      0.197363      0.222104
  89   2 1766.3293    0.4819  0.6458  8.8907  0.0000  0.0091   0.0055   0.0229    0.0296   0.0000   440.8143     -0.132970       21.4188     -0.158308      -4.07997      0.407442      0.163442      0.218075      0.250831      0.280020      0.292268      0.308337
  89   3 2054.5165    0.9270  1.1484  9.1304  0.0000  0.0117   0.0079   0.0306    0.0634   0.0000   441.9861     -0.118074       22.0414     -0.346945      -4.51700    -0.0336374      0.209887      0.285420      0.309768      0.356814      0.379116      0.413988
  89   4 2322.9679    1.5973  1.7073  9.6508  0.0000  0.0143   0.0110   0.0374    0.0682   0.0000   442.3635     -0.701253       21.7747      0.320058      -3.36005     -0.238010      0.258076      0.352375      0.388400      0.449749      0.460849      0.501920
  89   5 2568.6914    2.5653  1.8979 10.3974  0.0000  0.0146   0.0161   0.0386    0.0678   0.0000   442.7691     -0.277762       21.9328     -0.534079      -3.76991      -1.45361      0.272567      0.364660      0.406967      0.463983      0.489489      0.517957
  89   6 2806.3091    3.7630  1.6355 11.1374 -0.0000  0.0128   0.0251   0.0349    0.0798   0.0000   442.6220     -0.517689       21.6376     -0.526425      -3.52204      -1.02617      0.235325      0.313198      0.346504      0.399631      0.417253      0.450268
  89   7 3036.3532    4.8981  1.6719 11.5447 -0.0000  0.0128   0.0320   0.0343    0.0865   0.0000   442.6428     0.0918651       21.2575     0.0259756      -3.17284      -1.70801      0.240621      0.319473      0.354678      0.409117      0.424753      0.456952
  89   8 3258.2137    4.7416  2.3531 11.3339 -0.0000  0.0159   0.0259   0.0420    0.0710   0.0000   442.7754      0.847843       21.8451     -0.410634      -4.03297      -2.18338      0.288127      0.399909      0.430663      0.501450      0.522024      0.562896
  89   9 3475.0020    3.6812  4.2001 11.2040 -0.0004  0.0247   0.0152   0.0674    0.0434   0.0000   441.6844      0.806833       21.5612      -1.42179      -5.55025      -3.43780      0.452849      0.612837      0.671579      0.780367      0.809528      0.863073
  89  10 3687.6341    2.7832  7.1046 10.8425  0.0000  0.0414   0.0085   0.1115    0.0332   0.0000   443.2026     -0.813283       22.6432      0.951255      -2.63403      -2.68367      0.745345       1.02193       1.13564       1.28604       1.35653       1.43281
  90   0  964.8063    0.0315  0.0193  9.0316 -0.0086  0.0130   0.0049   0.0095    0.0112   0.0000   436.8218      0.186820       21.1544     -0.127087      -3.63974     -0.446477      0.256122      0.269980      0.330285      0.421605      0.454634      0.495458
  90   1 1428.5172    0.1742  0.2476  8.7657  0.0000  0.0073   0.0037   0.0160    0.0143   0.0000   440.1608     -0.525852       21.4459      0.369523      -4.47389     -0.317565      0.128601      0.177348      0.193763      0.216148      0.240092      0.255851
  90   2 1773.6726    0.4858  0.6483  8.8740  0.0000  0.0093   0.0055   0.0227    0.0297   0.0000   440.9311     -0.229110       21.6126     -0.290801      -4.04118      0.153380      0.158102      0.219824      0.249698      0.281827      0.294692      0.315308
  90   3 2063.1608    0.9271  1.2707  9.0674  0.0000  0.0121   0.0076   0.0331    0.0598   0.0000   441.7231     -0.545904       21.8045     -0.141653      -4.66743     -0.455429      0.220267      0.296746      0.328058      0.373823      0.397328      0.428918
  90   4 2332.4683    1.6234  1.7212  9.6592 -0.0000  0.0142   0.0110   0.0374    0.0668   0.0000   441.9135     0.0363843       21.2686     -0.424291      -3.78259      0.498382      0.257664      0.348617      0.384335      0.440535      0.461966      0.481472
  90   5 2579.0661    2.6041  1.9222 10.2915  0.0001  0.0147   0.0160   0.0387    0.0729   0.0000   442.1050     -0.255328       21.7478     -0.775586      -4.92692     -0.566370      0.265239      0.360704      0.395220      0.457950      0.476156      0.509340
  90   6 2817.8015    3.8174  1.6781 11.0670  0.0003  0.0131   0.0249   0.0345    0.0808   0.0000   442.6135      0.257634       21.7516     -0.408954      -3.63498      -1.40131      0.238851      0.319526      0.349518      0.406761      0.421061      0.458217
  90   7 3048.5933    4.8717  1.7354 11.6158  0.0000  0.0132   0.0313   0.0350    0.0766   0.0000   442.9196      0.477928       21.3562      0.146114      -3.93302      -2.21705      0.241964      0.321595      0.355499      0.407420      0.431493      0.464433
  90   8 3271.2495    4.6815  2.5124 11.3217  0.0000  0.0165   0.0247   0.0435    0.0654   0.0000   442.7439       1.03431       21.9787      -1.63078      -2.62181      -1.73259      0.298962      0.404933      0.447691      0.511629      0.535808      0.567272
  90   9 3488.8652    3.6574  4.2760 11.0239  0.0008  0.0247   0.0146   0.0679    0.0478   0.0000   443.7413      0.944571       22.8900    -0.0172287      -3.60007     -0.465397      0.452652      0.609909      0.675573      0.782322      0.824605      0.862387
  91   0  969.9929    0.0381  0.0240  9.0351  0.0000  0.0089   0.0047   0.0090    0.0111   0.0000   437.0156   -0.00771081       20.9402     -0.164102      -4.10045      0.186557      0.143186      0.207085      0.244746      0.212406      0.335592      0.292022
  91   1 1435.2375    0.1704  0.2388  8.8053  0.0000  0.0070   0.0037   0.0163    0.0141   0.0000   440.2150     -0.411013       21.6022   -0.00474420      -4.27692     -0.214647      0.131939      0.179870      0.213802      0.235205      0.248233      0.249545
  91   2 1780.9603    0.4983  0.7188  8.8475  0.0000  0.0100   0.0054   0.0242    0.0326   0.0000   440.8808     -0.431522       21.6633     -0.113182      -4.23096     -0.413909      0.167191      0.238124      0.256056      0.302909      0.316070      0.324653
  91   3 2071.7654    0.9349  1.2323  9.2329  0.0000  0.0121   0.0078   0.0328    0.0584   0.0000   441.6966     -0.630433       21.1280     0.0935309      -4.22227     -0.774277      0.214299      0.290366      0.324642      0.370190      0.382620      0.412605
  91   4 2341.8799    1.6856  1.7521  9.6174  0.0000  0.0141   0.0111   0.0379    0.0717   0.0000   441.7086     -0.620996       22.8136     -0.674974      -4.79622     -0.211208      0.250507      0.339259      0.372405      0.430251      0.445284      0.475638
  91   5 2589.3738    2.6599  1.9386 10.3665  0.0000  0.0146   0.0162   0.0389    0.0709   0.0000   442.7147      0.245303       21.2926      -1.19924      -4.13090    0.00983745      0.265565      0.362460      0.393082      0.459530      0.479444      0.515092
  91   6 2829.1341    3.9505  1.6476 11.0890  0.0000  0.0128   0.0259   0.0344    0.0890   0.0000   442.7048      0.513694       21.8343     -0.367946      -3.78943      -1.54720      0.231860      0.313014      0.335860      0.396214      0.412817      0.444107
  91   7 3060.7799    4.9474  1.7194 11.6246  0.0000  0.0131   0.0318   0.0345    0.0800   0.0000   442.4613      0.200923       21.9028     -0.766680      -4.31807     -0.800352      0.236690      0.320191      0.349356      0.405699      0.424353      0.455039
  91   8 3284.2652    4.6236  2.4945 11.5571  0.0000  0.0164   0.0246   0.0446    0.0555   0.0000   443.0937      0.198587       21.5000     -0.687462      -2.72263      -1.77195      0.290041      0.398418      0.437184      0.506955      0.532805      0.568879
  91   9 3502.6762    3.6496  4.6268 11.0601 -0.0016  0.0264   0.0137   0.0726    0.0449   0.0000   442.7475   -0.00878010       20.9852      -1.55883      -4.32886      -1.95339      0.475549      0.642330      0.702935      0.813819      0.858413      0.917122
  92   0  975.1351    0.0387  0.0275  8.9859 -0.0031  0.0113   0.0048   0.0101    0.0111   0.0000   436.5879    -0.0309996       22.1694    -0.0745819      -4.07899     -0.332548      0.193027      0.260849      0.326610      0.336795      0.366735      0.351108
  92   1 1441.9238    0.1809  0.2653  8.7731  0.0000  0.0071   0.0037   0.0175    0.0144   0.0000   440.0091     -0.393962       21.3558      0.234635      -4.52411    -0.0811435      0.128426      0.177909      0.193853      0.218122      0.223362      0.245430
  92   2 1788.1866    0.5023  0.7040  8.8771  0.0000  0.0097   0.0055   0.0236    0.0318   0.0000   440.6995     -0.485306       21.5644      0.286977      -4.27492     -0.457768      0.160781      0.220245      0.251485      0.278906      0.294326      0.305591
  92   3 2080.3138    0.9667  1.3100  9.0936  0.0000  0.0122   0.0076   0.0336    0.0578   0.0000   441.5314      0.448989       21.1316    -0.0151669      -4.22918     -0.135543      0.211030      0.292957      0.321778      0.364805      0.386845      0.416349
  92   4 2351.2233    1.6980  1.8801  9.5085 -0.0000  0.0144   0.0105   0.0389    0.0686   0.0000   442.7098      0.218727       21.1940     -0.428057      -4.44178     -0.243866      0.257655      0.341489      0.378604      0.436233      0.458230      0.485390
  92   5 2599.6161    2.7298  1.9343 10.4484  0.0000  0.0146   0.0168   0.0384    0.0706   0.0000   442.3395      0.377541       21.2982      0.255327      -4.67312      -1.21587      0.266735      0.359902      0.393894      0.455529      0.483118      0.503156
  92   6 2840.5054    3.9744  1.7293 11.0966  0.0000  0.0130   0.0252   0.0349    0.0793   0.0000   442.6624      0.159965       22.0915     -0.415873      -3.60663      -1.00494      0.230844      0.311022      0.349148      0.393498      0.415596      0.443701
  92   7 3072.8639    5.0554  1.7319 11.4343  0.0000  0.0128   0.0320   0.0342    0.0942   0.0000   442.3445      0.601517       21.6891      -1.20763      -3.95969      -1.64388      0.237070      0.314545      0.350183      0.403080      0.420429      0.452430
  92   8 3297.2170    4.5322  2.6669 11.4794  0.0002  0.0171   0.0232   0.0461    0.0541   0.0000   443.1910      0.793668       20.7315      -1.32787      -2.69655      -2.27792      0.308281      0.414774      0.454087      0.524093      0.551621      0.589077
  92   9 3516.4284    3.5257  4.6663 11.1854  0.0020  0.0272   0.0135   0.0740    0.0407   0.0000   442.7722      0.672131       20.8090      -1.90147      -4.44117      -3.13270      0.481201      0.654783      0.719905      0.824773      0.867281      0.929281
  93   1 1448.5671    0.1965  0.2650  8.7204  0.0000  0.0068   0.0038   0.0160    0.0146   0.0000   440.0140     -0.298400       21.3663     -0.393728      -3.90113    -0.0507140      0.126473      0.159040      0.186529      0.202553      0.214580      0.237931
  93   2 1795.3247    0.5053  0.7304  8.8086  0.0000  0.0096   0.0053   0.0248    0.0328   0.0000   440.5640     -0.456051       21.5762     -0.330491      -4.70031    -0.0339375      0.164671      0.220240      0.246829      0.280989      0.303934      0.321896
  93   3 2088.8061    0.9902  1.3089  9.1065  0.0000  0.0124   0.0078   0.0327    0.0606   0.0000   441.7147     0.0753681       21.6351     -0.344707      -4.57828    -0.0886621      0.215181      0.294103      0.320175      0.380939      0.385604      0.416481
  93   4 2360.4775    1.7194  1.8039  9.8013  0.0000  0.0144   0.0112   0.0392    0.0637   0.0000   442.1484     0.0257690       22.2410     -0.952388      -4.24677     -0.145797      0.251678      0.334163      0.366686      0.428591      0.452354      0.478173
  93   5 2609.8149    2.7751  1.9780 10.2391 -0.0000  0.0144   0.0164   0.0388    0.0782   0.0000   442.2673      0.323784       21.4987    -0.0872188      -3.90423      -2.21691      0.253727      0.336467      0.374527      0.434028      0.449187      0.483660
  93   6 2851.7377    4.0036  1.7090 11.2418  0.0000  0.0130   0.0260   0.0348    0.0773   0.0000   442.7931      0.833683       22.0203     -0.519448      -3.87037      -1.37698      0.234228      0.310708      0.346835      0.399649      0.419731      0.445876
  93   7 3084.9068    4.9776  1.7905 11.6887  0.0000  0.0133   0.0313   0.0355    0.0740   0.0000   442.6638      0.511399       20.9157     -0.631004      -3.90095      -1.62417      0.235509      0.310827      0.341492      0.400785      0.422802      0.452195
  93   8 3309.9997    4.5193  2.6928 11.4309  0.0000  0.0172   0.0229   0.0460    0.0555   0.0000   443.0064      0.343579       21.7731     -0.710207      -3.33229      -2.97568      0.311037      0.415005      0.454776      0.529019      0.551910      0.592131
  93   9 3530.0641    3.4273  4.9831 11.1494 -0.0013  0.0290   0.0125   0.0793    0.0401   0.0000   443.2466      0.115478       20.3666     -0.638138      -4.31039      -1.04603      0.505821      0.680573      0.767317      0.876534      0.919582      0.989364
  94   0  985.3883    0.0337  0.0142  8.9394  0.0000  0.0083   0.0047   0.0054    0.0109   0.0000   436.9821      0.229303       21.4993     -0.914150      -3.89730      0.630967      0.131299      0.214762      0.240418      0.251047      0.270700      0.366896
  94   1 1455.1471    0.1889  0.2699  8.7106  0.0000  0.0070   0.0037   0.0165    0.0145   0.0000   439.9743    -0.0257198       21.6516      0.123702      -4.25210     -0.502687      0.124639      0.164691      0.201323      0.216365      0.241987      0.252911
  94   2 1802.4374    0.5207  0.7388  8.7993  0.0000  0.0096   0.0054   0.0243    0.0336   0.0000   440.8278     -0.168281       21.3055     -0.184983      -4.15695      0.172268      0.157618      0.215973      0.243548      0.281433      0.298950      0.312876
  94   3 2097.2451    1.0040  1.4298  9.0202  0.0000  0.0129   0.0075   0.0341    0.0596   0.0000   441.4983     -0.239029       21.7195     -0.777346      -4.59338     -0.825519      0.218374      0.301327      0.334079      0.387082      0.409590      0.424119
  94   4 2369.6730    1.7615  1.9936  9.6116  0.0000  0.0152   0.0107   0.0403    0.0670   0.0000   441.6248     -0.159280       21.8195     -0.804670      -4.08944     -0.188839      0.266486      0.365284      0.399736      0.458464      0.486541      0.521665
  94   5 2619.9921    2.8032  1.9421 10.3806  0.0000  0.0143   0.0167   0.0387    0.0733   0.0000   442.3648     -0.564118       22.0093     -0.495120      -4.48014      -1.54382      0.248437      0.335489      0.364365      0.430615      0.444520      0.480530
  94   6 2862.9585    4.1215  1.6976 11.2236  0.0000  0.0128   0.0264   0.0346    0.0787   0.0000   442.3404     -0.238602       21.5725      0.109649      -3.39936     -0.853710      0.223558      0.295978      0.324061      0.382475      0.393082      0.431303
  94   7 3096.8833    5.0206  1.7657 11.6601  0.0000  0.0130   0.0317   0.0355    0.0765   0.0000   442.6513      0.858417       22.1381     -0.957773      -3.35330      -1.41971      0.234498      0.313587      0.343603      0.396996      0.418670      0.448561
  94   8 3322.7665    4.4523  2.9115 11.2853  0.0000  0.0180   0.0214   0.0484    0.0571   0.0000   443.1780       1.00298       21.3910      -1.67775      -4.25895      -2.48254      0.314884      0.423525      0.465619      0.536638      0.562205      0.606222
  94   9 3543.6404    3.4167  5.2317 11.0323  0.0004  0.0300   0.0119   0.0828    0.0420   0.0000   442.1260     -0.217195       20.8662    -0.0945662      -6.00038      -1.98267      0.523444      0.698987      0.788720      0.896735      0.942440       1.00265
  95   1 1461.6861    0.1962  0.2691  8.6843  0.0000  0.0070   0.0038   0.0157    0.0146   0.0000   439.8610     -0.283062       21.2963      0.252265      -4.32248     -0.147039      0.111904      0.156653      0.171489      0.190717      0.194335      0.211662
  95   2 1809.5015    0.5397  0.7581  8.7665  0.0000  0.0096   0.0055   0.0245    0.0352   0.0000   440.5851     -0.431333       21.2615     -0.112623      -4.24360     -0.164915      0.162600      0.220302      0.243950      0.276917      0.292446      0.306107
  95   3 2105.6635    1.0154  1.3330  9.1824  0.0000  0.0125   0.0079   0.0327    0.0579   0.0000   441.5943     -0.303077       22.0804      0.413425      -4.50650     -0.285721      0.210165      0.292411      0.321594      0.370284      0.387403      0.413842
  95   4 2378.7955    1.7868  1.9298  9.7484 -0.0001  0.0148   0.0110   0.0403    0.0632   0.0000   442.1628     -0.699283       21.8133      0.418838      -4.67441     -0.627971      0.255076      0.348129      0.383349      0.450044      0.471790      0.501896
  95   5 2630.1298    2.8571  1.9055 10.5394  0.0000  0.0142   0.0174   0.0382    0.0694   0.0000   442.0738    -0.0872247       21.9412     -0.369023      -3.52827     -0.683576      0.242804      0.331116      0.362519      0.421551      0.440703      0.474546
  95   6 2874.0823    4.1064  1.7436 11.2635 -0.0000  0.0131   0.0263   0.0352    0.0770   0.0000   442.8760      0.643767       21.2043      0.192885      -3.53863      -2.30673      0.228692      0.308739      0.336731      0.393625      0.410792      0.439599
  95   7 3108.7871    5.0089  1.8849 11.5562  0.0000  0.0135   0.0300   0.0361    0.0745   0.0000   442.5340      0.539599       22.2212      -1.23005      -3.79858      -1.79561      0.235523      0.313550      0.345669      0.396476      0.411551      0.442173
  95   8 3335.4694    4.4012  2.9901 11.3600  0.0000  0.0185   0.0210   0.0499    0.0525   0.0000   442.5355      0.342479       21.5496      -1.02767      -2.94913      -2.70744      0.314687      0.425840      0.466965      0.542995      0.562900      0.602125
  95   9 3557.1884    3.3678  5.5232 10.9084  0.0005  0.0311   0.0111   0.0858    0.0429   0.0000   441.8432       1.10703       21.7327     -0.489135      -3.16304      -4.02862      0.527999      0.720811      0.799693      0.909485      0.964045       1.01298
  96   0  995.5808    0.0483  0.0849  8.9089  0.0000  0.0129   0.0048   0.0267    0.0113   0.0000   437.2447     -0.420408       21.6408      0.323957      -3.69362      0.903187      0.215202      0.320616      0.323043      0.379605      0.451439      0.511579
  96   1 1468.1899    0.2012  0.2491  8.7053  0.0000  0.0062   0.0038   0.0147    0.0144   0.0000   440.1171     -0.119356       21.4241     0.0384446      -4.13038      0.209338      0.102245      0.139966      0.162080      0.183719      0.185446      0.199646
  96   2 1816.4962    0.5434  0.7481  8.8576  0.0000  0.0096   0.0055   0.0239    0.0334   0.0000   440.7201    -0.0338050       21.8395     -0.135171      -4.70177     0.0757461      0.157680      0.220844      0.240283      0.278885      0.297415      0.317971
  96   3 2114.0195    1.0409  1.3762  9.1736  0.0000  0.0125   0.0079   0.0334    0.0578   0.0000   441.8734    -0.0587271       21.3498    -0.0562568      -3.98659      0.471186      0.206760      0.283695      0.311570      0.359420      0.375295      0.404041
  96   4 2387.8851    1.8368  1.9627  9.7903  0.0002  0.0149   0.0112   0.0404    0.0643   0.0000   441.9037     -0.306819       21.2267     -0.211048      -4.14067     -0.641155      0.255551      0.343259      0.374891      0.436393      0.451611      0.486429
  96   5 2640.1578    2.8790  1.9984 10.6024 -0.0000  0.0146   0.0171   0.0393    0.0649   0.0000   442.2901    -0.0707119       22.3989      0.555023      -4.83128      -1.26474      0.250295      0.338201      0.372630      0.425111      0.442561      0.481784
  96   6 2885.1390    4.2197  1.7155 11.3035  0.0000  0.0128   0.0266   0.0344    0.0745   0.0000   442.6998      0.346948       21.6695     -0.181848      -3.58723      -1.22049      0.226585      0.303947      0.337830      0.384510      0.401988      0.430420
  96   7 3120.6060    5.0480  1.8838 11.4265  0.0000  0.0133   0.0299   0.0360    0.0831   0.0000   442.7071      0.374996       22.1221      -1.70156      -3.76990      -2.12960      0.229111      0.308433      0.336491      0.386795      0.412702      0.438118
  96   8 3348.1135    4.3180  3.1897 11.3538  0.0000  0.0191   0.0199   0.0529    0.0506   0.0000   442.7636      0.366119       21.7130      -1.13105      -3.67760      -2.74239      0.326576      0.438280      0.483222      0.562183      0.578363      0.610479
  96   9 3570.6432    3.3016  5.5326 10.9766  0.0000  0.0317   0.0111   0.0870    0.0413   0.0000   442.3798      0.376111       20.0461      -1.33988      -3.96269      -3.83541      0.535977      0.725681      0.810608      0.919622      0.973437       1.03575
  97   0 1000.5825    0.0422  0.0325  8.8815  0.0000  0.0094   0.0043   0.0111    0.0109   0.0000   437.4469     -0.551143       21.2484      0.263445      -3.41194      0.170909      0.172789      0.279678      0.282586      0.293681      0.298684      0.353551
  97   1 1474.6562    0.2081  0.3187  8.6863  0.0000  0.0074   0.0037   0.0181    0.0151   0.0000   440.0692     -0.274402       21.7085     0.0109688      -4.33751     -0.210993      0.116438      0.162715      0.174740      0.201534      0.207327      0.216901
  97   2 1823.4403    0.5575  0.8270  8.8086  0.0000  0.0101   0.0055   0.0254    0.0363   0.0000   440.6963     -0.510491       21.4393      0.149795      -4.24357     -0.111601      0.161620      0.221955      0.247554      0.281397      0.297291      0.313931
  97   3 2122.3096    1.0639  1.4866  9.0900  0.0000  0.0129   0.0076   0.0349    0.0579   0.0000   441.4616      0.226433       21.9416     -0.608429      -4.69863     -0.450215      0.210798      0.286857      0.324576      0.371886      0.385393      0.411610
  97   4 2396.8998    1.8429  1.9434  9.8493  0.0000  0.0149   0.0111   0.0404    0.0616   0.0000   442.0052      0.273750       22.2483     -0.252565      -4.12525      0.292739      0.248511      0.337164      0.373379      0.428978      0.451328      0.480632
  97   5 2650.1436    2.9501  1.9982 10.4289 -0.0001  0.0144   0.0171   0.0386    0.0749   0.0000   443.2755   -0.00640026       21.5487     -0.906609      -4.44949      -1.27203      0.243473      0.326449      0.358325      0.416679      0.435071      0.470396
  97   6 2896.1278    4.2506  1.7421 11.3732  0.0000  0.0128   0.0266   0.0355    0.0713   0.0000   442.6020      0.472870       21.5843    -0.0248113      -4.70698     -0.856164      0.218640      0.294354      0.323480      0.374604      0.384297      0.414413
  97   7 3132.4066    5.0743  2.0180 11.4491  0.0003  0.0139   0.0288   0.0369    0.0757   0.0000   442.7680      0.781931       21.9243     -0.280467      -3.69989      -1.86492      0.238034      0.316315      0.352326      0.405435      0.426095      0.459493
  97   8 3360.7363    4.3090  3.1446 11.3267  0.0001  0.0192   0.0196   0.0517    0.0510   0.0000   442.8134       1.08200       21.2856      -1.77640      -2.29717      -3.21542      0.318291      0.436468      0.481385      0.556758      0.587021      0.622511
  97   9 3584.0495    3.2211  5.8425 11.0118 -0.0017  0.0339   0.0104   0.0925    0.0388   0.0000   443.5108     -0.543514       22.8016     -0.666201      -3.21432      -2.93739      0.563612      0.775121      0.851273      0.983653       1.03410       1.10598
  98   0 1005.5913    0.0456  0.0497  8.8886  0.0000  0.0096   0.0043   0.0146    0.0109   0.0000   436.8610     -0.515669       20.7263      0.429648      -4.35367    -0.0172034      0.153679      0.203477      0.241617      0.255583      0.273817      0.301397
  98   1 1481.0478    0.2070  0.2764  8.6912  0.0000  0.0066   0.0037   0.0155    0.0147   0.0000   440.1834     -0.210919       21.4558     -0.137317      -4.30521      0.358626      0.107661      0.136394      0.158905      0.183739      0.207186      0.220778
  98   2 1830.3252    0.5609  0.8542  8.7927  0.0000  0.0103   0.0054   0.0256    0.0370   0.0000   440.7855     -0.336049       20.9685     -0.124724      -4.33854     0.0962892      0.164311      0.227472      0.252255      0.285750      0.309053      0.326117
  98   3 2130.5275    1.0785  1.4472  9.1540  0.0000  0.0126   0.0079   0.0345    0.0585   0.0000   441.4342     -0.490394       21.7106      0.163671      -4.11467      0.113559      0.211072      0.290672      0.326068      0.372524      0.381677      0.414744
  98   4 2405.7865    1.8991  2.0094  9.8245  0.0000  0.0151   0.0113   0.0404    0.0653   0.0000   442.0000      0.391135       22.2033     -0.470251      -5.06214      0.297439      0.251771      0.336233      0.375519      0.428249      0.453675      0.479328
  98   5 2660.1057    3.0188  1.9977 10.5550  0.0000  0.0144   0.0176   0.0388    0.0721   0.0000   442.2694      0.602119       21.6769     -0.145464      -4.56064      -1.17840      0.241105      0.326323      0.355926      0.423626      0.441083      0.481705
  98   6 2907.0743    4.3695  1.7493 11.1827  0.0000  0.0129   0.0270   0.0341    0.0868   0.0000   442.6775    -0.0444219       21.9747     -0.494317      -3.75487      -1.45871      0.218762      0.291469      0.325276      0.372766      0.390839      0.413388
  98   7 3144.1015    5.0938  1.9563 11.5646  0.0000  0.0137   0.0298   0.0363    0.0749   0.0000   443.0211      0.263527       21.9962     -0.919489      -3.57522      -2.21266      0.232507      0.307957      0.330528      0.394798      0.406565      0.445013
  98   8 3373.2649    4.2535  3.3395 11.2225 -0.0001  0.0198   0.0186   0.0537    0.0536   0.0000   442.9184      0.960702       21.2265      -1.64182      -2.46348      -1.73150      0.334053      0.448817      0.495028      0.573147      0.608285      0.645127
  98   9 3597.2945    3.2504  6.1949 10.9324  0.0027  0.0351   0.0102   0.0949    0.0396   0.0000   443.1252     -0.368039       21.8019      -2.64212      -3.49776      -1.50050      0.579915      0.783665      0.874184       1.00115       1.05457       1.12392
  99   0 1010.5744    0.0483  0.0693  8.8939  0.0000  0.0117   0.0043   0.0208    0.0110   0.0000   435.7459      -1.63835       20.1389      -1.20940      -5.76266     -0.640623      0.193358      0.275180      0.337544      0.343171      0.331185      0.339337
  99   1 1487.4085    0.2116  0.3081  8.6749  0.0000  0.0069   0.0037   0.0171    0.0151   0.0000   439.9992     -0.231670       21.6466     0.0464130      -4.40824     -0.270525      0.115725      0.147558      0.177392      0.194988      0.204455      0.217813
  99   2 1837.1767    0.5764  0.8151  8.8461  0.0000  0.0098   0.0056   0.0251    0.0371   0.0000   440.5329   -0.00916368       21.8776      0.528646      -4.06717     0.0485077      0.158441      0.217873      0.242343      0.276169      0.298392      0.312986
  99   3 2138.6913    1.0976  1.4182  9.2497  0.0000  0.0126   0.0081   0.0341    0.0580   0.0000   441.8084     -0.181072       21.7891     -0.979587      -3.38407     -0.537007      0.203034      0.279649      0.307982      0.355695      0.367521      0.392460
  99   4 2414.6771    1.9196  1.9683  9.9680 -0.0000  0.0149   0.0115   0.0403    0.0596   0.0000   442.1919      0.216304       22.1508      0.219296      -3.18391     -0.278353      0.243581      0.334546      0.371564      0.426907      0.448300      0.476098
  99   5 2670.0011    3.0858  1.9417 10.5972  0.0000  0.0139   0.0181   0.0384    0.0717   0.0000   442.4826      0.150927       22.5278     -0.524197      -4.23897     -0.530085      0.227996      0.304357      0.335208      0.390211      0.412806      0.441428
  99   6 2917.9810    4.3963  1.7975 11.3595  0.0000  0.0131   0.0267   0.0352    0.0744   0.0000   442.5994      0.704518       21.6634     -0.644990      -3.47917      -2.12369      0.216930      0.290840      0.321635      0.371649      0.389598      0.417854
  99   7 3155.7235    5.0148  2.1133 11.3640  0.0000  0.0140   0.0277   0.0382    0.0782   0.0000   443.0306      0.500643       21.1972     -0.428266      -3.80248      -2.20173      0.237020      0.312871      0.342995      0.399732      0.418625      0.448781
  99   8 3385.7067    4.2758  3.4947 11.1816  0.0002  0.0203   0.0180   0.0560    0.0535   0.0000   442.6467      0.646412       21.0286     -0.666215      -3.19379      -4.23210      0.336895      0.455634      0.497204      0.580965      0.604985      0.648223
  99   9 3610.6663    3.1075  6.2135 11.0535 -0.0032  0.0367   0.0099   0.0979    0.0358   0.0000   442.3880     -0.752907       22.0157      -1.17043      -4.85463     -0.700345      0.603179      0.822540      0.907705       1.04324       1.10972       1.18280
 100   0 1015.5318    0.0476  0.0592  8.8535  0.0000  0.0104   0.0042   0.0166    0.0109   0.0000   437.3154    0.00334550       21.1142     -0.444283      -4.01698     0.0548039      0.149885      0.226655      0.244696      0.280168      0.280956      0.326786
 100   1 1493.7432    0.2161  0.3135  8.6708  0.0000  0.0069   0.0037   0.0177    0.0151   0.0000   439.7023     -0.215465       21.2429     -0.141015      -4.30291     -0.301549      0.106268      0.144606      0.164068      0.180083      0.193407      0.202006
 100   2 1843.9613    0.5856  0.8923  8.7375  0.0000  0.0101   0.0054   0.0261    0.0396   0.0000   440.7168     -0.510323       21.5739      0.226234      -4.42786     0.0212277      0.164676      0.223041      0.248633      0.288179      0.301257      0.320398
 100   3 2146.8320    1.1304  1.5587  9.1463  0.0000  0.0132   0.0079   0.0351    0.0597   0.0000   441.6458     -0.543833       21.5783     -0.210668      -4.13735     -0.478412      0.216216      0.294033      0.328156      0.374004      0.396205      0.415620
 100   4 2423.4953    1.9575  2.0309 10.0166  0.0000  0.0153   0.0115   0.0407    0.0578   0.0000   441.7263     -0.188088       22.0220     -0.520485      -4.08313     -0.417111      0.251130      0.335349      0.372721      0.426439      0.453266      0.478658
 100   5 2679.8649    3.0895  2.0739 10.5451 -0.0000  0.0145   0.0173   0.0392    0.0688   0.0000   441.9424     -0.113157       22.2543      0.265953      -3.32151      -1.17265      0.241040      0.323286      0.358068      0.412365      0.438170      0.464502
 100   6 2928.7653    4.4753  1.7585 11.3047 -0.0000  0.0127   0.0272   0.0349    0.0799   0.0000   442.6128      0.394088       21.2079     -0.749633      -4.20429      -1.08643      0.211021      0.286137      0.315839      0.365572      0.379891      0.403345
 100   7 3167.3094    5.0455  2.1181 11.6097  0.0000  0.0141   0.0280   0.0386    0.0642   0.0000   442.5756     -0.133976       21.7670     0.0265272      -3.28405      -1.99053      0.236292      0.315742      0.348071      0.401819      0.418715      0.454137
 100   8 3398.1765    4.1148  3.6873 11.3840  0.0001  0.0218   0.0174   0.0595    0.0462   0.0000   443.2079      0.392856       21.0169      0.405160      -3.15627      -2.71149      0.350276      0.478864      0.526275      0.618238      0.642401      0.681481
 100   9 3623.8224    3.0851  6.5746 11.0970  0.0019  0.0385   0.0096   0.1031    0.0329   0.0000   443.0244     -0.209269       22.9829     0.0142596      -2.99843      -1.88243      0.621075      0.851830      0.949808       1.09387       1.15961       1.22608
 101   0 1020.4769    0.0424  0.0448  8.7779  0.0000  0.0112   0.0043   0.0138    0.0108   0.0000   437.0657    -0.0472663       22.1185      0.722514      -3.79895     -0.595025      0.185741      0.282262      0.279074      0.328743      0.363082      0.548409
 101   1 1500.0152    0.2232  0.3560  8.6105  0.0000  0.0078   0.0037   0.0187    0.0157   0.0000   439.9626     -0.112218       21.5552      0.379263      -4.29985     -0.130880      0.114024      0.163128      0.183205      0.204789      0.223304      0.228492
 101   2 1850.6969    0.5989  0.9247  8.7071  0.0000  0.0103   0.0055   0.0268    0.0401   0.0000   440.4654     -0.382050       21.1944     -0.188645      -4.31822      0.107922      0.164082      0.223346      0.246069      0.283052      0.301077      0.318477
 101   3 2154.9334    1.1442  1.5370  9.1919  0.0000  0.0133   0.0080   0.0350    0.0572   0.0000   441.8050     -0.516565       21.6534     -0.321989      -3.86148     -0.607646      0.209037      0.290602      0.323942      0.369603      0.390689      0.425670
 101   4 2432.2451    1.9936  2.0428  9.9667  0.0000  0.0155   0.0117   0.0408    0.0612   0.0000   441.8376      0.230225       21.9432     -0.438188      -4.43586     -0.567753      0.247555      0.336664      0.374086      0.427895      0.457732      0.480556
 101   5 2689.6729    3.1817  2.0252 10.5276  0.0001  0.0142   0.0180   0.0381    0.0715   0.0000   442.1864      0.979960       21.3193     -0.724706      -4.20116      -1.32669      0.236767      0.314800      0.350443      0.402695      0.424242      0.450038
 101   6 2939.5318    4.5063  1.8062 11.3139 -0.0000  0.0130   0.0273   0.0350    0.0763   0.0000   442.4628      0.553151       22.5623    -0.0911026      -4.62901      -1.09775      0.208575      0.282043      0.308606      0.366899      0.376436      0.410656
 101   7 3178.8068    4.9518  2.1260 11.7571 -0.0000  0.0145   0.0276   0.0392    0.0559   0.0000   442.8726      0.477020       21.2684     -0.505362      -4.10277      -2.08766      0.233037      0.310569      0.340617      0.398801      0.415783      0.446009
 101   8 3410.4841    4.0338  3.8397 11.3379 -0.0003  0.0227   0.0165   0.0616    0.0448   0.0000   443.4127      0.629925       21.9346     -0.432154      -2.96953      -2.59545      0.365763      0.493398      0.549105      0.636537      0.675287      0.710820
 102   0 1025.3877    0.0555  0.0924  8.7977 -0.0001  0.0115   0.0042   0.0212    0.0110   0.0000   437.1332      0.832339       20.7476     -0.295810      -3.37993      0.840316      0.148147      0.250853      0.257406      0.300769      0.272865      0.324973
 102   1 1506.2475    0.2206  0.3519  8.6198  0.0000  0.0074   0.0037   0.0187    0.0157   0.0000   439.7128     -0.198935       21.3848     0.0550044      -4.70791      0.175362      0.115724      0.153378      0.175661      0.197222      0.208034      0.222798
 102   2 1857.4109    0.5985  0.9156  8.8146  0.0000  0.0104   0.0056   0.0271    0.0396   0.0000   440.4635     -0.524791       21.3748      0.206661      -4.16201      0.509364      0.161815      0.222259      0.252368      0.285163      0.302671      0.322136
 102   3 2162.9289    1.1456  1.5564  9.2604 -0.0002  0.0133   0.0080   0.0351    0.0558   0.0000   441.1399    -0.0418721       21.6727     -0.469252      -3.95929    -0.0642258      0.214235      0.285606      0.320115      0.369482      0.385609      0.414605
 102   4 2440.9211    2.0833  2.0116 10.0621  0.0002  0.0150   0.0122   0.0405    0.0607   0.0000   442.1764      0.106993       21.8533     -0.582353      -3.92597     -0.864680      0.241048      0.329559      0.362785      0.416445      0.439788      0.458400
 102   5 2699.4400    3.2411  1.9186 10.6775  0.0000  0.0138   0.0188   0.0368    0.0703   0.0000   442.5780     0.0870142       21.2866     -0.628649      -3.70349     -0.860958      0.219879      0.299785      0.329934      0.388773      0.403259      0.427726
 102   6 2950.2196    4.5643  1.8531 11.2819  0.0000  0.0130   0.0268   0.0355    0.0767   0.0000   442.9604      0.185333       21.7714     -0.568027      -3.66177      -1.82897      0.213673      0.284526      0.307613      0.360009      0.378926      0.404164
 102   7 3190.2792    4.9861  2.3244 11.5051  0.0000  0.0149   0.0258   0.0404    0.0607   0.0000   442.8089      0.264699       21.4090     -0.741568      -3.90306      -1.57627      0.242640      0.325333      0.363199      0.416879      0.435849      0.467729
 102   8 3422.8138    4.0586  3.8901 11.3209  0.0006  0.0227   0.0163   0.0613    0.0451   0.0000   442.1861      0.209344       21.7154      -1.58430      -3.09492      -2.60334      0.364643      0.494095      0.547731      0.642229      0.666398      0.711248
 103   0 1030.2919    0.0445  0.0489  8.7479 -0.0020  0.0092   0.0041   0.0151    0.0107   0.0000   436.6102      0.276831       21.4642     -0.625707      -3.80488     0.0875475      0.182693      0.233838      0.270424      0.281944      0.303104      0.337343
 103   1 1512.4570    0.2320  0.3246  8.5975  0.0000  0.0068   0.0037   0.0166    0.0153   0.0000   439.8153     -0.126296       21.4106      0.140297      -4.31218    -0.0589575      0.104653      0.142226      0.153025      0.180461      0.192639      0.205712
 103   2 1864.0611    0.6173  0.9271  8.7261  0.0000  0.0102   0.0056   0.0268    0.0415   0.0000   440.3608     -0.526260       21.7532    -0.0161857      -4.22755     -0.413127      0.159579      0.217090      0.240803      0.279995      0.299061      0.317958
 103   3 2170.9630    1.1845  1.6259  9.1801  0.0003  0.0134   0.0080   0.0363    0.0568   0.0000   441.5265     -0.550753       21.4714  -0.000998177      -3.82941     -0.743657      0.212038      0.279117      0.305741      0.356013      0.379793      0.402288
 103   4 2449.5504    2.0591  2.0057 10.0833 -0.0001  0.0149   0.0122   0.0413    0.0603   0.0000   441.6007     0.0140615       21.5609     -0.625684      -4.07714     -0.473485      0.241370      0.317569      0.352218      0.410124      0.432506      0.454132
 103   5 2709.1733    3.2295  1.9995 10.7907  0.0001  0.0144   0.0186   0.0378    0.0627   0.0000   441.8418     -0.241381       21.2669     -0.282092      -4.01791      -1.77470      0.229914      0.312116      0.338188      0.395665      0.414976      0.448883
 103   6 2960.8621    4.5842  1.7891 11.3971 -0.0000  0.0128   0.0277   0.0349    0.0735   0.0000   442.4917     -0.221822       21.7516     -0.819087      -4.40932      -2.20247      0.206655      0.276710      0.303022      0.346874      0.365464      0.393413
[truncated: 155,171 more chars]
