# Supplementary material for: Global-Mode Analysis of Full-Disk Data from the Michelson Doppler Imager and the Helioseismic and Magnetic Imager
Source: Sol Phys. 2018 Jan 31;293(2):29. doi: 10.1007/s11207-017-1201-5 (PMC6566312; doi:10.1007/s11207-017-1201-5)
Supplement: Supplementary file 3 — (TAR 230.0 MB) [file 11207_2017_1201_MOESM3_ESM.tar › MDI/mdivwcomm.1834.36]

   0  15 2228.8794    1.2095  0.4958 10.7124  0.0000  0.0891   0.1965   0.2519    0.4821   0.0000     0.0000       0.00000       0.00000       0.00000       0.00000       0.00000       0.00000       0.00000       0.00000       0.00000       0.00000       0.00000       0.00000       0.00000       0.00000       0.00000       0.00000       0.00000       0.00000       0.00000       0.00000       0.00000       0.00000       0.00000       0.00000       0.00000       0.00000       0.00000       0.00000       0.00000       0.00000       0.00000       0.00000       0.00000       0.00000       0.00000       0.00000       0.00000       0.00000       0.00000       0.00000       0.00000       0.00000       0.00000       0.00000       0.00000       0.00000       0.00000       0.00000       0.00000       0.00000       0.00000       0.00000       0.00000       0.00000       0.00000       0.00000       0.00000       0.00000       0.00000       0.00000       0.00000       0.00000       0.00000       0.00000       0.00000       0.00000       0.00000       0.00000       0.00000       0.00000       0.00000
   0  16 2362.8412    1.3856  1.0700  3.0168  0.0000  0.1412   0.1652   0.5247 1000.0000   0.0000     0.0000       0.00000       0.00000       0.00000       0.00000       0.00000       0.00000       0.00000       0.00000       0.00000       0.00000       0.00000       0.00000       0.00000       0.00000       0.00000       0.00000       0.00000       0.00000       0.00000       0.00000       0.00000       0.00000       0.00000       0.00000       0.00000       0.00000       0.00000       0.00000       0.00000       0.00000       0.00000       0.00000       0.00000       0.00000       0.00000       0.00000       0.00000       0.00000       0.00000       0.00000       0.00000       0.00000       0.00000       0.00000       0.00000       0.00000       0.00000       0.00000       0.00000       0.00000       0.00000       0.00000       0.00000       0.00000       0.00000       0.00000       0.00000       0.00000       0.00000       0.00000       0.00000       0.00000       0.00000       0.00000       0.00000       0.00000       0.00000       0.00000       0.00000       0.00000       0.00000
   1  15 2291.6393    1.2336  2.6896  9.0247  0.0283  0.2071   0.0623   0.3833    0.5692   0.0000   389.5733      -101.290       0.00000       0.00000       0.00000       0.00000       0.00000       0.00000       0.00000       0.00000       0.00000       0.00000       0.00000       0.00000       0.00000       0.00000       0.00000       0.00000       0.00000       0.00000       0.00000       0.00000       0.00000       0.00000       0.00000       0.00000       0.00000       0.00000       0.00000       0.00000       0.00000       0.00000       0.00000       0.00000       0.00000       0.00000       269.464       114.836       0.00000       0.00000       0.00000       0.00000       0.00000       0.00000       0.00000       0.00000       0.00000       0.00000       0.00000       0.00000       0.00000       0.00000       0.00000       0.00000       0.00000       0.00000       0.00000       0.00000       0.00000       0.00000       0.00000       0.00000       0.00000       0.00000       0.00000       0.00000       0.00000       0.00000       0.00000       0.00000       0.00000       0.00000
   1  16 2425.4492    1.6653  1.1990  9.7581  0.0000  0.0999   0.1062   0.2467    1.7218   0.0000   594.2164       6.04779       0.00000       0.00000       0.00000       0.00000       0.00000       0.00000       0.00000       0.00000       0.00000       0.00000       0.00000       0.00000       0.00000       0.00000       0.00000       0.00000       0.00000       0.00000       0.00000       0.00000       0.00000       0.00000       0.00000       0.00000       0.00000       0.00000       0.00000       0.00000       0.00000       0.00000       0.00000       0.00000       0.00000       0.00000       152.700       60.0177       0.00000       0.00000       0.00000       0.00000       0.00000       0.00000       0.00000       0.00000       0.00000       0.00000       0.00000       0.00000       0.00000       0.00000       0.00000       0.00000       0.00000       0.00000       0.00000       0.00000       0.00000       0.00000       0.00000       0.00000       0.00000       0.00000       0.00000       0.00000       0.00000       0.00000       0.00000       0.00000       0.00000       0.00000
   1  17 2559.1415    2.2903  1.0375  1.4511  0.0000  0.0797   0.1392   0.1959 1000.0000   0.0000   518.5358      -8.67424       0.00000       0.00000       0.00000       0.00000       0.00000       0.00000       0.00000       0.00000       0.00000       0.00000       0.00000       0.00000       0.00000       0.00000       0.00000       0.00000       0.00000       0.00000       0.00000       0.00000       0.00000       0.00000       0.00000       0.00000       0.00000       0.00000       0.00000       0.00000       0.00000       0.00000       0.00000       0.00000       0.00000       0.00000       110.476       48.1394       0.00000       0.00000       0.00000       0.00000       0.00000       0.00000       0.00000       0.00000       0.00000       0.00000       0.00000       0.00000       0.00000       0.00000       0.00000       0.00000       0.00000       0.00000       0.00000       0.00000       0.00000       0.00000       0.00000       0.00000       0.00000       0.00000       0.00000       0.00000       0.00000       0.00000       0.00000       0.00000       0.00000       0.00000
   1  19 2828.1984    2.9461  1.0227  2.0374  0.0000  0.0755   0.1951   0.2779 1000.0000   0.0000   410.8490       41.3619       0.00000       0.00000       0.00000       0.00000       0.00000       0.00000       0.00000       0.00000       0.00000       0.00000       0.00000       0.00000       0.00000       0.00000       0.00000       0.00000       0.00000       0.00000       0.00000       0.00000       0.00000       0.00000       0.00000       0.00000       0.00000       0.00000       0.00000       0.00000       0.00000       0.00000       0.00000       0.00000       0.00000       0.00000       87.2256       60.3989       0.00000       0.00000       0.00000       0.00000       0.00000       0.00000       0.00000       0.00000       0.00000       0.00000       0.00000       0.00000       0.00000       0.00000       0.00000       0.00000       0.00000       0.00000       0.00000       0.00000       0.00000       0.00000       0.00000       0.00000       0.00000       0.00000       0.00000       0.00000       0.00000       0.00000       0.00000       0.00000       0.00000       0.00000
   1  20 2963.3257    4.0781  0.6583 12.8921  0.0000  0.0665   0.3241   0.2023    0.5243   0.0000   523.0723      -57.9968       0.00000       0.00000       0.00000       0.00000       0.00000       0.00000       0.00000       0.00000       0.00000       0.00000       0.00000       0.00000       0.00000       0.00000       0.00000       0.00000       0.00000       0.00000       0.00000       0.00000       0.00000       0.00000       0.00000       0.00000       0.00000       0.00000       0.00000       0.00000       0.00000       0.00000       0.00000       0.00000       0.00000       0.00000       83.8941       49.4566       0.00000       0.00000       0.00000       0.00000       0.00000       0.00000       0.00000       0.00000       0.00000       0.00000       0.00000       0.00000       0.00000       0.00000       0.00000       0.00000       0.00000       0.00000       0.00000       0.00000       0.00000       0.00000       0.00000       0.00000       0.00000       0.00000       0.00000       0.00000       0.00000       0.00000       0.00000       0.00000       0.00000       0.00000
   1  21 3098.0613    4.1940  1.0938  5.6001  0.0000  0.0910   0.2869   0.2564 1000.0000   0.0000   491.6221       107.652       0.00000       0.00000       0.00000       0.00000       0.00000       0.00000       0.00000       0.00000       0.00000       0.00000       0.00000       0.00000       0.00000       0.00000       0.00000       0.00000       0.00000       0.00000       0.00000       0.00000       0.00000       0.00000       0.00000       0.00000       0.00000       0.00000       0.00000       0.00000       0.00000       0.00000       0.00000       0.00000       0.00000       0.00000       110.796       65.5575       0.00000       0.00000       0.00000       0.00000       0.00000       0.00000       0.00000       0.00000       0.00000       0.00000       0.00000       0.00000       0.00000       0.00000       0.00000       0.00000       0.00000       0.00000       0.00000       0.00000       0.00000       0.00000       0.00000       0.00000       0.00000       0.00000       0.00000       0.00000       0.00000       0.00000       0.00000       0.00000       0.00000       0.00000
   1  22 3233.2023    4.1200  1.3587 10.5932  0.0000  0.0990   0.2456   0.3048    6.3689   0.0000    79.1241      -169.898       0.00000       0.00000       0.00000       0.00000       0.00000       0.00000       0.00000       0.00000       0.00000       0.00000       0.00000       0.00000       0.00000       0.00000       0.00000       0.00000       0.00000       0.00000       0.00000       0.00000       0.00000       0.00000       0.00000       0.00000       0.00000       0.00000       0.00000       0.00000       0.00000       0.00000       0.00000       0.00000       0.00000       0.00000       99.3983       79.7229       0.00000       0.00000       0.00000       0.00000       0.00000       0.00000       0.00000       0.00000       0.00000       0.00000       0.00000       0.00000       0.00000       0.00000       0.00000       0.00000       0.00000       0.00000       0.00000       0.00000       0.00000       0.00000       0.00000       0.00000       0.00000       0.00000       0.00000       0.00000       0.00000       0.00000       0.00000       0.00000       0.00000       0.00000
   1  25 3640.7362    2.8580  4.3906  7.1825  0.0115  0.1807   0.0841   0.6295    7.5441   0.0000   -67.5052       81.4491       0.00000       0.00000       0.00000       0.00000       0.00000       0.00000       0.00000       0.00000       0.00000       0.00000       0.00000       0.00000       0.00000       0.00000       0.00000       0.00000       0.00000       0.00000       0.00000       0.00000       0.00000       0.00000       0.00000       0.00000       0.00000       0.00000       0.00000       0.00000       0.00000       0.00000       0.00000       0.00000       0.00000       0.00000       216.254       127.500       0.00000       0.00000       0.00000       0.00000       0.00000       0.00000       0.00000       0.00000       0.00000       0.00000       0.00000       0.00000       0.00000       0.00000       0.00000       0.00000       0.00000       0.00000       0.00000       0.00000       0.00000       0.00000       0.00000       0.00000       0.00000       0.00000       0.00000       0.00000       0.00000       0.00000       0.00000       0.00000       0.00000       0.00000
   2  13 2081.9384    0.8873  1.2712  8.7805 -0.0095  0.0805   0.0421   0.1922    1.2910   0.0000   423.2394      -28.9326       57.6390       6.48430       0.00000       0.00000       0.00000       0.00000       0.00000       0.00000       0.00000       0.00000       0.00000       0.00000       0.00000       0.00000       0.00000       0.00000       0.00000       0.00000       0.00000       0.00000       0.00000       0.00000       0.00000       0.00000       0.00000       0.00000       0.00000       0.00000       0.00000       0.00000       0.00000       0.00000       0.00000       0.00000       56.6809       50.8496       22.7932       10.4080       0.00000       0.00000       0.00000       0.00000       0.00000       0.00000       0.00000       0.00000       0.00000       0.00000       0.00000       0.00000       0.00000       0.00000       0.00000       0.00000       0.00000       0.00000       0.00000       0.00000       0.00000       0.00000       0.00000       0.00000       0.00000       0.00000       0.00000       0.00000       0.00000       0.00000       0.00000       0.00000
   2  14 2217.5618    1.1260  0.9419  8.6308  0.0000  0.0606   0.0565   0.1406    1.4278   0.0000   434.2785       7.33554       24.0779       3.88824       0.00000       0.00000       0.00000       0.00000       0.00000       0.00000       0.00000       0.00000       0.00000       0.00000       0.00000       0.00000       0.00000       0.00000       0.00000       0.00000       0.00000       0.00000       0.00000       0.00000       0.00000       0.00000       0.00000       0.00000       0.00000       0.00000       0.00000       0.00000       0.00000       0.00000       0.00000       0.00000       48.8468       37.5614       20.8261       6.71068       0.00000       0.00000       0.00000       0.00000       0.00000       0.00000       0.00000       0.00000       0.00000       0.00000       0.00000       0.00000       0.00000       0.00000       0.00000       0.00000       0.00000       0.00000       0.00000       0.00000       0.00000       0.00000       0.00000       0.00000       0.00000       0.00000       0.00000       0.00000       0.00000       0.00000       0.00000       0.00000
   2  15 2352.2156    1.4573  1.2901 -0.5804  0.0000  0.0632   0.0682   0.1933 1000.0000   0.0000   445.4805      -20.1496       3.02085      -19.3595       0.00000       0.00000       0.00000       0.00000       0.00000       0.00000       0.00000       0.00000       0.00000       0.00000       0.00000       0.00000       0.00000       0.00000       0.00000       0.00000       0.00000       0.00000       0.00000       0.00000       0.00000       0.00000       0.00000       0.00000       0.00000       0.00000       0.00000       0.00000       0.00000       0.00000       0.00000       0.00000       43.0381       37.6666       21.2616       8.74215       0.00000       0.00000       0.00000       0.00000       0.00000       0.00000       0.00000       0.00000       0.00000       0.00000       0.00000       0.00000       0.00000       0.00000       0.00000       0.00000       0.00000       0.00000       0.00000       0.00000       0.00000       0.00000       0.00000       0.00000       0.00000       0.00000       0.00000       0.00000       0.00000       0.00000       0.00000       0.00000
   2  16 2485.8037    1.9956  1.1230  2.2309  0.0000  0.0604   0.0942   0.1714 1000.0000   0.0000   444.0728      -3.37376      -21.6097      -1.12910       0.00000       0.00000       0.00000       0.00000       0.00000       0.00000       0.00000       0.00000       0.00000       0.00000       0.00000       0.00000       0.00000       0.00000       0.00000       0.00000       0.00000       0.00000       0.00000       0.00000       0.00000       0.00000       0.00000       0.00000       0.00000       0.00000       0.00000       0.00000       0.00000       0.00000       0.00000       0.00000       45.0896       36.9245       20.3944       7.38051       0.00000       0.00000       0.00000       0.00000       0.00000       0.00000       0.00000       0.00000       0.00000       0.00000       0.00000       0.00000       0.00000       0.00000       0.00000       0.00000       0.00000       0.00000       0.00000       0.00000       0.00000       0.00000       0.00000       0.00000       0.00000       0.00000       0.00000       0.00000       0.00000       0.00000       0.00000       0.00000
   2  17 2619.5250    2.5747  1.0286  2.3462  0.0000  0.0586   0.1216   0.1468 1000.0000   0.0000   392.1805       83.7033       35.3086      -1.03917       0.00000       0.00000       0.00000       0.00000       0.00000       0.00000       0.00000       0.00000       0.00000       0.00000       0.00000       0.00000       0.00000       0.00000       0.00000       0.00000       0.00000       0.00000       0.00000       0.00000       0.00000       0.00000       0.00000       0.00000       0.00000       0.00000       0.00000       0.00000       0.00000       0.00000       0.00000       0.00000       46.4368       37.1865       19.2542       6.81587       0.00000       0.00000       0.00000       0.00000       0.00000       0.00000       0.00000       0.00000       0.00000       0.00000       0.00000       0.00000       0.00000       0.00000       0.00000       0.00000       0.00000       0.00000       0.00000       0.00000       0.00000       0.00000       0.00000       0.00000       0.00000       0.00000       0.00000       0.00000       0.00000       0.00000       0.00000       0.00000
   2  18 2754.4746    2.9034  1.2046  0.6400  0.0000  0.0627   0.1366   0.1767 1000.0000   0.0000   404.7681      -9.21375       15.3964      -5.05249       0.00000       0.00000       0.00000       0.00000       0.00000       0.00000       0.00000       0.00000       0.00000       0.00000       0.00000       0.00000       0.00000       0.00000       0.00000       0.00000       0.00000       0.00000       0.00000       0.00000       0.00000       0.00000       0.00000       0.00000       0.00000       0.00000       0.00000       0.00000       0.00000       0.00000       0.00000       0.00000       49.6315       39.0713       20.9703       7.38622       0.00000       0.00000       0.00000       0.00000       0.00000       0.00000       0.00000       0.00000       0.00000       0.00000       0.00000       0.00000       0.00000       0.00000       0.00000       0.00000       0.00000       0.00000       0.00000       0.00000       0.00000       0.00000       0.00000       0.00000       0.00000       0.00000       0.00000       0.00000       0.00000       0.00000       0.00000       0.00000
   2  19 2889.6525    3.6665  1.2283  3.0462  0.0000  0.0697   0.1710   0.1661 1000.0000   0.0000   488.5030      -8.14669      -25.2227      -16.3611       0.00000       0.00000       0.00000       0.00000       0.00000       0.00000       0.00000       0.00000       0.00000       0.00000       0.00000       0.00000       0.00000       0.00000       0.00000       0.00000       0.00000       0.00000       0.00000       0.00000       0.00000       0.00000       0.00000       0.00000       0.00000       0.00000       0.00000       0.00000       0.00000       0.00000       0.00000       0.00000       56.5169       42.3273       24.8554       7.95842       0.00000       0.00000       0.00000       0.00000       0.00000       0.00000       0.00000       0.00000       0.00000       0.00000       0.00000       0.00000       0.00000       0.00000       0.00000       0.00000       0.00000       0.00000       0.00000       0.00000       0.00000       0.00000       0.00000       0.00000       0.00000       0.00000       0.00000       0.00000       0.00000       0.00000       0.00000       0.00000
   2  20 3024.6891    4.3232  1.2365  3.0142  0.0000  0.0676   0.1929   0.1756 1000.0000   0.0000   403.1598       26.1269       27.9596      -9.27107       0.00000       0.00000       0.00000       0.00000       0.00000       0.00000       0.00000       0.00000       0.00000       0.00000       0.00000       0.00000       0.00000       0.00000       0.00000       0.00000       0.00000       0.00000       0.00000       0.00000       0.00000       0.00000       0.00000       0.00000       0.00000       0.00000       0.00000       0.00000       0.00000       0.00000       0.00000       0.00000       55.2058       42.3732       23.6585       7.36942       0.00000       0.00000       0.00000       0.00000       0.00000       0.00000       0.00000       0.00000       0.00000       0.00000       0.00000       0.00000       0.00000       0.00000       0.00000       0.00000       0.00000       0.00000       0.00000       0.00000       0.00000       0.00000       0.00000       0.00000       0.00000       0.00000       0.00000       0.00000       0.00000       0.00000       0.00000       0.00000
   2  22 3295.0692    4.2158  1.7966  4.9883  0.0000  0.0739   0.1622   0.2271  792.7968   0.0000   409.7811      -19.4237       29.1398       3.26649       0.00000       0.00000       0.00000       0.00000       0.00000       0.00000       0.00000       0.00000       0.00000       0.00000       0.00000       0.00000       0.00000       0.00000       0.00000       0.00000       0.00000       0.00000       0.00000       0.00000       0.00000       0.00000       0.00000       0.00000       0.00000       0.00000       0.00000       0.00000       0.00000       0.00000       0.00000       0.00000       52.7029       46.7706       23.3615       10.1326       0.00000       0.00000       0.00000       0.00000       0.00000       0.00000       0.00000       0.00000       0.00000       0.00000       0.00000       0.00000       0.00000       0.00000       0.00000       0.00000       0.00000       0.00000       0.00000       0.00000       0.00000       0.00000       0.00000       0.00000       0.00000       0.00000       0.00000       0.00000       0.00000       0.00000       0.00000       0.00000
   3  11 1865.2510    0.4828  0.2763  9.9784  0.0000  0.0299   0.0364   0.0842    0.1311   0.0000   428.1407       12.3760     -0.800781      -13.2603       1.05586     -0.535705       0.00000       0.00000       0.00000       0.00000       0.00000       0.00000       0.00000       0.00000       0.00000       0.00000       0.00000       0.00000       0.00000       0.00000       0.00000       0.00000       0.00000       0.00000       0.00000       0.00000       0.00000       0.00000       0.00000       0.00000       0.00000       0.00000       0.00000       0.00000       0.00000       0.00000       13.8545       14.0584       10.2562       7.65380       2.73113      0.999789       0.00000       0.00000       0.00000       0.00000       0.00000       0.00000       0.00000       0.00000       0.00000       0.00000       0.00000       0.00000       0.00000       0.00000       0.00000       0.00000       0.00000       0.00000       0.00000       0.00000       0.00000       0.00000       0.00000       0.00000       0.00000       0.00000       0.00000       0.00000       0.00000       0.00000
   3  13 2137.6898    0.8959  0.7431 10.1654  0.0000  0.0538   0.0498   0.1397    0.2671   0.0000   404.8167       42.6527       15.5282       15.3425      -2.09830      0.123458       0.00000       0.00000       0.00000       0.00000       0.00000       0.00000       0.00000       0.00000       0.00000       0.00000       0.00000       0.00000       0.00000       0.00000       0.00000       0.00000       0.00000       0.00000       0.00000       0.00000       0.00000       0.00000       0.00000       0.00000       0.00000       0.00000       0.00000       0.00000       0.00000       0.00000       26.3686       27.7237       16.4975       10.8993       3.65902       1.71447       0.00000       0.00000       0.00000       0.00000       0.00000       0.00000       0.00000       0.00000       0.00000       0.00000       0.00000       0.00000       0.00000       0.00000       0.00000       0.00000       0.00000       0.00000       0.00000       0.00000       0.00000       0.00000       0.00000       0.00000       0.00000       0.00000       0.00000       0.00000       0.00000       0.00000
   3  14 2273.3227    1.0739  0.9983 10.2883  0.0000  0.0609   0.0518   0.1435    0.3621   0.0000   435.1734      -41.2022       2.60199       8.08093      -4.96753      0.112118       0.00000       0.00000       0.00000       0.00000       0.00000       0.00000       0.00000       0.00000       0.00000       0.00000       0.00000       0.00000       0.00000       0.00000       0.00000       0.00000       0.00000       0.00000       0.00000       0.00000       0.00000       0.00000       0.00000       0.00000       0.00000       0.00000       0.00000       0.00000       0.00000       0.00000       35.2815       31.4377       23.1648       12.4785       5.71253       1.50662       0.00000       0.00000       0.00000       0.00000       0.00000       0.00000       0.00000       0.00000       0.00000       0.00000       0.00000       0.00000       0.00000       0.00000       0.00000       0.00000       0.00000       0.00000       0.00000       0.00000       0.00000       0.00000       0.00000       0.00000       0.00000       0.00000       0.00000       0.00000       0.00000       0.00000
   3  15 2407.6013    1.7180  1.0066 10.5209  0.0000  0.0559   0.0858   0.1646    0.6924   0.0000   481.3046      -30.0741       16.1003      -2.82328      -5.91009      0.635689       0.00000       0.00000       0.00000       0.00000       0.00000       0.00000       0.00000       0.00000       0.00000       0.00000       0.00000       0.00000       0.00000       0.00000       0.00000       0.00000       0.00000       0.00000       0.00000       0.00000       0.00000       0.00000       0.00000       0.00000       0.00000       0.00000       0.00000       0.00000       0.00000       0.00000       30.8269       28.1933       20.3007       9.87094       5.30600       1.38291       0.00000       0.00000       0.00000       0.00000       0.00000       0.00000       0.00000       0.00000       0.00000       0.00000       0.00000       0.00000       0.00000       0.00000       0.00000       0.00000       0.00000       0.00000       0.00000       0.00000       0.00000       0.00000       0.00000       0.00000       0.00000       0.00000       0.00000       0.00000       0.00000       0.00000
   3  16 2541.6374    1.9475  0.8499 11.5487  0.0000  0.0525   0.1175   0.1537    0.4883   0.0000   452.6365      -19.2684      -16.5836     -0.122865       5.80851       2.31825       0.00000       0.00000       0.00000       0.00000       0.00000       0.00000       0.00000       0.00000       0.00000       0.00000       0.00000       0.00000       0.00000       0.00000       0.00000       0.00000       0.00000       0.00000       0.00000       0.00000       0.00000       0.00000       0.00000       0.00000       0.00000       0.00000       0.00000       0.00000       0.00000       0.00000       29.7519       28.2766       18.8883       10.1945       4.72581       1.46181       0.00000       0.00000       0.00000       0.00000       0.00000       0.00000       0.00000       0.00000       0.00000       0.00000       0.00000       0.00000       0.00000       0.00000       0.00000       0.00000       0.00000       0.00000       0.00000       0.00000       0.00000       0.00000       0.00000       0.00000       0.00000       0.00000       0.00000       0.00000       0.00000       0.00000
   3  17 2676.1535    2.6646  0.9335 11.5298  0.0000  0.0704   0.1298   0.1458    0.7153   0.0000   408.4065      -28.6646       26.6237      0.343365       5.04809       1.29167       0.00000       0.00000       0.00000       0.00000       0.00000       0.00000       0.00000       0.00000       0.00000       0.00000       0.00000       0.00000       0.00000       0.00000       0.00000       0.00000       0.00000       0.00000       0.00000       0.00000       0.00000       0.00000       0.00000       0.00000       0.00000       0.00000       0.00000       0.00000       0.00000       0.00000       37.3215       23.1083       28.1652       20.2166       7.72597       1.55651       0.00000       0.00000       0.00000       0.00000       0.00000       0.00000       0.00000       0.00000       0.00000       0.00000       0.00000       0.00000       0.00000       0.00000       0.00000       0.00000       0.00000       0.00000       0.00000       0.00000       0.00000       0.00000       0.00000       0.00000       0.00000       0.00000       0.00000       0.00000       0.00000       0.00000
   3  18 2811.3361    3.2677  0.8289 12.3385  0.0000  0.0474   0.1701   0.1386    0.4372   0.0000   415.9004       10.0787       34.8975       8.75647      -6.03593      -3.29245       0.00000       0.00000       0.00000       0.00000       0.00000       0.00000       0.00000       0.00000       0.00000       0.00000       0.00000       0.00000       0.00000       0.00000       0.00000       0.00000       0.00000       0.00000       0.00000       0.00000       0.00000       0.00000       0.00000       0.00000       0.00000       0.00000       0.00000       0.00000       0.00000       0.00000       22.0326       21.9269       15.8155       10.4553       4.28216       1.45587       0.00000       0.00000       0.00000       0.00000       0.00000       0.00000       0.00000       0.00000       0.00000       0.00000       0.00000       0.00000       0.00000       0.00000       0.00000       0.00000       0.00000       0.00000       0.00000       0.00000       0.00000       0.00000       0.00000       0.00000       0.00000       0.00000       0.00000       0.00000       0.00000       0.00000
   3  19 2947.0317    3.7495  0.9644 12.0936  0.0000  0.0721   0.1747   0.1197    0.7215   0.0000   400.5018      -24.3227       16.6778      -8.24232       3.10637      0.210661       0.00000       0.00000       0.00000       0.00000       0.00000       0.00000       0.00000       0.00000       0.00000       0.00000       0.00000       0.00000       0.00000       0.00000       0.00000       0.00000       0.00000       0.00000       0.00000       0.00000       0.00000       0.00000       0.00000       0.00000       0.00000       0.00000       0.00000       0.00000       0.00000       0.00000       37.7781       24.6139       27.4867       19.8177       7.33005       1.41028       0.00000       0.00000       0.00000       0.00000       0.00000       0.00000       0.00000       0.00000       0.00000       0.00000       0.00000       0.00000       0.00000       0.00000       0.00000       0.00000       0.00000       0.00000       0.00000       0.00000       0.00000       0.00000       0.00000       0.00000       0.00000       0.00000       0.00000       0.00000       0.00000       0.00000
   3  20 3082.2457    4.3718  0.8914 12.8201  0.0000  0.0465   0.2026   0.1283    0.3886   0.0000   405.8752       29.7814       40.2723     -0.694534     -0.300897      -3.16253       0.00000       0.00000       0.00000       0.00000       0.00000       0.00000       0.00000       0.00000       0.00000       0.00000       0.00000       0.00000       0.00000       0.00000       0.00000       0.00000       0.00000       0.00000       0.00000       0.00000       0.00000       0.00000       0.00000       0.00000       0.00000       0.00000       0.00000       0.00000       0.00000       0.00000       25.5331       22.6329       17.5600       10.2661       4.39759       1.11480       0.00000       0.00000       0.00000       0.00000       0.00000       0.00000       0.00000       0.00000       0.00000       0.00000       0.00000       0.00000       0.00000       0.00000       0.00000       0.00000       0.00000       0.00000       0.00000       0.00000       0.00000       0.00000       0.00000       0.00000       0.00000       0.00000       0.00000       0.00000       0.00000       0.00000
   3  21 3217.7494    4.1688  1.0942 12.9308  0.0000  0.0543   0.1876   0.1578    0.4223   0.0000   438.0844       17.1942       13.5340       26.8067       5.00287      -1.01932       0.00000       0.00000       0.00000       0.00000       0.00000       0.00000       0.00000       0.00000       0.00000       0.00000       0.00000       0.00000       0.00000       0.00000       0.00000       0.00000       0.00000       0.00000       0.00000       0.00000       0.00000       0.00000       0.00000       0.00000       0.00000       0.00000       0.00000       0.00000       0.00000       0.00000       33.0167       30.6350       20.1149       10.8609       4.27112       1.31850       0.00000       0.00000       0.00000       0.00000       0.00000       0.00000       0.00000       0.00000       0.00000       0.00000       0.00000       0.00000       0.00000       0.00000       0.00000       0.00000       0.00000       0.00000       0.00000       0.00000       0.00000       0.00000       0.00000       0.00000       0.00000       0.00000       0.00000       0.00000       0.00000       0.00000
   3  22 3353.4706    3.5374  1.6896 13.0806  0.0000  0.0745   0.1531   0.2396    0.2505   0.0000   450.9186      -16.3127      -43.7553      0.551597     -0.929859    -0.0607828       0.00000       0.00000       0.00000       0.00000       0.00000       0.00000       0.00000       0.00000       0.00000       0.00000       0.00000       0.00000       0.00000       0.00000       0.00000       0.00000       0.00000       0.00000       0.00000       0.00000       0.00000       0.00000       0.00000       0.00000       0.00000       0.00000       0.00000       0.00000       0.00000       0.00000       40.6808       39.7003       26.7723       14.8148       6.21004       1.97459       0.00000       0.00000       0.00000       0.00000       0.00000       0.00000       0.00000       0.00000       0.00000       0.00000       0.00000       0.00000       0.00000       0.00000       0.00000       0.00000       0.00000       0.00000       0.00000       0.00000       0.00000       0.00000       0.00000       0.00000       0.00000       0.00000       0.00000       0.00000       0.00000       0.00000
   3  23 3489.4038    3.1855  2.2699 12.2458  0.0000  0.0881   0.1049   0.2204    0.2413   0.0000   464.7043       50.6156       38.0642       12.1346       17.3807      -1.19871       0.00000       0.00000       0.00000       0.00000       0.00000       0.00000       0.00000       0.00000       0.00000       0.00000       0.00000       0.00000       0.00000       0.00000       0.00000       0.00000       0.00000       0.00000       0.00000       0.00000       0.00000       0.00000       0.00000       0.00000       0.00000       0.00000       0.00000       0.00000       0.00000       0.00000       48.9108       46.2671       32.8547       17.2490       8.13607       2.28079       0.00000       0.00000       0.00000       0.00000       0.00000       0.00000       0.00000       0.00000       0.00000       0.00000       0.00000       0.00000       0.00000       0.00000       0.00000       0.00000       0.00000       0.00000       0.00000       0.00000       0.00000       0.00000       0.00000       0.00000       0.00000       0.00000       0.00000       0.00000       0.00000       0.00000
   3  25 3762.8363    2.1153  4.4795 11.8145  0.0000  0.1496   0.0639   0.3875    0.1432   0.0000   600.6064      -48.5945      -17.5016       5.22541      0.572393      -7.45160       0.00000       0.00000       0.00000       0.00000       0.00000       0.00000       0.00000       0.00000       0.00000       0.00000       0.00000       0.00000       0.00000       0.00000       0.00000       0.00000       0.00000       0.00000       0.00000       0.00000       0.00000       0.00000       0.00000       0.00000       0.00000       0.00000       0.00000       0.00000       0.00000       0.00000       86.1896       82.2809       53.9536       30.6154       12.1656       4.17627       0.00000       0.00000       0.00000       0.00000       0.00000       0.00000       0.00000       0.00000       0.00000       0.00000       0.00000       0.00000       0.00000       0.00000       0.00000       0.00000       0.00000       0.00000       0.00000       0.00000       0.00000       0.00000       0.00000       0.00000       0.00000       0.00000       0.00000       0.00000       0.00000       0.00000
   4  12 2051.6727    0.6189  0.4853  9.9409 -0.0058  0.0392   0.0381   0.0945    0.1163   0.0000   427.3230      -12.3851       27.8204      -16.2010       4.38318       2.95784     -0.312975      0.127304       0.00000       0.00000       0.00000       0.00000       0.00000       0.00000       0.00000       0.00000       0.00000       0.00000       0.00000       0.00000       0.00000       0.00000       0.00000       0.00000       0.00000       0.00000       0.00000       0.00000       0.00000       0.00000       0.00000       0.00000       0.00000       0.00000       0.00000       0.00000       12.8081       14.4901       13.6694       8.51281       4.76582       3.11170       1.20893      0.286085       0.00000       0.00000       0.00000       0.00000       0.00000       0.00000       0.00000       0.00000       0.00000       0.00000       0.00000       0.00000       0.00000       0.00000       0.00000       0.00000       0.00000       0.00000       0.00000       0.00000       0.00000       0.00000       0.00000       0.00000       0.00000       0.00000       0.00000       0.00000
   4  13 2188.3201    0.9531  0.5619  9.6945 -0.0028  0.0411   0.0459   0.0806    0.2738   0.0000   404.0004       1.69470      -3.59372       11.4736      -1.10053       1.92633     -0.385890      0.350791       0.00000       0.00000       0.00000       0.00000       0.00000       0.00000       0.00000       0.00000       0.00000       0.00000       0.00000       0.00000       0.00000       0.00000       0.00000       0.00000       0.00000       0.00000       0.00000       0.00000       0.00000       0.00000       0.00000       0.00000       0.00000       0.00000       0.00000       0.00000       12.9403       15.5406       14.0871       8.53975       6.64874       2.63191       1.35021      0.333424       0.00000       0.00000       0.00000       0.00000       0.00000       0.00000       0.00000       0.00000       0.00000       0.00000       0.00000       0.00000       0.00000       0.00000       0.00000       0.00000       0.00000       0.00000       0.00000       0.00000       0.00000       0.00000       0.00000       0.00000       0.00000       0.00000       0.00000       0.00000
   4  14 2324.0728    1.4123  0.9042  8.1395 -0.0098  0.0535   0.0582   0.1358    6.0825   0.0000   435.6772       1.87516       15.8698      -4.42264       6.02639      -2.53715     -0.649148      0.154020       0.00000       0.00000       0.00000       0.00000       0.00000       0.00000       0.00000       0.00000       0.00000       0.00000       0.00000       0.00000       0.00000       0.00000       0.00000       0.00000       0.00000       0.00000       0.00000       0.00000       0.00000       0.00000       0.00000       0.00000       0.00000       0.00000       0.00000       0.00000       17.1013       21.9515       15.9591       13.2383       6.61633       4.26642       1.31852      0.455999       0.00000       0.00000       0.00000       0.00000       0.00000       0.00000       0.00000       0.00000       0.00000       0.00000       0.00000       0.00000       0.00000       0.00000       0.00000       0.00000       0.00000       0.00000       0.00000       0.00000       0.00000       0.00000       0.00000       0.00000       0.00000       0.00000       0.00000       0.00000
   4  15 2458.4795    1.6134  0.9023 10.7531 -0.0095  0.0597   0.0647   0.1380    0.5815   0.0000   441.3696      -25.9835      -5.98888      -16.6051       6.62203     -0.893707      -1.96892     0.0356281       0.00000       0.00000       0.00000       0.00000       0.00000       0.00000       0.00000       0.00000       0.00000       0.00000       0.00000       0.00000       0.00000       0.00000       0.00000       0.00000       0.00000       0.00000       0.00000       0.00000       0.00000       0.00000       0.00000       0.00000       0.00000       0.00000       0.00000       0.00000       18.4497       21.3329       20.7156       11.9738       9.55179       3.99748       2.04594      0.446089       0.00000       0.00000       0.00000       0.00000       0.00000       0.00000       0.00000       0.00000       0.00000       0.00000       0.00000       0.00000       0.00000       0.00000       0.00000       0.00000       0.00000       0.00000       0.00000       0.00000       0.00000       0.00000       0.00000       0.00000       0.00000       0.00000       0.00000       0.00000
   4  16 2592.9520    2.2170  0.9867 10.9745 -0.0071  0.0601   0.0898   0.1458    0.9214   0.0000   427.7603      -14.7309      -12.9968       13.0692       3.37666     -0.687103      -2.39277     -0.722155       0.00000       0.00000       0.00000       0.00000       0.00000       0.00000       0.00000       0.00000       0.00000       0.00000       0.00000       0.00000       0.00000       0.00000       0.00000       0.00000       0.00000       0.00000       0.00000       0.00000       0.00000       0.00000       0.00000       0.00000       0.00000       0.00000       0.00000       0.00000       19.8218       23.9738       18.6913       12.9634       8.36288       3.76739       1.63857      0.475502       0.00000       0.00000       0.00000       0.00000       0.00000       0.00000       0.00000       0.00000       0.00000       0.00000       0.00000       0.00000       0.00000       0.00000       0.00000       0.00000       0.00000       0.00000       0.00000       0.00000       0.00000       0.00000       0.00000       0.00000       0.00000       0.00000       0.00000       0.00000
   4  17 2728.4011    3.0967  0.7350 11.1878 -0.0008  0.0422   0.1263   0.0936    0.6705   0.0000   440.4908       3.27134       17.5175      -7.05047     -0.942795      -5.27446     -0.658995     -0.167015       0.00000       0.00000       0.00000       0.00000       0.00000       0.00000       0.00000       0.00000       0.00000       0.00000       0.00000       0.00000       0.00000       0.00000       0.00000       0.00000       0.00000       0.00000       0.00000       0.00000       0.00000       0.00000       0.00000       0.00000       0.00000       0.00000       0.00000       0.00000       14.8807       14.6157       14.1228       9.74908       6.34578       3.07833       1.19976      0.269946       0.00000       0.00000       0.00000       0.00000       0.00000       0.00000       0.00000       0.00000       0.00000       0.00000       0.00000       0.00000       0.00000       0.00000       0.00000       0.00000       0.00000       0.00000       0.00000       0.00000       0.00000       0.00000       0.00000       0.00000       0.00000       0.00000       0.00000       0.00000
   4  18 2864.1798    3.6597  0.7144 12.3198 -0.0023  0.0405   0.1696   0.0911    0.3964   0.0000   468.8318      -1.89649       5.58944       2.94021       3.83824     -0.737520      0.911898      0.182135       0.00000       0.00000       0.00000       0.00000       0.00000       0.00000       0.00000       0.00000       0.00000       0.00000       0.00000       0.00000       0.00000       0.00000       0.00000       0.00000       0.00000       0.00000       0.00000       0.00000       0.00000       0.00000       0.00000       0.00000       0.00000       0.00000       0.00000       0.00000       17.8601       18.3463       14.3663       9.59845       5.41540       2.48752      0.930797      0.251689       0.00000       0.00000       0.00000       0.00000       0.00000       0.00000       0.00000       0.00000       0.00000       0.00000       0.00000       0.00000       0.00000       0.00000       0.00000       0.00000       0.00000       0.00000       0.00000       0.00000       0.00000       0.00000       0.00000       0.00000       0.00000       0.00000       0.00000       0.00000
   4  20 3135.9842    4.2508  1.0334 12.6216  0.0072  0.0521   0.1918   0.1358    0.4995   0.0000   424.1955      -7.45518       4.61537      -7.91256       3.74021     -0.370793      -1.41488     -0.472932       0.00000       0.00000       0.00000       0.00000       0.00000       0.00000       0.00000       0.00000       0.00000       0.00000       0.00000       0.00000       0.00000       0.00000       0.00000       0.00000       0.00000       0.00000       0.00000       0.00000       0.00000       0.00000       0.00000       0.00000       0.00000       0.00000       0.00000       0.00000       18.4893       21.0541       17.7361       11.6823       8.00168       3.15115       1.60951      0.397139       0.00000       0.00000       0.00000       0.00000       0.00000       0.00000       0.00000       0.00000       0.00000       0.00000       0.00000       0.00000       0.00000       0.00000       0.00000       0.00000       0.00000       0.00000       0.00000       0.00000       0.00000       0.00000       0.00000       0.00000       0.00000       0.00000       0.00000       0.00000
   4  21 3271.7289    4.1372  1.1078 12.5983 -0.0035  0.0519   0.1799   0.1424    0.5416   0.0000   422.9516       4.50985       7.95145      -16.0904       14.8183      -5.96268     -0.406535     -0.549424       0.00000       0.00000       0.00000       0.00000       0.00000       0.00000       0.00000       0.00000       0.00000       0.00000       0.00000       0.00000       0.00000       0.00000       0.00000       0.00000       0.00000       0.00000       0.00000       0.00000       0.00000       0.00000       0.00000       0.00000       0.00000       0.00000       0.00000       0.00000       19.7238       21.9263       16.0363       13.0092       7.21359       3.64651       1.20896      0.396462       0.00000       0.00000       0.00000       0.00000       0.00000       0.00000       0.00000       0.00000       0.00000       0.00000       0.00000       0.00000       0.00000       0.00000       0.00000       0.00000       0.00000       0.00000       0.00000       0.00000       0.00000       0.00000       0.00000       0.00000       0.00000       0.00000       0.00000       0.00000
   4  22 3407.9541    3.5540  1.7227 12.6102  0.0002  0.0730   0.1429   0.1921    0.3156   0.0000   432.6150       2.95194       46.2010      -11.9068      -10.6643       1.40477       2.42645     -0.313974       0.00000       0.00000       0.00000       0.00000       0.00000       0.00000       0.00000       0.00000       0.00000       0.00000       0.00000       0.00000       0.00000       0.00000       0.00000       0.00000       0.00000       0.00000       0.00000       0.00000       0.00000       0.00000       0.00000       0.00000       0.00000       0.00000       0.00000       0.00000       25.4700       30.5876       23.0838       16.5935       10.1337       4.60798       1.95585      0.582599       0.00000       0.00000       0.00000       0.00000       0.00000       0.00000       0.00000       0.00000       0.00000       0.00000       0.00000       0.00000       0.00000       0.00000       0.00000       0.00000       0.00000       0.00000       0.00000       0.00000       0.00000       0.00000       0.00000       0.00000       0.00000       0.00000       0.00000       0.00000
   4  23 3544.7442    2.8707  2.3191 12.3684 -0.0020  0.0856   0.0992   0.2399    0.1848   0.0000   451.3033       49.4254       16.3919      -18.6338      -6.13300       10.1665      -4.06328     -0.310831       0.00000       0.00000       0.00000       0.00000       0.00000       0.00000       0.00000       0.00000       0.00000       0.00000       0.00000       0.00000       0.00000       0.00000       0.00000       0.00000       0.00000       0.00000       0.00000       0.00000       0.00000       0.00000       0.00000       0.00000       0.00000       0.00000       0.00000       0.00000       32.7833       35.9828       29.5533       19.5064       11.7054       5.78925       2.37888      0.601160       0.00000       0.00000       0.00000       0.00000       0.00000       0.00000       0.00000       0.00000       0.00000       0.00000       0.00000       0.00000       0.00000       0.00000       0.00000       0.00000       0.00000       0.00000       0.00000       0.00000       0.00000       0.00000       0.00000       0.00000       0.00000       0.00000       0.00000       0.00000
   4  24 3681.4573    2.3542  3.4081 11.8437  0.0014  0.1194   0.0727   0.2927    0.1542   0.0000   417.5825       16.7963      -21.1608      -32.9123      -36.3216      -10.2382       1.17448      -2.30022       0.00000       0.00000       0.00000       0.00000       0.00000       0.00000       0.00000       0.00000       0.00000       0.00000       0.00000       0.00000       0.00000       0.00000       0.00000       0.00000       0.00000       0.00000       0.00000       0.00000       0.00000       0.00000       0.00000       0.00000       0.00000       0.00000       0.00000       0.00000       41.1459       45.5678       38.0168       27.5772       15.7648       8.56221       3.21772      0.914261       0.00000       0.00000       0.00000       0.00000       0.00000       0.00000       0.00000       0.00000       0.00000       0.00000       0.00000       0.00000       0.00000       0.00000       0.00000       0.00000       0.00000       0.00000       0.00000       0.00000       0.00000       0.00000       0.00000       0.00000       0.00000       0.00000       0.00000       0.00000
   4  25 3818.8307    1.9654  5.0558 11.3538  0.0017  0.1498   0.0496   0.3920    0.1278   0.0000   419.5690      -32.3441       11.5198       16.0549      -24.1695       15.3602       2.92130      -1.02621       0.00000       0.00000       0.00000       0.00000       0.00000       0.00000       0.00000       0.00000       0.00000       0.00000       0.00000       0.00000       0.00000       0.00000       0.00000       0.00000       0.00000       0.00000       0.00000       0.00000       0.00000       0.00000       0.00000       0.00000       0.00000       0.00000       0.00000       0.00000       53.7926       64.0196       47.8878       34.1398       19.4592       9.68928       3.78958       1.16024       0.00000       0.00000       0.00000       0.00000       0.00000       0.00000       0.00000       0.00000       0.00000       0.00000       0.00000       0.00000       0.00000       0.00000       0.00000       0.00000       0.00000       0.00000       0.00000       0.00000       0.00000       0.00000       0.00000       0.00000       0.00000       0.00000       0.00000       0.00000
   4  26 3956.3991    1.6879  6.8540 10.7033  0.0012  0.1618   0.0350   0.4649    0.1323   0.0000   412.8875      -45.8632       2.07235       34.6732      -48.5421     -0.537260       5.69809      -1.19788       0.00000       0.00000       0.00000       0.00000       0.00000       0.00000       0.00000       0.00000       0.00000       0.00000       0.00000       0.00000       0.00000       0.00000       0.00000       0.00000       0.00000       0.00000       0.00000       0.00000       0.00000       0.00000       0.00000       0.00000       0.00000       0.00000       0.00000       0.00000       58.7968       67.1775       54.4523       37.8240       22.4319       11.5265       4.57853       1.22855       0.00000       0.00000       0.00000       0.00000       0.00000       0.00000       0.00000       0.00000       0.00000       0.00000       0.00000       0.00000       0.00000       0.00000       0.00000       0.00000       0.00000       0.00000       0.00000       0.00000       0.00000       0.00000       0.00000       0.00000       0.00000       0.00000       0.00000       0.00000
   5  10 1823.3778    0.3916  0.2848  9.7637 -0.0013  0.0277   0.0270   0.0563    0.0706   0.0000   440.2047       2.47477       15.3037      -2.87907      -2.59588       2.39808     -0.504104     -0.136350     -0.280813     0.0602270       0.00000       0.00000       0.00000       0.00000       0.00000       0.00000       0.00000       0.00000       0.00000       0.00000       0.00000       0.00000       0.00000       0.00000       0.00000       0.00000       0.00000       0.00000       0.00000       0.00000       0.00000       0.00000       0.00000       0.00000       0.00000       0.00000       8.15961       8.37613       8.44846       6.81780       4.25001       2.48319       1.67742      0.589395      0.206181     0.0434153       0.00000       0.00000       0.00000       0.00000       0.00000       0.00000       0.00000       0.00000       0.00000       0.00000       0.00000       0.00000       0.00000       0.00000       0.00000       0.00000       0.00000       0.00000       0.00000       0.00000       0.00000       0.00000       0.00000       0.00000       0.00000       0.00000
   5  11 1960.5804    0.5534  0.3702  9.8852  0.0003  0.0354   0.0324   0.0668    0.0898   0.0000   442.4336    -0.0488942       17.9193      -4.04801      -2.91306      -1.31569     -0.978131      0.291432     0.0927877     0.0222299       0.00000       0.00000       0.00000       0.00000       0.00000       0.00000       0.00000       0.00000       0.00000       0.00000       0.00000       0.00000       0.00000       0.00000       0.00000       0.00000       0.00000       0.00000       0.00000       0.00000       0.00000       0.00000       0.00000       0.00000       0.00000       0.00000       11.0152       11.5307       8.76489       8.14697       6.54538       3.44400       1.76679      0.525629      0.229805     0.0574996       0.00000       0.00000       0.00000       0.00000       0.00000       0.00000       0.00000       0.00000       0.00000       0.00000       0.00000       0.00000       0.00000       0.00000       0.00000       0.00000       0.00000       0.00000       0.00000       0.00000       0.00000       0.00000       0.00000       0.00000       0.00000       0.00000
   5  12 2098.4562    0.7279  0.4219 10.3596 -0.0002  0.0317   0.0400   0.0649    0.0895   0.0000   427.0911      -2.58553       18.2047       13.6496      -3.08508      -5.87049      -2.20007    -0.0510209     0.0462468    -0.0274757       0.00000       0.00000       0.00000       0.00000       0.00000       0.00000       0.00000       0.00000       0.00000       0.00000       0.00000       0.00000       0.00000       0.00000       0.00000       0.00000       0.00000       0.00000       0.00000       0.00000       0.00000       0.00000       0.00000       0.00000       0.00000       0.00000       9.50130       11.7181       8.88331       7.91812       4.87989       3.07266       1.47608      0.646778      0.194057     0.0602376       0.00000       0.00000       0.00000       0.00000       0.00000       0.00000       0.00000       0.00000       0.00000       0.00000       0.00000       0.00000       0.00000       0.00000       0.00000       0.00000       0.00000       0.00000       0.00000       0.00000       0.00000       0.00000       0.00000       0.00000       0.00000       0.00000
   5  13 2235.4282    0.9560  0.5903 10.8214 -0.0044  0.0380   0.0471   0.0783    0.1016   0.0000   432.8560      -21.2553       20.9906      -5.95694    -0.0943322     -0.537406      -2.14699     -0.709441     0.0960241    -0.0217480       0.00000       0.00000       0.00000       0.00000       0.00000       0.00000       0.00000       0.00000       0.00000       0.00000       0.00000       0.00000       0.00000       0.00000       0.00000       0.00000       0.00000       0.00000       0.00000       0.00000       0.00000       0.00000       0.00000       0.00000       0.00000       0.00000       11.5315       12.3948       11.6099       9.21916       5.16810       3.33181       1.99342      0.830395      0.244038     0.0582569       0.00000       0.00000       0.00000       0.00000       0.00000       0.00000       0.00000       0.00000       0.00000       0.00000       0.00000       0.00000       0.00000       0.00000       0.00000       0.00000       0.00000       0.00000       0.00000       0.00000       0.00000       0.00000       0.00000       0.00000       0.00000       0.00000
   5  14 2371.0943    1.3415  0.7367 11.0611 -0.0030  0.0436   0.0582   0.0837    0.1472   0.0000   429.4790       2.89278       16.0367       9.35504    -0.0671825       4.69629       1.62825     -0.291819      0.116271    -0.0411922       0.00000       0.00000       0.00000       0.00000       0.00000       0.00000       0.00000       0.00000       0.00000       0.00000       0.00000       0.00000       0.00000       0.00000       0.00000       0.00000       0.00000       0.00000       0.00000       0.00000       0.00000       0.00000       0.00000       0.00000       0.00000       0.00000       14.0014       13.2160       12.1342       10.8740       7.63594       4.60098       2.44846      0.890402      0.267447     0.0599978       0.00000       0.00000       0.00000       0.00000       0.00000       0.00000       0.00000       0.00000       0.00000       0.00000       0.00000       0.00000       0.00000       0.00000       0.00000       0.00000       0.00000       0.00000       0.00000       0.00000       0.00000       0.00000       0.00000       0.00000       0.00000       0.00000
   5  15 2506.0646    1.8826  0.7759 11.4161  0.0018  0.0361   0.0797   0.0996    0.1978   0.0000   455.3729       4.34121       6.65051       14.2018       4.11090     -0.691572      -2.42049      0.663958     0.0510953    -0.0951826       0.00000       0.00000       0.00000       0.00000       0.00000       0.00000       0.00000       0.00000       0.00000       0.00000       0.00000       0.00000       0.00000       0.00000       0.00000       0.00000       0.00000       0.00000       0.00000       0.00000       0.00000       0.00000       0.00000       0.00000       0.00000       0.00000       12.3329       12.3106       10.5191       8.79242       6.59417       3.68160       1.71041      0.661989      0.226491     0.0485984       0.00000       0.00000       0.00000       0.00000       0.00000       0.00000       0.00000       0.00000       0.00000       0.00000       0.00000       0.00000       0.00000       0.00000       0.00000       0.00000       0.00000       0.00000       0.00000       0.00000       0.00000       0.00000       0.00000       0.00000       0.00000       0.00000
   5  16 2641.1787    2.3063  0.8522 11.8175  0.0030  0.0447   0.0924   0.1098    0.2603   0.0000   414.0310       15.9022       13.9879      -2.41370      -6.65124      -3.42012     -0.741380     -0.309611      0.389998     0.0174199       0.00000       0.00000       0.00000       0.00000       0.00000       0.00000       0.00000       0.00000       0.00000       0.00000       0.00000       0.00000       0.00000       0.00000       0.00000       0.00000       0.00000       0.00000       0.00000       0.00000       0.00000       0.00000       0.00000       0.00000       0.00000       0.00000       14.3186       15.4528       11.9942       11.0051       8.30708       4.83041       2.19486      0.815838      0.293557     0.0729131       0.00000       0.00000       0.00000       0.00000       0.00000       0.00000       0.00000       0.00000       0.00000       0.00000       0.00000       0.00000       0.00000       0.00000       0.00000       0.00000       0.00000       0.00000       0.00000       0.00000       0.00000       0.00000       0.00000       0.00000       0.00000       0.00000
   5  18 2913.6478    3.9463  0.6614 12.4438  0.0021  0.0647   0.1873   0.1166    0.4809   0.0000   426.9919       9.13686     -0.279999      -20.6443      -10.2370       1.74939       1.72225      0.144283      0.215141    -0.0381075       0.00000       0.00000       0.00000       0.00000       0.00000       0.00000       0.00000       0.00000       0.00000       0.00000       0.00000       0.00000       0.00000       0.00000       0.00000       0.00000       0.00000       0.00000       0.00000       0.00000       0.00000       0.00000       0.00000       0.00000       0.00000       0.00000       22.1450       22.1990       14.5798       15.9801       14.1889       8.50675       3.60059       1.12379      0.281346     0.0779299       0.00000       0.00000       0.00000       0.00000       0.00000       0.00000       0.00000       0.00000       0.00000       0.00000       0.00000       0.00000       0.00000       0.00000       0.00000       0.00000       0.00000       0.00000       0.00000       0.00000       0.00000       0.00000       0.00000       0.00000       0.00000       0.00000
   5  19 3049.9298    4.7490  0.7795 11.2997  0.0103  0.0414   0.1742   0.1057    1.8758   0.0000   437.2446       13.2855       12.7688      0.550622       5.84715      -1.73775      -1.39959      0.185651      0.152879     -0.141714       0.00000       0.00000       0.00000       0.00000       0.00000       0.00000       0.00000       0.00000       0.00000       0.00000       0.00000       0.00000       0.00000       0.00000       0.00000       0.00000       0.00000       0.00000       0.00000       0.00000       0.00000       0.00000       0.00000       0.00000       0.00000       0.00000       11.6021       13.6748       12.2459       9.29528       6.95313       3.69247       2.28835      0.816218      0.329307     0.0737778       0.00000       0.00000       0.00000       0.00000       0.00000       0.00000       0.00000       0.00000       0.00000       0.00000       0.00000       0.00000       0.00000       0.00000       0.00000       0.00000       0.00000       0.00000       0.00000       0.00000       0.00000       0.00000       0.00000       0.00000       0.00000       0.00000
   5  22 3459.3128    3.4379  2.0193 11.4397  0.0027  0.0676   0.1000   0.1886    0.7169   0.0000   422.1794       11.7395      -3.37142      -6.08193       2.44365       5.25765       2.61185      -1.78510     -0.568518      0.182097       0.00000       0.00000       0.00000       0.00000       0.00000       0.00000       0.00000       0.00000       0.00000       0.00000       0.00000       0.00000       0.00000       0.00000       0.00000       0.00000       0.00000       0.00000       0.00000       0.00000       0.00000       0.00000       0.00000       0.00000       0.00000       0.00000       20.9260       23.8573       20.8405       16.4260       10.8362       6.68328       3.34986       1.50128      0.473389      0.112044       0.00000       0.00000       0.00000       0.00000       0.00000       0.00000       0.00000       0.00000       0.00000       0.00000       0.00000       0.00000       0.00000       0.00000       0.00000       0.00000       0.00000       0.00000       0.00000       0.00000       0.00000       0.00000       0.00000       0.00000       0.00000       0.00000
   5  23 3596.5118    2.7604  3.0846 11.7880 -0.0042  0.0986   0.0693   0.2596    0.2581   0.0000   441.1482       22.2125      -12.5430       35.1923       7.19776      -4.30034      -3.37531    -0.0347404     -0.783911    -0.0196586       0.00000       0.00000       0.00000       0.00000       0.00000       0.00000       0.00000       0.00000       0.00000       0.00000       0.00000       0.00000       0.00000       0.00000       0.00000       0.00000       0.00000       0.00000       0.00000       0.00000       0.00000       0.00000       0.00000       0.00000       0.00000       0.00000       28.0011       35.7313       29.1029       24.2293       15.7685       9.61446       5.16501       2.16156      0.738639      0.193507       0.00000       0.00000       0.00000       0.00000       0.00000       0.00000       0.00000       0.00000       0.00000       0.00000       0.00000       0.00000       0.00000       0.00000       0.00000       0.00000       0.00000       0.00000       0.00000       0.00000       0.00000       0.00000       0.00000       0.00000       0.00000       0.00000
   6  11 2004.0141    0.6180  0.3645  9.7436 -0.0021  0.0395   0.0327   0.0632    0.0859   0.0000   436.8657      -4.16783       19.0963      -6.25163       14.2755      -3.08231      -2.47656     -0.340524      0.328996     -0.150428    -0.0482208     0.0102813       0.00000       0.00000       0.00000       0.00000       0.00000       0.00000       0.00000       0.00000       0.00000       0.00000       0.00000       0.00000       0.00000       0.00000       0.00000       0.00000       0.00000       0.00000       0.00000       0.00000       0.00000       0.00000       0.00000       0.00000       8.92317       12.7035       6.65201       9.33700       6.42573       5.20717       2.28927       1.51982      0.401067      0.266450     0.0567723     0.0225625       0.00000       0.00000       0.00000       0.00000       0.00000       0.00000       0.00000       0.00000       0.00000       0.00000       0.00000       0.00000       0.00000       0.00000       0.00000       0.00000       0.00000       0.00000       0.00000       0.00000       0.00000       0.00000       0.00000       0.00000
   6  12 2142.4831    0.8044  0.5619 10.0482 -0.0112  0.0309   0.0371   0.0769    0.1071   0.0000   453.9977      -8.49153      -15.5138      -2.15752       8.41824     -0.273688      -1.51276       1.37686      0.578385      0.205095     -0.138598    0.00646305       0.00000       0.00000       0.00000       0.00000       0.00000       0.00000       0.00000       0.00000       0.00000       0.00000       0.00000       0.00000       0.00000       0.00000       0.00000       0.00000       0.00000       0.00000       0.00000       0.00000       0.00000       0.00000       0.00000       0.00000       8.00806       9.95911       8.69509       7.21605       5.15953       3.17194       2.06766      0.931603      0.512679      0.157529     0.0600893     0.0128126       0.00000       0.00000       0.00000       0.00000       0.00000       0.00000       0.00000       0.00000       0.00000       0.00000       0.00000       0.00000       0.00000       0.00000       0.00000       0.00000       0.00000       0.00000       0.00000       0.00000       0.00000       0.00000       0.00000       0.00000
   6  13 2279.7762    1.0587  0.6700 10.8054  0.0076  0.0394   0.0449   0.0787    0.1068   0.0000   438.6243      -5.96831       8.29067     -0.220476      -9.34855      -6.51396     -0.755273      0.617530       1.18567      0.323172      0.156365    -0.0212791       0.00000       0.00000       0.00000       0.00000       0.00000       0.00000       0.00000       0.00000       0.00000       0.00000       0.00000       0.00000       0.00000       0.00000       0.00000       0.00000       0.00000       0.00000       0.00000       0.00000       0.00000       0.00000       0.00000       0.00000       11.5842       12.9842       12.0639       9.49267       6.42701       4.57129       2.45037       1.18067      0.593816      0.233413     0.0617195     0.0132467       0.00000       0.00000       0.00000       0.00000       0.00000       0.00000       0.00000       0.00000       0.00000       0.00000       0.00000       0.00000       0.00000       0.00000       0.00000       0.00000       0.00000       0.00000       0.00000       0.00000       0.00000       0.00000       0.00000       0.00000
   6  14 2415.5080    1.5645  0.7661 11.2217 -0.0025  0.0371   0.0619   0.0885    0.1247   0.0000   428.7898      -11.9281       5.10883      -11.3175       3.77143       1.19822      -3.79160    -0.0464412    -0.0490384      0.341843     0.0180340     0.0324351       0.00000       0.00000       0.00000       0.00000       0.00000       0.00000       0.00000       0.00000       0.00000       0.00000       0.00000       0.00000       0.00000       0.00000       0.00000       0.00000       0.00000       0.00000       0.00000       0.00000       0.00000       0.00000       0.00000       0.00000       9.14042       10.5725       10.6787       8.04807       5.80512       4.27127       2.36459       1.17845      0.620502      0.270064     0.0722022     0.0148019       0.00000       0.00000       0.00000       0.00000       0.00000       0.00000       0.00000       0.00000       0.00000       0.00000       0.00000       0.00000       0.00000       0.00000       0.00000       0.00000       0.00000       0.00000       0.00000       0.00000       0.00000       0.00000       0.00000       0.00000
   6  15 2551.0984    1.9863  0.7280 11.9764 -0.0037  0.0386   0.0778   0.0891    0.1149   0.0000   428.0474      0.514925       16.2037       8.31626      -2.34945       3.55533      0.639124      -1.02036     -0.161649    -0.0682526    -0.0153621   -0.00499082       0.00000       0.00000       0.00000       0.00000       0.00000       0.00000       0.00000       0.00000       0.00000       0.00000       0.00000       0.00000       0.00000       0.00000       0.00000       0.00000       0.00000       0.00000       0.00000       0.00000       0.00000       0.00000       0.00000       0.00000       7.94993       10.7190       9.15039       8.64040       5.58735       4.57521       2.34139       1.40254      0.600779      0.270025     0.0707360     0.0188562       0.00000       0.00000       0.00000       0.00000       0.00000       0.00000       0.00000       0.00000       0.00000       0.00000       0.00000       0.00000       0.00000       0.00000       0.00000       0.00000       0.00000       0.00000       0.00000       0.00000       0.00000       0.00000       0.00000       0.00000
   6  16 2687.1248    2.5465  0.8143 12.3907 -0.0015  0.0373   0.1020   0.1068    0.1275   0.0000   450.2029      -16.9305       18.2646       5.00710      -8.16862       6.19884      0.795798     -0.363502      -1.19641      0.251623     0.0551840     0.0182949       0.00000       0.00000       0.00000       0.00000       0.00000       0.00000       0.00000       0.00000       0.00000       0.00000       0.00000       0.00000       0.00000       0.00000       0.00000       0.00000       0.00000       0.00000       0.00000       0.00000       0.00000       0.00000       0.00000       0.00000       9.39083       11.3257       10.0696       8.49893       5.97642       3.90666       2.37864       1.11747      0.593711      0.207177     0.0664152     0.0153478       0.00000       0.00000       0.00000       0.00000       0.00000       0.00000       0.00000       0.00000       0.00000       0.00000       0.00000       0.00000       0.00000       0.00000       0.00000       0.00000       0.00000       0.00000       0.00000       0.00000       0.00000       0.00000       0.00000       0.00000
   6  17 2823.7255    3.1534  0.8008 12.4367  0.0068  0.0352   0.1183   0.0920    0.1546   0.0000   427.9459      -12.4079      -2.24426       8.30812      -2.09048      -5.79643      -1.27447      -2.13546     -0.108137     -0.251331     0.0782925     0.0247243       0.00000       0.00000       0.00000       0.00000       0.00000       0.00000       0.00000       0.00000       0.00000       0.00000       0.00000       0.00000       0.00000       0.00000       0.00000       0.00000       0.00000       0.00000       0.00000       0.00000       0.00000       0.00000       0.00000       0.00000       8.26902       10.3461       8.71803       7.72837       5.71146       3.75364       2.27016       1.10087      0.548482      0.192684     0.0630550     0.0153451       0.00000       0.00000       0.00000       0.00000       0.00000       0.00000       0.00000       0.00000       0.00000       0.00000       0.00000       0.00000       0.00000       0.00000       0.00000       0.00000       0.00000       0.00000       0.00000       0.00000       0.00000       0.00000       0.00000       0.00000
   6  18 2960.7648    3.7405  0.8021 12.8688 -0.0025  0.0339   0.1380   0.0910    0.1595   0.0000   428.5252       10.8291       6.38436      -19.7612       3.44386       4.26034      -2.62422     -0.608082      0.888448     -0.116323    0.00736285     0.0321921       0.00000       0.00000       0.00000       0.00000       0.00000       0.00000       0.00000       0.00000       0.00000       0.00000       0.00000       0.00000       0.00000       0.00000       0.00000       0.00000       0.00000       0.00000       0.00000       0.00000       0.00000       0.00000       0.00000       0.00000       8.16989       9.36487       8.77139       7.45811       5.49005       3.76353       2.21090       1.17744      0.531439      0.205630     0.0605074     0.0139431       0.00000       0.00000       0.00000       0.00000       0.00000       0.00000       0.00000       0.00000       0.00000       0.00000       0.00000       0.00000       0.00000       0.00000       0.00000       0.00000       0.00000       0.00000       0.00000       0.00000       0.00000       0.00000       0.00000       0.00000
   6  19 3097.2939    4.3465  0.7605 13.4611 -0.0041  0.0386   0.1774   0.0908    0.1601   0.0000   433.7360       16.7791      -22.9426      -18.4893       5.90203       1.32128      -1.64061     0.0747054       1.31972     -0.444208     0.0124099     0.0225925       0.00000       0.00000       0.00000       0.00000       0.00000       0.00000       0.00000       0.00000       0.00000       0.00000       0.00000       0.00000       0.00000       0.00000       0.00000       0.00000       0.00000       0.00000       0.00000       0.00000       0.00000       0.00000       0.00000       0.00000       8.95285       11.9114       10.0263       9.02692       6.59125       3.96104       2.79577       1.09978      0.715232      0.210889     0.0751273     0.0188946       0.00000       0.00000       0.00000       0.00000       0.00000       0.00000       0.00000       0.00000       0.00000       0.00000       0.00000       0.00000       0.00000       0.00000       0.00000       0.00000       0.00000       0.00000       0.00000       0.00000       0.00000       0.00000       0.00000       0.00000
   6  20 3233.9749    4.0032  0.9936 13.2824 -0.0061  0.0436   0.1531   0.1101    0.2380   0.0000   440.9611      -18.8519       20.7129      -17.4365      -5.65655      -5.83149      -3.44286       2.60108       1.77985     -0.342951     0.0476793   -0.00901368       0.00000       0.00000       0.00000       0.00000       0.00000       0.00000       0.00000       0.00000       0.00000       0.00000       0.00000       0.00000       0.00000       0.00000       0.00000       0.00000       0.00000       0.00000       0.00000       0.00000       0.00000       0.00000       0.00000       0.00000       10.8777       12.0417       11.7678       9.79941       7.12240       4.75980       3.06555       1.55440      0.796172      0.269780     0.0817109     0.0165654       0.00000       0.00000       0.00000       0.00000       0.00000       0.00000       0.00000       0.00000       0.00000       0.00000       0.00000       0.00000       0.00000       0.00000       0.00000       0.00000       0.00000       0.00000       0.00000       0.00000       0.00000       0.00000       0.00000       0.00000
   6  21 3370.9886    3.5080  1.5260 13.1844 -0.0034  0.0648   0.1286   0.1664    0.2376   0.0000   419.1875       36.4958       7.19126      -36.7445      -7.11936      -3.67458       1.10175      -2.16660     -0.508075     -0.482840    -0.0834953     0.0336562       0.00000       0.00000       0.00000       0.00000       0.00000       0.00000       0.00000       0.00000       0.00000       0.00000       0.00000       0.00000       0.00000       0.00000       0.00000       0.00000       0.00000       0.00000       0.00000       0.00000       0.00000       0.00000       0.00000       0.00000       15.7579       18.8412       16.8546       14.5131       11.0914       7.12505       4.66050       2.37069       1.13919      0.384939      0.127357     0.0268248       0.00000       0.00000       0.00000       0.00000       0.00000       0.00000       0.00000       0.00000       0.00000       0.00000       0.00000       0.00000       0.00000       0.00000       0.00000       0.00000       0.00000       0.00000       0.00000       0.00000       0.00000       0.00000       0.00000       0.00000
   6  22 3508.2442    3.1387  2.1994 12.1857 -0.0128  0.0725   0.0833   0.2086    0.2618   0.0000   403.4264      -7.41449       13.1812       15.6360       2.53557      0.306457       6.94963     -0.451305     -0.122546      0.140829      0.398480    -0.0499991       0.00000       0.00000       0.00000       0.00000       0.00000       0.00000       0.00000       0.00000       0.00000       0.00000       0.00000       0.00000       0.00000       0.00000       0.00000       0.00000       0.00000       0.00000       0.00000       0.00000       0.00000       0.00000       0.00000       0.00000       17.0428       21.4112       20.1972       16.7706       13.0182       9.00091       5.28820       2.98818       1.32363      0.559057      0.166936     0.0325402       0.00000       0.00000       0.00000       0.00000       0.00000       0.00000       0.00000       0.00000       0.00000       0.00000       0.00000       0.00000       0.00000       0.00000       0.00000       0.00000       0.00000       0.00000       0.00000       0.00000       0.00000       0.00000       0.00000       0.00000
   6  23 3646.1374    2.3996  2.9414 12.0952  0.0010  0.0944   0.0633   0.2586    0.1534   0.0000   420.6888      -23.4421       47.5029       25.4373       5.52841      -17.5067      -8.36338       4.09318       2.34682     -0.548670     -0.187842     0.0527683       0.00000       0.00000       0.00000       0.00000       0.00000       0.00000       0.00000       0.00000       0.00000       0.00000       0.00000       0.00000       0.00000       0.00000       0.00000       0.00000       0.00000       0.00000       0.00000       0.00000       0.00000       0.00000       0.00000       0.00000       21.5372       28.3284       25.1607       22.8305       16.5059       12.0774       7.44684       3.63620       1.91118      0.694244      0.203659     0.0455950       0.00000       0.00000       0.00000       0.00000       0.00000       0.00000       0.00000       0.00000       0.00000       0.00000       0.00000       0.00000       0.00000       0.00000       0.00000       0.00000       0.00000       0.00000       0.00000       0.00000       0.00000       0.00000       0.00000       0.00000
   6  24 3783.8516    2.0837  4.9087 11.1340 -0.0035  0.1160   0.0416   0.3236    0.1450   0.0000   455.5005       51.2694      -54.9260      -22.4665       5.91195       14.1446      -20.3112      -3.41683      0.348137     -0.627470     0.0733594   -0.00821252       0.00000       0.00000       0.00000       0.00000       0.00000       0.00000       0.00000       0.00000       0.00000       0.00000       0.00000       0.00000       0.00000       0.00000       0.00000       0.00000       0.00000       0.00000       0.00000       0.00000       0.00000       0.00000       0.00000       0.00000       30.4237       35.7484       33.6053       28.9766       21.1913       14.5348       9.07499       5.03479       2.29841      0.873316      0.245078     0.0484200       0.00000       0.00000       0.00000       0.00000       0.00000       0.00000       0.00000       0.00000       0.00000       0.00000       0.00000       0.00000       0.00000       0.00000       0.00000       0.00000       0.00000       0.00000       0.00000       0.00000       0.00000       0.00000       0.00000       0.00000
   6  25 3921.9909    1.8123  6.3217 10.6683 -0.0022  0.1359   0.0321   0.3920    0.1263   0.0000   487.0409       45.4689       17.7854      -9.06764       25.0775      -22.6742      -7.10525       8.28709      -1.42689      -2.62508      0.112904     0.0911886       0.00000       0.00000       0.00000       0.00000       0.00000       0.00000       0.00000       0.00000       0.00000       0.00000       0.00000       0.00000       0.00000       0.00000       0.00000       0.00000       0.00000       0.00000       0.00000       0.00000       0.00000       0.00000       0.00000       0.00000       34.0187       41.6937       38.4253       33.7132       24.6008       17.3659       10.2772       5.98832       2.64072       1.06559      0.294534     0.0606863       0.00000       0.00000       0.00000       0.00000       0.00000       0.00000       0.00000       0.00000       0.00000       0.00000       0.00000       0.00000       0.00000       0.00000       0.00000       0.00000       0.00000       0.00000       0.00000       0.00000       0.00000       0.00000       0.00000       0.00000
   6  28 4337.6006    1.0087 11.3344 10.3785 -0.0054  0.2403   0.0187   0.7293    0.0616   0.0000   501.8560       20.0333       66.3705      -53.5011       81.9061      -29.9669      -64.4478       12.4017       3.11384       1.02821      0.958504     -0.201275       0.00000       0.00000       0.00000       0.00000       0.00000       0.00000       0.00000       0.00000       0.00000       0.00000       0.00000       0.00000       0.00000       0.00000       0.00000       0.00000       0.00000       0.00000       0.00000       0.00000       0.00000       0.00000       0.00000       0.00000       62.0931       73.9498       70.9474       59.3689       45.0063       30.8636       19.8989       10.1242       5.13575       1.84875      0.541282      0.101457       0.00000       0.00000       0.00000       0.00000       0.00000       0.00000       0.00000       0.00000       0.00000       0.00000       0.00000       0.00000       0.00000       0.00000       0.00000       0.00000       0.00000       0.00000       0.00000       0.00000       0.00000       0.00000       0.00000       0.00000
   7   9 1767.7293    0.3045  0.2161  9.4925 -0.0032  0.0362   0.0205   0.0478    0.0585   0.0000   432.2528      -9.22318       5.36353     -0.695081      -6.68724       3.41167       2.43890    -0.0942250     -0.265376     0.0440334      0.151737    -0.0646985    -0.0214988    0.00174247       0.00000       0.00000       0.00000       0.00000       0.00000       0.00000       0.00000       0.00000       0.00000       0.00000       0.00000       0.00000       0.00000       0.00000       0.00000       0.00000       0.00000       0.00000       0.00000       0.00000       0.00000       0.00000       6.27296       8.89294       8.33037       5.96070       6.44472       3.23851       2.94721       1.49740      0.659438      0.458727      0.143082     0.0561986     0.0236336    0.00365543       0.00000       0.00000       0.00000       0.00000       0.00000       0.00000       0.00000       0.00000       0.00000       0.00000       0.00000       0.00000       0.00000       0.00000       0.00000       0.00000       0.00000       0.00000       0.00000       0.00000       0.00000       0.00000
   7  11 2045.8449    0.6935  0.5092  9.8534  0.0019  0.0302   0.0307   0.0705    0.0914   0.0000   432.2056      -5.97535       10.8618       5.03592       2.30948       5.02931      -2.36357      0.310769       1.26050    -0.0473733    -0.0536470     0.0119580    0.00439981  -0.000972135       0.00000       0.00000       0.00000       0.00000       0.00000       0.00000       0.00000       0.00000       0.00000       0.00000       0.00000       0.00000       0.00000       0.00000       0.00000       0.00000       0.00000       0.00000       0.00000       0.00000       0.00000       0.00000       7.16033       8.06620       7.23950       6.45549       5.26311       3.90629       2.79110       1.30865      0.721775      0.351796      0.156403     0.0417978     0.0132870    0.00267874       0.00000       0.00000       0.00000       0.00000       0.00000       0.00000       0.00000       0.00000       0.00000       0.00000       0.00000       0.00000       0.00000       0.00000       0.00000       0.00000       0.00000       0.00000       0.00000       0.00000       0.00000       0.00000
   7  14 2458.1531    1.7195  0.8421 10.8726 -0.0024  0.0350   0.0569   0.0899    0.1534   0.0000   438.8498       6.41981      -9.26144      -11.0810       12.1224      -7.54095      -2.69490      0.418587      0.320618     -0.392666      0.173247    -0.0827139    -0.0277022    0.00225879       0.00000       0.00000       0.00000       0.00000       0.00000       0.00000       0.00000       0.00000       0.00000       0.00000       0.00000       0.00000       0.00000       0.00000       0.00000       0.00000       0.00000       0.00000       0.00000       0.00000       0.00000       0.00000       7.38056       8.16482       8.33414       7.29655       5.74814       3.89151       2.82626       1.64268      0.828514      0.477269      0.172023     0.0600304     0.0177586    0.00314822       0.00000       0.00000       0.00000       0.00000       0.00000       0.00000       0.00000       0.00000       0.00000       0.00000       0.00000       0.00000       0.00000       0.00000       0.00000       0.00000       0.00000       0.00000       0.00000       0.00000       0.00000       0.00000
   7  15 2594.2871    1.9241  0.8293 11.9741 -0.0037  0.0378   0.0657   0.0899    0.1130   0.0000   440.6871       7.46799      0.972935      -11.2454       4.86281       10.1744       1.93935     -0.156706     -0.478721      0.486076      0.144856    0.00545373    -0.0289377   -0.00389098       0.00000       0.00000       0.00000       0.00000       0.00000       0.00000       0.00000       0.00000       0.00000       0.00000       0.00000       0.00000       0.00000       0.00000       0.00000       0.00000       0.00000       0.00000       0.00000       0.00000       0.00000       0.00000       8.49080       10.0522       9.66171       8.11745       6.55298       4.24043       3.01042       1.69311      0.895610      0.461229      0.176623     0.0598048     0.0189000    0.00346624       0.00000       0.00000       0.00000       0.00000       0.00000       0.00000       0.00000       0.00000       0.00000       0.00000       0.00000       0.00000       0.00000       0.00000       0.00000       0.00000       0.00000       0.00000       0.00000       0.00000       0.00000       0.00000
   7  16 2731.1229    2.8175  0.7529 12.5247 -0.0053  0.0317   0.0962   0.0770    0.1171   0.0000   434.3249    -0.0659987      -7.37087      -2.71162      -4.33385      -4.76831     -0.918200      0.194915     -0.603882      0.546135      0.111290    -0.0215001    -0.0165460    0.00317370       0.00000       0.00000       0.00000       0.00000       0.00000       0.00000       0.00000       0.00000       0.00000       0.00000       0.00000       0.00000       0.00000       0.00000       0.00000       0.00000       0.00000       0.00000       0.00000       0.00000       0.00000       0.00000       6.47006       7.85195       7.59939       6.45420       5.29304       3.58391       2.46842       1.43194      0.775604      0.378968      0.157352     0.0544138     0.0167910    0.00313926       0.00000       0.00000       0.00000       0.00000       0.00000       0.00000       0.00000       0.00000       0.00000       0.00000       0.00000       0.00000       0.00000       0.00000       0.00000       0.00000       0.00000       0.00000       0.00000       0.00000       0.00000       0.00000
   7  17 2868.3429    3.0814  0.8015 13.0541  0.0014  0.0406   0.1122   0.0835    0.1069   0.0000   435.5694       8.75067       5.49814       2.31005       4.66557       1.91415      -2.62844       1.50061       1.39357     -0.695011     -0.314729      0.141779     0.0406328   -0.00561052       0.00000       0.00000       0.00000       0.00000       0.00000       0.00000       0.00000       0.00000       0.00000       0.00000       0.00000       0.00000       0.00000       0.00000       0.00000       0.00000       0.00000       0.00000       0.00000       0.00000       0.00000       0.00000       9.00252       9.03693       9.81738       8.20388       6.90283       4.88791       3.45332       1.95389       1.03202      0.545035      0.212724     0.0704080     0.0198995    0.00319708       0.00000       0.00000       0.00000       0.00000       0.00000       0.00000       0.00000       0.00000       0.00000       0.00000       0.00000       0.00000       0.00000       0.00000       0.00000       0.00000       0.00000       0.00000       0.00000       0.00000       0.00000       0.00000
   7  18 3005.6913    3.9503  0.7411 13.2671 -0.0061  0.0307   0.1446   0.0810    0.1139   0.0000   423.7499       11.3124       8.08783       18.2069       3.79149      -11.2672       1.54340      0.686035       1.32184     -0.504062     -0.231344    -0.0651852    0.00415526    0.00371828       0.00000       0.00000       0.00000       0.00000       0.00000       0.00000       0.00000       0.00000       0.00000       0.00000       0.00000       0.00000       0.00000       0.00000       0.00000       0.00000       0.00000       0.00000       0.00000       0.00000       0.00000       0.00000       7.12584       8.01968       7.68641       7.03031       5.05346       3.69073       2.33024       1.50342      0.774281      0.386053      0.147384     0.0530203     0.0126014    0.00276833       0.00000       0.00000       0.00000       0.00000       0.00000       0.00000       0.00000       0.00000       0.00000       0.00000       0.00000       0.00000       0.00000       0.00000       0.00000       0.00000       0.00000       0.00000       0.00000       0.00000       0.00000       0.00000
   7  19 3142.7840    3.8313  0.9930 13.2538 -0.0077  0.0402   0.1277   0.0978    0.1352   0.0000   428.8152      -15.3281       9.27210      -1.16452      -4.97800       6.61875     -0.544954     -0.510933      -2.64903      0.175463      0.165810     0.0524076     0.0179498   -0.00310904       0.00000       0.00000       0.00000       0.00000       0.00000       0.00000       0.00000       0.00000       0.00000       0.00000       0.00000       0.00000       0.00000       0.00000       0.00000       0.00000       0.00000       0.00000       0.00000       0.00000       0.00000       0.00000       9.15103       9.79586       9.95995       8.59938       7.05986       4.91918       3.24319       2.09401       1.08417      0.533915      0.200671     0.0725027     0.0194289    0.00337640       0.00000       0.00000       0.00000       0.00000       0.00000       0.00000       0.00000       0.00000       0.00000       0.00000       0.00000       0.00000       0.00000       0.00000       0.00000       0.00000       0.00000       0.00000       0.00000       0.00000       0.00000       0.00000
   7  20 3279.8887    3.8897  1.1958 13.0028 -0.0119  0.0435   0.1239   0.1125    0.1679   0.0000   426.1405      -2.90462       33.7952      -29.6085       8.01114      -7.21135      -4.76382      -2.63142     -0.822250      0.280253     0.0552605     0.0284759   -0.00659720    0.00498771       0.00000       0.00000       0.00000       0.00000       0.00000       0.00000       0.00000       0.00000       0.00000       0.00000       0.00000       0.00000       0.00000       0.00000       0.00000       0.00000       0.00000       0.00000       0.00000       0.00000       0.00000       0.00000       9.34629       11.7098       10.3511       9.62323       7.35618       5.55049       3.57476       2.13212       1.09090      0.540838      0.215786     0.0789737     0.0219373    0.00474238       0.00000       0.00000       0.00000       0.00000       0.00000       0.00000       0.00000       0.00000       0.00000       0.00000       0.00000       0.00000       0.00000       0.00000       0.00000       0.00000       0.00000       0.00000       0.00000       0.00000       0.00000       0.00000
   7  21 3417.4277    3.3735  1.5909 12.7472 -0.0129  0.0507   0.0982   0.1374    0.1477   0.0000   449.6919       20.6756       7.94076       13.6704       3.56298      -7.52356      -4.04409      -3.77158     -0.226292     -0.220490     -0.321834     -0.151971    0.00150259    0.00176968       0.00000       0.00000       0.00000       0.00000       0.00000       0.00000       0.00000       0.00000       0.00000       0.00000       0.00000       0.00000       0.00000       0.00000       0.00000       0.00000       0.00000       0.00000       0.00000       0.00000       0.00000       0.00000       10.5107       12.9209       11.5424       10.9484       8.63593       5.92320       4.09544       2.44707       1.28310      0.644665      0.249985     0.0861614     0.0257203    0.00536861       0.00000       0.00000       0.00000       0.00000       0.00000       0.00000       0.00000       0.00000       0.00000       0.00000       0.00000       0.00000       0.00000       0.00000       0.00000       0.00000       0.00000       0.00000       0.00000       0.00000       0.00000       0.00000
   7  22 3555.3011    2.7488  2.5689 12.3655 -0.0015  0.0751   0.0699   0.1938    0.1215   0.0000   427.6296      -9.32953       23.1194      -3.86959      0.895411      -15.0093      -1.70059     -0.702438      -2.32676      -1.71788      0.382487      0.223246   -0.00444688   0.000303073       0.00000       0.00000       0.00000       0.00000       0.00000       0.00000       0.00000       0.00000       0.00000       0.00000       0.00000       0.00000       0.00000       0.00000       0.00000       0.00000       0.00000       0.00000       0.00000       0.00000       0.00000       0.00000       15.6242       19.8372       19.1199       16.6356       12.8904       9.25364       6.08020       3.74299       2.00800       1.00092      0.411323      0.147547     0.0411777    0.00793707       0.00000       0.00000       0.00000       0.00000       0.00000       0.00000       0.00000       0.00000       0.00000       0.00000       0.00000       0.00000       0.00000       0.00000       0.00000       0.00000       0.00000       0.00000       0.00000       0.00000       0.00000       0.00000
   7  23 3693.6091    2.3950  3.6796 11.5098 -0.0087  0.0895   0.0478   0.2499    0.1300   0.0000   455.6351      0.152172      -12.0375       6.40884       19.4364      -9.19512      -6.86112       10.1381       1.29796      -1.80368       1.05703    -0.0905089    -0.0944505   -0.00533749       0.00000       0.00000       0.00000       0.00000       0.00000       0.00000       0.00000       0.00000       0.00000       0.00000       0.00000       0.00000       0.00000       0.00000       0.00000       0.00000       0.00000       0.00000       0.00000       0.00000       0.00000       0.00000       19.6806       23.3717       21.9185       20.5825       15.5529       11.2679       7.29127       4.60759       2.47005       1.17535      0.480842      0.170354     0.0453682    0.00913179       0.00000       0.00000       0.00000       0.00000       0.00000       0.00000       0.00000       0.00000       0.00000       0.00000       0.00000       0.00000       0.00000       0.00000       0.00000       0.00000       0.00000       0.00000       0.00000       0.00000       0.00000       0.00000
   7  24 3831.9761    1.8998  4.7622 11.3567 -0.0076  0.1115   0.0353   0.3015    0.0892   0.0000   456.5425       19.5407      -6.47456      -12.4028       27.1151      -22.8012      -2.79721       6.92889      0.335386      0.325890      0.862594     -0.121268    -0.0707889    0.00841662       0.00000       0.00000       0.00000       0.00000       0.00000       0.00000       0.00000       0.00000       0.00000       0.00000       0.00000       0.00000       0.00000       0.00000       0.00000       0.00000       0.00000       0.00000       0.00000       0.00000       0.00000       0.00000       23.8575       28.3486       28.4002       24.3311       19.6452       14.4449       9.76164       5.82193       3.31575       1.54192      0.673962      0.229237     0.0623992     0.0109529       0.00000       0.00000       0.00000       0.00000       0.00000       0.00000       0.00000       0.00000       0.00000       0.00000       0.00000       0.00000       0.00000       0.00000       0.00000       0.00000       0.00000       0.00000       0.00000       0.00000       0.00000       0.00000
   7  25 3970.6970    1.5689  6.4344 10.6834  0.0000  0.1355   0.0257   0.3796    0.0886   0.0000   378.6847      -18.4113       6.84434       38.1332      -12.0062       6.94300       19.4012     -0.424628      -2.40921      -2.03451     -0.687160      0.315631    -0.0351643   -0.00461337       0.00000       0.00000       0.00000       0.00000       0.00000       0.00000       0.00000       0.00000       0.00000       0.00000       0.00000       0.00000       0.00000       0.00000       0.00000       0.00000       0.00000       0.00000       0.00000       0.00000       0.00000       0.00000       27.0684       34.4907       33.8318       29.2378       25.0814       17.3969       11.9359       7.38148       3.99006       1.96609      0.806120      0.291860     0.0828657     0.0143492       0.00000       0.00000       0.00000       0.00000       0.00000       0.00000       0.00000       0.00000       0.00000       0.00000       0.00000       0.00000       0.00000       0.00000       0.00000       0.00000       0.00000       0.00000       0.00000       0.00000       0.00000       0.00000
   7  26 4109.5793    1.3487  8.5591 10.5304  0.0008  0.1657   0.0211   0.5097    0.0658   0.0000   396.6046      -93.5836       38.3281       15.3620       45.5171       8.61929      -21.3734      -16.2814       1.93201       3.82083      -1.48379   -0.00107863     -0.151534   -0.00526480       0.00000       0.00000       0.00000       0.00000       0.00000       0.00000       0.00000       0.00000       0.00000       0.00000       0.00000       0.00000       0.00000       0.00000       0.00000       0.00000       0.00000       0.00000       0.00000       0.00000       0.00000       0.00000       33.4775       41.1313       42.8710       35.6406       29.7205       21.7845       14.7288       9.09464       4.98509       2.46324       1.05225      0.370967      0.100518     0.0168482       0.00000       0.00000       0.00000       0.00000       0.00000       0.00000       0.00000       0.00000       0.00000       0.00000       0.00000       0.00000       0.00000       0.00000       0.00000       0.00000       0.00000       0.00000       0.00000       0.00000       0.00000       0.00000
   7  27 4248.1000    1.1173 10.1884 10.3498  0.0029  0.1984   0.0183   0.5878    0.0585   0.0000   487.0591      -56.0695       72.4579       48.4586       20.2494      -43.2608       4.85853       34.4366       8.70204      0.817645      0.726293     -0.322586   -0.00223583     0.0112834       0.00000       0.00000       0.00000       0.00000       0.00000       0.00000       0.00000       0.00000       0.00000       0.00000       0.00000       0.00000       0.00000       0.00000       0.00000       0.00000       0.00000       0.00000       0.00000       0.00000       0.00000       0.00000       42.5417       50.4174       50.3632       44.2829       36.7716       26.2933       18.4185       11.2050       6.46220       2.95200       1.27873      0.420604      0.116661     0.0198021       0.00000       0.00000       0.00000       0.00000       0.00000       0.00000       0.00000       0.00000       0.00000       0.00000       0.00000       0.00000       0.00000       0.00000       0.00000       0.00000       0.00000       0.00000       0.00000       0.00000       0.00000       0.00000
   8   9 1806.2494    0.3122  0.2337  9.6233 -0.0204  0.0271   0.0195   0.0448    0.0592   0.0000   425.2524      -8.88096       14.7881      -5.39136      -2.92533      -3.01752       2.48592     -0.878276      0.348947    -0.0301305      0.179201    0.00554023    -0.0104013   -0.00583756    0.00291555  -0.000348295       0.00000       0.00000       0.00000       0.00000       0.00000       0.00000       0.00000       0.00000       0.00000       0.00000       0.00000       0.00000       0.00000       0.00000       0.00000       0.00000       0.00000       0.00000       0.00000       0.00000       4.03563       6.17804       6.22284       4.56905       5.26974       2.49532       2.97176       1.35005      0.919598      0.614138      0.176137      0.148339     0.0415508     0.0130671    0.00519644   0.000686516       0.00000       0.00000       0.00000       0.00000       0.00000       0.00000       0.00000       0.00000       0.00000       0.00000       0.00000       0.00000       0.00000       0.00000       0.00000       0.00000       0.00000       0.00000       0.00000       0.00000
   8  11 2086.1208    0.6822  0.4679 10.1345 -0.0152  0.0303   0.0331   0.0581    0.0748   0.0000   433.2466      -1.35906       20.2612       2.23313      -1.50174     0.0424997      -1.14249      -1.76298      -1.97417     -0.242239     -0.501567    -0.0351029    -0.0431967    -0.0124485    0.00686013   -0.00118362       0.00000       0.00000       0.00000       0.00000       0.00000       0.00000       0.00000       0.00000       0.00000       0.00000       0.00000       0.00000       0.00000       0.00000       0.00000       0.00000       0.00000       0.00000       0.00000       0.00000       5.30780       6.21236       6.76745       4.71204       5.05387       3.75965       2.47881       1.81457       1.00372      0.505315      0.285467      0.101743     0.0439638     0.0180790    0.00425074   0.000701265       0.00000       0.00000       0.00000       0.00000       0.00000       0.00000       0.00000       0.00000       0.00000       0.00000       0.00000       0.00000       0.00000       0.00000       0.00000       0.00000       0.00000       0.00000       0.00000       0.00000
   8  12 2225.2229    1.0267  0.5556 10.5115 -0.0007  0.0256   0.0394   0.0618    0.0874   0.0000   438.0841       1.47227       3.84817       7.23309      -5.03579       2.77071     -0.245746     0.0786729       1.86858      0.603494     -0.430820    0.00535206     0.0625597    0.00209161   0.000243213  -0.000483831       0.00000       0.00000       0.00000       0.00000       0.00000       0.00000       0.00000       0.00000       0.00000       0.00000       0.00000       0.00000       0.00000       0.00000       0.00000       0.00000       0.00000       0.00000       0.00000       0.00000       4.87498       5.86092       5.57043       5.20020       4.23652       3.21477       2.19338       1.46944      0.866155      0.484950      0.222804      0.102279     0.0361803     0.0124368    0.00306085   0.000603067       0.00000       0.00000       0.00000       0.00000       0.00000       0.00000       0.00000       0.00000       0.00000       0.00000       0.00000       0.00000       0.00000       0.00000       0.00000       0.00000       0.00000       0.00000       0.00000       0.00000
   8  13 2362.8221    1.3456  0.7688 10.9170 -0.0044  0.0459   0.0461   0.0829    0.1137   0.0000   434.9230      -8.17622      -4.76805      -2.45136     -0.774423      -1.87826      -3.97676     -0.855398       1.05681     -0.541987      0.170287    -0.0872322     0.0172317    0.00631010   -0.00227447  -0.000598410       0.00000       0.00000       0.00000       0.00000       0.00000       0.00000       0.00000       0.00000       0.00000       0.00000       0.00000       0.00000       0.00000       0.00000       0.00000       0.00000       0.00000       0.00000       0.00000       0.00000       6.51448       11.7055       9.10012       10.0048       6.87088       5.38161       4.36784       1.92393       1.92552      0.545073      0.560260      0.111330     0.0989183     0.0181489    0.00711654    0.00156830       0.00000       0.00000       0.00000       0.00000       0.00000       0.00000       0.00000       0.00000       0.00000       0.00000       0.00000       0.00000       0.00000       0.00000       0.00000       0.00000       0.00000       0.00000       0.00000       0.00000
   8  14 2499.4733    1.7650  0.7860 11.5787 -0.0193  0.0351   0.0629   0.0776    0.1146   0.0000   447.4901       6.96685       2.93128      -2.21516       3.12097       2.91450       7.07513     -0.765490     -0.941102      0.474916      0.270478     -0.153282     0.0461666     0.0284377   -0.00195673  -0.000591943       0.00000       0.00000       0.00000       0.00000       0.00000       0.00000       0.00000       0.00000       0.00000       0.00000       0.00000       0.00000       0.00000       0.00000       0.00000       0.00000       0.00000       0.00000       0.00000       0.00000       6.15524       8.17230       7.46038       6.96906       5.66384       4.11028       3.21506       1.81515       1.18233      0.595583      0.315922      0.133252     0.0547028     0.0159539    0.00470883   0.000906255       0.00000       0.00000       0.00000       0.00000       0.00000       0.00000       0.00000       0.00000       0.00000       0.00000       0.00000       0.00000       0.00000       0.00000       0.00000       0.00000       0.00000       0.00000       0.00000       0.00000
   8  15 2636.2063    2.3943  0.7610 12.0327  0.0012  0.0344   0.0803   0.0772    0.1129   0.0000   433.7462      -11.9214       9.93247      -3.87991       6.49712      -2.64753      -1.30168     -0.171344      0.142647      0.501846     0.0719198    -0.0457359   -0.00353643     0.0233134    0.00702735  -0.000698833       0.00000       0.00000       0.00000       0.00000       0.00000       0.00000       0.00000       0.00000       0.00000       0.00000       0.00000       0.00000       0.00000       0.00000       0.00000       0.00000       0.00000       0.00000       0.00000       0.00000       6.15037       7.96064       6.08765       7.37082       5.40592       4.30890       2.68690       1.90562       1.20167      0.637433      0.294736      0.118373     0.0451446     0.0150718    0.00365427   0.000987077       0.00000       0.00000       0.00000       0.00000       0.00000       0.00000       0.00000       0.00000       0.00000       0.00000       0.00000       0.00000       0.00000       0.00000       0.00000       0.00000       0.00000       0.00000       0.00000       0.00000
   8  16 2773.8584    2.7990  0.7564 12.4359 -0.0127  0.0298   0.0906   0.0744    0.1186   0.0000   423.5254       4.28060       12.0423      -2.02856       3.83917      -4.98767       2.21890      0.255829       1.49259     -0.796958    -0.0549891    -0.0599577     0.0969568    0.00875607    0.00225280    0.00198060       0.00000       0.00000       0.00000       0.00000       0.00000       0.00000       0.00000       0.00000       0.00000       0.00000       0.00000       0.00000       0.00000       0.00000       0.00000       0.00000       0.00000       0.00000       0.00000       0.00000       5.57398       6.72858       6.56312       5.80402       4.77051       3.84850       2.48778       1.76815      0.903396      0.527209      0.251892      0.111580     0.0404386     0.0154439    0.00357409   0.000706097       0.00000       0.00000       0.00000       0.00000       0.00000       0.00000       0.00000       0.00000       0.00000       0.00000       0.00000       0.00000       0.00000       0.00000       0.00000       0.00000       0.00000       0.00000       0.00000       0.00000
   8  17 2911.5280    3.6571  0.7034 13.1294 -0.0048  0.0312   0.1285   0.0784    0.1039   0.0000   436.9831      -3.01224       18.6268      0.353880      -5.14558      -8.38665       3.15222       1.52235      0.378767     -0.558371      0.187680   -0.00811770     0.0186112   -0.00785097   -0.00441808    0.00107274       0.00000       0.00000       0.00000       0.00000       0.00000       0.00000       0.00000       0.00000       0.00000       0.00000       0.00000       0.00000       0.00000       0.00000       0.00000       0.00000       0.00000       0.00000       0.00000       0.00000       6.15960       7.13530       6.04410       5.53892       5.28895       4.23883       3.05917       1.89286       1.10086      0.532430      0.270320      0.100677     0.0426466     0.0133560    0.00377755   0.000677763       0.00000       0.00000       0.00000       0.00000       0.00000       0.00000       0.00000       0.00000       0.00000       0.00000       0.00000       0.00000       0.00000       0.00000       0.00000       0.00000       0.00000       0.00000       0.00000       0.00000
   8  18 3049.1897    4.0042  0.7562 13.3947  0.0048  0.0338   0.1329   0.0777    0.1030   0.0000   436.4143      -5.75187       20.2752       4.16434      -8.28349      -3.10674     -0.440687      -1.88230     -0.247936      0.465488      0.230047      0.366055    -0.0352518     0.0105911    0.00546893    0.00169857       0.00000       0.00000       0.00000       0.00000       0.00000       0.00000       0.00000       0.00000       0.00000       0.00000       0.00000       0.00000       0.00000       0.00000       0.00000       0.00000       0.00000       0.00000       0.00000       0.00000       6.13568       7.47119       6.59653       6.75522       5.33571       4.20208       2.94760       2.01528       1.07338      0.628814      0.300934      0.135821     0.0457920     0.0162094    0.00394699   0.000847982       0.00000       0.00000       0.00000       0.00000       0.00000       0.00000       0.00000       0.00000       0.00000       0.00000       0.00000       0.00000       0.00000       0.00000       0.00000       0.00000       0.00000       0.00000       0.00000       0.00000
   8  19 3186.7782    4.0888  1.0147 13.2433  0.0001  0.0390   0.1219   0.1034    0.1303   0.0000   435.0231      -10.2558       3.79528       3.42027       3.56823      -12.5401      -3.72616     -0.139186     -0.157962      0.136950      0.153493     -0.212179     0.0324908     0.0381810   0.000835714   0.000398509       0.00000       0.00000       0.00000       0.00000       0.00000       0.00000       0.00000       0.00000       0.00000       0.00000       0.00000       0.00000       0.00000       0.00000       0.00000       0.00000       0.00000       0.00000       0.00000       0.00000       7.35889       9.53111       9.50034       7.76214       6.90545       4.48583       3.48090       2.01827       1.30133      0.698495      0.328423      0.151350     0.0595648     0.0190782    0.00589385   0.000939273       0.00000       0.00000       0.00000       0.00000       0.00000       0.00000       0.00000       0.00000       0.00000       0.00000       0.00000       0.00000       0.00000       0.00000       0.00000       0.00000       0.00000       0.00000       0.00000       0.00000
   8  20 3324.5753    3.5133  1.3299 13.2151 -0.0146  0.0485   0.0994   0.1174    0.1099   0.0000   439.1423      -8.62705       9.33021      0.175361       13.0461      -6.43062      -2.55426      0.859258      -2.22442      0.489700     -0.125852     0.0370008    -0.0339901     0.0254756   0.000161273    0.00326206       0.00000       0.00000       0.00000       0.00000       0.00000       0.00000       0.00000       0.00000       0.00000       0.00000       0.00000       0.00000       0.00000       0.00000       0.00000       0.00000       0.00000       0.00000       0.00000       0.00000       8.54003       11.4384       10.5794       9.87554       7.77424       5.77602       3.99720       2.58588       1.59361      0.846741      0.429739      0.181795     0.0722495     0.0231325    0.00624260    0.00129722       0.00000       0.00000       0.00000       0.00000       0.00000       0.00000       0.00000       0.00000       0.00000       0.00000       0.00000       0.00000       0.00000       0.00000       0.00000       0.00000       0.00000       0.00000       0.00000       0.00000
   8  21 3462.4138    2.9879  1.9309 12.8319 -0.0051  0.0616   0.0744   0.1536    0.0864   0.0000   460.5620       22.5225      -8.70980      -6.71843       9.41237       4.05304       5.92496      -7.29628      -1.02930     -0.520016      0.474771      0.291998      0.100031    0.00203290   -0.00373091    0.00222739       0.00000       0.00000       0.00000       0.00000       0.00000       0.00000       0.00000       0.00000       0.00000       0.00000       0.00000       0.00000       0.00000       0.00000       0.00000       0.00000       0.00000       0.00000       0.00000       0.00000       10.9904       15.0246       13.4839       13.1202       10.0733       7.90672       5.35619       3.61634       2.02947       1.13769      0.564526      0.249978     0.0937806     0.0325528    0.00820515    0.00170940       0.00000       0.00000       0.00000       0.00000       0.00000       0.00000       0.00000       0.00000       0.00000       0.00000       0.00000       0.00000       0.00000       0.00000       0.00000       0.00000       0.00000       0.00000       0.00000       0.00000
   8  22 3600.8761    2.6497  2.7392 12.1222 -0.0039  0.0671   0.0545   0.1803    0.0884   0.0000   421.1223       15.1639      -7.41717      -4.43267       5.07437      -36.5041       4.71435      0.511438     -0.514450      -1.39366       1.25448      0.516858    -0.0546657    -0.0433929    -0.0180539   0.000758419       0.00000       0.00000       0.00000       0.00000       0.00000       0.00000       0.00000       0.00000       0.00000       0.00000       0.00000       0.00000       0.00000       0.00000       0.00000       0.00000       0.00000       0.00000       0.00000       0.00000       13.2319       15.6516       15.2662       13.9554       11.4924       8.86646       6.22694       4.07226       2.45477       1.30608      0.675228      0.278605      0.108820     0.0343187    0.00884800    0.00155650       0.00000       0.00000       0.00000       0.00000       0.00000       0.00000       0.00000       0.00000       0.00000       0.00000       0.00000       0.00000       0.00000       0.00000       0.00000       0.00000       0.00000       0.00000       0.00000       0.00000
   8  23 3739.3351    2.0992  3.5336 11.6747  0.0012  0.0879   0.0419   0.2309    0.0919   0.0000   451.6841       23.3932      -39.8168       2.70482       4.84877      -26.1181       13.2929       1.28769      0.865270     -0.230904      0.155824   -0.00824137     -0.230059    0.00839267    0.00976681   0.000868319       0.00000       0.00000       0.00000       0.00000       0.00000       0.00000       0.00000       0.00000       0.00000       0.00000       0.00000       0.00000       0.00000       0.00000       0.00000       0.00000       0.00000       0.00000       0.00000       0.00000       15.5797       19.4905       19.6553       17.5295       14.9205       10.7684       8.22269       5.22246       2.98958       1.76101      0.828621      0.405520      0.142748     0.0481208     0.0128770    0.00216083       0.00000       0.00000       0.00000       0.00000       0.00000       0.00000       0.00000       0.00000       0.00000       0.00000       0.00000       0.00000       0.00000       0.00000       0.00000       0.00000       0.00000       0.00000       0.00000       0.00000
   8  24 3878.1737    1.7800  5.2468 11.0870 -0.0026  0.1093   0.0284   0.2957    0.0766   0.0000   439.3851      -25.2297      -7.06876       14.7252      -21.5592      -30.6167       9.57995      -2.90152      -4.97420       4.03107      0.859146     -0.694811     -0.167484   -0.00924363     0.0164389   0.000611618       0.00000       0.00000       0.00000       0.00000       0.00000       0.00000       0.00000       0.00000       0.00000       0.00000       0.00000       0.00000       0.00000       0.00000       0.00000       0.00000       0.00000       0.00000       0.00000       0.00000       19.5813       24.8131       24.3548       22.7369       18.4396       14.0351       10.3397       6.61325       3.87910       2.12402       1.10940      0.475495      0.185099     0.0598014     0.0159599    0.00283751       0.00000       0.00000       0.00000       0.00000       0.00000       0.00000       0.00000       0.00000       0.00000       0.00000       0.00000       0.00000       0.00000       0.00000       0.00000       0.00000       0.00000       0.00000       0.00000       0.00000
   8  26 4156.6751    1.2553  8.7346 10.5288 -0.0039  0.1693   0.0188   0.4467    0.0552   0.0000   450.2252       21.6196       90.9826      -10.8896      -33.1783       32.6493       19.6240      -12.6611      -5.81065       3.73066      0.329031      0.333813      0.306147   -0.00450775    -0.0443105    0.00394657       0.00000       0.00000       0.00000       0.00000       0.00000       0.00000       0.00000       0.00000       0.00000       0.00000       0.00000       0.00000       0.00000       0.00000       0.00000       0.00000       0.00000       0.00000       0.00000       0.00000       29.9894       38.3389       37.3927       35.0834       29.3890       22.5931       16.4940       11.0843       6.62920       3.84467       1.87155      0.860042      0.314379      0.102168     0.0256761    0.00442771       0.00000       0.00000       0.00000       0.00000       0.00000       0.00000       0.00000       0.00000       0.00000       0.00000       0.00000       0.00000       0.00000       0.00000       0.00000       0.00000       0.00000       0.00000       0.00000       0.00000
   8  28 4436.1824    0.8604 11.0574 10.3538 -0.0128  0.2364   0.0158   0.6447    0.0435   0.0000   455.0639       6.96003      -80.6640       13.2127       52.7278       33.9346      -48.9371      -16.9147      -1.67400       15.9361      -4.62377   -0.00504137      0.621564     -0.152873    -0.0664765    -0.0119938       0.00000       0.00000       0.00000       0.00000       0.00000       0.00000       0.00000       0.00000       0.00000       0.00000       0.00000       0.00000       0.00000       0.00000       0.00000       0.00000       0.00000       0.00000       0.00000       0.00000       44.9205       54.3018       55.4769       49.7989       42.1126       33.0132       23.3503       15.6298       9.65685       5.41443       2.66980       1.19515      0.454594      0.143440     0.0347005    0.00573547       0.00000       0.00000       0.00000       0.00000       0.00000       0.00000       0.00000       0.00000       0.00000       0.00000       0.00000       0.00000       0.00000       0.00000       0.00000       0.00000       0.00000       0.00000       0.00000       0.00000
   9   9 1843.5395    0.3936  0.3109  9.5541 -0.0024  0.0281   0.0237   0.0606    0.0589   0.0000   432.3777       9.75981       22.2962      -11.0265      -10.2540       12.2623       5.98299      -1.62554      -3.09035      0.726496      0.987314     -0.149420    0.00592613     0.0407466    0.00190706   -0.00300531   0.000207837   6.75937e-05       0.00000       0.00000       0.00000       0.00000       0.00000       0.00000       0.00000       0.00000       0.00000       0.00000       0.00000       0.00000       0.00000       0.00000       0.00000       0.00000       0.00000       0.00000       4.59171       5.82796       5.32571       6.48820       3.96990       3.13415       2.31678       1.87148      0.938294      0.579516      0.340159      0.218187     0.0861227     0.0324268    0.00880470    0.00308980   0.000611546   0.000185095       0.00000       0.00000       0.00000       0.00000       0.00000       0.00000       0.00000       0.00000       0.00000       0.00000       0.00000       0.00000       0.00000       0.00000       0.00000       0.00000       0.00000       0.00000
   9  10 1984.1628    0.5804  0.4864  9.6909 -0.0175  0.0279   0.0248   0.0592    0.1007   0.0000   432.3578      -2.30602       12.4231      -9.20622       4.62228      -5.77870     -0.673022       5.04857      -1.85350     -0.466314     -0.198548     -0.118338     0.0871092     0.0191094    -0.0154165    0.00733665   0.000161729  -0.000284931       0.00000       0.00000       0.00000       0.00000       0.00000       0.00000       0.00000       0.00000       0.00000       0.00000       0.00000       0.00000       0.00000       0.00000       0.00000       0.00000       0.00000       0.00000       4.10447       5.86762       4.74600       5.04199       4.33557       3.58509       2.45253       1.85154       1.09303      0.684553      0.337220      0.179485     0.0703454     0.0317830     0.0105232    0.00382316   0.000936978   0.000201802       0.00000       0.00000       0.00000       0.00000       0.00000       0.00000       0.00000       0.00000       0.00000       0.00000       0.00000       0.00000       0.00000       0.00000       0.00000       0.00000       0.00000       0.00000
   9  11 2125.1176    0.7624  0.5769  9.9898 -0.0101  0.0443   0.0302   0.0668    0.1101   0.0000   433.3317      -2.27972       15.6255      -3.06445      -2.71907       5.41634       2.28307      -1.53095    -0.0884452      0.174615      0.454378      0.127140    -0.0316350    0.00624808    0.00332936    0.00360962   -0.00155980   1.36215e-05       0.00000       0.00000       0.00000       0.00000       0.00000       0.00000       0.00000       0.00000       0.00000       0.00000       0.00000       0.00000       0.00000       0.00000       0.00000       0.00000       0.00000       0.00000       7.03723       5.52490       8.81840       8.17690       4.94190       5.07670       4.64980       2.17107       1.61480       1.26014      0.569092      0.230491      0.164986     0.0748933     0.0214311    0.00511435    0.00101338   0.000156478       0.00000       0.00000       0.00000       0.00000       0.00000       0.00000       0.00000       0.00000       0.00000       0.00000       0.00000       0.00000       0.00000       0.00000       0.00000       0.00000       0.00000       0.00000
   9  12 2264.5341    1.0067  0.7461 10.7368 -0.0118  0.0343   0.0351   0.0782    0.0920   0.0000   447.6917      -2.11218       10.0451       13.3333       2.06251      -10.3261       2.30781     -0.480270     -0.910433      0.378827     -0.128983     0.0487406      0.118842    -0.0256038    -0.0193160   -0.00286910  -0.000134054   0.000246735       0.00000       0.00000       0.00000       0.00000       0.00000       0.00000       0.00000       0.00000       0.00000       0.00000       0.00000       0.00000       0.00000       0.00000       0.00000       0.00000       0.00000       0.00000       4.98102       6.69369       6.67596       5.67286       5.36054       4.24135       3.12789       2.32615       1.36004      0.872705      0.459283      0.229725      0.110953     0.0438335     0.0157810    0.00541856    0.00126578   0.000213832       0.00000       0.00000       0.00000       0.00000       0.00000       0.00000       0.00000       0.00000       0.00000       0.00000       0.00000       0.00000       0.00000       0.00000       0.00000       0.00000       0.00000       0.00000
   9  14 2539.4985    1.8753  0.8064 11.6302 -0.0040  0.0332   0.0580   0.0758    0.1098   0.0000   452.6239       7.72323      0.686760      -14.7104       9.06727       4.37535      -3.77869       1.06699       1.36846     -0.313121     -0.920475      0.458624     0.0559656    -0.0662684     0.0114016    0.00711135   -0.00148934   0.000233165       0.00000       0.00000       0.00000       0.00000       0.00000       0.00000       0.00000       0.00000       0.00000       0.00000       0.00000       0.00000       0.00000       0.00000       0.00000       0.00000       0.00000       0.00000       5.29995       7.33538       6.77658       6.21990       5.15743       4.29940       3.03679       2.09620       1.29006      0.775956      0.404716      0.205043     0.0910282     0.0397047     0.0141715    0.00462721    0.00114478   0.000212688       0.00000       0.00000       0.00000       0.00000       0.00000       0.00000       0.00000       0.00000       0.00000       0.00000       0.00000       0.00000       0.00000       0.00000       0.00000       0.00000       0.00000       0.00000
   9  15 2676.9921    2.4162  0.9119 11.9208 -0.0012  0.0368   0.0700   0.0753    0.1176   0.0000   425.9894      -5.28891       14.5446       4.41528       7.32453      -10.2677      -3.84874      -2.43212      0.701635     -0.250881      0.901394     -0.250541   -0.00835380     0.0178285   -0.00388261   0.000389699   -0.00161504  -0.000138369       0.00000       0.00000       0.00000       0.00000       0.00000       0.00000       0.00000       0.00000       0.00000       0.00000       0.00000       0.00000       0.00000       0.00000       0.00000       0.00000       0.00000       0.00000       5.52208       8.00980       6.84901       7.35665       5.38367       4.72244       3.32128       2.31782       1.56008      0.765793      0.545719      0.223529      0.126923     0.0394941     0.0185461    0.00478090    0.00121059   0.000264474       0.00000       0.00000       0.00000       0.00000       0.00000       0.00000       0.00000       0.00000       0.00000       0.00000       0.00000       0.00000       0.00000       0.00000       0.00000       0.00000       0.00000       0.00000
   9  16 2815.2246    2.9842  0.7472 12.6374  0.0003  0.0330   0.0995   0.0746    0.1039   0.0000   447.6825      -8.66749       6.06427    -0.0309829       3.35623      0.239824      -1.26146      -1.54078     -0.322030     -0.824407      0.418779      0.203429     -0.103511    -0.0390917     0.0131998   0.000818699  -0.000520887   0.000215261       0.00000       0.00000       0.00000       0.00000       0.00000       0.00000       0.00000       0.00000       0.00000       0.00000       0.00000       0.00000       0.00000       0.00000       0.00000       0.00000       0.00000       0.00000       4.78135       7.50929       5.78106       6.41116       4.73355       4.49183       2.94222       2.27603       1.21575      0.916456      0.352026      0.260973     0.0747962     0.0483777     0.0122024    0.00518039    0.00106703   0.000257956       0.00000       0.00000       0.00000       0.00000       0.00000       0.00000       0.00000       0.00000       0.00000       0.00000       0.00000       0.00000       0.00000       0.00000       0.00000       0.00000       0.00000       0.00000
   9  17 2953.6134    3.6283  0.8305 12.9734 -0.0041  0.0311   0.1155   0.0779    0.1123   0.0000   434.2562      -17.1572       15.6069      -9.78427       10.7381      -3.46780      0.311972     -0.426178     -0.763714     -0.549240      0.351090     -0.258289     -0.104856     0.0259595   -0.00716533    0.00442377    0.00171856   0.000224272       0.00000       0.00000       0.00000       0.00000       0.00000       0.00000       0.00000       0.00000       0.00000       0.00000       0.00000       0.00000       0.00000       0.00000       0.00000       0.00000       0.00000       0.00000       5.46945       6.87708       6.64454       6.40768       5.15346       3.94472       2.95326       1.97082       1.27625      0.730246      0.400199      0.221892     0.0879569     0.0389945     0.0131954    0.00396658    0.00103124   0.000181807       0.00000       0.00000       0.00000       0.00000       0.00000       0.00000       0.00000       0.00000       0.00000       0.00000       0.00000       0.00000       0.00000       0.00000       0.00000       0.00000       0.00000       0.00000
   9  18 3091.5282    4.0713  0.7445 13.4488 -0.0045  0.0292   0.1439   0.0811    0.0976   0.0000   432.9665      -8.90251       10.5835      -2.63264      -6.77381      -1.43186      -7.39263       2.83421      -1.84615     -0.956089      0.200907     -0.195647     0.0532109    -0.0189617     0.0474794   -0.00295422  -0.000620705   0.000212220       0.00000       0.00000       0.00000       0.00000       0.00000       0.00000       0.00000       0.00000       0.00000       0.00000       0.00000       0.00000       0.00000       0.00000       0.00000       0.00000       0.00000       0.00000       5.05824       6.54195       6.10211       6.12116       4.76522       3.81518       2.55955       1.94168       1.14973      0.748152      0.400876      0.190418     0.0935804     0.0347856     0.0130986    0.00410771   0.000868501   0.000183442       0.00000       0.00000       0.00000       0.00000       0.00000       0.00000       0.00000       0.00000       0.00000       0.00000       0.00000       0.00000       0.00000       0.00000       0.00000       0.00000       0.00000       0.00000
   9  19 3229.5083    3.8084  1.0618 13.3668 -0.0160  0.0373   0.1098   0.0919    0.1106   0.0000   424.7762       24.0555       12.1196      -7.49533      -6.72460      -2.19559       5.75474     -0.335337      0.156727     -0.945034    -0.0977825      0.205710      0.118852     0.0272371    -0.0185007   -0.00666715    0.00120615   0.000191614       0.00000       0.00000       0.00000       0.00000       0.00000       0.00000       0.00000       0.00000       0.00000       0.00000       0.00000       0.00000       0.00000       0.00000       0.00000       0.00000       0.00000       0.00000       6.15163       7.89803       7.83390       7.07692       6.29286       4.50312       3.73047       2.27438       1.59240      0.953071      0.488534      0.277664      0.109308     0.0526792     0.0172371    0.00503081    0.00141384   0.000214235       0.00000       0.00000       0.00000       0.00000       0.00000       0.00000       0.00000       0.00000       0.00000       0.00000       0.00000       0.00000       0.00000       0.00000       0.00000       0.00000       0.00000       0.00000
   9  20 3367.8519    3.3948  1.4917 13.1213 -0.0101  0.0469   0.0865   0.1219    0.0942   0.0000   441.3987       8.53036       4.72484      -2.08255       12.8528      -7.33802       3.04444       5.90849      -2.64565      -1.60785      0.218374      0.735515      0.151496    0.00538422   -0.00984671    0.00597854   -0.00131163  -5.01939e-05       0.00000       0.00000       0.00000       0.00000       0.00000       0.00000       0.00000       0.00000       0.00000       0.00000       0.00000       0.00000       0.00000       0.00000       0.00000       0.00000       0.00000       0.00000       8.16754       10.1580       9.74725       9.21116       7.56189       6.06078       4.63224       3.18791       1.96717       1.14572      0.642853      0.323712      0.152850     0.0604247     0.0211805    0.00616037    0.00152615   0.000270372       0.00000       0.00000       0.00000       0.00000       0.00000       0.00000       0.00000       0.00000       0.00000       0.00000       0.00000       0.00000       0.00000       0.00000       0.00000       0.00000       0.00000       0.00000
   9  21 3506.2892    2.9098  2.1603 12.6250 -0.0005  0.0585   0.0623   0.1482    0.0730   0.0000   442.5279      0.594605    -0.0652943       10.0585      -3.83223      -21.1257      -4.00729      0.163697       3.21572      -1.29046      0.407844     0.0260195    -0.0994724     0.0457750    0.00831107   -0.00202110    0.00347180   0.000149179       0.00000       0.00000       0.00000       0.00000       0.00000       0.00000       0.00000       0.00000       0.00000       0.00000       0.00000       0.00000       0.00000       0.00000       0.00000       0.00000       0.00000       0.00000       9.44859       11.5333       11.6759       11.4048       9.54976       7.54872       5.54370       4.01974       2.53750       1.51159      0.862063      0.442027      0.200605     0.0792385     0.0284954    0.00882166    0.00208767   0.000352292       0.00000       0.00000       0.00000       0.00000       0.00000       0.00000       0.00000       0.00000       0.00000       0.00000       0.00000       0.00000       0.00000       0.00000       0.00000       0.00000       0.00000       0.00000
   9  22 3645.1800    2.3166  3.0588 12.1074 -0.0063  0.0728   0.0447   0.1900    0.0625   0.0000   435.5069      -23.2292       10.3644       10.5206      -12.3243      -7.58777      -8.71843      -1.44689      -2.90322     -0.394593       1.80089    -0.0834136     -0.791434  -0.000744914     0.0699413     0.0126226   0.000818039  -0.000254978       0.00000       0.00000       0.00000       0.00000       0.00000       0.00000       0.00000       0.00000       0.00000       0.00000       0.00000       0.00000       0.00000       0.00000       0.00000       0.00000       0.00000       0.00000       11.7981       15.0220       14.9640       14.1972       11.7333       9.57331       7.21773       4.83811       3.26697       1.87795       1.10208      0.508219      0.262594     0.0996352     0.0384715     0.0107366    0.00264542   0.000448476       0.00000       0.00000       0.00000       0.00000       0.00000       0.00000       0.00000       0.00000       0.00000       0.00000       0.00000       0.00000       0.00000       0.00000       0.00000       0.00000       0.00000       0.00000
   9  23 3784.4394    1.9519  4.4196 11.6368 -0.0119  0.0934   0.0336   0.2406    0.0599   0.0000   438.4489      -5.73420       12.7728       3.29814       22.5162       10.1398      -27.6569      -10.0744       3.96295      0.836281     -0.677652      -1.76093     -0.431736      0.168593     0.0661917   -0.00293480   -0.00323984   -0.00118570       0.00000       0.00000       0.00000       0.00000       0.00000       0.00000       0.00000       0.00000       0.00000       0.00000       0.00000       0.00000       0.00000       0.00000       0.00000       0.00000       0.00000       0.00000       16.0655       18.9286       19.1080       17.5127       16.4585       12.3023       9.13641       6.44658       4.29815       2.73904       1.41165      0.774593      0.304940      0.139096     0.0450205     0.0144903    0.00345691   0.000509170       0.00000       0.00000       0.00000       0.00000       0.00000       0.00000       0.00000       0.00000       0.00000       0.00000       0.00000       0.00000       0.00000       0.00000       0.00000       0.00000       0.00000       0.00000
   9  24 3923.3330    1.6453  6.2215 11.1648 -0.0054  0.1164   0.0247   0.3245    0.0541   0.0000   414.9430      -39.7650       16.6706       20.9012      -4.09867       30.3564      -4.18368     -0.929156       3.32982       9.61980       2.64601      -2.09027     -0.151887      0.189810    -0.0811339    0.00587468     0.0104092   0.000302261       0.00000       0.00000       0.00000       0.00000       0.00000       0.00000       0.00000       0.00000       0.00000       0.00000       0.00000       0.00000       0.00000       0.00000       0.00000       0.00000       0.00000       0.00000       19.3071       23.6849       24.3559       21.9608       19.7918       15.4775       11.7168       8.23781       5.37670       3.22958       1.85790      0.900706      0.433701      0.167425     0.0615308     0.0184185    0.00439994   0.000662371       0.00000       0.00000       0.00000       0.00000       0.00000       0.00000       0.00000       0.00000       0.00000       0.00000       0.00000       0.00000       0.00000       0.00000       0.00000       0.00000       0.00000       0.00000
   9  25 4063.1313    1.3590  7.0096 10.9206 -0.0073  0.1365   0.0213   0.3774    0.0515   0.0000   479.5013       32.3317       80.2184       11.6903      -37.9524      -43.2002       30.4661       9.66111      0.348501      -18.0451      0.545337       2.90867      0.128632     -0.565136    -0.0622347    -0.0103179     0.0115068   0.000721378       0.00000       0.00000       0.00000       0.00000       0.00000       0.00000       0.00000       0.00000       0.00000       0.00000       0.00000       0.00000       0.00000       0.00000       0.00000       0.00000       0.00000       0.00000       23.0888       28.1050       28.2019       26.5576       23.4924       18.3130       13.9603       9.87579       6.40161       3.85660       2.17938       1.11905      0.505458      0.203103     0.0722337     0.0215985    0.00510140   0.000792641       0.00000       0.00000       0.00000       0.00000       0.00000       0.00000       0.00000       0.00000       0.00000       0.00000       0.00000       0.00000       0.00000       0.00000       0.00000       0.00000       0.00000       0.00000
   9  26 4202.6156    1.1467  9.1979 10.5692 -0.0036  0.1639   0.0170   0.4647    0.0457   0.0000   406.1053      -31.3430       56.5077      -7.86260      -17.9593      -11.9440       48.7248      -26.6553      -7.78332       12.5234       5.62603     -0.847061      -1.22778     -0.327469      0.129248   3.45427e-05   -0.00489036   0.000866531       0.00000       0.00000       0.00000       0.00000       0.00000       0.00000       0.00000       0.00000       0.00000       0.00000       0.00000       0.00000       0.00000       0.00000       0.00000       0.00000       0.00000       0.00000       27.0635       33.9895       34.5829       32.2215       27.8479       22.1195       16.9859       11.4868       7.83396       4.85709       2.68897       1.36169      0.633666      0.259761     0.0911091     0.0262186    0.00623464   0.000980091       0.00000       0.00000       0.00000       0.00000       0.00000       0.00000       0.00000       0.00000       0.00000       0.00000       0.00000       0.00000       0.00000       0.00000       0.00000       0.00000       0.00000       0.00000
   9  27 4343.1112    0.9187 10.3424 10.4972 -0.0056  0.2099   0.0162   0.5811    0.0430   0.0000   451.6069      -65.1643       85.2918       37.1328       45.2771      -24.8235      -31.9176       11.3781      0.272108      -8.73193     -0.561929       1.63664       1.80950     -0.224008     -0.117923    -0.0685577    0.00183026    0.00147074       0.00000       0.00000       0.00000       0.00000       0.00000       0.00000       0.00000       0.00000       0.00000       0.00000       0.00000       0.00000       0.00000       0.00000       0.00000       0.00000       0.00000       0.00000       33.6766       42.7292       44.2736       39.7915       35.7276       28.1022       21.6024       15.3110       9.97627       6.32342       3.50074       1.81342      0.841542      0.344398      0.118766     0.0356418    0.00821336    0.00124042       0.00000       0.00000       0.00000       0.00000       0.00000       0.00000       0.00000       0.00000       0.00000       0.00000       0.00000       0.00000       0.00000       0.00000       0.00000       0.00000       0.00000       0.00000
  10   9 1879.9401    0.4534  0.3425  9.4655 -0.0096  0.0249   0.0219   0.0446    0.0614   0.0000   434.7064      -1.53312       13.6768      -4.06918     -0.470184      -2.38941       1.28845      -2.63050       2.10405       1.00343      0.191222     -0.284905     -0.118852    0.00246081    -0.0194776    0.00677339    0.00365143   0.000130304   5.93009e-05   5.79873e-05       0.00000       0.00000       0.00000       0.00000       0.00000       0.00000       0.00000       0.00000       0.00000       0.00000       0.00000       0.00000       0.00000       0.00000       0.00000       0.00000       4.05538       4.19332       4.37040       4.61820       3.86936       3.09190       2.49566       1.65973       1.08455      0.843520      0.476052      0.245052      0.122753     0.0569544     0.0258226    0.00922151    0.00262130   0.000752208   0.000174447   2.99459e-05       0.00000       0.00000       0.00000       0.00000       0.00000       0.00000       0.00000       0.00000       0.00000       0.00000       0.00000       0.00000       0.00000       0.00000       0.00000       0.00000
  10  10 2021.4900    0.6024  0.4405  9.9385  0.0019  0.0275   0.0269   0.0567    0.0726   0.0000   441.8337      -2.14633       13.1300      -2.27224      -4.62915      -1.27119      0.444025       1.39949      -3.78253       1.83270      0.353979     -0.182525     0.0368341     0.0424797     0.0173443    0.00796077    0.00237497  -0.000150667   0.000273807   3.41137e-05       0.00000       0.00000       0.00000       0.00000       0.00000       0.00000       0.00000       0.00000       0.00000       0.00000       0.00000       0.00000       0.00000       0.00000       0.00000       0.00000       5.12071       5.95777       5.58391       4.93433       4.77641       3.91954       2.81451       1.94628       1.38235      0.894322      0.457123      0.256173      0.123379     0.0471514     0.0208165    0.00873984    0.00274853   0.000796850   0.000167194   2.63427e-05       0.00000       0.00000       0.00000       0.00000       0.00000       0.00000       0.00000       0.00000       0.00000       0.00000       0.00000       0.00000       0.00000       0.00000       0.00000       0.00000
  10  11 2162.9375    0.8963  0.6001  9.9395  0.0012  0.0263   0.0340   0.0625    0.1359   0.0000   433.5017      -8.89030       3.28046      0.556990       1.27331      -1.39680      -7.13154     -0.976302     -0.742311       1.63344     -0.284178     -0.339013    -0.0812885      0.103028     0.0147861   -0.00189130   -0.00218329   0.000914892  -5.14791e-05  -3.99472e-05       0.00000       0.00000       0.00000       0.00000       0.00000       0.00000       0.00000       0.00000       0.00000       0.00000       0.00000       0.00000       0.00000       0.00000       0.00000       0.00000       3.80367       4.65480       4.61125       4.39546       3.95367       3.10699       2.66834       1.70951       1.26347      0.763782      0.452388      0.265225      0.116079     0.0672442     0.0224753     0.0103220    0.00330129   0.000873696   0.000228412   3.47327e-05       0.00000       0.00000       0.00000       0.00000       0.00000       0.00000       0.00000       0.00000       0.00000       0.00000       0.00000       0.00000       0.00000       0.00000       0.00000       0.00000
  10  12 2302.7818    1.2435  0.7340 10.4564  0.0092  0.0295   0.0394   0.0656    0.1464   0.0000   434.4847      0.390801       4.47777       11.3483      -1.93673       1.06812      -5.15373      -1.59332       3.06103      0.313024     -0.465366      0.126062     -0.174391    0.00267798     0.0164746   -0.00497055    0.00305813  -0.000816395  -9.35998e-05   5.14836e-05       0.00000       0.00000       0.00000       0.00000       0.00000       0.00000       0.00000       0.00000       0.00000       0.00000       0.00000       0.00000       0.00000       0.00000       0.00000       0.00000       4.92758       5.69941       5.42602       4.59750       4.41278       3.90872       3.29715       2.40993       1.54381      0.902197      0.497750      0.267023      0.139966     0.0610054     0.0275389     0.0100453    0.00341122   0.000983367   0.000227793   3.40922e-05       0.00000       0.00000       0.00000       0.00000       0.00000       0.00000       0.00000       0.00000       0.00000       0.00000       0.00000       0.00000       0.00000       0.00000       0.00000       0.00000
  10  13 2440.7697    1.6189  0.7942 11.1597 -0.0076  0.0322   0.0480   0.0654    0.1119   0.0000   437.2284       4.32808       12.6840       1.58667      -3.58056      -1.81553      -4.45423     -0.696573     -0.585524     -0.574635      0.473935      0.154020     -0.166685      0.174029    -0.0192829    0.00362766   -0.00117443  -0.000892489   0.000355624  -4.25403e-05       0.00000       0.00000       0.00000       0.00000       0.00000       0.00000       0.00000       0.00000       0.00000       0.00000       0.00000       0.00000       0.00000       0.00000       0.00000       0.00000       5.22906       6.43729       5.62524       5.08027       5.15293       4.33653       3.62407       2.48501       1.71194       1.02458      0.579143      0.318148      0.146010     0.0722911     0.0270978     0.0116042    0.00373094    0.00107790   0.000286992   4.30893e-05       0.00000       0.00000       0.00000       0.00000       0.00000       0.00000       0.00000       0.00000       0.00000       0.00000       0.00000       0.00000       0.00000       0.00000       0.00000       0.00000
  10  14 2578.6688    2.0832  0.8753 11.7411  0.0084  0.0329   0.0622   0.0773    0.1006   0.0000   439.9045       1.89504     -0.340136       7.39297       6.76917      0.804248      -8.82155      -1.53869      0.728904       2.67361     -0.964972      0.287754     0.0219072    -0.0177074     0.0423026   -0.00436770   -0.00332672    0.00211663  -2.27227e-05  -4.20035e-05       0.00000       0.00000       0.00000       0.00000       0.00000       0.00000       0.00000       0.00000       0.00000       0.00000       0.00000       0.00000       0.00000       0.00000       0.00000       0.00000       5.44313       6.55521       6.53955       6.61184       5.61689       3.82075       3.30880       2.38623       1.56965      0.893581      0.550082      0.323948      0.180465     0.0811647     0.0331202     0.0112893    0.00368485    0.00102950   0.000274624   4.27197e-05       0.00000       0.00000       0.00000       0.00000       0.00000       0.00000       0.00000       0.00000       0.00000       0.00000       0.00000       0.00000       0.00000       0.00000       0.00000       0.00000
  10  15 2717.0139    2.7409  0.6950 12.1777 -0.0099  0.0268   0.0888   0.0637    0.1032   0.0000   438.2802     0.0250864       15.6414      -10.3450       4.54495       3.18642     -0.560146      -3.14096     -0.682552      0.818113      0.102484     0.0229406     0.0207676      0.126896    -0.0159516    0.00873320   -0.00786776   -0.00129059   0.000347196   1.90371e-05       0.00000       0.00000       0.00000       0.00000       0.00000       0.00000       0.00000       0.00000       0.00000       0.00000       0.00000       0.00000       0.00000       0.00000       0.00000       0.00000       4.55027       5.38418       5.11727       4.82519       4.30459       3.52734       2.90452       2.13973       1.36267      0.812018      0.465004      0.249341      0.129198     0.0625069     0.0251346    0.00883188    0.00309261   0.000903480   0.000218814   3.46748e-05       0.00000       0.00000       0.00000       0.00000       0.00000       0.00000       0.00000       0.00000       0.00000       0.00000       0.00000       0.00000       0.00000       0.00000       0.00000       0.00000
  10  16 2855.6945    3.3020  0.7536 12.4633 -0.0005  0.0272   0.0985   0.0642    0.1033   0.0000   447.7580      -3.27948       9.56152      -4.94403       1.88561      -3.92546     0.0338210      0.173330      -1.73739     -0.327241      0.242980     0.0754059     0.0557472    0.00992035     0.0432956    -0.0181492   -0.00156402    0.00216622  -0.000187356  -1.26898e-05       0.00000       0.00000       0.00000       0.00000       0.00000       0.00000       0.00000       0.00000       0.00000       0.00000       0.00000       0.00000       0.00000       0.00000       0.00000       0.00000       4.41053       5.72426       5.55416       4.93337       4.29468       3.73490       2.81177       2.11933       1.32273      0.816691      0.464495      0.243938      0.127575     0.0582242     0.0267204    0.00982884    0.00343591    0.00104943   0.000220560   3.80087e-05       0.00000       0.00000       0.00000       0.00000       0.00000       0.00000       0.00000       0.00000       0.00000       0.00000       0.00000       0.00000       0.00000       0.00000       0.00000       0.00000
  10  17 2994.4962    3.8565  0.8104 12.9296 -0.0072  0.0305   0.1120   0.0651    0.1015   0.0000   434.1363      -1.71795       16.3464      -6.98812       1.81974      -1.80474       3.43097      -3.14559      -3.91193      0.389302     0.0765913     -0.251291      0.240329    -0.0397165     0.0166093  -0.000428280   -0.00467391  -0.000376804   0.000155759  -6.50272e-05       0.00000       0.00000       0.00000       0.00000       0.00000       0.00000       0.00000       0.00000       0.00000       0.00000       0.00000       0.00000       0.00000       0.00000       0.00000       0.00000       4.27287       5.86251       5.43130       5.27877       4.70782       3.76636       2.91784       2.18661       1.43729      0.901864      0.539416      0.287187      0.159429     0.0681719     0.0315438     0.0108466    0.00399376    0.00118203   0.000276423   4.77587e-05       0.00000       0.00000       0.00000       0.00000       0.00000       0.00000       0.00000       0.00000       0.00000       0.00000       0.00000       0.00000       0.00000       0.00000       0.00000       0.00000
  10  18 3132.9061    4.2305  0.7090 13.2941 -0.0067  0.0304   0.1485   0.0701    0.0995   0.0000   431.7698       5.74044       16.6805      -9.47462       1.69955       4.27661       5.96673     -0.122891      -4.04910      -1.06416     -0.423756     -0.216281     -0.123078     0.0731352     0.0531324    0.00495784   -0.00384184   0.000228199  -0.000118316  -2.25302e-05       0.00000       0.00000       0.00000       0.00000       0.00000       0.00000       0.00000       0.00000       0.00000       0.00000       0.00000       0.00000       0.00000       0.00000       0.00000       0.00000       5.42924       5.79624       4.92878       5.76605       5.73479       4.30328       2.76606       1.80187       1.61540       1.13179      0.685171      0.356817      0.171601     0.0630624     0.0269287    0.00881810    0.00315414   0.000862338   0.000222400   3.68215e-05       0.00000       0.00000       0.00000       0.00000       0.00000       0.00000       0.00000       0.00000       0.00000       0.00000       0.00000       0.00000       0.00000       0.00000       0.00000       0.00000
  10  19 3271.3649    3.9246  1.0919 13.1958 -0.0007  0.0352   0.1062   0.0899    0.1143   0.0000   440.4853       22.0466       21.1261      -5.27833      -1.40982      -7.89425      -4.38511      -3.35294       3.07172      -1.46024     0.0376541      0.490503     -0.465477    -0.0339653     0.0935409    0.00410927   -0.00290194  -0.000110105   0.000236883   4.15298e-05       0.00000       0.00000       0.00000       0.00000       0.00000       0.00000       0.00000       0.00000       0.00000       0.00000       0.00000       0.00000       0.00000       0.00000       0.00000       0.00000       5.90661       7.17266       7.49056       6.72912       5.94272       4.75110       3.61842       2.46566       1.67768       1.13800      0.646051      0.349502      0.184143     0.0788848     0.0379059     0.0139036    0.00450889    0.00129366   0.000291282   4.34509e-05       0.00000       0.00000       0.00000       0.00000       0.00000       0.00000       0.00000       0.00000       0.00000       0.00000       0.00000       0.00000       0.00000       0.00000       0.00000       0.00000
  10  20 3410.0513    3.3206  1.8567 12.6089  0.0063  0.0481   0.0705   0.1213    0.0805   0.0000   443.3365     -0.757711       10.7611      -1.46055       5.03673      -11.5873      -9.13089      -2.76508       5.83249      0.182844     -0.580897     -0.495093     -0.324887      0.149736    -0.0126934   0.000999985    0.00884614    0.00113067   0.000517774  -4.64811e-05       0.00000       0.00000       0.00000       0.00000       0.00000       0.00000       0.00000       0.00000       0.00000       0.00000       0.00000       0.00000       0.00000       0.00000       0.00000       0.00000       7.20878       9.11898       8.88579       8.73810       7.78134       6.50442       4.71462       3.48279       2.43207       1.55330      0.911403      0.528357      0.239391      0.125463     0.0456418     0.0201363    0.00667732    0.00196138   0.000436560   7.28694e-05       0.00000       0.00000       0.00000       0.00000       0.00000       0.00000       0.00000       0.00000       0.00000       0.00000       0.00000       0.00000       0.00000       0.00000       0.00000       0.00000
  10  21 3549.1296    2.6701  2.4919 12.3924 -0.0071  0.0589   0.0521   0.1582    0.0629   0.0000   429.9182       1.53392       15.3402      -12.6108       5.42859      -14.3742      -2.16081      0.853694      -5.51679      -2.24264       2.39614      0.930458     -0.583957     0.0660077     0.0514187    -0.0315598     0.0127441    0.00342512  -0.000778268  -2.60740e-05       0.00000       0.00000       0.00000       0.00000       0.00000       0.00000       0.00000       0.00000       0.00000       0.00000       0.00000       0.00000       0.00000       0.00000       0.00000       0.00000       9.09971       11.8112       11.5215       10.7730       9.48681       7.81742       6.28486       4.50482       3.01161       1.90816       1.12307      0.615761      0.313736      0.150794     0.0643644     0.0251744    0.00827417    0.00238592   0.000554931   8.65525e-05       0.00000       0.00000       0.00000       0.00000       0.00000       0.00000       0.00000       0.00000       0.00000       0.00000       0.00000       0.00000       0.00000       0.00000       0.00000       0.00000
  10  22 3688.3088    2.2211  3.5418 11.8434 -0.0033  0.0728   0.0380   0.1968    0.0552   0.0000   435.7558       18.0824       25.7428      -22.2743      -6.69251       10.3144      -5.39168      -9.59338       2.21704       6.10537     -0.552282     -0.760204      0.522022   -0.00972002     0.0549068     0.0257380  -0.000694862   -0.00203871  -0.000604941  -0.000131321       0.00000       0.00000       0.00000       0.00000       0.00000       0.00000       0.00000       0.00000       0.00000       0.00000       0.00000       0.00000       0.00000       0.00000       0.00000       0.00000       10.9889       14.1136       14.1707       13.7030       11.9314       9.49721       7.42027       5.20757       3.76950       2.25943       1.37841      0.784198      0.400637      0.188300     0.0778572     0.0307462     0.0105386    0.00284673   0.000693789   0.000106891       0.00000       0.00000       0.00000       0.00000       0.00000       0.00000       0.00000       0.00000       0.00000       0.00000       0.00000       0.00000       0.00000       0.00000       0.00000       0.00000
  10  23 3827.6993    1.8153  4.6781 11.4832 -0.0084  0.0911   0.0298   0.2415    0.0533   0.0000   427.9097       30.4277       23.5498      -23.4940       36.6371      -10.7629      -13.2080       4.07954       3.08736      -5.48636      -1.01280      0.518452       1.19114      0.397008     -0.186812    -0.0688351    0.00854599    0.00504367    0.00258365   0.000136720       0.00000       0.00000       0.00000       0.00000       0.00000       0.00000       0.00000       0.00000       0.00000       0.00000       0.00000       0.00000       0.00000       0.00000       0.00000       0.00000       13.5982       16.9857       17.2177       16.6944       14.3705       12.2217       9.36873       6.86753       4.68585       3.08279       1.87086       1.01822      0.547215      0.246440      0.111867     0.0408050     0.0138866    0.00386290   0.000843569   0.000134944       0.00000       0.00000       0.00000       0.00000       0.00000       0.00000       0.00000       0.00000       0.00000       0.00000       0.00000       0.00000       0.00000       0.00000       0.00000       0.00000
  10  24 3967.6049    1.5530  6.4721 11.0619  0.0004  0.1133   0.0227   0.3162    0.0484   0.0000   412.6868      -8.94753      -4.77487       28.0713       18.5787      -18.8734      -2.47944      -8.75788      -1.60114      -1.19917      -1.62373      -1.00580       1.24018      0.327028   -0.00695829     0.0563025    -0.0152857    0.00638758   0.000752806  -0.000132484       0.00000       0.00000       0.00000       0.00000       0.00000       0.00000       0.00000       0.00000       0.00000       0.00000       0.00000       0.00000       0.00000       0.00000       0.00000       0.00000       17.1221       20.7284       21.4880       20.8152       18.0681       15.1759       11.4643       8.80835       5.91664       3.88325       2.36648       1.32736      0.704330      0.328144      0.141227     0.0524399     0.0175132    0.00488270    0.00100895   0.000161026       0.00000       0.00000       0.00000       0.00000       0.00000       0.00000       0.00000       0.00000       0.00000       0.00000       0.00000       0.00000       0.00000       0.00000       0.00000       0.00000
  10  25 4107.5932    1.3056  7.6154 10.7667 -0.0007  0.1328   0.0189   0.3636    0.0449   0.0000   426.8131       50.3123      -15.6298      -16.6970       3.32135      -4.69793      -29.9771      -16.3477      -2.93136       1.24676      0.998745      -1.32024     -0.370651      0.404196    -0.0415502     0.0256656   0.000657179   -0.00855624    0.00282621   2.13674e-05       0.00000       0.00000       0.00000       0.00000       0.00000       0.00000       0.00000       0.00000       0.00000       0.00000       0.00000       0.00000       0.00000       0.00000       0.00000       0.00000       19.1782       23.7834       24.9113       23.5675       20.9527       17.4638       13.7590       10.3863       7.01131       4.47683       2.69059       1.52567      0.801373      0.375696      0.163235     0.0614943     0.0206540    0.00583118    0.00127395   0.000192372       0.00000       0.00000       0.00000       0.00000       0.00000       0.00000       0.00000       0.00000       0.00000       0.00000       0.00000       0.00000       0.00000       0.00000       0.00000       0.00000
  10  27 4388.0485    0.8897 10.7578 10.3645 -0.0113  0.2051   0.0153   0.5551    0.0404   0.0000   417.2548      -9.26619       75.4065       64.0864       15.4064      -17.7404      0.542224       8.30996       16.3615      -3.80004      0.790922       4.18633     -0.438765     -0.351544      0.361700     0.0476601     -0.133274   -0.00495059    0.00462284  -0.000119700       0.00000       0.00000       0.00000       0.00000       0.00000       0.00000       0.00000       0.00000       0.00000       0.00000       0.00000       0.00000       0.00000       0.00000       0.00000       0.00000       30.3707       37.6205       39.4280       37.9992       32.8612       27.4053       21.5387       15.9494       10.8950       7.24753       4.43018       2.49101       1.29698      0.632251      0.268292      0.102096     0.0332354    0.00910207    0.00194975   0.000298678       0.00000       0.00000       0.00000       0.00000       0.00000       0.00000       0.00000       0.00000       0.00000       0.00000       0.00000       0.00000       0.00000       0.00000       0.00000       0.00000
  10  28 4528.4692    0.7112 11.3765 10.2526 -0.0087  0.2414   0.0144   0.6574    0.0391   0.0000   442.3614       27.3417      -31.8711      -53.5907       20.2724       15.3673      -16.6184      -15.5066      -25.5984       11.4997       3.41258       2.39457       2.77429     -0.780728     -0.560232     0.0556419     0.0357275     0.0122948    0.00405559  -0.000122537       0.00000       0.00000       0.00000       0.00000       0.00000       0.00000       0.00000       0.00000       0.00000       0.00000       0.00000       0.00000       0.00000       0.00000       0.00000       0.00000       35.9933       44.1895       46.5216       43.8491       39.1805       32.2943       25.7540       19.3229       13.4496       8.46806       5.31682       3.07940       1.61490      0.791711      0.327285      0.121904     0.0397396     0.0106222    0.00232857   0.000339679       0.00000       0.00000       0.00000       0.00000       0.00000       0.00000       0.00000       0.00000       0.00000       0.00000       0.00000       0.00000       0.00000       0.00000       0.00000       0.00000
  11   9 1915.4078    0.4830  0.3766  9.7046 -0.0076  0.0309   0.0223   0.0498    0.0576   0.0000   438.8737       1.69927       6.20639      -5.71526      0.756137       4.19326      -1.16710     -0.775223       1.46338     -0.451411     0.0642777      0.203814     0.0407227    0.00196938    -0.0372929  -0.000364300    -0.0135284    0.00243865   0.000755734   0.000216290   2.77081e-05  -5.03740e-07       0.00000       0.00000       0.00000       0.00000       0.00000       0.00000       0.00000       0.00000       0.00000       0.00000       0.00000       0.00000       0.00000       0.00000       5.23910       4.29520       4.12827       6.03542       5.51120       3.24656       2.42436       2.73949       2.15909       1.08174      0.494960      0.413181      0.298923      0.163360     0.0712859     0.0240551    0.00759883    0.00228710   0.000659277   0.000179410   3.84427e-05   6.50945e-06       0.00000       0.00000       0.00000       0.00000       0.00000       0.00000       0.00000       0.00000       0.00000       0.00000       0.00000       0.00000       0.00000       0.00000
  11  10 2057.9220    0.6613  0.5397  9.8225 -0.0167  0.0279   0.0250   0.0586    0.0742   0.0000   428.6458      -5.31437       1.61687      0.142850       1.31701      -2.40434       2.78260       1.09699       3.65022      0.721340      0.808430     0.0906771     0.0788713    -0.0673780    -0.0123275    0.00334162   -0.00736413  -0.000630536   0.000948582  -9.81832e-05   6.62613e-05   2.14945e-05       0.00000       0.00000       0.00000       0.00000       0.00000       0.00000       0.00000       0.00000       0.00000       0.00000       0.00000       0.00000       0.00000       0.00000       3.64896       5.02576       4.44723       4.46693       3.84767       3.60826       2.60969       2.18580       1.35911      0.996164      0.570216      0.359336      0.164361     0.0993339     0.0389045     0.0209634    0.00688695    0.00296964   0.000837057   0.000288472   5.21710e-05   1.08451e-05       0.00000       0.00000       0.00000       0.00000       0.00000       0.00000       0.00000       0.00000       0.00000       0.00000       0.00000       0.00000       0.00000       0.00000
  11  11 2199.7863    0.9441  0.6538 10.2970  0.0056  0.0305   0.0295   0.0560    0.0977   0.0000   433.1726       2.87782       10.0987      -3.10614      0.140427      -1.54257      -6.29259      0.538936     -0.913176     -0.922361      0.106384      0.184710    -0.0182901    -0.0667190     0.0474123   -0.00439005    0.00755968    0.00362408   0.000103249  -0.000493633  -5.34567e-05   3.75782e-06       0.00000       0.00000       0.00000       0.00000       0.00000       0.00000       0.00000       0.00000       0.00000       0.00000       0.00000       0.00000       0.00000       0.00000       3.58811       5.05136       4.94644       5.17018       4.30645       3.49463       3.13795       2.04622       1.66273      0.924967      0.715681      0.382818      0.214826      0.113317     0.0594147     0.0261205     0.0104048    0.00369632    0.00128291   0.000281937   7.90105e-05   1.20625e-05       0.00000       0.00000       0.00000       0.00000       0.00000       0.00000       0.00000       0.00000       0.00000       0.00000       0.00000       0.00000       0.00000       0.00000
  11  12 2340.0302    1.2504  0.8099 10.7271 -0.0078  0.0292   0.0424   0.0744    0.1716   0.0000   423.1822      -3.61669       12.4892       20.1165       3.09147      -1.57554     -0.542718      0.683765      0.928585      0.205120      0.140587      0.295413    -0.0840247   -0.00349233      0.129903   -0.00968568    0.00144154   0.000182864    0.00171772  -0.000418193  -7.03445e-05  -5.87723e-06       0.00000       0.00000       0.00000       0.00000       0.00000       0.00000       0.00000       0.00000       0.00000       0.00000       0.00000       0.00000       0.00000       0.00000       4.45939       5.19899       5.01876       4.90318       4.33140       3.80574       3.12162       2.32291       1.63899       1.06663      0.664079      0.389047      0.206166      0.105886     0.0524938     0.0220210    0.00862896    0.00313595   0.000974296   0.000254189   5.58642e-05   8.87088e-06       0.00000       0.00000       0.00000       0.00000       0.00000       0.00000       0.00000       0.00000       0.00000       0.00000       0.00000       0.00000       0.00000       0.00000
  11  13 2478.4864    1.6438  0.9557 11.2572 -0.0169  0.0335   0.0467   0.0809    0.1690   0.0000   444.0903      -1.03321       14.4559     -0.651814      -6.29315      -1.92208      -2.64526      -2.75748      0.498812     -0.537946     -0.815270     -0.179716     -0.165696     0.0205907    -0.0605003    -0.0525495    0.00949673    0.00798161   -0.00195788   0.000119227   0.000137017  -2.36295e-05       0.00000       0.00000       0.00000       0.00000       0.00000       0.00000       0.00000       0.00000       0.00000       0.00000       0.00000       0.00000       0.00000       0.00000       4.59379       6.15293       6.56350       5.63598       5.51658       3.99845       3.51571       2.54833       1.64331       1.21479      0.731562      0.424055      0.239902      0.126839     0.0597651     0.0288195     0.0114390    0.00398625    0.00121713   0.000379651   8.47797e-05   1.07088e-05       0.00000       0.00000       0.00000       0.00000       0.00000       0.00000       0.00000       0.00000       0.00000       0.00000       0.00000       0.00000       0.00000       0.00000
  11  14 2616.9654    2.0890  0.7571 12.1577 -0.0063  0.0322   0.0645   0.0725    0.0943   0.0000   432.6843       4.34482       22.0699      -10.5600     -0.807860      -6.18384       1.17733       3.80788     -0.114731      -1.02795     -0.486031      0.177153      0.236400   -0.00754927    -0.0434588    -0.0583830  -0.000972430    0.00462906   0.000478254  -0.000249776  -9.68870e-05   5.35946e-06       0.00000       0.00000       0.00000       0.00000       0.00000       0.00000       0.00000       0.00000       0.00000       0.00000       0.00000       0.00000       0.00000       0.00000       3.86588       5.13187       4.88754       5.40935       4.31291       3.73674       3.12214       2.18340       1.52963       1.07673      0.743572      0.417541      0.229264      0.115024     0.0615757     0.0273097     0.0112428    0.00376215    0.00114010   0.000299228   7.17408e-05   1.26599e-05       0.00000       0.00000       0.00000       0.00000       0.00000       0.00000       0.00000       0.00000       0.00000       0.00000       0.00000       0.00000       0.00000       0.00000
  11  15 2756.1590    2.7564  0.7430 12.4190 -0.0053  0.0292   0.0860   0.0652    0.0926   0.0000   439.6798      -7.18575       11.1503     -0.538030      -7.50971       1.48179       3.93636       4.02245      -2.87975       1.62431      0.976410     -0.245977     0.0899633      0.222194     0.0324291     0.0142127    0.00357456   -0.00550503   0.000120963   0.000209489   5.45197e-05  -1.19191e-06       0.00000       0.00000       0.00000       0.00000       0.00000       0.00000       0.00000       0.00000       0.00000       0.00000       0.00000       0.00000       0.00000       0.00000       3.48900       4.93567       4.74488       4.64029       4.18031       3.45564       2.87251       2.20775       1.61050      0.977786      0.649860      0.339552      0.223034      0.114883     0.0488456     0.0252610    0.00953800    0.00325640    0.00115979   0.000301357   7.17157e-05   1.13443e-05       0.00000       0.00000       0.00000       0.00000       0.00000       0.00000       0.00000       0.00000       0.00000       0.00000       0.00000       0.00000       0.00000       0.00000
  11  16 2895.4312    3.5971  0.6694 12.8735 -0.0074  0.0259   0.1125   0.0611    0.0930   0.0000   442.1842      -2.12944       6.64171      -3.32400      0.751917      -3.95501       1.43331      -4.63158      -2.96645     -0.253500     0.0788486     -0.343637     0.0396355     0.0258595    -0.0151988     0.0153163     0.0141905    0.00295788  -0.000617964   0.000159503   1.48958e-05   3.18466e-06       0.00000       0.00000       0.00000       0.00000       0.00000       0.00000       0.00000       0.00000       0.00000       0.00000       0.00000       0.00000       0.00000       0.00000       3.61857       4.79614       4.27483       4.19159       3.73190       3.31561       2.68705       2.17591       1.49230      0.925344      0.557060      0.313418      0.190966     0.0834640     0.0493232     0.0158141    0.00851409    0.00250463   0.000909151   0.000245085   5.60885e-05   9.71085e-06       0.00000       0.00000       0.00000       0.00000       0.00000       0.00000       0.00000       0.00000       0.00000       0.00000       0.00000       0.00000       0.00000       0.00000
  11  17 3034.5197    3.9136  1.0189 12.9330 -0.0002  0.0300   0.1023   0.0854    0.1092   0.0000   442.4594    -0.0818978       8.55383      -3.98704      -1.26788    -0.0466442    -0.0973331     -0.168137      -2.40218      0.628977      0.214044     -0.197733    -0.0979641     0.0333580    -0.0135559     0.0329472    0.00842891    0.00636952   -0.00161638  -0.000226736   7.70765e-07   1.03420e-05       0.00000       0.00000       0.00000       0.00000       0.00000       0.00000       0.00000       0.00000       0.00000       0.00000       0.00000       0.00000       0.00000       0.00000       4.37690       5.39711       5.44297       5.58478       4.78121       3.85996       3.05045       2.21332       1.56886       1.07319      0.667546      0.399538      0.227600      0.109674     0.0573143     0.0225139     0.0100384    0.00338603    0.00106484   0.000286193   6.46200e-05   1.02682e-05       0.00000       0.00000       0.00000       0.00000       0.00000       0.00000       0.00000       0.00000       0.00000       0.00000       0.00000       0.00000       0.00000       0.00000
  11  18 3173.4746    4.1357  0.9418 13.1065 -0.0066  0.0314   0.1104   0.0719    0.1097   0.0000   443.6165      -3.19312       10.9248      0.491091       1.50177      -2.39565       3.01981     -0.711711     -0.563228     -0.498387      0.661174      0.549009     -0.366204    -0.0644771     0.0228688    -0.0115779    -0.0291070    0.00369350   0.000573628   6.71373e-05  -3.70189e-05   6.13331e-06       0.00000       0.00000       0.00000       0.00000       0.00000       0.00000       0.00000       0.00000       0.00000       0.00000       0.00000       0.00000       0.00000       0.00000       4.50921       5.40359       5.12308       5.17300       4.94734       3.98610       3.21468       2.24284       1.61770       1.17594      0.753901      0.454068      0.249809      0.118272     0.0611713     0.0241440     0.0105844    0.00345401    0.00108236   0.000298470   6.82803e-05   1.02594e-05       0.00000       0.00000       0.00000       0.00000       0.00000       0.00000       0.00000       0.00000       0.00000       0.00000       0.00000       0.00000       0.00000       0.00000
  11  19 3312.4166    3.7591  1.2168 13.0256 -0.0080  0.0364   0.0910   0.0899    0.1059   0.0000   435.8099       5.23232       3.80838      -5.07503      -8.43630      -7.84522      -3.59826      -5.72593       2.88382       1.28669     -0.227993      0.471205      0.196923    -0.0827684    0.00967161    -0.0509428     0.0230104    0.00332789  -0.000866401  -0.000162238   9.93512e-05   5.66556e-06       0.00000       0.00000       0.00000       0.00000       0.00000       0.00000       0.00000       0.00000       0.00000       0.00000       0.00000       0.00000       0.00000       0.00000       5.10426       6.25826       5.88275       6.18839       5.60499       4.68435       3.52579       2.75943       1.88977       1.36242      0.845900      0.517072      0.290555      0.144717     0.0716633     0.0293944     0.0121702    0.00416445    0.00129097   0.000370593   7.73118e-05   1.30432e-05       0.00000       0.00000       0.00000       0.00000       0.00000       0.00000       0.00000       0.00000       0.00000       0.00000       0.00000       0.00000       0.00000       0.00000
  11  20 3451.6514    3.2083  2.0003 12.3017 -0.0021  0.0464   0.0614   0.1178    0.0784   0.0000   439.7274      -2.96114       6.85642      -8.34783       25.9378      -2.95363      -6.01134      0.151596       1.61410      0.320984       1.52037      0.510227     -0.306384    -0.0512901    0.00475384     0.0513205    -0.0116674   -0.00461211   -0.00101273   0.000503540   0.000130847   2.19186e-05       0.00000       0.00000       0.00000       0.00000       0.00000       0.00000       0.00000       0.00000       0.00000       0.00000       0.00000       0.00000       0.00000       0.00000       6.43077       7.99653       7.84662       7.87428       7.08537       6.08568       4.67779       3.51294       2.43815       1.68548       1.11566      0.653548      0.341675      0.172915     0.0877948     0.0365643     0.0149500    0.00535581    0.00174213   0.000481330   0.000102208   1.63873e-05       0.00000       0.00000       0.00000       0.00000       0.00000       0.00000       0.00000       0.00000       0.00000       0.00000       0.00000       0.00000       0.00000       0.00000
  11  21 3591.2061    2.5103  2.8084 12.1241 -0.0090  0.0573   0.0438   0.1621    0.0555   0.0000   447.3107       19.8762      0.800845      -6.00288      -4.91858       5.10327      -14.1294      -1.84254       3.52972      0.941708      0.495759     -0.250576      0.555993      0.325338    -0.0639695    -0.0668404    -0.0388105     0.0165812    0.00334153    0.00186624   5.34409e-05  -1.31794e-05       0.00000       0.00000       0.00000       0.00000       0.00000       0.00000       0.00000       0.00000       0.00000       0.00000       0.00000       0.00000       0.00000       0.00000       7.81287       9.94473       9.92166       9.54270       8.76229       7.43960       5.97672       4.59117       3.21982       2.17974       1.36536      0.801295      0.453044      0.241026      0.107184     0.0518848     0.0197293    0.00736525    0.00234110   0.000651613   0.000137108   2.04967e-05       0.00000       0.00000       0.00000       0.00000       0.00000       0.00000       0.00000       0.00000       0.00000       0.00000       0.00000       0.00000       0.00000       0.00000
  11  22 3730.9813    2.0638  3.9576 11.7514 -0.0017  0.0728   0.0329   0.2017    0.0482   0.0000   449.7956       4.18043       12.8337      -16.1798       19.1768      -2.11792      -3.96762       5.90879       9.31136       1.53737      -2.04525      0.684198     -0.827724     -0.518219      0.318273     0.0297266   -0.00719492    -0.0123727    0.00456039   0.000332572   3.68528e-05  -9.39411e-06       0.00000       0.00000       0.00000       0.00000       0.00000       0.00000       0.00000       0.00000       0.00000       0.00000       0.00000       0.00000       0.00000       0.00000       10.3066       12.5841       13.1363       12.5405       10.9303       9.54177       7.85707       5.79924       4.23114       2.76275       1.71558       1.02376      0.576565      0.298676      0.143934     0.0638818     0.0262815    0.00964027    0.00297826   0.000766075   0.000165871   2.43291e-05       0.00000       0.00000       0.00000       0.00000       0.00000       0.00000       0.00000       0.00000       0.00000       0.00000       0.00000       0.00000       0.00000       0.00000
  11  23 3870.8371    1.7607  4.9664 11.3886 -0.0020  0.0880   0.0266   0.2403    0.0470   0.0000   438.8425      -9.02180      -25.7383       18.5266       7.44721      -3.93313       1.95140       3.81914       1.17070      0.568952     -0.862815     0.0555525     -0.886899      0.510660      0.321976    -0.0272959    -0.0163198    -0.0149322    0.00875142  -0.000271239  -0.000235948  -2.27697e-05       0.00000       0.00000       0.00000       0.00000       0.00000       0.00000       0.00000       0.00000       0.00000       0.00000       0.00000       0.00000       0.00000       0.00000       12.0358       15.1622       15.6021       15.4606       13.6617       11.5703       8.99564       7.03851       5.00206       3.27153       2.17392       1.21839      0.739234      0.372274      0.179997     0.0805035     0.0328770     0.0111550    0.00388235   0.000988604   0.000208012   3.14717e-05       0.00000       0.00000       0.00000       0.00000       0.00000       0.00000       0.00000       0.00000       0.00000       0.00000       0.00000       0.00000       0.00000       0.00000
  11  24 4010.5920    1.5021  7.0861 10.9181 -0.0052  0.1152   0.0201   0.3152    0.0453   0.0000   410.0484      -8.22821      -13.5595      -44.3949       3.66035       13.0403      -2.28929      -24.7709     -0.162712      -2.47181       5.45203      -5.66549      0.657828       1.74650      0.604235     -0.177397    -0.0445533    -0.0169221    0.00626725    0.00151874  -0.000348832  -5.42028e-05       0.00000       0.00000       0.00000       0.00000       0.00000       0.00000       0.00000       0.00000       0.00000       0.00000       0.00000       0.00000       0.00000       0.00000       15.0343       19.9787       20.1532       19.6238       17.8296       14.9794       11.9897       9.19258       6.65821       4.42608       2.88467       1.73223      0.983386      0.512589      0.255644      0.109344     0.0448618     0.0160738    0.00519142    0.00136520   0.000292849   4.30815e-05       0.00000       0.00000       0.00000       0.00000       0.00000       0.00000       0.00000       0.00000       0.00000       0.00000       0.00000       0.00000       0.00000       0.00000
  11  25 4151.2494    1.1649  7.7613 10.8448 -0.0084  0.1416   0.0179   0.3836    0.0410   0.0000   432.4663       19.2537       18.5838       51.4522      -19.3863      -50.4442       11.3737      -16.8880       1.13236       13.4201      -1.14621      -3.01527     -0.205619       1.13534     -0.810873      0.189960    -0.0766562    -0.0289951    0.00453042  -0.000972849  -0.000138118  -4.08267e-05       0.00000       0.00000       0.00000       0.00000       0.00000       0.00000       0.00000       0.00000       0.00000       0.00000       0.00000       0.00000       0.00000       0.00000       18.5232       24.4700       24.6399       24.5988       22.2652       18.2341       14.8702       11.0836       8.43699       5.38076       3.56943       2.10281       1.23472      0.639344      0.312229      0.135055     0.0548188     0.0196519    0.00648548    0.00161870   0.000368026   5.29854e-05       0.00000       0.00000       0.00000       0.00000       0.00000       0.00000       0.00000       0.00000       0.00000       0.00000       0.00000       0.00000       0.00000       0.00000
  11  26 4291.7081    0.9997 10.2485 10.5351 -0.0110  0.1769   0.0154   0.4898    0.0389   0.0000   455.6269       60.0872      -47.9380      -69.7114       40.9184       16.5562      -9.74869      -2.72169       6.03874       2.48828       3.86896      0.239538      -2.87723     0.0243295       1.07127    -0.0382140     -0.138996    -0.0221123    0.00225093   -0.00432615   0.000133623   0.000105365       0.00000       0.00000       0.00000       0.00000       0.00000       0.00000       0.00000       0.00000       0.00000       0.00000       0.00000       0.00000       0.00000       0.00000       23.3381       30.0770       31.1211       30.0948       27.3118       22.9660       18.9662       14.0467       10.3690       6.92663       4.46953       2.72077       1.49873      0.826348      0.381425      0.179141     0.0683601     0.0257450    0.00790033    0.00208424   0.000449554   6.37712e-05       0.00000       0.00000       0.00000       0.00000       0.00000       0.00000       0.00000       0.00000       0.00000       0.00000       0.00000       0.00000       0.00000       0.00000
  11  28 4573.6632    0.6913 14.8704 10.2748 -0.0152  0.3055   0.0129   0.8314    0.0339   0.0000   450.0301      -57.4057      -22.7894       35.7817      -5.70869       22.7655       78.2451      -12.9409       5.48012       5.69316    -0.0526204       3.14771      -3.60599      -1.19227      -1.74923      0.441020     -0.149844  -0.000359495    -0.0138262   0.000349621  -0.000385247   9.98975e-05       0.00000       0.00000       0.00000       0.00000       0.00000       0.00000       0.00000       0.00000       0.00000       0.00000       0.00000       0.00000       0.00000       0.00000       42.0001       53.0347       54.7231       53.3154       47.7740       41.0324       32.7024       25.1610       18.0086       12.4692       8.14641       5.03789       2.73944       1.58839      0.698852      0.352073      0.124064     0.0475257     0.0139770    0.00362703   0.000734934   0.000108747       0.00000       0.00000       0.00000       0.00000       0.00000       0.00000       0.00000       0.00000       0.00000       0.00000       0.00000       0.00000       0.00000       0.00000
  11  29 4714.4808    0.5817 18.8839 10.0756 -0.0037  0.4202   0.0091   1.0428    0.0279   0.0000   491.0910      -9.78683      -45.2723       64.3910      -4.66419      -38.8149       59.9007      -17.8291      -18.3219       19.3518       17.5270      -3.88176     -0.460700     -0.558129     -0.556923     -0.320786      0.114109    -0.0376822     0.0277620    0.00313678   -0.00211344  -7.15129e-05       0.00000       0.00000       0.00000       0.00000       0.00000       0.00000       0.00000       0.00000       0.00000       0.00000       0.00000       0.00000       0.00000       0.00000       56.8492       70.4250       75.9032       71.8138       66.6096       56.4903       44.7894       35.0385       25.2321       17.4052       11.4196       6.91212       4.06339       2.21750       1.02706      0.487947      0.184830     0.0656056     0.0200886    0.00515005    0.00103800   0.000144728       0.00000       0.00000       0.00000       0.00000       0.00000       0.00000       0.00000       0.00000       0.00000       0.00000       0.00000       0.00000       0.00000       0.00000
  12   9 1949.9766    0.5391  0.4039  9.5836 -0.0062  0.0212   0.0218   0.0447    0.0579   0.0000   438.2104      -9.71785       4.97912      -4.72834       1.63400      -6.08586      0.134880     -0.473218     -0.549551      0.318266     -0.294122    -0.0426909     -0.244065    -0.0510465      0.171905   -0.00203497   -0.00600626    0.00814194   -0.00302923   0.000985371  -4.22626e-05   7.99247e-05   1.40363e-05   2.36500e-07       0.00000       0.00000       0.00000       0.00000       0.00000       0.00000       0.00000       0.00000       0.00000       0.00000       0.00000       0.00000       2.76582       3.34726       3.54714       3.48808       3.09767       2.55414       1.99845       1.55990       1.20472      0.824058      0.469479      0.297305      0.188834      0.111767     0.0629672     0.0263983     0.0128880    0.00488397    0.00201392   0.000682428   0.000190244   5.21444e-05   1.06479e-05   1.55641e-06       0.00000       0.00000       0.00000       0.00000       0.00000       0.00000       0.00000       0.00000       0.00000       0.00000       0.00000       0.00000
  12  11 2235.8577    0.9502  0.6548 10.5282 -0.0055  0.0261   0.0290   0.0593    0.0735   0.0000   436.6391     -0.229597       12.9248       2.50957   -0.00194704     -0.514593     -0.245398       1.95025     -0.483297    -0.0520786       1.17171     -0.748093    -0.0917626    -0.0111463     0.0268961    -0.0278589     0.0126563   -0.00679306    0.00505643    0.00180859  -0.000155034   5.05829e-05   1.81168e-05   1.23936e-06       0.00000       0.00000       0.00000       0.00000       0.00000       0.00000       0.00000       0.00000       0.00000       0.00000       0.00000       0.00000       3.59811       4.98802       4.91256       5.03681       4.17210       3.48523       2.69550       2.00178       1.41684      0.965017      0.656183      0.384985      0.245105      0.130536     0.0707791     0.0339550     0.0156761    0.00650891    0.00257714   0.000793399   0.000254563   6.12863e-05   1.39747e-05   2.37245e-06       0.00000       0.00000       0.00000       0.00000       0.00000       0.00000       0.00000       0.00000       0.00000       0.00000       0.00000       0.00000
  12  12 2376.2954    1.4091  0.8298 10.8462 -0.0080  0.0290   0.0393   0.0685    0.1320   0.0000   435.4514       2.90557       16.4192       6.46557      -2.93859       1.52316      -5.01935      -2.03025       1.58213      0.785902     -0.399082     0.0850834      0.114372    -0.0522408     -0.114330     0.0813418   0.000809746   -0.00957728   -0.00212415  -0.000909109  -0.000429434   7.21779e-05   3.25058e-05   1.11335e-06       0.00000       0.00000       0.00000       0.00000       0.00000       0.00000       0.00000       0.00000       0.00000       0.00000       0.00000       0.00000       3.69270       4.72747       4.41442       4.70838       4.50148       3.53587       2.85075       2.21246       1.62854       1.14539      0.766515      0.508802      0.289288      0.167918     0.0907211     0.0395665     0.0203127    0.00696849    0.00284574   0.000967537   0.000283526   7.79968e-05   1.70784e-05   2.52133e-06       0.00000       0.00000       0.00000       0.00000       0.00000       0.00000       0.00000       0.00000       0.00000       0.00000       0.00000       0.00000
  12  13 2515.4462    1.8418  0.8476 11.3892 -0.0157  0.0298   0.0569   0.0743    0.1743   0.0000   436.6040      -4.93184       10.8679     -0.164229      -1.57802       4.10924      0.297535      -4.19054      0.375428     -0.740404     -0.358760       1.01029      0.294523    -0.0578136     0.0731594    -0.0207294    -0.0279199    -0.0206153    0.00306959   -0.00135745   0.000259479   3.26083e-05   2.14262e-05  -1.02014e-06       0.00000       0.00000       0.00000       0.00000       0.00000       0.00000       0.00000       0.00000       0.00000       0.00000       0.00000       0.00000       3.51745       4.79283       4.88714       4.49417       4.25238       3.60628       2.90373       2.25774       1.64967       1.10333      0.734162      0.489360      0.257216      0.149485     0.0767533     0.0386590     0.0178151    0.00728200    0.00271160    0.00103456   0.000300962   8.42680e-05   1.80062e-05   2.60559e-06       0.00000       0.00000       0.00000       0.00000       0.00000       0.00000       0.00000       0.00000       0.00000       0.00000       0.00000       0.00000
  12  14 2654.5939    2.4454  0.8375 12.0076 -0.0098  0.0319   0.0729   0.0715    0.1567   0.0000   436.9158      -3.06028       6.95824       3.33355       7.02642      -11.1758      -4.97825      0.240595      -1.24294     -0.672819     -0.220025      -1.03322     -0.380502      0.242439      0.141257     0.0514760     0.0352575    0.00566665   -0.00126752   0.000377704   0.000494283  -2.66211e-07   1.99178e-05  -1.23690e-06       0.00000       0.00000       0.00000       0.00000       0.00000       0.00000       0.00000       0.00000       0.00000       0.00000       0.00000       0.00000       3.65820       4.99077       4.78342       4.85580       4.46136       3.94081       2.98349       2.41112       1.67438       1.16197      0.865612      0.514294      0.315536      0.153852     0.0917431     0.0378553     0.0215542    0.00709967    0.00322240   0.000955332   0.000356925   8.66191e-05   1.86852e-05   3.05128e-06       0.00000       0.00000       0.00000       0.00000       0.00000       0.00000       0.00000       0.00000       0.00000       0.00000       0.00000       0.00000
  12  15 2794.4748    2.9214  0.7148 12.5552 -0.0033  0.0246   0.0817   0.0570    0.1049   0.0000   443.0816       6.71798       14.7994      -7.24486      -3.12698       1.01890       1.55258     -0.640735     -0.723713     -0.537674     -0.277265      0.772442     -0.359744     0.0434249     0.0694010     0.0478964    0.00716563  -9.54125e-05   -0.00105518   -0.00244243   0.000131412   4.81854e-05  -1.65642e-05  -4.77113e-08       0.00000       0.00000       0.00000       0.00000       0.00000       0.00000       0.00000       0.00000       0.00000       0.00000       0.00000       0.00000       3.18347       3.97647       3.95190       3.92117       3.82317       2.99922       2.55496       1.80728       1.41901       1.01266      0.610479      0.422263      0.236770      0.141921     0.0719358     0.0321572     0.0155833    0.00587935    0.00239892   0.000859976   0.000223751   6.56165e-05   1.49289e-05   1.97175e-06       0.00000       0.00000       0.00000       0.00000       0.00000       0.00000       0.00000       0.00000       0.00000       0.00000       0.00000       0.00000
  12  16 2934.3793    3.5093  0.7292 13.1468 -0.0075  0.0258   0.1092   0.0651    0.0828   0.0000   440.9739     0.0273315       5.26748      -5.87984     -0.818142       1.92971       2.95439       1.92648      0.220194      -1.02993     -0.634751     -0.348623    -0.0810937      0.302119      0.166642   -0.00977778    0.00338858   0.000866664  -0.000911254    0.00120078  -0.000232629  -1.22318e-05  -1.06195e-05   5.20516e-06       0.00000       0.00000       0.00000       0.00000       0.00000       0.00000       0.00000       0.00000       0.00000       0.00000       0.00000       0.00000       3.02046       4.29478       4.07458       4.02673       3.78194       2.97394       2.71271       1.86928       1.48273      0.984551      0.649588      0.426629      0.234846      0.141281     0.0676958     0.0373212     0.0148950    0.00694776    0.00241946   0.000935698   0.000253359   6.90422e-05   1.70459e-05   2.45591e-06       0.00000       0.00000       0.00000       0.00000       0.00000       0.00000       0.00000       0.00000       0.00000       0.00000       0.00000       0.00000
  12  17 3073.8421    4.2237  0.7907 13.3604  0.0012  0.0259   0.1210   0.0671    0.0851   0.0000   434.7435      -1.26913       18.7809      -6.85625     0.0983515      0.261992      -3.92531      0.349170      0.273595      0.287981     -0.157665      0.158538      0.177899    -0.0842659     0.0349820     0.0500361   -0.00696536    0.00523266    0.00252449    0.00137051   0.000568945   5.52551e-05  -6.09651e-06   3.83981e-06       0.00000       0.00000       0.00000       0.00000       0.00000       0.00000       0.00000       0.00000       0.00000       0.00000       0.00000       0.00000       3.36896       3.87838       4.13490       4.11139       3.91355       3.08864       2.58070       1.96458       1.52057       1.03025      0.653007      0.432460      0.259412      0.144516     0.0795672     0.0381556     0.0170109    0.00660717    0.00266310   0.000893291   0.000253769   6.65869e-05   1.46993e-05   1.91600e-06       0.00000       0.00000       0.00000       0.00000       0.00000       0.00000       0.00000       0.00000       0.00000       0.00000       0.00000       0.00000
  12  18 3213.2053    3.9292  1.0194 13.3303 -0.0043  0.0323   0.1038   0.0806    0.0950   0.0000   446.0364       12.2833      0.802121      -4.95756     -0.308514      -1.53880       1.71553      0.479902      -3.90914    -0.0912586       1.69644      -1.00681    -0.0111343      0.370317      0.155473     0.0538313    -0.0111771     0.0105256  -0.000219693   -0.00229056   0.000835123   0.000148745   2.02466e-05  -3.62241e-06       0.00000       0.00000       0.00000       0.00000       0.00000       0.00000       0.00000       0.00000       0.00000       0.00000       0.00000       0.00000       3.92724       5.23490       5.17276       5.32500       4.64788       3.76093       3.37329       2.42820       1.81363       1.26615      0.801891      0.538304      0.290668      0.181408     0.0871812     0.0486556     0.0199492    0.00945662    0.00313286    0.00118081   0.000304795   8.54405e-05   1.95548e-05   2.87431e-06       0.00000       0.00000       0.00000       0.00000       0.00000       0.00000       0.00000       0.00000       0.00000       0.00000       0.00000       0.00000
  12  19 3352.6654    3.5465  1.4780 12.8691 -0.0053  0.0390   0.0770   0.0986    0.0806   0.0000   427.0314       4.96877       14.1487      -12.1147       7.92869      -3.81730      -1.94351      -3.17991      -2.64081   -0.00647705       1.59299     -0.953448      0.579792      0.192490     -0.184798     0.0516961     0.0331835     0.0114232   -0.00310063  -0.000251706  -0.000236874  -4.65766e-05   2.67266e-05  -3.49405e-06       0.00000       0.00000       0.00000       0.00000       0.00000       0.00000       0.00000       0.00000       0.00000       0.00000       0.00000       0.00000       5.00459       6.04131       6.27339       6.36891       5.70006       4.84007       4.09093       2.82222       2.12385       1.63281       1.04108      0.658510      0.392619      0.233385      0.110181     0.0530522     0.0246170     0.0111301    0.00412427    0.00140830   0.000375294   0.000102212   2.18294e-05   3.11214e-06       0.00000       0.00000       0.00000       0.00000       0.00000       0.00000       0.00000       0.00000       0.00000       0.00000       0.00000       0.00000
  12  20 3492.3358    2.9334  2.2870 12.1806 -0.0018  0.0469   0.0515   0.1236    0.0659   0.0000   436.0078       7.29199       4.77816       2.84899      -15.1185      -15.2264      0.933739      -4.44997       1.55245      -2.16100      0.674991      0.305678      -1.06445     -0.418304      0.150212     0.0537257    -0.0462843    -0.0346261   -0.00162936  -0.000388110  -0.000195841  -6.48204e-05  -2.40095e-06  -2.32067e-06       0.00000       0.00000       0.00000       0.00000       0.00000       0.00000       0.00000       0.00000       0.00000       0.00000       0.00000       0.00000       6.07208       7.54313       8.17106       7.86283       7.10796       5.93904       4.85127       3.58305       2.72116       1.85933       1.24223      0.804379      0.475102      0.265164      0.142588     0.0702933     0.0322180     0.0132521    0.00517495    0.00176929   0.000517143   0.000129531   2.75264e-05   3.74738e-06       0.00000       0.00000       0.00000       0.00000       0.00000       0.00000       0.00000       0.00000       0.00000       0.00000       0.00000       0.00000
  12  21 3632.3988    2.4644  3.1078 11.8633 -0.0026  0.0610   0.0397   0.1458    0.0549   0.0000   442.0472       8.51283       18.9226      0.127368       3.95563      -22.5866      -2.58121       7.38916     -0.207483       1.67560      -1.00907       1.92271       1.10879   -0.00366224      0.135846     -0.185471     0.0368607    -0.0484442   -0.00648134   0.000184702   0.000224134  -0.000103418  -1.31898e-05  -8.99006e-06       0.00000       0.00000       0.00000       0.00000       0.00000       0.00000       0.00000       0.00000       0.00000       0.00000       0.00000       0.00000       7.62218       10.1855       9.48186       10.0519       8.79478       8.05275       6.37675       4.99547       3.58634       2.58751       1.72383       1.08662      0.646509      0.351628      0.182821     0.0917012     0.0400997     0.0173962    0.00653724    0.00222683   0.000672883   0.000176543   3.65790e-05   5.91891e-06       0.00000       0.00000       0.00000       0.00000       0.00000       0.00000       0.00000       0.00000       0.00000       0.00000       0.00000       0.00000
  12  22 3772.5165    1.9806  4.5327 11.5568 -0.0049  0.0758   0.0286   0.2038    0.0445   0.0000   439.2180       9.10679       2.84271      -13.5855      -15.3344     -0.218390       17.4357     -0.105965      -6.51122      -3.40262       2.69100       2.01854    0.00165709     -0.199810     -0.307202     0.0384062    -0.0262333     0.0199532     0.0105584   -0.00126135   6.12376e-05  -6.56198e-05   4.82294e-05  -1.74967e-05       0.00000       0.00000       0.00000       0.00000       0.00000       0.00000       0.00000       0.00000       0.00000       0.00000       0.00000       0.00000       9.38286       11.8158       12.6762       12.4619       10.7754       9.96858       7.74906       6.21147       4.49289       3.20382       2.09221       1.35809      0.782393      0.453919      0.234057      0.117017     0.0533896     0.0228051    0.00862892    0.00310437   0.000902992   0.000231154   4.33109e-05   6.68025e-06       0.00000       0.00000       0.00000       0.00000       0.00000       0.00000       0.00000       0.00000       0.00000       0.00000       0.00000       0.00000
  12  25 4194.0881    1.1152  9.0508 10.6293 -0.0063  0.1432   0.0160   0.3971    0.0414   0.0000   447.7466      -26.8612      -14.5658       28.3238      -13.4972      -14.4778      -11.5790      -1.16096      0.288510       8.91188       6.69418      -4.38981      -3.01338       1.81289      0.159349     -0.392980    -0.0615860      0.100161    -0.0105128   -0.00413695   -0.00103778   0.000973333   7.46443e-05  -2.23049e-06       0.00000       0.00000       0.00000       0.00000       0.00000       0.00000       0.00000       0.00000       0.00000       0.00000       0.00000       0.00000       17.9647       22.9053       23.9475       22.9869       21.3425       18.3896       15.3407       12.0975       8.95467       6.38318       4.19874       2.71623       1.61256      0.938043      0.502683      0.244710      0.117156     0.0473808     0.0180854    0.00608378    0.00176724   0.000449873   8.93094e-05   1.21899e-05       0.00000       0.00000       0.00000       0.00000       0.00000       0.00000       0.00000       0.00000       0.00000       0.00000       0.00000       0.00000
  12  26 4335.1724    0.9196 10.6394 10.5232 -0.0147  0.1793   0.0146   0.5169    0.0363   0.0000   453.7753       35.9699       17.3553      -24.0356       50.8434       28.5021      -64.4733      -6.89987       1.71786       5.57245       5.39535      0.260516      -2.30014      0.747537     -0.684813      0.729948      0.136350     -0.186651    -0.0296631     0.0242612   0.000781667  -0.000788592   0.000101148  -3.74262e-05       0.00000       0.00000       0.00000       0.00000       0.00000       0.00000       0.00000       0.00000       0.00000       0.00000       0.00000       0.00000       22.1035       27.9132       30.9576       28.3328       26.8505       23.1718       18.6898       15.0202       11.0567       7.92593       5.25663       3.38813       2.09434       1.17040      0.649169      0.321306      0.148106     0.0609882     0.0236808    0.00782410    0.00234737   0.000582219   0.000110166   1.46204e-05       0.00000       0.00000       0.00000       0.00000       0.00000       0.00000       0.00000       0.00000       0.00000       0.00000       0.00000       0.00000
  13   9 1983.8118    0.5712  0.4364  9.7602 -0.0040  0.0241   0.0208   0.0479    0.0566   0.0000   434.6805      -4.96938       11.5145     -0.430939      -7.05725       1.57992      0.154353      0.824536      -2.05042     -0.485588     -0.108119     -0.314477      0.135647    -0.0948698     0.0420571     0.0261244     0.0229243    0.00237031    0.00323249   -0.00149310  -0.000325062   8.20066e-05   5.32159e-05   4.13627e-06   1.51810e-06  -3.03834e-08       0.00000       0.00000       0.00000       0.00000       0.00000       0.00000       0.00000       0.00000       0.00000       0.00000       2.95420       3.27590       3.97545       3.78967       3.34384       2.79524       2.63349       1.90488       1.02229       1.06577      0.731691      0.432834      0.265824      0.171291     0.0979107     0.0407436     0.0185150     0.0121217    0.00530469    0.00220333   0.000729525   0.000195749   5.84207e-05   1.74285e-05   2.90675e-06   3.69498e-07       0.00000       0.00000       0.00000       0.00000       0.00000       0.00000       0.00000       0.00000       0.00000       0.00000
  13  10 2128.4870    0.8161  0.5396 10.0406 -0.0068  0.0305   0.0259   0.0449    0.0720   0.0000   442.8560       2.82095       8.77976      -5.24425      -1.51501       1.28829     -0.203674       1.45327      -1.17160     0.0462333      0.236485      0.857881      0.162843    -0.0305966   -0.00240741    -0.0287329   -0.00327912   -0.00156152    0.00331045   0.000486371   0.000237539   1.28972e-05  -5.67967e-05   6.88054e-06  -9.81654e-07  -6.36093e-07       0.00000       0.00000       0.00000       0.00000       0.00000       0.00000       0.00000       0.00000       0.00000       0.00000       3.42903       5.07645       4.78844       5.43531       4.12065       3.91382       2.82450       2.29479       1.69284       1.21087      0.790725      0.534348      0.366227      0.164578      0.121751     0.0502543     0.0326296     0.0110362    0.00638262    0.00190050    0.00105564   0.000263248   8.55269e-05   1.83144e-05   3.91620e-06   7.78719e-07       0.00000       0.00000       0.00000       0.00000       0.00000       0.00000       0.00000       0.00000       0.00000       0.00000
  13  11 2271.1018    1.1069  0.7007 10.5177 -0.0034  0.0251   0.0318   0.0596    0.0802   0.0000   449.5536      -5.21660       6.90417      -1.06221      0.749474      0.530261      -6.12915       3.87880       2.38301      0.852774      0.190416     -0.249985     -0.447598      0.256036      0.128712   -0.00112570    -0.0378508    0.00443061   0.000685806   -0.00200013    0.00116732  -0.000279310  -3.29465e-05   1.75568e-05  -8.87378e-06   1.78162e-07       0.00000       0.00000       0.00000       0.00000       0.00000       0.00000       0.00000       0.00000       0.00000       0.00000       2.74495       3.80804       3.61689       3.78829       3.40280       2.97451       2.52019       1.93720       1.52435       1.04655      0.748786      0.456978      0.305760      0.171014     0.0958621     0.0539066     0.0225265     0.0133725    0.00434194    0.00222613   0.000717352   0.000239380   7.54308e-05   1.70739e-05   3.93080e-06   5.81015e-07       0.00000       0.00000       0.00000       0.00000       0.00000       0.00000       0.00000       0.00000       0.00000       0.00000
  13  12 2411.8623    1.4759  0.8147 10.9864 -0.0094  0.0271   0.0398   0.0651    0.0968   0.0000   436.7264       6.28312       13.0077      -2.11585       3.22380      -2.40774      -2.01783       1.98618       1.89951     -0.280272       1.32685       1.09421      0.692741     -0.161877  -3.30417e-05     0.0517679    -0.0155838   0.000996110   -0.00584948    0.00496139   -0.00179492   5.51426e-05  -4.40092e-05  -7.36861e-06  -2.70673e-06   5.00977e-07       0.00000       0.00000       0.00000       0.00000       0.00000       0.00000       0.00000       0.00000       0.00000       0.00000       3.70318       4.42884       4.45503       3.93042       3.57675       3.45436       3.08454       2.52880       2.01295       1.34364      0.934842      0.530910      0.333676      0.188175     0.0993566     0.0535320     0.0248088     0.0116259    0.00499823    0.00213525   0.000736786   0.000250845   7.60118e-05   1.56988e-05   3.36175e-06   4.42449e-07       0.00000       0.00000       0.00000       0.00000       0.00000       0.00000       0.00000       0.00000       0.00000       0.00000
  13  13 2551.7172    2.0229  0.8806 10.9095 -0.0015  0.0308   0.0497   0.0638    0.1889   0.0000   443.2361       1.20266       17.6938      -5.11388    -0.0527143      -5.96460      -2.25725      -1.11191     -0.428405     -0.379362     -0.526004      0.371500     -0.161823      0.339122      0.257284    -0.0296931   -0.00612874   0.000853258   -0.00390181    0.00207556   -0.00112316  -4.05895e-05   0.000115947  -3.97272e-06  -2.51859e-06  -1.09419e-06       0.00000       0.00000       0.00000       0.00000       0.00000       0.00000       0.00000       0.00000       0.00000       0.00000       3.46326       4.02508       4.67022       4.72834       3.86118       3.25466       3.16500       2.36665       1.64332       1.28332      0.934083      0.496832      0.330712      0.209750      0.123866     0.0581620     0.0277704     0.0152789    0.00702127    0.00282258   0.000931255   0.000268019   8.11958e-05   1.91103e-05   4.21684e-06   5.80777e-07       0.00000       0.00000       0.00000       0.00000       0.00000       0.00000       0.00000       0.00000       0.00000       0.00000
  13  14 2691.6690    2.6028  0.8323 12.0511 -0.0155  0.0281   0.0769   0.0678    0.1661   0.0000   436.8916       3.25612       11.1401       9.85191       4.40883      -5.31744       2.14444      -1.68272     -0.585625      -2.64646      0.442335     -0.389622     -0.196714     -0.152245    -0.0814075     0.0314323     0.0345618     0.0105728   0.000709217  -4.40693e-05  -0.000368958  -4.42146e-05   8.49857e-07  -2.72057e-05  -8.97728e-06  -9.37494e-07       0.00000       0.00000       0.00000       0.00000       0.00000       0.00000       0.00000       0.00000       0.00000       0.00000       3.21048       4.17409       4.33421       4.52184       3.98318       3.28405       2.90448       2.13873       1.60159       1.27698      0.759817      0.548718      0.284231      0.224755      0.111803     0.0629119     0.0300428     0.0136152    0.00650719    0.00258221   0.000829226   0.000309374   6.40819e-05   2.09358e-05   4.29771e-06   5.93459e-07       0.00000       0.00000       0.00000       0.00000       0.00000       0.00000       0.00000       0.00000       0.00000       0.00000
  13  15 2832.1629    3.3879  0.7494 12.3604 -0.0070  0.0250   0.0930   0.0565    0.1647   0.0000   441.4057     -0.199609       12.5286      -5.22963       4.49409       3.72727      -1.03393      -2.70920     -0.709739      0.343678      0.154705     -0.331533      0.279774     0.0868625     0.0535421     0.0695973    -0.0230650   -0.00376780    0.00615344   -0.00308982  -0.000996208   0.000642910   2.00472e-05  -1.63660e-05   3.91635e-07   1.92905e-07       0.00000       0.00000       0.00000       0.00000       0.00000       0.00000       0.00000       0.00000       0.00000       0.00000       3.14095       3.69147       3.76331       4.05694       3.82123       3.11561       2.50543       1.89295       1.46930       1.10304      0.747324      0.465232      0.302735      0.193730      0.109984     0.0558416     0.0263807     0.0120718    0.00524370    0.00200091   0.000696603   0.000226199   6.44445e-05   1.62184e-05   3.41246e-06   4.68253e-07       0.00000       0.00000       0.00000       0.00000       0.00000       0.00000       0.00000       0.00000       0.00000       0.00000
  13  16 2972.6185    3.8157  0.7850 13.2389 -0.0063  0.0259   0.1006   0.0596    0.0970   0.0000   441.5598       1.92689       7.52574       1.22464    0.00818377      -4.67272       2.64566      -3.93666      0.428544       1.63323     -0.168484     -0.235576      0.293464    0.00739323     -0.188928    -0.0657825   0.000164424    0.00348266   2.93246e-05  -0.000485284   0.000368190  -0.000329799  -0.000101631  -7.50468e-06   2.05877e-06  -2.36977e-07       0.00000       0.00000       0.00000       0.00000       0.00000       0.00000       0.00000       0.00000       0.00000       0.00000       2.95744       3.86730       4.06183       3.74017       3.61117       3.01513       2.70175       2.19511       1.61356       1.14115      0.773774      0.520180      0.301723      0.178884     0.0953119     0.0523436     0.0258793     0.0125882    0.00524362    0.00213602   0.000756387   0.000268480   7.57806e-05   2.01737e-05   4.03085e-06   5.14544e-07       0.00000       0.00000       0.00000       0.00000       0.00000       0.00000       0.00000       0.00000       0.00000       0.00000
  13  17 3112.4543    4.0502  0.8477 13.2376 -0.0040  0.0273   0.1075   0.0657    0.0907   0.0000   440.5966       4.10035       2.68524     0.0716119      -5.76401      -6.34232      0.334693       2.87872     -0.871536      -1.09315      0.321642       1.14305     0.0192269     0.0868489      0.113394    -0.0888759   -0.00508197    0.00348493   0.000767230    0.00237092  -0.000200012  -0.000155642  -4.79877e-06   1.15357e-05  -2.60416e-06  -1.25927e-06       0.00000       0.00000       0.00000       0.00000       0.00000       0.00000       0.00000       0.00000       0.00000       0.00000       3.30637       3.84937       4.13650       3.91398       3.93639       3.20230       2.80678       2.28526       1.57242       1.13326      0.863323      0.562182      0.347529      0.205925     0.0998865     0.0588710     0.0304703     0.0126525    0.00612033    0.00229670   0.000728601   0.000256699   7.75945e-05   1.94181e-05   3.81296e-06   4.71533e-07       0.00000       0.00000       0.00000       0.00000       0.00000       0.00000       0.00000       0.00000       0.00000       0.00000
  13  18 3252.2667    3.8698  1.0922 13.2181 -0.0022  0.0314   0.0956   0.0826    0.0984   0.0000   432.2452       10.1810       12.3587      -10.7934       5.97051      -2.70610      -2.51610       1.33931      -1.21766     -0.595748       1.29186     -0.479917     -0.661200      0.204218      0.214586     0.0162428    -0.0660666     0.0257227     0.0101537   -0.00101392  -0.000555747  -6.70946e-05  -1.01070e-05  -2.94319e-05   4.03359e-06   3.87353e-07       0.00000       0.00000       0.00000       0.00000       0.00000       0.00000       0.00000       0.00000       0.00000       0.00000       3.64751       4.75870       4.78765       4.85953       4.21009       3.99151       3.22683       2.71637       1.96131       1.44475      0.969811      0.642278      0.402833      0.221161      0.131855     0.0641914     0.0376475     0.0144060    0.00749463    0.00254928    0.00110413   0.000318855   9.76140e-05   2.42298e-05   4.43025e-06   7.10006e-07       0.00000       0.00000       0.00000       0.00000       0.00000       0.00000       0.00000       0.00000       0.00000       0.00000
  13  19 3392.3961    3.3211  1.7555 12.6774 -0.0008  0.0422   0.0651   0.1045    0.0743   0.0000   429.0663      -2.21000       12.9974       3.83212     -0.149186      -3.60045      -1.77703     -0.394834      0.490063      -2.35557      -2.08383      0.595564      -1.11487      0.184708      0.121863   -0.00520970    -0.0344803   -0.00154996   -0.00212639  -0.000534738   0.000318977   0.000130559  -0.000283802  -1.15268e-05   1.17779e-05   6.97618e-07       0.00000       0.00000       0.00000       0.00000       0.00000       0.00000       0.00000       0.00000       0.00000       0.00000       4.65985       6.30235       6.43777       6.40296       5.94891       5.05060       4.38369       3.39427       2.56302       1.85811       1.34537      0.790043      0.556181      0.293752      0.180055     0.0888714     0.0437207     0.0214739    0.00889378    0.00378029    0.00142754   0.000418562   0.000141879   3.24748e-05   6.85923e-06   9.24942e-07       0.00000       0.00000       0.00000       0.00000       0.00000       0.00000       0.00000       0.00000       0.00000       0.00000
  13  20 3532.5646    2.7438  2.2276 12.3248 -0.0016  0.0473   0.0484   0.1249    0.0595   0.0000   440.0930       6.66511       8.72571      -5.24887      -14.3096      -4.46691      -7.29865      -7.02450     -0.567062      0.371336      -1.00254     -0.981530     -0.347937      0.646377     -0.359075     -0.148618    0.00319815  -0.000276481   -0.00480898    0.00560094   0.000137658  -0.000323627   0.000217542   5.73646e-05  -4.07534e-06   1.68845e-06       0.00000       0.00000       0.00000       0.00000       0.00000       0.00000       0.00000       0.00000       0.00000       0.00000       5.66361       7.52101       7.25598       7.31422       6.47655       5.95814       4.96480       4.17160       3.10526       2.22234       1.48974      0.980018      0.599064      0.352956      0.198871      0.106604     0.0526017     0.0251144     0.0104801    0.00428611    0.00154020   0.000510314   0.000144190   3.56616e-05   6.83109e-06   1.06164e-06       0.00000       0.00000       0.00000       0.00000       0.00000       0.00000       0.00000       0.00000       0.00000       0.00000
  13  21 3673.1745    2.2580  3.6291 11.6720 -0.0031  0.0624   0.0329   0.1662    0.0486   0.0000   450.4070       7.57899      -16.7089      -5.67115      0.516018       2.55015      -8.60410      -5.66652       5.99528      -4.23988       1.92826       1.43408     0.0746927      0.589681    -0.0684346     -0.285280     -0.131661      0.140114    -0.0115686    -0.0110904    0.00508631  -2.00564e-06  -0.000442876  -4.22039e-06  -3.51942e-06   6.43699e-07       0.00000       0.00000       0.00000       0.00000       0.00000       0.00000       0.00000       0.00000       0.00000       0.00000       7.15513       9.51771       9.85635       9.55899       9.01834       7.67130       6.73184       5.13719       4.03293       2.83758       1.99150       1.27812      0.819463      0.475219      0.264953      0.142644     0.0714040     0.0324550     0.0144779    0.00579683    0.00217112   0.000697884   0.000205038   4.89553e-05   1.03173e-05   1.31934e-06       0.00000       0.00000       0.00000       0.00000       0.00000       0.00000       0.00000       0.00000       0.00000       0.00000
  13  22 3813.8342    1.9045  5.0700 11.3216 -0.0041  0.0749   0.0249   0.2055    0.0435   0.0000   454.2209     -0.334439      -19.3369      -4.40779       11.6838       1.10543      -5.28992      -9.56145       1.38956      -2.31884      -2.29512       1.40935     -0.305825     -0.252679     0.0499622      0.184923    -0.0327314    -0.0691582    0.00774698     0.0140972    0.00192924   1.20890e-05  -0.000655848   5.67499e-05   9.00315e-06   2.72791e-06       0.00000       0.00000       0.00000       0.00000       0.00000       0.00000       0.00000       0.00000       0.00000       0.00000       8.85946       11.3713       11.9123       11.7079       10.6576       9.39764       7.99772       6.36406       4.86802       3.46802       2.41924       1.58553      0.983705      0.593414      0.336616      0.178574     0.0910420     0.0418798     0.0188380    0.00719803    0.00265417   0.000868864   0.000247143   5.91817e-05   1.16052e-05   1.56114e-06       0.00000       0.00000       0.00000       0.00000       0.00000       0.00000       0.00000       0.00000       0.00000       0.00000
  13  23 3954.4052    1.5463  6.5259 11.0119 -0.0043  0.0970   0.0203   0.2554    0.0439   0.0000   452.4733      -4.08770       30.7125      -4.18078      -19.1465      -1.04842       1.14473      -13.2101      -4.51351       8.19121       5.45670       1.18922       1.54176      0.522632     -0.909017      0.299816      0.466519   -0.00548377    -0.0286087    0.00899872   -0.00536610   -0.00110650   0.000807483  -2.09546e-05  -2.85930e-05   2.85385e-06       0.00000       0.00000       0.00000       0.00000       0.00000       0.00000       0.00000       0.00000       0.00000       0.00000       11.0312       14.6192       15.2128       15.1416       13.4981       12.3702       10.1332       8.07220       6.24784       4.46698       3.16479       2.08869       1.31556      0.790737      0.448738      0.241805      0.122687     0.0575046     0.0251053     0.0100540    0.00364716    0.00118946   0.000335128   7.75430e-05   1.51107e-05   2.14759e-06       0.00000       0.00000       0.00000       0.00000       0.00000       0.00000       0.00000       0.00000       0.00000       0.00000
  13  24 4095.3422    1.2511  7.5910 10.8625 -0.0061  0.1184   0.0173   0.3226    0.0397   0.0000   460.4396       13.3703      -3.54479       17.1521      -17.1197      -11.7154       14.5017      -12.7287      -12.1842      -4.06752      0.570778       6.46392      -4.52038      -1.69011      0.926236      0.655492    -0.0170294     0.0662270     0.0386295   -0.00406751   -0.00556906    0.00147232    0.00114033  -4.44669e-05  -1.45490e-05   6.43721e-06       0.00000       0.00000       0.00000       0.00000       0.00000       0.00000       0.00000       0.00000       0.00000       0.00000       13.2905       17.1897       18.4990       18.5002       16.9529       14.6357       12.5992       9.72444       7.39162       5.47343       3.85604       2.53155       1.60755      0.976788      0.549411      0.292105      0.147500     0.0689461     0.0308675     0.0122135    0.00442134    0.00141527   0.000402648   9.66326e-05   1.92080e-05   2.53044e-06       0.00000       0.00000       0.00000       0.00000       0.00000       0.00000       0.00000       0.00000       0.00000       0.00000
  13  25 4236.5084    1.0539  9.3432 10.6407 -0.0083  0.1436   0.0150   0.4003    0.0372   0.0000   374.8655       25.4911       28.6874      -7.85609     -0.985200      -5.74207       1.99891      -5.24930     -0.944013       8.78817      -2.87002    -0.0833471      0.258607     -0.647139     -0.486234     -0.454108      0.559734      0.231369    -0.0939975   0.000722430    0.00637857    0.00234987  -0.000193350  -0.000255294  -1.68697e-05   2.75724e-06       0.00000       0.00000       0.00000       0.00000       0.00000       0.00000       0.00000       0.00000       0.00000       0.00000       16.3045       21.3578       22.4644       22.0468       20.2600       18.3242       15.1474       12.1885       9.32592       6.80576       4.76521       3.19169       2.00269       1.20439      0.715612      0.363578      0.187130     0.0893889     0.0388594     0.0149258    0.00563325    0.00177789   0.000500099   0.000118819   2.28174e-05   3.14120e-06       0.00000       0.00000       0.00000       0.00000       0.00000       0.00000       0.00000       0.00000       0.00000       0.00000
  14   9 2017.0200    0.6448  0.4823  9.8399 -0.0050  0.0221   0.0218   0.0475    0.0604   0.0000   438.9378    -0.0782189       13.5855     -0.508114       1.21447       5.70881     -0.559356      -2.49683       1.12353      -1.18120      -1.10523      0.749750      0.633435     0.0424995      0.123998   -0.00180156     0.0450972   -0.00561980   -0.00340913    0.00490649  -0.000467467  -0.000462774   1.66280e-05   1.97163e-05  -9.34419e-07   5.35382e-06   1.29658e-06  -1.69054e-07       0.00000       0.00000       0.00000       0.00000       0.00000       0.00000       0.00000       0.00000       2.17503       3.14981       2.69343       3.32577       2.73986       2.64284       2.00850       1.69006       1.39042       1.01289      0.752057      0.426387      0.320879      0.175834      0.123483     0.0626254     0.0377665     0.0156631    0.00859733    0.00313770    0.00157820   0.000501365   0.000208038   5.39456e-05   1.85093e-05   3.71928e-06   8.36381e-07   1.43045e-07       0.00000       0.00000       0.00000       0.00000       0.00000       0.00000       0.00000       0.00000
  14  11 2305.7421    1.2061  0.6776 10.6906 -0.0049  0.0264   0.0337   0.0527    0.0739   0.0000   440.4284       1.71991       9.58092      -4.81770     -0.237674      -3.34319     -0.700685      0.392018      -2.83863      0.107189     -0.904328      0.760034      0.136363    -0.0437918     -0.147514     -0.117516    -0.0465613     0.0230123   -0.00537372    0.00101505    0.00330130   -0.00113332   0.000356050   0.000101458   3.06050e-05   5.49806e-06   1.57458e-07  -8.99765e-08       0.00000       0.00000       0.00000       0.00000       0.00000       0.00000       0.00000       0.00000       3.00094       4.31199       4.37678       4.55141       4.08663       3.32335       2.82247       2.09267       1.54723       1.21407      0.764763      0.535142      0.354559      0.208165      0.130958     0.0677791     0.0405944     0.0190943    0.00896712    0.00402312    0.00172127   0.000637468   0.000239179   6.22534e-05   1.79617e-05   4.93103e-06   9.95469e-07   1.44375e-07       0.00000       0.00000       0.00000       0.00000       0.00000       0.00000       0.00000       0.00000
  14  12 2446.7511    1.6326  0.8214 11.2204 -0.0050  0.0280   0.0422   0.0618    0.0864   0.0000   437.1504     -0.388809       13.2987       5.14087      -1.72651       5.33940     -0.515208       1.26246      -2.86219      0.746856       1.13766      0.583789     -0.471023      0.453022   -0.00768568    -0.0990718     0.0187082     0.0234490   -0.00946577   -0.00465390    0.00292104   0.000941417  -0.000548183   2.11323e-05   9.06480e-06   8.89421e-07   3.02318e-08   5.61564e-08       0.00000       0.00000       0.00000       0.00000       0.00000       0.00000       0.00000       0.00000       2.90918       3.80179       3.93029       3.68899       3.83896       3.10201       2.73315       2.20680       1.68831       1.36842      0.890570      0.586256      0.395249      0.231467      0.156270     0.0811828     0.0440835     0.0227336    0.00902238    0.00498082    0.00172940   0.000732441   0.000265026   7.12095e-05   2.27442e-05   5.74072e-06   1.06225e-06   1.30158e-07       0.00000       0.00000       0.00000       0.00000       0.00000       0.00000       0.00000       0.00000
  14  13 2587.3474    2.0444  0.8655 11.7353  0.0025  0.0252   0.0507   0.0644    0.0876   0.0000   439.4810      -1.67686       11.8405      -3.46327      -4.85514     -0.809074      -5.81917      -1.08130       1.52604     -0.445005    -0.0234152      0.205252    -0.0879124    -0.0321796      0.111456     0.0365254   -0.00980873    0.00214027     0.0151331   0.000835817   -0.00255301  -4.13545e-05   0.000272697  -3.94538e-05  -1.02507e-05   1.93783e-06   4.32209e-07   2.34529e-07       0.00000       0.00000       0.00000       0.00000       0.00000       0.00000       0.00000       0.00000       2.87931       3.53766       3.80668       3.62504       3.37459       2.97349       2.66770       2.14067       1.67764       1.23388      0.822314      0.594247      0.376652      0.213779      0.138067     0.0727269     0.0398142     0.0200395     0.0102563    0.00423052    0.00174688   0.000662790   0.000250042   6.85821e-05   1.91397e-05   4.73371e-06   8.87055e-07   1.14700e-07       0.00000       0.00000       0.00000       0.00000       0.00000       0.00000       0.00000       0.00000
  14  14 2728.2202    2.6602  0.7751 12.2817 -0.0044  0.0327   0.0718   0.0600    0.1158   0.0000   438.8337      -4.67650       9.34384      -1.18798      0.301179      -4.68988       2.44641       2.48604      0.244183      -2.15770       1.32251      0.566599     -0.192121     -0.195793     0.0491218     0.0864017     0.0555985   -0.00596884    -0.0110942    0.00440588   -0.00291189    0.00138706   3.40863e-05  -7.71649e-05  -2.90875e-06  -8.83959e-06  -2.40441e-06   6.72547e-08       0.00000       0.00000       0.00000       0.00000       0.00000       0.00000       0.00000       0.00000       4.49856       5.70322       5.40559       4.07640       3.51742       3.90523       3.87289       3.70634       2.95573       2.08722       1.39884      0.830675      0.468659      0.276820      0.137732     0.0730885     0.0419021     0.0195090    0.00859769    0.00429489    0.00182365   0.000646102   0.000231856   8.41766e-05   2.36329e-05   5.36350e-06   9.26615e-07   1.35910e-07       0.00000       0.00000       0.00000       0.00000       0.00000       0.00000       0.00000       0.00000
  14  16 3010.1290    3.9771  0.8350 13.0496 -0.0095  0.0287   0.1116   0.0648    0.1453   0.0000   433.5865       8.17330       8.14440      -7.78647      0.521795      -3.63074      -3.47649      -1.47008       2.26772      -1.23406      0.684067     -0.432665     0.0499830      0.473867     0.0337512    -0.0681542     0.0212127     0.0517961   0.000114632    0.00108685   0.000606279  -2.94787e-05   0.000110757   9.61319e-05  -4.90175e-06   5.34328e-06   1.13629e-06  -3.55061e-08       0.00000       0.00000       0.00000       0.00000       0.00000       0.00000       0.00000       0.00000       3.10833       4.19904       4.31893       3.98066       4.17211       3.59729       3.08401       2.42614       1.66875       1.36899      0.924355      0.700086      0.434151      0.278351      0.157763     0.0781477     0.0452907     0.0214023    0.00922740    0.00459162    0.00183678   0.000679454   0.000271295   8.34963e-05   2.39446e-05   6.50705e-06   1.13699e-06   1.44192e-07       0.00000       0.00000       0.00000       0.00000       0.00000       0.00000       0.00000       0.00000
  14  17 3150.5361    4.0059  0.9474 13.4293 -0.0122  0.0291   0.1022   0.0701    0.1068   0.0000   437.0676      -1.63853       9.23043       2.58196      -2.55102      -3.77959      -2.50073      -3.28461      0.133527       1.76019      -1.22776     -0.725922     0.0829994      0.218445      0.275107     0.0197287     0.0461357    -0.0142385    0.00295028    0.00311227    0.00177061   0.000181027  -0.000151198  -0.000199768   3.43453e-05   6.01146e-06  -1.83625e-06   1.09422e-07       0.00000       0.00000       0.00000       0.00000       0.00000       0.00000       0.00000       0.00000       3.24842       4.20838       4.12661       4.49311       3.97964       3.44845       2.98496       2.45238       1.82696       1.41481      0.923184      0.671343      0.426893      0.271862      0.143046     0.0875585     0.0466040     0.0246516     0.0106827    0.00494121    0.00195099   0.000789839   0.000246729   8.21656e-05   2.02851e-05   5.62564e-06   1.04773e-06   1.58294e-07       0.00000       0.00000       0.00000       0.00000       0.00000       0.00000       0.00000       0.00000
  14  18 3290.7737    3.5809  1.3181 13.1727 -0.0043  0.0369   0.0798   0.0874    0.0871   0.0000   433.7754       3.44327       12.8891      -6.78385       4.35667      -8.46155      0.141767      -5.58005      -2.18257      -1.93263      0.490418     -0.963533      -1.47934     -0.325221      0.147939    -0.0792545    -0.0579945     0.0101461  -5.26934e-05   -0.00460555  -9.27025e-05   -0.00184359  -0.000485209   4.01631e-05   6.58622e-05  -4.77655e-07   2.92480e-07  -3.77783e-07       0.00000       0.00000       0.00000       0.00000       0.00000       0.00000       0.00000       0.00000       4.01585       4.99259       5.09362       5.41853       5.13999       4.41539       3.47397       2.89530       2.25181       1.76452       1.18674      0.766905      0.508156      0.327655      0.208936      0.120029     0.0624120     0.0308303     0.0145834    0.00630200    0.00257958   0.000992731   0.000330704   0.000100370   2.86092e-05   6.77034e-06   1.25771e-06   1.87875e-07       0.00000       0.00000       0.00000       0.00000       0.00000       0.00000       0.00000       0.00000
  14  19 3431.4815    3.1419  1.7349 12.8404 -0.0001  0.0410   0.0625   0.1069    0.0705   0.0000   438.9710      -3.37205       5.75190      -8.81255      -2.70996      -1.04138       3.79949      -4.77204      -1.41587      -1.78959      -1.78218       1.26070     -0.400075      0.538664      0.305908      0.182573     0.0380590     0.0105444    -0.0300804    -0.0228854  -0.000266485    0.00177675   0.000203994  -0.000112678  -1.25848e-07  -8.42477e-06   8.51215e-08   2.42419e-07       0.00000       0.00000       0.00000       0.00000       0.00000       0.00000       0.00000       0.00000       4.65903       5.87794       6.13053       6.11699       5.78787       4.99296       4.34457       3.44545       2.65930       2.08674       1.37017      0.970288      0.618977      0.384357      0.237242      0.126838     0.0716688     0.0352339     0.0161662    0.00752523    0.00306791    0.00113680   0.000419782   0.000119690   3.27040e-05   8.30851e-06   1.52768e-06   1.97654e-07       0.00000       0.00000       0.00000       0.00000       0.00000       0.00000       0.00000       0.00000
  14  20 3572.2205    2.5785  2.7633 12.1055 -0.0016  0.0539   0.0411   0.1330    0.0569   0.0000   435.2591      0.976901       1.38163      -4.20806       2.18755      -11.4963       5.44289     -0.989388     -0.628472     -0.420753      -1.18906       3.39595     -0.567804     -0.795835    -0.0575794      0.265435     0.0790544    0.00644246    -0.0444751    0.00523299    0.00162069   2.30504e-05  -0.000575867   1.21249e-05  -1.61011e-06   2.08426e-06   4.19006e-07   4.41692e-09       0.00000       0.00000       0.00000       0.00000       0.00000       0.00000       0.00000       0.00000       5.46438       7.43926       7.67857       7.85196       7.12189       6.34026       5.56051       4.41003       3.49438       2.60978       1.83799       1.25907      0.794798      0.508699      0.294025      0.172863     0.0864088     0.0460231     0.0207707    0.00988990    0.00386899    0.00160155   0.000530627   0.000175393   4.65961e-05   1.14617e-05   2.23039e-06   2.98941e-07       0.00000       0.00000       0.00000       0.00000       0.00000       0.00000       0.00000       0.00000
  14  21 3713.0573    2.1608  4.1588 11.5583 -0.0072  0.0653   0.0291   0.1738    0.0478   0.0000   445.4442      -2.35884       8.05242      -24.0008       4.53960      -12.9347       12.9744      -1.01949      -2.07241      -3.55105      -1.55736       2.24855      0.923977     -0.988321     -0.230180      0.451232     -0.143458    -0.0520156    -0.0297375    0.00303385    0.00511348   -0.00300602   -0.00131319   0.000189135   3.66774e-05  -8.25538e-06  -5.31411e-06  -5.25449e-07       0.00000       0.00000       0.00000       0.00000       0.00000       0.00000       0.00000       0.00000       6.85338       9.15311       9.53547       9.39999       8.79598       7.87403       6.80129       5.57596       4.27792       3.24235       2.28779       1.55207       1.00535      0.613177      0.384265      0.207312      0.112287     0.0560833     0.0270982     0.0122151    0.00506075    0.00188268   0.000690534   0.000208443   5.93818e-05   1.41102e-05   2.65297e-06   3.49778e-07       0.00000       0.00000       0.00000       0.00000       0.00000       0.00000       0.00000       0.00000
  14  22 3854.2127    1.7728  5.6329 11.1872 -0.0055  0.0801   0.0222   0.2150    0.0428   0.0000   440.1301       13.1255       25.7989      -17.5251     -0.166780      -1.84056       9.64227      -7.67304      -1.46000       3.07843       1.85839      -3.73973      0.928623      0.169538      0.327961      0.814980    -0.0821172     -0.139184     0.0311066     0.0108651   -0.00363434   -0.00356225   0.000686330   0.000280621  -4.45997e-05  -1.08674e-06  -5.46419e-06  -4.48072e-07       0.00000       0.00000       0.00000       0.00000       0.00000       0.00000       0.00000       0.00000       8.59791       10.9815       11.6378       11.6670       10.9032       9.88204       8.12010       6.88454       5.19042       4.01083       2.80103       1.93971       1.26783      0.800218      0.475963      0.273193      0.147058     0.0737361     0.0356205     0.0154994    0.00653800    0.00249014   0.000856247   0.000265141   7.31067e-05   1.73575e-05   3.02585e-06   4.15520e-07       0.00000       0.00000       0.00000       0.00000       0.00000       0.00000       0.00000       0.00000
  14  23 3995.2626    1.4683  7.0792 10.8950 -0.0013  0.0958   0.0185   0.2738    0.0425   0.0000   422.8095      -10.3296      -9.20548       11.5372      -9.59505      -9.33378      -24.7346      -10.4140       11.6722       3.48775      -4.78911       1.55116      0.509767     -0.853230      0.402158      0.186191      0.131576     -0.108078    -0.0385692    -0.0250923   -0.00488269    0.00365651    0.00157786  -0.000704767  -4.31016e-05   8.25707e-07  -1.49261e-05   2.43682e-07       0.00000       0.00000       0.00000       0.00000       0.00000       0.00000       0.00000       0.00000       10.2657       13.2703       14.1598       14.3845       13.0245       11.8367       10.0075       8.15717       6.32008       4.80131       3.37794       2.34005       1.53581      0.958683      0.583705      0.324197      0.178834     0.0913234     0.0424348     0.0196363    0.00802611    0.00303763    0.00107666   0.000327054   8.85893e-05   2.04177e-05   3.74467e-06   5.05694e-07       0.00000       0.00000       0.00000       0.00000       0.00000       0.00000       0.00000       0.00000
  14  24 4136.9616    1.1530  8.0712 10.8472 -0.0070  0.1209   0.0164   0.3435    0.0366   0.0000   434.3897      -16.7768       10.2076      -8.97236       36.7104      -7.84868      -17.6380      -17.9692      -2.03309      -1.80569       1.65197      -4.38224     -0.212404     0.0920865     -0.175628     -0.134781     0.0293588     -0.135388    -0.0220221     0.0143800  -0.000816174   -0.00742729    0.00151753    0.00124292  -2.55538e-05  -1.58093e-05  -1.17759e-05   4.02195e-07       0.00000       0.00000       0.00000       0.00000       0.00000       0.00000       0.00000       0.00000       12.8440       16.6351       17.6826       17.2759       16.5584       14.6571       12.6948       10.4193       8.10723       6.02527       4.39205       3.01765       1.96708       1.25064      0.742534      0.427722      0.229076      0.117513     0.0571571     0.0252711     0.0105393    0.00395348    0.00135186   0.000426688   0.000114059   2.64023e-05   4.89538e-06   6.18442e-07       0.00000       0.00000       0.00000       0.00000       0.00000       0.00000       0.00000       0.00000
  14  25 4278.5927    0.9960 11.1797 10.5438 -0.0032  0.1628   0.0147   0.4716    0.0370   0.0000   460.0302      -34.2035      -30.3697       8.04325       36.9418      -10.8231      -18.2489      -25.5381       3.33824      -11.1106       1.21825       6.64279      -4.32538      0.136694     -0.556327      0.366324     -0.189880     -0.211387     0.0721337     0.0616157     0.0211279   -0.00918144    0.00120165   0.000257985   3.28286e-06   3.60841e-05  -1.02639e-06   6.38761e-07       0.00000       0.00000       0.00000       0.00000       0.00000       0.00000       0.00000       0.00000       17.2527       22.3101       24.5786       23.4845       22.5188       20.2044       16.8630       13.9165       10.9252       7.98388       5.93044       4.03608       2.64248       1.67964       1.02837      0.577376      0.316042      0.160569     0.0779288     0.0349715     0.0144915    0.00537677    0.00189140   0.000586715   0.000159141   3.51233e-05   6.48904e-06   8.11625e-07       0.00000       0.00000       0.00000       0.00000       0.00000       0.00000       0.00000       0.00000
  14  27 4561.4480    0.6638 14.3512 10.2818 -0.0146  0.2837   0.0113   0.7023    0.0304   0.0000   400.8888       25.7556       69.8628       29.5327       20.3199      -78.4630      -1.01821       36.4615      -21.0870      -16.2103       11.3163       26.7038      -6.55709      -7.56298      -2.21782       2.44817    -0.0938455     -0.306649     0.0200197     0.0763811    -0.0689851  -0.000506426    0.00794864  -0.000962529  -4.09668e-05   5.77713e-05  -2.06345e-05  -7.06554e-08       0.00000       0.00000       0.00000       0.00000       0.00000       0.00000       0.00000       0.00000       30.3696       38.8306       41.2364       42.0376       38.6870       34.3722       30.0778       24.6048       19.4811       14.5660       10.5178       7.20080       4.69007       3.02041       1.83005       1.04902      0.590418      0.295335      0.150347     0.0636777     0.0275949    0.00970144    0.00333662    0.00100625   0.000266971   6.13339e-05   1.15428e-05   1.48388e-06       0.00000       0.00000       0.00000       0.00000       0.00000       0.00000       0.00000       0.00000
  15   8 1902.3405    0.4686  0.3277  9.5677 -0.0099  0.0188   0.0179   0.0359    0.0505   0.0000   438.7759      -1.19654       11.5808      -2.29544     -0.917248      0.664319      -1.43771      -2.56126      0.523984   -0.00108950     -0.371458     -0.486200      0.228080      0.196501      0.115815   -0.00791674     0.0261711     0.0171627    -0.0170175  -0.000225428    0.00494299   0.000668974   -0.00108215   0.000157043   1.39834e-05  -1.22225e-05   1.37788e-06  -3.85288e-07   1.62448e-07   6.51426e-09       0.00000       0.00000       0.00000       0.00000       0.00000       0.00000       2.47243       3.29818       3.61497       3.59947       3.22917       2.75151       2.13032       1.77369       1.29051      0.948222      0.636589      0.428456      0.285268      0.167243      0.108812     0.0636514     0.0341124     0.0198736    0.00962102    0.00479804    0.00209925   0.000839469   0.000321543   0.000127248   3.91984e-05   1.22046e-05   3.57233e-06   7.81313e-07   1.36029e-07   2.05053e-08       0.00000       0.00000       0.00000       0.00000       0.00000       0.00000
  15   9 2049.5674    0.6500  0.5218  9.8076 -0.0182  0.0219   0.0207   0.0467    0.0696   0.0000   437.1472       5.08893       20.2625      -1.44731      -4.05633       1.58479       2.01231      -1.07811      0.812693     0.0110879    -0.0752659    0.00887417    -0.0356513     -0.109206      0.193672      0.128403    -0.0108233    -0.0512885   -0.00405981     0.0132040    0.00825996  -0.000936755  -0.000797306  -0.000121396  -3.25569e-05   9.32886e-06   3.16469e-06  -7.56706e-07  -3.31141e-07   3.23587e-08       0.00000       0.00000       0.00000       0.00000       0.00000       0.00000       2.33780       2.94172       2.95171       2.82241       2.64466       2.52167       2.31963       1.83010       1.51749       1.03720      0.794607      0.597805      0.374807      0.244591      0.141407     0.0828285     0.0413613     0.0232775     0.0113676    0.00555224    0.00277705    0.00105493   0.000419741   0.000158565   5.28547e-05   1.73307e-05   3.96904e-06   9.36912e-07   1.96119e-07   2.43615e-08       0.00000       0.00000       0.00000       0.00000       0.00000       0.00000
  15  11 2339.5392    1.2918  0.7652 10.8151  0.0043  0.0249   0.0332   0.0586    0.0772   0.0000   439.9152      -2.97283       7.44380      0.941550     -0.597147       2.97425      -4.13486      -3.67839      -2.29494      0.870347       2.05635     -0.399064     -0.323912     -0.124059     0.0173011   -0.00998963     0.0690781    -0.0208337    -0.0120602   -0.00819105   -0.00230906  -0.000937117   0.000270986  -4.47643e-05  -3.32257e-06  -4.92363e-06  -1.53735e-06  -2.98745e-06   2.46349e-07   3.59880e-08       0.00000       0.00000       0.00000       0.00000       0.00000       0.00000       2.43446       3.38630       3.38600       3.33505       3.40849       2.85891       2.62942       1.96747       1.55347       1.15228      0.861716      0.614293      0.432232      0.265033      0.162292     0.0976194     0.0500946     0.0274519     0.0141697    0.00627250    0.00328160    0.00116786   0.000520561   0.000194149   6.33030e-05   1.93541e-05   5.33515e-06   1.30358e-06   2.63993e-07   3.14333e-08       0.00000       0.00000       0.00000       0.00000       0.00000       0.00000
  15  12 2481.0400    1.7323  0.8579 11.1727  0.0111  0.0276   0.0415   0.0618    0.0870   0.0000   437.1661      -2.16456       12.7390       1.29324       1.22189      -1.20349      -1.28396       2.83188       1.06651     -0.479033      0.576730     -0.351044     -0.808603     -0.323021    -0.0459069     -0.112073     0.0385477    0.00121017    -0.0190417  -0.000551036   -0.00359958   -0.00153011    0.00104425   0.000223246  -0.000126386  -1.78731e-05   1.69183e-05   3.10691e-06   4.54196e-07  -4.72052e-08       0.00000       0.00000       0.00000       0.00000       0.00000       0.00000       2.68274       3.28111       3.63562       3.53582       3.29453       3.07919       2.74952       2.01725       1.72614       1.37315      0.896983      0.659506      0.463515      0.275987      0.175946      0.108399     0.0594033     0.0305901     0.0162633    0.00790996    0.00336406    0.00138755   0.000611221   0.000233048   7.61791e-05   2.08574e-05   5.57640e-06   1.32960e-06   2.48440e-07   3.16211e-08       0.00000       0.00000       0.00000       0.00000       0.00000       0.00000
  15  13 2622.3813    2.1909  0.8468 11.9650 -0.0085  0.0299   0.0543   0.0626    0.0821   0.0000   438.5512       6.08208       8.95511       1.71875      -5.18438      0.564419      -1.06447      -3.42621      -4.04820      -1.41668      -1.34163       1.17005      0.243667     -0.206598     0.0783530      0.129825    -0.0237828     0.0432067    -0.0267104   -0.00640657    0.00158530  -0.000242256  -0.000471522   6.82471e-05  -2.58927e-05  -5.66908e-05  -4.16418e-06   1.45519e-06   2.54546e-07  -1.74950e-08       0.00000       0.00000       0.00000       0.00000       0.00000       0.00000       3.25054       3.38256       4.40787       4.47750       3.48176       3.32499       3.34330       2.34654       1.69065       1.59834       1.14407      0.615781      0.476105      0.353823      0.180273     0.0979964     0.0659126     0.0372811     0.0165753    0.00692714    0.00359611    0.00191390   0.000820209   0.000276741   7.77381e-05   2.09117e-05   5.14693e-06   1.17529e-06   2.13364e-07   2.61334e-08       0.00000       0.00000       0.00000       0.00000       0.00000       0.00000
  15  14 2764.1563    2.9169  0.8042 12.3440  0.0003  0.0277   0.0728   0.0586    0.0914   0.0000   434.1668       3.36473       19.6829       1.25687     -0.316650       2.32561      -3.69753      -5.10248     -0.999832      0.890706      0.398185     -0.565241     0.0118799     -0.110936     0.0500147     -0.169883     0.0467774     0.0123872    -0.0108201   0.000558171   0.000745635   -0.00195709   0.000666777  -0.000123826  -5.30956e-05   5.30581e-06  -1.02579e-05  -7.59619e-07   2.31828e-07   7.30839e-08       0.00000       0.00000       0.00000       0.00000       0.00000       0.00000       2.75818       3.79066       3.38435       3.64711       3.44753       3.33401       2.91785       2.12868       1.76057       1.10947       1.00367      0.675669      0.518431      0.324183      0.193942      0.109982     0.0562081     0.0355932     0.0138068    0.00889719    0.00276321    0.00177946   0.000476890   0.000242203   6.64266e-05   2.21390e-05   6.05561e-06   1.10270e-06   2.83562e-07   3.77485e-08       0.00000       0.00000       0.00000       0.00000       0.00000       0.00000
  15  15 2905.7691    3.5008  0.7538 12.8243 -0.0092  0.0236   0.0892   0.0539    0.1167   0.0000   433.1372       3.77593       19.5489      0.548172      -1.94326      -2.90121      -6.53222      0.652759       3.67858       1.37756     -0.734423    -0.0888723     -0.369718     -0.263745    -0.0864108      0.152097    0.00503182   -0.00448390   -0.00500259   -0.00143150   -0.00400251   0.000631616  -0.000839864  -0.000155171  -1.65857e-05   8.60285e-06   1.82159e-06  -1.88088e-06  -2.31911e-07   7.14576e-09       0.00000       0.00000       0.00000       0.00000       0.00000       0.00000       2.32719       3.00840       3.12085       3.28925       3.02512       2.64573       2.35426       1.88389       1.51382       1.17362      0.838800      0.572230      0.380020      0.242173      0.159111     0.0903801     0.0516808     0.0285725     0.0140247    0.00639866    0.00321175    0.00129416   0.000512332   0.000188777   6.28107e-05   1.78432e-05   4.96678e-06   1.17235e-06   2.26461e-07   3.02637e-08       0.00000       0.00000       0.00000       0.00000       0.00000       0.00000
  15  16 3047.0901    4.2347  0.6586 13.2164 -0.0033  0.0240   0.1341   0.0533    0.1323   0.0000   437.1199      -1.70620       10.0357      -3.55367      -4.82145      -3.17500       3.14803      -3.39955      -1.04704      0.930365      0.206955     -0.726830     -0.585453    0.00792053     0.0407032     -0.266466     0.0133771     0.0156321   -0.00463201   -0.00968870    0.00638276    0.00112208   -0.00127441   0.000288536   5.91438e-05   3.38012e-05  -2.17221e-06  -2.46185e-06  -4.01909e-07  -1.32055e-08       0.00000       0.00000       0.00000       0.00000       0.00000       0.00000       2.90835       3.51931       3.52602       3.31889       2.85497       2.82656       2.70699       2.27760       1.80661       1.43620      0.980058      0.681286      0.421259      0.268409      0.155567     0.0897086     0.0491613     0.0253695     0.0122534    0.00619844    0.00254082    0.00125113   0.000482149   0.000183347   5.73695e-05   1.63922e-05   3.86701e-06   9.98428e-07   1.74828e-07   2.51549e-08       0.00000       0.00000       0.00000       0.00000       0.00000       0.00000
  15  17 3188.0802    3.9910  1.0246 13.3003 -0.0108  0.0309   0.1002   0.0742    0.1414   0.0000   436.3471       4.51885       7.62239      -9.38899     -0.276372      -4.93645      -2.18524    -0.0733763      -1.87316      -1.79659     -0.644301      0.240290      0.577534      0.308958     0.0140139     0.0760661     0.0378508   0.000276897    0.00887607   -0.00986012   -0.00479964   3.87155e-05  -0.000240690   3.24085e-05   9.23062e-06  -1.90410e-05  -4.61565e-06   1.35607e-06   5.78736e-08   2.61902e-08       0.00000       0.00000       0.00000       0.00000       0.00000       0.00000       3.19688       4.09049       4.27409       4.52364       4.10416       3.74613       3.07579       2.44987       1.93617       1.55139       1.07001      0.738918      0.510431      0.339297      0.205734      0.123996     0.0722762     0.0381356     0.0196777    0.00886894    0.00416909    0.00171630   0.000723705   0.000254925   8.45792e-05   2.43724e-05   6.44016e-06   1.50779e-06   2.72665e-07   3.98410e-08       0.00000       0.00000       0.00000       0.00000       0.00000       0.00000
  15  18 3328.8504    3.4733  1.3258 13.3583 -0.0096  0.0354   0.0816   0.0909    0.0925   0.0000   438.2889       1.44294       16.2168       1.74471      -2.51239      0.120268       6.12586      -6.50992      0.521070       1.73670       1.13893      0.315792      0.171313     0.0275147      0.126639      0.464464     -0.128302    -0.0683050    0.00103308    0.00399831   8.29248e-05   -0.00368291   -0.00117739  -4.26137e-05   4.28932e-05  -1.54479e-06  -1.08080e-06  -4.19505e-06   3.69319e-07   9.37759e-09       0.00000       0.00000       0.00000       0.00000       0.00000       0.00000       3.73234       4.73871       5.02461       5.17349       4.80204       4.19984       3.72385       3.07368       2.33056       1.75895       1.33379      0.891213      0.647631      0.391443      0.250718      0.150332     0.0851319     0.0439899     0.0235233     0.0115373    0.00509319    0.00218366   0.000887004   0.000312092   0.000101548   2.85478e-05   8.31271e-06   1.76087e-06   3.35533e-07   4.31498e-08       0.00000       0.00000       0.00000       0.00000       0.00000       0.00000
  15  19 3470.0214    2.9660  2.3857 12.3652 -0.0053  0.0443   0.0484   0.1202    0.0694   0.0000   444.1609      -2.72384       7.17322      -1.06799       6.48707       5.75503       2.18058      -1.74853       2.39749      -1.08721       2.54607     -0.392536     -0.178455      0.676976      0.172168     -0.197961     0.0899978   -0.00424222    -0.0895192    -0.0336467     0.0169029   -0.00268713   -0.00289805   0.000319189  -4.21351e-05   3.43597e-05  -8.86227e-06   1.06418e-06  -3.12612e-07  -7.91483e-08       0.00000       0.00000       0.00000       0.00000       0.00000       0.00000       4.56515       6.00296       6.24572       6.42751       5.82954       5.37299       4.48588       3.78696       2.97367       2.26639       1.63526       1.15460      0.766042      0.504242      0.301746      0.190480      0.102684     0.0570375     0.0293191     0.0142066    0.00657755    0.00269986    0.00108020   0.000401945   0.000126451   3.99833e-05   1.00827e-05   2.30121e-06   4.11288e-07   5.78515e-08       0.00000       0.00000       0.00000       0.00000       0.00000       0.00000
  15  20 3611.2158    2.4990  3.4428 11.7623 -0.0014  0.0537   0.0344   0.1454    0.0571   0.0000   438.7014      -17.0879       6.61926       7.60298      -2.11898      -3.49957      -7.20889      -3.69104      -1.33595      -4.16675       2.39764       1.73215    -0.0593206      0.314523     -0.316894      0.241766     0.0449460     -0.108649     0.0335526    0.00660730   -0.00202513    0.00120221  -0.000655718   0.000590830  -0.000130029   3.56913e-05   4.47657e-06   3.01294e-06  -2.04599e-07  -3.57524e-09       0.00000       0.00000       0.00000       0.00000       0.00000       0.00000       5.79765       7.12717       7.78819       8.05395       7.39424       6.62103       5.57223       4.53411       3.70405       2.76389       2.00834       1.38757      0.937667      0.602672      0.380815      0.227390      0.130275     0.0700577     0.0355006     0.0172918    0.00757038    0.00328344    0.00128698   0.000475298   0.000158532   4.67657e-05   1.22330e-05   2.67263e-06   4.93549e-07   6.30887e-08       0.00000       0.00000       0.00000       0.00000       0.00000       0.00000
  15  21 3752.6692    2.0825  4.3810 11.4581 -0.0035  0.0653   0.0272   0.1708    0.0500   0.0000   440.0911      -9.72643       11.2753       15.4169      -5.27841      -23.1929       13.5110       7.96795      -1.71725       3.05458       1.56208      -3.27593      -2.21695      0.226799      0.143429     -0.724583     -0.104366     0.0984575    -0.0262867  -0.000527802     0.0210128   -0.00334010   -0.00137834   0.000571132   0.000212983  -5.66043e-05  -2.29841e-05   3.73650e-06   1.21253e-06  -6.24251e-08       0.00000       0.00000       0.00000       0.00000       0.00000       0.00000       6.66438       8.48229       9.36388       8.98279       8.85786       8.04074       6.58121       5.52721       4.39542       3.32324       2.46882       1.73841       1.13003      0.770627      0.476095      0.278709      0.162132     0.0864373     0.0430864     0.0209494    0.00937904    0.00416647    0.00159640   0.000581620   0.000202600   6.24877e-05   1.61556e-05   3.59816e-06   6.25884e-07   7.79079e-08       0.00000       0.00000       0.00000       0.00000       0.00000       0.00000
  15  22 3894.1204    1.6582  6.0380 11.0132 -0.0073  0.0823   0.0200   0.2227    0.0448   0.0000   450.7077      -16.0534       29.4891       11.7230      0.934776      -18.5138       14.7781       10.4230      -3.32059      -11.2821      0.465330       3.76340      0.650120     -0.247628      -1.75823      0.261116      0.422378     0.0596863    -0.0783317   -0.00312784     0.0247402    0.00575418    0.00382773   -0.00219674  -0.000212127   8.18048e-05   1.45771e-05   6.10796e-06   5.41305e-08   3.03401e-08       0.00000       0.00000       0.00000       0.00000       0.00000       0.00000       8.21232       11.0791       11.5036       11.6360       10.8299       9.88690       8.52380       7.13275       5.68181       4.33929       3.20157       2.20496       1.50032      0.970293      0.599582      0.363928      0.201663      0.110039     0.0558493     0.0270338     0.0123867    0.00528639    0.00211156   0.000782736   0.000254999   7.84621e-05   2.06592e-05   4.61504e-06   8.46569e-07   1.09838e-07       0.00000       0.00000       0.00000       0.00000       0.00000       0.00000
  15  23 4035.5702    1.4106  7.7420 10.7826 -0.0063  0.1020   0.0170   0.2711    0.0416   0.0000   440.9171       13.5626       11.4635      -1.71880     -0.693093       1.74852       14.1700       2.00301     -0.330278      -11.0074      -9.85762       2.71033       3.82087      0.293857      -2.30048     0.0592957      0.746853      0.114467     0.0470005    -0.0867513    -0.0248621    0.00287188    0.00354387   0.000421742   0.000257099  -6.51054e-06   3.35673e-06  -7.22298e-06  -5.32071e-07   1.57671e-07       0.00000       0.00000       0.00000       0.00000       0.00000       0.00000       10.2449       13.0959       14.1080       13.7185       13.4360       11.7669       10.5905       8.74463       6.92530       5.45544       3.91928       2.79171       1.88441       1.21854      0.776177      0.453002      0.266696      0.139141     0.0737238     0.0355058     0.0162005    0.00691805    0.00278464   0.000982974   0.000335212   9.59121e-05   2.55138e-05   5.81879e-06   1.02826e-06   1.22949e-07       0.00000       0.00000       0.00000       0.00000       0.00000       0.00000
  15  24 4177.4290    1.1778  9.7886 10.5906 -0.0069  0.1267   0.0149   0.3581    0.0394   0.0000   448.3075       30.7893       34.3861      -36.1161       11.3563      -8.25788      -16.3346       14.0765      -14.8379      -3.43516      -1.38998      -3.03755       3.75428       3.66817     -0.163591      -1.65201     -0.139069      0.419404      0.245605    -0.0900111    -0.0152517    0.00401401   0.000634275   1.39160e-05   0.000258527  -6.58147e-06   1.11924e-05   9.75602e-06  -1.70157e-06  -3.38858e-07       0.00000       0.00000       0.00000       0.00000       0.00000       0.00000       12.7498       16.2610       17.8332       17.8513       16.6659       15.0560       13.0540       10.9735       8.68883       6.57621       4.95795       3.43979       2.33833       1.56022      0.972107      0.575089      0.339096      0.183905     0.0939274     0.0471551     0.0205658    0.00933912    0.00354849    0.00126818   0.000421535   0.000124724   3.23958e-05   6.99940e-06   1.26400e-06   1.57982e-07       0.00000       0.00000       0.00000       0.00000       0.00000       0.00000
  15  25 4319.2788    0.9301 11.1856 10.5751 -0.0049  0.1647   0.0141   0.4777    0.0343   0.0000   427.2646       5.77458       82.0596       27.0478       33.4226      -9.09768      -17.0010      -6.93587       16.5360      -4.90943       2.75135       1.41500      -1.65874      0.465083      0.411623     -0.265681      -1.12532      0.266211      0.322067   -0.00672420   -0.00732997   -0.00455598   -0.00109564    0.00191096   -0.00116297   1.81695e-05   1.23384e-05   7.83059e-06  -3.11126e-07   1.29398e-07       0.00000       0.00000       0.00000       0.00000       0.00000       0.00000       16.2972       21.0633       23.5238       22.4925       21.7831       19.8167       16.9899       14.1019       11.2241       8.54813       6.40725       4.55568       3.08763       2.04401       1.28810      0.765826      0.447442      0.242108      0.127159     0.0620428     0.0285793     0.0122711    0.00480539    0.00170945   0.000571515   0.000167689   4.31753e-05   9.39861e-06   1.65627e-06   1.99943e-07       0.00000       0.00000       0.00000       0.00000       0.00000       0.00000
  15  26 4461.2058    0.7943 12.9661 10.3799 -0.0100  0.2064   0.0125   0.5726    0.0325   0.0000   457.3585       1.69215       3.93222      -33.2674       1.39455       16.7459       2.21910      -11.3898      -22.1818      -15.0578       13.6294       1.01942     -0.163905      -1.37503     -0.277003      0.523568       1.94630     -0.133352     -0.489820    -0.0217922     0.0655000    -0.0154835   -0.00553204    0.00243528   0.000643810  -0.000137360  -2.94149e-05  -9.85808e-06   3.78124e-06  -3.94354e-07       0.00000       0.00000       0.00000       0.00000       0.00000       0.00000       20.7100       26.2378       29.4100       28.7600       27.3543       24.7783       21.4343       17.7530       14.1224       11.0760       7.99891       5.74687       3.86702       2.58693       1.63123      0.983427      0.568239      0.318870      0.161000     0.0808138     0.0359039     0.0160628    0.00601135    0.00223785   0.000721446   0.000210616   5.26792e-05   1.18206e-05   2.02793e-06   2.48955e-07       0.00000       0.00000       0.00000       0.00000       0.00000       0.00000
  16  10 2228.3932    0.9856  0.7204 10.5050 -0.0044  0.0281   0.0257   0.0550    0.0760   0.0000   431.9071     -0.354577       14.9829       3.92207       1.11100      -2.84041       1.63634     -0.390032      -2.20725     0.0323919     -0.763111     0.0807039       1.03000     0.0367122     -0.187983     -0.219641     0.0119323    0.00897810     0.0349858    0.00909134   -0.00281468   -0.00108228   0.000673451   0.000156443  -0.000175356  -8.98473e-05   3.39192e-05  -1.33130e-06   4.87577e-08   3.90292e-07  -7.81751e-08   3.31750e-10       0.00000       0.00000       0.00000       0.00000       2.51285       3.59832       3.20949       3.63116       3.75772       3.23876       2.80996       2.03703       1.84142       1.36659       1.18489      0.700545      0.547999      0.324179      0.232125      0.155274     0.0872323     0.0548412     0.0247485     0.0141129    0.00582650    0.00300685    0.00114317   0.000540984   0.000170154   7.50428e-05   1.93341e-05   6.63844e-06   1.85297e-06   3.56047e-07   8.27212e-08   9.65373e-09       0.00000       0.00000       0.00000       0.00000
  16  11 2372.5939    1.4056  0.8173 10.8836 -0.0022  0.0252   0.0346   0.0614    0.0775   0.0000   438.1039      -1.87361       6.43056      -2.43549      -1.09508       1.12061     -0.318145       2.39101      -2.50443      -1.16579      0.136922     -0.955878     -0.742108      0.123803     -0.155602    -0.0831863      0.109388     0.0608976   -0.00607184     0.0152818    0.00545006    0.00101866   0.000958198  -8.07946e-06  -0.000129192   1.91589e-05   5.82366e-06   3.36945e-06  -2.51853e-06  -2.14091e-07   1.27848e-07  -1.62939e-10       0.00000       0.00000       0.00000       0.00000       2.80113       3.60577       3.43777       3.18002       3.02126       2.73321       2.54394       2.44510       2.02153       1.67149       1.18853      0.832561      0.495208      0.324956      0.193087      0.127809     0.0714417     0.0401067     0.0201396     0.0107632    0.00478295    0.00250471   0.000929385   0.000425723   0.000145763   5.31020e-05   1.59734e-05   5.29283e-06   1.27795e-06   3.27049e-07   5.13116e-08   7.14013e-09       0.00000       0.00000       0.00000       0.00000
  16  12 2514.8304    1.8150  0.7562 11.5785 -0.0107  0.0233   0.0458   0.0562    0.0719   0.0000   433.4614      -7.48144       11.6954       1.44281     -0.387966      -1.87885       4.72202       2.63499      -2.05250      -1.75631     -0.705784      0.147440    -0.0547521      0.473668     -0.262944      0.239676    -0.0697103    -0.0161056     0.0410041     0.0164991    0.00685857   -0.00576480   0.000584697   0.000536677   0.000196425   7.57725e-05   6.12934e-06  -8.79422e-06   6.40461e-07   3.42524e-07  -1.04747e-07   9.04378e-09       0.00000       0.00000       0.00000       0.00000       2.36489       3.06933       3.03376       3.29411       3.00386       2.70266       2.42212       1.97019       1.62046       1.18484      0.901628      0.622266      0.470281      0.284240      0.194845      0.108727     0.0646214     0.0365999     0.0195400     0.0104739    0.00462390    0.00238590   0.000889239   0.000404799   0.000138004   5.42010e-05   1.65578e-05   4.40719e-06   1.31197e-06   2.57347e-07   5.57862e-08   7.33884e-09       0.00000       0.00000       0.00000       0.00000
  16  13 2656.9192    2.3485  0.8401 11.8509 -0.0037  0.0255   0.0546   0.0592    0.0825   0.0000   438.0376       3.40941       11.1780      -4.59709     -0.333186       1.05660      0.351907      0.519392      -1.72753     -0.387722      0.523158     -0.914016     0.0509092      0.348370     0.0338970     0.0164051     0.0305804    -0.0316528    -0.0308001    0.00747207   -0.00163533    0.00316619    0.00141567  -0.000380614  -2.78542e-05  -0.000106088  -8.82552e-06   6.66282e-06   2.11489e-06   2.28218e-07  -8.98340e-08   1.38970e-09       0.00000       0.00000       0.00000       0.00000       2.29618       3.20463       3.45025       3.34519       3.19751       2.97105       2.36255       2.09057       1.69634       1.20332      0.954424      0.659567      0.453811      0.313298      0.194135      0.110746     0.0707759     0.0394540     0.0201114     0.0115426    0.00526038    0.00233746    0.00104188   0.000455930   0.000156005   5.94058e-05   2.05989e-05   6.31139e-06   1.65672e-06   3.30103e-07   6.24546e-08   8.35789e-09       0.00000       0.00000       0.00000       0.00000
  16  14 2799.5215    3.1153  0.7811 12.4832 -0.0015  0.0352   0.0755   0.0555    0.0766   0.0000   436.3362      -1.73800       11.6345      -3.57723      -3.99066      -4.95414    -0.0141264       3.20267      -1.23494     -0.262782     -0.345471      0.415369    -0.0968370     -0.410939     -0.135097   0.000889028    -0.0231017    -0.0253939    0.00813930    -0.0160162   -0.00756039  -0.000716868   0.000295785   0.000191923  -3.95982e-05   1.96459e-05   1.82060e-05   9.30116e-06  -8.86527e-07   1.65260e-07  -2.08819e-08   3.07587e-09       0.00000       0.00000       0.00000       0.00000       2.33774       4.54170       3.38264       4.85964       3.83311       3.49698       3.42872       2.43237       2.50856       1.19567       1.47985      0.670504      0.746564      0.279645      0.301071      0.143719      0.101517     0.0529606     0.0245133     0.0180120    0.00603201    0.00455846    0.00110406   0.000775074   0.000182787   9.39595e-05   2.68166e-05   6.37829e-06   2.69491e-06   2.86111e-07   1.25185e-07   1.56969e-08       0.00000       0.00000       0.00000       0.00000
  16  15 2941.7791    3.6455  0.7556 12.8498  0.0044  0.0236   0.0888   0.0548    0.0879   0.0000   437.8925       2.83558       6.33403      -1.20768      -2.89219      -3.39309      -4.69422      -2.19638       1.15316     -0.570205      0.919865      0.769587     -0.683522     -0.306999    -0.0334606      0.145613     0.0365846    -0.0281754     0.0205911    0.00375594    0.00547147    0.00295261   0.000832990  -0.000581417  -1.66752e-05   0.000114612  -6.91583e-06   6.84481e-06  -1.78680e-07  -5.63657e-08  -7.58790e-08  -4.20145e-09       0.00000       0.00000       0.00000       0.00000       2.17242       2.92524       3.12061       3.08981       2.93167       2.49921       2.40354       1.83825       1.65590       1.16346      0.900747      0.629499      0.433493      0.294343      0.172050      0.107494     0.0678854     0.0340550     0.0188129     0.0106132    0.00501372    0.00231114   0.000930585   0.000437314   0.000158620   5.46254e-05   1.85644e-05   5.41785e-06   1.32379e-06   3.01829e-07   6.37212e-08   7.01212e-09       0.00000       0.00000       0.00000       0.00000
  16  16 3083.4785    4.1006  0.9593 12.7307 -0.0075  0.0255   0.0941   0.0636    0.1715   0.0000   440.8799       2.31803       10.0398       2.51981     -0.724946      -5.55190      -2.97918      -2.60311      0.835184      -1.03692      0.143057     -0.719512     -0.270863     0.0194047     -0.109812    -0.0161301    -0.0366094     0.0452398    -0.0551415    0.00366924   -0.00290642   -0.00269677  -0.000939228   0.000697465   7.95498e-06  -3.92922e-05  -1.37580e-05   7.56460e-06   1.59660e-08   1.94710e-07  -9.90690e-08   2.05314e-09       0.00000       0.00000       0.00000       0.00000       2.37848       3.20153       3.30697       3.41539       3.27830       2.73726       2.65888       2.13673       1.64432       1.31998      0.967566      0.734096      0.466037      0.323202      0.214297      0.120741     0.0798574     0.0385178     0.0240891     0.0107948    0.00579217    0.00266700    0.00120722   0.000479078   0.000191951   5.60919e-05   2.20720e-05   5.54567e-06   1.49991e-06   3.69089e-07   6.69618e-08   7.99308e-09       0.00000       0.00000       0.00000       0.00000
  16  17 3224.9292    3.8725  1.1145 13.5173 -0.0114  0.0319   0.0970   0.0817    0.1175   0.0000   437.8753      -9.08620       18.6336      -5.13576      -3.85267      -3.36084      0.709857       1.17706      -1.69060       1.13567      0.753633     -0.729809      0.298214     -0.345463   -0.00524309      0.399767   -0.00204587    -0.0366042    -0.0110820    0.00103426   6.42535e-05  -0.000257933   0.000987959   -0.00104793  -0.000743702   0.000207725   2.02383e-06   3.48309e-06   1.85415e-06  -9.17117e-08  -1.39043e-07   7.24629e-10       0.00000       0.00000       0.00000       0.00000       2.96228       3.94125       4.03012       4.17609       3.92443       3.58405       3.14116       2.58865       2.10360       1.67266       1.22935      0.914711      0.566948      0.404347      0.249696      0.168892     0.0954611     0.0550313     0.0283254     0.0150875    0.00708684    0.00351025    0.00144622   0.000624050   0.000230455   8.36931e-05   2.56416e-05   7.75601e-06   1.75914e-06   4.36275e-07   7.70818e-08   1.02676e-08       0.00000       0.00000       0.00000       0.00000
  16  18 3366.3247    3.4318  1.6607 12.7550 -0.0150  0.0382   0.0698   0.0992    0.1200   0.0000   445.1567       2.00613       10.3554      -8.91835      -8.19077      -7.09753       9.54813      -5.23942      -6.84238       2.04933      -1.78654      -2.58196      0.619155    -0.0672624     0.0977794      0.137762     -0.171114     0.0284806     0.0407044   -0.00776209    0.00574011   -0.00759978   -0.00166115    0.00135179  -0.000102554   4.04632e-05  -1.96604e-05  -2.31836e-05   2.85909e-06   1.82840e-07   3.55226e-08  -7.20915e-09       0.00000       0.00000       0.00000       0.00000       3.75933       4.88743       5.04299       4.96477       4.66503       4.21186       4.11545       3.26444       2.74306       2.12191       1.59850       1.11530      0.767971      0.506516      0.322874      0.194085      0.114547     0.0663303     0.0345734     0.0184859    0.00830904    0.00427870    0.00170346   0.000785468   0.000275375   0.000102738   3.13367e-05   8.97891e-06   2.32291e-06   5.09340e-07   9.77754e-08   1.14623e-08       0.00000       0.00000       0.00000       0.00000
  16  19 3508.0588    2.8287  2.2815 12.4319 -0.0019  0.0459   0.0492   0.1171    0.0731   0.0000   438.2811      -9.48085       5.39599      -6.13297       7.35834      -2.99786     -0.230884      -3.29253     -0.151571       1.69862       2.21294      -1.26782      0.510675      0.187541      0.468037      0.261197      0.178036      0.279884   -0.00860822    -0.0556527    0.00642047     0.0117321  -0.000726603   -0.00119958   6.24290e-05   7.38823e-05  -4.67508e-05  -2.08705e-05   5.24803e-06   1.32569e-06  -1.20708e-07  -1.65864e-08       0.00000       0.00000       0.00000       0.00000       4.31001       5.75322       6.33908       6.23623       5.94483       5.33850       4.69754       3.81656       3.22534       2.36904       1.81382       1.31123      0.876902      0.622604      0.384009      0.232956      0.142166     0.0811323     0.0430798     0.0231297     0.0111338    0.00513290    0.00227322   0.000947092   0.000350269   0.000124045   4.13326e-05   1.21829e-05   2.92563e-06   6.44127e-07   1.19423e-07   1.39684e-08       0.00000       0.00000       0.00000       0.00000
  16  20 3649.8184    2.3883  3.3482 11.8172 -0.0044  0.0527   0.0337   0.1505    0.0588   0.0000   453.6097      -2.65542       14.7545      -9.18437       10.8851      -2.57937       3.27917      -2.81030      -3.29736      -4.90997       2.81125      -1.16573      -1.18328      0.661579      0.527222    0.00875942      0.262970     0.0623417    -0.0441754    -0.0584261     0.0277878    0.00967985   -0.00502255  -0.000580178   0.000117809   0.000230832  -2.02189e-05  -2.41920e-05   8.14737e-06   1.23990e-06  -1.28985e-07  -2.71394e-10       0.00000       0.00000       0.00000       0.00000       5.01708       6.56697       6.97277       6.88805       6.85453       6.11979       5.46011       4.44280       3.60014       2.85253       2.07759       1.57195       1.05536      0.721591      0.470118      0.281236      0.178171     0.0932086     0.0523042     0.0269582     0.0129200    0.00624071    0.00254999    0.00111554   0.000415859   0.000141381   4.90177e-05   1.32656e-05   3.41271e-06   7.83972e-07   1.34807e-07   1.57825e-08       0.00000       0.00000       0.00000       0.00000
  16  21 3791.5691    2.0002  4.7765 11.2014 -0.0031  0.0650   0.0240   0.1780    0.0513   0.0000   427.8891      -4.27752       4.14497       2.08304       13.0691      -26.7564      -9.70352     0.0832680       9.42401       1.87970      0.842046      -3.77472      -2.17679      0.609278    -0.0224732    -0.0935666     -0.159555     -0.211678     0.0555375    -0.0171560     0.0224897   -0.00174994   0.000299051    0.00188634   0.000168869  -8.66003e-05   5.00166e-05   2.31657e-05   6.51792e-06  -1.52676e-07  -5.18963e-07   1.05756e-08       0.00000       0.00000       0.00000       0.00000       6.19042       8.08167       8.48858       8.77158       8.07850       7.64474       6.53142       5.65306       4.51877       3.52829       2.69049       1.90440       1.31285      0.912177      0.570345      0.349572      0.213344      0.118807     0.0648686     0.0338096     0.0164487    0.00763394    0.00332681    0.00140439   0.000519621   0.000177323   5.86358e-05   1.71352e-05   4.28361e-06   9.20156e-07   1.60441e-07   2.10995e-08       0.00000       0.00000       0.00000       0.00000
  16  22 3933.4891    1.6187  6.9365 10.8932 -0.0024  0.0859   0.0183   0.2422    0.0426   0.0000   431.8393      -10.2034       14.2499      -3.72089      -10.6072      -4.89533      -6.63190       12.4373       7.43188      -2.80036      -3.28644       2.17994      0.915676     -0.411916     -0.175134      0.596172     -0.305947     -0.144237      0.171624     0.0625189    -0.0407168   -0.00781480    0.00323543  -0.000362751  -0.000965175  -0.000309902   0.000158977   2.02081e-05   5.39495e-07   2.04389e-06  -3.88365e-07  -1.31780e-08       0.00000       0.00000       0.00000       0.00000       8.29019       10.5113       11.4422       11.0405       11.4225       10.1682       8.77107       7.38738       5.94132       4.63464       3.56231       2.51836       1.78321       1.17077      0.782609      0.480711      0.286892      0.162944     0.0863112     0.0447836     0.0214649     0.0100271    0.00433885    0.00179021   0.000670174   0.000242831   7.76438e-05   2.26164e-05   5.97952e-06   1.25693e-06   2.19143e-07   2.45309e-08       0.00000       0.00000       0.00000       0.00000
  16  24 4217.6413    1.0730  9.7908 10.6244 -0.0058  0.1331   0.0143   0.3722    0.0358   0.0000   406.6173       51.8302       43.6628      -23.4359       17.3974      -7.51294      -17.8666      -27.5879       15.5032      -3.17370      -3.76639      -4.61793      0.646492       2.44282      0.792611       1.24146     -0.267849     -0.314247     0.0450870    -0.0271899    0.00881332   -0.00918551    0.00324946    0.00585900   -0.00153169   0.000500974   0.000248963   1.47540e-05  -2.33582e-06  -3.91466e-06   2.42972e-07   1.70408e-08       0.00000       0.00000       0.00000       0.00000       12.2912       16.0031       17.2416       17.4597       16.4901       15.6107       13.5277       11.3962       9.10887       7.24544       5.39685       4.00835       2.75878       1.92471       1.20768      0.771881      0.452546      0.260194      0.142120     0.0738195     0.0359255     0.0172558    0.00730090    0.00310184    0.00117340   0.000408419   0.000129487   3.76224e-05   8.99385e-06   1.99666e-06   3.35921e-07   4.25219e-08       0.00000       0.00000       0.00000       0.00000
  16  25 4360.0655    0.8451 11.5984 10.5190 -0.0102  0.1760   0.0133   0.4976    0.0332   0.0000   442.8804       2.03448       49.4923       22.6501      -31.0209      -5.95832      -21.8725       10.2487       13.5956       7.30689       1.44897      -2.65025       4.14494      0.541470      0.454459     -0.980727      -1.42261     -0.353220      0.367016     0.0826877     0.0152445    -0.0324260   2.49629e-05    0.00309751  -0.000511134   0.000230307   0.000121324  -3.78012e-07   1.99924e-05   2.23579e-06  -1.26476e-07  -2.06234e-08       0.00000       0.00000       0.00000       0.00000       16.5058       20.9984       22.8315       23.0324       22.1518       20.4596       17.9218       15.0685       12.2937       9.54221       7.37610       5.30685       3.76197       2.53852       1.66843       1.04727      0.631098      0.364313      0.201389      0.106071     0.0515878     0.0252404     0.0105235    0.00445708    0.00161865   0.000562153   0.000175348   4.92334e-05   1.22940e-05   2.55373e-06   4.48873e-07   5.39067e-08       0.00000       0.00000       0.00000       0.00000
  17   9 2112.9742    0.8076  0.5169 10.1521 -0.0081  0.0188   0.0236   0.0433    0.0540   0.0000   439.2294      -1.97705       10.6501       1.16678      0.532876     -0.170820       3.25846      -1.62919     -0.278095       1.32211     -0.581572    0.00898810      0.319721     -0.172663    0.00337322      0.110912    0.00371343    -0.0226182    -0.0209184   -0.00913851   0.000866329   -0.00245224    0.00196596  -0.000124948   4.23762e-05   0.000125612  -9.00513e-05  -6.37740e-06   4.90341e-08   2.82019e-08   1.45588e-07   7.65553e-08   9.04475e-09  -1.16175e-09       0.00000       0.00000       1.77558       2.27789       2.08974       2.33007       2.32069       2.13734       1.82800       1.51627       1.30743       1.04190      0.772970      0.552154      0.404497      0.280778      0.187673      0.111674     0.0706226     0.0408825     0.0240519     0.0126437    0.00659117    0.00304691    0.00134928   0.000585406   0.000240925   9.47097e-05   3.55704e-05   1.15743e-05   3.88200e-06   1.01535e-06   2.74603e-07   6.01462e-08   1.13384e-08   1.49187e-09       0.00000       0.00000
  17  10 2260.2862    1.0179  0.7059 10.5386 -0.0080  0.0269   0.0275   0.0530    0.0766   0.0000   440.0156       2.47419       14.3170       2.80972      -5.07717      0.431090    -0.0233258      -1.12509      0.376658      -1.14378      -1.06379     -0.796056    -0.0508993      0.484726    -0.0474009    -0.0330458     0.0761346     0.0738670   -0.00646081    -0.0410107    0.00670900    0.00704145   0.000209552   -0.00163741  -4.26786e-05   0.000104722  -7.72918e-05  -1.84744e-05  -2.11920e-06  -3.16182e-06   1.55808e-07  -6.06509e-08   1.05572e-08   7.48909e-10       0.00000       0.00000       2.53877       2.82149       2.82944       3.67407       3.31648       2.66157       2.35696       2.49366       1.84146       1.26196      0.985548      0.924378      0.604178      0.366312      0.217871      0.182117      0.116606     0.0635134     0.0275959     0.0180282    0.00957793    0.00580738    0.00262846    0.00117998   0.000386595   0.000159207   4.88974e-05   1.82936e-05   4.84461e-06   1.58311e-06   3.48425e-07   8.81259e-08   1.31406e-08   2.03776e-09       0.00000       0.00000
  17  12 2548.1303    1.9032  0.8438 11.5756 -0.0045  0.0232   0.0436   0.0585    0.0768   0.0000   437.9494      -3.82659       12.7794      -1.69989     -0.343055     -0.121611      0.506436      -1.32243     -0.771558     -0.733741       1.64336     -0.206094     -0.966321      0.185359     -0.301623     0.0351801      0.110945    -0.0171292    0.00483093    0.00819695    -0.0143855    0.00270153    0.00385441   0.000505910   5.01992e-06  -0.000115197  -2.79835e-05   1.62770e-06   5.51573e-07  -1.43850e-06   1.79446e-07  -8.66504e-09  -1.64336e-08  -7.57204e-10       0.00000       0.00000       2.14121       2.81134       2.83046       3.01616       2.73360       2.61205       2.33292       2.00791       1.54044       1.28051      0.917872      0.715944      0.492802      0.355483      0.224619      0.142204     0.0861704     0.0482337     0.0286979     0.0147260    0.00795400    0.00380512    0.00181639   0.000821017   0.000336765   0.000135463   5.09150e-05   1.59950e-05   5.14784e-06   1.39736e-06   3.37754e-07   8.15228e-08   1.31114e-08   1.86950e-09       0.00000       0.00000
  17  13 2691.0078    2.5359  0.8467 12.2249  0.0017  0.0253   0.0581   0.0572    0.0763   0.0000   435.6046      -2.75601       8.55737     -0.410314      -5.40852       1.94434       2.05598       3.20907      -2.82082      -1.68726      0.774896     -0.149769      -1.18113     -0.286609  -0.000140792      0.113870      0.105728    -0.0576891   -0.00375071     0.0169926   -0.00807002   -0.00380166   0.000595374  -0.000394139  -0.000469828  -8.15253e-05  -5.73526e-05  -1.16866e-05   4.18096e-06   1.01949e-06  -9.70411e-10  -1.01194e-07  -1.59850e-08  -2.23792e-09       0.00000       0.00000       2.40148       3.02274       2.91761       3.14769       3.16952       2.92252       2.53079       2.01594       1.74800       1.42181       1.06888      0.778360      0.535159      0.376561      0.237361      0.159919      0.102853     0.0579515     0.0333095     0.0169606    0.00908781    0.00424260    0.00192197   0.000830244   0.000351856   0.000138825   5.31573e-05   1.63581e-05   5.47743e-06   1.50665e-06   3.61593e-07   8.40770e-08   1.51896e-08   1.89927e-09       0.00000       0.00000
  17  14 2834.3791    3.1300  0.7972 12.5746 -0.0005  0.0230   0.0740   0.0546    0.0783   0.0000   438.2781      -2.53327       16.8701      -1.15632      -5.58272      -2.53829      -6.99176      -2.46916       1.35005     -0.587029      0.265018     -0.808636     -0.105852      0.424760     0.0636402    -0.0364447    -0.0353975     0.0356313     0.0196329    0.00824330    0.00415915  -0.000462125   -0.00138226   6.99364e-05  -0.000269849  -0.000151391   1.73431e-05  -2.21441e-05   6.36977e-06   2.58153e-06  -3.17218e-07   1.86788e-08   3.96532e-09  -1.76671e-09       0.00000       0.00000       2.02832       2.56781       2.77551       2.68247       2.87392       2.37303       2.23912       1.88430       1.47471       1.26030      0.901698      0.682306      0.478969      0.313894      0.218259      0.134270     0.0828443     0.0518720     0.0264022     0.0155387    0.00755296    0.00373375    0.00181733   0.000738030   0.000339433   0.000127382   4.45097e-05   1.72196e-05   4.82668e-06   1.40361e-06   3.76553e-07   8.62034e-08   1.39025e-08   1.52662e-09       0.00000       0.00000
  17  15 2977.2644    3.6410  0.7905 12.9434  0.0116  0.0255   0.0845   0.0556    0.0795   0.0000   442.5072     -0.246604       8.67498      -2.08692      -1.33811      -2.83027      -1.66800      -2.87297     -0.743963       1.71199       3.04698     -0.130639     -0.949803      0.130488      0.456095    -0.0797465     0.0155254     0.0476434    -0.0455652    -0.0149607     0.0185936    0.00201906   0.000152436   0.000309785  -0.000456745   3.11591e-05   0.000130822   2.29742e-06   6.49217e-06  -1.06471e-06  -3.63317e-07  -1.62797e-07   1.98473e-08  -4.45625e-09       0.00000       0.00000       2.40952       3.24534       3.28891       3.19515       2.77987       2.65389       2.45178       2.30125       1.93091       1.58184       1.20071      0.831704      0.565220      0.374537      0.221834      0.158508     0.0789582     0.0523459     0.0296099     0.0155315    0.00793294    0.00399610    0.00183832   0.000888553   0.000338186   0.000137983   5.41315e-05   1.80516e-05   4.94092e-06   1.70171e-06   3.83506e-07   8.76749e-08   1.48255e-08   2.03128e-09       0.00000       0.00000
  17  17 3261.4050    3.8862  1.2125 13.0383 -0.0057  0.0310   0.0852   0.0748    0.1388   0.0000   438.4666       4.26368       9.96065      -7.93878       5.68682      0.148205      -5.21864       5.12745       1.71321      -4.94858     -0.354046     -0.920380      -1.13883       1.08375    -0.0606649     0.0991633     0.0682679     0.0802796     0.0303671   -0.00607587     0.0182753    -0.0124164   0.000590764    0.00109662   0.000438175  -0.000193967  -3.03838e-06  -3.29681e-05  -6.27090e-06   2.23659e-06  -1.14067e-07  -1.56124e-07   1.27781e-08   3.10804e-10       0.00000       0.00000       2.62607       3.61893       3.83373       3.88144       3.73362       3.39510       2.99729       2.55411       2.08602       1.57484       1.22423      0.906197      0.649686      0.430727      0.284061      0.186785      0.111034     0.0659480     0.0365894     0.0194322     0.0105935    0.00507520    0.00252410    0.00105806   0.000465270   0.000170172   6.77913e-05   2.30522e-05   7.12683e-06   2.06320e-06   5.12414e-07   1.08663e-07   1.97075e-08   2.44403e-09       0.00000       0.00000
  17  18 3403.4077    3.3190  1.8135 12.7679 -0.0112  0.0402   0.0660   0.1012    0.1026   0.0000   443.7864       2.09634       5.13061       2.49783       4.50136      -6.92740      -5.86067      -1.04111      0.638870      0.771264     -0.552852      -1.77123      0.312175       1.20995      0.149121     -0.564097      0.140677      0.145005      0.101233     0.0498917    -0.0321358    -0.0264994   0.000110052   0.000774855  -0.000227486  -0.000430468  -9.68243e-05   3.86782e-05  -1.35784e-05   3.74782e-06   1.01069e-06   1.00171e-09  -1.12156e-08  -2.84013e-10       0.00000       0.00000       3.44336       4.75002       4.81788       5.17509       4.73603       4.57050       3.77236       3.43911       2.67926       2.18635       1.66325       1.20620      0.865656      0.596009      0.389393      0.252816      0.153012     0.0916070     0.0512657     0.0286371     0.0144257    0.00737038    0.00339519    0.00152221   0.000636155   0.000254255   9.11852e-05   3.18062e-05   9.63099e-06   2.79629e-06   7.02491e-07   1.46292e-07   2.40998e-08   3.47751e-09       0.00000       0.00000
  17  19 3545.4432    2.7340  2.7369 12.1323  0.0044  0.0488   0.0442   0.1290    0.0784   0.0000   429.4678       8.18857       7.37333      -7.00384       6.35272       3.15804      -4.42275      -1.77517       2.82873      -1.32882      0.301038       1.03189      0.685199      -1.29540     -0.343261      0.823827     -0.250933     -0.289173     0.0237149    -0.0273250    0.00456529    0.00593215   0.000137411   0.000265885   0.000914471   0.000241006   9.77856e-06  -5.19226e-05   3.00979e-06  -2.45943e-06   6.14923e-08  -1.69144e-07  -4.91926e-08   1.19401e-09       0.00000       0.00000       4.31029       5.56772       6.21888       6.17362       6.07437       5.44556       4.81804       4.14676       3.30314       2.64540       2.02204       1.48994       1.05364      0.735889      0.472748      0.312259      0.191376      0.114904     0.0621739     0.0349574     0.0181845    0.00877374    0.00435490    0.00176103   0.000823586   0.000310443   0.000114848   3.92114e-05   1.20143e-05   3.49273e-06   8.51813e-07   1.84246e-07   3.03269e-08   3.55613e-09       0.00000       0.00000
  17  20 3687.8323    2.2883  3.9692 11.5403 -0.0037  0.0565   0.0293   0.1541    0.0604   0.0000   436.3207       3.06784       22.4069      -5.38645     -0.212473      -9.80032       1.18606      -3.38435      -2.39164       4.24744      0.564125      -1.40545     -0.770570     -0.441514     -0.600534      0.375424     -0.274014    -0.0926792     0.0214696     0.0320335   -0.00531812    -0.0195760    0.00604533    0.00254346  -0.000324733   0.000470788  -3.12378e-05  -0.000104410   1.52280e-05   5.86217e-06  -4.74954e-07  -4.78393e-07   3.91702e-08   5.63278e-09       0.00000       0.00000       5.14189       6.58073       7.26706       7.28350       7.03748       6.45075       5.63477       4.83141       3.96172       3.16098       2.39203       1.76107       1.26932      0.843301      0.570702      0.365506      0.225721      0.133642     0.0749712     0.0415293     0.0212268     0.0105838    0.00513679    0.00218400   0.000942647   0.000368283   0.000135547   4.74011e-05   1.43970e-05   3.98888e-06   1.00821e-06   2.06364e-07   3.45046e-08   4.09154e-09       0.00000       0.00000
  17  21 3830.0218    1.8842  5.4204 11.0758 -0.0052  0.0689   0.0216   0.1960    0.0499   0.0000   436.6806       29.5146       18.8629      -18.6485      -11.6439       2.08597      -3.15765      -20.0233      -8.97299      0.191645      0.172160      -3.57566     -0.802912      0.554468     0.0355347     -0.874485     -0.209641     0.0571363     0.0581955   0.000985025     -0.101059   -0.00328850     0.0252393    0.00404779   -0.00371968   7.49723e-05   3.08891e-05   2.06096e-05  -2.39641e-05  -3.61709e-06   2.84191e-06  -4.19678e-07   1.47807e-09  -1.46002e-08       0.00000       0.00000       6.11094       8.13144       8.70451       9.03571       8.70884       7.82987       6.82396       5.97228       4.77994       3.85224       2.86135       2.16858       1.53604       1.05358      0.703277      0.454568      0.276850      0.166336     0.0942802     0.0521592     0.0268323     0.0132876    0.00642620    0.00274637    0.00117790   0.000455621   0.000168347   5.75344e-05   1.77603e-05   5.00463e-06   1.23630e-06   2.68935e-07   4.44503e-08   5.46537e-09       0.00000       0.00000
  17  22 3972.4949    1.5639  6.9290 10.8220 -0.0061  0.0845   0.0173   0.2338    0.0416   0.0000   434.8915      -18.6750       11.8653      -2.48806       6.28005      -11.2716       2.43434       4.26476       20.7180      -2.01810      -7.79327     0.0450823       6.71271      0.809568      -1.76693     -0.565447     -0.149623      0.503659     0.0389864   -0.00327362    0.00626022     0.0193383     0.0104560   -0.00837767   -0.00305048   0.000212408  -4.20271e-05  -1.74936e-05  -1.31185e-05  -1.07186e-06   2.76473e-07   1.77667e-07   7.15229e-08   8.49624e-09       0.00000       0.00000       7.59768       9.68556       10.3246       10.6113       10.4632       9.68477       8.50214       7.01258       5.97546       4.74436       3.61720       2.73433       1.90762       1.31146      0.880282      0.572144      0.359958      0.212876      0.118606     0.0657507     0.0332691     0.0167864    0.00782920    0.00347473    0.00145221   0.000584037   0.000208481   7.27178e-05   2.25539e-05   6.15669e-06   1.49247e-06   3.21489e-07   5.45236e-08   6.35570e-09       0.00000       0.00000
  17  23 4114.6197    1.2333  8.6704 10.7149 -0.0038  0.1114   0.0148   0.3093    0.0356   0.0000   444.8793       47.7246       13.7814      -15.4563       18.3699       8.46515       12.4349      -11.7103      -1.91712      -5.87323       4.87954      0.889853      -1.93216     -0.789651     -0.706411     -0.662835       1.00087      0.303220     0.0107096   -0.00346848     0.0796376    -0.0178278    -0.0285528    0.00406715    0.00134476  -0.000266763  -0.000290282  -0.000125806   7.41158e-05  -1.38742e-06  -6.43238e-06  -3.82157e-07   1.86374e-07  -5.83000e-09       0.00000       0.00000       9.56613       12.9056       13.8667       14.1619       13.7360       12.6486       11.1556       9.41498       7.71521       6.20882       4.71653       3.56896       2.47696       1.73868       1.15599      0.757394      0.467706      0.277401      0.159547     0.0861784     0.0448017     0.0223663     0.0105917    0.00477787    0.00197656   0.000786852   0.000289464   9.82476e-05   3.06353e-05   8.48988e-06   2.04360e-06   4.44826e-07   7.41342e-08   8.89069e-09       0.00000       0.00000
  18   8 1992.8406    0.5868  0.4636  9.7513 -0.0029  0.0261   0.0180   0.0424    0.0523   0.0000   438.3180       3.68358       12.8406      -3.89354      -1.87164     -0.968748       3.88206      0.103380     -0.768702      0.303953      0.659156      -1.40861     -0.232738      0.510339      0.267926    -0.0808449     -0.132618   -0.00307481   -0.00139291    0.00515714     0.0123965    0.00431643   -0.00290489   -0.00233692  -5.37335e-05  -0.000138797  -4.03568e-05  -3.24454e-05  -4.44585e-06   9.66738e-07  -2.62273e-07  -4.23889e-07   4.92694e-08  -3.84795e-08   4.30840e-09   3.79600e-10       1.82972       2.94370       2.36866       3.15141       2.77003       2.65206       2.29401       1.94794       1.70747       1.04146       1.00647      0.650037      0.579231      0.360002      0.245308      0.164057      0.104893     0.0644162     0.0326794     0.0200024    0.00977171    0.00579583    0.00300086    0.00132085   0.000650107   0.000214781   0.000101492   3.64788e-05   1.20240e-05   4.43562e-06   1.22999e-06   4.13951e-07   1.00316e-07   1.72238e-08   4.69522e-09   6.34917e-10
  18   9 2143.7457    0.8062  0.5659 10.1498  0.0014  0.0198   0.0220   0.0449    0.0562   0.0000   439.8702      -1.40757       11.8682      -1.11024      -3.79892       3.08158      0.491731     -0.515157       1.06541       1.63519     -0.219671     -0.515403      0.456908      0.776611     -0.103267     -0.449011     0.0736926     0.0651734     0.0178439    -0.0317818    -0.0301799    0.00421788    0.00207493   0.000975444  -0.000817512   6.86259e-06  -6.40566e-05  -4.65274e-05   2.06853e-05   4.10888e-06  -1.01837e-06  -2.06321e-07  -1.05006e-07   4.45208e-09  -1.75201e-09  -8.43307e-10       1.65280       2.19258       2.20865       2.48198       2.20204       2.00939       1.82737       1.66131       1.37251       1.11180      0.835863      0.649843      0.459661      0.311498      0.204169      0.142579     0.0843671     0.0532755     0.0292574     0.0179997    0.00880577    0.00509328    0.00239814    0.00121119   0.000552633   0.000228010   8.68491e-05   3.57016e-05   1.15399e-05   4.23854e-06   1.12377e-06   3.37502e-07   7.84989e-08   1.76986e-08   2.99595e-09   3.98873e-10
  18  10 2291.6076    1.1234  0.7774 10.7221  0.0000  0.0373   0.0268   0.0528    0.0726   0.0000   439.2045      0.279443       10.5492     -0.697329       3.96379       1.74209      -2.62923      -1.16379     -0.141347     -0.829589      0.959029     -0.832573      0.107162     0.0174985      0.366724     -0.380865     0.0463936     0.0703826    -0.0300939    -0.0135150     0.0285833    0.00174547  -0.000132460   0.000517754   0.000387381   0.000312835  -8.50147e-05   2.92508e-05   2.26982e-05   6.80449e-07   6.91900e-07   4.60065e-07  -1.17866e-09  -3.66553e-08  -4.07170e-09   6.06267e-10       2.87473       3.44035       4.98403       3.29234       4.99107       4.27327       2.44533       3.80042       2.52563       1.61889       1.85413       1.00372      0.857445      0.660170      0.261241      0.300169      0.175615     0.0862708     0.0738303     0.0284898     0.0158470     0.0124549    0.00469723    0.00208001    0.00123037   0.000366515   0.000143363   8.55625e-05   2.53092e-05   4.91892e-06   3.00102e-06   1.07096e-06   2.30162e-07   3.46423e-08   4.14372e-09   3.83320e-10
  18  11 2436.8213    1.5474  0.9124 11.2167 -0.0009  0.0268   0.0340   0.0620    0.0873   0.0000   435.2370     0.0398686       12.3276      -2.99651       4.18491      0.787452      0.284440      0.599350      0.812931      -1.63165       1.27090       1.57242      0.122946     -0.178814     -0.243265      0.304841    -0.0265762   -0.00160871    -0.0688521    0.00699291     0.0242082    0.00248100   -0.00558564   0.000475479   0.000328485   0.000243724  -0.000174399   3.70164e-05  -6.18703e-06  -5.34269e-07  -2.50283e-07   1.42811e-07   1.44399e-07   1.04853e-08  -1.96965e-09  -3.37075e-11       2.50215       3.08672       3.73341       3.80490       3.54196       3.15309       2.66660       2.42856       1.84748       1.34303       1.15257      0.852836      0.535738      0.400772      0.282666      0.182560      0.108280     0.0659997     0.0408460     0.0245669     0.0127872    0.00603516    0.00330273    0.00165960   0.000780813   0.000336730   0.000134904   4.50607e-05   1.55238e-05   5.32554e-06   1.69485e-06   4.70048e-07   1.04630e-07   2.07600e-08   3.31952e-09   4.08252e-10
  18  12 2580.8481    2.0118  0.9025 11.6703 -0.0083  0.0248   0.0451   0.0590    0.0742   0.0000   434.8750     -0.431110       17.2917       2.67247      -4.20917      -1.21637       3.85400     -0.659730      0.792518      -3.15364     -0.365793      0.589667     -0.216662     -0.124233      0.163210      0.109328     -0.296000    -0.0904978     0.0152000    0.00591979     0.0236674    0.00169645   -0.00361809   -0.00134474   0.000663886   0.000202919  -0.000132313   4.87603e-06   1.41424e-05  -1.29564e-06   7.36787e-07   4.28470e-07   2.07905e-07   1.53094e-08   5.74245e-09   1.16227e-09       2.25903       2.83521       3.16343       3.23891       3.08138       2.77443       2.47921       2.08950       1.75966       1.43779       1.07321      0.784032      0.575735      0.400466      0.263258      0.173851      0.111133     0.0676477     0.0408169     0.0211757     0.0129490    0.00657536    0.00321327    0.00159189   0.000643609   0.000315751   0.000115403   4.46971e-05   1.69055e-05   5.00511e-06   1.56171e-06   4.27813e-07   1.02159e-07   2.07746e-08   3.50713e-09   4.08993e-10
  18  13 2724.7117    2.6752  0.7973 12.4136  0.0037  0.0235   0.0639   0.0561    0.0689   0.0000   435.9991      -1.67569       16.8226      0.441084      -1.62490     -0.442283      -7.13936      -5.65138    -0.0387751       1.11051     -0.193220      -1.71064     -0.184219      0.592403      0.241409      0.372361   -0.00606382     0.0291872     0.0112733   -0.00779381     0.0192493    0.00680889   -0.00432731   0.000708764  -0.000885291  -0.000194529   8.75492e-05   0.000104756  -1.46587e-05   1.13427e-06  -5.77613e-07   9.42710e-07   1.27688e-07   9.19893e-09  -3.92578e-09   7.11768e-11       1.85053       2.68341       2.71012       2.81256       2.75268       2.52531       2.25964       1.98310       1.61664       1.26063      0.995905      0.769178      0.539120      0.385779      0.250726      0.177072      0.101558     0.0706487     0.0369183     0.0219319     0.0119379    0.00602773    0.00324693    0.00135851   0.000715276   0.000267583   0.000124333   4.18228e-05   1.62168e-05   5.56168e-06   1.52243e-06   4.77504e-07   1.06728e-07   2.36520e-08   4.20297e-09   4.88189e-10
  18  14 2868.6186    3.3556  0.7487 12.8235  0.0023  0.0226   0.0790   0.0495    0.0704   0.0000   440.2647      -1.05208       18.6751      -6.11755      -3.75225      -3.73152      0.578669      -1.64932      -1.44211      -1.17465      0.975492      -1.06593     -0.612043      0.442288     -0.189267      0.269168      0.127902    -0.0139645    -0.0141251     0.0145039    -0.0202350    0.00965696    0.00621982   -0.00152282   -0.00133161   0.000406574   3.23324e-06  -3.61722e-06  -6.09904e-06  -9.02105e-06  -2.57838e-07   2.15910e-07   1.10582e-07   2.70486e-08  -7.95661e-09   1.01306e-10       1.87253       2.60754       2.58168       2.98818       2.63571       2.46467       2.19860       1.93132       1.57050       1.21554      0.988362      0.725983      0.530954      0.353423      0.250338      0.162139      0.103628     0.0641863     0.0375928     0.0206715     0.0118020    0.00578097    0.00325744    0.00130376   0.000757016   0.000256323   0.000126740   3.96969e-05   1.58604e-05   4.91171e-06   1.50409e-06   4.01021e-07   1.02058e-07   2.02502e-08   3.86926e-09   4.89990e-10
  18  16 3154.9032    3.9230  0.9765 13.3745 -0.0049  0.0263   0.0860   0.0653    0.0754   0.0000   439.5999       3.86494       5.40143      -1.50978     -0.906202      -8.51327       4.44791      -5.56374      -1.12151    -0.0589368     -0.990787     -0.720767      0.160197     0.0381437     -0.528054     0.0539566     0.0208436     0.0542433    0.00860358    0.00338923   -0.00271053   -0.00263673  -0.000951971    0.00234095   0.000281924   9.42559e-05   0.000164752   3.69467e-05  -2.04939e-05   2.61529e-06   2.35302e-06   7.97706e-07   2.01219e-08  -5.13539e-08   7.40710e-09  -1.20432e-09       2.08627       3.01862       2.84823       3.21326       2.93909       2.91507       2.54026       2.12381       1.75190       1.31695       1.09026      0.775137      0.611487      0.409725      0.296798      0.187105      0.122968     0.0735118     0.0442408     0.0237257     0.0133014    0.00700415    0.00337918    0.00167404   0.000718969   0.000333637   0.000125053   4.98188e-05   1.76541e-05   5.66459e-06   1.76118e-06   4.65304e-07   1.18825e-07   2.25873e-08   4.51810e-09   5.84279e-10
  18  17 3297.3706    3.5519  1.3190 13.2327 -0.0023  0.0317   0.0723   0.0812    0.0868   0.0000   435.4150      -2.32964       8.29586       1.66055       1.53686      -7.67629      0.157641      -2.09869      -1.43548     0.0775105      -1.66489      0.814503    -0.0127085     -0.214594     -0.149842    0.00472931      0.199682    -0.0501265     0.0935925    -0.0244117   -0.00354971    0.00528791    0.00106632   -0.00117405   -0.00165971   0.000247981  -1.78630e-05   3.94958e-06   2.50353e-05   8.72684e-07   3.35164e-06   2.74378e-07  -1.50093e-07   3.36758e-09  -3.11718e-09  -3.30656e-10       2.53343       3.49896       3.51871       3.66844       3.77140       3.19713       3.14121       2.44299       2.18984       1.70797       1.34350       1.00592      0.715330      0.524041      0.343918      0.228818      0.146257     0.0899459     0.0536703     0.0293434     0.0165349    0.00863220    0.00432339    0.00194546   0.000939233   0.000380952   0.000160558   5.94497e-05   2.17131e-05   6.84512e-06   2.12130e-06   5.74542e-07   1.36617e-07   3.16370e-08   5.75482e-09   5.93543e-10
  18  18 3439.9833    3.1891  1.9707 12.4408 -0.0124  0.0370   0.0566   0.0989    0.1049   0.0000   434.8650       4.47562       13.5621      -1.18628       2.97179      -2.53211      -2.75945      -3.48029     -0.269642      -6.23871    -0.0326242      0.546889     -0.218233       1.18370      0.129850      0.135923     0.0155189     -0.107866     0.0533103    -0.0418320    -0.0543595    -0.0134400   -0.00116307    0.00274451   -0.00144915  -0.000576162  -0.000115434   3.34445e-06  -2.96935e-05  -6.60383e-06  -4.08263e-06   1.36784e-07   2.11098e-07  -2.67690e-08   2.38000e-09   1.27536e-10       3.10368       4.11287       4.34770       4.37710       4.44733       3.94923       3.63966       3.05592       2.60022       2.09747       1.62161       1.20920      0.866704      0.631021      0.418149      0.277654      0.174965      0.106962     0.0646601     0.0367283     0.0200395     0.0105736    0.00502242    0.00252812    0.00105695   0.000493122   0.000185571   7.56649e-05   2.59908e-05   8.57154e-06   2.59585e-06   7.12511e-07   1.70104e-07   3.68249e-08   6.23204e-09   6.73411e-10
  18  19 3582.6231    2.6857  2.9793 11.8626 -0.0066  0.0482   0.0390   0.1264    0.0837   0.0000   440.2535       9.43394       11.4058      -7.04434      -9.47081       5.60762       5.10312      -8.90668      0.386639       7.58479      0.217023       1.19590      -1.17301     -0.472190      0.263457     -0.446902    -0.0105608      0.340656    0.00327345    -0.0434059     0.0285377   -0.00286488   -0.00579442   -0.00403912  -7.35397e-05   -0.00179000   0.000280999   0.000169299  -1.72663e-05   1.45220e-05   2.98627e-06   3.41087e-07  -2.85072e-07   1.04304e-07   3.50569e-10  -1.95907e-09       3.96464       5.37702       5.54683       5.80304       5.68611       5.20685       4.77979       4.09575       3.31679       2.72127       2.06942       1.54834       1.16961      0.825993      0.567960      0.372644      0.229441      0.142226     0.0826505     0.0473797     0.0258832     0.0132509    0.00664901    0.00321717    0.00140638   0.000625999   0.000252892   9.60806e-05   3.46562e-05   1.13766e-05   3.32328e-06   9.31647e-07   2.30567e-07   4.80887e-08   8.06984e-09   9.46581e-10
  18  20 3725.3823    2.1881  4.5639 11.2916  0.0012  0.0594   0.0255   0.1625    0.0588   0.0000   443.4385      0.545659     0.0500409      -3.31632       13.8955      -8.35028      -6.89991      -6.87970       5.09110      -6.84155      -2.68456      -3.05511       2.55768       1.04411      -1.38469      0.155463      0.571915     -0.126037     0.0786080     0.0565766     0.0425629     0.0146102    0.00290047  -0.000163905  -0.000627996  -0.000497106   0.000430008   8.27099e-05  -9.85324e-05   3.12312e-06  -6.56705e-06  -1.41967e-06   4.93747e-07   3.69197e-08   2.03296e-08   5.07504e-11       5.12596       6.36978       7.13665       7.14981       6.99614       6.50668       5.75020       4.96196       4.27967       3.36915       2.62963       2.00477       1.41938       1.00864      0.698949      0.454794      0.286629      0.176054      0.105116     0.0608606     0.0330996     0.0169220    0.00864583    0.00409683    0.00188029   0.000793271   0.000324953   0.000120821   4.36171e-05   1.45888e-05   4.42265e-06   1.16721e-06   2.70900e-07   5.51060e-08   9.06375e-09   1.00154e-09
  18  21 3868.1661    1.7923  5.7094 11.0286 -0.0009  0.0707   0.0200   0.1944    0.0473   0.0000   448.4026       11.3596       5.91928      -11.3611       12.4549      -14.4650      -9.80602       6.63456       3.72503       2.51564       4.76462      0.331596      -1.99984       1.29597       1.63222     -0.545571     -0.542390      0.321580     0.0601880     0.0160928    -0.0286480    -0.0196662    -0.0121332    0.00351894   -0.00111163  -0.000844535   0.000369011   0.000221463  -8.47135e-05  -9.21786e-06   5.90817e-06   4.40583e-06  -1.27296e-07  -5.15362e-08  -7.78212e-09  -2.39667e-09       6.06127       7.64848       8.56155       8.72374       8.36754       7.90521       7.00469       6.04727       5.00545       3.97057       3.10767       2.35248       1.74048       1.20740      0.835667      0.551518      0.353656      0.212879      0.128578     0.0714972     0.0394863     0.0205131     0.0103874    0.00497824    0.00226553   0.000968323   0.000392021   0.000150581   5.45491e-05   1.75432e-05   5.32095e-06   1.40286e-06   3.35379e-07   6.65473e-08   1.10022e-08   1.26275e-09
  18  22 4010.8631    1.4797  7.8735 10.6640 -0.0011  0.0900   0.0153   0.2471    0.0406   0.0000   440.4567       11.5290       24.9987      -16.9739      -2.99215       5.61851      -8.63439      -8.40805     -0.726337      -2.37326      -6.36623     -0.271408     0.0661457      -1.82631       2.16436      0.727151     -0.314723    -0.0407219     -0.278325    -0.0573456     0.0881295   -0.00377509   -0.00791685   -0.00677858   -0.00227713    0.00205674   0.000168108  -0.000608093   6.31066e-05   4.02644e-05  -2.01682e-06  -2.63076e-06  -1.17800e-07  -1.44933e-07  -3.83001e-08   1.96503e-09       7.60058       9.70092       10.7114       11.0083       10.6291       10.2387       8.66139       7.59562       6.31723       5.08094       3.98015       2.99573       2.17259       1.54829       1.05649      0.702305      0.450481      0.277116      0.166675     0.0932785     0.0519148     0.0268021     0.0135144    0.00637853    0.00291442    0.00124458   0.000510576   0.000191826   6.98103e-05   2.25928e-05   6.90392e-06   1.85052e-06   4.31522e-07   8.60355e-08   1.39161e-08   1.67081e-09
  18  24 4296.7926    1.0069 11.7076 10.5090 -0.0041  0.1467   0.0122   0.4191    0.0313   0.0000   456.7352       27.9066       24.8246      -27.8800      -7.40818       4.65521      -36.7450      -3.71640      0.854644       2.16890       6.22224      -3.17943      -2.52536       1.67919       2.13044     -0.151960     -0.178592      0.274719    -0.0539885     -0.342406      0.136238      0.103447     0.0209075    -0.0239081    -0.0139056    0.00224812    0.00262464  -0.000250858  -8.06506e-05  -7.40569e-05  -1.50803e-05   7.16539e-06  -9.27055e-07   1.81133e-07   2.29691e-08   3.05078e-09       12.1102       16.0154       17.3731       17.3505       17.3868       16.1457       14.4710       12.5352       10.3267       8.27127       6.53827       4.96965       3.66673       2.58292       1.82459       1.19115      0.767758      0.476154      0.285502      0.162849     0.0909912     0.0476702     0.0242405     0.0116743    0.00533644    0.00231033   0.000929412   0.000346449   0.000122788   3.97227e-05   1.18273e-05   3.10913e-06   7.48507e-07   1.48903e-07   2.44613e-08   2.73450e-09
  18  26 4582.3660    0.6517 15.5036 10.2524 -0.0063  0.2586   0.0085   0.6348    0.0250   0.0000   477.6677       48.5118      -13.7731       23.2747       64.5005      -43.0715      -28.5100       36.6326       20.0280      -8.23097      -1.61378      -8.94297      -9.81121    -0.0412625      0.274617      -1.72353      -1.99800       1.54128      0.521319     -0.950537     -0.235014     0.0363521    -0.0704463    0.00618479     0.0114791   -0.00975314   -0.00191001    0.00133948   0.000321086  -9.28524e-05   2.70604e-05  -1.86521e-06  -8.56378e-07   5.91391e-07  -1.60115e-08  -2.03688e-09       20.9240       28.3212       30.1442       31.9480       30.3144       28.3595       25.0707       22.0537       18.2167       15.0104       11.6034       8.86360       6.45423       4.60760       3.22789       2.11283       1.37854      0.867592      0.522502      0.304809      0.171996     0.0913479     0.0475620     0.0222731     0.0106035    0.00440668    0.00181581   0.000656760   0.000231201   7.30781e-05   2.12877e-05   5.55873e-06   1.31919e-06   2.66955e-07   4.33000e-08   5.21364e-09
  19   7 1867.2920    0.4521  0.3624  9.6370 -0.0031  0.0181   0.0150   0.0344    0.0421   0.0000   439.4939     0.0658594       14.6688     -0.244280      -2.86809      0.838968      0.335083    -0.0335302      0.342621      0.343299    0.00868517      0.262457     -0.220346     -0.205724     -0.249019      0.148826     0.0349448     0.0511805    0.00219958     0.0222362    0.00876503    -0.0137406   0.000384875   0.000370574   0.000915241  -0.000174974  -9.45246e-05   0.000129311  -2.24766e-05  -1.54748e-05   3.80797e-06   9.62191e-07  -5.05219e-08   1.08283e-07   1.44312e-08   2.28943e-09       1.50777       1.89442       2.13475       2.16334       2.21025       1.97196       1.77830       1.38087       1.29916       1.02796      0.763300      0.558573      0.429581      0.318938      0.224658      0.155278     0.0884116     0.0564613     0.0360783     0.0208471     0.0122523    0.00736783    0.00357550    0.00171508   0.000831727   0.000356393   0.000169849   6.46633e-05   2.49160e-05   1.02896e-05   3.43700e-06   1.04713e-06   3.00933e-07   8.04618e-08   1.83161e-08   4.04538e-09
  19   8 2021.7620    0.6371  0.4894  9.8542 -0.0063  0.0207   0.0184   0.0390    0.0561   0.0000   439.8071      -4.41155       15.3194       1.21855      -3.07928       1.64411       2.58256      -1.68720     -0.145691       1.10135     -0.180104    -0.0661475     -0.361455      0.118532     -0.531142     -0.170932     0.0459548     0.0208373    0.00351654    -0.0436382    0.00246342  -0.000272665   -0.00411408    0.00224571   0.000670320  -0.000159396   3.46101e-05  -2.76088e-05   6.73749e-06  -3.42393e-06   5.63471e-06   1.05913e-06  -3.05439e-07   1.73008e-07   3.60561e-09  -3.52731e-10       1.84585       2.45426       2.59634       2.91956       2.88301       2.46645       2.15509       1.72999       1.47655       1.15577      0.861835      0.609496      0.472081      0.351523      0.239041      0.148732      0.102717     0.0646056     0.0401499     0.0222677     0.0129662    0.00768542    0.00405232    0.00201924   0.000907668   0.000382814   0.000175827   6.93227e-05   2.73016e-05   1.02720e-05   3.25247e-06   1.03778e-06   3.08446e-07   8.18970e-08   1.99204e-08   4.24406e-09
  19   9 2173.7473    0.9125  0.6008 10.2878 -0.0027  0.0196   0.0228   0.0447    0.0560   0.0000   437.0219       4.56531       9.60116      -3.07646      -6.48909      -1.56260     0.0241531     -0.461551      0.635636      0.565811     -0.488377     -0.164184      0.466028     0.0104186      0.291022     -0.201818    -0.0691307    -0.0775522     0.0105371   0.000374401     0.0121265   0.000383422   -0.00910863   0.000928721   -0.00139428   0.000216552   0.000127041  -1.74788e-05   3.41264e-05   8.58924e-06  -1.62532e-06  -1.33615e-06  -1.82901e-07   8.18081e-08  -7.40183e-09   4.16839e-09       1.61396       2.15340       2.33748       2.41545       2.28665       2.17163       1.93337       1.52396       1.42308       1.08727      0.881735      0.637421      0.482624      0.329208      0.236511      0.155287     0.0977834     0.0634553     0.0383276     0.0221351     0.0136120    0.00684258    0.00361640    0.00182875   0.000859229   0.000373081   0.000169076   7.14256e-05   2.76556e-05   9.92661e-06   3.91746e-06   1.18160e-06   3.52184e-07   8.88364e-08   2.06172e-08   4.09743e-09
  19  11 2468.1205    1.6757  0.8987 11.3981 -0.0014  0.0294   0.0373   0.0597    0.0825   0.0000   438.2346       1.83931       9.42755      -5.86994    -0.0113200       1.90145      -7.00349      -2.39394     -0.953669      0.683457       2.03941       1.02506    -0.0134574     -0.213181     -0.278780      0.250776     0.0516273     -0.172916     -0.143831     0.0104476   -0.00103428   -0.00882591    0.00681811   0.000497923   -0.00157302  -0.000455964  -0.000272491  -1.23653e-05   7.93166e-05  -1.43502e-05  -6.58185e-06   3.33477e-06   6.26416e-07  -8.01518e-08  -5.43626e-08   1.30554e-08       1.93537       3.21154       2.74652       3.33976       2.98473       2.90195       2.42705       2.24213       1.77741       1.57110       1.18428      0.903123      0.670758      0.461028      0.332544      0.220192      0.145206     0.0891463     0.0579427     0.0319761     0.0203154    0.00964948    0.00583956    0.00260985    0.00138996   0.000590634   0.000276756   0.000108367   4.61018e-05   1.52673e-05   6.15089e-06   1.69257e-06   5.84612e-07   1.34554e-07   3.97272e-08   7.62866e-09
  19  12 2613.0603    2.1745  0.8248 12.1096  0.0002  0.0226   0.0509   0.0554    0.0712   0.0000   438.0878      -1.68108       11.7640      -3.05398      0.169902     -0.284077      0.878674      -3.64615      0.834864     0.0632786      0.556759      -1.34425     0.0353705     -0.199458      0.231705      0.315341      0.107726    -0.0926435    -0.0330183     0.0237140    0.00223925    -0.0308020    -0.0103016    0.00202961  -0.000802952  -0.000265512   4.75123e-05   1.04896e-05   4.93838e-05   3.05154e-05  -1.27856e-05   1.63587e-06  -3.68311e-07  -1.89947e-08   1.10578e-09  -8.75627e-10       1.87434       2.38849       2.55345       2.64209       2.65741       2.40258       2.19174       1.96055       1.52501       1.26787       1.02649      0.779741      0.599224      0.366161      0.293481      0.191252      0.124184     0.0827211     0.0456065     0.0297425     0.0153992    0.00840120    0.00428766    0.00209541    0.00105030   0.000501178   0.000212454   8.73967e-05   3.54058e-05   1.20189e-05   4.32881e-06   1.50174e-06   3.67725e-07   1.11714e-07   2.88240e-08   5.33068e-09
  19  13 2757.9334    2.8341  0.8520 12.2330  0.0010  0.0225   0.0605   0.0542    0.0755   0.0000   437.4275      0.745713       11.3146     -0.903176       1.05144     -0.339855      -2.32710      -2.21913       3.52075      0.240565      -1.34007      0.656974     -0.549571     -0.276849      0.113000     0.0654395     0.0644931    -0.0431144    -0.0446225     0.0600005     0.0238992   -0.00748031  -0.000496248   -0.00301684   0.000591906   8.84299e-05   0.000140739   2.46384e-06  -4.46333e-05  -1.64630e-07   2.09422e-06   2.28313e-07  -2.33712e-07  -2.24022e-08  -8.16093e-09  -5.85896e-09       1.75099       2.42760       2.62008       2.56881       2.72307       2.37174       2.22527       1.81840       1.51816       1.29630      0.952426      0.774003      0.548830      0.391944      0.261604      0.183629      0.117921     0.0751888     0.0466048     0.0265180     0.0142885    0.00836367    0.00408360    0.00213603    0.00100894   0.000446876   0.000206613   7.95177e-05   3.20308e-05   1.28946e-05   4.38382e-06   1.42931e-06   4.00930e-07   1.09098e-07   2.62687e-08   5.75555e-09
  19  14 2902.5089    3.4750  0.7392 12.8125 -0.0021  0.0237   0.0769   0.0478    0.0709   0.0000   442.1944     -0.260198       9.77423      -2.41125      -1.48251      -3.27523      -1.15095      -1.19037      0.491652      0.683698       1.56463       1.29746      0.174468     -0.302460     -0.330305     0.0137409     0.0509839    -0.0680861    -0.0423649    -0.0224105    -0.0143825    0.00327811  -0.000185438    0.00122096    0.00138380  -5.42529e-05  -0.000293897   1.82593e-05   1.81746e-05   1.25969e-05  -3.53190e-06   1.46910e-06   2.55127e-07  -1.53626e-07   3.33606e-08   9.63060e-10       1.83843       2.49654       2.72655       2.92574       2.51049       2.51774       2.25380       1.91367       1.61635       1.30797       1.00165      0.800999      0.558261      0.403108      0.281159      0.193572      0.112771     0.0743669     0.0477422     0.0245648     0.0147224    0.00824233    0.00426510    0.00209889    0.00101945   0.000485907   0.000233581   9.08342e-05   3.62431e-05   1.32280e-05   5.36243e-06   1.44372e-06   4.63761e-07   1.07467e-07   2.44286e-08   5.41548e-09
  19  15 3046.5653    4.0184  0.8569 13.0440 -0.0005  0.0229   0.0842   0.0552    0.0768   0.0000   439.0290      -2.99652       7.94946     -0.864735       4.43423      -4.33687     -0.966299      -1.82999     -0.269143     -0.149027      0.408738      -1.36024      0.377801      0.843967      0.279104   -0.00473113    -0.0597365      0.116172     0.0160539   -0.00228030   0.000405249    0.00157299   -0.00494014   -0.00293753  -0.000221944   0.000346772   0.000220062  -9.49508e-05  -3.38023e-05   4.87051e-06  -2.11035e-06  -1.85861e-07   4.22644e-07  -7.81293e-08  -2.64409e-08  -9.20508e-10       1.95478       2.43746       2.62011       2.50570       2.63649       2.52927       2.03818       1.96543       1.57839       1.29772       1.08244      0.826403      0.589254      0.417096      0.259477      0.185648      0.130848     0.0797371     0.0500362     0.0289610     0.0147029    0.00844758    0.00443575    0.00214236    0.00106039   0.000491617   0.000201215   7.90708e-05   3.30470e-05   1.24472e-05   3.85761e-06   1.30458e-06   4.25460e-07   1.13110e-07   2.57553e-08   4.95763e-09
  19  16 3189.8666    3.9480  1.1532 13.2276 -0.0033  0.0299   0.0789   0.0687    0.0853   0.0000   436.9412       9.63801       10.4725      -3.74036     -0.994988      -8.97502       4.16323      -3.51926      -1.04101       2.32320       2.33795       2.68162     -0.860801      0.181664     -0.299853      0.276606     -0.104809    -0.0304011     -0.118842    -0.0327926   -0.00964814    0.00746935   0.000756829   0.000162523  -0.000676197   0.000998040   0.000418848  -5.77675e-05   4.38073e-05   9.64018e-06   4.16067e-06   1.24871e-06   3.51413e-08  -1.78482e-07   5.86643e-09  -3.13319e-09       2.46909       3.01797       3.30017       3.48205       3.44357       3.00346       2.98436       2.57414       1.94965       1.69586       1.34333      0.963525      0.771054      0.552340      0.393653      0.247592      0.163393      0.110543     0.0659145     0.0347021     0.0193949     0.0119943    0.00615799    0.00305900    0.00138285   0.000644482   0.000308333   0.000126387   4.79290e-05   1.79558e-05   5.75167e-06   1.80588e-06   4.95452e-07   1.40238e-07   3.60767e-08   6.97264e-09
  19  17 3332.9315    3.4438  1.6217 12.8877 -0.0029  0.0329   0.0589   0.0871    0.0650   0.0000   440.9381       1.98156       12.8192      -5.40673       3.26060      -1.49244      -5.33441      -1.40007     0.0637497      -3.44062       3.60208       2.42947      0.678093     -0.457949     -0.467014      0.207723     -0.206687    -0.0928187      0.108922     0.0277500    -0.0126482    0.00185226    0.00106314    0.00367990  -0.000844051   -0.00136030   0.000923476   0.000209372  -2.31739e-05  -1.63101e-05   8.78976e-06   8.58874e-07   4.73880e-07   3.24896e-07  -3.10903e-08  -3.00859e-09       2.57029       3.52955       3.58394       3.79029       3.67645       3.45707       3.15438       2.69302       2.23974       1.90270       1.48970       1.16052      0.844253      0.598196      0.423249      0.288912      0.187472      0.121092     0.0754043     0.0434308     0.0251571     0.0135988    0.00723873    0.00360261    0.00176527   0.000819215   0.000366628   0.000149862   5.90236e-05   2.12843e-05   7.54201e-06   2.31210e-06   6.73224e-07   1.74343e-07   4.18598e-08   8.56322e-09
  19  18 3476.2430    2.9232  2.2147 12.5017  0.0013  0.0409   0.0460   0.1036    0.0683   0.0000   444.6389      -3.19940       10.4908      -4.75887     0.0938038       2.64288       5.90562      -5.00176      -1.54230     -0.702779       1.20492       1.26948      0.768090     -0.555378     -0.290185      0.690449      0.256014    -0.0613457     0.0537714    -0.0569299    -0.0100902     0.0207340    0.00484778   -0.00307314   0.000714144   0.000287224   9.40561e-06  -5.58061e-05   0.000106849   9.42773e-06   1.36833e-05   1.02128e-06  -5.93802e-07  -9.30482e-08  -9.54594e-08   4.03394e-09       3.21699       4.23429       4.69466       4.55370       4.63452       4.28404       3.80692       3.39685       2.85990       2.28494       1.83953       1.42356       1.02294      0.764267      0.494244      0.349138      0.232703      0.142415     0.0905449     0.0516328     0.0284787     0.0159852    0.00869178    0.00421504    0.00201041    0.00100953   0.000399325   0.000172419   6.78454e-05   2.55466e-05   8.47319e-06   2.70304e-06   8.49704e-07   2.25704e-07   5.07249e-08   1.03108e-08
  19  19 3619.3958    2.4772  3.3297 11.7810 -0.0029  0.0515   0.0331   0.1302    0.0653   0.0000   439.0853      -1.98068       3.31689      -4.29603      -5.76019      -5.27386       8.04594     -0.667813      -1.20688     -0.338212    -0.0276859     -0.866757      -2.68462     -0.968254     -0.357539      0.132248     0.0234290    -0.0352868     -0.191015   -0.00196902     0.0281879   -0.00323694   0.000547580   -0.00256607    0.00379913   0.000957187  -7.32831e-06   1.50823e-05  -7.69335e-05   5.48769e-05   1.19800e-05  -6.78589e-06   4.80214e-07  -1.32208e-07  -6.60106e-08   2.24582e-08       3.90279       5.28103       5.67026       5.78134       5.63053       5.44349       4.85727       4.13747       3.54480       2.86888       2.30507       1.78691       1.31703      0.945742      0.644587      0.457838      0.292197      0.188817      0.116482     0.0685780     0.0376559     0.0212854     0.0110720    0.00553754    0.00264873    0.00128630   0.000542833   0.000229017   8.84936e-05   3.40667e-05   1.14883e-05   3.69370e-06   1.08197e-06   2.86504e-07   6.45379e-08   1.29372e-08
  19  20 3762.4680    2.0749  5.0269 11.0941 -0.0054  0.0608   0.0226   0.1666    0.0580   0.0000   446.2747      -1.10095       14.4178     -0.722364       8.60838      -8.03779     -0.241223       4.48922      -1.18911       3.11942      -2.66953      -1.82347     -0.824552      0.254478     -0.399751      0.581801     -0.173680     0.0585998      0.399106    -0.0647242    -0.0670011    -0.0356389    -0.0264343    0.00452429   -0.00132768   -0.00176172   3.83842e-05  -2.83416e-06  -9.25676e-05   4.54477e-05   2.95093e-06  -1.49975e-05   1.64592e-06   1.34131e-08  -3.54076e-08  -5.44317e-09       4.98330       6.39357       6.90102       6.98840       7.14148       6.52390       5.89898       5.12274       4.33211       3.52570       2.82353       2.13845       1.59764       1.13131      0.814520      0.540610      0.353835      0.226595      0.137360     0.0824994     0.0458615     0.0254698     0.0133065    0.00656266    0.00321784    0.00145728   0.000654366   0.000264388   0.000104634   3.80542e-05   1.31007e-05   4.30407e-06   1.23025e-06   3.26087e-07   7.74398e-08   1.51531e-08
  19  21 3905.8263    1.7326  6.6744 10.8155 -0.0013  0.0750   0.0173   0.2064    0.0443   0.0000   435.7939       3.53508       11.5769       12.9344      -2.32844      -9.08752      -5.86497      -12.0737       1.43984      -1.62789      -7.78948      -2.67565      -2.40932      0.576831      0.599551      0.728773      -1.11525    0.00220635      0.214270   -0.00521648     0.0243548    -0.0120011    -0.0273096     0.0135153    0.00350677   0.000132230  -0.000337514   0.000261724  -4.70572e-05   2.76719e-05   2.17285e-05  -1.00800e-05  -1.40480e-06   1.06149e-06   5.33295e-08  -8.75188e-09       5.99105       8.05457       8.61987       8.85099       8.58164       8.30114       7.27255       6.39298       5.31830       4.39558       3.45174       2.70158       1.96976       1.43409      0.971138      0.673071      0.446387      0.279645      0.171585      0.100813     0.0569012     0.0309088     0.0160476    0.00821625    0.00399914    0.00178907   0.000801029   0.000327287   0.000131551   4.88628e-05   1.68376e-05   5.40094e-06   1.60337e-06   4.19794e-07   9.52412e-08   1.93170e-08
  19  23 4192.0804    1.1202 10.1423 10.6579 -0.0025  0.1205   0.0130   0.3552    0.0316   0.0000   421.1520       18.2935       35.1001      -8.61898       5.73574       17.5798      -14.1828      -27.6951       16.9439       15.2173       1.23906      -11.5370       2.59115       5.73982       1.56747      -1.81016     -0.719476      0.387492      0.166462     -0.250173     0.0747230   -0.00397198    -0.0242686    -0.0231013    -0.0143575    0.00672903   0.000393553  -0.000828186  -0.000241213  -4.79914e-05   1.44134e-05  -1.55514e-05   2.98285e-06  -5.37150e-08   1.79573e-07  -4.85767e-08       9.55694       12.5428       13.6819       14.2718       13.7230       13.0278       11.4035       10.2425       8.63680       7.10170       5.49745       4.34729       3.20764       2.30107       1.58765       1.07918      0.728776      0.463559      0.281835      0.169361     0.0959275     0.0528375     0.0283833     0.0143807    0.00708185    0.00320325    0.00140958   0.000577733   0.000230883   8.39254e-05   2.87401e-05   9.19558e-06   2.63907e-06   6.77475e-07   1.54609e-07   3.07104e-08
  19  24 4336.1010    0.8710 11.5807 10.5477 -0.0051  0.1586   0.0118   0.4531    0.0297   0.0000   437.4937      -31.1608       24.3878      -4.27714       11.8881       19.6914       14.5627       15.7734      -13.1278      -27.5858     -0.671553      -2.03430     -0.791469       7.03218      0.469852     -0.514847      -1.34071     -0.948622       1.14972      0.492357     -0.151361      0.112824     0.0149841    -0.0213618    -0.0218287    0.00711237   0.000592214  -0.000142782  -0.000362003   6.65591e-05   6.31600e-05   7.36931e-06  -9.14630e-07  -1.67921e-07  -6.57499e-08  -2.48612e-08       12.5616       16.4447       18.3324       18.7610       18.3925       16.9684       15.4788       13.3967       11.3132       9.15613       7.29557       5.61284       4.19910       3.04771       2.13677       1.45971      0.974373      0.619411      0.380175      0.232840      0.133057     0.0742913     0.0394489     0.0209647    0.00971273    0.00491916    0.00194980   0.000884481   0.000325260   0.000121682   3.99370e-05   1.26943e-05   3.57391e-06   9.19997e-07   2.07497e-07   4.08948e-08
  19  25 4479.5494    0.7311 14.3952 10.4135 -0.0021  0.2164   0.0098   0.5766    0.0262   0.0000   450.4952       3.35881       20.9779       30.3751       13.8515      -35.5271      -26.9963      -2.64294      -5.11769      -13.1854      -9.31719      -9.23166      -5.24664      -6.80936       1.60903      0.580915     -0.236921     -0.456677      0.237069      0.368939    0.00377954     -0.172838     0.0890504     0.0436318    -0.0111129    0.00421219   -0.00134074   -0.00163757  -3.89665e-05   0.000364644  -5.22213e-05  -2.02315e-05  -4.22446e-07   1.55802e-06  -4.08239e-07  -4.50449e-08       16.8415       21.7010       24.4273       24.8250       23.6881       23.2819       20.5045       17.9064       15.4468       12.5704       9.99164       7.76388       5.75600       4.19666       2.94995       2.03187       1.33197      0.859101      0.535310      0.321940      0.187994      0.104704     0.0569278     0.0286008     0.0145775    0.00646978    0.00300438    0.00117530   0.000475649   0.000167552   5.74715e-05   1.76625e-05   4.99817e-06   1.27379e-06   2.77053e-07   5.47020e-08
  19  26 4622.5751    0.6200 16.6094 10.2236 -0.0015  0.2694   0.0080   0.6692    0.0228   0.0000   449.9402      -3.62216      -20.6019      -6.06098       8.36212      -6.24868       45.3616      -11.4445      -7.45942      -8.77194      -1.40711       16.1094       2.85298      -1.50019       2.65865       2.91115       1.03860       1.39782      0.694423     -0.112077     -0.473500      0.176662      0.156935    -0.0198635    -0.0226916   -0.00299110    0.00390449   0.000270059   0.000256953   3.91521e-05  -6.37010e-05   1.64794e-05   3.67794e-06   2.66129e-07   1.42958e-07   2.03185e-08       21.1123       27.9798       30.6698       31.7308       30.6816       28.6462       26.0139       22.7964       19.2282       15.7835       12.6870       9.57996       7.23753       5.24612       3.70005       2.51436       1.68446       1.07190      0.671884      0.405880      0.236429      0.133547     0.0703549     0.0370169     0.0181219    0.00828312    0.00373233    0.00152862   0.000593602   0.000215614   7.07842e-05   2.20120e-05   6.19493e-06   1.58543e-06   3.57394e-07   6.97871e-08
  20   9 2203.0921    0.9177  0.7512 10.3206 -0.0030  0.0235   0.0209   0.0505    0.0663   0.0000   437.1358      -2.47019       16.8847       1.56302      0.784338     -0.534203      0.582965      0.740047      -1.74787     -0.174586     -0.925187     -0.142061      0.173608     -0.213906     0.0322843    -0.0700980     0.0298862     0.0394915     0.0180334     0.0283841    -0.0213521     0.0161023    0.00123657    0.00488753   -0.00149765   0.000125050   0.000491123  -4.92852e-05   4.26970e-05  -1.40644e-06  -2.24680e-05   4.10007e-06  -1.73414e-06   4.69603e-07  -6.50583e-08  -1.67793e-09       1.73747       2.20291       2.50225       2.37129       2.57655       2.35620       2.02453       1.87803       1.63111       1.26902       1.00020      0.825102      0.590123      0.471213      0.318806      0.201759      0.154686     0.0970292     0.0609049     0.0375169     0.0191578     0.0120277    0.00668270    0.00357039    0.00187428   0.000843914   0.000423961   0.000167542   7.53183e-05   2.83601e-05   1.16041e-05   3.95890e-06   1.27922e-06   4.44121e-07   1.33928e-07   3.28166e-08
  20  10 2352.4481    1.3243  0.7303 10.9353  0.0012  0.0227   0.0302   0.0474    0.0646   0.0000   433.5666      -2.28681       16.9637     -0.315693      0.411458      -2.53773       2.20018      0.447932      -1.45544     -0.176246      0.274213      0.559315      0.236771     -0.625753     -0.354540      0.255844      0.500867     0.0116853     -0.136473    -0.0433215   -0.00552790     0.0397999    -0.0160591   -0.00311340   0.000459161    0.00106912  -0.000263294  -0.000136028   8.73236e-06  -7.08337e-06   8.17400e-06   7.33361e-06   6.39671e-07  -9.83372e-07   1.34983e-07   5.38789e-09       1.68580       2.20470       2.23411       2.46259       2.60570       2.19276       2.13530       1.72660       1.58166       1.29927       1.01558      0.786906      0.583250      0.448729      0.313219      0.234624      0.151979     0.0860545     0.0580930     0.0354972     0.0222447     0.0132308    0.00662806    0.00369570    0.00174281   0.000881026   0.000423896   0.000168679   7.59877e-05   2.88382e-05   1.06587e-05   4.35459e-06   1.26522e-06   4.12883e-07   1.15772e-07   2.96179e-08
  20  11 2499.0001    1.7655  0.8324 11.4578  0.0007  0.0216   0.0377   0.0562    0.0735   0.0000   436.4729       1.47468       12.5424       1.39522      0.486124     -0.796840      -4.93587      -1.72092       1.84613       2.95752       1.74180     -0.145627      0.550510     -0.130192     0.0210245     0.0165483      0.249371     0.0379392    -0.0779958     0.0243459   -0.00852510    0.00331131    0.00692725   0.000252031   -0.00154054   0.000395576  -0.000476523  -0.000225777  -8.65796e-06   1.72173e-05   6.52415e-06   3.50051e-06  -2.83966e-07  -2.58326e-07   1.86154e-07  -3.38357e-08       1.80876       2.28282       2.36383       2.24582       2.36992       2.25760       2.19382       1.85488       1.57731       1.28391      0.942149      0.716684      0.598048      0.452322      0.338623      0.234788      0.149225     0.0929440     0.0555527     0.0325290     0.0197917     0.0107329    0.00601748    0.00309193    0.00153296   0.000748965   0.000334430   0.000149563   6.11020e-05   2.61279e-05   9.58697e-06   3.59147e-06   1.24210e-06   3.51177e-07   1.01397e-07   2.63114e-08
  20  12 2644.8088    2.2959  0.8440 12.0907 -0.0057  0.0238   0.0486   0.0533    0.0800   0.0000   439.7174       3.16264       16.6306      -2.48136     -0.526673    -0.0854589       2.46510      0.197306      -1.85437      -1.24523      0.671547     0.0886329      -1.15965     -0.316468     0.0339328     0.0658295    -0.0961403    -0.0588891    -0.0321653    0.00128106    0.00215940   -0.00157333   -0.00607279    0.00195179   0.000670292  -0.000167157   0.000307454  -0.000140815  -2.47218e-05   6.27475e-05   3.41792e-06  -6.52985e-06   2.14413e-06   4.44794e-07  -9.84107e-08   4.20480e-09       1.72652       2.43726       2.35938       2.53501       2.56666       2.35856       2.24017       1.91079       1.58813       1.35761      0.991485      0.850248      0.603206      0.488936      0.314423      0.220271      0.154298     0.0988026     0.0651937     0.0357485     0.0211937     0.0120773    0.00620457    0.00371438    0.00167953   0.000881599   0.000377256   0.000168131   7.35159e-05   3.03488e-05   1.08202e-05   4.31134e-06   1.29122e-06   4.24416e-07   1.17494e-07   3.01620e-08
  20  13 2790.6853    2.9807  0.8949 12.4135  0.0009  0.0215   0.0604   0.0565    0.0751   0.0000   439.7368     -0.757333       10.0864       3.41957      -2.63769      -3.49307      -1.41986      -3.91778      -2.29050       2.45552       1.60556      0.612277      0.161686      0.251763     -0.480824      0.213721   -0.00473542    -0.0446944     0.0160203    -0.0367894     0.0275847     0.0204810   -0.00862420   0.000333657   0.000580689   0.000647002   1.24586e-05   2.55052e-05  -5.87917e-05  -3.05592e-05   3.82815e-06   1.33164e-06   1.97948e-06   7.57716e-07  -2.98434e-09  -2.55148e-08       1.71606       2.22022       2.45011       2.46123       2.35221       2.25195       1.95889       1.80544       1.57717       1.31460       1.05341      0.800938      0.593412      0.431514      0.300472      0.196507      0.136700     0.0842423     0.0531208     0.0327659     0.0192630     0.0106517    0.00621340    0.00302047    0.00166939   0.000766969   0.000359121   0.000159827   6.64266e-05   2.67557e-05   1.09791e-05   3.63343e-06   1.26992e-06   3.96744e-07   1.16713e-07   2.86059e-08
  20  14 2935.9626    3.6377  0.7157 13.1111 -0.0030  0.0251   0.0835   0.0476    0.0642   0.0000   440.7774       1.87103       8.94055      -1.57361     -0.122220      -5.33786       1.00437     -0.880898      -2.36136       1.41572       2.35603      0.195235      -1.75993      0.113785      0.575086     -0.223165     0.0670648    -0.0521456     0.0324858     0.0107847    -0.0127162   -0.00393371  -0.000558820   -0.00167466   -0.00153178   0.000712105  -0.000561968   0.000145606   7.35228e-05  -1.21574e-05   7.46408e-06  -1.44228e-06  -5.41075e-07   7.39145e-08  -3.90533e-08   2.87156e-08       1.54695       2.58645       2.39224       2.62130       2.84671       2.09246       2.69978       1.68847       2.06732       1.26915       1.28250      0.961551      0.626173      0.624082      0.303258      0.310382      0.143928      0.121182     0.0726343     0.0369273     0.0301687     0.0108699    0.00957174    0.00378013    0.00213516    0.00113995   0.000366536   0.000255199   7.04646e-05   3.84372e-05   1.38446e-05   3.77493e-06   1.81259e-06   4.06389e-07   1.32987e-07   3.97036e-08
  20  15 3080.4443    4.0481  0.8370 13.1645 -0.0084  0.0214   0.0850   0.0533    0.0714   0.0000   436.5016       3.26206       11.1551      -3.54882     -0.528900      -2.11152       3.74513     -0.704958      0.277372      -2.05640    -0.0707798      -1.61784      0.759609    -0.0700502     -0.475073     0.0626771     0.0850646     0.0660194    -0.0851974     0.0456897    0.00854580   0.000619217    0.00453560    0.00667826    0.00243928   -0.00137975  -0.000565226   6.73058e-05   0.000111779  -1.74098e-05   6.02837e-06  -9.04994e-07  -5.53379e-07  -1.99013e-07   5.36033e-08   6.15146e-08       1.58579       2.11786       2.24788       2.37276       2.28902       2.23761       1.94595       1.82602       1.41990       1.22826      0.961710      0.765639      0.540390      0.417852      0.302207      0.203214      0.131218     0.0905293     0.0538146     0.0339003     0.0186508     0.0109512    0.00592523    0.00325906    0.00150332   0.000731307   0.000377560   0.000148123   7.33910e-05   2.73316e-05   1.01850e-05   3.66945e-06   1.17521e-06   4.13272e-07   1.11019e-07   2.98269e-08
  20  16 3224.4197    3.9806  1.0964 13.2393 -0.0051  0.0262   0.0769   0.0631    0.0775   0.0000   435.1804       3.56539       17.6057      -5.68286     -0.448857      -3.35786      -1.88879      -1.29783     -0.853463      0.857510     0.0872427    -0.0938613      0.570667     -0.106388    -0.0703416     -0.358623    -0.0321905    -0.0931063    -0.0340351    -0.0562428     0.0220130   0.000116231   -0.00423086   -0.00456883    0.00393405  -0.000374691  -0.000234757   0.000285636   3.03310e-05  -2.43824e-05   1.11465e-05  -3.35597e-06  -2.56361e-06  -3.28712e-07   1.78899e-08   2.13711e-08       1.98218       2.65632       2.80355       2.95813       2.89011       2.62138       2.47861       2.03948       1.88625       1.46214       1.23982      0.931461      0.701765      0.511876      0.352119      0.239827      0.164116      0.105982     0.0688823     0.0400334     0.0242472     0.0137287    0.00745942    0.00393429    0.00210406   0.000968390   0.000454547   0.000201264   8.84909e-05   3.40452e-05   1.33386e-05   4.73436e-06   1.56147e-06   4.70081e-07   1.39044e-07   3.34418e-08
  20  17 3368.0550    3.3869  1.6882 12.7653 -0.0001  0.0333   0.0531   0.0806    0.0593   0.0000   442.7471       4.17211       9.19461      -5.28574       2.81586      -9.61299      -8.92816      0.175248       3.81122      -1.01684       2.35333     -0.419858      0.162829      0.831310      0.117908      0.295076     -0.289740     0.0746355     0.0337879    -0.0138745   -0.00273246    -0.0163047     0.0152148   -0.00379825   -0.00190757  -0.000297886   0.000312906  -0.000213107  -8.99844e-05   1.71234e-05   2.85704e-05  -2.23844e-06   6.25718e-07   5.60823e-07   3.65919e-08  -5.55685e-08       2.50467       3.41392       3.63096       3.81285       3.85316       3.38346       3.19956       2.69940       2.38938       1.91368       1.50889       1.18297      0.916151      0.659011      0.456047      0.323729      0.213880      0.144341     0.0876526     0.0554755     0.0315095     0.0179875     0.0102462    0.00533289    0.00278525    0.00133855   0.000635856   0.000276348   0.000113624   4.63127e-05   1.78515e-05   6.30108e-06   2.11973e-06   6.62257e-07   1.74183e-07   4.75047e-08
  20  18 3511.8306    2.6819  2.4742 12.4951 -0.0071  0.0425   0.0396   0.1093    0.0517   0.0000   441.0885       2.26678       10.0014      -2.85011       4.08076      -3.99258       4.37305       7.81116      -1.94634       2.29427      -3.94322       2.05098      -1.42793      0.631145     -0.588388     0.0497752      0.109488     -0.186344     -0.273101    -0.0320070    0.00627635    -0.0215628    -0.0155383    0.00407721    0.00295612   -0.00169289   -0.00156421  -0.000522613   9.89288e-05   5.87185e-07   6.57065e-05  -6.82910e-06  -2.69113e-06  -5.44617e-08   4.05717e-07  -5.02630e-08       3.20488       4.26807       4.66697       4.81038       4.75824       4.42893       4.04330       3.49049       3.04268       2.45406       1.99612       1.51061       1.17951      0.845388      0.621010      0.416958      0.283856      0.187031      0.113363     0.0726389     0.0413786     0.0244725     0.0134031    0.00710719    0.00369115    0.00179475   0.000822762   0.000372398   0.000156479   6.35734e-05   2.46708e-05   8.52518e-06   2.87149e-06   9.08088e-07   2.36165e-07   6.30452e-08
  20  19 3655.5456    2.2899  3.8182 11.7279 -0.0037  0.0543   0.0287   0.1412    0.0540   0.0000   439.7920       7.40704       13.4719      -8.81630       7.39264      -5.99950      -8.35363      -1.48309      0.970500    -0.0477202       1.26660       1.66094      -4.02338     -0.121724       1.13206      0.438218      0.243200     -0.148914      0.127637    -0.0131509    -0.0433213    -0.0502681   -0.00767234  -0.000694496   -0.00428759    0.00195299  -0.000135595  -0.000103825   0.000178982  -6.94861e-05  -6.44839e-05   1.30325e-06   2.40970e-06   1.52198e-06  -6.14158e-08  -6.35121e-08       4.08691       5.45825       6.01211       5.92795       6.23131       5.45776       5.16960       4.52944       3.80941       3.18933       2.50468       1.96531       1.50556       1.08193      0.784530      0.525036      0.359296      0.237639      0.142977     0.0907622     0.0523132     0.0294005     0.0166956    0.00865535    0.00442440    0.00220070   0.000984392   0.000458928   0.000182353   7.86176e-05   2.92248e-05   1.01846e-05   3.49404e-06   1.09113e-06   2.98559e-07   8.01669e-08
  20  20 3799.3503    1.9491  5.1442 11.1819 -0.0037  0.0609   0.0210   0.1725    0.0480   0.0000   426.9858      -8.73108       28.8588       7.03175       4.88916      -15.0586      -15.6774      0.475316      -3.16351      -1.09487       3.16933      -2.25097      -4.60759      0.319608      0.598875   -0.00303535    -0.0206092     -0.449948    -0.0454581     0.0938064     0.0250657   -0.00985307    0.00770123    -0.0129003   -0.00435077   0.000573308    0.00225925   0.000175981  -0.000355695  -0.000155999   5.34419e-05  -2.40983e-05  -3.22469e-06   1.08514e-06   2.17843e-07  -1.42367e-08       4.77329       6.08143       6.67091       6.85405       6.67291       6.37562       5.87094       5.10889       4.36889       3.55494       2.92983       2.24781       1.71682       1.26003      0.877246      0.614516      0.414754      0.275470      0.168024      0.103379     0.0620678     0.0342901     0.0186227    0.00995253    0.00512782    0.00248182    0.00118245   0.000496790   0.000224371   8.89787e-05   3.40968e-05   1.19528e-05   4.04536e-06   1.23529e-06   3.44739e-07   8.88476e-08
  20  21 3942.8934    1.6251  7.3234 10.7704 -0.0012  0.0798   0.0157   0.2188    0.0396   0.0000   433.0997       8.89969       17.7619       1.26935      -11.8830       2.17174      -12.7202       5.59004       6.54491       5.00209       9.18462       3.61114      -1.52135       1.64701      0.549030      0.388909     -0.263678      0.802307     0.0969121     -0.266037    -0.0839545      0.141638    0.00368328   -0.00313878    0.00155762   0.000670503   5.23880e-05   0.000835824  -0.000183475  -0.000180830   3.16606e-05  -2.67120e-05   2.60930e-06   1.39138e-06  -2.55979e-07  -1.24693e-07       6.09255       8.07531       8.66443       9.05992       8.90231       8.44556       7.61127       6.73082       5.61678       4.73634       3.79494       2.99593       2.21420       1.63910       1.14474      0.815649      0.541529      0.353532      0.223706      0.137627     0.0814285     0.0463490     0.0250564     0.0132231    0.00677151    0.00326036    0.00157284   0.000674391   0.000299124   0.000116125   4.53620e-05   1.60608e-05   5.37432e-06   1.64929e-06   4.60347e-07   1.18871e-07
  20  22 4086.8817    1.3187  8.7001 10.6670 -0.0056  0.0978   0.0134   0.2759    0.0336   0.0000   429.1401       20.6244       3.61855      -8.15168       11.1709      -19.1935      -22.3388      -3.09538       8.89781       12.3982      -6.04294      -7.55770       3.84999      0.754580      0.733091      -1.59052      -1.44113      0.162488      0.201042      0.109648     0.0438918     0.0442093    -0.0823064     0.0118288    0.00949878    0.00250958   -0.00746532  -0.000283353   0.000425002  -0.000314779  -2.72717e-05   5.86932e-06  -1.00658e-06  -2.19549e-06   5.39691e-09  -4.11471e-08       7.23287       9.62192       10.5888       10.8960       10.5791       10.0662       9.17444       8.16133       6.89627       5.68916       4.67313       3.55845       2.74305       1.98274       1.43600      0.987917      0.663786      0.432631      0.275566      0.165775     0.0995849     0.0569182     0.0310378     0.0166039    0.00853414    0.00416613    0.00195405   0.000879293   0.000379374   0.000150967   5.72324e-05   2.04952e-05   6.80056e-06   2.08593e-06   5.81534e-07   1.50186e-07
  20  23 4230.3300    1.0584 11.1698 10.5612 -0.0042  0.1314   0.0120   0.3747    0.0305   0.0000   426.2708       9.82851       17.2202       2.80981       5.22987      -22.4799       11.6563       9.58088      -20.2501       9.88702      -1.53005      -1.59263       1.99671      -5.94725      -2.49294      0.544321     -0.955671       1.07397     -0.125981     -0.430466    -0.0444011      0.117367   -0.00648834     0.0341534    0.00676255   -0.00462163    0.00536046   -0.00133313   -0.00133268  -7.81455e-05   0.000208904   6.79886e-05  -8.05205e-06  -8.73693e-07   1.32730e-06   2.07692e-07       10.0475       12.9518       14.5464       14.9830       14.5314       13.8763       12.6528       10.9534       9.26087       7.85948       6.36330       4.87944       3.71211       2.72345       1.92331       1.33431      0.912887      0.600470      0.383326      0.235999      0.140392     0.0807849     0.0445083     0.0239411     0.0122669    0.00589844    0.00290164    0.00122125   0.000556255   0.000215806   8.42295e-05   2.95440e-05   9.57419e-06   2.91986e-06   7.90818e-07   1.99958e-07
  20  24 4374.4131    0.8860 12.1988 10.4975 -0.0085  0.1599   0.0107   0.4398    0.0273   0.0000   432.9440      -17.1901       35.5399      -28.9648      -7.03959       31.6102       28.3497      -24.1948      -9.18944      -29.0805      -11.1475       6.69167      -2.71310      -7.96864      -1.35647       1.25627       1.19664     -0.533619     -0.562678    0.00917393      0.364472     -0.108853     -0.176768     0.0116341     0.0417412    0.00565075    0.00354149   -0.00369104   -0.00181200   0.000413691   0.000274806  -6.67694e-05  -4.01385e-05   8.12518e-07   5.54716e-07  -4.70265e-07       11.9411       15.9810       17.4669       17.9602       17.5976       16.6600       15.2517       13.3703       11.5073       9.46275       7.67197       5.97882       4.53473       3.34068       2.39051       1.66791       1.12226      0.735297      0.472345      0.284437      0.172139     0.0990459     0.0542071     0.0295385     0.0150412    0.00755164    0.00346399    0.00160409   0.000662895   0.000272219   9.90467e-05   3.60085e-05   1.17521e-05   3.54507e-06   9.75085e-07   2.46969e-07
  20  26 4662.1938    0.5532 16.1193 10.2060 -0.0072  0.2896   0.0073   0.6946    0.0213   0.0000   505.0543       28.4068      -6.95061       16.2168       27.3504      -36.1918      -60.8491       62.5355       13.0883       18.3252       4.34116      -21.9166      -8.65843       14.7601      -1.90526      -1.01374      0.993761      -1.05173       1.21171       1.55255     -0.233135     -0.267526      0.214253    0.00210043    -0.0399085     0.0159549    0.00694943   -0.00170011   0.000512860   0.000852238  -0.000248947  -1.42465e-05  -4.12262e-05  -9.57662e-06   2.92170e-06   7.07605e-07       21.6661       28.2275       31.8896       32.4901       31.8170       30.1316       27.4709       24.0794       20.7855       17.1551       14.0163       10.8848       8.23918       6.09577       4.31666       3.04319       2.04026       1.35266      0.872145      0.538690      0.317729      0.186758      0.105585     0.0566187     0.0292789     0.0148058    0.00674018    0.00323531    0.00128330   0.000534157   0.000196252   6.91086e-05   2.24008e-05   6.74188e-06   1.82730e-06   4.60760e-07
  21   8 2077.6894    0.7146  0.5950 10.0178 -0.0060  0.0218   0.0174   0.0427    0.0535   0.0000   436.7053       1.21115       15.7551       6.30276      -2.07395      -4.61999      -2.62146     -0.745901       1.23876     -0.193439      0.230655     0.0333046     -0.969745      0.128364     -0.210452    -0.0783602     0.0936546     0.0293356      0.101931    -0.0321057     0.0137716   -0.00838176   -0.00134921    0.00619144  -0.000449348    0.00111348   -0.00115796   0.000136670   4.13236e-05  -2.80718e-05  -7.61824e-06  -1.10366e-05  -4.76036e-06  -1.38353e-06  -2.25373e-07   6.32371e-08       1.67150       1.83071       2.46041       2.58317       2.20025       2.22076       2.12802       1.78580       1.43001       1.26329       1.08878      0.710897      0.587918      0.459423      0.319025      0.197091      0.145826      0.108485     0.0598390     0.0355906     0.0253586     0.0143921    0.00756202    0.00422532    0.00224303    0.00130491   0.000601131   0.000261210   0.000121233   5.49921e-05   2.74451e-05   1.10978e-05   3.61521e-06   1.20088e-06   4.11411e-07   1.04392e-07
  21   9 2231.8521    1.0089  0.7507 10.5476 -0.0017  0.0217   0.0228   0.0524    0.0626   0.0000   438.2384     -0.419591       13.9064       5.69708      -4.74718     -0.129316     -0.423253      -1.20267      -2.15893     -0.898952       3.27179     0.0191359      -1.15441     -0.652110    -0.0860235     0.0225669    -0.0753189     -0.123177    -0.0123271    -0.0399219     0.0334365    -0.0302336   -0.00362460    0.00228786    0.00243713    0.00148009  -0.000718935  -0.000117350  -0.000222378   2.74657e-05   5.61120e-05   4.40005e-06  -2.57937e-08  -4.75777e-07   9.69573e-08   1.29777e-07       1.59393       2.13823       2.21454       2.29538       2.37675       2.18187       2.02997       1.66107       1.51858       1.23536       1.03762      0.756436      0.604760      0.424687      0.324526      0.221144      0.153221     0.0983400     0.0604653     0.0403339     0.0234894     0.0144468    0.00795972    0.00444494    0.00222475    0.00112333   0.000552609   0.000249777   0.000117100   4.58107e-05   2.03049e-05   7.74146e-06   3.00410e-06   1.03023e-06   3.27354e-07   1.03265e-07
  21  10 2381.8806    1.4603  0.8712 10.8575 -0.0047  0.0212   0.0290   0.0528    0.0705   0.0000   439.4619      0.281658       14.0222       2.36784       1.22946      -1.39966       1.15853      -1.53256       1.17760     -0.671353      0.386145      0.344301      0.245125     -0.145658     -0.355202      0.446079      0.159923    -0.0862910     0.0646537     0.0126158    -0.0211094   -0.00400042     0.0256195    0.00310419   -0.00393253   0.000952361   -0.00106214  -0.000213823   8.96171e-08   1.40313e-05   2.28901e-05   3.46688e-08  -2.53616e-06   3.59459e-07   3.75245e-08  -2.81467e-08       1.56682       1.99506       2.09763       2.30434       2.32137       2.17169       1.94612       1.65049       1.45880       1.24406      0.943508      0.757839      0.588493      0.441435      0.305126      0.217943      0.152021      0.100124     0.0658766     0.0417767     0.0249423     0.0146873    0.00836449    0.00475134    0.00247977    0.00124902   0.000616236   0.000292949   0.000121983   5.33259e-05   2.14870e-05   8.71105e-06   3.21242e-06   1.14832e-06   3.51614e-07   1.07884e-07
  21  11 2529.3305    1.8988  0.8556 11.5235 -0.0065  0.0216   0.0397   0.0519    0.0690   0.0000   437.7800     -0.667514       10.7641     -0.860125       2.05504      -1.78719      0.664609      -2.35585      -1.05085      -1.11231     -0.539447    -0.0346866     -0.184105      0.236188     -0.213879     0.0492628     -0.295580     0.0444568     0.0522989    -0.0367471    -0.0178013    -0.0115773   -0.00666674    0.00380305   -0.00201003   -0.00146307   0.000153661  -0.000121098   1.69675e-06  -3.49481e-05  -1.28694e-05  -1.97631e-05  -2.66961e-06  -2.59024e-09  -3.65086e-07  -1.04742e-07       1.54272       2.06650       2.18968       2.32608       2.34886       2.14289       1.99328       1.75603       1.50152       1.20268       1.00932      0.806033      0.583968      0.455645      0.326274      0.227823      0.161039      0.102440     0.0710394     0.0410367     0.0276659     0.0144386    0.00928659    0.00472910    0.00264811    0.00126412   0.000685937   0.000283134   0.000154763   5.36036e-05   2.72183e-05   9.28987e-06   3.57846e-06   1.13687e-06   3.97288e-07   1.10414e-07
  21  12 2676.1661    2.4043  0.8003 12.2670 -0.0110  0.0215   0.0533   0.0537    0.0727   0.0000   440.2188      -2.34216       13.7817      -4.47982     -0.992440      0.953912    -0.0457968      -5.50220       1.45920       3.30884      -2.87349      0.980210     -0.186145     -0.328405     -0.316890     0.0371126     -0.152236     0.0519072     0.0222051     0.0215301     0.0295303    -0.0108713     0.0131531   -0.00375430    0.00153157   0.000255000  -0.000907986  -0.000667390  -0.000158429  -5.87348e-05  -1.89100e-05  -7.82308e-06  -1.91862e-07  -1.83673e-06  -1.33001e-07   1.88107e-07       1.62704       2.17020       2.30795       2.38002       2.27565       2.11357       1.98669       1.70683       1.60814       1.33961       1.09241      0.883540      0.624450      0.465787      0.323710      0.230121      0.152086     0.0954098     0.0658351     0.0380562     0.0250334     0.0140656    0.00836478    0.00422463    0.00230414    0.00116558   0.000550464   0.000262955   0.000122649   5.17471e-05   2.08563e-05   7.92623e-06   3.06947e-06   1.05573e-06   3.56649e-07   1.06290e-07
  21  13 2822.9201    3.1794  0.7505 12.6621 -0.0006  0.0215   0.0689   0.0490    0.0749   0.0000   441.2408      -1.59829       13.3201     -0.632705     -0.320829       1.51704      -3.84693     -0.107805      0.587743      -1.10848     -0.725326      0.433330      0.186871      0.564248      0.735400     0.0580528   0.000935784    -0.0448392     0.0947304     0.0337565   -0.00847361    -0.0122192   -0.00305324    0.00503003    0.00399780   -0.00187466   0.000168705   0.000414859  -7.74838e-05  -9.50812e-05  -9.52825e-06  -7.60945e-06  -1.62190e-06  -4.30319e-08   4.05122e-07   7.21747e-08       1.96825       2.58030       2.53009       2.26042       2.08701       2.09307       2.26561       2.14610       1.84165       1.46320       1.14408      0.886615      0.726998      0.561884      0.425398      0.293890      0.194726      0.120138     0.0711416     0.0411613     0.0224580     0.0127195    0.00676899    0.00370146    0.00201383   0.000939766   0.000510745   0.000232794   0.000102504   4.51793e-05   1.84914e-05   6.99758e-06   2.78099e-06   9.23927e-07   2.97704e-07   9.05831e-08
  21  14 2968.8887    3.8290  0.7568 13.1380 -0.0062  0.0203   0.0834   0.0478    0.0638   0.0000   437.5589       6.52794       15.3440       2.19729      -4.10839      -3.79002       1.19245      -2.35293      0.800502      0.544436      -2.15711      0.660598      0.537729      0.189987     -0.251302      0.255692     -0.188021      0.170590    -0.0264449     0.0436372   -0.00237306    -0.0100299   -0.00238504   -0.00369617  -0.000419021  -0.000234775  -0.000191301  -0.000161450   5.32848e-05   8.31310e-05  -6.21754e-06  -2.15730e-05   3.02627e-06  -1.19832e-06  -2.60420e-07   9.77531e-08       1.55568       1.88679       2.09488       2.19120       2.29629       2.07576       1.88674       1.56314       1.38922       1.20105       1.00346      0.741018      0.515340      0.426657      0.302684      0.217390      0.147787     0.0923107     0.0590676     0.0368839     0.0243865     0.0147869    0.00862192    0.00448644    0.00237285    0.00120676   0.000569280   0.000248629   0.000124342   4.93445e-05   2.17788e-05   8.47987e-06   3.12239e-06   9.94090e-07   3.35249e-07   9.76812e-08
  21  15 3113.9816    4.0840  0.9009 13.1737 -0.0072  0.0223   0.0816   0.0540    0.0745   0.0000   439.1045     -0.864453       16.1576      -1.03126      0.209224      -4.83102      0.266625      -3.18762       1.62181      0.976719       1.28994     -0.631284      -1.08498     -0.196227      0.199144     -0.327240     -0.267005     0.0998564     0.0501999    -0.0533563     0.0349124   0.000928638   -0.00799607   0.000186132   3.72719e-05   -0.00260156  -0.000587571   0.000364625  -0.000128746   1.24086e-05   5.13743e-05  -2.17276e-05  -8.24221e-07   1.54422e-06   2.56724e-07   1.70558e-07       1.66823       2.23530       2.31577       2.36881       2.32565       2.21968       2.11252       1.88068       1.58552       1.29089       1.06360      0.802274      0.631792      0.472129      0.355078      0.240814      0.171554      0.107834     0.0658263     0.0430772     0.0241849     0.0153967    0.00800773    0.00445186    0.00233436    0.00119676   0.000597349   0.000273687   0.000125563   5.42353e-05   2.26730e-05   8.85100e-06   3.35179e-06   1.10248e-06   3.44695e-07   1.18805e-07
  21  16 3258.5635    3.7051  1.2341 13.0167 -0.0030  0.0281   0.0664   0.0670    0.0765   0.0000   439.2994       2.74846       11.1329      -2.23358      0.318013      -10.3790       1.75524       1.35021       1.06812       1.15156      0.115641     -0.792975     -0.187788    -0.0970267   -0.00420810   -0.00556073      0.102458     0.0885821    -0.0281614     0.0247524    -0.0258127     0.0133141     0.0110396    -0.0108712   -0.00278892    0.00105581  -0.000294013   0.000245587  -0.000137373   1.66487e-06   3.98754e-05  -4.48104e-05   4.56703e-06   1.95985e-06  -5.48076e-07  -2.46378e-07       2.01948       2.77817       2.88835       3.04565       2.95631       2.76255       2.56768       2.28363       1.93516       1.67587       1.37704       1.08140      0.821662      0.578603      0.442866      0.276793      0.205894      0.130996     0.0881191     0.0548008     0.0331473     0.0185344     0.0112426    0.00593454    0.00324141    0.00154966   0.000795402   0.000363202   0.000170950   7.14291e-05   3.10216e-05   1.17509e-05   4.47897e-06   1.42924e-06   4.93355e-07   1.47092e-07
  21  17 3402.8582    3.1928  1.7843 12.8403 -0.0073  0.0337   0.0493   0.0889    0.0510   0.0000   438.2669       4.27875       12.4695      -6.57690      -2.73040      -2.04738       5.22962       2.91941      -2.03749       2.39978      0.978530      -1.14742      -1.91434      -1.05782      0.489688    -0.0485594    -0.0287081     -0.543305   -0.00890234     0.0266462    -0.0276732    -0.0103427    0.00543185   -0.00883143  -0.000649818    0.00137409   0.000930950   -0.00116822   0.000179527   0.000147599   8.58470e-05  -2.52688e-05  -9.02031e-06   1.95519e-06   1.17804e-06   1.07226e-07       2.42978       3.28731       3.52425       3.65927       3.64785       3.34050       3.22887       2.77517       2.36958       1.91435       1.65484       1.24960      0.953281      0.711229      0.532146      0.372801      0.246946      0.170694      0.105583     0.0695970     0.0406357     0.0245867     0.0141654    0.00761178    0.00432336    0.00195247    0.00107152   0.000497895   0.000223028   0.000102583   4.15351e-05   1.56867e-05   5.93500e-06   1.92566e-06   6.13710e-07   1.86647e-07
  21  18 3547.1933    2.5864  2.7381 12.3375 -0.0069  0.0434   0.0345   0.1138    0.0440   0.0000   446.8804      -1.38642       10.2658       1.82641       3.41392      -5.61260      -3.93247      -5.88054       1.67806      -1.70189      -1.64274       1.98245     -0.240466     0.0287717     0.0615272      0.280644      0.736834      0.360681     0.0842380     -0.212674     0.0352349     0.0506644   -0.00277067    0.00727078   -0.00406219   -0.00153643   -0.00107705   0.000554022   0.000346142   6.29243e-05  -0.000154304  -9.14205e-06   1.69391e-05   1.57974e-06  -2.27210e-06  -6.39767e-07       3.21786       4.16073       4.60321       4.80107       4.77048       4.42219       3.95475       3.60941       3.13199       2.56771       2.04316       1.65799       1.26422      0.921181      0.667496      0.481948      0.327794      0.214809      0.138825     0.0852609     0.0541147     0.0318140     0.0181274    0.00964196    0.00524455    0.00278847    0.00135954   0.000639760   0.000292168   0.000124653   4.94213e-05   1.97408e-05   7.12250e-06   2.53388e-06   8.22812e-07   2.44452e-07
  21  19 3691.4960    2.2426  4.3068 11.4720 -0.0026  0.0551   0.0247   0.1431    0.0484   0.0000   433.9815      -1.69127       22.0537       1.00752       1.98224      -2.89817      -3.35196     -0.664323       4.58249      -4.31403       3.67616       1.32946      -2.17726      -1.37157       1.28304    -0.0205568     -0.349906     -0.294098      0.115828     -0.112498   0.000463281     0.0734743    -0.0277751     0.0143795     0.0122358    0.00272117   -0.00167537   0.000338571   0.000743817   6.85919e-05   6.41681e-05   1.66323e-06   1.06644e-05   3.08004e-06  -7.06158e-08  -5.34707e-07       4.08339       5.23224       5.83480       6.23690       6.12219       5.56100       5.08328       4.64382       3.85095       3.32988       2.58793       2.07483       1.56973       1.19105      0.860087      0.599242      0.403785      0.270562      0.182765      0.112497     0.0663972     0.0387718     0.0229807     0.0131562    0.00688946    0.00353677    0.00171482   0.000826653   0.000379621   0.000162778   6.60556e-05   2.59426e-05   9.30435e-06   3.28454e-06   9.87934e-07   2.99479e-07
  21  20 3835.6505    1.8642  5.8419 11.0064 -0.0007  0.0643   0.0187   0.1773    0.0445   0.0000   430.4788      -11.7784       26.7648      -14.0861      -5.09453      -11.2722      -6.61124       9.99481      0.793324      -6.77566      -2.50297      -3.13341     -0.722385     -0.488335      0.982169      0.270518      0.107724     -0.156894     0.0105371     -0.280175    0.00214431    -0.0119682    -0.0255240    -0.0107677    0.00570511    0.00676896  -0.000243103   -0.00330738   0.000406337   0.000113504   5.98348e-05  -1.94582e-05   1.70901e-05   4.38889e-06  -1.15882e-06  -1.99842e-07       4.70523       6.13213       6.81875       7.04515       7.00176       6.57084       6.02188       5.27571       4.62220       3.84445       3.11316       2.44822       1.86946       1.39407       1.01860      0.713557      0.485421      0.327141      0.210629      0.132868     0.0808635     0.0472050     0.0273398     0.0151689    0.00785056    0.00419110    0.00196502   0.000960906   0.000429199   0.000188678   7.52101e-05   3.08833e-05   1.08751e-05   3.90241e-06   1.23741e-06   3.75146e-07
  21  21 3979.7712    1.5259  7.7182 10.7908 -0.0029  0.0828   0.0145   0.2294    0.0348   0.0000   426.1598       1.31269       19.2505     -0.217315      -4.72844       7.76717       4.70727      -2.80955     0.0930405       1.38072      0.570571      -5.58284      -1.54944   -0.00999385      -2.21922      -2.00452    -0.0514384      0.354723     -0.110974     -0.277762     -0.118631     0.0618272     0.0340221  -0.000844547   -0.00394216   -0.00251629   -0.00539647   -0.00236943   7.25747e-05   4.37441e-05  -3.86607e-05  -1.63440e-05  -1.12379e-05  -6.55732e-06   7.66651e-07  -4.64512e-07       6.01063       7.94559       8.78357       8.88016       8.91556       8.35825       7.58513       7.02106       5.93179       4.92905       4.08874       3.18939       2.45037       1.82276       1.34367      0.940876      0.647567      0.424735      0.278294      0.172023      0.106178     0.0623418     0.0361791     0.0195283     0.0106153    0.00548704    0.00265579    0.00130544   0.000566416   0.000261120   0.000100975   4.09356e-05   1.47458e-05   5.09458e-06   1.61622e-06   4.93572e-07
  21  23 4268.1649    1.0059 11.2052 10.5313 -0.0004  0.1302   0.0112   0.3746    0.0286   0.0000   437.8539       4.89274       27.8961       2.07381       13.1935      -34.0405      -18.4228      0.948799       11.3250       17.2517      -6.61900      -2.92978       2.06212       2.84602      0.823341       1.52943       1.01429     -0.621440     -0.347282     -0.102710      0.213319     0.0376726     -0.160044   -0.00367782     0.0444367    -0.0131579   -0.00876242    0.00351142    0.00217550  -0.000121193   1.04986e-05  -4.38331e-05   4.09266e-06  -1.01977e-05  -3.82899e-06  -7.94726e-07       9.53119       11.9202       13.6125       14.0972       13.7393       13.3460       12.2202       10.5960       9.17345       7.80651       6.32775       4.94782       3.88394       2.86530       2.08851       1.48083       1.03645      0.678488      0.450107      0.283632      0.172915      0.104261     0.0592829     0.0330081     0.0177345    0.00910233    0.00451262    0.00218030   0.000968254   0.000430974   0.000174137   6.85998e-05   2.53629e-05   8.70660e-06   2.68876e-06   8.01185e-07
  21  24 4412.5568    0.8253 13.5245 10.4504 -0.0034  0.1775   0.0095   0.4807    0.0255   0.0000   429.7903       3.68092      0.922278      -30.2996       11.1400      -20.5106      -8.14845       24.1737      -16.0547       5.26016      -6.37616       4.26643      -3.36958      -4.74521       7.56154       2.53969      -1.05876      0.925518      0.701731     -0.324357     -0.246857    -0.0233659      0.203287     0.0185141     0.0185823    0.00135871    0.00192107   -0.00534801   -0.00100622   0.000473557  -0.000131323  -5.12657e-05   1.72692e-05   9.57382e-06  -6.16871e-06   8.32975e-07       12.7618       16.5851       18.5969       19.2152       18.5647       18.0604       16.3632       14.5590       12.7999       10.6048       8.70443       6.85323       5.32026       3.97908       2.87216       2.05489       1.40412      0.947509      0.624310      0.389667      0.241497      0.143326     0.0822866     0.0466732     0.0248380     0.0130133    0.00640401    0.00313048    0.00137304   0.000618472   0.000245508   9.78407e-05   3.47583e-05   1.22897e-05   3.74620e-06   1.11292e-06
  21  25 4556.9629    0.6695 15.7219 10.2948 -0.0018  0.2352   0.0079   0.5965    0.0226   0.0000   432.5999      -14.6842       26.5742       22.6769      -4.13357      -8.12261      -19.5535       26.6199       14.8820      -7.02452       11.9136      -1.50080      -2.15215       6.05270      0.109113       2.79668      -1.19752      -1.04543     0.0592217      0.270774     -0.544125     -0.349376      0.205451      0.156116    -0.0583330    -0.0432349     0.0101876    0.00212037  -0.000305973   0.000185528   0.000137121   4.28175e-05   5.87216e-05   7.72381e-06  -6.32731e-06   1.05635e-06       16.4293       21.7756       23.6701       25.0296       24.5402       23.9705       21.4186       19.1510       16.4591       13.7760       11.3529       9.02164       6.91534       5.25696       3.78726       2.70907       1.88684       1.28383      0.834759      0.544542      0.329413      0.198329      0.116773     0.0636146     0.0349089     0.0183999    0.00896249    0.00433653    0.00197821   0.000859254   0.000344846   0.000136656   4.92272e-05   1.64741e-05   5.05327e-06   1.51425e-06
  22   8 2104.7304    0.7354  0.6341 10.1452 -0.0069  0.0200   0.0177   0.0440    0.0502   0.0000   439.4955       3.61549       16.8655       4.13711      -3.45569     0.0558264       1.65980     -0.362632     -0.946132      -1.09207      -1.96682      -1.33993     -0.471107    -0.0213414      0.349464     0.0415932     0.0333921     0.0714773      0.112378    -0.0238155     0.0183364     0.0133663    -0.0115013   -0.00154228    0.00239670  -0.000542764    0.00178099  -0.000754628  -0.000207826   0.000142157   4.50393e-05   2.09260e-05  -4.26563e-06  -9.20335e-07   2.72994e-07  -3.10594e-07       1.39806       1.79919       1.95649       1.93108       2.17005       1.82234       1.80504       1.57540       1.34767       1.15663      0.947130      0.748278      0.568877      0.426654      0.319737      0.228677      0.156325      0.110635     0.0671264     0.0429888     0.0281866     0.0164168     0.0101519    0.00547753    0.00296596    0.00159493   0.000839870   0.000400525   0.000186565   8.87225e-05   3.58542e-05   1.58797e-05   6.26998e-06   2.35431e-06   7.86236e-07   2.72429e-07
  22  10 2410.8086    1.4541  0.8536 11.2060 -0.0046  0.0217   0.0295   0.0546    0.0680   0.0000   439.6479     -0.399754       13.2145      -1.97237       4.39673      -2.07569       2.09376     -0.887200     0.0677333      -2.29947       2.24746      0.260027     -0.405939      0.219572     0.0496905     -0.138041     -0.106480    0.00137392    -0.0436479   -0.00417191    0.00279339     0.0167530    0.00155771   -0.00533266    0.00193385    0.00100264   -0.00102439  -0.000619009   0.000322450   6.26345e-05  -5.58117e-05  -1.52206e-05   9.78527e-06  -2.83712e-06   1.09202e-06   3.80302e-07       1.49230       2.03916       2.21985       2.36072       2.34028       2.15718       1.96136       1.83951       1.47103       1.26654       1.00595      0.786902      0.620008      0.454320      0.350590      0.236328      0.169202      0.112100     0.0764388     0.0484505     0.0300413     0.0166352     0.0105436    0.00586548    0.00329607    0.00183111   0.000860998   0.000474295   0.000201902   0.000106544   4.15919e-05   1.98025e-05   6.83063e-06   3.03194e-06   8.95164e-07   3.25011e-07
  22  11 2559.1531    2.0322  0.8453 11.8151 -0.0104  0.0211   0.0409   0.0503    0.0629   0.0000   440.2135       1.19288       10.7834      -1.19806      -1.03487      -1.47504      0.441238      0.795149      -1.48026      -3.01336       1.85578    -0.0333316       1.50322      0.742124    -0.0549145    -0.0313672     -0.218412      0.128444      0.191697     0.0267608    -0.0125478    -0.0271110     0.0141779    0.00230322    0.00445065   -0.00241329   0.000504649  -3.16085e-05  -0.000217734  -5.77768e-05   4.21483e-05  -9.94559e-06   2.43428e-06   2.65584e-06   3.86172e-07   6.70259e-07       1.54811       2.00820       2.18273       2.25040       2.23169       2.06691       1.94463       1.66243       1.46010       1.35243       1.08090      0.807725      0.657667      0.493611      0.346368      0.242642      0.173674      0.116379     0.0718841     0.0485260     0.0312429     0.0178036     0.0105487    0.00630585    0.00358188    0.00169819   0.000921087   0.000446228   0.000224065   9.02577e-05   4.01750e-05   1.65174e-05   7.52104e-06   2.77455e-06   1.04866e-06   3.20653e-07
  22  12 2707.0856    2.5246  0.8438 12.3274 -0.0042  0.0213   0.0517   0.0517    0.0674   0.0000   438.0050      -1.18492       11.4940       1.13353       2.21339      -8.09951      -1.51606      -1.17830      0.680656     -0.750863      -1.10818      0.513687      0.125348      0.386224     -0.229638      0.177853      0.132762     0.0693825      0.120405     0.0125016   -0.00628280     0.0193035    0.00144632   -0.00599106    0.00314199   -0.00109692  -0.000643457  -0.000586115  -0.000265907   1.22422e-05   4.26877e-05   2.55722e-05  -6.25555e-06   5.08186e-07  -2.10043e-07  -5.29329e-08       1.49127       2.00456       2.04217       2.21978       2.11266       2.11246       1.82301       1.69415       1.50121       1.29632       1.01907      0.805282      0.626794      0.498165      0.354056      0.253127      0.168621      0.118389     0.0761841     0.0513035     0.0289997     0.0181468     0.0103313    0.00639843    0.00322794    0.00197572   0.000940075   0.000463171   0.000221812   9.51879e-05   4.57102e-05   1.62940e-05   7.52654e-06   2.71854e-06   9.42664e-07   3.33530e-07
  22  13 2854.7056    3.2668  0.7299 12.8088  0.0001  0.0205   0.0684   0.0445    0.0727   0.0000   441.0034       3.22785       10.8001       4.96264      -3.19650     -0.599576      0.741414      -1.71395     -0.806270      0.181954     -0.148879     0.0432903     -0.346808      0.683916     -0.292874      0.107517    -0.0384643     0.0808872    -0.0297186     0.0207542   -0.00580396    0.00392902   0.000135768   -0.00942798    0.00286244   0.000672616  -0.000140460   0.000898478  -0.000243325  -3.82221e-05   1.44049e-06   1.00717e-05   1.65764e-06   4.48586e-06   1.41503e-06  -5.87561e-08       1.48484       1.79005       2.06991       2.07183       2.09042       2.06929       1.88468       1.58153       1.37482       1.18878      0.928193      0.789602      0.623509      0.426150      0.323339      0.241173      0.156581      0.106141     0.0778300     0.0499644     0.0295374     0.0181008     0.0104965    0.00602641    0.00320286    0.00171650   0.000876481   0.000392446   0.000205475   9.66608e-05   4.12152e-05   1.71242e-05   6.64020e-06   2.52181e-06   1.03168e-06   3.57856e-07
  22  14 3001.4183    3.8682  0.7394 13.2813  0.0012  0.0200   0.0798   0.0442    0.0624   0.0000   435.4305     -0.914623       15.1511      -1.25572      -1.59060      -8.14331      -2.17501      -1.21172     -0.945394     -0.681395      0.405436    -0.0690166      0.311551    -0.0368943     0.0453020     -0.115584    -0.0332432     0.0172234    -0.0862701   -0.00823050   -0.00242192     0.0225194    0.00752392   -0.00318299   -0.00495802   0.000247952  -0.000367916   0.000202327   4.35081e-05  -3.84664e-05  -3.79993e-06  -9.41237e-06  -5.26724e-06   7.19825e-07  -1.42299e-06  -5.52037e-08       1.39805       1.83829       1.87652       2.14005       1.93009       1.84602       1.78675       1.54976       1.37198       1.18831       1.00277      0.780909      0.587780      0.458823      0.328037      0.241327      0.152885      0.110182     0.0712619     0.0456359     0.0269988     0.0175873    0.00997304    0.00583527    0.00312719    0.00177290   0.000892646   0.000415536   0.000215543   8.43589e-05   4.76826e-05   1.63719e-05   7.48933e-06   2.50294e-06   9.65366e-07   3.12871e-07
  22  15 3147.0188    3.9955  0.9486 13.3415 -0.0038  0.0238   0.0783   0.0588    0.0685   0.0000   438.3490       1.71631       11.0566      0.126119      -2.52447      -4.81589      0.869938    -0.0429039       1.05287      -2.32256       1.27670       1.16032      0.423519      0.367308      0.601958      0.436819     -0.136441      0.145835    -0.0181183     0.0469214   0.000488157    -0.0357379    0.00538767   -0.00203659   0.000319261    0.00222941   0.000801465  -0.000416076   0.000105513  -0.000110176   4.67625e-06   2.89256e-05   1.81677e-05   1.43364e-06  -9.38451e-07  -5.01493e-08       1.66688       2.31834       2.17546       2.41780       2.38824       2.28401       2.20504       1.87502       1.72387       1.37288       1.21949      0.876175      0.701131      0.513715      0.423316      0.313410      0.206339      0.138557     0.0836036     0.0571658     0.0330055     0.0215903     0.0124096    0.00751357    0.00381530    0.00208672   0.000976373   0.000506777   0.000222451   0.000118358   4.55824e-05   2.15138e-05   7.56711e-06   3.10127e-06   9.76174e-07   3.50345e-07
  22  16 3292.2058    3.7662  1.3518 13.0412 -0.0022  0.0279   0.0633   0.0670    0.0681   0.0000   438.2495       2.43060       13.7340      -5.50771       3.05792      -1.74968      -5.17825      -2.87659       1.54359      0.323502      0.885945     -0.922468     -0.197273       1.10601      0.368805      0.231214     -0.124977      0.296327      0.103625     0.0258258    -0.0151492   0.000784387    -0.0139489    0.00376024    0.00303271   -0.00328696   -0.00133410    0.00133354   0.000290969  -8.28730e-05  -9.13246e-06  -4.46445e-05  -7.55015e-07  -3.29584e-06  -8.58757e-07  -2.50875e-07       1.91490       2.57993       2.66876       2.93441       2.91728       2.69806       2.50641       2.17178       1.97376       1.62598       1.38168       1.05028      0.846898      0.637220      0.460102      0.329193      0.223464      0.160328      0.101806     0.0702635     0.0408449     0.0257003     0.0150367    0.00861715    0.00487398    0.00255745    0.00136962   0.000636960   0.000316285   0.000138610   6.27993e-05   2.55741e-05   1.02217e-05   3.97131e-06   1.34158e-06   4.47671e-07
  22  17 3437.2066    3.1131  1.9135 12.5797 -0.0051  0.0340   0.0441   0.0833    0.0513   0.0000   440.5023       3.48318       13.0158      -3.28779     -0.678624      -3.00988       4.28577      -3.16950      -1.61745       1.44917       2.58744     -0.477984      -1.92873      0.137194     -0.833251     -0.164528      0.303550      0.846867      0.107725     -0.209551    -0.0549972     0.0664195    0.00260351    -0.0218483   -0.00740938    0.00139272    0.00152491  -0.000299336  -0.000236463  -6.96898e-06   3.36634e-07  -5.85541e-05  -2.83522e-05   8.44813e-06   4.19066e-07  -1.00534e-06       2.33519       3.13324       3.38891       3.44186       3.48821       3.14355       3.05518       2.69514       2.49156       2.02920       1.69045       1.32826       1.07321      0.790603      0.593389      0.423733      0.291951      0.205430      0.125906     0.0841382     0.0509046     0.0322764     0.0183096     0.0107260    0.00584958    0.00317201    0.00163672   0.000817040   0.000409865   0.000166885   8.46561e-05   3.08244e-05   1.39120e-05   4.98726e-06   1.72034e-06   6.04438e-07
  22  18 3582.1552    2.4758  2.9623 12.2509 -0.0027  0.0442   0.0309   0.1127    0.0395   0.0000   440.8170       5.12941       1.94439      -7.21098       7.26964       5.25456      -8.10793      -7.71675       2.21374     -0.536795      -1.62028      0.410842       1.23316      0.642915      0.137275     0.0611442     0.0324700     -0.136727    -0.0826169     -0.183469     0.0202582     0.0163599    0.00167007    -0.0101462    0.00384327    0.00812228    0.00201791  -0.000366856  -0.000741132   7.85767e-05  -0.000137759   4.62528e-05  -1.59171e-05  -1.72686e-05   6.34233e-07   1.74189e-07       3.05722       4.11558       4.43458       4.72248       4.57974       4.44723       4.04871       3.59893       3.09598       2.69380       2.17905       1.77282       1.35114       1.02439      0.749520      0.537855      0.373282      0.254475      0.172974      0.106931     0.0708514     0.0415375     0.0249575     0.0142301    0.00790989    0.00420647    0.00214565    0.00109188   0.000505788   0.000241220   0.000101019   4.52354e-05   1.72196e-05   6.66075e-06   2.26889e-06   7.89970e-07
  22  19 3726.8380    2.0503  4.4487 11.5688 -0.0039  0.0550   0.0223   0.1487    0.0398   0.0000   439.8344      -1.57235       3.60662      -9.57013       10.0005      -5.71262       1.82915      -1.77633      -3.43629      -4.26754       2.77690       1.10437      -1.23255     -0.780000      -1.03208     0.0432607     0.0906233      0.333272      0.704520     -0.241871     -0.122171     0.0704447     0.0479789    -0.0283261   -0.00175288   -0.00224608   -0.00456305   -0.00104908    0.00111904   5.59504e-05  -0.000266516   5.55758e-05   2.44988e-05  -2.50698e-06   5.12343e-06   7.85150e-08       3.84143       5.02945       5.63818       5.76285       5.77236       5.51158       5.08761       4.51835       3.89911       3.24492       2.71027       2.14515       1.69276       1.27879      0.920301      0.664939      0.461081      0.324761      0.211582      0.138661     0.0854254     0.0521920     0.0306854     0.0172155    0.00941301    0.00515673    0.00262744    0.00130029   0.000627183   0.000277569   0.000128824   5.20402e-05   2.14444e-05   8.24192e-06   2.82545e-06   9.66175e-07
  22  20 3871.7584    1.7255  6.0231 11.0613 -0.0013  0.0673   0.0169   0.1814    0.0380   0.0000   441.8690     0.0765705       4.56685      -2.43270      -4.73083       1.14437      -5.99806      -2.90519      -6.57661       5.78703       2.10926      -2.64285       3.00250      -1.17694      0.670288      0.212646      0.129460     -0.270644      0.320799     0.0897527     -0.149126    -0.0139428     0.0694231     0.0289571     0.0190347   -0.00363416   -0.00599385    0.00342975  -7.96613e-05  -0.000423632  -5.52587e-05   9.02558e-05   1.99733e-05  -1.46824e-05   5.37743e-06   1.67488e-07       4.60919       6.03728       6.85349       7.04163       6.85994       6.66118       6.03845       5.45956       4.82347       3.98121       3.30821       2.63867       2.00606       1.56673       1.14398      0.828086      0.574041      0.393840      0.255523      0.166249      0.103693     0.0627343     0.0378216     0.0213268     0.0117889    0.00645080    0.00324430    0.00165718   0.000774445   0.000361013   0.000159517   6.77509e-05   2.65789e-05   1.05948e-05   3.49576e-06   1.23412e-06
  22  21 4016.2984    1.4656  8.4524 10.7134 -0.0038  0.0859   0.0133   0.2375    0.0326   0.0000   433.1942       12.1008       16.2470       5.58445      -19.8274      -6.73678      -11.4115      -3.07610      -6.03590      -2.19593      -7.84732      0.590217       5.23088      -2.15694      -1.00591     0.0522914      0.172901      0.399141      0.518774     0.0514182      0.120673   -0.00233841    -0.0459649    -0.0189943    0.00213701  -0.000303638    0.00186332   0.000958725   0.000971520  -0.000138139  -0.000461805   0.000234750   6.67187e-05  -1.72219e-06  -6.00661e-06  -3.45524e-07       6.07258       7.73462       8.67934       9.06801       8.96638       8.60951       7.81662       7.07605       6.13226       5.20709       4.25139       3.44082       2.65145       2.01828       1.48484       1.06436      0.737890      0.507690      0.334874      0.220417      0.136335     0.0806819     0.0484767     0.0280254     0.0152838    0.00830178    0.00416081    0.00208070    0.00100239   0.000456434   0.000202708   8.33203e-05   3.38772e-05   1.30000e-05   4.42702e-06   1.53170e-06
  22  22 4161.0926    1.1756  9.8877 10.6524 -0.0029  0.1069   0.0117   0.3040    0.0285   0.0000   427.5516      -1.85347       15.2189      -1.93360      0.172441      -23.5344     -0.617844       4.18931       10.4315      -14.2136      -10.8817       13.2192      -1.85458      -3.75689      -2.80768       1.78578      0.691660     0.0346694      0.835846     -0.182214     -0.306882     -0.112108    -0.0637473     0.0260757     0.0231979   -0.00790245   -0.00858344   -0.00163608    0.00423928   0.000755309  -0.000101807  -1.51738e-05  -2.53477e-05  -1.32278e-05  -9.62037e-06  -3.57713e-07       7.37727       9.64788       10.9176       11.1404       11.0155       10.6750       9.65936       8.82646       7.51765       6.50712       5.35767       4.24393       3.32740       2.52910       1.83462       1.33576      0.928824      0.635936      0.421403      0.275330      0.170246      0.104099     0.0615156     0.0349703     0.0195829     0.0104109    0.00536528    0.00269480    0.00127927   0.000596113   0.000257788   0.000111141   4.36103e-05   1.69781e-05   5.86710e-06   1.97072e-06
  22  23 4305.5649    0.9573 12.0592 10.5475 -0.0074  0.1464   0.0103   0.3978    0.0263   0.0000   436.2032       8.96852       6.70562      -34.5738       8.14027      -14.1554       4.04977      -4.47467      -11.6015       1.24192      -5.47258      -2.37809       7.09319      0.989012       1.00167     -0.948644      0.290844      -1.00584     -0.347274     -0.465433     0.0117871     0.0954432     0.0927581    -0.0512779    -0.0141372     0.0417389     0.0122379   -0.00671872   -0.00213053  -7.47727e-05  -0.000868558  -8.55828e-05   0.000164654   1.64507e-05  -6.79575e-06   2.24639e-06       9.83706       13.0289       14.4845       15.0296       14.6753       14.1456       13.1037       11.7915       10.3933       8.69130       7.27696       5.92502       4.51225       3.46030       2.55146       1.86338       1.27006      0.888001      0.589293      0.388825      0.242281      0.147028     0.0885668     0.0508382     0.0289508     0.0153097    0.00797916    0.00400818    0.00192576   0.000902173   0.000394310   0.000167840   6.55160e-05   2.48552e-05   8.32430e-06   2.83688e-06
  22  25 4595.1211    0.6249 16.9453 10.2773  0.0027  0.2565   0.0072   0.6445    0.0209   0.0000   400.0309       17.1413       57.8958       62.7060      -22.8444      -48.4841      -18.8380       17.5720       9.20751       1.13548       3.88877      -5.77610     -0.741020       3.39127      -2.21344       3.58365       1.77543      -1.21402      0.787898       1.04798     -0.170962     0.0633496      0.139946    -0.0300676     0.0672243    -0.0206224    -0.0490991    0.00571788    0.00451857   -0.00257708  -0.000443821   0.000276080   2.33997e-05  -5.57211e-05   1.15940e-05   1.22035e-07       17.0890       22.5098       25.0554       26.3951       25.7328       25.0423       22.9747       20.6868       18.1691       15.2707       12.6114       10.1580       8.03401       6.11457       4.46075       3.28212       2.30707       1.59172       1.06378      0.700606      0.441092      0.270549      0.164660     0.0941441     0.0530249     0.0291939     0.0152765    0.00775124    0.00374470    0.00173870   0.000765175   0.000318524   0.000124944   4.75360e-05   1.55973e-05   5.22867e-06
  23   7 1969.6315    0.5692  0.4764  9.8102 -0.0046  0.0169   0.0156   0.0396    0.0435   0.0000   438.7336    -0.0209678       15.6625       1.30486      0.185735       1.64431       1.71484      0.102813     -0.575873     -0.848026     -0.421982       1.65720    -0.0326063      0.467089      0.254647      0.191143    -0.0463922     0.0963926    -0.0854047    -0.0260584     0.0362978   -0.00908798    0.00410096   -0.00395120    0.00309483   0.000676556  -0.000248037   0.000556000   3.15373e-05   1.74383e-05   7.16121e-05  -2.17427e-06  -4.83904e-06  -6.83237e-06   2.13740e-06  -3.70299e-07       1.25254       1.56244       1.64404       1.66085       1.77438       1.72580       1.65886       1.34161       1.12025       1.02113      0.849080      0.751579      0.538383      0.424084      0.286948      0.216703      0.154619      0.102481     0.0726536     0.0505672     0.0312182     0.0203980     0.0115842    0.00697172    0.00384660    0.00213487    0.00104449   0.000509840   0.000270515   0.000119583   6.08527e-05   2.50528e-05   1.15444e-05   4.38423e-06   1.83615e-06   6.55545e-07
  23   8 2131.0935    0.8251  0.6587 10.0726 -0.0031  0.0191   0.0181   0.0434    0.0504   0.0000   439.1538      -4.23762       15.2665       1.99922      -2.45777    -0.0801536      0.739535       2.03046     -0.483941      0.710828       1.34562     -0.213921     -0.622561      0.176909     -0.441914      0.265008     0.0122857      0.168866     0.0341531     0.0258101    -0.0321707    0.00298513    0.00210078    0.00738189  -0.000926425    0.00145625   0.000655819   0.000486929   1.48181e-05  -5.56772e-05   9.65663e-05  -4.03793e-05  -2.41834e-06   2.73460e-06   3.56598e-07  -1.84956e-07       1.15195       1.73088       1.74692       1.90414       1.82210       1.74718       1.52092       1.47051       1.25098       1.12712      0.936358      0.745535      0.581990      0.433838      0.328953      0.220405      0.166845      0.107214     0.0736303     0.0465323     0.0306612     0.0180887     0.0120430    0.00647964    0.00377254    0.00216658    0.00108215   0.000603229   0.000281531   0.000139504   6.32372e-05   2.86629e-05   1.22678e-05   4.91287e-06   1.92832e-06   7.38170e-07
  23   9 2287.4615    1.1863  0.7430 10.6915 -0.0044  0.0202   0.0248   0.0437    0.0609   0.0000   440.7384     -0.603089       8.70513      -3.35320      0.337305     -0.799785      0.454854      -2.04012       2.88966      0.950908     -0.419519      -1.72248     0.0175392     -0.817414     -0.524286      0.538191      0.236278    -0.0261149     0.0844498     0.0759426    0.00277799     0.0198882    0.00163903   -0.00115266   -0.00617049   -0.00399582   0.000939992   0.000266844   0.000157686  -0.000144089  -4.46334e-05  -6.17462e-05   5.20329e-06  -2.97719e-06  -3.32496e-06  -9.95056e-07       1.43451       1.87315       1.88207       2.12700       2.07671       1.95514       1.90134       1.70729       1.42956       1.12986      0.990378      0.835141      0.654516      0.463228      0.358437      0.272573      0.184646      0.127787     0.0856309     0.0603708     0.0375382     0.0230204     0.0129706    0.00791947    0.00453850    0.00248973    0.00119832   0.000614988   0.000322907   0.000166058   7.45956e-05   3.58147e-05   1.38121e-05   5.75601e-06   2.02865e-06   7.62404e-07
  23  10 2439.1570    1.5683  0.9095 11.1275 -0.0051  0.0215   0.0303   0.0528    0.0744   0.0000   439.9615      -3.04912       12.0015       2.57590       3.56324      -1.23041       1.30738      -1.66940     -0.222324      -1.58218     -0.152973      0.744667     -0.517606      0.679464      0.186816     -0.182893      0.186702      0.111012     -0.204877    -0.0344970    -0.0267442    -0.0407342    0.00639854    0.00521701   -0.00736727    0.00263402   0.000670388  -0.000870066   0.000301527   0.000257768   6.86959e-05  -1.74668e-06   1.77044e-05   9.98214e-06  -1.34212e-06  -1.70765e-06       1.49214       1.90533       2.12895       2.13217       2.18633       2.09912       1.95217       1.67897       1.56773       1.28531       1.06645      0.881158      0.643457      0.523843      0.387997      0.279598      0.196368      0.137011     0.0911403     0.0592338     0.0382643     0.0231977     0.0139492    0.00831468    0.00465690    0.00254031    0.00139210   0.000706697   0.000330790   0.000170291   7.37000e-05   3.52844e-05   1.35369e-05   6.51240e-06   2.23599e-06   8.71291e-07
  23  12 2737.5819    2.7375  0.8813 12.1509  0.0081  0.0204   0.0509   0.0488    0.0670   0.0000   438.7304      0.420452       15.9187      -6.69884     -0.857082      -1.75589      -4.46425     -0.966607     -0.491543      0.603983       1.40857     -0.572095     -0.597490     -0.196796     0.0870918      0.266539      0.124776     0.0918701     -0.173577     0.0245038     0.0342046     0.0578741   -0.00217090    -0.0131721   -0.00901451    0.00352511   0.000509881  -0.000215640  -2.84502e-05   2.58363e-05  -4.77009e-05   5.49771e-05   1.01302e-05   2.82773e-06  -2.88356e-06  -8.49204e-07       1.39728       1.85077       2.00166       2.17113       2.14175       2.02239       1.90778       1.70542       1.40122       1.20762       1.01845      0.805347      0.616971      0.449746      0.366516      0.265791      0.190114      0.125941     0.0871250     0.0538576     0.0364226     0.0213932     0.0142845    0.00779095    0.00466591    0.00245549    0.00132584   0.000653063   0.000333883   0.000157202   7.60994e-05   3.48520e-05   1.47433e-05   5.84864e-06   2.26697e-06   8.17357e-07
  23  13 2886.0993    3.5699  0.7307 12.8836 -0.0065  0.0186   0.0749   0.0447    0.0712   0.0000   439.7547       2.03933       13.2999      -1.72121      -2.69145      0.270705      0.484897      -2.78080      -2.60442     -0.337937      0.787899      0.198458     -0.515775      0.545295      0.407590    -0.0860268    -0.0168195      0.256363     -0.105515    -0.0665005     0.0720175   -0.00915845    -0.0135359    0.00688277    0.00384632    0.00170018  -0.000316274   0.000249296   0.000338007   0.000237659   3.71963e-05   7.85703e-06  -1.71160e-06   8.10578e-06   2.12285e-06  -7.52456e-08       1.30967       1.65913       1.75725       1.82735       1.87207       1.82716       1.74287       1.44590       1.27612       1.14359      0.892608      0.743472      0.580624      0.421514      0.324814      0.243680      0.177798      0.118694     0.0770559     0.0511958     0.0320628     0.0207652     0.0127108    0.00737719    0.00406444    0.00222506    0.00110898   0.000578022   0.000277934   0.000140153   6.09519e-05   2.76744e-05   1.14605e-05   4.74956e-06   1.83132e-06   7.11943e-07
  23  14 3033.4200    3.9004  0.8584 13.1097 -0.0050  0.0217   0.0769   0.0492    0.0770   0.0000   438.7602       3.68549       11.8574      -1.82808      -1.29519      -2.67901     -0.560581       2.72023     -0.148195    -0.0685545     -0.666035       1.68565      0.131043     -0.695059      0.527724      0.338447      0.239904     -0.138446    -0.0182324    -0.0349906     0.0433987   -0.00990100    0.00250857   -0.00159444    0.00334709   -0.00136025   -0.00195577   0.000462163  -0.000570876  -0.000162696   0.000108531  -3.93664e-05  -1.01134e-05   9.21756e-06   2.01114e-06   4.40570e-07       1.48388       1.83741       2.11627       2.04540       2.28276       2.21365       1.91013       1.64027       1.47050       1.24447       1.06614      0.872494      0.596687      0.490868      0.373405      0.270577      0.210167      0.133031     0.0853072     0.0572519     0.0370036     0.0232914     0.0155000    0.00902526    0.00486562    0.00271377    0.00142062   0.000701581   0.000341116   0.000162787   7.46372e-05   3.33869e-05   1.40427e-05   5.62105e-06   2.25259e-06   8.50384e-07
  23  15 3179.7226    4.0431  1.0079 13.1994 -0.0010  0.0246   0.0744   0.0569    0.0713   0.0000   437.5902       1.27527       13.5088      0.175206      0.552037      -4.72290      -1.81451      -2.27674      0.477059       2.86814       1.79089      0.524459       1.13529      0.870763     -0.595208      0.323004      0.405548    0.00210961    -0.0483539    0.00120162     0.0215396     0.0206501    -0.0182288    -0.0183681   -0.00544578    0.00126698   -0.00162646   -0.00120062   0.000193569   5.23066e-05   4.73856e-05   1.78277e-05   1.54842e-05  -5.11016e-06   1.69021e-06   9.31065e-07       1.57393       2.25138       2.35610       2.36383       2.50401       2.21652       2.15307       1.99951       1.75800       1.43723       1.22066      0.907281      0.786176      0.574804      0.428775      0.330905      0.227112      0.157406      0.100450     0.0657467     0.0409214     0.0255710     0.0153070    0.00908368    0.00504109    0.00278237    0.00150999   0.000759383   0.000406860   0.000180110   9.18463e-05   3.73425e-05   1.66039e-05   6.14047e-06   2.48978e-06   8.72978e-07
  23  16 3325.5274    3.5256  1.3120 13.1896  0.0007  0.0282   0.0606   0.0700    0.0584   0.0000   439.6426      0.816688       16.4792       1.45753       2.32561      -3.23682      -5.38189      -3.50569     -0.695258      -4.12370      0.304849      0.413740     -0.289519       1.87479      0.116755      0.680504      0.335733    -0.0783417     -0.171084     0.0237993     0.0723633    -0.0539854    0.00960484     0.0244669   -0.00664771   -0.00406090    0.00132781   0.000808057   0.000184536  -0.000208624  -7.95100e-05   3.14675e-06   2.08014e-05   7.32996e-06  -5.26124e-06  -1.50849e-06       1.78493       2.46555       2.59122       2.76447       2.75756       2.58399       2.43124       2.26208       1.86427       1.73432       1.38362       1.09689      0.879491      0.686979      0.503471      0.371700      0.254612      0.187055      0.117211     0.0810796     0.0505307     0.0313840     0.0190671     0.0116383    0.00617364    0.00376654    0.00187471    0.00102477   0.000504757   0.000230791   0.000114351   4.75334e-05   2.16153e-05   8.30928e-06   3.40332e-06   1.22233e-06
  23  17 3471.2875    2.8970  2.3378 12.3630 -0.0021  0.0360   0.0368   0.0935    0.0436   0.0000   440.4164      -5.84924       10.2898       3.56305       1.71896      -1.11612     -0.881466      -4.85256      -7.10373       2.38109     -0.758036       3.44253      -1.64256     -0.273720    -0.0781497      0.982027      0.267126    -0.0199803     0.0832395      0.176142     0.0261615    -0.0423826     0.0116806    -0.0188876   -0.00862456  -0.000802843    0.00381162  -2.36251e-05   0.000672820   0.000264235  -0.000137557   5.51801e-05   9.42278e-05   1.15143e-06  -9.77553e-06   9.60518e-07       2.47984       3.16467       3.53586       3.68969       3.73357       3.55009       3.25074       3.00457       2.48019       2.24360       1.78096       1.38307       1.16910      0.862247      0.656647      0.483739      0.328821      0.233739      0.160484      0.104898     0.0702851     0.0394394     0.0245612     0.0147804    0.00843350    0.00472451    0.00256077    0.00128240   0.000648297   0.000312895   0.000145343   6.59919e-05   2.63566e-05   1.13474e-05   4.35648e-06   1.56904e-06
  23  18 3616.7907    2.3202  3.4418 11.9857 -0.0037  0.0468   0.0264   0.1204    0.0364   0.0000   431.7101      -1.41600       19.5465      -6.35851       1.84748      -2.14296      -1.79990      -5.22245      -5.15757     -0.219310       4.31996     -0.465820      -4.63687     -0.891961     -0.229040       1.05744     -0.400142    -0.0621396      0.228854      0.140798     0.0210396     -0.100080    -0.0166010   0.000431997    -0.0133850   0.000889568  -6.55998e-05   -0.00108829   0.000677883  -0.000229770  -0.000337586   6.63474e-05   0.000112143   1.58487e-05   4.60129e-06  -1.74774e-06       3.10004       4.04210       4.50584       4.62506       4.72497       4.37302       4.17578       3.80401       3.23612       2.79862       2.32862       1.90341       1.47962       1.13550      0.864384      0.612423      0.440133      0.308633      0.204041      0.138144     0.0864565     0.0538473     0.0333375     0.0192083     0.0109018    0.00600676    0.00331685    0.00169232   0.000838741   0.000405397   0.000192062   8.56130e-05   3.63279e-05   1.48406e-05   5.70468e-06   2.04710e-06
  23  19 3762.0822    2.0118  4.8359 11.4130 -0.0040  0.0554   0.0201   0.1513    0.0363   0.0000   430.7396       7.46579       4.22555      -12.5853       5.39525      -9.31498      -8.60200      -3.87435       4.22481     -0.760569      -5.21722       2.21732      0.752891       1.60977       2.27993      0.116191    -0.0291043     -0.582278     -0.261347      0.228303    0.00638326     -0.166819    0.00992834    -0.0335005    0.00601058   -0.00594958    0.00226237    0.00283436   -0.00126070   -0.00208775  -0.000139044   0.000282696   5.64772e-05  -2.59384e-05   4.62650e-06   3.24239e-06       3.59692       4.76815       5.31709       5.39885       5.48586       5.29544       4.82326       4.40458       3.87166       3.32018       2.76553       2.21063       1.76997       1.33802       1.02152      0.747134      0.520930      0.371234      0.248666      0.159874      0.104129     0.0654464     0.0399739     0.0233670     0.0132834    0.00749326    0.00396098    0.00206218    0.00104895   0.000498626   0.000223603   0.000106852   4.37308e-05   1.82682e-05   6.65971e-06   2.49920e-06
  23  20 3907.2935    1.6805  7.0362 10.8535 -0.0026  0.0700   0.0149   0.1932    0.0352   0.0000   444.1062      -1.07501       4.48898      -1.54008       7.73895      -2.93155       1.07746      -5.29518      -4.64874       2.99965      -1.94023      -5.50096       2.38577       2.73469     -0.498097      -1.98449     -0.509534      0.195395     -0.284558     -0.385259     -0.162459      0.179288     0.0611355   -0.00530902    -0.0229382    0.00783521    0.00634016   -0.00218667    0.00118123  -0.000232204   0.000731449  -0.000100465  -4.97791e-05   2.65512e-06   5.39640e-06  -6.44424e-06       4.71212       6.15786       6.88017       7.07511       7.14807       6.79122       6.34851       5.64776       5.00658       4.19564       3.48326       2.83810       2.24334       1.70337       1.26551      0.945085      0.664968      0.466792      0.309087      0.206081      0.133186     0.0817390     0.0507208     0.0292900     0.0169744    0.00910070    0.00501591    0.00256363    0.00128795   0.000629296   0.000293578   0.000130182   5.45487e-05   2.26671e-05   8.33953e-06   3.12287e-06
  23  21 4052.5711    1.3401  8.5703 10.7223 -0.0028  0.0886   0.0127   0.2478    0.0307   0.0000   440.7707      0.998029       4.07265     -0.465073       5.87327      -13.6888      0.227955      -6.21952      -4.72899      -1.77320       5.49330      -3.78502      -1.31482     -0.497498      0.151640       1.47615      -1.74894     0.0973732     -0.487914      0.533921      0.146268     0.0117503     -0.129045    -0.0747227    -0.0206770   -0.00519140    0.00554909   -0.00352758   -0.00208508   0.000368485   0.000319015   2.58341e-05   9.51707e-05  -3.29032e-05  -2.91360e-05   1.08690e-06       5.97039       7.79519       8.71410       8.95856       8.95957       8.59895       8.04309       7.24931       6.25724       5.38927       4.56167       3.62531       2.87556       2.21387       1.65040       1.19384      0.864038      0.591183      0.404595      0.265938      0.169275      0.106797     0.0653082     0.0377701     0.0218039     0.0119358    0.00643117    0.00336518    0.00166876   0.000806176   0.000377240   0.000168235   7.26204e-05   2.97212e-05   1.11268e-05   4.15871e-06
  23  22 4197.6827    1.1182 10.6707 10.6418 -0.0062  0.1158   0.0112   0.3285    0.0268   0.0000   435.7767       13.3750       15.3274      -8.42134       20.7731      -10.8967      -1.41403       10.2541      0.294248      -18.9675     -0.785435      -3.66068       8.18787      -2.33412      -4.89071       1.77190       3.35390     -0.125521     -0.865242      0.127440      0.113842     -0.219196     0.0638542     0.0276418     0.0126763    -0.0421026    0.00369012     0.0102900   -0.00288029  -0.000424338  -0.000372583   0.000104092   0.000221931  -8.67970e-05   1.29015e-05   8.65726e-06       7.61601       10.0192       10.9881       11.5585       11.5623       11.0836       10.4466       9.10441       8.19829       6.99893       5.80757       4.72945       3.72952       2.85278       2.14389       1.59187       1.11010      0.790338      0.529207      0.354556      0.225722      0.142638     0.0873021     0.0517184     0.0294231     0.0165221    0.00898796    0.00455431    0.00237453    0.00112114   0.000518856   0.000243859   9.88552e-05   4.09838e-05   1.49683e-05   5.51410e-06
  23  23 4342.7186    0.9065 12.1918 10.5314  0.0003  0.1459   0.0100   0.4067    0.0248   0.0000   435.3076       18.5916       29.0672       20.7839     -0.222228      -8.20436       2.13718       5.19755      -6.61115      -16.7346       10.7528       10.7659      -1.47257      -2.57087     -0.978916      -1.52313      -3.00255      0.795191     -0.591250     -0.811967      0.441237      0.391378     0.0721994     0.0234233     0.0129017    -0.0238716    -0.0104927    0.00289731   -0.00594432   -0.00202797   0.000570632   0.000755616  -1.34468e-05  -8.18421e-05  -4.50510e-05   5.84130e-06       9.65635       12.5212       13.6499       14.7277       14.4785       13.8248       13.2031       11.7600       10.1832       8.70900       7.32937       5.92732       4.68967       3.60358       2.71371       1.98332       1.42419      0.998386      0.681215      0.448825      0.288587      0.184427      0.112460     0.0656105     0.0380394     0.0209018     0.0114834    0.00593725    0.00303627    0.00143448   0.000690275   0.000298622   0.000131985   5.21626e-05   1.95528e-05   7.10123e-06
  23  25 4632.6830    0.5620 15.2265 10.2504 -0.0088  0.2552   0.0071   0.6210    0.0203   0.0000   420.0501       55.0784       27.5995       10.2507       30.6944      -16.2931      -26.2056      -5.18756      -6.99691      -59.6802       43.0697       12.9251      -15.7978      -8.40592      -3.10725       5.74995      -1.53747      -1.01418      -2.65975     -0.909129      0.626245      0.589803     -0.125318     -0.257361    -0.0786701     0.0151986     0.0388299   -0.00123658   -0.00719466    0.00787246    0.00215108  -0.000408621  -0.000376597   1.78926e-05   0.000142713   8.00515e-06       16.7145       21.8348       24.6797       25.3727       25.5885       24.4862       22.6889       20.4985       18.0430       15.3336       13.0794       10.4552       8.23491       6.41023       4.79349       3.49078       2.51551       1.75676       1.19482      0.795532      0.518166      0.327276      0.199846      0.119458     0.0697480     0.0390863     0.0211730     0.0111335    0.00577147    0.00274530    0.00132973   0.000569391   0.000253657   9.94662e-05   3.63732e-05   1.30340e-05
  24   8 2156.7657    0.8582  0.6207 10.3569 -0.0076  0.0175   0.0192   0.0406    0.0492   0.0000   439.6482      -1.55086       15.9285     -0.714679      -1.42512       1.07110       2.03504     -0.435965      -2.29962       1.39087       1.32639       1.16368     0.0722956     -0.331026      0.320097    -0.0606640      0.146471     0.0368762     0.0720904    -0.0569916    0.00791481  -0.000241798    0.00815404   -0.00724906    -0.0146309   -0.00419868    0.00157932    0.00171380   5.77462e-05  -4.17489e-05  -3.33952e-05  -8.66944e-05   1.65071e-05   7.21417e-06   2.58819e-07   1.45964e-06       1.20863       1.54339       1.65008       1.66334       1.75679       1.70436       1.63149       1.42254       1.21667       1.01625      0.895884      0.721305      0.575462      0.423684      0.329376      0.250453      0.174977      0.126212     0.0846412     0.0581760     0.0373321     0.0243091     0.0144784    0.00918334    0.00507770    0.00292081    0.00154225   0.000786308   0.000400996   0.000198367   9.68381e-05   4.63349e-05   2.06304e-05   9.32019e-06   3.73635e-06   1.49588e-06
  24   9 2314.2770    1.2604  0.8657 10.7471 -0.0049  0.0207   0.0240   0.0503    0.0601   0.0000   436.9340      -2.77298       14.2501      -4.36944      -2.54343      -1.87520       1.16734       1.45968     -0.613379      -1.05209      -1.44136    -0.0771983      0.623682     0.0803751     -0.855317     0.0868124    0.00450812     0.0776775    -0.0246647    0.00329527     0.0500227     0.0400039    -0.0235207    -0.0123662     0.0110394    0.00660301   -0.00387508  -0.000450468   4.38862e-06  -9.46514e-05   6.48868e-05   6.91899e-05  -2.62565e-06  -1.36626e-05  -2.88461e-07   1.26260e-06       1.31372       1.72116       1.90736       1.90145       2.02631       1.75272       1.77529       1.61699       1.41096       1.19043       1.03531      0.872587      0.662966      0.514927      0.392965      0.289384      0.196167      0.143203     0.0979582     0.0660218     0.0423310     0.0265554     0.0174413    0.00938308    0.00617894    0.00330192    0.00181775    0.00105377   0.000470816   0.000266658   0.000120957   6.18737e-05   2.57938e-05   1.23575e-05   4.95019e-06   1.90605e-06
  24  10 2467.0554    1.6365  0.9605 11.5100 -0.0105  0.0234   0.0311   0.0595    0.0669   0.0000   439.1529      -5.39983       11.7049      -3.30850      0.871879     -0.595599     -0.348764      -4.63284     -0.264124      0.971558       1.05001      -2.21739    -0.0436649       1.55989      0.592821    -0.0650389      0.445474     0.0332370     0.0416142    -0.0582904    0.00844533     0.0384254   -0.00501899    -0.0140073   0.000270460  -0.000288597   0.000207287   0.000644313  -0.000609035   0.000619985  -0.000238900   6.07583e-06  -4.74005e-07  -1.81279e-05   8.89885e-06   4.24277e-06       1.48385       2.04098       2.12948       2.28708       2.26275       2.12841       2.20472       1.82130       1.63573       1.35912       1.20763      0.915899      0.780329      0.574245      0.440939      0.327253      0.246074      0.169061      0.110103     0.0781627     0.0480365     0.0331360     0.0184240     0.0122325    0.00689208    0.00392857    0.00213046    0.00112263   0.000583322   0.000289550   0.000145680   6.75708e-05   2.99949e-05   1.24373e-05   5.57900e-06   2.23151e-06
  24  11 2617.6811    2.2252  0.8951 11.9679 -0.0045  0.0196   0.0419   0.0534    0.0665   0.0000   438.9026       1.18206       17.5147      -2.40729      -3.71934       5.30935       2.85609     -0.413199     -0.608670     -0.292199       1.09290     -0.204544      -1.08404       1.10084     -0.208085     -0.153068     0.0140962     0.0336273    -0.0396360     -0.119431    0.00652576    -0.0288124     0.0413015    0.00489656   -0.00252772    0.00181336    0.00362396  -0.000385040   0.000666523   2.85182e-05   0.000212075  -1.89807e-05  -4.58757e-05  -7.69418e-06  -6.96215e-06  -1.38459e-06       1.27808       1.66430       1.75103       1.90971       1.95293       1.87197       1.72067       1.53818       1.30018       1.17707      0.973508      0.804033      0.609351      0.469856      0.372543      0.272277      0.188675      0.139457     0.0911812     0.0633519     0.0399570     0.0259108     0.0164130     0.0100382    0.00578690    0.00327774    0.00184884   0.000965559   0.000503208   0.000238214   0.000118516   5.28420e-05   2.54210e-05   1.05204e-05   4.54770e-06   1.72540e-06
[truncated: 1,677,664 more chars]
