# Supplementary material for: Global-Mode Analysis of Full-Disk Data from the Michelson Doppler Imager and the Helioseismic and Magnetic Imager
Source: Sol Phys. 2018 Jan 31;293(2):29. doi: 10.1007/s11207-017-1201-5 (PMC6566312; doi:10.1007/s11207-017-1201-5)
Supplement: Supplementary file 3 — (TAR 230.0 MB) [file 11207_2017_1201_MOESM3_ESM.tar › MDI/mdifd.3331.36]

   0  12 1822.1204    0.4804  0.2762 10.8395  0.0000  0.1048   0.1082   0.1468    0.2794   0.0000     0.0000       0.00000       0.00000       0.00000       0.00000       0.00000       0.00000       0.00000       0.00000       0.00000       0.00000       0.00000       0.00000       0.00000       0.00000       0.00000       0.00000       0.00000       0.00000       0.00000       0.00000       0.00000       0.00000       0.00000       0.00000       0.00000       0.00000       0.00000       0.00000       0.00000       0.00000       0.00000       0.00000       0.00000       0.00000       0.00000       0.00000       0.00000       0.00000       0.00000       0.00000       0.00000       0.00000       0.00000       0.00000       0.00000       0.00000       0.00000       0.00000       0.00000       0.00000       0.00000       0.00000       0.00000       0.00000       0.00000       0.00000       0.00000       0.00000       0.00000       0.00000       0.00000       0.00000       0.00000       0.00000       0.00000       0.00000       0.00000       0.00000       0.00000       0.00000       0.00000
   0  15 2228.8549    0.9647  0.9362 11.3488  0.0000  0.1722   0.1659   0.4097    0.5599   0.0000     0.0000       0.00000       0.00000       0.00000       0.00000       0.00000       0.00000       0.00000       0.00000       0.00000       0.00000       0.00000       0.00000       0.00000       0.00000       0.00000       0.00000       0.00000       0.00000       0.00000       0.00000       0.00000       0.00000       0.00000       0.00000       0.00000       0.00000       0.00000       0.00000       0.00000       0.00000       0.00000       0.00000       0.00000       0.00000       0.00000       0.00000       0.00000       0.00000       0.00000       0.00000       0.00000       0.00000       0.00000       0.00000       0.00000       0.00000       0.00000       0.00000       0.00000       0.00000       0.00000       0.00000       0.00000       0.00000       0.00000       0.00000       0.00000       0.00000       0.00000       0.00000       0.00000       0.00000       0.00000       0.00000       0.00000       0.00000       0.00000       0.00000       0.00000       0.00000       0.00000
   0  21 3033.8887    3.9552  0.8691  6.0047  0.0000  0.1117   0.4532   0.3081 1000.0000   0.0000     0.0000       0.00000       0.00000       0.00000       0.00000       0.00000       0.00000       0.00000       0.00000       0.00000       0.00000       0.00000       0.00000       0.00000       0.00000       0.00000       0.00000       0.00000       0.00000       0.00000       0.00000       0.00000       0.00000       0.00000       0.00000       0.00000       0.00000       0.00000       0.00000       0.00000       0.00000       0.00000       0.00000       0.00000       0.00000       0.00000       0.00000       0.00000       0.00000       0.00000       0.00000       0.00000       0.00000       0.00000       0.00000       0.00000       0.00000       0.00000       0.00000       0.00000       0.00000       0.00000       0.00000       0.00000       0.00000       0.00000       0.00000       0.00000       0.00000       0.00000       0.00000       0.00000       0.00000       0.00000       0.00000       0.00000       0.00000       0.00000       0.00000       0.00000       0.00000       0.00000
   0  24 3439.5890    3.2484  3.6406 10.9578  0.0184  0.2582   0.2195   0.9496    1.4000   0.0000     0.0000       0.00000       0.00000       0.00000       0.00000       0.00000       0.00000       0.00000       0.00000       0.00000       0.00000       0.00000       0.00000       0.00000       0.00000       0.00000       0.00000       0.00000       0.00000       0.00000       0.00000       0.00000       0.00000       0.00000       0.00000       0.00000       0.00000       0.00000       0.00000       0.00000       0.00000       0.00000       0.00000       0.00000       0.00000       0.00000       0.00000       0.00000       0.00000       0.00000       0.00000       0.00000       0.00000       0.00000       0.00000       0.00000       0.00000       0.00000       0.00000       0.00000       0.00000       0.00000       0.00000       0.00000       0.00000       0.00000       0.00000       0.00000       0.00000       0.00000       0.00000       0.00000       0.00000       0.00000       0.00000       0.00000       0.00000       0.00000       0.00000       0.00000       0.00000       0.00000
   0  25 3575.1913    2.9972  2.9338 12.3104  0.0000  0.2340   0.2380   1.0192    0.8461   0.0000     0.0000       0.00000       0.00000       0.00000       0.00000       0.00000       0.00000       0.00000       0.00000       0.00000       0.00000       0.00000       0.00000       0.00000       0.00000       0.00000       0.00000       0.00000       0.00000       0.00000       0.00000       0.00000       0.00000       0.00000       0.00000       0.00000       0.00000       0.00000       0.00000       0.00000       0.00000       0.00000       0.00000       0.00000       0.00000       0.00000       0.00000       0.00000       0.00000       0.00000       0.00000       0.00000       0.00000       0.00000       0.00000       0.00000       0.00000       0.00000       0.00000       0.00000       0.00000       0.00000       0.00000       0.00000       0.00000       0.00000       0.00000       0.00000       0.00000       0.00000       0.00000       0.00000       0.00000       0.00000       0.00000       0.00000       0.00000       0.00000       0.00000       0.00000       0.00000       0.00000
   1  12 1885.2024    0.4812  0.8988 10.3363  0.0025  0.1500   0.0414   0.1907    0.2276   0.0000   415.7833      -103.821       0.00000       0.00000       0.00000       0.00000       0.00000       0.00000       0.00000       0.00000       0.00000       0.00000       0.00000       0.00000       0.00000       0.00000       0.00000       0.00000       0.00000       0.00000       0.00000       0.00000       0.00000       0.00000       0.00000       0.00000       0.00000       0.00000       0.00000       0.00000       0.00000       0.00000       0.00000       0.00000       0.00000       0.00000       166.719       118.364       0.00000       0.00000       0.00000       0.00000       0.00000       0.00000       0.00000       0.00000       0.00000       0.00000       0.00000       0.00000       0.00000       0.00000       0.00000       0.00000       0.00000       0.00000       0.00000       0.00000       0.00000       0.00000       0.00000       0.00000       0.00000       0.00000       0.00000       0.00000       0.00000       0.00000       0.00000       0.00000       0.00000       0.00000
   1  13 2020.7911    0.6775  1.9034 10.3364  0.0376  0.2161   0.0406   0.2766    0.2005   0.0000   364.1356       3.94130       0.00000       0.00000       0.00000       0.00000       0.00000       0.00000       0.00000       0.00000       0.00000       0.00000       0.00000       0.00000       0.00000       0.00000       0.00000       0.00000       0.00000       0.00000       0.00000       0.00000       0.00000       0.00000       0.00000       0.00000       0.00000       0.00000       0.00000       0.00000       0.00000       0.00000       0.00000       0.00000       0.00000       0.00000       297.864       118.390       0.00000       0.00000       0.00000       0.00000       0.00000       0.00000       0.00000       0.00000       0.00000       0.00000       0.00000       0.00000       0.00000       0.00000       0.00000       0.00000       0.00000       0.00000       0.00000       0.00000       0.00000       0.00000       0.00000       0.00000       0.00000       0.00000       0.00000       0.00000       0.00000       0.00000       0.00000       0.00000       0.00000       0.00000
   1  14 2156.7567    0.9187  0.8288 10.0346  0.0000  0.0690   0.0582   0.1517    0.3991   0.0000   443.4895       29.6039       0.00000       0.00000       0.00000       0.00000       0.00000       0.00000       0.00000       0.00000       0.00000       0.00000       0.00000       0.00000       0.00000       0.00000       0.00000       0.00000       0.00000       0.00000       0.00000       0.00000       0.00000       0.00000       0.00000       0.00000       0.00000       0.00000       0.00000       0.00000       0.00000       0.00000       0.00000       0.00000       0.00000       0.00000       81.4447       51.6710       0.00000       0.00000       0.00000       0.00000       0.00000       0.00000       0.00000       0.00000       0.00000       0.00000       0.00000       0.00000       0.00000       0.00000       0.00000       0.00000       0.00000       0.00000       0.00000       0.00000       0.00000       0.00000       0.00000       0.00000       0.00000       0.00000       0.00000       0.00000       0.00000       0.00000       0.00000       0.00000       0.00000       0.00000
   1  15 2291.9198    1.3113  0.9291 10.3019  0.0000  0.0750   0.0816   0.1750    0.6478   0.0000   352.8095      -17.3250       0.00000       0.00000       0.00000       0.00000       0.00000       0.00000       0.00000       0.00000       0.00000       0.00000       0.00000       0.00000       0.00000       0.00000       0.00000       0.00000       0.00000       0.00000       0.00000       0.00000       0.00000       0.00000       0.00000       0.00000       0.00000       0.00000       0.00000       0.00000       0.00000       0.00000       0.00000       0.00000       0.00000       0.00000       99.3315       47.0647       0.00000       0.00000       0.00000       0.00000       0.00000       0.00000       0.00000       0.00000       0.00000       0.00000       0.00000       0.00000       0.00000       0.00000       0.00000       0.00000       0.00000       0.00000       0.00000       0.00000       0.00000       0.00000       0.00000       0.00000       0.00000       0.00000       0.00000       0.00000       0.00000       0.00000       0.00000       0.00000       0.00000       0.00000
   1  16 2425.6254    1.4731  0.5615 11.7778  0.0000  0.0586   0.1140   0.1287    0.2599   0.0000   452.0969       29.5163       0.00000       0.00000       0.00000       0.00000       0.00000       0.00000       0.00000       0.00000       0.00000       0.00000       0.00000       0.00000       0.00000       0.00000       0.00000       0.00000       0.00000       0.00000       0.00000       0.00000       0.00000       0.00000       0.00000       0.00000       0.00000       0.00000       0.00000       0.00000       0.00000       0.00000       0.00000       0.00000       0.00000       0.00000       58.4584       45.9514       0.00000       0.00000       0.00000       0.00000       0.00000       0.00000       0.00000       0.00000       0.00000       0.00000       0.00000       0.00000       0.00000       0.00000       0.00000       0.00000       0.00000       0.00000       0.00000       0.00000       0.00000       0.00000       0.00000       0.00000       0.00000       0.00000       0.00000       0.00000       0.00000       0.00000       0.00000       0.00000       0.00000       0.00000
   1  19 2828.3309    2.9745  0.9308  5.6843  0.0000  0.0652   0.1635   0.1590  342.4938   0.0000   408.1879       121.275       0.00000       0.00000       0.00000       0.00000       0.00000       0.00000       0.00000       0.00000       0.00000       0.00000       0.00000       0.00000       0.00000       0.00000       0.00000       0.00000       0.00000       0.00000       0.00000       0.00000       0.00000       0.00000       0.00000       0.00000       0.00000       0.00000       0.00000       0.00000       0.00000       0.00000       0.00000       0.00000       0.00000       0.00000       86.8233       43.8283       0.00000       0.00000       0.00000       0.00000       0.00000       0.00000       0.00000       0.00000       0.00000       0.00000       0.00000       0.00000       0.00000       0.00000       0.00000       0.00000       0.00000       0.00000       0.00000       0.00000       0.00000       0.00000       0.00000       0.00000       0.00000       0.00000       0.00000       0.00000       0.00000       0.00000       0.00000       0.00000       0.00000       0.00000
   1  21 3098.5640    3.9531  1.0214 10.8782  0.0000  0.0624   0.2247   0.2210    4.8086   0.0000   418.1407       107.253       0.00000       0.00000       0.00000       0.00000       0.00000       0.00000       0.00000       0.00000       0.00000       0.00000       0.00000       0.00000       0.00000       0.00000       0.00000       0.00000       0.00000       0.00000       0.00000       0.00000       0.00000       0.00000       0.00000       0.00000       0.00000       0.00000       0.00000       0.00000       0.00000       0.00000       0.00000       0.00000       0.00000       0.00000       70.9151       49.4606       0.00000       0.00000       0.00000       0.00000       0.00000       0.00000       0.00000       0.00000       0.00000       0.00000       0.00000       0.00000       0.00000       0.00000       0.00000       0.00000       0.00000       0.00000       0.00000       0.00000       0.00000       0.00000       0.00000       0.00000       0.00000       0.00000       0.00000       0.00000       0.00000       0.00000       0.00000       0.00000       0.00000       0.00000
   1  24 3504.3644    3.3301  3.1297  4.1663  0.0000  0.1261   0.1088   0.3712  847.9640   0.0000   494.4466       167.351       0.00000       0.00000       0.00000       0.00000       0.00000       0.00000       0.00000       0.00000       0.00000       0.00000       0.00000       0.00000       0.00000       0.00000       0.00000       0.00000       0.00000       0.00000       0.00000       0.00000       0.00000       0.00000       0.00000       0.00000       0.00000       0.00000       0.00000       0.00000       0.00000       0.00000       0.00000       0.00000       0.00000       0.00000       164.474       85.3716       0.00000       0.00000       0.00000       0.00000       0.00000       0.00000       0.00000       0.00000       0.00000       0.00000       0.00000       0.00000       0.00000       0.00000       0.00000       0.00000       0.00000       0.00000       0.00000       0.00000       0.00000       0.00000       0.00000       0.00000       0.00000       0.00000       0.00000       0.00000       0.00000       0.00000       0.00000       0.00000       0.00000       0.00000
   1  26 3776.8193    2.2830  5.9488 11.0694  0.0000  0.2207   0.0571   0.6175    0.2984   0.0000   221.4651       528.095       0.00000       0.00000       0.00000       0.00000       0.00000       0.00000       0.00000       0.00000       0.00000       0.00000       0.00000       0.00000       0.00000       0.00000       0.00000       0.00000       0.00000       0.00000       0.00000       0.00000       0.00000       0.00000       0.00000       0.00000       0.00000       0.00000       0.00000       0.00000       0.00000       0.00000       0.00000       0.00000       0.00000       0.00000       262.188       164.456       0.00000       0.00000       0.00000       0.00000       0.00000       0.00000       0.00000       0.00000       0.00000       0.00000       0.00000       0.00000       0.00000       0.00000       0.00000       0.00000       0.00000       0.00000       0.00000       0.00000       0.00000       0.00000       0.00000       0.00000       0.00000       0.00000       0.00000       0.00000       0.00000       0.00000       0.00000       0.00000       0.00000       0.00000
   2  13 2082.0568    0.7293  0.8153 10.2161  0.0000  0.0711   0.0382   0.1161    0.2770   0.0000   405.5206       39.0150       22.4414       3.36041       0.00000       0.00000       0.00000       0.00000       0.00000       0.00000       0.00000       0.00000       0.00000       0.00000       0.00000       0.00000       0.00000       0.00000       0.00000       0.00000       0.00000       0.00000       0.00000       0.00000       0.00000       0.00000       0.00000       0.00000       0.00000       0.00000       0.00000       0.00000       0.00000       0.00000       0.00000       0.00000       61.9620       46.9226       21.8433       7.63625       0.00000       0.00000       0.00000       0.00000       0.00000       0.00000       0.00000       0.00000       0.00000       0.00000       0.00000       0.00000       0.00000       0.00000       0.00000       0.00000       0.00000       0.00000       0.00000       0.00000       0.00000       0.00000       0.00000       0.00000       0.00000       0.00000       0.00000       0.00000       0.00000       0.00000       0.00000       0.00000
   2  14 2217.6332    1.1019  0.9608 10.1243  0.0000  0.0650   0.0499   0.1203    0.5347   0.0000   369.6990       26.1902       11.6122       11.8447       0.00000       0.00000       0.00000       0.00000       0.00000       0.00000       0.00000       0.00000       0.00000       0.00000       0.00000       0.00000       0.00000       0.00000       0.00000       0.00000       0.00000       0.00000       0.00000       0.00000       0.00000       0.00000       0.00000       0.00000       0.00000       0.00000       0.00000       0.00000       0.00000       0.00000       0.00000       0.00000       52.0617       40.6568       21.8910       7.18582       0.00000       0.00000       0.00000       0.00000       0.00000       0.00000       0.00000       0.00000       0.00000       0.00000       0.00000       0.00000       0.00000       0.00000       0.00000       0.00000       0.00000       0.00000       0.00000       0.00000       0.00000       0.00000       0.00000       0.00000       0.00000       0.00000       0.00000       0.00000       0.00000       0.00000       0.00000       0.00000
   2  15 2352.1860    1.4882  0.8764  2.7987  0.0000  0.0455   0.0708   0.1338  981.1808   0.0000   348.7412      -4.57883       16.0638     -0.127285       0.00000       0.00000       0.00000       0.00000       0.00000       0.00000       0.00000       0.00000       0.00000       0.00000       0.00000       0.00000       0.00000       0.00000       0.00000       0.00000       0.00000       0.00000       0.00000       0.00000       0.00000       0.00000       0.00000       0.00000       0.00000       0.00000       0.00000       0.00000       0.00000       0.00000       0.00000       0.00000       36.6632       27.8586       15.2900       4.89658       0.00000       0.00000       0.00000       0.00000       0.00000       0.00000       0.00000       0.00000       0.00000       0.00000       0.00000       0.00000       0.00000       0.00000       0.00000       0.00000       0.00000       0.00000       0.00000       0.00000       0.00000       0.00000       0.00000       0.00000       0.00000       0.00000       0.00000       0.00000       0.00000       0.00000       0.00000       0.00000
   2  17 2619.6798    2.3783  1.0802  0.2345  0.0000  0.0517   0.1016   0.1458 1000.0000   0.0000   459.0740       49.4668       14.0947       7.11364       0.00000       0.00000       0.00000       0.00000       0.00000       0.00000       0.00000       0.00000       0.00000       0.00000       0.00000       0.00000       0.00000       0.00000       0.00000       0.00000       0.00000       0.00000       0.00000       0.00000       0.00000       0.00000       0.00000       0.00000       0.00000       0.00000       0.00000       0.00000       0.00000       0.00000       0.00000       0.00000       38.7253       31.4734       18.0315       6.64474       0.00000       0.00000       0.00000       0.00000       0.00000       0.00000       0.00000       0.00000       0.00000       0.00000       0.00000       0.00000       0.00000       0.00000       0.00000       0.00000       0.00000       0.00000       0.00000       0.00000       0.00000       0.00000       0.00000       0.00000       0.00000       0.00000       0.00000       0.00000       0.00000       0.00000       0.00000       0.00000
   2  19 2889.8067    3.1222  1.2154  1.5052  0.0000  0.0544   0.1333   0.1733 1000.0000   0.0000   441.7326       118.326       29.6538      -11.0363       0.00000       0.00000       0.00000       0.00000       0.00000       0.00000       0.00000       0.00000       0.00000       0.00000       0.00000       0.00000       0.00000       0.00000       0.00000       0.00000       0.00000       0.00000       0.00000       0.00000       0.00000       0.00000       0.00000       0.00000       0.00000       0.00000       0.00000       0.00000       0.00000       0.00000       0.00000       0.00000       36.7246       33.8916       18.4751       7.78753       0.00000       0.00000       0.00000       0.00000       0.00000       0.00000       0.00000       0.00000       0.00000       0.00000       0.00000       0.00000       0.00000       0.00000       0.00000       0.00000       0.00000       0.00000       0.00000       0.00000       0.00000       0.00000       0.00000       0.00000       0.00000       0.00000       0.00000       0.00000       0.00000       0.00000       0.00000       0.00000
   2  21 3160.1641    3.7767  1.3840 11.1433  0.0000  0.0635   0.1433   0.1706    2.1811   0.0000   394.4607       94.9508      -32.5027       3.27844       0.00000       0.00000       0.00000       0.00000       0.00000       0.00000       0.00000       0.00000       0.00000       0.00000       0.00000       0.00000       0.00000       0.00000       0.00000       0.00000       0.00000       0.00000       0.00000       0.00000       0.00000       0.00000       0.00000       0.00000       0.00000       0.00000       0.00000       0.00000       0.00000       0.00000       0.00000       0.00000       48.7058       41.2001       19.5573       8.10729       0.00000       0.00000       0.00000       0.00000       0.00000       0.00000       0.00000       0.00000       0.00000       0.00000       0.00000       0.00000       0.00000       0.00000       0.00000       0.00000       0.00000       0.00000       0.00000       0.00000       0.00000       0.00000       0.00000       0.00000       0.00000       0.00000       0.00000       0.00000       0.00000       0.00000       0.00000       0.00000
   2  22 3295.3473    3.9194  1.9576  8.6743  0.0000  0.0801   0.1263   0.1989   16.7638   0.0000   413.9503       92.8123      -8.61839      -5.68505       0.00000       0.00000       0.00000       0.00000       0.00000       0.00000       0.00000       0.00000       0.00000       0.00000       0.00000       0.00000       0.00000       0.00000       0.00000       0.00000       0.00000       0.00000       0.00000       0.00000       0.00000       0.00000       0.00000       0.00000       0.00000       0.00000       0.00000       0.00000       0.00000       0.00000       0.00000       0.00000       61.1808       50.4781       25.1871       8.94204       0.00000       0.00000       0.00000       0.00000       0.00000       0.00000       0.00000       0.00000       0.00000       0.00000       0.00000       0.00000       0.00000       0.00000       0.00000       0.00000       0.00000       0.00000       0.00000       0.00000       0.00000       0.00000       0.00000       0.00000       0.00000       0.00000       0.00000       0.00000       0.00000       0.00000       0.00000       0.00000
   2  24 3567.1408    2.9480  3.5121 10.9514  0.0000  0.1106   0.0733   0.2815    0.7200   0.0000   411.9189       166.522      -23.3103       1.60286       0.00000       0.00000       0.00000       0.00000       0.00000       0.00000       0.00000       0.00000       0.00000       0.00000       0.00000       0.00000       0.00000       0.00000       0.00000       0.00000       0.00000       0.00000       0.00000       0.00000       0.00000       0.00000       0.00000       0.00000       0.00000       0.00000       0.00000       0.00000       0.00000       0.00000       0.00000       0.00000       75.8149       66.3191       38.4008       15.2990       0.00000       0.00000       0.00000       0.00000       0.00000       0.00000       0.00000       0.00000       0.00000       0.00000       0.00000       0.00000       0.00000       0.00000       0.00000       0.00000       0.00000       0.00000       0.00000       0.00000       0.00000       0.00000       0.00000       0.00000       0.00000       0.00000       0.00000       0.00000       0.00000       0.00000       0.00000       0.00000
   3  11 1865.2074    0.4584  0.6233  9.7824  0.0000  0.0603   0.0280   0.1426    0.1924   0.0000   444.0234      -20.9399       10.6348       19.4705       6.92817      -1.11221       0.00000       0.00000       0.00000       0.00000       0.00000       0.00000       0.00000       0.00000       0.00000       0.00000       0.00000       0.00000       0.00000       0.00000       0.00000       0.00000       0.00000       0.00000       0.00000       0.00000       0.00000       0.00000       0.00000       0.00000       0.00000       0.00000       0.00000       0.00000       0.00000       0.00000       27.8655       33.5736       20.9216       8.70737       6.06233       1.83294       0.00000       0.00000       0.00000       0.00000       0.00000       0.00000       0.00000       0.00000       0.00000       0.00000       0.00000       0.00000       0.00000       0.00000       0.00000       0.00000       0.00000       0.00000       0.00000       0.00000       0.00000       0.00000       0.00000       0.00000       0.00000       0.00000       0.00000       0.00000       0.00000       0.00000
   3  13 2137.7601    0.7879  0.7607  9.8775  0.0000  0.0419   0.0371   0.1105    0.3260   0.0000   397.3158       1.40238       28.5965      -3.32098       12.5083       1.44907       0.00000       0.00000       0.00000       0.00000       0.00000       0.00000       0.00000       0.00000       0.00000       0.00000       0.00000       0.00000       0.00000       0.00000       0.00000       0.00000       0.00000       0.00000       0.00000       0.00000       0.00000       0.00000       0.00000       0.00000       0.00000       0.00000       0.00000       0.00000       0.00000       0.00000       21.8323       20.2674       15.1581       8.44233       3.71124       1.05010       0.00000       0.00000       0.00000       0.00000       0.00000       0.00000       0.00000       0.00000       0.00000       0.00000       0.00000       0.00000       0.00000       0.00000       0.00000       0.00000       0.00000       0.00000       0.00000       0.00000       0.00000       0.00000       0.00000       0.00000       0.00000       0.00000       0.00000       0.00000       0.00000       0.00000
   3  14 2273.4716    1.1494  0.7379 10.4572  0.0000  0.0438   0.0524   0.1028    0.3587   0.0000   414.3388       19.0149      -7.11665       4.73807     -0.938108    -0.0707988       0.00000       0.00000       0.00000       0.00000       0.00000       0.00000       0.00000       0.00000       0.00000       0.00000       0.00000       0.00000       0.00000       0.00000       0.00000       0.00000       0.00000       0.00000       0.00000       0.00000       0.00000       0.00000       0.00000       0.00000       0.00000       0.00000       0.00000       0.00000       0.00000       0.00000       23.9857       22.2229       16.6309       8.40803       4.23841       1.13538       0.00000       0.00000       0.00000       0.00000       0.00000       0.00000       0.00000       0.00000       0.00000       0.00000       0.00000       0.00000       0.00000       0.00000       0.00000       0.00000       0.00000       0.00000       0.00000       0.00000       0.00000       0.00000       0.00000       0.00000       0.00000       0.00000       0.00000       0.00000       0.00000       0.00000
   3  17 2676.2254    2.5709  1.1332  6.8131  0.0000  0.0480   0.0980   0.1306   72.8343   0.0000   432.6940       46.6579       23.1595      -9.08608       4.82132     -0.944540       0.00000       0.00000       0.00000       0.00000       0.00000       0.00000       0.00000       0.00000       0.00000       0.00000       0.00000       0.00000       0.00000       0.00000       0.00000       0.00000       0.00000       0.00000       0.00000       0.00000       0.00000       0.00000       0.00000       0.00000       0.00000       0.00000       0.00000       0.00000       0.00000       0.00000       26.4248       25.1845       17.6643       9.77303       4.23750       1.24772       0.00000       0.00000       0.00000       0.00000       0.00000       0.00000       0.00000       0.00000       0.00000       0.00000       0.00000       0.00000       0.00000       0.00000       0.00000       0.00000       0.00000       0.00000       0.00000       0.00000       0.00000       0.00000       0.00000       0.00000       0.00000       0.00000       0.00000       0.00000       0.00000       0.00000
   3  19 2947.1921    3.9991  0.8614 11.5773  0.0007  0.0384   0.1637   0.1122    1.3963   0.0000   446.1551       25.1143       18.9573      -4.46734      -7.96447      0.551818       0.00000       0.00000       0.00000       0.00000       0.00000       0.00000       0.00000       0.00000       0.00000       0.00000       0.00000       0.00000       0.00000       0.00000       0.00000       0.00000       0.00000       0.00000       0.00000       0.00000       0.00000       0.00000       0.00000       0.00000       0.00000       0.00000       0.00000       0.00000       0.00000       0.00000       21.3968       20.4231       14.0752       7.77196       3.33127       1.01728       0.00000       0.00000       0.00000       0.00000       0.00000       0.00000       0.00000       0.00000       0.00000       0.00000       0.00000       0.00000       0.00000       0.00000       0.00000       0.00000       0.00000       0.00000       0.00000       0.00000       0.00000       0.00000       0.00000       0.00000       0.00000       0.00000       0.00000       0.00000       0.00000       0.00000
   3  20 3082.5018    4.2117  1.1536  3.1223  0.0000  0.0447   0.1594   0.1378 1000.0000   0.0000   399.2365       54.5593       12.6454       14.2112      -1.84495      -2.95593       0.00000       0.00000       0.00000       0.00000       0.00000       0.00000       0.00000       0.00000       0.00000       0.00000       0.00000       0.00000       0.00000       0.00000       0.00000       0.00000       0.00000       0.00000       0.00000       0.00000       0.00000       0.00000       0.00000       0.00000       0.00000       0.00000       0.00000       0.00000       0.00000       0.00000       24.5456       22.1201       16.5582       9.94773       4.07156       1.13403       0.00000       0.00000       0.00000       0.00000       0.00000       0.00000       0.00000       0.00000       0.00000       0.00000       0.00000       0.00000       0.00000       0.00000       0.00000       0.00000       0.00000       0.00000       0.00000       0.00000       0.00000       0.00000       0.00000       0.00000       0.00000       0.00000       0.00000       0.00000       0.00000       0.00000
   3  21 3218.1110    3.8499  1.2444 12.4193  0.0000  0.0501   0.1423   0.1484    0.6938   0.0000   406.1229       53.7109       8.96463      -3.46416     0.0406431       1.27253       0.00000       0.00000       0.00000       0.00000       0.00000       0.00000       0.00000       0.00000       0.00000       0.00000       0.00000       0.00000       0.00000       0.00000       0.00000       0.00000       0.00000       0.00000       0.00000       0.00000       0.00000       0.00000       0.00000       0.00000       0.00000       0.00000       0.00000       0.00000       0.00000       0.00000       26.6306       26.0251       18.0384       10.1341       4.48765       1.39323       0.00000       0.00000       0.00000       0.00000       0.00000       0.00000       0.00000       0.00000       0.00000       0.00000       0.00000       0.00000       0.00000       0.00000       0.00000       0.00000       0.00000       0.00000       0.00000       0.00000       0.00000       0.00000       0.00000       0.00000       0.00000       0.00000       0.00000       0.00000       0.00000       0.00000
   3  22 3353.7575    3.8480  1.8884 -0.3908  0.0000  0.0618   0.1156   0.1762 1000.0000   0.0000   413.8527       53.3930       36.6556       14.8825      -4.99688      0.297555       0.00000       0.00000       0.00000       0.00000       0.00000       0.00000       0.00000       0.00000       0.00000       0.00000       0.00000       0.00000       0.00000       0.00000       0.00000       0.00000       0.00000       0.00000       0.00000       0.00000       0.00000       0.00000       0.00000       0.00000       0.00000       0.00000       0.00000       0.00000       0.00000       0.00000       27.9357       31.2879       20.3646       13.5437       5.52450       2.14933       0.00000       0.00000       0.00000       0.00000       0.00000       0.00000       0.00000       0.00000       0.00000       0.00000       0.00000       0.00000       0.00000       0.00000       0.00000       0.00000       0.00000       0.00000       0.00000       0.00000       0.00000       0.00000       0.00000       0.00000       0.00000       0.00000       0.00000       0.00000       0.00000       0.00000
   3  23 3489.8520    3.0278  3.0597 10.9681  0.0000  0.0858   0.0736   0.2221    0.6093   0.0000   411.8707       2.08516      -24.6253       10.9950      -4.80033      0.499706       0.00000       0.00000       0.00000       0.00000       0.00000       0.00000       0.00000       0.00000       0.00000       0.00000       0.00000       0.00000       0.00000       0.00000       0.00000       0.00000       0.00000       0.00000       0.00000       0.00000       0.00000       0.00000       0.00000       0.00000       0.00000       0.00000       0.00000       0.00000       0.00000       0.00000       46.9035       42.1572       31.6883       19.1683       7.90810       2.22860       0.00000       0.00000       0.00000       0.00000       0.00000       0.00000       0.00000       0.00000       0.00000       0.00000       0.00000       0.00000       0.00000       0.00000       0.00000       0.00000       0.00000       0.00000       0.00000       0.00000       0.00000       0.00000       0.00000       0.00000       0.00000       0.00000       0.00000       0.00000       0.00000       0.00000
   3  24 3626.3505    2.5280  3.7407 11.2851  0.0012  0.0984   0.0594   0.2575    0.3075   0.0000   482.3956       176.747       36.7876       20.8936      -7.96505      -4.14657       0.00000       0.00000       0.00000       0.00000       0.00000       0.00000       0.00000       0.00000       0.00000       0.00000       0.00000       0.00000       0.00000       0.00000       0.00000       0.00000       0.00000       0.00000       0.00000       0.00000       0.00000       0.00000       0.00000       0.00000       0.00000       0.00000       0.00000       0.00000       0.00000       0.00000       51.0089       49.3668       35.6867       20.2027       9.19994       2.79697       0.00000       0.00000       0.00000       0.00000       0.00000       0.00000       0.00000       0.00000       0.00000       0.00000       0.00000       0.00000       0.00000       0.00000       0.00000       0.00000       0.00000       0.00000       0.00000       0.00000       0.00000       0.00000       0.00000       0.00000       0.00000       0.00000       0.00000       0.00000       0.00000       0.00000
   3  25 3763.4761    2.2765  5.6715 10.5899  0.0000  0.1215   0.0467   0.3594    0.3765   0.0000   600.1673       50.1593       44.8098      -36.1326      -17.1956      -7.59263       0.00000       0.00000       0.00000       0.00000       0.00000       0.00000       0.00000       0.00000       0.00000       0.00000       0.00000       0.00000       0.00000       0.00000       0.00000       0.00000       0.00000       0.00000       0.00000       0.00000       0.00000       0.00000       0.00000       0.00000       0.00000       0.00000       0.00000       0.00000       0.00000       0.00000       64.9315       62.0850       44.4609       25.0204       11.2094       3.35905       0.00000       0.00000       0.00000       0.00000       0.00000       0.00000       0.00000       0.00000       0.00000       0.00000       0.00000       0.00000       0.00000       0.00000       0.00000       0.00000       0.00000       0.00000       0.00000       0.00000       0.00000       0.00000       0.00000       0.00000       0.00000       0.00000       0.00000       0.00000       0.00000       0.00000
   4   9 1640.8705    0.2239  0.4602  9.9321 -0.0027  0.0881   0.0166   0.1278    0.0734   0.0000   433.2578       6.47615       20.0744       17.0752      -1.30468    -0.0158952      0.219528   -0.00193084       0.00000       0.00000       0.00000       0.00000       0.00000       0.00000       0.00000       0.00000       0.00000       0.00000       0.00000       0.00000       0.00000       0.00000       0.00000       0.00000       0.00000       0.00000       0.00000       0.00000       0.00000       0.00000       0.00000       0.00000       0.00000       0.00000       0.00000       0.00000       46.8025       53.6033       41.0050       18.2995       7.72614       3.88176       1.46026      0.355620       0.00000       0.00000       0.00000       0.00000       0.00000       0.00000       0.00000       0.00000       0.00000       0.00000       0.00000       0.00000       0.00000       0.00000       0.00000       0.00000       0.00000       0.00000       0.00000       0.00000       0.00000       0.00000       0.00000       0.00000       0.00000       0.00000       0.00000       0.00000
   4  11 1914.7612    0.4459  0.4728 10.1420 -0.0023  0.0376   0.0234   0.0704    0.0970   0.0000   440.6783       11.4823      -18.2566       2.09598       8.08579     -0.304996      -1.05530      0.396761       0.00000       0.00000       0.00000       0.00000       0.00000       0.00000       0.00000       0.00000       0.00000       0.00000       0.00000       0.00000       0.00000       0.00000       0.00000       0.00000       0.00000       0.00000       0.00000       0.00000       0.00000       0.00000       0.00000       0.00000       0.00000       0.00000       0.00000       0.00000       13.5654       13.3971       11.2665       9.59978       5.57511       2.75480      0.930632      0.265004       0.00000       0.00000       0.00000       0.00000       0.00000       0.00000       0.00000       0.00000       0.00000       0.00000       0.00000       0.00000       0.00000       0.00000       0.00000       0.00000       0.00000       0.00000       0.00000       0.00000       0.00000       0.00000       0.00000       0.00000       0.00000       0.00000       0.00000       0.00000
   4  12 2051.6756    0.6360  0.5687 10.2032 -0.0012  0.0365   0.0303   0.0840    0.1293   0.0000   438.5210      -22.8418      -6.80185      -3.07928       3.99184    -0.0265606     -0.426319      0.111027       0.00000       0.00000       0.00000       0.00000       0.00000       0.00000       0.00000       0.00000       0.00000       0.00000       0.00000       0.00000       0.00000       0.00000       0.00000       0.00000       0.00000       0.00000       0.00000       0.00000       0.00000       0.00000       0.00000       0.00000       0.00000       0.00000       0.00000       0.00000       14.8661       13.6954       11.3991       9.43613       5.51787       2.60329      0.822523      0.216083       0.00000       0.00000       0.00000       0.00000       0.00000       0.00000       0.00000       0.00000       0.00000       0.00000       0.00000       0.00000       0.00000       0.00000       0.00000       0.00000       0.00000       0.00000       0.00000       0.00000       0.00000       0.00000       0.00000       0.00000       0.00000       0.00000       0.00000       0.00000
   4  13 2188.3747    0.8829  0.7279 10.4092  0.0009  0.0437   0.0379   0.0920    0.2214   0.0000   406.0883      0.742726       13.4134       8.07741       1.45955      -1.91008      0.668213     0.0467248       0.00000       0.00000       0.00000       0.00000       0.00000       0.00000       0.00000       0.00000       0.00000       0.00000       0.00000       0.00000       0.00000       0.00000       0.00000       0.00000       0.00000       0.00000       0.00000       0.00000       0.00000       0.00000       0.00000       0.00000       0.00000       0.00000       0.00000       0.00000       17.8237       20.3903       15.3286       9.43324       5.47578       2.39926       1.06841      0.290073       0.00000       0.00000       0.00000       0.00000       0.00000       0.00000       0.00000       0.00000       0.00000       0.00000       0.00000       0.00000       0.00000       0.00000       0.00000       0.00000       0.00000       0.00000       0.00000       0.00000       0.00000       0.00000       0.00000       0.00000       0.00000       0.00000       0.00000       0.00000
   4  14 2324.1750    1.2054  0.9052 10.0230 -0.0065  0.0474   0.0452   0.1092    0.5973   0.0000   448.8692       8.55072       21.5823       4.09908      -1.50122      -1.27339       1.34938      0.155912       0.00000       0.00000       0.00000       0.00000       0.00000       0.00000       0.00000       0.00000       0.00000       0.00000       0.00000       0.00000       0.00000       0.00000       0.00000       0.00000       0.00000       0.00000       0.00000       0.00000       0.00000       0.00000       0.00000       0.00000       0.00000       0.00000       0.00000       0.00000       15.7204       19.7812       15.6120       9.92366       6.55548       2.95408       1.42094      0.381146       0.00000       0.00000       0.00000       0.00000       0.00000       0.00000       0.00000       0.00000       0.00000       0.00000       0.00000       0.00000       0.00000       0.00000       0.00000       0.00000       0.00000       0.00000       0.00000       0.00000       0.00000       0.00000       0.00000       0.00000       0.00000       0.00000       0.00000       0.00000
   4  15 2458.5900    1.7125  0.9867 -0.8843  0.0000  0.0426   0.0593   0.1091 1000.0000   0.0000   441.9364      -1.82028       31.8413       2.66482      0.981679      -4.12349       0.00000       0.00000       0.00000       0.00000       0.00000       0.00000       0.00000       0.00000       0.00000       0.00000       0.00000       0.00000       0.00000       0.00000       0.00000       0.00000       0.00000       0.00000       0.00000       0.00000       0.00000       0.00000       0.00000       0.00000       0.00000       0.00000       0.00000       0.00000       0.00000       0.00000       17.1601       18.1857       14.4609       10.2476       6.27075       2.76548       1.10804      0.284887       0.00000       0.00000       0.00000       0.00000       0.00000       0.00000       0.00000       0.00000       0.00000       0.00000       0.00000       0.00000       0.00000       0.00000       0.00000       0.00000       0.00000       0.00000       0.00000       0.00000       0.00000       0.00000       0.00000       0.00000       0.00000       0.00000       0.00000       0.00000
   4  16 2593.1031    2.1566  1.0236 -0.0235  0.0000  0.0399   0.0734   0.1146 1000.0000   0.0000   438.8181       36.2830       27.9997      -11.8581       1.10817      0.374567       0.00000       0.00000       0.00000       0.00000       0.00000       0.00000       0.00000       0.00000       0.00000       0.00000       0.00000       0.00000       0.00000       0.00000       0.00000       0.00000       0.00000       0.00000       0.00000       0.00000       0.00000       0.00000       0.00000       0.00000       0.00000       0.00000       0.00000       0.00000       0.00000       0.00000       14.7623       16.6334       13.0170       9.53323       5.47922       2.70906       1.06834      0.304130       0.00000       0.00000       0.00000       0.00000       0.00000       0.00000       0.00000       0.00000       0.00000       0.00000       0.00000       0.00000       0.00000       0.00000       0.00000       0.00000       0.00000       0.00000       0.00000       0.00000       0.00000       0.00000       0.00000       0.00000       0.00000       0.00000       0.00000       0.00000
   4  17 2728.5136    2.6755  1.1065 11.0313  0.0014  0.0435   0.0881   0.1198    1.0069   0.0000   391.8672       48.1834       7.94356       5.24027      -1.02034       6.90869     -0.117271     0.0743641       0.00000       0.00000       0.00000       0.00000       0.00000       0.00000       0.00000       0.00000       0.00000       0.00000       0.00000       0.00000       0.00000       0.00000       0.00000       0.00000       0.00000       0.00000       0.00000       0.00000       0.00000       0.00000       0.00000       0.00000       0.00000       0.00000       0.00000       0.00000       18.3364       18.6393       14.7712       10.8233       6.09512       2.91404       1.01763      0.272999       0.00000       0.00000       0.00000       0.00000       0.00000       0.00000       0.00000       0.00000       0.00000       0.00000       0.00000       0.00000       0.00000       0.00000       0.00000       0.00000       0.00000       0.00000       0.00000       0.00000       0.00000       0.00000       0.00000       0.00000       0.00000       0.00000       0.00000       0.00000
   4  18 2864.3344    3.6354  0.8900 10.1166  0.0021  0.1498   0.1371   0.1022    3.2408   0.0000   419.0260       37.7584       23.4238     -0.489149      -10.7063      -1.08113      0.205766    -0.0938977       0.00000       0.00000       0.00000       0.00000       0.00000       0.00000       0.00000       0.00000       0.00000       0.00000       0.00000       0.00000       0.00000       0.00000       0.00000       0.00000       0.00000       0.00000       0.00000       0.00000       0.00000       0.00000       0.00000       0.00000       0.00000       0.00000       0.00000       0.00000       87.2821       91.9781       64.3949       32.7096       12.0836       3.43781      0.865057      0.202357       0.00000       0.00000       0.00000       0.00000       0.00000       0.00000       0.00000       0.00000       0.00000       0.00000       0.00000       0.00000       0.00000       0.00000       0.00000       0.00000       0.00000       0.00000       0.00000       0.00000       0.00000       0.00000       0.00000       0.00000       0.00000       0.00000       0.00000       0.00000
   4  21 3272.0880    3.7563  1.2471 13.0736 -0.0049  0.0480   0.1383   0.1370    0.3981   0.0000   449.2322       63.9535      -3.36097      -2.07656       7.82133       6.77444     -0.339004     -0.682343       0.00000       0.00000       0.00000       0.00000       0.00000       0.00000       0.00000       0.00000       0.00000       0.00000       0.00000       0.00000       0.00000       0.00000       0.00000       0.00000       0.00000       0.00000       0.00000       0.00000       0.00000       0.00000       0.00000       0.00000       0.00000       0.00000       0.00000       0.00000       18.8471       19.4592       15.6254       11.7167       6.49366       3.35672       1.12836      0.325038       0.00000       0.00000       0.00000       0.00000       0.00000       0.00000       0.00000       0.00000       0.00000       0.00000       0.00000       0.00000       0.00000       0.00000       0.00000       0.00000       0.00000       0.00000       0.00000       0.00000       0.00000       0.00000       0.00000       0.00000       0.00000       0.00000       0.00000       0.00000
   4  22 3408.3692    3.4525  2.1819 11.5218  0.0004  0.0618   0.0876   0.1628    0.5489   0.0000   482.1486       66.3610       19.4767       11.5597       8.71596       1.16176      0.821423     -0.218938       0.00000       0.00000       0.00000       0.00000       0.00000       0.00000       0.00000       0.00000       0.00000       0.00000       0.00000       0.00000       0.00000       0.00000       0.00000       0.00000       0.00000       0.00000       0.00000       0.00000       0.00000       0.00000       0.00000       0.00000       0.00000       0.00000       0.00000       0.00000       24.4412       25.2996       21.1680       14.2335       8.39678       4.05540       1.58617      0.396270       0.00000       0.00000       0.00000       0.00000       0.00000       0.00000       0.00000       0.00000       0.00000       0.00000       0.00000       0.00000       0.00000       0.00000       0.00000       0.00000       0.00000       0.00000       0.00000       0.00000       0.00000       0.00000       0.00000       0.00000       0.00000       0.00000       0.00000       0.00000
   4  23 3544.7796    2.7962  3.1097 11.4475  0.0081  0.0758   0.0622   0.2157    0.2773   0.0000   414.7015       82.7761       44.2870      -10.0060      -6.89014      -3.13604      -1.30837     -0.451745       0.00000       0.00000       0.00000       0.00000       0.00000       0.00000       0.00000       0.00000       0.00000       0.00000       0.00000       0.00000       0.00000       0.00000       0.00000       0.00000       0.00000       0.00000       0.00000       0.00000       0.00000       0.00000       0.00000       0.00000       0.00000       0.00000       0.00000       0.00000       30.2066       31.5678       25.2812       18.0242       10.8005       4.87110       1.90988      0.513420       0.00000       0.00000       0.00000       0.00000       0.00000       0.00000       0.00000       0.00000       0.00000       0.00000       0.00000       0.00000       0.00000       0.00000       0.00000       0.00000       0.00000       0.00000       0.00000       0.00000       0.00000       0.00000       0.00000       0.00000       0.00000       0.00000       0.00000       0.00000
   4  24 3681.9950    2.4606  4.4459 10.6664 -0.0002  0.0929   0.0440   0.2493    0.3057   0.0000   432.2702       104.869       42.1590       40.0614      -5.67652      -4.19583     -0.968194     -0.680024       0.00000       0.00000       0.00000       0.00000       0.00000       0.00000       0.00000       0.00000       0.00000       0.00000       0.00000       0.00000       0.00000       0.00000       0.00000       0.00000       0.00000       0.00000       0.00000       0.00000       0.00000       0.00000       0.00000       0.00000       0.00000       0.00000       0.00000       0.00000       36.8119       39.9223       31.0806       21.3282       12.4298       5.68919       2.26785      0.628920       0.00000       0.00000       0.00000       0.00000       0.00000       0.00000       0.00000       0.00000       0.00000       0.00000       0.00000       0.00000       0.00000       0.00000       0.00000       0.00000       0.00000       0.00000       0.00000       0.00000       0.00000       0.00000       0.00000       0.00000       0.00000       0.00000       0.00000       0.00000
   4  25 3819.2748    2.0961  6.6013  9.3702 -0.0012  0.1157   0.0308   0.3153    0.5545   0.0000   396.1156       77.4010       22.6178       1.59853      -5.25344      -2.79201      -3.88986     -0.709469       0.00000       0.00000       0.00000       0.00000       0.00000       0.00000       0.00000       0.00000       0.00000       0.00000       0.00000       0.00000       0.00000       0.00000       0.00000       0.00000       0.00000       0.00000       0.00000       0.00000       0.00000       0.00000       0.00000       0.00000       0.00000       0.00000       0.00000       0.00000       47.2308       48.5600       39.9285       26.9232       15.6388       7.55297       2.88164      0.724346       0.00000       0.00000       0.00000       0.00000       0.00000       0.00000       0.00000       0.00000       0.00000       0.00000       0.00000       0.00000       0.00000       0.00000       0.00000       0.00000       0.00000       0.00000       0.00000       0.00000       0.00000       0.00000       0.00000       0.00000       0.00000       0.00000       0.00000       0.00000
   5  11 1960.5449    0.4936  0.5338 10.0841 -0.0058  0.0332   0.0238   0.0786    0.0977   0.0000   435.0074      -1.13040       16.0728      -4.61474      -14.8759      -1.29902       1.11809     -0.234818     -0.276915     -0.137363       0.00000       0.00000       0.00000       0.00000       0.00000       0.00000       0.00000       0.00000       0.00000       0.00000       0.00000       0.00000       0.00000       0.00000       0.00000       0.00000       0.00000       0.00000       0.00000       0.00000       0.00000       0.00000       0.00000       0.00000       0.00000       0.00000       10.4159       12.7644       10.2630       7.66709       5.62733       2.62278       1.71490      0.535558      0.242459     0.0592963       0.00000       0.00000       0.00000       0.00000       0.00000       0.00000       0.00000       0.00000       0.00000       0.00000       0.00000       0.00000       0.00000       0.00000       0.00000       0.00000       0.00000       0.00000       0.00000       0.00000       0.00000       0.00000       0.00000       0.00000       0.00000       0.00000
   5  12 2098.4407    0.6483  0.5508 10.5071 -0.0050  0.0375   0.0291   0.0738    0.1116   0.0000   437.2551       28.5704       8.74325      -3.34166      0.712603     -0.786801     -0.343012     -0.309482      0.102713    0.00109474       0.00000       0.00000       0.00000       0.00000       0.00000       0.00000       0.00000       0.00000       0.00000       0.00000       0.00000       0.00000       0.00000       0.00000       0.00000       0.00000       0.00000       0.00000       0.00000       0.00000       0.00000       0.00000       0.00000       0.00000       0.00000       0.00000       11.9865       13.2523       12.4672       8.13245       5.47048       3.24003       1.49265      0.766465      0.259837     0.0493311       0.00000       0.00000       0.00000       0.00000       0.00000       0.00000       0.00000       0.00000       0.00000       0.00000       0.00000       0.00000       0.00000       0.00000       0.00000       0.00000       0.00000       0.00000       0.00000       0.00000       0.00000       0.00000       0.00000       0.00000       0.00000       0.00000
   5  13 2235.3699    1.0058  0.6737 10.5372  0.0028  0.0325   0.0400   0.0808    0.1840   0.0000   409.0230       17.8406       11.7654      -12.4596      -2.84772      -3.22919      -1.56494      -1.66836     -0.168888   -0.00676897       0.00000       0.00000       0.00000       0.00000       0.00000       0.00000       0.00000       0.00000       0.00000       0.00000       0.00000       0.00000       0.00000       0.00000       0.00000       0.00000       0.00000       0.00000       0.00000       0.00000       0.00000       0.00000       0.00000       0.00000       0.00000       0.00000       10.5511       11.5711       10.1835       7.50472       4.89701       2.87467       1.37576      0.631050      0.203749     0.0439563       0.00000       0.00000       0.00000       0.00000       0.00000       0.00000       0.00000       0.00000       0.00000       0.00000       0.00000       0.00000       0.00000       0.00000       0.00000       0.00000       0.00000       0.00000       0.00000       0.00000       0.00000       0.00000       0.00000       0.00000       0.00000       0.00000
   5  14 2371.0984    1.3259  0.7592 11.1349 -0.0069  0.0347   0.0492   0.0801    0.2061   0.0000   450.5791       31.4080       9.59233       8.03170       2.32167       5.50041       2.92581     -0.925620     -0.277646      0.121059       0.00000       0.00000       0.00000       0.00000       0.00000       0.00000       0.00000       0.00000       0.00000       0.00000       0.00000       0.00000       0.00000       0.00000       0.00000       0.00000       0.00000       0.00000       0.00000       0.00000       0.00000       0.00000       0.00000       0.00000       0.00000       0.00000       11.3911       12.6404       10.4419       8.55851       5.61046       3.23203       1.72030      0.662446      0.219333     0.0588997       0.00000       0.00000       0.00000       0.00000       0.00000       0.00000       0.00000       0.00000       0.00000       0.00000       0.00000       0.00000       0.00000       0.00000       0.00000       0.00000       0.00000       0.00000       0.00000       0.00000       0.00000       0.00000       0.00000       0.00000       0.00000       0.00000
   5  15 2506.1046    1.7223  0.7796 11.7544 -0.0212  0.0368   0.0684   0.0834    0.2203   0.0000   416.8677       14.4513       17.1133      -1.70596       6.02597       3.75657       1.48803      -2.64238     0.0972778    -0.0844088       0.00000       0.00000       0.00000       0.00000       0.00000       0.00000       0.00000       0.00000       0.00000       0.00000       0.00000       0.00000       0.00000       0.00000       0.00000       0.00000       0.00000       0.00000       0.00000       0.00000       0.00000       0.00000       0.00000       0.00000       0.00000       0.00000       12.1775       13.0305       11.0485       9.28618       5.73777       3.56593       1.77206      0.784907      0.215020     0.0576016       0.00000       0.00000       0.00000       0.00000       0.00000       0.00000       0.00000       0.00000       0.00000       0.00000       0.00000       0.00000       0.00000       0.00000       0.00000       0.00000       0.00000       0.00000       0.00000       0.00000       0.00000       0.00000       0.00000       0.00000       0.00000       0.00000
   5  16 2641.3149    2.2372  0.9862 11.3860 -0.0044  0.0361   0.0781   0.0929    0.5152   0.0000   447.5175       41.6376       13.2107       1.96228      -4.26942      -5.56451       2.52037      0.398992     0.0607671    -0.0417343       0.00000       0.00000       0.00000       0.00000       0.00000       0.00000       0.00000       0.00000       0.00000       0.00000       0.00000       0.00000       0.00000       0.00000       0.00000       0.00000       0.00000       0.00000       0.00000       0.00000       0.00000       0.00000       0.00000       0.00000       0.00000       0.00000       11.4303       12.4891       11.3308       8.50734       5.56791       3.32115       1.76141      0.738465      0.249624     0.0571335       0.00000       0.00000       0.00000       0.00000       0.00000       0.00000       0.00000       0.00000       0.00000       0.00000       0.00000       0.00000       0.00000       0.00000       0.00000       0.00000       0.00000       0.00000       0.00000       0.00000       0.00000       0.00000       0.00000       0.00000       0.00000       0.00000
   5  18 2913.9406    3.9795  0.8183  0.9926  0.0000  0.0318   0.1469   0.0900 1000.0000   0.0000   430.2367       43.5153       23.4223       12.8482       9.86730      -7.41252       0.00000       0.00000       0.00000       0.00000       0.00000       0.00000       0.00000       0.00000       0.00000       0.00000       0.00000       0.00000       0.00000       0.00000       0.00000       0.00000       0.00000       0.00000       0.00000       0.00000       0.00000       0.00000       0.00000       0.00000       0.00000       0.00000       0.00000       0.00000       0.00000       0.00000       10.8409       12.2507       10.4328       7.86670       4.62067       2.85291       1.43587      0.643259      0.190754     0.0483677       0.00000       0.00000       0.00000       0.00000       0.00000       0.00000       0.00000       0.00000       0.00000       0.00000       0.00000       0.00000       0.00000       0.00000       0.00000       0.00000       0.00000       0.00000       0.00000       0.00000       0.00000       0.00000       0.00000       0.00000       0.00000       0.00000
   5  19 3050.1370    4.1065  1.0287 12.1467  0.0001  0.0437   0.1572   0.1043    1.2670   0.0000   441.7405       55.9825       14.5877       7.15489       7.97476      -4.74945     -0.728353      0.284081     0.0439573   -0.00139462       0.00000       0.00000       0.00000       0.00000       0.00000       0.00000       0.00000       0.00000       0.00000       0.00000       0.00000       0.00000       0.00000       0.00000       0.00000       0.00000       0.00000       0.00000       0.00000       0.00000       0.00000       0.00000       0.00000       0.00000       0.00000       0.00000       14.0131       15.1279       11.7383       11.3412       7.00696       4.82114       1.95084      0.976645      0.234062     0.0769011       0.00000       0.00000       0.00000       0.00000       0.00000       0.00000       0.00000       0.00000       0.00000       0.00000       0.00000       0.00000       0.00000       0.00000       0.00000       0.00000       0.00000       0.00000       0.00000       0.00000       0.00000       0.00000       0.00000       0.00000       0.00000       0.00000
   5  21 3322.8833    3.6675  1.6782 12.3859 -0.0054  0.0515   0.1051   0.1500    0.5161   0.0000   422.8963       52.3311       16.4917       18.6600       6.38828       3.96390       4.82755     -0.782249    -0.0566241     -0.183845       0.00000       0.00000       0.00000       0.00000       0.00000       0.00000       0.00000       0.00000       0.00000       0.00000       0.00000       0.00000       0.00000       0.00000       0.00000       0.00000       0.00000       0.00000       0.00000       0.00000       0.00000       0.00000       0.00000       0.00000       0.00000       0.00000       15.3580       17.0499       15.1614       12.3723       7.80225       4.93373       2.55536       1.10831      0.343457     0.0869142       0.00000       0.00000       0.00000       0.00000       0.00000       0.00000       0.00000       0.00000       0.00000       0.00000       0.00000       0.00000       0.00000       0.00000       0.00000       0.00000       0.00000       0.00000       0.00000       0.00000       0.00000       0.00000       0.00000       0.00000       0.00000       0.00000
   5  22 3459.6138    3.1564  2.6887 10.9880  0.0123  0.0635   0.0698   0.1833    0.5212   0.0000   428.0948       53.1857       3.05005       38.1653      -9.28111       1.24788     -0.923298      0.569993      0.648600    -0.0157266       0.00000       0.00000       0.00000       0.00000       0.00000       0.00000       0.00000       0.00000       0.00000       0.00000       0.00000       0.00000       0.00000       0.00000       0.00000       0.00000       0.00000       0.00000       0.00000       0.00000       0.00000       0.00000       0.00000       0.00000       0.00000       0.00000       20.0792       22.0838       19.6371       15.1613       9.86404       5.92805       3.01689       1.30122      0.428054     0.0981465       0.00000       0.00000       0.00000       0.00000       0.00000       0.00000       0.00000       0.00000       0.00000       0.00000       0.00000       0.00000       0.00000       0.00000       0.00000       0.00000       0.00000       0.00000       0.00000       0.00000       0.00000       0.00000       0.00000       0.00000       0.00000       0.00000
   5  23 3596.8514    2.7724  3.6659 10.9190 -0.0020  0.0777   0.0536   0.2062    0.4341   0.0000   450.0865       58.6956       40.0373       19.1621      -6.17738      -6.45850     0.0430766      -1.32216     -0.133842     -0.128662       0.00000       0.00000       0.00000       0.00000       0.00000       0.00000       0.00000       0.00000       0.00000       0.00000       0.00000       0.00000       0.00000       0.00000       0.00000       0.00000       0.00000       0.00000       0.00000       0.00000       0.00000       0.00000       0.00000       0.00000       0.00000       0.00000       24.3257       26.6466       24.5409       18.5330       11.7375       6.94442       3.89582       1.61269      0.543376      0.121302       0.00000       0.00000       0.00000       0.00000       0.00000       0.00000       0.00000       0.00000       0.00000       0.00000       0.00000       0.00000       0.00000       0.00000       0.00000       0.00000       0.00000       0.00000       0.00000       0.00000       0.00000       0.00000       0.00000       0.00000       0.00000       0.00000
   5  28 4287.4063    1.1257 11.6111 10.2109 -0.0008  0.1833   0.0164   0.5442    0.0944   0.0000   421.0949       33.1920       165.547       11.0083       1.20750       9.94280      -5.36423      -5.11592       3.86181      0.194852       0.00000       0.00000       0.00000       0.00000       0.00000       0.00000       0.00000       0.00000       0.00000       0.00000       0.00000       0.00000       0.00000       0.00000       0.00000       0.00000       0.00000       0.00000       0.00000       0.00000       0.00000       0.00000       0.00000       0.00000       0.00000       0.00000       56.4726       63.9024       57.2808       43.2114       30.3164       17.3685       9.18155       3.81220       1.38949      0.306487       0.00000       0.00000       0.00000       0.00000       0.00000       0.00000       0.00000       0.00000       0.00000       0.00000       0.00000       0.00000       0.00000       0.00000       0.00000       0.00000       0.00000       0.00000       0.00000       0.00000       0.00000       0.00000       0.00000       0.00000       0.00000       0.00000
   6   9 1727.7054    0.2499  0.2835  9.7299 -0.0083  0.0290   0.0154   0.0651    0.0593   0.0000   432.4935      -17.4053       7.28778       3.25753       5.04986      -1.28185      0.690993       1.12426      0.266175    -0.0695830     0.0481642    0.00476550       0.00000       0.00000       0.00000       0.00000       0.00000       0.00000       0.00000       0.00000       0.00000       0.00000       0.00000       0.00000       0.00000       0.00000       0.00000       0.00000       0.00000       0.00000       0.00000       0.00000       0.00000       0.00000       0.00000       0.00000       7.93446       8.78178       6.94931       6.78958       5.09376       3.77896       1.86777       1.09885      0.379195      0.168002     0.0411390     0.0118473       0.00000       0.00000       0.00000       0.00000       0.00000       0.00000       0.00000       0.00000       0.00000       0.00000       0.00000       0.00000       0.00000       0.00000       0.00000       0.00000       0.00000       0.00000       0.00000       0.00000       0.00000       0.00000       0.00000       0.00000
   6  12 2142.5114    0.8214  0.6516  9.9966  0.0017  0.0287   0.0294   0.0701    0.1422   0.0000   428.6212      -2.25198       29.4087       4.26929      -4.81556       1.41470     -0.325688      0.843183     -0.298512     -0.140710    -0.0521534     0.0146573       0.00000       0.00000       0.00000       0.00000       0.00000       0.00000       0.00000       0.00000       0.00000       0.00000       0.00000       0.00000       0.00000       0.00000       0.00000       0.00000       0.00000       0.00000       0.00000       0.00000       0.00000       0.00000       0.00000       0.00000       7.91584       8.64935       8.60285       6.47179       4.88607       3.13998       1.85992      0.938860      0.448862      0.171487     0.0537259    0.00962820       0.00000       0.00000       0.00000       0.00000       0.00000       0.00000       0.00000       0.00000       0.00000       0.00000       0.00000       0.00000       0.00000       0.00000       0.00000       0.00000       0.00000       0.00000       0.00000       0.00000       0.00000       0.00000       0.00000       0.00000
   6  13 2279.8127    1.0202  0.7522 10.4995 -0.0020  0.0354   0.0353   0.0781    0.1666   0.0000   453.9077       19.5553       14.5450       1.50860      0.156724    -0.0607363     0.0979820     -0.237277      0.426695    -0.0467917    0.00901605    0.00213412       0.00000       0.00000       0.00000       0.00000       0.00000       0.00000       0.00000       0.00000       0.00000       0.00000       0.00000       0.00000       0.00000       0.00000       0.00000       0.00000       0.00000       0.00000       0.00000       0.00000       0.00000       0.00000       0.00000       0.00000       10.2470       12.5471       10.3557       8.76530       5.98892       3.78864       2.18296       1.08734      0.488263      0.173676     0.0557811     0.0140944       0.00000       0.00000       0.00000       0.00000       0.00000       0.00000       0.00000       0.00000       0.00000       0.00000       0.00000       0.00000       0.00000       0.00000       0.00000       0.00000       0.00000       0.00000       0.00000       0.00000       0.00000       0.00000       0.00000       0.00000
   6  14 2415.5798    1.4295  1.0246 11.0407 -0.0018  0.0394   0.0468   0.0934    0.2216   0.0000   438.5653       32.8257       10.5064      -1.10312     0.0381378      -4.91766       2.66559     -0.101105    -0.0942724      0.228235    0.00607442     0.0101777       0.00000       0.00000       0.00000       0.00000       0.00000       0.00000       0.00000       0.00000       0.00000       0.00000       0.00000       0.00000       0.00000       0.00000       0.00000       0.00000       0.00000       0.00000       0.00000       0.00000       0.00000       0.00000       0.00000       0.00000       10.0844       11.1414       10.3373       8.55015       6.55179       4.56294       2.65304       1.20685      0.631993      0.229741     0.0687033     0.0143600       0.00000       0.00000       0.00000       0.00000       0.00000       0.00000       0.00000       0.00000       0.00000       0.00000       0.00000       0.00000       0.00000       0.00000       0.00000       0.00000       0.00000       0.00000       0.00000       0.00000       0.00000       0.00000       0.00000       0.00000
   6  15 2551.0738    1.9438  1.0253 11.2558 -0.0079  0.0353   0.0590   0.0962    0.2703   0.0000   434.8324       15.9735       1.62858       9.91374       2.52627      -3.44171     -0.335908     -0.542670      -1.44551     0.0577070     0.0715630    -0.0237508       0.00000       0.00000       0.00000       0.00000       0.00000       0.00000       0.00000       0.00000       0.00000       0.00000       0.00000       0.00000       0.00000       0.00000       0.00000       0.00000       0.00000       0.00000       0.00000       0.00000       0.00000       0.00000       0.00000       0.00000       9.76898       10.9209       9.68839       7.78045       6.42416       4.13023       2.36805       1.15742      0.510850      0.188971     0.0637225     0.0127615       0.00000       0.00000       0.00000       0.00000       0.00000       0.00000       0.00000       0.00000       0.00000       0.00000       0.00000       0.00000       0.00000       0.00000       0.00000       0.00000       0.00000       0.00000       0.00000       0.00000       0.00000       0.00000       0.00000       0.00000
   6  16 2687.2211    2.5459  0.8869 11.7460 -0.0058  0.0308   0.0799   0.0785    0.2772   0.0000   440.9264       10.9879       4.53098       7.61356       6.58606       5.19328       1.13005     -0.203553      0.620850    -0.0770784   -0.00261028  -9.28977e-05       0.00000       0.00000       0.00000       0.00000       0.00000       0.00000       0.00000       0.00000       0.00000       0.00000       0.00000       0.00000       0.00000       0.00000       0.00000       0.00000       0.00000       0.00000       0.00000       0.00000       0.00000       0.00000       0.00000       0.00000       7.95807       8.43900       8.48772       6.87036       5.12833       3.49093       2.05977       1.08368      0.504765      0.190885     0.0564048     0.0109373       0.00000       0.00000       0.00000       0.00000       0.00000       0.00000       0.00000       0.00000       0.00000       0.00000       0.00000       0.00000       0.00000       0.00000       0.00000       0.00000       0.00000       0.00000       0.00000       0.00000       0.00000       0.00000       0.00000       0.00000
   6  17 2823.8884    3.0099  0.8545 12.4443 -0.0025  0.0315   0.0972   0.0850    0.2082   0.0000   429.4159       22.4530       27.8113       1.39688       2.55399       2.80603     0.0269470      -1.04908      0.499800      0.133605    -0.0254055    -0.0109036       0.00000       0.00000       0.00000       0.00000       0.00000       0.00000       0.00000       0.00000       0.00000       0.00000       0.00000       0.00000       0.00000       0.00000       0.00000       0.00000       0.00000       0.00000       0.00000       0.00000       0.00000       0.00000       0.00000       0.00000       8.58216       10.0934       8.52891       7.21854       5.51362       3.55288       2.09610      0.935979      0.469023      0.159233     0.0541002     0.0123993       0.00000       0.00000       0.00000       0.00000       0.00000       0.00000       0.00000       0.00000       0.00000       0.00000       0.00000       0.00000       0.00000       0.00000       0.00000       0.00000       0.00000       0.00000       0.00000       0.00000       0.00000       0.00000       0.00000       0.00000
   6  18 2960.8561    3.5507  0.8676 12.9614 -0.0077  0.0352   0.1165   0.0826    0.2232   0.0000   445.3730       30.9339     -0.691040       3.87206       4.24808      -2.49764       2.15279      -1.36346     -0.399798    -0.0548749     0.0365201    0.00499876       0.00000       0.00000       0.00000       0.00000       0.00000       0.00000       0.00000       0.00000       0.00000       0.00000       0.00000       0.00000       0.00000       0.00000       0.00000       0.00000       0.00000       0.00000       0.00000       0.00000       0.00000       0.00000       0.00000       0.00000       9.88941       10.1395       10.4636       7.95460       5.97083       4.34097       2.38575       1.10917      0.568818      0.225899     0.0626274     0.0105812       0.00000       0.00000       0.00000       0.00000       0.00000       0.00000       0.00000       0.00000       0.00000       0.00000       0.00000       0.00000       0.00000       0.00000       0.00000       0.00000       0.00000       0.00000       0.00000       0.00000       0.00000       0.00000       0.00000       0.00000
   6  19 3097.5984    3.8116  1.0847 13.1070 -0.0147  0.0375   0.1247   0.1007    0.2907   0.0000   416.9049       53.3459       16.9971       15.1845      0.216376      -5.12260      -2.80367     -0.839415       1.29386     0.0354516     0.0294067    0.00396281       0.00000       0.00000       0.00000       0.00000       0.00000       0.00000       0.00000       0.00000       0.00000       0.00000       0.00000       0.00000       0.00000       0.00000       0.00000       0.00000       0.00000       0.00000       0.00000       0.00000       0.00000       0.00000       0.00000       0.00000       9.62917       10.6929       10.6869       8.03223       6.40047       4.05569       2.42611       1.27876      0.583646      0.227293     0.0740881     0.0134769       0.00000       0.00000       0.00000       0.00000       0.00000       0.00000       0.00000       0.00000       0.00000       0.00000       0.00000       0.00000       0.00000       0.00000       0.00000       0.00000       0.00000       0.00000       0.00000       0.00000       0.00000       0.00000       0.00000       0.00000
   6  20 3234.2387    3.9304  1.2492 12.8362 -0.0067  0.0412   0.1160   0.1032    0.3377   0.0000   418.3656       29.8270      -14.7153      -7.13833     -0.277214      -4.91074     -0.779450      -2.54677     -0.758179     -0.370875     0.0529541    -0.0260511       0.00000       0.00000       0.00000       0.00000       0.00000       0.00000       0.00000       0.00000       0.00000       0.00000       0.00000       0.00000       0.00000       0.00000       0.00000       0.00000       0.00000       0.00000       0.00000       0.00000       0.00000       0.00000       0.00000       0.00000       11.5754       13.4500       12.4704       9.45888       6.99923       4.52370       2.56495       1.33327      0.600480      0.238139     0.0740744     0.0148823       0.00000       0.00000       0.00000       0.00000       0.00000       0.00000       0.00000       0.00000       0.00000       0.00000       0.00000       0.00000       0.00000       0.00000       0.00000       0.00000       0.00000       0.00000       0.00000       0.00000       0.00000       0.00000       0.00000       0.00000
   6  21 3371.3226    3.4848  1.9639 12.0953 -0.0115  0.0512   0.0788   0.1385    0.3272   0.0000   440.3923       78.9721      -10.9507      -16.0616       5.71140      -5.68818      -1.87485      -1.07134      0.645996     -0.785557     0.0126517     0.0244844       0.00000       0.00000       0.00000       0.00000       0.00000       0.00000       0.00000       0.00000       0.00000       0.00000       0.00000       0.00000       0.00000       0.00000       0.00000       0.00000       0.00000       0.00000       0.00000       0.00000       0.00000       0.00000       0.00000       0.00000       14.1854       16.1588       14.3557       12.3302       8.69603       5.66826       3.32153       1.77399      0.768376      0.294277     0.0858599     0.0194643       0.00000       0.00000       0.00000       0.00000       0.00000       0.00000       0.00000       0.00000       0.00000       0.00000       0.00000       0.00000       0.00000       0.00000       0.00000       0.00000       0.00000       0.00000       0.00000       0.00000       0.00000       0.00000       0.00000       0.00000
   6  22 3508.6178    2.9622  2.9161 11.2249 -0.0007  0.0612   0.0557   0.1734    0.3270   0.0000   434.4657       45.6317       32.2631       11.3222       4.08998      -5.00543      0.563182      -1.14088      -1.82980     -0.151113     0.0974969    0.00446454       0.00000       0.00000       0.00000       0.00000       0.00000       0.00000       0.00000       0.00000       0.00000       0.00000       0.00000       0.00000       0.00000       0.00000       0.00000       0.00000       0.00000       0.00000       0.00000       0.00000       0.00000       0.00000       0.00000       0.00000       15.6333       17.8508       17.0832       13.9841       10.5899       6.60255       4.19626       2.18074       1.00990      0.368350      0.123690     0.0242874       0.00000       0.00000       0.00000       0.00000       0.00000       0.00000       0.00000       0.00000       0.00000       0.00000       0.00000       0.00000       0.00000       0.00000       0.00000       0.00000       0.00000       0.00000       0.00000       0.00000       0.00000       0.00000       0.00000       0.00000
   6  23 3646.3939    2.5512  4.2635 10.8451  0.0006  0.0802   0.0411   0.2185    0.2222   0.0000   415.2322       48.9823       11.1897       28.8952       1.37939      -4.52244       3.84470    -0.0819946      -1.10278     -0.437368      0.110537    -0.0421383       0.00000       0.00000       0.00000       0.00000       0.00000       0.00000       0.00000       0.00000       0.00000       0.00000       0.00000       0.00000       0.00000       0.00000       0.00000       0.00000       0.00000       0.00000       0.00000       0.00000       0.00000       0.00000       0.00000       0.00000       19.7995       24.9599       21.8671       18.2167       13.4443       8.84487       5.31860       2.51097       1.27686      0.470575      0.159045     0.0355529       0.00000       0.00000       0.00000       0.00000       0.00000       0.00000       0.00000       0.00000       0.00000       0.00000       0.00000       0.00000       0.00000       0.00000       0.00000       0.00000       0.00000       0.00000       0.00000       0.00000       0.00000       0.00000       0.00000       0.00000
   6  24 3784.4641    2.1335  5.1894 10.5411  0.0006  0.0887   0.0320   0.2450    0.1869   0.0000   441.6363       81.4789      -6.91312      -11.2597      -22.1758       9.46575    -0.0941676      -1.51890     -0.759694     -0.246629      0.196686    -0.0111602       0.00000       0.00000       0.00000       0.00000       0.00000       0.00000       0.00000       0.00000       0.00000       0.00000       0.00000       0.00000       0.00000       0.00000       0.00000       0.00000       0.00000       0.00000       0.00000       0.00000       0.00000       0.00000       0.00000       0.00000       22.8691       26.8700       24.2137       20.9615       15.2962       10.3436       6.00742       3.21558       1.41251      0.561014      0.169659     0.0372614       0.00000       0.00000       0.00000       0.00000       0.00000       0.00000       0.00000       0.00000       0.00000       0.00000       0.00000       0.00000       0.00000       0.00000       0.00000       0.00000       0.00000       0.00000       0.00000       0.00000       0.00000       0.00000       0.00000       0.00000
   6  25 3922.4747    1.7439  7.3489 10.1219 -0.0062  0.1087   0.0223   0.3174    0.1474   0.0000   443.6594       122.777       3.52783      -3.36504       7.46936       7.98621      -1.92294      -6.50488     -0.940877     -0.230834     -0.335182     -0.107098       0.00000       0.00000       0.00000       0.00000       0.00000       0.00000       0.00000       0.00000       0.00000       0.00000       0.00000       0.00000       0.00000       0.00000       0.00000       0.00000       0.00000       0.00000       0.00000       0.00000       0.00000       0.00000       0.00000       0.00000       28.2741       32.3133       31.4161       25.1261       18.8916       12.3015       7.33491       3.86869       1.76613      0.695226      0.222025     0.0428449       0.00000       0.00000       0.00000       0.00000       0.00000       0.00000       0.00000       0.00000       0.00000       0.00000       0.00000       0.00000       0.00000       0.00000       0.00000       0.00000       0.00000       0.00000       0.00000       0.00000       0.00000       0.00000       0.00000       0.00000
   7  10 1906.8575    0.4590  0.3934  9.9441 -0.0001  0.0269   0.0216   0.0561    0.0683   0.0000   434.8297       7.31837       12.4944       3.49527       2.29754     -0.301511     -0.395160     -0.287731      0.190612     -0.231955    -0.0888437    -0.0165647    0.00433850   -0.00146156       0.00000       0.00000       0.00000       0.00000       0.00000       0.00000       0.00000       0.00000       0.00000       0.00000       0.00000       0.00000       0.00000       0.00000       0.00000       0.00000       0.00000       0.00000       0.00000       0.00000       0.00000       0.00000       5.82173       6.36855       6.51575       4.74320       4.52679       3.59066       1.85949       1.27520      0.661082      0.253277      0.119396     0.0522675     0.0131803    0.00224382       0.00000       0.00000       0.00000       0.00000       0.00000       0.00000       0.00000       0.00000       0.00000       0.00000       0.00000       0.00000       0.00000       0.00000       0.00000       0.00000       0.00000       0.00000       0.00000       0.00000       0.00000       0.00000
   7  11 2045.7702    0.6314  0.6131  9.7133  0.0004  0.0285   0.0229   0.0697    0.1090   0.0000   439.0416       4.18689       1.31310       5.91486       3.78413      -2.22760      -2.13585       1.15501     0.0106906     -0.149211      0.194969    -0.0365703    -0.0103161  -0.000410303       0.00000       0.00000       0.00000       0.00000       0.00000       0.00000       0.00000       0.00000       0.00000       0.00000       0.00000       0.00000       0.00000       0.00000       0.00000       0.00000       0.00000       0.00000       0.00000       0.00000       0.00000       0.00000       5.87368       6.78280       6.50408       6.11000       4.56002       3.21357       1.89363       1.38766      0.734389      0.332848      0.126503     0.0502813     0.0123999    0.00267423       0.00000       0.00000       0.00000       0.00000       0.00000       0.00000       0.00000       0.00000       0.00000       0.00000       0.00000       0.00000       0.00000       0.00000       0.00000       0.00000       0.00000       0.00000       0.00000       0.00000       0.00000       0.00000
   7  12 2184.5985    0.8814  0.6144 10.2156  0.0064  0.0255   0.0316   0.0702    0.1200   0.0000   436.5892       15.7426       23.0354      0.614135      -3.28250      0.334153       3.35310       1.22073     -0.528994     -0.241691      0.166146     0.0272372     0.0327950   0.000208427       0.00000       0.00000       0.00000       0.00000       0.00000       0.00000       0.00000       0.00000       0.00000       0.00000       0.00000       0.00000       0.00000       0.00000       0.00000       0.00000       0.00000       0.00000       0.00000       0.00000       0.00000       0.00000       5.33646       6.18248       5.85202       4.93992       4.22114       3.09268       1.91921       1.15941      0.631731      0.260052      0.115856     0.0419315     0.0121679    0.00229050       0.00000       0.00000       0.00000       0.00000       0.00000       0.00000       0.00000       0.00000       0.00000       0.00000       0.00000       0.00000       0.00000       0.00000       0.00000       0.00000       0.00000       0.00000       0.00000       0.00000       0.00000       0.00000
   7  13 2322.1223    1.2091  0.7702 10.4145 -0.0054  0.0291   0.0378   0.0696    0.1853   0.0000   449.0045       3.99126       20.4425       3.50003       2.85272      -4.30635       3.14927      0.666643      0.558425     -0.904042      0.117215    -0.0135122     0.0168676    0.00230908       0.00000       0.00000       0.00000       0.00000       0.00000       0.00000       0.00000       0.00000       0.00000       0.00000       0.00000       0.00000       0.00000       0.00000       0.00000       0.00000       0.00000       0.00000       0.00000       0.00000       0.00000       0.00000       6.36178       7.41356       7.61249       5.78119       5.09995       3.41621       2.15689       1.37542      0.720584      0.333289      0.135013     0.0535460     0.0159233    0.00256184       0.00000       0.00000       0.00000       0.00000       0.00000       0.00000       0.00000       0.00000       0.00000       0.00000       0.00000       0.00000       0.00000       0.00000       0.00000       0.00000       0.00000       0.00000       0.00000       0.00000       0.00000       0.00000
   7  14 2458.2771    1.6197  0.8956 11.0847 -0.0164  0.0303   0.0482   0.0797    0.2035   0.0000   452.7881       16.9820      -1.78550       8.94674       2.24302     -0.644685      -1.51712      -1.49550     -0.650878      0.629973      0.112178     0.0574293     0.0137102   -0.00621790       0.00000       0.00000       0.00000       0.00000       0.00000       0.00000       0.00000       0.00000       0.00000       0.00000       0.00000       0.00000       0.00000       0.00000       0.00000       0.00000       0.00000       0.00000       0.00000       0.00000       0.00000       0.00000       6.98851       7.92804       7.67559       6.32215       5.33473       3.81340       2.37642       1.44817      0.749455      0.328574      0.138554     0.0521599     0.0144139    0.00263601       0.00000       0.00000       0.00000       0.00000       0.00000       0.00000       0.00000       0.00000       0.00000       0.00000       0.00000       0.00000       0.00000       0.00000       0.00000       0.00000       0.00000       0.00000       0.00000       0.00000       0.00000       0.00000
   7  15 2594.4150    2.1175  0.8047 11.6920 -0.0064  0.0336   0.0655   0.0705    0.1785   0.0000   432.6784       1.86068       7.43141       18.6651       9.37145      -8.95573      -3.02015     -0.639825       1.99572      0.108366      0.262195    -0.0769795    0.00487616  -9.15148e-05       0.00000       0.00000       0.00000       0.00000       0.00000       0.00000       0.00000       0.00000       0.00000       0.00000       0.00000       0.00000       0.00000       0.00000       0.00000       0.00000       0.00000       0.00000       0.00000       0.00000       0.00000       0.00000       8.03767       8.43154       7.46460       6.42175       6.06470       4.96115       2.93373       1.69913      0.873917      0.323869      0.154220     0.0577818     0.0145700    0.00281017       0.00000       0.00000       0.00000       0.00000       0.00000       0.00000       0.00000       0.00000       0.00000       0.00000       0.00000       0.00000       0.00000       0.00000       0.00000       0.00000       0.00000       0.00000       0.00000       0.00000       0.00000       0.00000
   7  16 2731.2746    2.6922  0.9017 11.8395 -0.0015  0.0306   0.0783   0.0800    0.2362   0.0000   443.3461       16.3915       12.7150       7.78915       3.88227       2.26633       2.01878      -3.35763      0.512274    -0.0173892     -0.162537     0.0189068    0.00319175   0.000531004       0.00000       0.00000       0.00000       0.00000       0.00000       0.00000       0.00000       0.00000       0.00000       0.00000       0.00000       0.00000       0.00000       0.00000       0.00000       0.00000       0.00000       0.00000       0.00000       0.00000       0.00000       0.00000       7.66668       8.08522       8.59542       7.25135       5.27699       3.44281       2.25555       1.43594      0.784277      0.367183      0.149995     0.0494049     0.0128168    0.00213654       0.00000       0.00000       0.00000       0.00000       0.00000       0.00000       0.00000       0.00000       0.00000       0.00000       0.00000       0.00000       0.00000       0.00000       0.00000       0.00000       0.00000       0.00000       0.00000       0.00000       0.00000       0.00000
   7  17 2868.4971    3.3950  0.8506 12.7015  0.0003  0.0305   0.1021   0.0780    0.1809   0.0000   440.6247       39.8053       4.56372       14.2205     -0.888780      -2.36094       2.52882       1.36799     -0.201592      0.132684     -0.132389     0.0262835     0.0113650   -0.00145862       0.00000       0.00000       0.00000       0.00000       0.00000       0.00000       0.00000       0.00000       0.00000       0.00000       0.00000       0.00000       0.00000       0.00000       0.00000       0.00000       0.00000       0.00000       0.00000       0.00000       0.00000       0.00000       7.01243       7.46253       6.89180       7.00837       5.38089       3.42138       2.30458       1.56569      0.860640      0.378681      0.140492     0.0456929     0.0130889    0.00275207       0.00000       0.00000       0.00000       0.00000       0.00000       0.00000       0.00000       0.00000       0.00000       0.00000       0.00000       0.00000       0.00000       0.00000       0.00000       0.00000       0.00000       0.00000       0.00000       0.00000       0.00000       0.00000
   7  18 3005.8377    3.8561  0.8981 12.7313 -0.0031  0.0293   0.1111   0.0785    0.2154   0.0000   445.8906       24.6853       7.07675       2.68076       3.71013      -7.42233      -2.69618      -2.79574      0.282802      0.189806     -0.103631    -0.0207604   -0.00781799  -0.000343272       0.00000       0.00000       0.00000       0.00000       0.00000       0.00000       0.00000       0.00000       0.00000       0.00000       0.00000       0.00000       0.00000       0.00000       0.00000       0.00000       0.00000       0.00000       0.00000       0.00000       0.00000       0.00000       6.86533       7.92251       7.48760       6.66500       4.88541       3.67869       2.17172       1.41852      0.696614      0.357799      0.131577     0.0510790     0.0122831    0.00271006       0.00000       0.00000       0.00000       0.00000       0.00000       0.00000       0.00000       0.00000       0.00000       0.00000       0.00000       0.00000       0.00000       0.00000       0.00000       0.00000       0.00000       0.00000       0.00000       0.00000       0.00000       0.00000
   7  19 3143.0932    3.9622  1.0899 12.7995 -0.0060  0.0383   0.1100   0.0915    0.2769   0.0000   450.2426       50.4740      -2.38808       9.64439       9.64236      -7.30964      -4.25136      -1.33097      0.673709     -0.232443    -0.0676425    -0.0153612     0.0326229  -0.000649233       0.00000       0.00000       0.00000       0.00000       0.00000       0.00000       0.00000       0.00000       0.00000       0.00000       0.00000       0.00000       0.00000       0.00000       0.00000       0.00000       0.00000       0.00000       0.00000       0.00000       0.00000       0.00000       10.1444       10.2997       8.40781       7.69997       7.25167       5.96436       3.76105       1.98084      0.932764      0.385497      0.161053     0.0542046     0.0146512    0.00278748       0.00000       0.00000       0.00000       0.00000       0.00000       0.00000       0.00000       0.00000       0.00000       0.00000       0.00000       0.00000       0.00000       0.00000       0.00000       0.00000       0.00000       0.00000       0.00000       0.00000       0.00000       0.00000
   7  20 3280.2605    3.6270  1.4127 13.0454 -0.0003  0.0435   0.0985   0.1073    0.1813   0.0000   446.3983       63.3417     -0.202601      0.461836      -10.7368      -2.49398   -0.00935716      -5.93903    -0.0472666     -0.421123     0.0373755     -0.110997     0.0123883   -0.00107013       0.00000       0.00000       0.00000       0.00000       0.00000       0.00000       0.00000       0.00000       0.00000       0.00000       0.00000       0.00000       0.00000       0.00000       0.00000       0.00000       0.00000       0.00000       0.00000       0.00000       0.00000       0.00000       9.72780       11.7870       10.7145       9.64045       7.16787       5.33593       3.32058       2.02365       1.01595      0.496048      0.202089     0.0726565     0.0190004    0.00427560       0.00000       0.00000       0.00000       0.00000       0.00000       0.00000       0.00000       0.00000       0.00000       0.00000       0.00000       0.00000       0.00000       0.00000       0.00000       0.00000       0.00000       0.00000       0.00000       0.00000       0.00000       0.00000
   7  21 3417.7991    3.2342  2.0243 12.1730  0.0004  0.0458   0.0698   0.1274    0.1876   0.0000   449.4280       47.6067       21.3827      -1.68304      -6.01129      -6.68756      -1.54299     -0.796880     -0.346473     -0.707134      0.127861     -0.110961    -0.0160427    0.00526508       0.00000       0.00000       0.00000       0.00000       0.00000       0.00000       0.00000       0.00000       0.00000       0.00000       0.00000       0.00000       0.00000       0.00000       0.00000       0.00000       0.00000       0.00000       0.00000       0.00000       0.00000       0.00000       10.5498       12.3790       11.6225       10.0682       7.97826       5.52392       3.53361       2.14317       1.13283      0.520380      0.210372     0.0756430     0.0215458    0.00421240       0.00000       0.00000       0.00000       0.00000       0.00000       0.00000       0.00000       0.00000       0.00000       0.00000       0.00000       0.00000       0.00000       0.00000       0.00000       0.00000       0.00000       0.00000       0.00000       0.00000       0.00000       0.00000
   7  22 3555.7418    2.8493  3.3136 11.1226 -0.0054  0.0607   0.0465   0.1624    0.2381   0.0000   427.4913       56.7553       38.3924       26.1697       27.0278      0.808481      -6.29961      0.427003       1.39279      0.556351     -0.119008    -0.0783441    -0.0279011    0.00297058       0.00000       0.00000       0.00000       0.00000       0.00000       0.00000       0.00000       0.00000       0.00000       0.00000       0.00000       0.00000       0.00000       0.00000       0.00000       0.00000       0.00000       0.00000       0.00000       0.00000       0.00000       0.00000       13.7362       16.4203       15.2983       13.2209       10.4633       7.41483       4.77355       2.78839       1.50212      0.668895      0.290873      0.101289     0.0294061    0.00574733       0.00000       0.00000       0.00000       0.00000       0.00000       0.00000       0.00000       0.00000       0.00000       0.00000       0.00000       0.00000       0.00000       0.00000       0.00000       0.00000       0.00000       0.00000       0.00000       0.00000       0.00000       0.00000
   7  23 3693.9124    2.3849  4.3193 10.6691 -0.0016  0.0723   0.0342   0.1942    0.1910   0.0000   420.4953       55.9773      -11.0197      -11.8947      -17.3684      -13.5348      0.976625      -8.62219      -1.49326     -0.509800     -0.517471     -0.190839    -0.0269488    0.00117484       0.00000       0.00000       0.00000       0.00000       0.00000       0.00000       0.00000       0.00000       0.00000       0.00000       0.00000       0.00000       0.00000       0.00000       0.00000       0.00000       0.00000       0.00000       0.00000       0.00000       0.00000       0.00000       15.9759       19.5500       17.9565       15.8534       12.3280       8.98967       5.83545       3.34532       1.74926      0.841392      0.351757      0.124646     0.0357611    0.00723687       0.00000       0.00000       0.00000       0.00000       0.00000       0.00000       0.00000       0.00000       0.00000       0.00000       0.00000       0.00000       0.00000       0.00000       0.00000       0.00000       0.00000       0.00000       0.00000       0.00000       0.00000       0.00000
   7  24 3832.5208    2.0068  6.3218 10.1143 -0.0018  0.0906   0.0243   0.2617    0.1545   0.0000   453.9705       56.9130       22.1752       25.8247       15.8485       16.7653      -20.8115      -8.16351       3.77107       2.30535     -0.877944     -0.643299     0.0737875    0.00184960       0.00000       0.00000       0.00000       0.00000       0.00000       0.00000       0.00000       0.00000       0.00000       0.00000       0.00000       0.00000       0.00000       0.00000       0.00000       0.00000       0.00000       0.00000       0.00000       0.00000       0.00000       0.00000       20.4244       24.5815       23.2512       20.6606       15.2348       10.9750       6.94563       4.20221       2.17283       1.07313      0.429461      0.157859     0.0428718    0.00880811       0.00000       0.00000       0.00000       0.00000       0.00000       0.00000       0.00000       0.00000       0.00000       0.00000       0.00000       0.00000       0.00000       0.00000       0.00000       0.00000       0.00000       0.00000       0.00000       0.00000       0.00000       0.00000
   7  26 4110.2585    1.4374  9.0758  9.9174 -0.0009  0.1186   0.0159   0.3636    0.0957   0.0000   440.9104       63.6546       47.4931      -21.3723       27.8211       15.6261       12.9709      -8.42119      -2.53336      0.888868     -0.486403     0.0529495     0.0652166    -0.0154679       0.00000       0.00000       0.00000       0.00000       0.00000       0.00000       0.00000       0.00000       0.00000       0.00000       0.00000       0.00000       0.00000       0.00000       0.00000       0.00000       0.00000       0.00000       0.00000       0.00000       0.00000       0.00000       26.4135       32.3776       30.9696       26.6918       20.5317       14.7148       9.58307       5.56229       3.04043       1.42079      0.618479      0.216505     0.0619535     0.0119159       0.00000       0.00000       0.00000       0.00000       0.00000       0.00000       0.00000       0.00000       0.00000       0.00000       0.00000       0.00000       0.00000       0.00000       0.00000       0.00000       0.00000       0.00000       0.00000       0.00000       0.00000       0.00000
   7  27 4249.4527    1.1756 10.9002  9.9401 -0.0004  0.1457   0.0136   0.4229    0.0741   0.0000   440.5117       86.1001       4.46368       32.4245       34.2488       17.0917      -9.16821     0.0582855      0.133936      -4.25706     -0.104676      0.128861      0.145006   -0.00111242       0.00000       0.00000       0.00000       0.00000       0.00000       0.00000       0.00000       0.00000       0.00000       0.00000       0.00000       0.00000       0.00000       0.00000       0.00000       0.00000       0.00000       0.00000       0.00000       0.00000       0.00000       0.00000       32.7890       38.2971       38.2384       31.7807       26.0364       18.3660       11.8898       7.16929       3.78705       1.80626      0.747614      0.274050     0.0791165     0.0138260       0.00000       0.00000       0.00000       0.00000       0.00000       0.00000       0.00000       0.00000       0.00000       0.00000       0.00000       0.00000       0.00000       0.00000       0.00000       0.00000       0.00000       0.00000       0.00000       0.00000       0.00000       0.00000
   8  10 1946.0957    0.5295  0.3800  9.9862 -0.0016  0.0229   0.0225   0.0456    0.0695   0.0000   436.3938      0.313442       9.25240       6.43413     -0.484000       1.24054      -1.12437     -0.939319     -0.589094      0.127863     -0.138143    0.00950678     0.0108147   -0.00785448   -0.00155571  -0.000964905       0.00000       0.00000       0.00000       0.00000       0.00000       0.00000       0.00000       0.00000       0.00000       0.00000       0.00000       0.00000       0.00000       0.00000       0.00000       0.00000       0.00000       0.00000       0.00000       0.00000       4.80322       5.15246       5.82164       4.85718       3.57680       3.01615       1.99103       1.16152      0.777863      0.395860      0.180140     0.0905517     0.0375600     0.0109181    0.00239130   0.000404745       0.00000       0.00000       0.00000       0.00000       0.00000       0.00000       0.00000       0.00000       0.00000       0.00000       0.00000       0.00000       0.00000       0.00000       0.00000       0.00000       0.00000       0.00000       0.00000       0.00000
   8  11 2086.1000    0.7218  0.6332  9.7898 -0.0043  0.0316   0.0233   0.0619    0.1120   0.0000   437.4816       2.24821       7.94936       8.26979      -2.48323      -6.90092     -0.657289      -1.28099    -0.0202758      0.583811      0.210934    -0.0320227     0.0724100    0.00872533   0.000635540   0.000778061       0.00000       0.00000       0.00000       0.00000       0.00000       0.00000       0.00000       0.00000       0.00000       0.00000       0.00000       0.00000       0.00000       0.00000       0.00000       0.00000       0.00000       0.00000       0.00000       0.00000       7.44014       8.94284       9.56474       7.61715       5.45561       4.30140       2.53184       1.44991       1.01026      0.494685      0.208200      0.109995     0.0496926     0.0144288    0.00309312   0.000520120       0.00000       0.00000       0.00000       0.00000       0.00000       0.00000       0.00000       0.00000       0.00000       0.00000       0.00000       0.00000       0.00000       0.00000       0.00000       0.00000       0.00000       0.00000       0.00000       0.00000
   8  12 2225.2089    0.9416  0.7169 10.4354 -0.0014  0.0277   0.0294   0.0646    0.1177   0.0000   435.2896       10.7662       17.0634       6.88302      -2.92659       1.67498      -2.24454      0.891822     -0.450185    -0.0973665      0.164169     0.0469526   -0.00886281    0.00301204    0.00377710   0.000871718       0.00000       0.00000       0.00000       0.00000       0.00000       0.00000       0.00000       0.00000       0.00000       0.00000       0.00000       0.00000       0.00000       0.00000       0.00000       0.00000       0.00000       0.00000       0.00000       0.00000       4.95956       6.40078       5.98017       5.24426       4.58667       3.35019       2.38663       1.51189      0.889563      0.487494      0.219373      0.103176     0.0381954     0.0133118    0.00377263   0.000676882       0.00000       0.00000       0.00000       0.00000       0.00000       0.00000       0.00000       0.00000       0.00000       0.00000       0.00000       0.00000       0.00000       0.00000       0.00000       0.00000       0.00000       0.00000       0.00000       0.00000
   8  13 2362.9093    1.1973  0.9754 10.7356  0.0050  0.0304   0.0331   0.0857    0.1378   0.0000   434.4130       5.35537       20.7944       7.14662      -4.47612       6.79692       2.49009     -0.851805      -1.60867   -0.00943621     0.0958614     -0.169828    -0.0118472    -0.0171898   -0.00505117   0.000416113       0.00000       0.00000       0.00000       0.00000       0.00000       0.00000       0.00000       0.00000       0.00000       0.00000       0.00000       0.00000       0.00000       0.00000       0.00000       0.00000       0.00000       0.00000       0.00000       0.00000       6.15836       6.90907       7.30172       6.32957       5.07139       3.90658       2.75040       1.64115       1.05156      0.572323      0.243302      0.126904     0.0470532     0.0146999    0.00376067   0.000619208       0.00000       0.00000       0.00000       0.00000       0.00000       0.00000       0.00000       0.00000       0.00000       0.00000       0.00000       0.00000       0.00000       0.00000       0.00000       0.00000       0.00000       0.00000       0.00000       0.00000
   8  14 2499.5240    1.7495  0.9840 11.0314  0.0015  0.0339   0.0464   0.0786    0.1848   0.0000   424.5138       2.89870       9.18631       2.23559       4.08495      -3.92218      0.149215     -0.117650       1.85867     -0.451337     0.0958549     0.0166418   0.000955295    -0.0122077   -0.00307212   0.000677542       0.00000       0.00000       0.00000       0.00000       0.00000       0.00000       0.00000       0.00000       0.00000       0.00000       0.00000       0.00000       0.00000       0.00000       0.00000       0.00000       0.00000       0.00000       0.00000       0.00000       5.60347       7.76601       7.56276       6.23913       6.01410       3.48632       3.21052       1.69276       1.06617      0.644089      0.238373      0.150034     0.0468941     0.0154926    0.00564769   0.000865042       0.00000       0.00000       0.00000       0.00000       0.00000       0.00000       0.00000       0.00000       0.00000       0.00000       0.00000       0.00000       0.00000       0.00000       0.00000       0.00000       0.00000       0.00000       0.00000       0.00000
   8  15 2636.2720    2.1807  0.8352 11.8499 -0.0007  0.0297   0.0618   0.0691    0.1606   0.0000   428.2901       27.8475       13.8017      -2.48931       3.56480       9.05727      0.755965     -0.101534      0.952435     -0.314435     -0.643142    -0.0789906     0.0178273    0.00952557  -3.37754e-05  -0.000416057       0.00000       0.00000       0.00000       0.00000       0.00000       0.00000       0.00000       0.00000       0.00000       0.00000       0.00000       0.00000       0.00000       0.00000       0.00000       0.00000       0.00000       0.00000       0.00000       0.00000       5.96331       7.26083       6.55496       6.42404       4.79279       3.91535       2.52391       1.72577      0.981197      0.529169      0.258382      0.110131     0.0410689     0.0137618    0.00313562   0.000734853       0.00000       0.00000       0.00000       0.00000       0.00000       0.00000       0.00000       0.00000       0.00000       0.00000       0.00000       0.00000       0.00000       0.00000       0.00000       0.00000       0.00000       0.00000       0.00000       0.00000
   8  16 2773.9141    2.9775  0.7261 12.4116 -0.0024  0.0259   0.0919   0.0653    0.1539   0.0000   425.0238       18.8957       5.37199       6.77095       1.51005      -7.44850      -1.17888      -3.42389      0.177232      0.516623     -0.493216    0.00523844    -0.0569147   -0.00117519  -0.000730005   0.000541676       0.00000       0.00000       0.00000       0.00000       0.00000       0.00000       0.00000       0.00000       0.00000       0.00000       0.00000       0.00000       0.00000       0.00000       0.00000       0.00000       0.00000       0.00000       0.00000       0.00000       5.84486       7.22632       6.98624       5.91405       4.63336       3.36911       2.18225       1.40384      0.806159      0.398343      0.214779     0.0793078     0.0345280     0.0111544    0.00287528   0.000516933       0.00000       0.00000       0.00000       0.00000       0.00000       0.00000       0.00000       0.00000       0.00000       0.00000       0.00000       0.00000       0.00000       0.00000       0.00000       0.00000       0.00000       0.00000       0.00000       0.00000
   8  17 2911.7464    3.6355  0.8653 12.5822 -0.0011  0.0278   0.0990   0.0696    0.1912   0.0000   437.9728       13.1805       3.93096       2.97057    -0.0647337       11.1264       3.69319     -0.209278      -1.83023      -1.00654      0.176001    -0.0302625     0.0235343    -0.0156324    0.00168454  -0.000798466       0.00000       0.00000       0.00000       0.00000       0.00000       0.00000       0.00000       0.00000       0.00000       0.00000       0.00000       0.00000       0.00000       0.00000       0.00000       0.00000       0.00000       0.00000       0.00000       0.00000       5.51714       6.48914       6.49654       5.45995       4.63692       3.61010       2.54473       1.56954      0.911101      0.468599      0.240834     0.0986728     0.0408953     0.0132151    0.00340917   0.000588762       0.00000       0.00000       0.00000       0.00000       0.00000       0.00000       0.00000       0.00000       0.00000       0.00000       0.00000       0.00000       0.00000       0.00000       0.00000       0.00000       0.00000       0.00000       0.00000       0.00000
   8  18 3049.3573    3.9287  1.1440 12.5191 -0.0022  0.0351   0.0979   0.0846    0.2630   0.0000   444.6483       34.0980       14.1125      -1.73699      -2.72815      -5.61251       1.47015      0.244762      0.794301    -0.0395156     -0.101396     0.0679838    -0.0152282    0.00258558    0.00554933  -0.000130690       0.00000       0.00000       0.00000       0.00000       0.00000       0.00000       0.00000       0.00000       0.00000       0.00000       0.00000       0.00000       0.00000       0.00000       0.00000       0.00000       0.00000       0.00000       0.00000       0.00000       7.66903       9.26075       8.14204       7.10305       6.12773       4.92493       3.45242       2.13959       1.12925      0.561579      0.285891      0.115107     0.0450682     0.0150242    0.00398470   0.000757669       0.00000       0.00000       0.00000       0.00000       0.00000       0.00000       0.00000       0.00000       0.00000       0.00000       0.00000       0.00000       0.00000       0.00000       0.00000       0.00000       0.00000       0.00000       0.00000       0.00000
   8  19 3186.9839    4.0012  1.2035 12.9252 -0.0127  0.0335   0.1042   0.0965    0.2056   0.0000   440.6689       40.8874      -5.48326       16.1853       2.98075     -0.179629      -3.52340      0.517193      -1.15822      -2.03371     -0.400441     -0.164179    -0.0432439     0.0178021    0.00554872   0.000216898       0.00000       0.00000       0.00000       0.00000       0.00000       0.00000       0.00000       0.00000       0.00000       0.00000       0.00000       0.00000       0.00000       0.00000       0.00000       0.00000       0.00000       0.00000       0.00000       0.00000       6.36569       7.95017       7.56274       6.87365       5.59714       4.09285       3.03102       1.85704       1.11366      0.581540      0.300068      0.121009     0.0502016     0.0148991    0.00446494   0.000813580       0.00000       0.00000       0.00000       0.00000       0.00000       0.00000       0.00000       0.00000       0.00000       0.00000       0.00000       0.00000       0.00000       0.00000       0.00000       0.00000       0.00000       0.00000       0.00000       0.00000
   8  20 3324.6454    3.7944  1.7866 12.3299 -0.0016  0.0434   0.0750   0.1026    0.1668   0.0000   455.7212       22.9947       18.9881       5.68512      -3.85236       2.25607      -2.13214      -3.06444      0.830612     -0.988488      0.478986     -0.133415     0.0568917    -0.0101043   8.98500e-05    0.00163842       0.00000       0.00000       0.00000       0.00000       0.00000       0.00000       0.00000       0.00000       0.00000       0.00000       0.00000       0.00000       0.00000       0.00000       0.00000       0.00000       0.00000       0.00000       0.00000       0.00000       8.45849       10.6752       9.75416       9.18396       7.39846       5.46348       3.93098       2.41296       1.50870      0.720019      0.416916      0.150479     0.0664554     0.0191761    0.00571248    0.00109117       0.00000       0.00000       0.00000       0.00000       0.00000       0.00000       0.00000       0.00000       0.00000       0.00000       0.00000       0.00000       0.00000       0.00000       0.00000       0.00000       0.00000       0.00000       0.00000       0.00000
   8  21 3462.7074    3.1675  2.3190 12.0361 -0.0029  0.0476   0.0591   0.1229    0.1396   0.0000   430.5935       59.9257       31.6142       20.6042       7.20765      -8.24546      -6.36836      -6.61869      0.498220      -1.32086      0.354359     -0.122323     0.0436517    -0.0247243    0.00336295   0.000854663       0.00000       0.00000       0.00000       0.00000       0.00000       0.00000       0.00000       0.00000       0.00000       0.00000       0.00000       0.00000       0.00000       0.00000       0.00000       0.00000       0.00000       0.00000       0.00000       0.00000       9.71810       11.2089       11.1803       10.2825       8.00369       5.89155       4.26985       2.69330       1.54280      0.862798      0.424854      0.190015     0.0688134     0.0216121    0.00565955    0.00103935       0.00000       0.00000       0.00000       0.00000       0.00000       0.00000       0.00000       0.00000       0.00000       0.00000       0.00000       0.00000       0.00000       0.00000       0.00000       0.00000       0.00000       0.00000       0.00000       0.00000
   8  22 3601.2571    2.6286  3.2963 11.4235 -0.0026  0.0603   0.0423   0.1484    0.1348   0.0000   423.1580       46.0020       27.0939       22.1934       15.4118       1.59944       2.12878      -7.65257      0.710781       1.36168      0.463065    -0.0781055     0.0822450    -0.0706006   -0.00215871    0.00138263       0.00000       0.00000       0.00000       0.00000       0.00000       0.00000       0.00000       0.00000       0.00000       0.00000       0.00000       0.00000       0.00000       0.00000       0.00000       0.00000       0.00000       0.00000       0.00000       0.00000       11.7516       13.8401       13.2427       12.5765       10.1165       7.53012       5.26034       3.46063       2.04544       1.13870      0.537121      0.239760     0.0869735     0.0285125    0.00732523    0.00141064       0.00000       0.00000       0.00000       0.00000       0.00000       0.00000       0.00000       0.00000       0.00000       0.00000       0.00000       0.00000       0.00000       0.00000       0.00000       0.00000       0.00000       0.00000       0.00000       0.00000
   8  23 3739.8574    2.2325  4.8489 10.3461 -0.0021  0.0693   0.0276   0.1901    0.1585   0.0000   442.5654       39.5549       33.4561       2.36774      -11.5102       11.2222       2.54724      -16.8442       2.86160      -1.78765     -0.144776     -0.475851      0.154134    -0.0387498    -0.0104289    0.00215143       0.00000       0.00000       0.00000       0.00000       0.00000       0.00000       0.00000       0.00000       0.00000       0.00000       0.00000       0.00000       0.00000       0.00000       0.00000       0.00000       0.00000       0.00000       0.00000       0.00000       13.6867       16.6740       15.8050       14.2966       11.9495       8.83307       6.24896       3.95003       2.39593       1.24823      0.617426      0.260026      0.102860     0.0323544    0.00907173    0.00162664       0.00000       0.00000       0.00000       0.00000       0.00000       0.00000       0.00000       0.00000       0.00000       0.00000       0.00000       0.00000       0.00000       0.00000       0.00000       0.00000       0.00000       0.00000       0.00000       0.00000
   8  24 3878.7276    1.8544  6.2550 10.3798 -0.0035  0.0856   0.0218   0.2375    0.1061   0.0000   415.5153       39.1158       13.1713       32.5032       4.58759      -1.31712       1.46370       6.53136      -3.03341      -3.73529       1.33586     -0.563914     -0.160967     0.0273482    0.00592959   -0.00550025       0.00000       0.00000       0.00000       0.00000       0.00000       0.00000       0.00000       0.00000       0.00000       0.00000       0.00000       0.00000       0.00000       0.00000       0.00000       0.00000       0.00000       0.00000       0.00000       0.00000       16.7401       20.2256       19.9542       17.7769       14.5785       10.9309       7.60255       4.86016       2.91398       1.57351      0.760303      0.336749      0.129768     0.0422817     0.0112051    0.00198839       0.00000       0.00000       0.00000       0.00000       0.00000       0.00000       0.00000       0.00000       0.00000       0.00000       0.00000       0.00000       0.00000       0.00000       0.00000       0.00000       0.00000       0.00000       0.00000       0.00000
   8  25 4017.9862    1.6020  7.8922 10.0267 -0.0014  0.1010   0.0169   0.2809    0.0917   0.0000   442.2274       41.4274      -1.52307       47.3352       17.2219      0.122753      -10.1466      -6.65084       5.00737       1.51377      -1.26544      -1.26782    -0.0831167     0.0302622     0.0238698  -2.88050e-05       0.00000       0.00000       0.00000       0.00000       0.00000       0.00000       0.00000       0.00000       0.00000       0.00000       0.00000       0.00000       0.00000       0.00000       0.00000       0.00000       0.00000       0.00000       0.00000       0.00000       19.1741       23.4734       23.5916       20.4010       17.4486       12.8000       8.99186       5.79984       3.49680       1.85243      0.932355      0.394784      0.157755     0.0522613     0.0142360    0.00236875       0.00000       0.00000       0.00000       0.00000       0.00000       0.00000       0.00000       0.00000       0.00000       0.00000       0.00000       0.00000       0.00000       0.00000       0.00000       0.00000       0.00000       0.00000       0.00000       0.00000
   8  29 4576.4434    0.7948 16.7912  9.9895 -0.0014  0.2398   0.0090   0.6767    0.0428   0.0000   418.1277       181.860       155.179       88.3844       41.3676       28.5941       5.12398      -27.4092       16.7250       9.15858      0.947928      -1.42020      -1.13715     0.0995392      0.108984   -0.00796271       0.00000       0.00000       0.00000       0.00000       0.00000       0.00000       0.00000       0.00000       0.00000       0.00000       0.00000       0.00000       0.00000       0.00000       0.00000       0.00000       0.00000       0.00000       0.00000       0.00000       45.3036       55.3217       55.2187       49.7066       41.5537       31.5332       22.3745       14.7084       8.93254       4.72200       2.50276       1.02483      0.415117      0.131488     0.0340900    0.00586506       0.00000       0.00000       0.00000       0.00000       0.00000       0.00000       0.00000       0.00000       0.00000       0.00000       0.00000       0.00000       0.00000       0.00000       0.00000       0.00000       0.00000       0.00000       0.00000       0.00000
   9   9 1843.6112    0.4061  0.3458  9.8080 -0.0010  0.0200   0.0189   0.0499    0.0579   0.0000   431.1875       5.98571       7.27566       8.73387      0.920382       2.88435      0.192665      -2.13242      -1.31198     -0.508365     -0.335790     0.0645379     0.0694975   -0.00580652     0.0125865  -0.000302506  -9.80712e-05  -0.000117357       0.00000       0.00000       0.00000       0.00000       0.00000       0.00000       0.00000       0.00000       0.00000       0.00000       0.00000       0.00000       0.00000       0.00000       0.00000       0.00000       0.00000       0.00000       3.40437       3.83345       3.93309       3.79363       3.16785       2.42895       1.75206       1.18618      0.832870      0.455121      0.268842      0.131619     0.0577859     0.0223030    0.00849660    0.00232147   0.000574401   9.77198e-05       0.00000       0.00000       0.00000       0.00000       0.00000       0.00000       0.00000       0.00000       0.00000       0.00000       0.00000       0.00000       0.00000       0.00000       0.00000       0.00000       0.00000       0.00000
   9  10 1984.2298    0.5671  0.4299 10.0039 -0.0013  0.0268   0.0215   0.0447    0.0739   0.0000   438.2999      -1.02386       7.62868     -0.890929       5.72971       2.51304      -2.08352       1.35643      0.779217     -0.934948     -0.345901     0.0278972     0.0269290   -0.00139166   -0.00785169   -0.00206062  -0.000247192   3.48809e-05       0.00000       0.00000       0.00000       0.00000       0.00000       0.00000       0.00000       0.00000       0.00000       0.00000       0.00000       0.00000       0.00000       0.00000       0.00000       0.00000       0.00000       0.00000       3.94217       5.24791       5.60395       4.35920       4.38555       3.06255       2.30853       1.71247      0.920959      0.656009      0.339358      0.148192     0.0873492     0.0310476     0.0111682    0.00422281    0.00101768   0.000149120       0.00000       0.00000       0.00000       0.00000       0.00000       0.00000       0.00000       0.00000       0.00000       0.00000       0.00000       0.00000       0.00000       0.00000       0.00000       0.00000       0.00000       0.00000
   9  11 2125.0897    0.7743  0.6925  9.9128 -0.0144  0.0299   0.0237   0.0599    0.1323   0.0000   441.0665       1.80700      -2.30494      -4.35829       7.58742      -5.04678      -1.45995      0.266789       1.62105     -0.117987     -0.571421     -0.192031    -0.0602955     0.0226028   -0.00228656    0.00858076   -0.00110416  -3.27908e-05       0.00000       0.00000       0.00000       0.00000       0.00000       0.00000       0.00000       0.00000       0.00000       0.00000       0.00000       0.00000       0.00000       0.00000       0.00000       0.00000       0.00000       0.00000       5.23357       6.05923       6.11564       5.62364       5.27778       3.74017       2.38363       1.82443       1.21050      0.779406      0.419567      0.196025     0.0822410     0.0319772     0.0114427    0.00415545   0.000962383   0.000145815       0.00000       0.00000       0.00000       0.00000       0.00000       0.00000       0.00000       0.00000       0.00000       0.00000       0.00000       0.00000       0.00000       0.00000       0.00000       0.00000       0.00000       0.00000
   9  12 2264.5983    1.0729  0.8638 10.4036 -0.0029  0.0301   0.0292   0.0713    0.1344   0.0000   437.1737       8.58586       22.7525       8.51513      -3.24506       2.77533      -5.85531      0.717204     0.0851313     -0.344528     -0.237160    -0.0636860    -0.0750206     0.0146937    -0.0132944    0.00461654   0.000227383   6.45962e-05       0.00000       0.00000       0.00000       0.00000       0.00000       0.00000       0.00000       0.00000       0.00000       0.00000       0.00000       0.00000       0.00000       0.00000       0.00000       0.00000       0.00000       0.00000       5.04325       5.91668       5.81950       5.68310       4.57014       3.84189       2.88335       1.85825       1.22883      0.760266      0.383877      0.196963     0.0854044     0.0381061     0.0128843    0.00373090   0.000898871   0.000168538       0.00000       0.00000       0.00000       0.00000       0.00000       0.00000       0.00000       0.00000       0.00000       0.00000       0.00000       0.00000       0.00000       0.00000       0.00000       0.00000       0.00000       0.00000
   9  13 2402.3954    1.4282  0.8726 11.0663 -0.0040  0.0278   0.0388   0.0746    0.1293   0.0000   437.4041       12.6194       9.13585      -3.71192       2.16584      -2.23554      -5.35841     -0.720278      0.277215    0.00238741      0.140185      0.301798    -0.0256949    -0.0353597    0.00159996   -0.00366913  -0.000584058  -1.49222e-05       0.00000       0.00000       0.00000       0.00000       0.00000       0.00000       0.00000       0.00000       0.00000       0.00000       0.00000       0.00000       0.00000       0.00000       0.00000       0.00000       0.00000       0.00000       4.87359       5.84911       5.39058       5.21485       4.24468       3.79032       2.79405       1.85302       1.16744      0.671318      0.347701      0.173942     0.0768672     0.0329656     0.0116405    0.00341960   0.000799135   0.000162126       0.00000       0.00000       0.00000       0.00000       0.00000       0.00000       0.00000       0.00000       0.00000       0.00000       0.00000       0.00000       0.00000       0.00000       0.00000       0.00000       0.00000       0.00000
   9  14 2539.6649    1.9701  0.8938 11.3734 -0.0053  0.0273   0.0524   0.0755    0.1642   0.0000   441.4824       11.9313       13.5237       4.28896     -0.198209     -0.797929       2.67218       2.23518       1.89926      -1.20804    0.00410727     -0.188341    -0.0812446     0.0565829   0.000802643   -0.00215581  -0.000266599   0.000143028       0.00000       0.00000       0.00000       0.00000       0.00000       0.00000       0.00000       0.00000       0.00000       0.00000       0.00000       0.00000       0.00000       0.00000       0.00000       0.00000       0.00000       0.00000       4.62346       5.71679       5.39321       5.48219       4.09439       3.51678       2.58197       1.74219       1.12443      0.616194      0.362863      0.164804     0.0859798     0.0311012     0.0122536    0.00323445   0.000804875   0.000167538       0.00000       0.00000       0.00000       0.00000       0.00000       0.00000       0.00000       0.00000       0.00000       0.00000       0.00000       0.00000       0.00000       0.00000       0.00000       0.00000       0.00000       0.00000
   9  15 2677.1504    2.3307  0.9082 12.1144 -0.0039  0.0284   0.0626   0.0719    0.1316   0.0000   441.5560       16.6528       4.97809       4.46736       1.98461     -0.633938     -0.698019      -1.75312     -0.407684      -1.15097    -0.0112956     0.0420331    -0.0522893    -0.0337988     0.0100543    0.00364081  -0.000529264   0.000121971       0.00000       0.00000       0.00000       0.00000       0.00000       0.00000       0.00000       0.00000       0.00000       0.00000       0.00000       0.00000       0.00000       0.00000       0.00000       0.00000       0.00000       0.00000       5.39278       6.68062       6.07634       5.90657       4.84286       3.87390       2.67175       1.85904       1.17369      0.689041      0.375483      0.167884     0.0810344     0.0290365     0.0110190    0.00331967   0.000805895   0.000163230       0.00000       0.00000       0.00000       0.00000       0.00000       0.00000       0.00000       0.00000       0.00000       0.00000       0.00000       0.00000       0.00000       0.00000       0.00000       0.00000       0.00000       0.00000
   9  16 2815.3592    3.0450  0.9073 11.9119 -0.0062  0.0274   0.0787   0.0664    0.2043   0.0000   435.0213       25.9789       13.9604       12.6957      -4.64916      0.272294      -2.35967      -1.82141       2.64347     -0.125841      0.472797      0.230769    0.00280994    -0.0108629    -0.0158110    0.00292719   0.000644615  -2.04224e-05       0.00000       0.00000       0.00000       0.00000       0.00000       0.00000       0.00000       0.00000       0.00000       0.00000       0.00000       0.00000       0.00000       0.00000       0.00000       0.00000       0.00000       0.00000       4.74480       5.50114       5.81899       5.05094       4.51448       3.44689       2.57059       1.91586       1.08228      0.629545      0.352532      0.186691     0.0838735     0.0326042     0.0112824    0.00391750   0.000903532   0.000139645       0.00000       0.00000       0.00000       0.00000       0.00000       0.00000       0.00000       0.00000       0.00000       0.00000       0.00000       0.00000       0.00000       0.00000       0.00000       0.00000       0.00000       0.00000
   9  17 2953.7908    3.7135  0.8716 12.5722 -0.0066  0.0267   0.0944   0.0643    0.1681   0.0000   437.0109       34.6192       16.7459       6.90581       4.14115      -3.53489     -0.520601     -0.365078       2.05969    -0.0897709    -0.0140112     -0.246196     0.0842885    -0.0148562    -0.0274277    0.00316704   0.000194401   0.000179831       0.00000       0.00000       0.00000       0.00000       0.00000       0.00000       0.00000       0.00000       0.00000       0.00000       0.00000       0.00000       0.00000       0.00000       0.00000       0.00000       0.00000       0.00000       4.92016       6.29605       6.32248       5.47790       4.54526       3.44501       2.64573       1.56636       1.05602      0.631327      0.307278      0.159142     0.0704206     0.0332397     0.0111701    0.00324292   0.000897973   0.000143455       0.00000       0.00000       0.00000       0.00000       0.00000       0.00000       0.00000       0.00000       0.00000       0.00000       0.00000       0.00000       0.00000       0.00000       0.00000       0.00000       0.00000       0.00000
   9  18 3091.7529    3.8742  1.1212 13.0942 -0.0012  0.0321   0.0951   0.0799    0.1582   0.0000   435.1471       27.0504       17.5159      -8.39896       2.14804       1.37292     -0.834575      -2.18102    -0.0699127     -0.430957      0.165877      0.153561     0.0188177    -0.0370962    -0.0109361   0.000522098   0.000599421  -2.78604e-05       0.00000       0.00000       0.00000       0.00000       0.00000       0.00000       0.00000       0.00000       0.00000       0.00000       0.00000       0.00000       0.00000       0.00000       0.00000       0.00000       0.00000       0.00000       5.81266       7.01026       6.92715       6.55501       5.28188       4.28896       2.89735       2.12022       1.27505      0.789446      0.416948      0.210495     0.0938920     0.0381951     0.0132305    0.00429876   0.000927917   0.000179430       0.00000       0.00000       0.00000       0.00000       0.00000       0.00000       0.00000       0.00000       0.00000       0.00000       0.00000       0.00000       0.00000       0.00000       0.00000       0.00000       0.00000       0.00000
   9  19 3229.7133    3.8333  1.3886 12.7341  0.0045  0.0341   0.0861   0.0926    0.1703   0.0000   427.7310       29.6217       13.6631       4.56113      -5.07601      -9.85181       1.02803     -0.847791      -1.95375      -2.05960     -0.745475     0.0840601     -0.122909    -0.0316955    0.00136948  -0.000354766  -0.000701018  -0.000186304       0.00000       0.00000       0.00000       0.00000       0.00000       0.00000       0.00000       0.00000       0.00000       0.00000       0.00000       0.00000       0.00000       0.00000       0.00000       0.00000       0.00000       0.00000       6.08626       7.13676       7.35861       6.75758       5.62890       4.50996       3.06235       2.13910       1.41792      0.829313      0.454293      0.221552     0.0983375     0.0400774     0.0150661    0.00451279    0.00103817   0.000178969       0.00000       0.00000       0.00000       0.00000       0.00000       0.00000       0.00000       0.00000       0.00000       0.00000       0.00000       0.00000       0.00000       0.00000       0.00000       0.00000       0.00000       0.00000
   9  20 3367.9900    3.4565  1.8426 12.4066 -0.0009  0.0410   0.0661   0.1052    0.1324   0.0000   426.5767       29.5069       12.6579       13.6545     -0.948904      -4.36283       3.93303      0.929638       1.02773      -2.28934     -0.163534     -0.184188    -0.0607475    -0.0511550   -0.00750746    0.00309029   -0.00128963  -7.56942e-05       0.00000       0.00000       0.00000       0.00000       0.00000       0.00000       0.00000       0.00000       0.00000       0.00000       0.00000       0.00000       0.00000       0.00000       0.00000       0.00000       0.00000       0.00000       7.21639       9.13431       8.51649       8.01330       6.81164       5.35164       3.97684       2.65337       1.71872      0.971279      0.530752      0.263961      0.116476     0.0472510     0.0174086    0.00514364    0.00134415   0.000242129       0.00000       0.00000       0.00000       0.00000       0.00000       0.00000       0.00000       0.00000       0.00000       0.00000       0.00000       0.00000       0.00000       0.00000       0.00000       0.00000       0.00000       0.00000
   9  21 3506.5690    2.9466  2.7469 11.9084 -0.0042  0.0497   0.0483   0.1329    0.0995   0.0000   431.4744       46.6456       17.1463       22.0019      -5.48811      -8.06871      -7.75663       7.47881       3.36967      -2.70650     -0.709511      0.464369     -0.432749     0.0511223    -0.0229917    0.00560605    0.00204658  -0.000223121       0.00000       0.00000       0.00000       0.00000       0.00000       0.00000       0.00000       0.00000       0.00000       0.00000       0.00000       0.00000       0.00000       0.00000       0.00000       0.00000       0.00000       0.00000       9.06093       10.6564       10.3395       9.64889       8.24328       6.51962       4.88774       3.34117       2.11983       1.15038      0.653997      0.334101      0.143495     0.0566579     0.0209095    0.00613228    0.00155442   0.000265838       0.00000       0.00000       0.00000       0.00000       0.00000       0.00000       0.00000       0.00000       0.00000       0.00000       0.00000       0.00000       0.00000       0.00000       0.00000       0.00000       0.00000       0.00000
   9  22 3645.5230    2.4577  3.8002 11.3816 -0.0050  0.0611   0.0348   0.1599    0.0893   0.0000   419.0949       27.1859       4.56392       15.8930      -9.62528      -7.57191      -5.80494     -0.712958      -2.57656      -5.60081       1.01220     -0.509749     -0.418695      0.109743     0.0317964    -0.0114120   0.000759023   0.000445961       0.00000       0.00000       0.00000       0.00000       0.00000       0.00000       0.00000       0.00000       0.00000       0.00000       0.00000       0.00000       0.00000       0.00000       0.00000       0.00000       0.00000       0.00000       10.4055       13.1803       12.7327       11.8544       9.89009       7.93164       5.77017       3.95638       2.47909       1.47562      0.793098      0.390601      0.182492     0.0734782     0.0266452    0.00826351    0.00202868   0.000360978       0.00000       0.00000       0.00000       0.00000       0.00000       0.00000       0.00000       0.00000       0.00000       0.00000       0.00000       0.00000       0.00000       0.00000       0.00000       0.00000       0.00000       0.00000
   9  23 3784.5117    2.0547  4.8770 11.0386 -0.0007  0.0706   0.0266   0.1918    0.0835   0.0000   437.7629       62.9736       35.5436       6.75127      -36.6938      -1.56642     -0.916585      -1.94252      -2.55303     -0.941869      0.218316      0.515033     0.0743000     -0.129276    0.00677617   -0.00496777   -0.00256825  -0.000101463       0.00000       0.00000       0.00000       0.00000       0.00000       0.00000       0.00000       0.00000       0.00000       0.00000       0.00000       0.00000       0.00000       0.00000       0.00000       0.00000       0.00000       0.00000       12.5459       15.0805       15.7074       13.9517       11.8242       9.15408       6.71626       4.40583       2.89524       1.70784      0.925878      0.446763      0.211913     0.0863173     0.0315651    0.00942209    0.00237571   0.000374882       0.00000       0.00000       0.00000       0.00000       0.00000       0.00000       0.00000       0.00000       0.00000       0.00000       0.00000       0.00000       0.00000       0.00000       0.00000       0.00000       0.00000       0.00000
   9  24 3924.0292    1.7473  6.8258 10.4370 -0.0020  0.0874   0.0190   0.2388    0.0770   0.0000   438.7861       18.7302      -2.88736       17.3594      -16.7961      -35.8030     -0.590681      -1.90624       4.60177      -2.42825      -1.99927     -0.131551      0.327063      0.191313    -0.0486854   -0.00238517    0.00246441  -0.000467977       0.00000       0.00000       0.00000       0.00000       0.00000       0.00000       0.00000       0.00000       0.00000       0.00000       0.00000       0.00000       0.00000       0.00000       0.00000       0.00000       0.00000       0.00000       15.4235       19.1888       19.1150       17.5765       14.7497       11.3427       8.40993       5.71359       3.56479       2.14951       1.13498      0.583174      0.259727      0.109378     0.0377587     0.0119067    0.00296328   0.000497206       0.00000       0.00000       0.00000       0.00000       0.00000       0.00000       0.00000       0.00000       0.00000       0.00000       0.00000       0.00000       0.00000       0.00000       0.00000       0.00000       0.00000       0.00000
   9  27 4343.7185    1.0699 12.7524  9.8770 -0.0008  0.1514   0.0105   0.4376    0.0535   0.0000   411.0364       12.9292       59.9317      -38.4264      -16.7074      -8.99468       10.7919       10.1336       7.49545      -9.49356      -3.41703       1.44663      0.472175     -0.428643    -0.0931336     0.0145670    0.00129645    0.00101268       0.00000       0.00000       0.00000       0.00000       0.00000       0.00000       0.00000       0.00000       0.00000       0.00000       0.00000       0.00000       0.00000       0.00000       0.00000       0.00000       0.00000       0.00000       25.3560       31.1132       32.0973       29.0435       25.4327       19.7746       14.8072       10.1691       6.48740       3.82316       2.09601       1.05995      0.481952      0.198664     0.0724151     0.0224731    0.00556735   0.000870333       0.00000       0.00000       0.00000       0.00000       0.00000       0.00000       0.00000       0.00000       0.00000       0.00000       0.00000       0.00000       0.00000       0.00000       0.00000       0.00000       0.00000       0.00000
  10   8 1737.8148    0.2974  0.2926  9.6207 -0.0064  0.0198   0.0154   0.0455    0.0471   0.0000   436.4229     -0.201146       11.5783      0.542225      -6.00950       1.78508       1.20447       1.42910      0.143510     -0.593386     -0.400071      0.161584    -0.0117504     0.0198541   -0.00233719    0.00531084   -0.00424674  -0.000265308  -9.61739e-05  -1.00962e-05       0.00000       0.00000       0.00000       0.00000       0.00000       0.00000       0.00000       0.00000       0.00000       0.00000       0.00000       0.00000       0.00000       0.00000       0.00000       0.00000       2.85782       3.40784       3.56975       3.45171       2.89555       2.37735       2.02409       1.35396      0.919925      0.573822      0.354612      0.178300     0.0914504     0.0480610     0.0199121    0.00757862    0.00275071   0.000688730   0.000168187   2.64015e-05       0.00000       0.00000       0.00000       0.00000       0.00000       0.00000       0.00000       0.00000       0.00000       0.00000       0.00000       0.00000       0.00000       0.00000       0.00000       0.00000
  10  10 2021.4732    0.6015  0.4209 10.0195 -0.0052  0.0209   0.0237   0.0454    0.0757   0.0000   430.5512      0.163766     -0.795136      -3.46386       2.47596     -0.140427     -0.663561     -0.282627      0.657441      -1.64404     -0.387730      0.118796    -0.0295108     0.0761747     0.0265283    -0.0150050  -0.000205968  -0.000132678   9.64987e-05   1.90258e-05       0.00000       0.00000       0.00000       0.00000       0.00000       0.00000       0.00000       0.00000       0.00000       0.00000       0.00000       0.00000       0.00000       0.00000       0.00000       0.00000       3.45916       3.83633       4.25380       4.02380       3.38514       2.76834       1.93313       1.40935       1.04075      0.644344      0.367072      0.209710      0.115295     0.0458051     0.0211144    0.00779686    0.00275494   0.000702226   0.000148664   2.34123e-05       0.00000       0.00000       0.00000       0.00000       0.00000       0.00000       0.00000       0.00000       0.00000       0.00000       0.00000       0.00000       0.00000       0.00000       0.00000       0.00000
  10  11 2162.9110    0.8500  0.6556 10.2150 -0.0017  0.0255   0.0249   0.0583    0.1086   0.0000   431.3933       13.2660       11.4760     -0.699717       6.77714     -0.878993       1.77799       1.73894      0.197695     -0.134509    -0.0507678     -0.328605     0.0763478   -0.00821305   -0.00169496    0.00908655    0.00137095    0.00132710  -0.000497634   1.29849e-05       0.00000       0.00000       0.00000       0.00000       0.00000       0.00000       0.00000       0.00000       0.00000       0.00000       0.00000       0.00000       0.00000       0.00000       0.00000       0.00000       3.76414       5.15890       4.64080       4.93504       3.77903       3.20690       2.38455       1.72923       1.19394      0.678968      0.443998      0.224895      0.133104     0.0531428     0.0261952    0.00841054    0.00330204   0.000817500   0.000206442   4.11403e-05       0.00000       0.00000       0.00000       0.00000       0.00000       0.00000       0.00000       0.00000       0.00000       0.00000       0.00000       0.00000       0.00000       0.00000       0.00000       0.00000
  10  12 2302.8413    1.1812  0.8442 10.3465  0.0033  0.0302   0.0299   0.0630    0.1446   0.0000   435.6150       8.86165       13.2022       2.76804       7.19264      -4.17579      -3.51011      -3.18433       4.07533      0.480587    -0.0787776    -0.0335462    -0.0699708    -0.0934374    -0.0268544     0.0140597    0.00450734  -0.000377032   0.000102556  -1.99508e-05       0.00000       0.00000       0.00000       0.00000       0.00000       0.00000       0.00000       0.00000       0.00000       0.00000       0.00000       0.00000       0.00000       0.00000       0.00000       0.00000       4.06505       5.47343       5.86955       5.09317       4.66304       3.61077       2.63918       2.04520       1.30206      0.849515      0.512866      0.273038      0.154709     0.0666251     0.0316426     0.0111608    0.00409625    0.00124537   0.000277888   4.37150e-05       0.00000       0.00000       0.00000       0.00000       0.00000       0.00000       0.00000       0.00000       0.00000       0.00000       0.00000       0.00000       0.00000       0.00000       0.00000       0.00000
  10  13 2440.8163    1.5000  1.0345 10.9813 -0.0068  0.0292   0.0368   0.0767    0.1482   0.0000   433.2974       15.9635       10.7746      -1.30501      -4.61962      -3.96603      -2.71379     -0.742624     -0.126231      -1.49652      -1.30168    -0.0407059     0.0605313     0.0448076     0.0187553     0.0244145   -0.00234684  -0.000930596   0.000390004   6.15450e-05       0.00000       0.00000       0.00000       0.00000       0.00000       0.00000       0.00000       0.00000       0.00000       0.00000       0.00000       0.00000       0.00000       0.00000       0.00000       0.00000       4.75088       5.97021       5.72568       5.24634       4.86473       3.84159       2.91311       2.01232       1.42124      0.852643      0.548199      0.262004      0.139118     0.0594111     0.0268649    0.00917473    0.00361575   0.000969230   0.000250413   3.86045e-05       0.00000       0.00000       0.00000       0.00000       0.00000       0.00000       0.00000       0.00000       0.00000       0.00000       0.00000       0.00000       0.00000       0.00000       0.00000       0.00000
  10  14 2578.7923    2.0911  0.9175 11.4853 -0.0060  0.0271   0.0505   0.0641    0.1490   0.0000   431.8016       9.63167       11.7315       4.06857     -0.227111      0.432460      -1.25130      0.231895      0.666735      -1.14626     0.0664761      0.354965     -0.148389    -0.0449901    -0.0119807    0.00227362    0.00429028  -4.60320e-05   0.000253568  -1.13669e-05       0.00000       0.00000       0.00000       0.00000       0.00000       0.00000       0.00000       0.00000       0.00000       0.00000       0.00000       0.00000       0.00000       0.00000       0.00000       0.00000       4.39758       5.77190       5.62219       5.46278       4.42503       3.56312       2.64282       1.87845       1.17371      0.784944      0.459880      0.240864      0.120049     0.0604541     0.0255944    0.00941132    0.00312310   0.000953765   0.000220694   4.02521e-05       0.00000       0.00000       0.00000       0.00000       0.00000       0.00000       0.00000       0.00000       0.00000       0.00000       0.00000       0.00000       0.00000       0.00000       0.00000       0.00000
  10  15 2717.1044    2.6180  0.9350 11.8843 -0.0039  0.0267   0.0644   0.0664    0.1543   0.0000   440.6790       12.7192       17.3466       3.91096      0.129909      -2.81722      -1.37483      -2.05902      0.320849     -0.423928    -0.0538258      0.633152    0.00970668    -0.0231617    -0.0291013   -0.00185396   -0.00185976   9.76818e-05   0.000329734   3.08486e-05       0.00000       0.00000       0.00000       0.00000       0.00000       0.00000       0.00000       0.00000       0.00000       0.00000       0.00000       0.00000       0.00000       0.00000       0.00000       0.00000       4.25373       5.07990       5.30748       4.71675       4.39284       3.29580       2.72258       1.97643       1.25340      0.803017      0.445637      0.255137      0.138317     0.0566523     0.0275008    0.00955245    0.00315077   0.000992420   0.000236543   3.25164e-05       0.00000       0.00000       0.00000       0.00000       0.00000       0.00000       0.00000       0.00000       0.00000       0.00000       0.00000       0.00000       0.00000       0.00000       0.00000       0.00000
  10  16 2855.8231    3.2952  0.9900 12.0105 -0.0010  0.0273   0.0761   0.0650    0.1968   0.0000   428.5882       22.1304       10.0583       9.99289      -7.99058     -0.396612      -3.39665       1.23585       2.18747      0.578577      0.196954     -0.269080     0.0697094     0.0394466     0.0293026     0.0133625    0.00298833   0.000182094   0.000330821   3.78663e-05       0.00000       0.00000       0.00000       0.00000       0.00000       0.00000       0.00000       0.00000       0.00000       0.00000       0.00000       0.00000       0.00000       0.00000       0.00000       0.00000       4.44786       5.25772       5.43904       5.00322       4.19237       3.67109       2.75937       1.89044       1.39278      0.799686      0.457155      0.265326      0.138585     0.0560828     0.0260031     0.0104512    0.00357917   0.000894853   0.000209821   3.49632e-05       0.00000       0.00000       0.00000       0.00000       0.00000       0.00000       0.00000       0.00000       0.00000       0.00000       0.00000       0.00000       0.00000       0.00000       0.00000       0.00000
  10  17 2994.6965    3.7293  0.9112 13.0224 -0.0099  0.0284   0.0957   0.0719    0.1337   0.0000   433.1053       23.7355       9.93449       4.61578      -1.75530     -0.349751       1.99496     -0.516002      -1.93010      -2.38575     -0.364520      0.252606   0.000349034    -0.0240343    -0.0333816    0.00629291  -0.000380461   0.000696590   0.000288428   6.96137e-06       0.00000       0.00000       0.00000       0.00000       0.00000       0.00000       0.00000       0.00000       0.00000       0.00000       0.00000       0.00000       0.00000       0.00000       0.00000       0.00000       4.24730       5.66307       5.02523       5.22387       4.23025       3.72208       2.90803       1.93277       1.38711      0.856869      0.504782      0.261191      0.136917     0.0591860     0.0277010     0.0101967    0.00358232   0.000923158   0.000243914   4.53150e-05       0.00000       0.00000       0.00000       0.00000       0.00000       0.00000       0.00000       0.00000       0.00000       0.00000       0.00000       0.00000       0.00000       0.00000       0.00000       0.00000
  10  18 3133.1574    4.0040  1.0807 13.0481 -0.0004  0.0291   0.0949   0.0743    0.1519   0.0000   442.4348       14.8998       12.8961       11.3997       9.85503      -3.95781      -4.07752      -2.47492      0.617573     -0.347469     -0.135408     0.0780212      0.179083     0.0604379    0.00806371     0.0119791    0.00581268    0.00207002  -0.000235051   2.73986e-05       0.00000       0.00000       0.00000       0.00000       0.00000       0.00000       0.00000       0.00000       0.00000       0.00000       0.00000       0.00000       0.00000       0.00000       0.00000       0.00000       4.61753       5.80162       5.70519       5.63547       4.65105       3.90236       2.79912       2.17501       1.32927      0.882886      0.527141      0.271722      0.144308     0.0666958     0.0293441     0.0102051    0.00360098    0.00111688   0.000230746   4.28167e-05       0.00000       0.00000       0.00000       0.00000       0.00000       0.00000       0.00000       0.00000       0.00000       0.00000       0.00000       0.00000       0.00000       0.00000       0.00000       0.00000
  10  19 3271.5420    3.6948  1.2321 13.1982 -0.0053  0.0346   0.0879   0.0842    0.1369   0.0000   453.4017       45.2553       13.3798       12.5368       3.35623      -6.56382       2.54872      -2.02631    -0.0988346     -0.468322      0.389017     -0.251916     -0.249798     -0.168932    -0.0535636     0.0134449   -0.00430603  -0.000602411   0.000103541  -2.50608e-05       0.00000       0.00000       0.00000       0.00000       0.00000       0.00000       0.00000       0.00000       0.00000       0.00000       0.00000       0.00000       0.00000       0.00000       0.00000       0.00000       5.09137       6.60249       6.16156       6.54024       4.99567       4.70203       3.26482       2.53376       1.53015       1.12291      0.588173      0.353545      0.160408     0.0859364     0.0332342     0.0143551    0.00407433    0.00138792   0.000264905   5.62480e-05       0.00000       0.00000       0.00000       0.00000       0.00000       0.00000       0.00000       0.00000       0.00000       0.00000       0.00000       0.00000       0.00000       0.00000       0.00000       0.00000
  10  20 3410.5052    3.2625  1.7567 12.6977 -0.0032  0.0407   0.0645   0.1002    0.1030   0.0000   442.3806       37.9686       6.10114       22.7979      -2.91575      -4.86412      -5.81584      -4.62923      0.116380     -0.733767     -0.778412     -0.900107    -0.0877177     0.0732186    -0.0714881    -0.0199549   -0.00657880    0.00134219   0.000455478   4.66634e-05       0.00000       0.00000       0.00000       0.00000       0.00000       0.00000       0.00000       0.00000       0.00000       0.00000       0.00000       0.00000       0.00000       0.00000       0.00000       0.00000       6.27245       8.39466       8.20454       7.82198       6.49097       5.32216       3.88931       2.87969       1.82533       1.14916      0.684275      0.361762      0.190769     0.0872465     0.0390063     0.0140137    0.00504645    0.00151750   0.000347681   6.14942e-05       0.00000       0.00000       0.00000       0.00000       0.00000       0.00000       0.00000       0.00000       0.00000       0.00000       0.00000       0.00000       0.00000       0.00000       0.00000       0.00000
  10  21 3549.4306    2.7398  3.0111 11.8442 -0.0007  0.0504   0.0406   0.1357    0.0784   0.0000   446.1295       47.5117      -6.54097      -2.39551       9.40564       1.28702      -9.31183      -2.53091      -7.18645      -1.52462      -1.91566     -0.406751    0.00389080      0.145655    -0.0120354     0.0374686    -0.0100575  -0.000260313   0.000171063   9.40082e-05       0.00000       0.00000       0.00000       0.00000       0.00000       0.00000       0.00000       0.00000       0.00000       0.00000       0.00000       0.00000       0.00000       0.00000       0.00000       0.00000       7.76497       9.66701       9.62758       9.18734       8.03330       6.35366       5.03555       3.63534       2.42978       1.47845      0.863453      0.492783      0.241095      0.120460     0.0468119     0.0189397    0.00618213    0.00183004   0.000443020   7.02622e-05       0.00000       0.00000       0.00000       0.00000       0.00000       0.00000       0.00000       0.00000       0.00000       0.00000       0.00000       0.00000       0.00000       0.00000       0.00000       0.00000
  10  22 3688.7207    2.2771  4.0284 11.3325 -0.0033  0.0612   0.0303   0.1569    0.0743   0.0000   432.3481       36.6027       18.3560       13.0116      -13.9616       6.50442      -6.93835      -7.62761      -2.56504      -1.88500       1.54150      0.427872     0.0611506     -0.145951    -0.0149515   -0.00440842    -0.0152230   0.000694537   -0.00165638   1.14773e-05       0.00000       0.00000       0.00000       0.00000       0.00000       0.00000       0.00000       0.00000       0.00000       0.00000       0.00000       0.00000       0.00000       0.00000       0.00000       0.00000       9.57227       11.5880       11.8279       10.9531       9.93290       7.92789       6.03941       4.24738       2.92628       1.86933       1.10478      0.599379      0.304112      0.137706     0.0600117     0.0227043    0.00777251    0.00223953   0.000535495   8.12312e-05       0.00000       0.00000       0.00000       0.00000       0.00000       0.00000       0.00000       0.00000       0.00000       0.00000       0.00000       0.00000       0.00000       0.00000       0.00000       0.00000
  10  23 3828.3531    2.0029  5.5931 10.7657 -0.0035  0.0722   0.0226   0.1938    0.0732   0.0000   429.7129       65.0276       27.3321       23.1041      -2.70839       3.24536      -16.0926      0.100840      -3.48115      -6.54470       5.00096      0.532691      0.586949      0.405318    -0.0876768    0.00892035    0.00121051    0.00309318  -0.000507270  -2.37911e-05       0.00000       0.00000       0.00000       0.00000       0.00000       0.00000       0.00000       0.00000       0.00000       0.00000       0.00000       0.00000       0.00000       0.00000       0.00000       0.00000       11.1490       13.7421       13.9200       13.1615       11.5404       9.19571       7.34743       4.98611       3.49699       2.15628       1.29399      0.697399      0.355988      0.165938     0.0713231     0.0273298    0.00926557    0.00256427   0.000650238   9.99459e-05       0.00000       0.00000       0.00000       0.00000       0.00000       0.00000       0.00000       0.00000       0.00000       0.00000       0.00000       0.00000       0.00000       0.00000       0.00000       0.00000
  10  24 3967.9984    1.6303  7.0487 10.5349 -0.0025  0.0878   0.0173   0.2340    0.0628   0.0000   457.6802       56.5761       17.7349       5.77161       25.5283      -10.1695       2.13141      -2.55621       2.66865     -0.767817      -3.70139       1.40253      0.282795      0.269765    -0.0992998    -0.0439476    -0.0278759  -0.000661863   0.000925218  -2.79021e-05       0.00000       0.00000       0.00000       0.00000       0.00000       0.00000       0.00000       0.00000       0.00000       0.00000       0.00000       0.00000       0.00000       0.00000       0.00000       0.00000       13.5019       16.8611       17.1576       16.3067       13.9739       11.6007       8.56414       6.29815       4.18548       2.66958       1.59120      0.866040      0.440590      0.206841     0.0884667     0.0336662     0.0116116    0.00339199   0.000759935   0.000125301       0.00000       0.00000       0.00000       0.00000       0.00000       0.00000       0.00000       0.00000       0.00000       0.00000       0.00000       0.00000       0.00000       0.00000       0.00000       0.00000
  10  25 4108.4419    1.3966  9.3517 10.1512 -0.0016  0.1046   0.0133   0.2992    0.0569   0.0000   420.2740      -3.57540       26.1441      -27.0880       15.8003      -17.7452      -22.7454      -14.0155      -2.30252      -3.44639      -1.57363      0.490325     -0.784555      0.784981    -0.0562883     0.0427147     0.0115485   -0.00597344   0.000314545   0.000102056       0.00000       0.00000       0.00000       0.00000       0.00000       0.00000       0.00000       0.00000       0.00000       0.00000       0.00000       0.00000       0.00000       0.00000       0.00000       0.00000       16.1363       20.3075       20.4682       19.2531       16.9721       13.8472       10.4464       7.58859       5.05336       3.27402       1.89897       1.05134      0.530211      0.247962      0.105918     0.0412369     0.0138227    0.00414789   0.000942631   0.000148836       0.00000       0.00000       0.00000       0.00000       0.00000       0.00000       0.00000       0.00000       0.00000       0.00000       0.00000       0.00000       0.00000       0.00000       0.00000       0.00000
  10  27 4388.4831    0.9953 14.1027  9.9630 -0.0010  0.1671   0.0097   0.4733    0.0463   0.0000   397.4087       23.4397       33.2465      -25.4172      -1.43368      -8.42345      -7.59226      -16.4429       3.01464       4.14475     -0.100298      -1.14139     0.0471131     -0.794756      0.203530     0.0281608    -0.0261246     0.0113324   -0.00130047  -1.54248e-06       0.00000       0.00000       0.00000       0.00000       0.00000       0.00000       0.00000       0.00000       0.00000       0.00000       0.00000       0.00000       0.00000       0.00000       0.00000       0.00000       25.1958       31.3423       32.7265       30.8778       26.9835       21.6762       16.9602       12.0034       8.27392       5.22433       3.09308       1.74038      0.877221      0.423234      0.177712     0.0700846     0.0235170    0.00673207    0.00156785   0.000236117       0.00000       0.00000       0.00000       0.00000       0.00000       0.00000       0.00000       0.00000       0.00000       0.00000       0.00000       0.00000       0.00000       0.00000       0.00000       0.00000
  11  10 2057.9670    0.6803  0.5633  9.8713 -0.0055  0.0221   0.0207   0.0528    0.0827   0.0000   435.8023      0.867053       17.6042       6.70216      -7.42463       1.46668       1.59735    -0.0806191     -0.868601   -0.00377558     -0.121782    -0.0246258      0.103029    -0.0265614     0.0177335   -0.00425139     0.0134999  -0.000884884  -0.000544885  -6.22844e-05  -3.07471e-05   1.19411e-05       0.00000       0.00000       0.00000       0.00000       0.00000       0.00000       0.00000       0.00000       0.00000       0.00000       0.00000       0.00000       0.00000       0.00000       3.10821       3.80817       3.69606       3.63761       3.55237       2.76654       2.14558       1.39499       1.08966      0.747792      0.513688      0.299444      0.151976     0.0792440     0.0340985     0.0160843    0.00588724    0.00233128   0.000739363   0.000196846   5.07498e-05   7.33547e-06       0.00000       0.00000       0.00000       0.00000       0.00000       0.00000       0.00000       0.00000       0.00000       0.00000       0.00000       0.00000       0.00000       0.00000
  11  11 2199.7963    0.9156  0.6791 10.3137 -0.0050  0.0238   0.0270   0.0573    0.0980   0.0000   432.2173       10.2055       5.13176       3.06849      -1.21487      0.675942      0.186542      -4.82607       1.12978     -0.365452      -1.22022     -0.345189     0.0414517     0.0324392    0.00584180    -0.0245972    0.00193080   -0.00158725   0.000648771   0.000188022  -4.77413e-05   5.17047e-06       0.00000       0.00000       0.00000       0.00000       0.00000       0.00000       0.00000       0.00000       0.00000       0.00000       0.00000       0.00000       0.00000       0.00000       3.49498       4.40539       4.16366       4.30754       3.56203       3.06358       2.41849       1.85374       1.31398      0.788660      0.517282      0.293352      0.165037     0.0866830     0.0403614     0.0179230    0.00672094    0.00241323   0.000804469   0.000196507   4.64681e-05   8.32036e-06       0.00000       0.00000       0.00000       0.00000       0.00000       0.00000       0.00000       0.00000       0.00000       0.00000       0.00000       0.00000       0.00000       0.00000
  11  12 2340.0406    1.2428  0.8647 10.7680 -0.0006  0.0265   0.0319   0.0660    0.1197   0.0000   437.7091       1.17095       18.7366       1.17419       1.49793      -2.40039       2.24226      0.848575     -0.486401      0.313130      0.239351      0.462443    -0.0170275     0.0429161    0.00816967     0.0147991    0.00384391  -0.000331560   -0.00116186   0.000312395  -8.85701e-05  -3.05789e-06       0.00000       0.00000       0.00000       0.00000       0.00000       0.00000       0.00000       0.00000       0.00000       0.00000       0.00000       0.00000       0.00000       0.00000       4.04389       5.11907       5.09551       4.62988       4.25272       3.43277       2.90353       1.99179       1.52415      0.902243      0.558890      0.323934      0.171319     0.0932479     0.0383603     0.0190203    0.00678598    0.00278180   0.000880685   0.000227746   6.00041e-05   8.23838e-06       0.00000       0.00000       0.00000       0.00000       0.00000       0.00000       0.00000       0.00000       0.00000       0.00000       0.00000       0.00000       0.00000       0.00000
  11  13 2478.5824    1.7041  0.9278 10.9586 -0.0051  0.0265   0.0399   0.0651    0.1721   0.0000   441.7505       11.3182       7.41548      -9.92926       4.92267       2.24191     -0.173174      0.991188     -0.676419     -0.459834      0.485288      0.298638    -0.0995832    -0.0644674     0.0790114    -0.0358699    0.00760230    0.00165146   0.000826668  -0.000128378   3.74272e-05   1.96078e-06       0.00000       0.00000       0.00000       0.00000       0.00000       0.00000       0.00000       0.00000       0.00000       0.00000       0.00000       0.00000       0.00000       0.00000       4.20246       5.20815       5.05000       4.72764       4.06716       3.66871       2.81193       2.21758       1.50074      0.942572      0.572397      0.324784      0.172516     0.0902981     0.0415457     0.0185916    0.00699137    0.00263048   0.000869373   0.000235316   4.72023e-05   8.50112e-06       0.00000       0.00000       0.00000       0.00000       0.00000       0.00000       0.00000       0.00000       0.00000       0.00000       0.00000       0.00000       0.00000       0.00000
  11  14 2617.0372    2.1694  0.9501 11.7697 -0.0031  0.0262   0.0525   0.0677    0.1324   0.0000   439.9939       11.5528       10.5332      -7.15429      -2.07467       6.50507      0.765758       3.06194      0.826920      0.397071      -1.25369     0.0696332     0.0106008    -0.0188708     0.0282428   -0.00398891  -0.000806514    0.00475375   0.000266057   0.000153854   2.65615e-05   6.41285e-06       0.00000       0.00000       0.00000       0.00000       0.00000       0.00000       0.00000       0.00000       0.00000       0.00000       0.00000       0.00000       0.00000       0.00000       4.13110       4.95613       4.81927       4.66723       4.27811       3.47747       2.77519       2.08469       1.42997      0.946882      0.592565      0.348594      0.182215     0.0922845     0.0458837     0.0184329    0.00730637    0.00266145   0.000814139   0.000233661   5.22835e-05   8.03565e-06       0.00000       0.00000       0.00000       0.00000       0.00000       0.00000       0.00000       0.00000       0.00000       0.00000       0.00000       0.00000       0.00000       0.00000
  11  15 2756.2020    2.7320  0.8867 12.1225 -0.0006  0.0247   0.0654   0.0591    0.1330   0.0000   440.6334       4.33945       8.41270       11.1809      -2.61212      -8.81842       1.79176      0.316150       2.60177     -0.538250      -1.38332      0.239603    0.00201249      0.243407     0.0597009    -0.0310583   -0.00982623  -0.000951923   3.81223e-05   0.000303311  -5.94262e-06  -1.10867e-05       0.00000       0.00000       0.00000       0.00000       0.00000       0.00000       0.00000       0.00000       0.00000       0.00000       0.00000       0.00000       0.00000       0.00000       3.82899       4.52798       4.83563       4.27936       3.89227       3.35156       2.49041       1.89962       1.35153      0.842233      0.538034      0.317005      0.163418     0.0858321     0.0419581     0.0170780    0.00680186    0.00266316   0.000877650   0.000228398   4.58487e-05   6.82033e-06       0.00000       0.00000       0.00000       0.00000       0.00000       0.00000       0.00000       0.00000       0.00000       0.00000       0.00000       0.00000       0.00000       0.00000
  11  16 2895.5783    3.3410  0.8612 12.3870 -0.0064  0.0268   0.0825   0.0583    0.1517   0.0000   441.5036       10.0562       14.2311       12.9597      -1.42961      -4.46718      -2.41580      -3.62033     -0.625320      -1.38059     -0.316531     -0.892763      0.105013    0.00289695    -0.0682837    -0.0245959    0.00784416    0.00322375   0.000418110  -0.000149472   2.93866e-06  -2.47595e-06       0.00000       0.00000       0.00000       0.00000       0.00000       0.00000       0.00000       0.00000       0.00000       0.00000       0.00000       0.00000       0.00000       0.00000       4.02494       4.81972       5.06181       4.78800       4.41948       3.41055       2.80160       1.87014       1.30479      0.968109      0.591360      0.380483      0.180037     0.0921394     0.0471234     0.0194632    0.00810067    0.00297925   0.000820184   0.000247535   5.86056e-05   7.80944e-06       0.00000       0.00000       0.00000       0.00000       0.00000       0.00000       0.00000       0.00000       0.00000       0.00000       0.00000       0.00000       0.00000       0.00000
  11  17 3034.7943    3.7407  0.9877 12.8646 -0.0030  0.0254   0.0866   0.0685    0.1334   0.0000   436.5114       20.7202       11.1417       14.5403       2.25729      -3.57736       2.05612     -0.620771      0.342131     -0.288896      0.118111      0.363174    0.00154664    -0.0243527    -0.0840303    0.00376554    -0.0118954   0.000336675   -0.00134137   0.000137672   0.000117974   1.14370e-05       0.00000       0.00000       0.00000       0.00000       0.00000       0.00000       0.00000       0.00000       0.00000       0.00000       0.00000       0.00000       0.00000       0.00000       3.82359       4.59389       4.88314       4.52609       4.09831       3.36724       2.56621       1.87121       1.30641      0.869853      0.574336      0.330281      0.174398     0.0913090     0.0424327     0.0194712    0.00742112    0.00274901   0.000905448   0.000243269   5.19187e-05   7.55413e-06       0.00000       0.00000       0.00000       0.00000       0.00000       0.00000       0.00000       0.00000       0.00000       0.00000       0.00000       0.00000       0.00000       0.00000
  11  18 3173.6808    3.9330  1.2492 12.9576 -0.0060  0.0304   0.0843   0.0769    0.1369   0.0000   436.7330       44.7493       17.5766       7.44224     0.0903699      0.105417      -1.12292      -3.42991      0.359944      -3.36425      0.639000     -0.542245      0.222466      0.250045    -0.0243288     0.0118226   0.000597881    0.00381330    0.00115159  -0.000496514  -4.51561e-06   9.96459e-06       0.00000       0.00000       0.00000       0.00000       0.00000       0.00000       0.00000       0.00000       0.00000       0.00000       0.00000       0.00000       0.00000       0.00000       4.47949       5.62137       5.57577       5.25314       4.76209       3.87680       3.18460       2.32412       1.59264       1.08054      0.680565      0.378014      0.207107      0.102410     0.0515783     0.0220051    0.00906361    0.00308133    0.00104052   0.000286544   6.55986e-05   9.90430e-06       0.00000       0.00000       0.00000       0.00000       0.00000       0.00000       0.00000       0.00000       0.00000       0.00000       0.00000       0.00000       0.00000       0.00000
  11  19 3312.6953    3.6642  1.4669 12.8305 -0.0045  0.0334   0.0723   0.0831    0.1165   0.0000   448.7693       27.1636       11.2957       7.06896      -6.79698      -3.41291      -5.57676      -1.64178      -1.83195      -1.14654     -0.424518     -0.654922     -0.186431      0.179644    -0.0364537    -0.0376326   -0.00616973    0.00275183  -8.10300e-06  -3.62430e-06  -2.25236e-05   2.59168e-06       0.00000       0.00000       0.00000       0.00000       0.00000       0.00000       0.00000       0.00000       0.00000       0.00000       0.00000       0.00000       0.00000       0.00000       5.10050       6.18425       6.31342       5.88639       5.18332       4.47066       3.56190       2.60211       1.83235       1.20598      0.733288      0.420214      0.238046      0.119973     0.0546816     0.0252124     0.0102084    0.00364535    0.00115998   0.000309896   6.67803e-05   1.02572e-05       0.00000       0.00000       0.00000       0.00000       0.00000       0.00000       0.00000       0.00000       0.00000       0.00000       0.00000       0.00000       0.00000       0.00000
  11  20 3452.0172    3.1850  2.2857 11.9628 -0.0013  0.0413   0.0489   0.1051    0.0988   0.0000   434.8718       40.0833       11.7116       22.2212       2.73008      -6.38622       8.26473      -3.13948      -2.57317      -2.94666       1.30280   -0.00911968     -0.133986     -0.256384    -0.0438404    -0.0212353    -0.0106793  -1.00779e-05   0.000262501  -5.50091e-05  -0.000128660  -8.20665e-06       0.00000       0.00000       0.00000       0.00000       0.00000       0.00000       0.00000       0.00000       0.00000       0.00000       0.00000       0.00000       0.00000       0.00000       5.97089       7.72019       7.86268       7.45278       6.58025       5.36724       4.05087       3.02474       2.17703       1.37702      0.860863      0.509696      0.292301      0.144839     0.0729323     0.0286322     0.0124766    0.00441879    0.00149490   0.000398064   8.88214e-05   1.37397e-05       0.00000       0.00000       0.00000       0.00000       0.00000       0.00000       0.00000       0.00000       0.00000       0.00000       0.00000       0.00000       0.00000       0.00000
  11  21 3591.5360    2.6424  3.3988 11.4343 -0.0011  0.0512   0.0342   0.1313    0.0779   0.0000   443.6920       38.7419       6.81036       18.9377       5.88121      -12.4573     -0.342958      -6.74896       2.33925      -1.23717     -0.222284      0.258886      0.136646     -0.236563     -0.120845    0.00487342    -0.0167188    0.00105740   -0.00107841   0.000185401   1.97886e-05   2.43409e-06       0.00000       0.00000       0.00000       0.00000       0.00000       0.00000       0.00000       0.00000       0.00000       0.00000       0.00000       0.00000       0.00000       0.00000       7.58629       9.31554       9.29335       8.88612       7.92628       6.65221       5.45295       3.89344       2.77849       1.83064       1.15830      0.655883      0.360582      0.184500     0.0841366     0.0395654     0.0154515    0.00555175    0.00177834   0.000471071   0.000111164   1.66690e-05       0.00000       0.00000       0.00000       0.00000       0.00000       0.00000       0.00000       0.00000       0.00000       0.00000       0.00000       0.00000       0.00000       0.00000
  11  22 3731.3329    2.2361  4.6966 10.9441 -0.0017  0.0608   0.0256   0.1648    0.0698   0.0000   425.1622       23.7219       24.7714      -5.47161       24.8328      -11.5536      -1.07335       3.65626       4.76366     -0.803492       2.77130     -0.344480      0.162074     -0.485716    -0.0626239     0.0196664    0.00332918     0.0223527   0.000840823  -5.22986e-05  -0.000162611  -1.25175e-06       0.00000       0.00000       0.00000       0.00000       0.00000       0.00000       0.00000       0.00000       0.00000       0.00000       0.00000       0.00000       0.00000       0.00000       8.49836       10.3225       10.8130       10.3736       9.20496       7.84447       6.07865       4.40627       3.27349       2.08570       1.36047      0.803242      0.434479      0.225649      0.108852     0.0468660     0.0188467    0.00710306    0.00228146   0.000584192   0.000133907   2.01273e-05       0.00000       0.00000       0.00000       0.00000       0.00000       0.00000       0.00000       0.00000       0.00000       0.00000       0.00000       0.00000       0.00000       0.00000
  11  24 4011.2255    1.5478  7.7202 10.3996 -0.0021  0.0851   0.0149   0.2477    0.0549   0.0000   446.2154       49.3708       9.38752      -11.9733       10.0539      -28.9248       13.3529       2.49637       3.00077       2.10039      -2.26809       1.98981       1.06052     -0.648200      0.261604    -0.0254618    0.00363034     0.0145449    0.00832030  -0.000492810  -0.000330384   1.68495e-05       0.00000       0.00000       0.00000       0.00000       0.00000       0.00000       0.00000       0.00000       0.00000       0.00000       0.00000       0.00000       0.00000       0.00000       12.2982       15.1388       15.6642       14.8269       13.4251       10.9806       8.88225       6.56974       4.59684       3.06655       1.90863       1.12692      0.619445      0.315707      0.155377     0.0664428     0.0273614    0.00975730    0.00311545   0.000869458   0.000194325   2.78469e-05       0.00000       0.00000       0.00000       0.00000       0.00000       0.00000       0.00000       0.00000       0.00000       0.00000       0.00000       0.00000       0.00000       0.00000
  11  25 4151.8075    1.3040  9.7664 10.2327 -0.0019  0.1098   0.0123   0.3029    0.0489   0.0000   426.6281       49.7312       15.4003       17.5902       20.1934       2.16030      -9.46862      -9.95586      -3.10671       6.81210      0.572832       1.29443       1.06503     -0.514636      0.292015     0.0786718    -0.0781880    0.00949583    0.00347343  -0.000929309  -0.000160527   3.54152e-05       0.00000       0.00000       0.00000       0.00000       0.00000       0.00000       0.00000       0.00000       0.00000       0.00000       0.00000       0.00000       0.00000       0.00000       15.6246       19.2648       19.7524       18.7742       16.9820       13.9561       11.6950       8.55132       6.08976       3.97293       2.50357       1.44754      0.807224      0.421399      0.197891     0.0905608     0.0357054     0.0128533    0.00409756    0.00111024   0.000257343   3.64546e-05       0.00000       0.00000       0.00000       0.00000       0.00000       0.00000       0.00000       0.00000       0.00000       0.00000       0.00000       0.00000       0.00000       0.00000
  11  26 4292.4437    1.0998 11.7985 10.0469 -0.0018  0.1338   0.0104   0.3715    0.0455   0.0000   402.0590       10.7192       4.36341       3.70216       33.4890      -3.45131      -24.1933      -11.0825       20.8010       3.01756      -5.05504       2.71466      0.798005      0.343139     -0.411251     -0.139253     0.0353594    -0.0111852   -0.00843690   0.000508185   0.000403717  -2.14496e-06       0.00000       0.00000       0.00000       0.00000       0.00000       0.00000       0.00000       0.00000       0.00000       0.00000       0.00000       0.00000       0.00000       0.00000       18.4166       23.5662       23.8572       22.9205       20.9126       17.2197       13.8062       10.2660       7.41853       4.86745       3.05341       1.82992       1.01587      0.522057      0.254963      0.108591     0.0446405     0.0162794    0.00525206    0.00144137   0.000322813   4.69958e-05       0.00000       0.00000       0.00000       0.00000       0.00000       0.00000       0.00000       0.00000       0.00000       0.00000       0.00000       0.00000       0.00000       0.00000
  11  27 4433.2794    0.9349 14.4063 10.0086 -0.0000  0.1711   0.0087   0.4583    0.0386   0.0000   411.6578       108.967       10.1342      -26.4565       21.9126       25.2715       2.47996      -11.1642      0.271035       5.30815       7.90109      -1.17748      -1.49948      0.762721      0.354633    0.00334897     0.0640800    -0.0195534   0.000789281   -0.00243642  -0.000712868   0.000123612       0.00000       0.00000       0.00000       0.00000       0.00000       0.00000       0.00000       0.00000       0.00000       0.00000       0.00000       0.00000       0.00000       0.00000       23.2260       29.9393       30.4121       29.5749       26.2159       22.3392       17.6412       13.2091       9.42827       6.34087       4.02068       2.41436       1.31900      0.694596      0.332600      0.149054     0.0595100     0.0219924    0.00694634    0.00188732   0.000407696   6.19038e-05       0.00000       0.00000       0.00000       0.00000       0.00000       0.00000       0.00000       0.00000       0.00000       0.00000       0.00000       0.00000       0.00000       0.00000
  11  28 4574.4224    0.7838 17.8989  9.9335 -0.0003  0.2303   0.0069   0.5916    0.0330   0.0000   425.2221      -2.75908       60.9217       47.7320       11.7635     -0.531463      -88.2813       16.4957       20.6073      -11.3308      -11.0656     -0.367977       2.98721     -0.484833     -0.275462      0.216425     0.0737477    0.00566689   -0.00465425   -0.00300772  -0.000161819  -0.000107285       0.00000       0.00000       0.00000       0.00000       0.00000       0.00000       0.00000       0.00000       0.00000       0.00000       0.00000       0.00000       0.00000       0.00000       30.6259       39.6767       41.4484       38.8828       35.8919       29.1455       24.2342       17.7273       12.8411       8.49497       5.51688       3.27036       1.80223      0.961045      0.459376      0.210442     0.0824538     0.0303568    0.00967332    0.00259799   0.000584500   8.09264e-05       0.00000       0.00000       0.00000       0.00000       0.00000       0.00000       0.00000       0.00000       0.00000       0.00000       0.00000       0.00000       0.00000       0.00000
  12   9 1949.9390    0.5030  0.5208  9.7243 -0.0026  0.0262   0.0160   0.0486    0.0665   0.0000   433.1043       1.26710       11.9883      0.333878      -4.46751      -2.56958       1.66025       1.87916    -0.0463824     0.0126394     -0.330399      0.469781     -0.172908   -0.00163035   -0.00223333   -0.00959645    0.00200148   0.000119659   -0.00169101   0.000518953  -5.40250e-05  -2.92425e-05   4.40561e-06   7.16341e-07       0.00000       0.00000       0.00000       0.00000       0.00000       0.00000       0.00000       0.00000       0.00000       0.00000       0.00000       0.00000       3.26395       4.29241       3.69802       4.19645       3.79350       3.36319       2.75900       1.81028       1.41450      0.960002      0.769647      0.450629      0.285590      0.126278     0.0726935     0.0319826     0.0157226    0.00593185    0.00257689   0.000719180   0.000274322   5.83144e-05   1.54075e-05   2.48612e-06       0.00000       0.00000       0.00000       0.00000       0.00000       0.00000       0.00000       0.00000       0.00000       0.00000       0.00000       0.00000
  12  12 2376.3542    1.3104  0.7823 11.0108 -0.0029  0.0256   0.0331   0.0579    0.1071   0.0000   440.1241       11.6142       9.95480      -2.70792     -0.584402      -1.20196      -2.11696     -0.209452      0.479055      0.567395      0.380090      0.125218      0.369218      0.127700     0.0386058    0.00764081   -0.00830421   -0.00408679   -0.00108795   0.000138454  -6.45547e-06   6.74472e-05  -4.41105e-06   1.43209e-06       0.00000       0.00000       0.00000       0.00000       0.00000       0.00000       0.00000       0.00000       0.00000       0.00000       0.00000       0.00000       3.01179       4.06144       3.76410       4.06135       3.36027       3.27845       2.41239       2.06807       1.36163       1.02183      0.670402      0.439175      0.233157      0.148888     0.0659807     0.0365569     0.0156436    0.00726453    0.00227540   0.000950110   0.000256691   7.36557e-05   1.34002e-05   2.56859e-06       0.00000       0.00000       0.00000       0.00000       0.00000       0.00000       0.00000       0.00000       0.00000       0.00000       0.00000       0.00000
  12  13 2515.5504    1.6923  0.9858 11.2708 -0.0050  0.0279   0.0384   0.0669    0.1363   0.0000   439.5054       6.78562       17.7406       1.68347      -6.44429      -2.51969      -3.97421      -4.43220      -2.68260     -0.651507     -0.649839      0.210087    -0.0139927     0.0846982     0.0364107     0.0273793     0.0257670    -0.0127243    0.00179552   0.000707835  -0.000121147   5.70560e-05   1.21167e-05  -1.79675e-06       0.00000       0.00000       0.00000       0.00000       0.00000       0.00000       0.00000       0.00000       0.00000       0.00000       0.00000       0.00000       3.74236       4.65794       4.84441       4.84018       4.01650       3.56539       3.01129       2.11147       1.52303       1.13998      0.718092      0.415923      0.258365      0.152461     0.0694820     0.0342610     0.0157948    0.00770696    0.00275616   0.000915209   0.000255668   6.65646e-05   1.45334e-05   2.28667e-06       0.00000       0.00000       0.00000       0.00000       0.00000       0.00000       0.00000       0.00000       0.00000       0.00000       0.00000       0.00000
  12  14 2654.7339    2.2918  0.9755 11.6992  0.0022  0.0264   0.0516   0.0646    0.1515   0.0000   435.4521       11.4816       8.26291       5.22919       4.88035      -2.29829      -1.77366      -2.17541      0.342595      0.617742      -1.61441     0.0756740    -0.0352128    -0.0800223    -0.0300481  -0.000665501   -0.00475397   0.000540178   0.000167290   0.000511274  -0.000296709  -2.14780e-05  -1.15391e-05  -2.35112e-06       0.00000       0.00000       0.00000       0.00000       0.00000       0.00000       0.00000       0.00000       0.00000       0.00000       0.00000       0.00000       3.61808       4.22841       4.44877       4.36314       4.03050       3.47233       2.49203       2.09666       1.49321       1.02133      0.685101      0.429449      0.243041      0.148042     0.0719591     0.0341728     0.0157749    0.00628279    0.00217405   0.000845321   0.000257249   6.72230e-05   1.21912e-05   1.95131e-06       0.00000       0.00000       0.00000       0.00000       0.00000       0.00000       0.00000       0.00000       0.00000       0.00000       0.00000       0.00000
  12  15 2794.7228    2.8336  0.9306 12.2589 -0.0014  0.0244   0.0660   0.0646    0.1376   0.0000   436.5217       14.1184       14.2840       2.82978      -5.42293      -1.80177      -1.81358      -2.34284       1.14393      0.514229     -0.439648     -0.151569      0.156462      0.130833     0.0146029     0.0259675    0.00124463   -0.00439941   -0.00411262  -0.000483638  -0.000230776  -7.20006e-05  -4.72942e-06   1.09122e-06       0.00000       0.00000       0.00000       0.00000       0.00000       0.00000       0.00000       0.00000       0.00000       0.00000       0.00000       0.00000       3.59709       4.23736       4.41216       4.30291       3.78764       3.36374       2.58099       1.89435       1.46911      0.991741      0.636958      0.399708      0.238776      0.129249     0.0674233     0.0312327     0.0137334    0.00561099    0.00233411   0.000783969   0.000232955   5.45669e-05   1.14691e-05   1.75096e-06       0.00000       0.00000       0.00000       0.00000       0.00000       0.00000       0.00000       0.00000       0.00000       0.00000       0.00000       0.00000
  12  16 2934.5533    3.6430  0.7917 12.8512 -0.0030  0.0228   0.0888   0.0564    0.1138   0.0000   441.8662       19.9091       14.8253       2.56352      -7.21024      -4.57099      0.614082     -0.992986      0.592758      -1.14699      -1.16463    -0.0382832     -0.253396      0.242290     0.0572440   -0.00737774   -0.00842043    0.00140052   -0.00158579    0.00109137   0.000139346   3.80891e-05  -1.83987e-05  -2.61686e-06       0.00000       0.00000       0.00000       0.00000       0.00000       0.00000       0.00000       0.00000       0.00000       0.00000       0.00000       0.00000       3.32452       4.06915       4.13769       3.67851       3.27101       2.98485       2.56761       2.01734       1.50094      0.958810      0.600804      0.361309      0.200974      0.102906     0.0567303     0.0281225     0.0123538    0.00494940    0.00202448   0.000705131   0.000215016   5.27042e-05   1.14212e-05   1.60171e-06       0.00000       0.00000       0.00000       0.00000       0.00000       0.00000       0.00000       0.00000       0.00000       0.00000       0.00000       0.00000
  12  17 3074.0882    3.9494  0.9871 12.8680 -0.0067  0.0260   0.0879   0.0652    0.1474   0.0000   438.1375       20.7800       6.69648       7.25053      -1.59726       2.95510       1.35956      -1.38961       1.28279      -1.86421     -0.436518     0.0963127     -0.222269     0.0339205      0.105087     0.0258449   -0.00570507    0.00144708   -0.00393826  -0.000226578   6.40875e-05   2.72992e-05  -1.70949e-05   1.18164e-06       0.00000       0.00000       0.00000       0.00000       0.00000       0.00000       0.00000       0.00000       0.00000       0.00000       0.00000       0.00000       3.16502       4.36900       4.17240       4.30469       3.69238       3.20475       2.65169       1.87497       1.43332      0.988434      0.652233      0.384930      0.241472      0.131444     0.0668185     0.0319469     0.0144270    0.00640324    0.00246762   0.000822018   0.000253805   6.37998e-05   1.52421e-05   2.42553e-06       0.00000       0.00000       0.00000       0.00000       0.00000       0.00000       0.00000       0.00000       0.00000       0.00000       0.00000       0.00000
  12  18 3213.4407    3.8502  1.4034 12.8132 -0.0056  0.0322   0.0744   0.0810    0.1135   0.0000   441.9140       32.2079       5.95476       2.16503       16.9335      -1.07810      -4.98933      -4.91656      -2.52830      -2.72798    0.00665235     -0.257522    -0.0853943     -0.193063    -0.0518798   0.000707201    -0.0192985   -0.00293212    0.00336416   0.000328373   0.000243845   8.43186e-06  -9.61036e-06  -1.99053e-06       0.00000       0.00000       0.00000       0.00000       0.00000       0.00000       0.00000       0.00000       0.00000       0.00000       0.00000       0.00000       4.04094       5.42718       5.48520       5.31984       4.96498       3.89513       3.29370       2.34629       1.88612       1.16592      0.817981      0.481504      0.295625      0.164038     0.0832966     0.0432790     0.0174324    0.00794607    0.00283834    0.00103072   0.000334102   8.00263e-05   2.00985e-05   2.70071e-06       0.00000       0.00000       0.00000       0.00000       0.00000       0.00000       0.00000       0.00000       0.00000       0.00000       0.00000       0.00000
  12  19 3352.9637    3.4284  1.7900 12.5720 -0.0046  0.0355   0.0594   0.0895    0.0891   0.0000   435.3972       31.9973       6.79957       4.04735      -8.19241       3.54070       5.51581      -7.34254       1.06765      -1.15459     -0.331869      -1.27246      0.113352    -0.0134130    -0.0754501    0.00888720   -0.00940776   -0.00310841    0.00860608  -3.62230e-05  -0.000285203   0.000237071   2.71085e-05   3.98143e-07       0.00000       0.00000       0.00000       0.00000       0.00000       0.00000       0.00000       0.00000       0.00000       0.00000       0.00000       0.00000       4.85163       5.92910       6.07419       5.96553       5.36518       4.54103       3.70315       2.92402       2.17569       1.40827      0.941743      0.561661      0.340330      0.186662     0.0998948     0.0484170     0.0216522    0.00875558    0.00334478    0.00112039   0.000363754   8.90218e-05   1.94114e-05   2.80275e-06       0.00000       0.00000       0.00000       0.00000       0.00000       0.00000       0.00000       0.00000       0.00000       0.00000       0.00000       0.00000
  12  20 3492.7066    2.9708  2.5239 11.9310 -0.0013  0.0417   0.0428   0.1086    0.0813   0.0000   433.7942       21.5601     -0.773083       2.25235      -1.12422     -0.904064       1.63497      -4.01898      -1.28397      -2.59262     -0.464761    0.00745234      0.108387     -0.124326  -0.000279254   -0.00160461     0.0133672   8.40044e-05  -0.000333770  -0.000479022   0.000239521  -0.000137507   2.10455e-05  -8.41573e-07       0.00000       0.00000       0.00000       0.00000       0.00000       0.00000       0.00000       0.00000       0.00000       0.00000       0.00000       0.00000       5.59729       6.93455       7.08522       6.83337       6.30980       5.23865       4.30474       3.25904       2.39162       1.67974       1.05686      0.664454      0.387867      0.220394      0.111972     0.0535252     0.0241862     0.0100579    0.00384043    0.00132914   0.000390246   0.000107594   2.28532e-05   3.20390e-06       0.00000       0.00000       0.00000       0.00000       0.00000       0.00000       0.00000       0.00000       0.00000       0.00000       0.00000       0.00000
  12  21 3632.8904    2.5188  3.5342 11.4590 -0.0001  0.0504   0.0308   0.1321    0.0650   0.0000   425.2417       28.1208       14.3758       17.2014      0.133362      -18.9772       1.18671       5.55394       5.03061      -3.50380     -0.706675      0.940507      0.537289      0.116180    -0.0159125     0.0514862     0.0115769     0.0195654    0.00239059    0.00152117  -3.03969e-05   3.11382e-05  -2.06899e-05  -3.05452e-06       0.00000       0.00000       0.00000       0.00000       0.00000       0.00000       0.00000       0.00000       0.00000       0.00000       0.00000       0.00000       6.60312       8.16261       8.35283       8.17887       7.37674       6.34205       5.16512       4.12052       2.91317       2.08010       1.32072      0.802048      0.490405      0.266791      0.140387     0.0684366     0.0302958     0.0130148    0.00495618    0.00162598   0.000509002   0.000136553   2.74530e-05   4.13469e-06       0.00000       0.00000       0.00000       0.00000       0.00000       0.00000       0.00000       0.00000       0.00000       0.00000       0.00000       0.00000
  12  22 3772.8880    2.0801  5.1763 10.9466 -0.0007  0.0643   0.0219   0.1679    0.0573   0.0000   435.7578       42.3484       9.04097       10.4350      -13.1886       6.95983      -2.42283       4.87756       2.07551      -1.84652      -2.62521     -0.797930      0.572344     -0.598698     -0.124985    -0.0299255    -0.0197276    0.00347812    0.00237279    0.00218005   -0.00101488  -0.000221193  -4.81511e-05  -2.08173e-06       0.00000       0.00000       0.00000       0.00000       0.00000       0.00000       0.00000       0.00000       0.00000       0.00000       0.00000       0.00000       8.17591       10.5821       10.5332       10.4848       9.39104       8.06599       6.65362       5.12990       3.85386       2.53575       1.71549       1.03710      0.613222      0.343089      0.176102     0.0887325     0.0386060     0.0167075    0.00612528    0.00218495   0.000681836   0.000170264   3.82201e-05   5.65397e-06       0.00000       0.00000       0.00000       0.00000       0.00000       0.00000       0.00000       0.00000       0.00000       0.00000       0.00000       0.00000
  12  23 3913.4681    1.7540  6.8111 10.5007 -0.0009  0.0766   0.0165   0.2022    0.0558   0.0000   470.5860       53.5810       14.1934      -8.86664       26.4529      -2.18380      -14.9338       7.45630      -1.27283       2.34947       1.05759     -0.971072     0.0279814      0.208310     -0.187013      0.148983     0.0442583   -0.00814192   -0.00827820   -0.00201415   0.000622812   0.000408674   2.12887e-05  -1.71282e-05       0.00000       0.00000       0.00000       0.00000       0.00000       0.00000       0.00000       0.00000       0.00000       0.00000       0.00000       0.00000       9.88531       12.5012       12.7893       12.2285       11.2041       9.58465       8.03555       6.25193       4.46894       3.11342       2.03898       1.26436      0.737848      0.400493      0.209360      0.107041     0.0463297     0.0202511    0.00753982    0.00258611   0.000791817   0.000211298   4.44969e-05   6.38128e-06       0.00000       0.00000       0.00000       0.00000       0.00000       0.00000       0.00000       0.00000       0.00000       0.00000       0.00000       0.00000
  12  24 4053.9035    1.4373  8.5481 10.3480  0.0006  0.0935   0.0134   0.2575    0.0495   0.0000   447.2965       86.7929      -7.03952      -4.51820      -8.95067      -11.5588      -6.55624       9.65668       1.69799      -2.71781      -3.62992      -1.31491      0.957475      0.419498     -0.260028     -0.128034     0.0985111    0.00569079  -0.000723135   -0.00332450    0.00334914   0.000109917  -4.60672e-05  -1.48079e-05       0.00000       0.00000       0.00000       0.00000       0.00000       0.00000       0.00000       0.00000       0.00000       0.00000       0.00000       0.00000       11.9774       15.1128       15.7467       15.1476       13.9556       11.9414       9.62457       7.39994       5.45488       3.79390       2.47973       1.53718      0.923761      0.506756      0.263137      0.130902     0.0563401     0.0247128    0.00939615    0.00325737    0.00101233   0.000263388   5.50614e-05   7.76937e-06       0.00000       0.00000       0.00000       0.00000       0.00000       0.00000       0.00000       0.00000       0.00000       0.00000       0.00000       0.00000
  12  29 4760.2541    0.6030 20.9482  9.8375  0.0004  0.3117   0.0055   0.7528    0.0266   0.0000   512.0357       121.506       139.583      -22.6969       15.8418      -11.7135       35.6145      -8.38729      -5.80818       15.2772      -3.85663      -5.01415      -4.50986       3.01701       1.74552     -0.468709     0.0581520     0.0803642     0.0361292    0.00207575    0.00385914   -0.00147736  -0.000297990  -8.20635e-06       0.00000       0.00000       0.00000       0.00000       0.00000       0.00000       0.00000       0.00000       0.00000       0.00000       0.00000       0.00000       37.3604       48.7810       51.2500       49.3715       46.1309       39.1640       32.2334       25.0966       18.6136       12.9864       8.80459       5.58195       3.27959       1.90821      0.982098      0.490609      0.225366     0.0954600     0.0355740     0.0125815    0.00377789   0.000971312   0.000199491   2.74697e-05       0.00000       0.00000       0.00000       0.00000       0.00000       0.00000       0.00000       0.00000       0.00000       0.00000       0.00000       0.00000
  13   9 1983.8222    0.5472  0.5249  9.7554 -0.0110  0.0230   0.0160   0.0444    0.0662   0.0000   436.3519     -0.125348       16.2456       6.02620     -0.236156      0.118549     -0.246235       1.90871      -2.06968       1.48712     -0.398605      0.395937     -0.130985     -0.158987    -0.0561392   -0.00147928     0.0144472   -0.00152380   -0.00287274   -0.00158134  -0.000495825   0.000228286   8.79087e-05   5.16012e-06  -1.76929e-06   6.02460e-07       0.00000       0.00000       0.00000       0.00000       0.00000       0.00000       0.00000       0.00000       0.00000       0.00000       2.76948       3.20927       3.50036       3.55425       2.95012       2.56585       2.52841       1.96504       1.26230       1.03193      0.734634      0.424504      0.268382      0.158580     0.0893264     0.0417019     0.0203884     0.0114668    0.00505091    0.00208556   0.000684541   0.000189687   5.95183e-05   1.50178e-05   2.96402e-06   4.19170e-07       0.00000       0.00000       0.00000       0.00000       0.00000       0.00000       0.00000       0.00000       0.00000       0.00000
  13  10 2128.5317    0.7941  0.6054  9.8717 -0.0037  0.0218   0.0218   0.0493    0.0887   0.0000   439.4705       4.10947       19.3554       7.98615       1.85647      -4.78212     -0.700396       1.52679       1.93969      -1.17741      0.457724      0.341820     -0.159241     -0.244115     0.0512354     0.0912141     0.0191015     0.0139934    0.00254135  -0.000518274  -0.000409520  -8.76069e-05  -5.86016e-05  -1.94960e-05   1.53517e-06  -2.18725e-07       0.00000       0.00000       0.00000       0.00000       0.00000       0.00000       0.00000       0.00000       0.00000       0.00000       3.12537       4.23643       4.47104       4.29730       3.60863       3.03940       2.45786       1.86098       1.31721      0.924419      0.593360      0.359111      0.222054      0.122184     0.0650667     0.0364586     0.0185730    0.00773362    0.00368154    0.00146985   0.000540186   0.000169487   5.08866e-05   1.28382e-05   2.54664e-06   3.94661e-07       0.00000       0.00000       0.00000       0.00000       0.00000       0.00000       0.00000       0.00000       0.00000       0.00000
  13  11 2271.1599    1.0780  0.7637 10.5953 -0.0051  0.0261   0.0258   0.0504    0.0911   0.0000   436.8337      0.628147       15.5813       6.55172       4.59725      -2.26897       1.64511     -0.714824     -0.189916     0.0570857      0.590124     -0.811710     -0.240658      0.128107    -0.0134377     0.0326173   -0.00921211   -0.00659473   -0.00388593   -0.00228206  -0.000782010  -6.15539e-05  -1.39504e-05  -3.53067e-06  -7.46998e-07   6.37021e-07       0.00000       0.00000       0.00000       0.00000       0.00000       0.00000       0.00000       0.00000       0.00000       0.00000       2.76089       3.98976       3.55364       4.07077       3.22487       3.31590       2.49238       2.09268       1.39789       1.16116      0.733278      0.518769      0.310175      0.181818      0.105337     0.0500141     0.0266463     0.0117444    0.00555542    0.00209159   0.000837915   0.000250037   7.21604e-05   1.99294e-05   3.53267e-06   6.90173e-07       0.00000       0.00000       0.00000       0.00000       0.00000       0.00000       0.00000       0.00000       0.00000       0.00000
  13  12 2411.9076    1.4429  0.9070 10.8820 -0.0065  0.0249   0.0326   0.0579    0.1159   0.0000   441.3432       11.2395       7.69868       6.64149      -6.42199    -0.0833398     -0.304181       1.68217     -0.257844      -1.44070     0.0137594      -1.19227      0.364386     0.0432990    -0.0240278   -0.00137145    -0.0203139    0.00555820   -0.00307295    0.00218881   0.000463303   2.12501e-05  -7.55682e-05   2.25817e-05  -3.77753e-06  -6.85843e-08       0.00000       0.00000       0.00000       0.00000       0.00000       0.00000       0.00000       0.00000       0.00000       0.00000       3.05474       3.69571       4.00699       3.82723       3.64975       3.17267       2.53969       1.93688       1.48426       1.08602      0.701147      0.499846      0.306632      0.170886     0.0975777     0.0506304     0.0256199     0.0111153    0.00477820    0.00191253   0.000762397   0.000241480   6.89957e-05   1.77403e-05   3.42358e-06   4.53525e-07       0.00000       0.00000       0.00000       0.00000       0.00000       0.00000       0.00000       0.00000       0.00000       0.00000
  13  13 2551.7884    1.8880  0.8296 11.5880 -0.0113  0.0265   0.0458   0.0572    0.1174   0.0000   438.4879       7.00419       7.29134     -0.819511       2.25463      -4.93603      -4.86322      -1.81490       1.05795     -0.741608    -0.0583404     -0.816563      0.370274      0.139721      0.174157     0.0262427     0.0610730    0.00774063    0.00402026   -0.00194619   0.000600563   0.000336746  -3.37140e-06   1.07498e-05  -5.75017e-07  -6.35065e-07       0.00000       0.00000       0.00000       0.00000       0.00000       0.00000       0.00000       0.00000       0.00000       0.00000       3.51084       4.55624       4.15143       3.61363       3.34519       3.28048       3.16975       2.52830       1.99536       1.33393      0.905909      0.533678      0.317239      0.168477     0.0949268     0.0470331     0.0213953     0.0116357    0.00420661    0.00192772   0.000688155   0.000230741   7.17485e-05   1.63127e-05   3.89750e-06   5.29993e-07       0.00000       0.00000       0.00000       0.00000       0.00000       0.00000       0.00000       0.00000       0.00000       0.00000
  13  14 2691.8148    2.4176  0.9624 11.6768 -0.0017  0.0274   0.0531   0.0631    0.1528   0.0000   440.9219       16.1269       18.1256       5.00752       8.46195     -0.617146      -1.20074      -1.47328     -0.546638       2.29822      0.284064     -0.672431     0.0489809      0.203362   -0.00739086    -0.0917203     0.0144302   -0.00898007   -0.00406159   0.000802301   0.000365546  -8.20463e-05   3.64581e-05  -8.93459e-06  -7.85372e-07  -6.67454e-07       0.00000       0.00000       0.00000       0.00000       0.00000       0.00000       0.00000       0.00000       0.00000       0.00000       3.83185       5.02881       5.53777       5.42647       4.65207       3.73621       2.98286       2.22252       1.59344       1.04133      0.726892      0.474316      0.300015      0.158434     0.0852383     0.0520006     0.0250628     0.0123069    0.00471770    0.00207722   0.000691975   0.000229157   6.72622e-05   1.56486e-05   3.39444e-06   4.83427e-07       0.00000       0.00000       0.00000       0.00000       0.00000       0.00000       0.00000       0.00000       0.00000       0.00000
  13  15 2832.3742    3.0571  0.9524 12.5474  0.0032  0.0248   0.0685   0.0634    0.1246   0.0000   436.4770       2.59231       15.3715       3.34711    -0.0688415       3.94403      -5.28544      -2.55967       3.85896      -1.35331      0.240303     -0.519950      0.376059    -0.0507150   -0.00507788     0.0165254     0.0154135    0.00289387    0.00222198    0.00124420  -0.000957706  -7.22553e-06   3.77496e-05  -1.29100e-05  -5.31593e-06  -1.14500e-06       0.00000       0.00000       0.00000       0.00000       0.00000       0.00000       0.00000       0.00000       0.00000       0.00000       3.09031       3.78538       3.94971       3.96643       3.55496       3.04555       2.59200       2.09684       1.46057       1.10720      0.753373      0.466192      0.288526      0.175316     0.0971339     0.0501261     0.0238301     0.0119764    0.00506443    0.00206816   0.000695864   0.000222608   6.61870e-05   1.71106e-05   3.26319e-06   4.82713e-07       0.00000       0.00000       0.00000       0.00000       0.00000       0.00000       0.00000       0.00000       0.00000       0.00000
  13  16 2972.7838    3.5945  1.0030 12.6532 -0.0035  0.0268   0.0773   0.0617    0.1469   0.0000   439.6309       12.7274       17.8969       4.96526       1.74713       2.73503    -0.0803128     -0.153975       1.35141     -0.693032     0.0640587    0.00399621     0.0936813     -0.152855      0.116512    -0.0275917   -0.00172931     0.0132707    0.00213415   0.000354994   6.66386e-05  -0.000210888  -5.73448e-05   3.41634e-05  -2.98863e-06  -2.60101e-07       0.00000       0.00000       0.00000       0.00000       0.00000       0.00000       0.00000       0.00000       0.00000       0.00000       3.50676       4.57164       4.30954       4.04308       3.53821       3.30448       2.94503       2.53200       1.89642       1.35665      0.811494      0.523326      0.298293      0.172231     0.0893275     0.0519277     0.0241568     0.0115140    0.00455397    0.00200147   0.000692217   0.000240174   6.43210e-05   1.84953e-05   3.46402e-06   5.52296e-07       0.00000       0.00000       0.00000       0.00000       0.00000       0.00000       0.00000       0.00000       0.00000       0.00000
  13  17 3112.7448    3.8461  0.9728 13.2059 -0.0041  0.0246   0.0857   0.0669    0.1105   0.0000   438.7762       21.6641       14.3005       6.31674       1.33079      -5.42851      -1.44568      -4.74630      0.352508      -1.38567     0.0446518     -0.388238      0.116985      0.190205     0.0389583     0.0133222    -0.0773829    0.00188834    0.00477526  -0.000572780   0.000272543   0.000115345  -0.000122389   1.34978e-06   3.61480e-06   3.56061e-07       0.00000       0.00000       0.00000       0.00000       0.00000       0.00000       0.00000       0.00000       0.00000       0.00000       3.21014       3.68763       3.83828       3.98074       3.60160       3.09234       2.51245       2.08456       1.51483       1.02996      0.737740      0.496364      0.309271      0.167389     0.0930630     0.0515219     0.0269879     0.0119088    0.00492057    0.00188273   0.000675097   0.000215069   6.39780e-05   1.48534e-05   2.97635e-06   4.43797e-07       0.00000       0.00000       0.00000       0.00000       0.00000       0.00000       0.00000       0.00000       0.00000       0.00000
  13  18 3252.6327    3.7646  1.3908 12.8121 -0.0016  0.0316   0.0698   0.0775    0.1114   0.0000   442.4302       28.9629       7.44040       6.92432       6.54539      -6.10372       2.17992      -1.13327      -1.48505   -0.00858797    -0.0748308      -1.09369    -0.0627136     -0.341644     -0.126681     0.0880547    0.00283225    -0.0127520   -0.00464784   -0.00155546  -0.000467749   0.000604026   9.36229e-05   4.79455e-05   9.26817e-07   6.76145e-07       0.00000       0.00000       0.00000       0.00000       0.00000       0.00000       0.00000       0.00000       0.00000       0.00000       3.99066       4.87178       5.01956       5.05594       4.45272       4.15256       3.25828       2.63788       1.88357       1.43161      0.950577      0.634745      0.378514      0.225366      0.127832     0.0625009     0.0305103     0.0148813    0.00618912    0.00246390   0.000919842   0.000296035   8.53311e-05   2.18154e-05   3.84642e-06   6.41522e-07       0.00000       0.00000       0.00000       0.00000       0.00000       0.00000       0.00000       0.00000       0.00000       0.00000
  13  19 3392.6529    3.2569  2.1213 12.2331 -0.0033  0.0370   0.0492   0.0971    0.0838   0.0000   438.4786       25.6907       1.51138       13.8438       7.70248      -1.34811      -2.57911      -2.38058       2.21145      -2.77561      0.115678     -0.665005     -0.935991     -0.329314     0.0473544      0.105629     0.0342500   -0.00458347     0.0108846    0.00425955   0.000369424  -3.05851e-06   2.15892e-05  -1.74305e-05  -1.18579e-05  -6.46105e-07       0.00000       0.00000       0.00000       0.00000       0.00000       0.00000       0.00000       0.00000       0.00000       0.00000       4.62836       5.49965       6.04269       5.82326       5.21941       4.69768       3.86504       2.96093       2.29532       1.62076       1.09658      0.717226      0.436651      0.259409      0.141457     0.0753822     0.0366135     0.0171312    0.00732921    0.00298880    0.00109238   0.000368367   0.000100654   2.44611e-05   4.92283e-06   6.63846e-07       0.00000       0.00000       0.00000       0.00000       0.00000       0.00000       0.00000       0.00000       0.00000       0.00000
  13  20 3532.9415    2.8224  2.7657 11.8318 -0.0008  0.0421   0.0379   0.1131    0.0689   0.0000   441.5218       38.7164       9.34630      -3.33403       3.65214      -7.93662      -8.01077      -2.44249     -0.662650     -0.352318     0.0761438      -1.39413      0.613219     -0.414182      0.224641     -0.107989    -0.0169915     0.0287863     0.0131064   -0.00422855   0.000780098   0.000356518   2.89228e-05  -1.87954e-05   7.41332e-06   7.22872e-07       0.00000       0.00000       0.00000       0.00000       0.00000       0.00000       0.00000       0.00000       0.00000       0.00000       5.25970       6.65971       7.01408       6.77472       6.13095       5.34067       4.49312       3.40275       2.66021       1.78736       1.26643      0.815105      0.488829      0.288312      0.162709     0.0817776     0.0406851     0.0196866    0.00829415    0.00324239    0.00122341   0.000411530   0.000117647   2.76663e-05   6.06311e-06   8.13734e-07       0.00000       0.00000       0.00000       0.00000       0.00000       0.00000       0.00000       0.00000       0.00000       0.00000
  13  21 3673.4975    2.3779  4.1181 11.1758 -0.0006  0.0527   0.0262   0.1368    0.0603   0.0000   429.5801       41.7106       29.4499       14.0109       11.4877      -5.41288      -11.8079      0.495618       2.87559      -3.99326     -0.780143     -0.979415      0.273737    0.00598761      0.160204    -0.0529652    -0.0292043    0.00376612    -0.0117205  -0.000159031  -0.000819625  -0.000560870   0.000129179   2.42314e-05  -9.01664e-06  -1.64304e-07       0.00000       0.00000       0.00000       0.00000       0.00000       0.00000       0.00000       0.00000       0.00000       0.00000       6.56722       8.24854       8.32667       8.31584       7.60590       6.53788       5.62710       4.46605       3.32096       2.35574       1.62796       1.03958      0.641314      0.366750      0.205314      0.106864     0.0525937     0.0251697     0.0105191    0.00420909    0.00150274   0.000486559   0.000145902   3.65065e-05   7.59812e-06   1.06000e-06       0.00000       0.00000       0.00000       0.00000       0.00000       0.00000       0.00000       0.00000       0.00000       0.00000
  13  22 3814.1498    1.9393  5.7217 10.9247  0.0004  0.0659   0.0192   0.1791    0.0485   0.0000   424.0537       23.6310       16.0640       15.1035       2.76870       14.6463      -10.3321      -18.4446     -0.188427       1.83363      0.350026      -1.34804     -0.832778      0.409391      0.276384     -0.285134     0.0164215    0.00188020    -0.0199546    0.00242165   -0.00114008   1.16253e-05  -4.15904e-05   5.44506e-05  -5.36239e-07  -6.02799e-07       0.00000       0.00000       0.00000       0.00000       0.00000       0.00000       0.00000       0.00000       0.00000       0.00000       8.00919       10.1149       10.3135       10.2265       9.49043       8.30533       6.95713       5.38212       4.08665       2.89654       2.05190       1.30429      0.819125      0.479334      0.265587      0.137856     0.0677892     0.0314418     0.0137126    0.00543727    0.00196804   0.000647890   0.000192532   4.65027e-05   9.82430e-06   1.34592e-06       0.00000       0.00000       0.00000       0.00000       0.00000       0.00000       0.00000       0.00000       0.00000       0.00000
  13  23 3954.7548    1.6558  7.0855 10.6260 -0.0017  0.0786   0.0154   0.2122    0.0464   0.0000   436.4850       27.4730      -17.4981       4.35233      -6.81751      -1.15448      -26.0675      -7.77216       9.40539      -3.98809      -5.79842     -0.647175       1.67008     -0.304859   -0.00782631     0.0239802     0.0126362     0.0615818    -0.0378289    -0.0166641    0.00210407  -0.000939925   0.000360968   4.11109e-05   4.11080e-05  -2.01245e-06       0.00000       0.00000       0.00000       0.00000       0.00000       0.00000       0.00000       0.00000       0.00000       0.00000       9.13338       12.0115       12.4707       12.2748       11.1364       9.81459       8.15727       6.47554       4.90133       3.48712       2.36813       1.54968      0.939215      0.559054      0.312976      0.161596     0.0819796     0.0373831     0.0166601    0.00647784    0.00243149   0.000812490   0.000236490   5.98181e-05   1.21209e-05   1.69734e-06       0.00000       0.00000       0.00000       0.00000       0.00000       0.00000       0.00000       0.00000       0.00000       0.00000
  13  25 4236.8172    1.1637 11.6553 10.0976 -0.0026  0.1208   0.0100   0.3338    0.0418   0.0000   467.3544       51.6244      0.661710       6.09814       14.7010      -1.04641       11.3945       14.8522       5.01185      -16.0533      -2.38924      -1.43015      0.436397      0.500870     0.0626971    -0.0102417      0.295418    -0.0934930    -0.0264750   0.000888458    0.00146322   0.000150482  -7.19715e-05  -5.43003e-05  -3.40294e-05   1.12703e-06       0.00000       0.00000       0.00000       0.00000       0.00000       0.00000       0.00000       0.00000       0.00000       0.00000       13.8664       18.0877       18.7257       18.3977       16.9833       14.7661       12.7883       9.80344       7.57230       5.31385       3.73876       2.44057       1.50568      0.877075      0.484861      0.259685      0.126732     0.0618007     0.0256830     0.0106323    0.00382237    0.00128289   0.000371193   9.13581e-05   1.93734e-05   2.57158e-06       0.00000       0.00000       0.00000       0.00000       0.00000       0.00000       0.00000       0.00000       0.00000       0.00000
  13  26 4378.6509    1.0208 13.7165 10.0073 -0.0011  0.1454   0.0087   0.3995    0.0377   0.0000   437.1372       49.2673      -33.7147       15.7232       5.29776      -2.92156       12.1788      -22.6243      -8.42291      0.465490      -1.84451       2.89622      0.401965     -0.844480     -0.522265      0.214804     -0.136910    -0.0903217    0.00824249     0.0151303   -0.00896312  -0.000301675  -0.000311543  -0.000136158  -7.33819e-05   4.23570e-06       0.00000       0.00000       0.00000       0.00000       0.00000       0.00000       0.00000       0.00000       0.00000       0.00000       16.8820       21.5503       22.5054       22.1565       20.3147       17.8841       15.1594       12.0582       9.36156       6.54350       4.53235       2.96256       1.84358       1.06841      0.606220      0.322708      0.158812     0.0765679     0.0316133     0.0130006    0.00477040    0.00157765   0.000458806   0.000110587   2.25161e-05   3.05120e-06       0.00000       0.00000       0.00000       0.00000       0.00000       0.00000       0.00000       0.00000       0.00000       0.00000
  13  27 4520.1225    0.8407 16.3910  9.9099  0.0005  0.1858   0.0069   0.4963    0.0324   0.0000   433.5895       24.5141       28.3284       31.0815       13.2336      -29.9682      -11.2467       34.6391       19.3125      -17.9034      -8.28369       2.53348      -1.07582      -2.99414      0.262020    -0.0964172     -0.155574     0.0813923     0.0575944    -0.0349646   -0.00380269  -7.15946e-05   0.000275897  -0.000133439  -2.15516e-05  -3.47873e-06       0.00000       0.00000       0.00000       0.00000       0.00000       0.00000       0.00000       0.00000       0.00000       0.00000       21.3439       27.5883       29.5022       28.8085       26.2792       23.0286       19.6466       15.1301       11.6479       8.41182       5.77072       3.76361       2.41269       1.37819      0.784944      0.415180      0.209701     0.0960227     0.0423302     0.0171227    0.00640501    0.00203488   0.000596725   0.000144897   2.93743e-05   3.90049e-06       0.00000       0.00000       0.00000       0.00000       0.00000       0.00000       0.00000       0.00000       0.00000       0.00000
  14  10 2162.5729    0.8596  0.6676 10.0699  0.0016  0.0223   0.0205   0.0458    0.0838   0.0000   437.7389      -1.81401       9.92466      0.154125     -0.301262      -3.18804      0.445937      -3.47143       1.01291      0.521751      0.188185     -0.227416    -0.0600654     -0.172256      0.177910    -0.0242142     0.0427261     0.0208749    -0.0126248    0.00227786  -0.000911435   0.000267322   0.000206601   0.000106516  -1.09660e-05   3.62351e-06  -1.24962e-06   3.43147e-08       0.00000       0.00000       0.00000       0.00000       0.00000       0.00000       0.00000       0.00000       2.50069       3.04973       2.91715       3.20595       3.02515       2.64009       2.16502       1.87937       1.38314       1.04941      0.740648      0.491265      0.335325      0.192821      0.121380     0.0665388     0.0345806     0.0173262    0.00843676    0.00339679    0.00137903   0.000524001   0.000180988   5.22407e-05   1.67917e-05   3.97402e-06   7.60731e-07   1.14057e-07       0.00000       0.00000       0.00000       0.00000       0.00000       0.00000       0.00000       0.00000
  14  11 2305.7520    1.1368  0.8222 10.6448 -0.0018  0.0261   0.0257   0.0549    0.0911   0.0000   438.7584       2.98825       13.9447       6.18575       1.25887      0.454605     -0.709574     -0.584339       2.21070    -0.0889476     -0.324584     -0.203421      0.126596      0.337372     -0.266260    -0.0165016   -0.00844113   -0.00121063   -0.00353639    0.00901170    0.00157724  -0.000467142  -0.000126000   1.09539e-05   1.22962e-05  -3.46381e-06  -1.22051e-06   2.00121e-07       0.00000       0.00000       0.00000       0.00000       0.00000       0.00000       0.00000       0.00000       2.49794       3.75273       3.35460       3.95020       3.29200       3.08195       2.55354       1.97477       1.55475       1.11218      0.866041      0.525462      0.379153      0.214003      0.147300     0.0716054     0.0418887     0.0180483     0.0103269    0.00393230    0.00192537   0.000621246   0.000253002   6.65552e-05   2.23357e-05   4.64055e-06   1.07279e-06   1.68880e-07       0.00000       0.00000       0.00000       0.00000       0.00000       0.00000       0.00000       0.00000
  14  12 2446.7493    1.5701  0.8690 10.9094 -0.0039  0.0234   0.0338   0.0536    0.1113   0.0000   439.0090       1.37476       11.0903       3.27966      -4.24227    -0.0926395      -1.56205      0.595947      -1.85309      -1.70841      0.918963     -0.284521     -0.458677      0.169954      0.363392    -0.0308777  -0.000101050   -0.00829280    0.00639483    0.00328208    0.00217662  -0.000219228  -0.000119283  -4.56000e-06   4.24719e-05  -3.33638e-06  -3.85755e-07   7.70919e-08       0.00000       0.00000       0.00000       0.00000       0.00000       0.00000       0.00000       0.00000       2.97090       3.61373       3.38737       3.36033       3.25048       3.13598       2.68672       2.01264       1.49189       1.10528      0.828954      0.603654      0.391945      0.232109      0.126198     0.0673192     0.0326034     0.0167385    0.00771406    0.00332319    0.00135658   0.000544380   0.000178365   5.85671e-05   1.55468e-05   3.77943e-06   7.66710e-07   1.09063e-07       0.00000       0.00000       0.00000       0.00000       0.00000       0.00000       0.00000       0.00000
  14  13 2587.4321    2.0340  0.8884 11.4555 -0.0047  0.0253   0.0433   0.0550    0.1175   0.0000   439.2806       1.90910       6.22952       5.41304      -4.03823      -7.45531       5.76287     -0.888470      0.606617     0.0907613    -0.0566576     -0.416348     -0.202379     -0.331938     0.0870255    -0.0378353    0.00373370    -0.0422048   -0.00667655    0.00607813   -0.00148200  -1.58590e-05  -3.05386e-05   0.000120281   4.53643e-06  -1.79899e-06   2.81768e-07   6.97385e-08       0.00000       0.00000       0.00000       0.00000       0.00000       0.00000       0.00000       0.00000       3.07462       3.52272       4.19279       4.26839       3.52825       3.01782       2.90438       2.07241       1.47830       1.13976      0.846025      0.529042      0.313609      0.213360      0.130542     0.0717775     0.0335801     0.0176284    0.00918106    0.00447518    0.00183304   0.000680973   0.000212763   6.47982e-05   1.60858e-05   3.81163e-06   7.84054e-07   9.92168e-08       0.00000       0.00000       0.00000       0.00000       0.00000       0.00000       0.00000       0.00000
  14  14 2728.3407    2.6340  0.8858 11.9750 -0.0054  0.0230   0.0563   0.0555    0.1369   0.0000   439.1576       10.7760       15.5118       1.09137     -0.588443      -2.52869       1.83331      -4.11932      -3.67574      -1.53260     -0.610501     0.0250362     -0.167481     0.0117377    -0.0148216    -0.0699040     0.0275416     0.0262049   0.000854717    0.00162413    0.00205881   0.000314106   2.20049e-05   5.23074e-05  -2.43388e-05  -1.00368e-06  -5.85487e-07  -1.45960e-07       0.00000       0.00000       0.00000       0.00000       0.00000       0.00000       0.00000       0.00000       2.83868       3.47598       3.51939       3.32720       3.07918       2.78871       2.50480       2.07255       1.67334       1.14215      0.812679      0.547115      0.339479      0.200392      0.114261     0.0630841     0.0328277     0.0167963    0.00811511    0.00345394    0.00139756   0.000527436   0.000188151   6.10000e-05   1.64346e-05   3.72817e-06   7.89083e-07   1.01035e-07       0.00000       0.00000       0.00000       0.00000       0.00000       0.00000       0.00000       0.00000
  14  15 2869.4182    3.2541  1.0160 12.1769 -0.0024  0.0243   0.0655   0.0588    0.1648   0.0000   433.5155       11.8490       13.3200       3.03232      -2.39239      -5.07751      -4.11448     -0.976626       2.46535     -0.376782      0.906383     0.0798872      0.128280     -0.142987    0.00201373     0.0381828    -0.0222116     0.0140955  -0.000675035  -0.000794936    0.00191233  -0.000390889   0.000174533  -3.31924e-05  -1.17459e-05   2.65106e-06   3.47336e-07   4.92162e-08       0.00000       0.00000       0.00000       0.00000       0.00000       0.00000       0.00000       0.00000       2.91827       3.56414       3.88071       3.65230       3.43944       3.02577       2.56620       2.06608       1.62060       1.14349      0.796005      0.548976      0.354670      0.207020      0.120338     0.0684713     0.0348979     0.0185271    0.00858024    0.00374645    0.00144652   0.000595470   0.000206133   6.49589e-05   1.79679e-05   4.16419e-06   7.98233e-07   1.02828e-07       0.00000       0.00000       0.00000       0.00000       0.00000       0.00000       0.00000       0.00000
  14  16 3010.3706    3.9319  0.9943 12.7282 -0.0055  0.0243   0.0801   0.0596    0.1573   0.0000   439.6529       15.5755       8.33415       9.74830      0.520946      -4.10236       2.73517     -0.153146     -0.242972     -0.858576     0.0708924     -0.595012     -0.163455     -0.214678    -0.0734844    0.00872401   -0.00332996     0.0149039   -0.00235637  -0.000682044   -0.00199149   0.000291607   0.000276867  -3.74980e-05  -2.20937e-05  -5.81505e-07  -6.22980e-07  -1.27833e-07       0.00000       0.00000       0.00000       0.00000       0.00000       0.00000       0.00000       0.00000       2.82297       3.58187       3.77970       3.60954       3.36220       3.07147       2.42782       2.11090       1.61766       1.13146      0.846054      0.524434      0.348381      0.203896      0.124527     0.0672542     0.0359907     0.0176143    0.00866089    0.00363244    0.00153190   0.000560435   0.000205560   6.53501e-05   2.02099e-05   4.27308e-06   8.09624e-07   1.15460e-07       0.00000       0.00000       0.00000       0.00000       0.00000       0.00000       0.00000       0.00000
  14  17 3150.8047    3.8536  1.0964 13.3101 -0.0070  0.0275   0.0817   0.0690    0.1186   0.0000   436.0614       26.5601       9.06154       9.78065      -6.86619       2.09330      -1.61066      -2.93502      -3.05657      -1.48187      -1.26293      0.222934      0.259773      0.544153    0.00472463    -0.0175765    -0.0187187    -0.0217425   -0.00343339   -0.00278935   0.000185056  -0.000518649   0.000217985  -1.95166e-05   6.03492e-06   8.07548e-07   6.64681e-07  -2.14854e-08       0.00000       0.00000       0.00000       0.00000       0.00000       0.00000       0.00000       0.00000       3.19698       4.06384       4.26450       4.18401       3.69619       3.42251       2.99605       2.26684       1.81089       1.33901      0.916304      0.619220      0.396400      0.248712      0.140743     0.0750065     0.0445914     0.0188917     0.0104773    0.00381912    0.00205093   0.000670339   0.000263196   7.63762e-05   2.01759e-05   4.83589e-06   9.78784e-07   1.33794e-07       0.00000       0.00000       0.00000       0.00000       0.00000       0.00000       0.00000       0.00000
  14  18 3291.1351    3.6877  1.4577 12.6713 -0.0007  0.0297   0.0637   0.0729    0.1067   0.0000   434.3472       31.2752       5.81151       7.54373       2.71831      -1.24859     -0.104721     -0.587732       4.17148      -2.89766      -1.51798    -0.0677833      0.888879      0.139292      0.224861     0.0155361    -0.0754420    -0.0230309     0.0241915   -0.00124335    0.00118786  -0.000222544   0.000189085   9.53213e-05   1.44630e-05  -8.02489e-06   7.80580e-07   2.75908e-07       0.00000       0.00000       0.00000       0.00000       0.00000       0.00000       0.00000       0.00000       3.47921       4.34092       4.60874       4.51755       4.10759       3.70438       3.13420       2.52346       1.93270       1.42839      0.994769      0.673809      0.434016      0.269628      0.146803     0.0850169     0.0453975     0.0223869     0.0108378    0.00453284    0.00201426   0.000753249   0.000256357   8.33073e-05   2.23000e-05   5.36837e-06   1.01488e-06   1.39995e-07       0.00000       0.00000       0.00000       0.00000       0.00000       0.00000       0.00000       0.00000
  14  19 3431.7674    3.1369  2.3301 12.0885 -0.0032  0.0383   0.0429   0.0937    0.0767   0.0000   438.0560       27.1067       21.4130       8.44057       5.05804      -1.62969      0.520989      -6.05135       6.23678      -3.78823      0.684563    -0.0927553      0.134715     -0.330829     -0.281857      0.134628   -0.00570414    -0.0211416   -0.00442558    0.00228280    0.00241766  -0.000493257   0.000656538   3.32721e-05  -1.90881e-05  -1.60841e-06   9.65972e-07  -2.31575e-07       0.00000       0.00000       0.00000       0.00000       0.00000       0.00000       0.00000       0.00000       4.28285       5.43376       5.78571       5.70553       5.19126       4.82092       4.02488       3.05248       2.50784       1.71418       1.27558      0.869084      0.583958      0.333267      0.202170      0.108477     0.0573848     0.0288578     0.0139864    0.00592969    0.00246241   0.000969929   0.000361195   0.000109824   3.13233e-05   6.71177e-06   1.44198e-06   1.90548e-07       0.00000       0.00000       0.00000       0.00000       0.00000       0.00000       0.00000       0.00000
  14  20 3572.5115    2.6685  3.3114 11.6050  0.0003  0.0451   0.0314   0.1179    0.0621   0.0000   440.6653       27.4246       1.45087       20.7674       8.10991      -17.4156      -2.11600       4.31799      -4.71418      -5.17444     -0.780172    -0.0418823    -0.0652822      -1.43941      0.271175      0.226334     -0.199228    -0.0253645     0.0128309    0.00728546   0.000605677   -0.00239609   0.000156474  -6.21142e-05   7.23816e-06  -5.09070e-06  -1.07352e-06  -3.94233e-07       0.00000       0.00000       0.00000       0.00000       0.00000       0.00000       0.00000       0.00000       5.16928       6.52528       6.82724       6.88417       6.45012       5.57495       4.71876       3.68440       2.84812       2.05013       1.49642       1.01588      0.650112      0.410509      0.236367      0.131626     0.0699699     0.0342906     0.0167544    0.00713819    0.00305262    0.00111309   0.000390305   0.000125363   3.44444e-05   8.19100e-06   1.66118e-06   2.18549e-07       0.00000       0.00000       0.00000       0.00000       0.00000       0.00000       0.00000       0.00000
  14  21 3713.5230    2.2711  4.4925 11.1201 -0.0016  0.0545   0.0232   0.1400    0.0560   0.0000   443.0235       46.9558       19.9212       6.06999       10.4119      -4.64264      -1.15286       2.01607      -1.13329      -1.06437      -4.66211      -1.44302     -0.799070    -0.0602666     -0.164043     -0.222398    -0.0660489    -0.0970660    -0.0219265   -0.00279197    0.00665452  -0.000982368   0.000135822  -5.69666e-05   1.08986e-05  -5.48023e-06   1.02945e-06  -1.26872e-07       0.00000       0.00000       0.00000       0.00000       0.00000       0.00000       0.00000       0.00000       5.97555       7.73528       7.76780       8.11520       7.19058       6.73403       5.54916       4.55201       3.48426       2.58332       1.82854       1.24266      0.806057      0.491171      0.286532      0.159533     0.0842463     0.0426957     0.0197789    0.00889472    0.00361789    0.00140758   0.000490849   0.000154454   4.31773e-05   1.02974e-05   1.99181e-06   2.96931e-07       0.00000       0.00000       0.00000       0.00000       0.00000       0.00000       0.00000       0.00000
  14  23 3995.8491    1.5692  7.6976 10.4866 -0.0013  0.0795   0.0135   0.2149    0.0447   0.0000   441.6071       19.6891       6.20715       15.1782      -13.3481      -6.65546       3.74635      -15.8656      -5.48509      -1.29539       2.90925      -1.54645      0.349513     -0.120859     -0.459923     -0.274151     -0.192852     0.0306488    -0.0222619    0.00363148    0.00182319   -0.00298628   -0.00208377  -4.45335e-05   6.69516e-05  -5.02236e-06  -4.13645e-06   1.86059e-09       0.00000       0.00000       0.00000       0.00000       0.00000       0.00000       0.00000       0.00000       8.88813       11.5618       12.0621       11.8248       11.2274       9.62863       8.33171       6.76059       5.15322       3.80593       2.71609       1.78012       1.16759      0.715426      0.417206      0.233894      0.124510     0.0628536     0.0290616     0.0132789    0.00541330    0.00208371   0.000711440   0.000226573   6.56956e-05   1.57914e-05   3.10033e-06   3.97901e-07       0.00000       0.00000       0.00000       0.00000       0.00000       0.00000       0.00000       0.00000
  14  26 4420.1447    0.9180 13.8568 10.0496 -0.0009  0.1500   0.0076   0.4131    0.0335   0.0000   422.1240       40.1769      -8.33374       11.8084       25.5418       2.85084      -13.7795       13.7444       7.31815      -7.07590       11.7939      -4.50171      0.419770      -2.59868    -0.0987253      0.471382      0.305243     0.0907093     0.0143199   -0.00955627     0.0205687   -0.00156042   0.000563369   0.000403841   2.51364e-05   9.51134e-07  -1.94919e-06   1.09017e-06       0.00000       0.00000       0.00000       0.00000       0.00000       0.00000       0.00000       0.00000       15.9544       20.9419       21.9339       21.9322       20.6336       18.1148       15.5187       12.4677       9.67180       7.07396       5.20563       3.45020       2.33691       1.41091      0.841713      0.471290      0.252644      0.130550     0.0596126     0.0278539     0.0110921    0.00436836    0.00149683   0.000466259   0.000134574   3.07813e-05   6.04314e-06   7.84756e-07       0.00000       0.00000       0.00000       0.00000       0.00000       0.00000       0.00000       0.00000
  14  27 4561.9612    0.7726 17.1877  9.9612 -0.0012  0.2019   0.0061   0.5306    0.0285   0.0000   431.9529       69.4772      -24.6748       19.2786       12.7350      -28.8570       6.63391       34.8286      -4.03998      -25.5304      -3.99545      -2.63140       2.33887       1.22601      0.601374     0.0406802     -0.191142     -0.127969      0.248019     0.0574385   -0.00120987   -0.00291156    0.00189560   4.16860e-05   7.02146e-06  -1.95709e-05  -1.45191e-05  -8.26331e-07       0.00000       0.00000       0.00000       0.00000       0.00000       0.00000       0.00000       0.00000       20.9617       27.5853       29.2588       29.0101       27.1554       24.2039       20.8106       16.5105       13.2953       9.69866       6.93675       4.80888       3.12210       1.94537       1.16202      0.658138      0.352878      0.178160     0.0867586     0.0375828     0.0158131    0.00602772    0.00213927   0.000668855   0.000181463   4.25094e-05   8.27505e-06   1.06425e-06       0.00000       0.00000       0.00000       0.00000       0.00000       0.00000       0.00000       0.00000
  15   9 2049.6237    0.6271  0.5698  9.9202 -0.0077  0.0254   0.0174   0.0468    0.0683   0.0000   436.0505      -5.67848       16.2470       2.77623      -3.72268       1.35928      -5.10312      0.358780     -0.358280     -0.653565    -0.0715579     -0.253448     -0.293070      0.234698    -0.0410918    -0.0818232    -0.0565398    0.00562854    -0.0108870   -0.00122704  -0.000170615   0.000551894  -5.46134e-05  -4.10262e-05  -5.55071e-05   6.77850e-07  -2.17408e-06   3.30187e-07  -9.33125e-08   1.67016e-08       0.00000       0.00000       0.00000       0.00000       0.00000       0.00000       2.06635       3.28518       2.66135       3.37753       2.61710       2.91012       2.19102       2.07987       1.44951       1.17373      0.817272      0.605284      0.376006      0.241509      0.157218     0.0825075     0.0515279     0.0224499     0.0133871    0.00505827    0.00307135   0.000990493   0.000500861   0.000144699   6.57188e-05   1.77711e-05   5.14547e-06   1.26388e-06   2.38796e-07   4.31528e-08       0.00000       0.00000       0.00000       0.00000       0.00000       0.00000
  15  10 2195.8504    0.8936  0.7404 10.1914 -0.0094  0.0226   0.0209   0.0512    0.0862   0.0000   439.8731       3.61971       15.4335       2.86583     -0.545315       5.02843      0.300570      -1.30958      -2.60458      0.271249      0.427744     0.0722735      0.277903     -0.169193     0.0981994     0.0666022     0.0502329    0.00654829    -0.0201041    0.00239507  -0.000702154   0.000604345   0.000669096  -3.11140e-05   2.38024e-05   7.70328e-06   9.04095e-06   2.17277e-07   2.04095e-07  -1.22315e-08       0.00000       0.00000       0.00000       0.00000       0.00000       0.00000       2.41897       3.16977       3.13179       3.05973       2.86859       2.69930       2.27458       1.99480       1.52533       1.13987      0.854491      0.577479      0.371659      0.255357      0.136267     0.0887241     0.0443423     0.0230736     0.0122179    0.00574279    0.00266513    0.00107049   0.000464134   0.000158356   4.84793e-05   1.81381e-05   4.58171e-06   1.06908e-06   1.92666e-07   2.81651e-08       0.00000       0.00000       0.00000       0.00000       0.00000       0.00000
  15  11 2339.5700    1.2655  0.8763 10.5346 -0.0011  0.0229   0.0258   0.0539    0.0981   0.0000   438.5183       3.82757       18.1122       1.19166      -3.08768      -6.65484      -1.00138       1.63073     -0.643465      -2.36864     -0.203925      0.640030    -0.0389624      0.374978     0.0546713    -0.0580835     0.0230797   0.000998187    0.00898879   0.000883615   -0.00205261    0.00342464   0.000104623  -0.000177679  -7.85612e-05   7.49419e-06  -7.30997e-06  -1.18828e-06   2.47937e-07  -5.29924e-08       0.00000       0.00000       0.00000       0.00000       0.00000       0.00000       2.40101       3.20389       3.09001       3.34662       2.89424       2.82472       2.31515       1.97543       1.45056       1.11881      0.813234      0.575232      0.393949      0.245333      0.151278     0.0826237     0.0492750     0.0234199     0.0135041    0.00571330    0.00296291    0.00109503   0.000501018   0.000156508   5.88538e-05   1.62590e-05   4.72150e-06   1.04947e-06   1.93407e-07   3.17578e-08       0.00000       0.00000       0.00000       0.00000       0.00000       0.00000
  15  12 2481.1397    1.7023  1.0345 10.8329 -0.0007  0.0268   0.0328   0.0586    0.1312   0.0000   440.3392       6.25959       12.0956       5.58099       1.38547      0.638862       1.01284      -1.57692     -0.255340      -1.02862     -0.908297    -0.0219975      0.555999     -0.196493      0.161304    0.00194060     0.0368286     0.0151967   -0.00270494   -0.00931211   -0.00471150  -0.000313901  -3.29564e-05  -3.56244e-05   7.23810e-06  -2.06565e-05   9.99128e-06   1.41587e-06  -1.72658e-08   6.18107e-09       0.00000       0.00000       0.00000       0.00000       0.00000       0.00000       2.91774       3.38987       3.55205       3.94531       3.64275       2.92791       2.74396       2.37045       1.69532       1.17510       1.01033      0.680558      0.459845      0.271994      0.185353      0.107526     0.0565988     0.0280268     0.0155491    0.00819311    0.00378737    0.00151176   0.000552338   0.000183265   5.89085e-05   1.76660e-05   5.53706e-06   1.15039e-06   2.35129e-07   2.99192e-08       0.00000       0.00000       0.00000       0.00000       0.00000       0.00000
  15  13 2622.4411    2.0668  1.0274 11.3857 -0.0029  0.0249   0.0403   0.0600    0.1232   0.0000   437.9355       8.27355       12.9238       2.67283      -5.12998      -6.59984      -2.01518      0.467391      0.996290      -1.44481     -0.715451     -0.800161     -0.451199     -0.377001      0.304474      0.110110    -0.0575824     0.0322014     0.0361721    0.00994846  -0.000624694   0.000636595  -0.000215069  -2.91618e-05   5.14275e-05  -2.20660e-06   1.32920e-06   2.50233e-06   1.75355e-07   3.38680e-08       0.00000       0.00000       0.00000       0.00000       0.00000       0.00000       2.81597       3.60558       3.51385       3.51038       3.20589       2.97079       2.60208       2.19903       1.84744       1.37234       1.01812      0.649829      0.401386      0.253636      0.165232     0.0987931     0.0537992     0.0273893     0.0133865    0.00672264    0.00286261    0.00128221   0.000470347   0.000175459   5.89045e-05   1.83799e-05   4.89299e-06   1.05507e-06   2.24105e-07   3.02633e-08       0.00000       0.00000       0.00000       0.00000       0.00000       0.00000
  15  14 2764.3059    2.6859  0.9347 12.2651 -0.0064  0.0232   0.0573   0.0571    0.1110   0.0000   439.2364       13.5401       6.26280       1.71454      -3.91136       1.02810       3.29956      -1.44176       1.22867     -0.675029      -1.32440     -0.503291      0.239068     -0.265440     0.0545248     -0.216615     0.0403419     0.0105166    0.00104526    0.00649559   -0.00160973   -0.00228820   0.000131577  -5.25828e-05  -1.96404e-05  -2.71138e-05   1.07962e-06   1.05740e-07   3.46426e-07  -2.55454e-08       0.00000       0.00000       0.00000       0.00000       0.00000       0.00000       2.45297       3.09238       3.09352       3.14259       3.00216       2.66616       2.39565       1.94282       1.52336       1.12904      0.832278      0.603774      0.397700      0.250424      0.155211     0.0885921     0.0490658     0.0252696     0.0130824    0.00616813    0.00289843    0.00116838   0.000464284   0.000163543   5.72606e-05   1.69107e-05   4.55672e-06   1.09436e-06   2.14420e-07   2.78403e-08       0.00000       0.00000       0.00000       0.00000       0.00000       0.00000
  15  16 3047.3101    3.8908  0.9667 12.7447 -0.0041  0.0227   0.0771   0.0569    0.1380   0.0000   436.9639       16.0721       7.69202       1.37619     -0.268907      -5.86915       2.01969      -2.03677     -0.436737      0.487441     -0.215079    -0.0565299      0.493159     0.0383278     -0.194817    -0.0927225   -0.00723725     0.0281861    -0.0176416   -0.00637738    0.00588304    0.00201479   0.000593227  -0.000188326  -8.21194e-05  -6.44125e-06  -6.04031e-06  -1.13483e-06  -5.37106e-08  -4.86766e-08       0.00000       0.00000       0.00000       0.00000       0.00000       0.00000       2.42536       3.03819       3.14507       3.08299       2.96992       2.68815       2.26060       1.90147       1.48595       1.16891      0.809349      0.570389      0.372404      0.239060      0.147112     0.0873777     0.0481121     0.0258908     0.0125841    0.00617682    0.00264022    0.00116449   0.000440932   0.000170327   5.59908e-05   1.71355e-05   4.52208e-06   1.09362e-06   1.90039e-07   2.65425e-08       0.00000       0.00000       0.00000       0.00000       0.00000       0.00000
  15  17 3188.2519    3.9273  1.2693 12.8064 -0.0022  0.0273   0.0724   0.0686    0.1357   0.0000   443.5022       16.2363       7.94107       5.29547       5.25291      -4.75420      -4.83741     -0.823646       2.24691      -1.17713      0.671782       1.05608     -0.173115     -0.612532    -0.0689183    -0.0377349     0.0689253     0.0221011     0.0216724   -0.00564302   -0.00131979    0.00130131   0.000441662  -0.000166998  -1.16260e-05  -2.37156e-05  -3.91376e-06   1.68189e-06   5.26233e-07  -5.29254e-08       0.00000       0.00000       0.00000       0.00000       0.00000       0.00000       3.00052       3.69197       4.19379       3.93367       3.72964       3.44864       2.72231       2.32610       1.90659       1.34392      0.999495      0.696245      0.427213      0.292365      0.174607      0.103520     0.0576777     0.0315520     0.0155691    0.00734041    0.00344831    0.00142961   0.000547392   0.000202682   7.27867e-05   2.36985e-05   5.83349e-06   1.27693e-06   2.25730e-07   2.89517e-08       0.00000       0.00000       0.00000       0.00000       0.00000       0.00000
  15  18 3329.1499    3.6310  1.8930 12.1769  0.0025  0.0330   0.0527   0.0819    0.1106   0.0000   442.9565       19.3933       12.3259       17.7044      -1.61477       1.84187      -2.94642      -2.33958       2.45605      -1.30785      -1.33388     -0.888893    -0.0572396     -0.325686     -0.124523     -0.194179    -0.0305862     0.0345196     0.0164936   -0.00639755   -0.00352464   -0.00331504  -9.45261e-05   0.000177391   2.54456e-05   2.01530e-05  -6.79045e-06  -4.43864e-07   3.59643e-08  -1.74370e-08       0.00000       0.00000       0.00000       0.00000       0.00000       0.00000       3.44110       4.33902       4.79521       4.68579       4.42886       3.93355       3.30892       2.77781       2.14330       1.62380       1.18641      0.792805      0.535849      0.351909      0.211984      0.118954     0.0717574     0.0380736     0.0192511    0.00890334    0.00411488    0.00180920   0.000719215   0.000248837   8.66118e-05   2.62171e-05   7.24449e-06   1.63689e-06   2.96652e-07   3.81209e-08       0.00000       0.00000       0.00000       0.00000       0.00000       0.00000
  15  19 3470.2332    3.0676  2.5769 12.0150 -0.0007  0.0391   0.0401   0.0979    0.0747   0.0000   445.8641       21.3271       6.83488       3.62762       6.66244       2.24824       1.31769       4.79218     -0.554660       2.77605      -2.21951      -1.38453       1.32062    -0.0100452      0.147080   -0.00962222    -0.0445174     0.0201941   -0.00484309   -0.00247615   -0.00374332   8.42024e-05   -0.00150992   0.000193077   0.000130920  -1.69669e-05   1.71299e-06   1.20391e-06  -3.27588e-08  -1.71651e-08       0.00000       0.00000       0.00000       0.00000       0.00000       0.00000       4.20695       5.11573       5.44532       5.42648       5.10212       4.65344       4.07716       3.35402       2.58299       1.95988       1.46036       1.01298      0.679654      0.438967      0.268312      0.149951     0.0859785     0.0459085     0.0223711     0.0110850    0.00484292    0.00222855   0.000830088   0.000305129   0.000102569   3.07169e-05   8.37322e-06   1.90103e-06   3.49045e-07   4.46724e-08       0.00000       0.00000       0.00000       0.00000       0.00000       0.00000
  15  20 3611.5916    2.5930  3.7376 11.3323 -0.0022  0.0470   0.0281   0.1211    0.0661   0.0000   437.6336       23.9019       9.71688       9.60100      -5.90253      -7.95840       8.35887       9.97209       1.92988      -1.97026     -0.249940     -0.725063       1.08977      0.534170     -0.286030     0.0193654      0.101521    -0.0281589    -0.0363020     0.0135693    0.00490566    0.00146724    0.00109801  -0.000342673   0.000261403  -4.45605e-06  -1.83599e-06  -1.05459e-06   2.97370e-07  -7.89352e-08       0.00000       0.00000       0.00000       0.00000       0.00000       0.00000       5.00929       6.26878       6.56420       6.70646       6.27191       5.75538       4.75878       4.04488       3.08786       2.33665       1.67433       1.21368      0.811377      0.529796      0.307964      0.182548      0.102018     0.0539198     0.0278786     0.0133121    0.00579670    0.00247658   0.000987337   0.000357506   0.000120838   3.80405e-05   9.98945e-06   2.36404e-06   4.16315e-07   5.78458e-08       0.00000       0.00000       0.00000       0.00000       0.00000       0.00000
  15  21 3752.9340    2.0888  5.3203 10.8376 -0.0018  0.0588   0.0192   0.1532    0.0529   0.0000   439.3057       24.2651       4.69164       23.1598      -1.44902      -12.2918       2.49453      -3.44342      -3.71763      -3.62788       6.60266     -0.518019      0.277071     -0.308466     -0.185787      0.260808    -0.0649243     -0.108886   -0.00233964   -0.00562617    0.00552814    0.00102017   -0.00177901  -0.000401592   0.000331957  -9.83305e-05  -8.95018e-06  -2.15332e-06  -2.20665e-08  -5.29048e-08       0.00000       0.00000       0.00000       0.00000       0.00000       0.00000       6.13397       7.95973       8.14008       8.48126       7.87949       7.05589       6.04441       4.99339       3.85554       2.92564       2.14323       1.51944      0.988596      0.636021      0.399256      0.233049      0.129490     0.0675668     0.0345813     0.0167819    0.00764039    0.00321234    0.00125568   0.000454016   0.000155790   4.70222e-05   1.26527e-05   3.01295e-06   5.61670e-07   7.56240e-08       0.00000       0.00000       0.00000       0.00000       0.00000       0.00000
  15  22 3894.5466    1.7610  6.6736 10.6109  0.0008  0.0705   0.0154   0.1835    0.0461   0.0000   438.0570       19.2378       14.6475       14.3244      -23.1399      -20.3706      -1.09505      -6.23140       3.91831      -6.95460     -0.873561      -1.95134     -0.993169      0.876724      0.415136     -0.345229      0.125530    -0.0549585    -0.0397312     0.0196225   -0.00642402    0.00792744    0.00339707   4.93045e-05  -0.000186590   7.33119e-05  -4.49398e-06   6.12321e-06   7.03429e-09   7.36184e-08       0.00000       0.00000       0.00000       0.00000       0.00000       0.00000       7.10221       9.26614       9.81932       9.83608       9.28543       8.45532       7.11960       5.78118       4.70296       3.47444       2.58268       1.75225       1.20054      0.753529      0.474879      0.278249      0.156478     0.0830821     0.0420790     0.0203323    0.00906095    0.00388697    0.00153746   0.000574791   0.000195323   5.92353e-05   1.63767e-05   3.59779e-06   6.99907e-07   8.95998e-08       0.00000       0.00000       0.00000       0.00000       0.00000       0.00000
  15  23 4036.0310    1.4929  8.8935 10.3168 -0.0011  0.0864   0.0119   0.2325    0.0421   0.0000   435.6180       30.4874       16.2159       3.23124       3.09821       2.58288       13.6454       9.74200      -1.99905      -4.37524     0.0646264      -1.11687      0.490659    -0.0345986     -0.443124      0.344507      0.467956     0.0736833    -0.0859807    0.00717605     0.0222853  -0.000295870   -0.00258273  -0.000246264   3.74647e-05   7.01896e-05  -8.26311e-06   3.87655e-06   1.42284e-06  -7.97812e-08       0.00000       0.00000       0.00000       0.00000       0.00000       0.00000       8.91410       11.5783       12.3188       12.1977       11.5973       10.1838       8.99175       7.32046       5.78316       4.36669       3.19939       2.18356       1.49759      0.935617      0.582375      0.338850      0.192262      0.100327     0.0527310     0.0245008     0.0115757    0.00471304    0.00196182   0.000696558   0.000237749   7.09510e-05   1.98828e-05   4.52674e-06   8.63576e-07   1.05666e-07       0.00000       0.00000       0.00000       0.00000       0.00000       0.00000
  15  24 4177.9341    1.2624 10.8610 10.1901 -0.0015  0.1056   0.0100   0.2885    0.0386   0.0000   432.7005       33.4600      -2.80565      -1.77457       21.9797      -5.41530      -9.50735       13.8591       12.5110      -15.7555      -2.61589      -3.54314      -2.80032     -0.144286       1.83998     -0.992651    -0.0491046      0.173415     -0.151569    -0.0443983     0.0116844    0.00359865  -0.000380814  -0.000299998   0.000349150   1.94900e-05   3.75186e-06   5.18092e-06   3.43253e-07  -4.85295e-08       0.00000       0.00000       0.00000       0.00000       0.00000       0.00000       10.5486       14.0889       14.3609       14.8071       13.8961       12.6063       10.7921       8.83721       7.10354       5.22904       3.91897       2.74008       1.84043       1.18484      0.725694      0.431139      0.236837      0.127781     0.0645015     0.0312024     0.0141492    0.00596812    0.00235108   0.000876750   0.000294427   9.24404e-05   2.46862e-05   5.61745e-06   1.08758e-06   1.41311e-07       0.00000       0.00000       0.00000       0.00000       0.00000       0.00000
  15  25 4319.8557    1.0604 13.1293 10.0594 -0.0002  0.1319   0.0084   0.3551    0.0354   0.0000   452.8057       36.6509       4.98630      -7.86105       4.93574     -0.942182       11.0355      -10.7220       12.4083      -4.28741       6.30701      -4.08212       3.89442    -0.0343211      -1.28883     -0.289017      0.313580    -0.0351219    -0.0329090     0.0540404    -0.0181635     0.0162603    0.00361979   0.000784955  -5.70658e-06  -7.67577e-05  -2.78205e-05   8.12251e-06  -3.29573e-07  -1.74464e-07       0.00000       0.00000       0.00000       0.00000       0.00000       0.00000       13.2369       17.3431       18.2053       18.3354       17.5555       15.5607       13.6144       11.0535       8.82944       6.60517       4.93102       3.39313       2.33939       1.48799      0.921615      0.536429      0.300234      0.165511     0.0811355     0.0400317     0.0177345    0.00782611    0.00299103    0.00113946   0.000374583   0.000114921   3.16021e-05   7.10882e-06   1.36146e-06   1.68169e-07       0.00000       0.00000       0.00000       0.00000       0.00000       0.00000
  15  27 4604.3793    0.7442 17.8696  9.9015  0.0022  0.2041   0.0057   0.5323    0.0265   0.0000   425.5930       20.6909      0.862997      -3.58338       10.0374       8.39101      -32.1999      -30.8533      -25.8722      -9.35170       4.38871       12.7628       5.02370      -4.47462      -2.05063      0.490568      0.713366     -0.106084    -0.0564394    -0.0348830    -0.0128230    0.00950519    -0.0120551   0.000917090    0.00149258   0.000154511  -7.56896e-05  -5.06024e-08   1.09125e-06  -2.41895e-07       0.00000       0.00000       0.00000       0.00000       0.00000       0.00000       20.3749       26.4948       28.1096       28.3329       27.0152       24.2680       20.8664       17.1049       13.7782       10.3652       7.69250       5.30892       3.67414       2.33672       1.46113      0.866255      0.488919      0.262134      0.134518     0.0641616     0.0293534     0.0123413    0.00496506    0.00182493   0.000613291   0.000184340   5.02151e-05   1.11162e-05   2.08495e-06   2.60374e-07       0.00000       0.00000       0.00000       0.00000       0.00000       0.00000
  16   9 2081.6394    0.6605  0.6382  9.8985 -0.0034  0.0196   0.0164   0.0479    0.0681   0.0000   440.5359     -0.590074       9.00509      -2.52870      -1.97770      -2.44097     -0.400507      0.787194      -2.12619       1.52448      -1.06103      0.300521      0.131923     -0.516751      0.191118     0.0345197    -0.0477404  -0.000582620    0.00333291    0.00347732    0.00180099    0.00161453   -0.00149814   0.000196915   0.000131866  -7.37702e-05  -1.63045e-05   4.66539e-06   8.52890e-07   6.04663e-07   2.68763e-09  -7.05364e-09       0.00000       0.00000       0.00000       0.00000       1.86907       2.57776       2.57370       2.71705       2.54027       2.35205       1.89368       1.66982       1.25114       1.01000      0.721764      0.510610      0.365071      0.248649      0.152420     0.0911003     0.0561337     0.0292605     0.0173196    0.00815788    0.00424169    0.00174771   0.000815570   0.000316758   0.000133838   4.10877e-05   1.46225e-05   4.20975e-06   1.17063e-06   2.64463e-07   4.41865e-08   6.58322e-09       0.00000       0.00000       0.00000       0.00000
  16  10 2228.4299    0.9756  0.7792 10.1237 -0.0044  0.0227   0.0206   0.0489    0.0968   0.0000   437.8077       3.61740       10.8910     -0.974679      0.470752      -1.40262       2.20549      -2.09773     -0.454173     -0.679138     -0.635870      0.543959      0.250609      0.129728      0.111954     0.0751863    -0.0267478     0.0681822     0.0113359    0.00617728  -0.000338326  -0.000236805   0.000893440   0.000583804   5.65262e-05  -3.09983e-05   1.79472e-05   5.15138e-06   2.42374e-07  -6.25724e-08  -3.37608e-08   2.30819e-10       0.00000       0.00000       0.00000       0.00000       2.21691       2.84603       2.92317       3.08414       3.04647       2.70254       2.17944       1.82553       1.63777       1.09406      0.865057      0.563478      0.458441      0.283798      0.187757      0.103301     0.0623979     0.0386859     0.0202368     0.0109629    0.00496881    0.00218105   0.000921926   0.000372565   0.000132273   5.37098e-05   1.67793e-05   4.93516e-06   1.42054e-06   2.52699e-07   5.63390e-08   6.80985e-09       0.00000       0.00000       0.00000       0.00000
  16  11 2372.6056    1.3173  1.0364 10.5719 -0.0012  0.0242   0.0252   0.0599    0.1076   0.0000   439.1789    0.00601184       14.8600       1.50572      -1.58229      -5.16851       2.32445     -0.853706      -2.18106     -0.413408     -0.459398     -0.511551      0.364704     -0.638166      0.170117      0.245802    -0.0879164     -0.123050    -0.0155772     0.0115478   0.000833275  -0.000526605   -0.00224281  -0.000873396   0.000198329   5.72060e-05  -3.06634e-05   7.52136e-07  -2.85699e-06   4.86620e-08   1.54049e-08   1.76248e-10       0.00000       0.00000       0.00000       0.00000       2.57412       3.06151       3.08306       3.25874       3.19124       2.95906       2.55515       2.00146       1.59791       1.22395      0.964723      0.697857      0.475370      0.318557      0.208427      0.132297     0.0781060     0.0406853     0.0211799     0.0106687    0.00514867    0.00235708    0.00100871   0.000416028   0.000154096   5.23550e-05   1.76446e-05   4.93600e-06   1.26692e-06   2.76201e-07   5.21851e-08   6.53514e-09       0.00000       0.00000       0.00000       0.00000
  16  12 2514.9444    1.6911  1.1278 11.2522  0.0034  0.0275   0.0314   0.0629    0.1033   0.0000   437.4417       5.56972       15.8854       2.92513      0.656018     -0.248669      -1.84838      -2.49522      0.446141      -1.23835      0.456780     -0.125219      0.204596     -0.368820      0.161367      0.163912    0.00260214    -0.0305193    -0.0150751   -0.00134933    0.00572667   -0.00146783   -0.00100242   0.000830381  -4.96518e-05  -3.77199e-05  -3.17629e-05   5.57891e-06   3.13661e-07  -4.92818e-08   9.14783e-08  -7.94637e-09       0.00000       0.00000       0.00000       0.00000       2.51599       3.48088       3.42800       3.83611       3.40221       3.10476       2.71861       2.16105       1.88212       1.30602       1.03507      0.673770      0.532088      0.334597      0.205298      0.131957     0.0724590     0.0440714     0.0219639     0.0127501    0.00565935    0.00277182    0.00106931   0.000495403   0.000173332   6.82029e-05   1.89489e-05   6.12376e-06   1.59253e-06   3.12862e-07   7.15567e-08   9.46431e-09       0.00000       0.00000       0.00000       0.00000
  16  13 2657.0078    2.3322  0.9954 11.5438 -0.0044  0.0221   0.0442   0.0573    0.1191   0.0000   438.6181       13.9820       16.7534       2.57303      -3.65501       3.60429      0.581409      -2.07994     -0.368914      -1.08399    -0.0155363     -0.177053     -0.309172     -0.311317     0.0233142     -0.130597      0.163281     0.0502464     0.0209154    0.00279340    0.00124883    0.00413653   0.000878989   6.87527e-06  -0.000290443  -1.10851e-05  -3.22485e-05  -1.84709e-06  -7.52496e-08  -1.11204e-07   5.12077e-08   7.71621e-09       0.00000       0.00000       0.00000       0.00000       2.30265       2.92820       3.26171       3.24541       2.99748       2.79097       2.30087       1.87092       1.51233       1.13756      0.804250      0.607286      0.406704      0.270190      0.174454      0.105092     0.0585627     0.0355039     0.0184248    0.00929838    0.00440864    0.00209717   0.000903061   0.000358324   0.000136575   5.34082e-05   1.67986e-05   4.84036e-06   1.17854e-06   2.67942e-07   4.64040e-08   6.08613e-09       0.00000       0.00000       0.00000       0.00000
  16  14 2799.6728    2.9483  0.9089 12.2753 -0.0001  0.0281   0.0608   0.0524    0.1118   0.0000   438.0347       13.1471       9.41904      0.128121      -1.08335     0.0284452      -2.78978      -3.80541       3.07933      -2.61527     -0.208993     0.0466283     0.0625517    -0.0186501      0.389152     0.0138188    -0.0671899    -0.0444954     0.0213587     0.0282249   -0.00436062   -0.00151857   0.000476596  -0.000183931  -7.75754e-05  -8.47509e-05   3.12308e-06   5.82588e-07  -2.30194e-06  -1.30052e-08   2.95233e-08  -4.13502e-09       0.00000       0.00000       0.00000       0.00000       2.33747       3.90073       3.23136       4.06625       3.03684       3.44056       2.51217       2.47959       1.71154       1.44217       1.02753      0.744990      0.538367      0.327154      0.239191      0.116911     0.0875356     0.0340566     0.0269917    0.00894141    0.00672082    0.00205888    0.00135616   0.000354303   0.000219363   4.97745e-05   2.51323e-05   5.44916e-06   1.88234e-06   3.79153e-07   6.44633e-08   1.28323e-08       0.00000       0.00000       0.00000       0.00000
  16  15 2941.9393    3.5358  0.9200 12.6220 -0.0051  0.0214   0.0712   0.0532    0.1143   0.0000   440.2881       20.1094       16.0410       1.51679       3.23835       1.57096      -6.02954      -2.31922      -4.04308      -1.81789     -0.579781      0.480287     -0.530102      0.149722     -0.305212      0.304026     0.0903368    -0.0189021     0.0121145     0.0101853    0.00634028  -0.000667452   0.000370705  -5.59285e-05   9.73578e-05  -4.28492e-05  -1.46158e-05  -3.58609e-06  -2.31110e-07  -4.94911e-08   1.98975e-08  -4.32730e-09       0.00000       0.00000       0.00000       0.00000       2.15373       2.70338       2.72903       2.81605       2.60233       2.43319       2.19067       1.83291       1.52170       1.07529      0.864963      0.580993      0.441245      0.280646      0.180517      0.100602     0.0605373     0.0332354     0.0180010    0.00942655    0.00448877    0.00202419   0.000890970   0.000370201   0.000135156   4.70984e-05   1.56236e-05   4.42395e-06   1.24433e-06   2.35384e-07   5.00578e-08   6.41638e-09       0.00000       0.00000       0.00000       0.00000
  16  16 3083.6900    3.9673  1.0682 12.7154 -0.0030  0.0233   0.0734   0.0598    0.1492   0.0000   438.4405       16.0056       15.0286       6.31765      -2.64317      -5.25881      -3.43380      -2.29475       1.63401      -2.66217     -0.276481     -0.938121     -0.618343    -0.0417510     0.0301562    -0.0852104    -0.0982876     0.0637925    0.00809552   -0.00860404    0.00280355  -0.000118322   0.000263518   0.000100418   0.000274827   1.50776e-05   5.28233e-06   2.76128e-06   2.54949e-06  -3.98088e-07   5.53557e-08   7.61931e-12       0.00000       0.00000       0.00000       0.00000       2.27647       3.00080       3.24127       3.09327       2.97169       2.71939       2.30363       2.00258       1.57905       1.25119      0.915950      0.646517      0.427137      0.283428      0.182293      0.107978     0.0657957     0.0356144     0.0195313    0.00967163    0.00473698    0.00216872   0.000965216   0.000392252   0.000152085   5.18513e-05   1.82421e-05   5.26436e-06   1.41235e-06   3.14051e-07   5.29572e-08   6.91446e-09       0.00000       0.00000       0.00000       0.00000
  16  17 3225.2518    3.8112  1.3027 12.6891 -0.0052  0.0258   0.0663   0.0673    0.1345   0.0000   434.0778       18.4486     -0.470196       2.90878       1.80194      -1.28053       1.94320     -0.421185      0.501240      0.949823      -1.27000      -1.17895     -0.646448      0.452335      0.125850     -0.150645    -0.0592735    -0.0253925    -0.0325287   -0.00517225    0.00492409   -0.00104612  -0.000555027   0.000447997  -8.50497e-05   4.85757e-05   1.06047e-05  -5.36489e-06   2.55679e-06  -6.48206e-07  -2.85124e-08   5.96015e-10       0.00000       0.00000       0.00000       0.00000       2.69998       3.33803       3.43706       3.50274       3.21959       3.01959       2.65389       2.26198       1.82899       1.43359       1.02078      0.743996      0.518006      0.347994      0.207831      0.126787     0.0734047     0.0412009     0.0228181     0.0114118    0.00572550    0.00241570    0.00111769   0.000432398   0.000176131   5.88436e-05   1.89083e-05   5.53977e-06   1.36865e-06   3.16134e-07   5.48540e-08   7.44287e-09       0.00000       0.00000       0.00000       0.00000
  16  18 3366.6551    3.4318  1.8562 12.4456 -0.0035  0.0332   0.0525   0.0816    0.1023   0.0000   443.1538       22.4823       13.6069       2.13349      -5.44473      -1.89822       1.72327      -2.78997       1.26676      -1.03553     -0.967345     -0.897209     -0.714013     -0.834856     -0.129498     -0.244200     0.0556192    0.00219894   -0.00355214    -0.0151650   0.000643982    0.00662907    0.00170083  -0.000132719  -2.71058e-05   1.85191e-05  -3.93987e-05  -7.67017e-06  -4.53426e-07   2.01400e-07   3.21203e-08  -2.93755e-09       0.00000       0.00000       0.00000       0.00000       3.18214       4.23445       4.32608       4.58944       4.24829       3.93358       3.26270       2.73106       2.26289       1.64648       1.25355      0.897540      0.625093      0.413769      0.269928      0.154908     0.0955035     0.0530128     0.0285514     0.0147130    0.00711581    0.00312567    0.00141500   0.000559454   0.000209602   7.55271e-05   2.63015e-05   7.41436e-06   1.94387e-06   4.10052e-07   7.99120e-08   1.08385e-08       0.00000       0.00000       0.00000       0.00000
  16  19 3508.3042    2.9059  2.8124 11.7714 -0.0058  0.0402   0.0359   0.1007    0.0802   0.0000   435.3552       16.4543       5.22301     -0.424058      -1.88894      -2.36932       6.36516       2.23723      -4.72524       2.13469       4.01833      -1.57177      -1.28771     0.0598225     -0.162512      0.180766    -0.0282692      0.154642     0.0206560   -0.00141608     0.0184003   -0.00178883    0.00108965  -0.000129485  -0.000279797  -0.000150643   5.07865e-06   1.34788e-05  -3.77458e-07  -1.19909e-06   1.90178e-07   9.80959e-09       0.00000       0.00000       0.00000       0.00000       4.11788       5.24776       5.19625       5.53057       5.28009       4.75721       4.10832       3.39001       2.78846       2.12926       1.61414       1.12466      0.777719      0.510060      0.325562      0.203569      0.119306     0.0666320     0.0347693     0.0178971    0.00867894    0.00378759    0.00167358   0.000663273   0.000252594   8.88255e-05   2.84000e-05   8.49161e-06   2.20907e-06   4.92396e-07   9.43334e-08   1.21896e-08       0.00000       0.00000       0.00000       0.00000
  16  20 3650.1163    2.4373  3.9311 11.3192 -0.0010  0.0472   0.0251   0.1263    0.0592   0.0000   438.1785       24.5819       8.00668       2.06994      -7.71545       2.89782       1.86932      -10.8708       1.32329      -1.94724       2.61634      -2.32849     -0.443404      0.445148     -0.106040     -0.258724     -0.158858     0.0644917     0.0771116     0.0313332    -0.0184732  -0.000259727    0.00220432    0.00152950  -0.000462914   6.55880e-05  -3.70008e-05   2.04602e-05   1.33455e-06  -3.29162e-07   1.13516e-10   2.70951e-08       0.00000       0.00000       0.00000       0.00000       4.79640       5.96307       6.37890       6.54734       6.10198       5.52570       4.93245       4.02770       3.23720       2.47327       1.85422       1.32120      0.929088      0.604684      0.393030      0.231783      0.136682     0.0767452     0.0414103     0.0209181     0.0101906    0.00468702    0.00207812   0.000836931   0.000318943   0.000112176   3.61843e-05   1.01609e-05   2.71578e-06   5.93238e-07   1.10797e-07   1.35379e-08       0.00000       0.00000       0.00000       0.00000
  16  21 3791.9323    2.0367  5.1889 10.9187  0.0002  0.0568   0.0191   0.1512    0.0522   0.0000   440.3007       37.0135      -6.83589       1.28892       7.11138       7.85947     -0.582941      -4.71429      -2.10687     -0.629450     0.0518058      0.708614   -0.00994081     -0.680354     -0.124945    -0.0263793    -0.0587913     0.0786779    -0.0202394     0.0442620    -0.0222176   -0.00508454    0.00238468  -0.000302378   0.000500996  -2.41237e-05  -2.41152e-05   1.21301e-05   4.62126e-07  -7.49592e-07  -2.33228e-07  -3.10608e-08       0.00000       0.00000       0.00000       0.00000       5.85507       7.32811       7.66421       7.63779       7.28780       6.52635       5.87894       4.91100       4.06021       3.15704       2.33006       1.63301       1.12092      0.723541      0.470589      0.278125      0.164212     0.0930670     0.0501816     0.0248449     0.0121219    0.00551606    0.00244885   0.000972207   0.000376231   0.000132350   4.30823e-05   1.21512e-05   3.26755e-06   7.21726e-07   1.33555e-07   1.59557e-08       0.00000       0.00000       0.00000       0.00000
  16  22 3933.9026    1.7428  7.1463 10.5391 -0.0005  0.0698   0.0143   0.1887    0.0446   0.0000   442.0659       25.8079       8.32494      0.625794      -3.92702       1.30238      -14.8787      -11.5920       5.26752      -1.64110      -4.03642      -1.76839       3.52053      -1.73168     -0.163761      0.141348      0.239612     -0.153496    -0.0320103     0.0318396     0.0144668    0.00139390   -0.00256056    0.00196449   0.000101370  -0.000273013  -1.24933e-05  -9.12591e-06   2.09138e-06   1.67910e-07  -7.51776e-08   2.18934e-08       0.00000       0.00000       0.00000       0.00000       6.84040       9.04753       9.47333       9.43828       9.23026       8.08011       7.29564       5.98919       4.79231       3.71339       2.79689       1.95753       1.37415      0.878002      0.572407      0.347782      0.201078      0.112745     0.0592619     0.0302609     0.0145531    0.00685449    0.00293202    0.00121188   0.000459057   0.000166438   5.30513e-05   1.57355e-05   4.34776e-06   9.70960e-07   1.80698e-07   2.11184e-08       0.00000       0.00000       0.00000       0.00000
  16  23 4076.1350    1.4132  9.2863 10.3105 -0.0020  0.0873   0.0109   0.2397    0.0395   0.0000   459.5797       31.0058       4.66798       6.50930      -5.44422       10.1574      -5.84727      -18.8839      -4.78725      -4.99442       6.21618      -6.01973      -1.08973       3.56523    -0.0702198      -1.52945    -0.0378268      0.314059      0.100665    -0.0408161    -0.0269863    0.00873594   -0.00618763    0.00392161   0.000349750   0.000151333   0.000113496   1.59993e-05  -2.61848e-06  -2.38178e-06  -2.44098e-07   2.51687e-08       0.00000       0.00000       0.00000       0.00000       8.46249       11.1059       11.5894       11.8491       11.3447       10.2569       8.89866       7.49167       5.88905       4.57775       3.45473       2.43021       1.73755       1.13722      0.726769      0.443196      0.259851      0.144812     0.0774846     0.0402451     0.0189032    0.00912565    0.00373213    0.00162212   0.000600498   0.000215491   6.91275e-05   2.04812e-05   5.53331e-06   1.20642e-06   2.18445e-07   2.73955e-08       0.00000       0.00000       0.00000       0.00000
  16  24 4217.9865    1.2182 11.5861 10.1613 -0.0004  0.1093   0.0090   0.2982    0.0363   0.0000   446.1516       28.0595       4.12672      -45.5196       19.8286       8.78388      -6.43231      0.748181      -1.97157      -3.94959       8.38207      -8.72968      -2.33608      0.449669      0.363193       1.52821     -0.720471    -0.0194060      0.175765     0.0749766   -0.00809466    -0.0110214   -0.00595615    0.00220705  -0.000557517  -0.000536046  -3.65198e-05   7.52786e-06  -3.81268e-06  -1.29068e-06   1.16678e-08   1.01748e-08       0.00000       0.00000       0.00000       0.00000       10.4238       13.8110       14.3010       14.6347       13.9533       12.6113       11.1034       9.29685       7.50140       5.76078       4.36102       3.05503       2.19307       1.43457      0.920271      0.553430      0.331804      0.183187      0.101260     0.0509778     0.0252815     0.0113547    0.00505994    0.00203630   0.000798608   0.000272610   9.01774e-05   2.59959e-05   7.00123e-06   1.51252e-06   2.80953e-07   3.47597e-08       0.00000       0.00000       0.00000       0.00000
  16  25 4360.7561    1.0338 14.0015 10.0651 -0.0002  0.1349   0.0074   0.3698    0.0323   0.0000   415.6788       43.5170       8.01989       7.19194       11.6090       12.1921       7.91644      -26.0740       24.1475       6.79008      -6.00339      -4.13316      -1.78091     0.0220811       1.31391     -0.685453    -0.0300652      0.111678      0.283052    -0.0348010    0.00792449     0.0168900    0.00409032   -0.00255410   -0.00127344   0.000373850   0.000208182  -6.65903e-06   4.67330e-06   6.24183e-07  -3.05917e-07  -1.02864e-08       0.00000       0.00000       0.00000       0.00000       12.9072       16.9388       18.1270       18.3620       17.5793       15.8290       13.7736       11.3572       9.21553       7.15583       5.27498       3.80616       2.67368       1.74253       1.13647      0.699319      0.412599      0.234636      0.124512     0.0654451     0.0315053     0.0146376    0.00628538    0.00261298   0.000984763   0.000358633   0.000113942   3.29287e-05   8.66066e-06   1.91090e-06   3.42584e-07   4.17277e-08       0.00000       0.00000       0.00000       0.00000
  17   8 1963.3392    0.5225  0.4425  9.7970 -0.0064  0.0209   0.0150   0.0360    0.0533   0.0000   440.1147     -0.637996       15.7304       3.51090      -3.27857       2.25129       1.38868      0.348269       1.43731       1.22978      -1.55101     -0.158203      0.406591     -0.639775     0.0965605     0.0885099    0.00528346    -0.0150576     0.0234212   -0.00642638   -0.00407551    0.00230003  -0.000552069  -0.000685477   1.01545e-05  -5.97337e-05  -1.11711e-05   4.16500e-07   4.76701e-06  -8.11704e-07   2.11993e-08  -6.33620e-08  -8.15447e-09  -2.29991e-11       0.00000       0.00000       1.68834       2.49123       2.53935       2.37013       2.38448       2.09730       2.05517       1.52876       1.51525      0.969174      0.938416      0.550113      0.428336      0.307165      0.170846      0.121738     0.0679662     0.0432654     0.0205247     0.0137404    0.00607316    0.00311591    0.00168479   0.000520035   0.000311969   0.000118093   4.00339e-05   1.49801e-05   4.20672e-06   1.50892e-06   3.25248e-07   6.42194e-08   1.57795e-08   1.59212e-09       0.00000       0.00000
  17   9 2113.0149    0.7645  0.5954 10.0413 -0.0046  0.0207   0.0186   0.0437    0.0703   0.0000   438.1167      0.567596       14.1663       1.55714      -6.84924      -3.46011      -1.25542      0.581819     -0.123121      -1.45714      0.537904      0.219906      0.535405      0.227117     -0.183531     -0.224759     0.0244960     0.0611235     0.0203795    -0.0215772   -0.00965875   -0.00130683   0.000720085   0.000529746   1.90556e-05  -3.80065e-05  -2.78086e-05   8.87690e-08   1.09908e-06   1.75932e-07  -8.16445e-08  -4.78525e-08  -6.30545e-09  -2.53568e-11       0.00000       0.00000       1.84963       2.35459       2.79228       2.67265       2.70955       2.26019       2.06137       1.60778       1.31421       1.13525      0.709508      0.581069      0.418362      0.239024      0.183112      0.113496     0.0705961     0.0416396     0.0224323     0.0136128    0.00617185    0.00323100    0.00169414   0.000590270   0.000283467   0.000111302   4.12341e-05   1.59955e-05   4.46828e-06   1.09184e-06   3.27986e-07   7.46220e-08   1.17178e-08   1.19440e-09       0.00000       0.00000
  17  10 2260.3538    1.0813  0.8282 10.1889 -0.0034  0.0204   0.0215   0.0483    0.0942   0.0000   439.0973       2.16018       11.9829      0.629055     -0.983405      -1.19618      -2.53854       1.31570      -2.42729      0.329444      0.650747     -0.870068     0.0458847      0.275779      0.398476     0.0111730    -0.0292477    -0.0654410     0.0139896   -0.00615715    -0.0120228  -0.000750806   0.000524079   0.000701084  -9.19212e-05   1.11039e-05  -5.67317e-05  -1.85664e-05   2.12163e-06  -1.31274e-07  -4.82701e-07   1.50338e-08   6.64906e-09   2.16554e-10       0.00000       0.00000       1.90878       2.37939       2.62591       2.56409       2.44786       2.33009       1.97501       1.74672       1.45319       1.08064      0.840574      0.634484      0.434308      0.289571      0.207234      0.116035     0.0755500     0.0429529     0.0243983     0.0128728    0.00696086    0.00319256    0.00162387   0.000674815   0.000309503   0.000107180   4.12999e-05   1.46049e-05   4.95068e-06   1.24358e-06   3.28231e-07   6.45919e-08   1.12875e-08   1.41906e-09       0.00000       0.00000
  17  11 2405.0815    1.3716  0.9375 10.8606 -0.0061  0.0215   0.0269   0.0528    0.0956   0.0000   439.1005       6.54438       12.3381      -2.70259      -2.80596     -0.736517       2.56643     -0.799256      -1.03076      -1.87667      -1.17039      -1.37627     -0.271966     0.0800071     -0.188341     -0.157632    -0.0191241    -0.0708098     0.0351321    0.00379034   0.000608241   0.000163619  -2.58355e-05  -0.000470765  -0.000167014   3.92067e-05  -2.85597e-05   1.01416e-05  -4.84722e-07   2.06479e-06   2.54469e-07  -1.59743e-07   2.45666e-08   7.32847e-10       0.00000       0.00000       1.96425       2.50931       2.76513       2.80443       2.64347       2.48023       2.14632       1.77062       1.42319       1.15650      0.873958      0.649642      0.427086      0.306251      0.198877      0.127996     0.0776754     0.0455035     0.0263421     0.0138742    0.00677958    0.00341865    0.00156504   0.000741040   0.000298936   0.000125522   4.46944e-05   1.52239e-05   4.85595e-06   1.38146e-06   3.27162e-07   7.40532e-08   1.24241e-08   1.58112e-09       0.00000       0.00000
  17  12 2548.2072    1.8198  1.0336 11.4150 -0.0038  0.0235   0.0331   0.0580    0.0981   0.0000   441.2546       3.89690       14.7000       3.55479     0.0268374     -0.381921      -2.40969      -4.25135      -1.34194      0.374713      0.969786     -0.276600      0.821799     -0.452172     0.0742628      0.191021    -0.0573070    -0.0698884    -0.0302113     0.0112286     0.0170481   -0.00545902  -0.000974256  -0.000285591   0.000656099   0.000121413  -6.42871e-05  -4.04454e-05   5.38529e-06   4.04587e-06   4.23006e-07   2.78715e-08  -1.17450e-08   2.02515e-09       0.00000       0.00000       2.37087       3.16018       3.39269       3.37509       3.19701       2.87845       2.52838       2.06470       1.72034       1.31064      0.973688      0.695081      0.506957      0.327472      0.219978      0.133243     0.0803242     0.0469320     0.0263931     0.0147197    0.00715355    0.00361123    0.00169127   0.000714363   0.000300322   0.000122172   4.42022e-05   1.60573e-05   4.84386e-06   1.33527e-06   3.48922e-07   7.29521e-08   1.37699e-08   1.60535e-09       0.00000       0.00000
  17  13 2691.1851    2.4247  0.9921 11.8711 -0.0012  0.0254   0.0449   0.0563    0.1037   0.0000   443.4809       8.65911       15.0539       3.54539      -4.80296      -2.17114      -2.41880      -2.03132      0.340252      -1.85528     -0.707640     -0.567741     0.0121629     -0.655145     0.0294209      0.106962     0.0210267    0.00167025     0.0118767    -0.0131096     0.0201251    0.00173258  -0.000534574  -0.000329968   0.000344498   0.000102066   4.64964e-05   6.38245e-06  -6.93470e-08  -1.47946e-06  -2.79027e-07   1.55865e-07  -1.41681e-08   9.23744e-10       0.00000       0.00000       2.23462       3.19477       3.11622       3.46923       3.19005       2.89926       2.51524       2.05576       1.79321       1.34013      0.986781      0.709754      0.537401      0.355019      0.233042      0.142380     0.0855139     0.0493912     0.0295348     0.0157579    0.00847671    0.00375123    0.00201724   0.000690216   0.000353666   0.000119208   5.10743e-05   1.66599e-05   5.37468e-06   1.49046e-06   3.91970e-07   8.61001e-08   1.69778e-08   2.21891e-09       0.00000       0.00000
  17  14 2834.4940    3.0871  0.9475 12.2279  0.0004  0.0214   0.0577   0.0528    0.1150   0.0000   441.1389       10.8689       12.4222       3.37580       1.14882      -2.10248     -0.337220      -4.29950       1.72665      -1.33855      -1.66650      0.254344      0.807931     -0.737716     0.0240505      0.124016    -0.0279831    -0.0250487    -0.0270869    0.00588136     0.0109244   -0.00291031   0.000759555  -0.000257146  -0.000114535  -8.91270e-05   3.70485e-05  -1.89278e-05   6.62101e-06   1.43971e-07  -1.35604e-07  -1.60395e-08  -7.07474e-09  -1.26078e-09       0.00000       0.00000       2.13141       2.88725       3.01771       3.10929       2.93607       2.63100       2.31400       1.84558       1.55833       1.16046      0.882424      0.623795      0.451410      0.299764      0.192678      0.123453     0.0735006     0.0427533     0.0241504     0.0127234    0.00666254    0.00317615    0.00150556   0.000632810   0.000269455   0.000104909   4.07786e-05   1.36286e-05   4.27808e-06   1.23148e-06   3.08484e-07   6.62894e-08   1.33306e-08   1.57949e-09       0.00000       0.00000
  17  15 2977.4291    3.5761  0.9025 12.8366 -0.0076  0.0215   0.0714   0.0526    0.0962   0.0000   438.7190       15.5827       11.8693       9.73701     -0.237204      -2.11687       6.28409      -4.03495      -1.30565      -1.25602     -0.378842      0.243679     -0.107320      0.254059      0.188034     0.0958227     -0.146825    -0.0202258    0.00640668     0.0156798    0.00565396    0.00250059  -4.67268e-05  -0.000561219  -9.98075e-05  -0.000204911   2.04783e-05   6.42734e-06  -1.62524e-06  -6.05757e-07  -9.55413e-07   7.14460e-08   1.26057e-08  -9.27453e-10       0.00000       0.00000       1.97962       2.64264       2.59390       2.88391       2.66615       2.40727       2.07212       1.80199       1.52834       1.12616      0.893228      0.590473      0.462812      0.293064      0.206193      0.114992     0.0775694     0.0427807     0.0256195     0.0141187    0.00723042    0.00360046    0.00159587   0.000711410   0.000286628   0.000117076   4.02014e-05   1.36561e-05   4.55190e-06   1.17443e-06   3.47749e-07   6.16818e-08   1.33854e-08   1.74860e-09       0.00000       0.00000
  17  16 3119.6916    3.8531  1.0681 13.1638 -0.0050  0.0278   0.0728   0.0587    0.1029   0.0000   437.5061       11.2865       13.7889       10.0279      -3.25426     -0.791572       4.66132      -7.47300       2.79643     -0.710871      0.572043     -0.212061      0.299312    -0.0476755     0.0761378     0.0127374    -0.0343600     0.0479896     0.0554077    -0.0102086    0.00504433   -0.00268873  -0.000829648  -0.000787527  -1.98000e-05   4.90219e-05   5.82245e-05   6.91848e-06   2.99421e-06   2.29949e-06  -1.61562e-07  -3.87364e-08   1.96900e-08  -1.34320e-10       0.00000       0.00000       3.00680       4.01164       3.96046       3.52151       2.98553       2.73239       2.81293       2.76899       2.53500       1.98396       1.49912       1.02618      0.672138      0.431353      0.245637      0.157492     0.0829143     0.0534643     0.0280653     0.0157721    0.00823460    0.00383950    0.00193363   0.000770005   0.000361436   0.000127872   5.01879e-05   1.73329e-05   4.93512e-06   1.65683e-06   3.60077e-07   8.42020e-08   1.59222e-08   1.93646e-09       0.00000       0.00000
  17  17 3261.6748    3.7487  1.5261 12.7173 -0.0044  0.0283   0.0603   0.0727    0.1081   0.0000   441.0053       17.7765       12.0904       2.48713       6.77055      -3.41319      -1.46104      -2.79391     -0.871057      -1.15048       2.33558     -0.416107     0.0842990    -0.0969346     -0.357917     -0.179280     0.0588965      0.120173    -0.0131657    0.00780230    0.00665311   0.000241405   -0.00378038   3.34330e-05  -0.000329907  -0.000175083  -6.23514e-05  -5.34583e-06  -2.87747e-06   1.27158e-06   3.40801e-07   2.88765e-08   9.43063e-09   1.67758e-09       0.00000       0.00000       2.69267       3.60626       3.69617       3.82651       3.58300       3.29331       2.96787       2.36925       2.03998       1.47622       1.19133      0.827599      0.608909      0.408263      0.269514      0.167731     0.0987330     0.0592598     0.0320009     0.0176390    0.00883864    0.00436219    0.00203364   0.000900405   0.000374712   0.000149116   5.40522e-05   1.91885e-05   5.80119e-06   1.70845e-06   4.22541e-07   8.59708e-08   1.80963e-08   2.14520e-09       0.00000       0.00000
  17  18 3403.7317    3.2700  2.2288 12.0079 -0.0025  0.0335   0.0437   0.0864    0.1021   0.0000   448.7088       19.6061       17.1433       5.70343      -2.94374       2.11500       3.28281      -3.84733      0.565951     -0.872663      -1.78665     -0.865740      -1.34426     -0.569051     0.0556336    -0.0437006    -0.0708024    -0.0741547    -0.0526826     0.0148076     0.0194091    0.00422503   -0.00452523   0.000854711  -0.000110822  -0.000113238  -4.00156e-05  -3.05546e-05   3.89248e-06  -1.55342e-06   6.80226e-07   7.38209e-08   1.14613e-08  -2.36921e-09       0.00000       0.00000       3.14689       4.07117       4.25809       4.44003       4.15507       3.82354       3.31786       2.89183       2.30619       1.88941       1.38390       1.04102      0.713798      0.482865      0.314726      0.203105      0.121342     0.0753931     0.0385033     0.0225186     0.0111728    0.00574570    0.00255618    0.00117476   0.000479332   0.000194308   6.57206e-05   2.50015e-05   7.06464e-06   2.10604e-06   5.17630e-07   1.17784e-07   1.92812e-08   2.56112e-09       0.00000       0.00000
  17  19 3545.8106    2.8412  3.0806 11.5414 -0.0011  0.0401   0.0330   0.1051    0.0825   0.0000   443.6029       27.4274       18.1433       12.6704      -1.58048      -6.82773      -4.38363      -12.7597      -1.37307       2.35173      -1.70142      0.584154      0.658611     -0.396713     -0.327268      0.415564     0.0815793   -0.00866287    -0.0771205  -0.000559614     0.0120134   -0.00662152    0.00109092  -0.000672445  -0.000319087  -0.000277304   9.06711e-05   2.00162e-05   3.36451e-06   1.81987e-06  -3.21076e-07   6.94808e-09  -7.90692e-10   2.53711e-09       0.00000       0.00000       3.76013       4.86876       5.07064       5.21930       4.97304       4.52598       4.08574       3.41141       2.79261       2.20426       1.69702       1.22782      0.858170      0.570417      0.389079      0.241271      0.149908     0.0856578     0.0497885     0.0252407     0.0133838    0.00637215    0.00302102    0.00137077   0.000568359   0.000218473   8.37630e-05   2.74410e-05   8.96208e-06   2.41658e-06   6.39116e-07   1.36374e-07   2.47456e-08   2.97182e-09       0.00000       0.00000
  17  20 3688.1210    2.3493  4.5675 10.9944 -0.0008  0.0500   0.0217   0.1317    0.0592   0.0000   429.4781       29.7656       15.9338      -2.43319       2.20031      -5.42662      0.606192      -2.73368     -0.515162      0.955658     -0.565237      0.578674       1.04090      0.362504    0.00598841    -0.0216247     -0.190883      0.195250    -0.0701333    -0.0472536   -0.00409651   -0.00928754    0.00492434    0.00110762  -0.000767525   0.000582604   0.000113444  -1.16445e-05  -2.47973e-05   3.67209e-06  -5.98291e-07  -4.21933e-07   2.62306e-08  -5.43864e-09       0.00000       0.00000       4.59859       5.84778       6.26050       6.33642       6.24015       5.63066       5.02425       4.18172       3.41040       2.73997       2.01852       1.49014       1.08376      0.736638      0.480469      0.305998      0.185025      0.108843     0.0609739     0.0331778     0.0170323    0.00840422    0.00383573    0.00170444   0.000706787   0.000284904   0.000105446   3.60339e-05   1.10007e-05   3.14021e-06   8.08012e-07   1.79611e-07   3.08462e-08   3.61571e-09       0.00000       0.00000
  17  21 3830.4477    1.9616  6.1216 10.6635 -0.0018  0.0603   0.0161   0.1641    0.0492   0.0000   441.2428       22.3489       4.95407       8.37356      -2.84948      -19.8819      0.660965      -2.69407      -4.62666      -3.14078     -0.970690      -2.27039      -1.17848      0.215438     -0.138271      0.780229    -0.0339203     -0.131042    -0.0333971     0.0834339   -0.00400786    0.00314621   -0.00922938    0.00400390   0.000440819   9.19978e-05   3.71411e-05   3.82253e-06  -2.26517e-05   6.18742e-06   7.85489e-08  -1.41645e-07   2.87761e-08  -4.47841e-09       0.00000       0.00000       5.56492       7.29039       7.51122       7.68170       7.48907       6.90747       6.00272       5.11665       4.22015       3.31471       2.54244       1.81895       1.31723      0.892919      0.592800      0.368046      0.227005      0.131643     0.0751415     0.0401735     0.0206702    0.00993299    0.00467935    0.00202568   0.000865284   0.000338515   0.000125941   4.25254e-05   1.37151e-05   3.87629e-06   1.00618e-06   2.11268e-07   3.78612e-08   4.63420e-09       0.00000       0.00000
  17  22 3972.7618    1.6342  7.6872 10.4595 -0.0017  0.0723   0.0128   0.1981    0.0422   0.0000   434.5686       29.6641      -11.4478      0.277011      -2.75684       7.02598       7.30490     -0.227396       9.53013       1.76753      0.360162      -1.83843       2.42723      0.129974     -0.282255     -0.500209      0.587195      0.223295    -0.0398409     0.0137788     0.0550420    0.00261527   -0.00755479   -0.00158227    0.00100929  -2.55929e-05  -0.000185815   8.85183e-05  -9.19245e-06   6.45936e-06   8.34317e-07   1.40497e-07  -7.87714e-08  -3.01852e-09       0.00000       0.00000       6.63809       8.64126       9.31303       9.38596       9.19581       8.19817       7.30853       6.15356       5.03182       3.93158       3.00771       2.18823       1.54535       1.06557      0.695168      0.440073      0.267327      0.155576     0.0893041     0.0474664     0.0245996     0.0119993    0.00564845    0.00250686    0.00105094   0.000413532   0.000153480   5.15536e-05   1.66129e-05   4.76477e-06   1.20470e-06   2.63404e-07   4.59955e-08   5.31526e-09       0.00000       0.00000
  17  23 4115.4607    1.3516 10.3484 10.2454 -0.0015  0.0931   0.0098   0.2586    0.0373   0.0000   426.9807       40.9686       1.03753       2.53352       10.7858       13.2503       1.14647      -3.85442      -7.58963      -3.47962       1.61157       3.43908      -5.13603     -0.443683       1.03701     -0.546304     -0.342377    -0.0428256      0.271319    -0.0767572    -0.0508669     0.0537830   -0.00754382   -0.00880015   0.000446709   5.72766e-06  -0.000246675  -6.81194e-05  -1.39466e-05  -4.62361e-07  -2.86572e-06   1.06274e-06   1.50237e-09  -4.32230e-09       0.00000       0.00000       8.63073       11.0747       12.0576       12.3074       11.6357       10.6324       9.39919       7.98124       6.50923       5.08807       3.94482       2.80477       2.01537       1.37407      0.899590      0.570218      0.348412      0.204172      0.116004     0.0632185     0.0321010     0.0162276    0.00740967    0.00341378    0.00139224   0.000568336   0.000203216   6.92692e-05   2.15140e-05   6.17431e-06   1.55463e-06   3.25317e-07   5.75250e-08   6.87235e-09       0.00000       0.00000
  17  24 4258.4295    1.1629 12.6637 10.1093 -0.0015  0.1158   0.0081   0.3189    0.0342   0.0000   450.2536       6.96368       6.29069      -7.18502      -21.1526       8.13278      -27.8157       8.73361      -8.00618      -5.98454       4.38014      -1.45357      -3.41854      -1.63857     -0.353101       1.25329      0.437166     -0.559715    -0.0203720      0.120185    0.00689777   -0.00732120    -0.0101878    0.00348579   0.000218417    0.00154400  -0.000285473   4.42694e-05   2.17543e-05   1.73742e-05   5.17969e-08   3.44287e-07  -1.24188e-07   2.81710e-09       0.00000       0.00000       10.3741       13.5411       14.4514       14.8054       14.2450       12.9457       11.6097       9.81199       7.99700       6.29374       4.78351       3.57394       2.53886       1.72744       1.14041      0.731948      0.450417      0.258661      0.148725     0.0793956     0.0413176     0.0203754    0.00987737    0.00423165    0.00181362   0.000706251   0.000265440   8.88057e-05   2.83163e-05   7.90083e-06   1.99429e-06   4.31193e-07   7.40674e-08   8.83323e-09       0.00000       0.00000
  18   8 1992.8397    0.5712  0.5618  9.7190 -0.0161  0.0232   0.0148   0.0380    0.0651   0.0000   438.9153      -3.61073       16.4828      0.211238      -2.63247      -2.49445       1.80069    0.00252317     -0.320799      -1.58053      0.733341       1.09958     -0.569908     0.0221048     0.0428273     0.0107913     -0.162921    -0.0287135     0.0200557     0.0246174    0.00647409    0.00540813    0.00213148   -0.00334356   0.000410433   0.000320070  -3.30344e-05  -3.83076e-05   2.16628e-05   2.04604e-06   1.84052e-07  -5.04202e-07   1.07535e-07   7.58209e-09  -1.84374e-09   5.46353e-10       1.65845       2.58509       2.45602       2.90581       2.21301       2.57059       2.04322       1.80227       1.60739       1.22808       1.00262      0.716505      0.564834      0.319669      0.272957      0.142940      0.113747     0.0554497     0.0391031     0.0206156     0.0109151    0.00619692    0.00261522    0.00163676   0.000544415   0.000319999   9.42590e-05   4.88723e-05   1.56747e-05   5.44517e-06   1.80662e-06   3.89734e-07   1.18046e-07   1.83731e-08   4.06201e-09   5.72473e-10
  18  10 2291.6594    1.1096  0.7832 10.5481 -0.0025  0.0203   0.0234   0.0492    0.0812   0.0000   437.2899       1.36978       14.3159      0.654537     -0.339509      -1.42183       3.48277      -3.51234    -0.0978441     -0.385939      -1.28888     0.0588584      0.745997      0.101647     -0.145620   -0.00653781      0.154363     0.0260359     0.0539913   -0.00682988   -0.00742994    0.00680599  -0.000214855  -0.000466358  -5.36041e-05  -3.44470e-06   8.67654e-05  -8.43896e-06  -1.83452e-05  -1.04713e-05   5.65475e-07  -7.01181e-08  -2.44167e-08   8.53327e-09   3.95219e-10   1.11310e-09       1.74565       2.21784       2.45602       2.53613       2.40028       2.22882       1.92809       1.71278       1.36397       1.06587      0.908824      0.590278      0.466536      0.323604      0.198809      0.143865     0.0899993     0.0515739     0.0331360     0.0172127    0.00946067    0.00513562    0.00251354    0.00111832   0.000584502   0.000213975   9.47095e-05   3.73042e-05   1.30589e-05   3.67174e-06   1.23248e-06   3.70448e-07   8.65979e-08   1.60912e-08   2.92642e-09   3.54476e-10
  18  11 2436.9245    1.4894  0.9236 11.1859 -0.0096  0.0235   0.0287   0.0517    0.0875   0.0000   442.3349       1.92935       11.4238       1.34514      -3.43318       2.33261       2.53766      -1.87085      0.397033      0.825183       2.78204     -0.145409     -0.300748      0.283474    0.00373445     0.0514905    -0.0468699      0.150735     0.0104943    -0.0147285    0.00121315   -0.00412416    0.00170347  -0.000296007   -0.00110370   0.000598308  -6.66369e-05  -2.45642e-05  -2.78778e-06  -1.35637e-06   4.11820e-07  -7.85201e-08  -2.29045e-08  -6.52443e-09   7.34045e-10  -2.05358e-10       2.03681       2.71537       2.71961       2.74116       2.82918       2.46701       2.28064       1.87875       1.75018       1.30401       1.11791      0.740950      0.543720      0.403830      0.248908      0.173718     0.0985390     0.0651414     0.0364270     0.0222177     0.0115725    0.00603005    0.00296945    0.00129153   0.000634076   0.000243768   0.000108649   3.92974e-05   1.38418e-05   4.67058e-06   1.37500e-06   4.52665e-07   9.51144e-08   2.03039e-08   4.05878e-09   4.17209e-10
  18  12 2580.9341    1.9504  1.0100 11.4933 -0.0028  0.0222   0.0354   0.0541    0.0978   0.0000   435.4285       3.62208       9.21922       6.05908       1.98001       1.80782     -0.798006       1.70260       2.09750      -1.44802     -0.196605     -0.427427      0.749974     -0.629950      0.220209      0.131553      0.166222    -0.0467668     0.0106813     0.0298473     0.0200571    0.00358811   -0.00342688   -0.00107541   0.000505849  -0.000210958  -2.19306e-05   2.74638e-05   2.68307e-06   5.20210e-07  -4.55771e-07  -4.80799e-07  -9.56586e-08   2.65376e-08  -4.45962e-10  -3.66995e-10       2.09834       2.68073       2.77847       2.72718       2.55315       2.34902       2.09005       1.94438       1.76867       1.40371       1.07698      0.797824      0.548661      0.377811      0.241437      0.154613     0.0947168     0.0568712     0.0342944     0.0186824     0.0105177    0.00547925    0.00264315    0.00124150   0.000552645   0.000236654   9.07817e-05   3.51745e-05   1.28397e-05   4.17297e-06   1.33892e-06   3.66642e-07   8.51398e-08   1.82055e-08   3.10082e-09   3.71656e-10
  18  13 2724.8466    2.5921  0.8921 11.9041 -0.0008  0.0194   0.0480   0.0506    0.1001   0.0000   436.9907       7.10695       9.22261       2.77983      -1.90665      -2.55915       3.12056      -1.08847      0.264539      -1.46610     -0.563364      0.552607     0.0680051     0.0507231     -0.533223  -0.000336115    -0.0181157    -0.0249715     0.0348112    0.00934314   -0.00807856   -0.00119530   -0.00169104   0.000476825   0.000370202  -7.71233e-05   8.92283e-05  -1.07314e-06   1.88790e-06   7.80851e-06   1.31417e-06  -1.38788e-07   1.27096e-07   2.19680e-08  -2.90242e-10  -2.08904e-10       1.77724       2.19620       2.30796       2.42839       2.35637       2.22567       1.92475       1.61784       1.35547       1.06470      0.862190      0.613725      0.430466      0.326469      0.216751      0.135928     0.0881021     0.0540381     0.0310224     0.0178689    0.00957206    0.00495779    0.00233534    0.00110785   0.000469548   0.000220053   8.75770e-05   3.30427e-05   1.08243e-05   3.76589e-06   1.16952e-06   3.22558e-07   7.43076e-08   1.56735e-08   2.80082e-09   3.36123e-10
  18  14 2868.8314    3.1546  0.9279 12.4456 -0.0036  0.0210   0.0580   0.0493    0.0961   0.0000   434.6293       11.7269       15.3258       6.27700       2.79041      -1.21135      -3.50851      -6.73696     -0.602243     -0.945446      -1.04514     -0.940729      0.533165     -0.510615     -0.162381      0.229798    -0.0200145    -0.0937282    0.00656851     0.0231512    0.00959192   -0.00514993   -0.00237028  -0.000251309   -0.00124143  -9.63793e-05  -6.59409e-05  -3.09020e-05  -1.09057e-05   4.70143e-06   8.68714e-07  -6.64972e-08  -1.93108e-08  -2.34417e-09   3.45707e-09   1.31029e-10       1.91534       2.31885       2.61118       2.72690       2.51113       2.25843       2.01153       1.89059       1.45058       1.20030      0.899040      0.679816      0.495982      0.326479      0.225034      0.144343     0.0915235     0.0542556     0.0327538     0.0179237    0.00982312    0.00528540    0.00266993    0.00123859   0.000607801   0.000238742   9.82738e-05   3.65630e-05   1.29567e-05   4.10486e-06   1.23911e-06   3.28082e-07   8.69281e-08   1.72117e-08   2.63358e-09   3.50068e-10
  18  15 3012.2979    3.7812  1.0775 12.5826 -0.0050  0.0222   0.0641   0.0541    0.1204   0.0000   439.8526       13.4718       10.4433       3.11331      0.521961       1.87424     -0.890598      -3.41531      -1.56937      -1.40893     -0.742676     -0.674722     -0.264596      0.455770      0.298260      0.161767     -0.150075     0.0193372    0.00115389    -0.0353356   -0.00231312    0.00800415    0.00472860  -0.000351258  -0.000233510   2.48551e-05  -0.000110984   2.63180e-05   9.07957e-06   5.33832e-07  -9.91492e-07  -1.05484e-07   7.77809e-08   1.39031e-08  -5.32752e-09   3.86790e-10       2.08822       2.65062       2.67127       2.75655       2.65959       2.48126       2.25154       1.90165       1.65389       1.27614       1.01588      0.752809      0.539137      0.371017      0.251078      0.164332      0.101811     0.0613241     0.0357765     0.0202209     0.0107988    0.00533299    0.00277456    0.00125867   0.000589471   0.000233860   9.98829e-05   3.53313e-05   1.32458e-05   4.29423e-06   1.31326e-06   3.60538e-07   8.53965e-08   1.78253e-08   3.34608e-09   3.85547e-10
  18  16 3155.1210    4.0242  1.1732 12.8164  0.0050  0.0232   0.0688   0.0645    0.1242   0.0000   435.7085       16.0520       5.72889       9.34135       1.19013      -3.68999      -4.46990      -1.99699      0.125190      -1.91423       1.02665     -0.254049      0.268988     -0.360500    -0.0759660      0.262660    -0.0290103    -0.0245120     0.0143285    0.00976919    0.00124330    0.00214444    0.00246950   -0.00203035   0.000223700   0.000314199   0.000139884  -6.10458e-05   1.38703e-05  -8.86730e-07  -2.28908e-07  -4.45307e-07   1.71894e-07   7.38896e-09  -2.99498e-09  -2.06346e-10       2.28799       3.01128       3.08459       3.05269       2.80744       2.66039       2.37684       2.17197       1.81238       1.46614       1.15083      0.826668      0.588990      0.395116      0.254866      0.165871      0.103004     0.0601410     0.0356169     0.0192927     0.0102628    0.00538697    0.00266487    0.00123510   0.000588852   0.000234477   9.78524e-05   3.74780e-05   1.30812e-05   4.19441e-06   1.32021e-06   3.72137e-07   9.26082e-08   1.84873e-08   3.20002e-09   4.07722e-10
  18  17 3297.7142    3.6202  1.4456 12.7950 -0.0049  0.0280   0.0583   0.0675    0.0927   0.0000   435.0376       15.3833       14.6792       5.75088      0.825997      -3.11746      -2.95742      -4.37260       2.50895      -1.93551      0.475681     -0.431104       1.18731     -0.703406      0.169475     -0.563757      0.150734     0.0579930    -0.0762221     0.0276985    -0.0210371    0.00985646  -0.000253587  -0.000553576   8.82580e-05  -2.51128e-05  -0.000160252  -6.63362e-05  -1.06152e-05  -9.71549e-06  -9.05937e-07   2.88682e-07   2.29486e-07   1.57165e-08  -2.80409e-09  -1.42782e-10       2.33751       3.23147       3.26307       3.38203       3.23190       2.99625       2.70175       2.36495       1.93634       1.54286       1.21243      0.870666      0.664808      0.451845      0.310327      0.192976      0.127518     0.0741703     0.0440308     0.0238861     0.0129820    0.00719662    0.00336349    0.00162517   0.000717208   0.000320095   0.000124935   5.05477e-05   1.69899e-05   5.70352e-06   1.78716e-06   4.77799e-07   1.27846e-07   2.52546e-08   4.57060e-09   5.57368e-10
  18  18 3440.3815    3.2084  2.2937 12.0949 -0.0028  0.0333   0.0412   0.0885    0.0864   0.0000   439.1325       32.0745       22.4761       2.13927       4.35532      -11.6942      -5.89805      -7.01306       2.06636      -1.59811      -4.25846     0.0619670      0.290362     -0.260641     -0.185129     0.0917465     -0.104495    -0.0881085    -0.0608688     0.0465006     0.0185201    0.00195749  -0.000200647   0.000176653   0.000218135   3.20736e-05  -0.000175411   6.27734e-05  -4.57788e-07   1.97309e-06  -3.69824e-06   1.35578e-07   1.68586e-07  -3.58686e-09   8.78286e-10   6.39004e-10       3.02322       3.87141       4.11082       4.19259       4.04871       3.69775       3.38803       2.85551       2.34194       1.90492       1.47884       1.12121      0.776123      0.542260      0.370825      0.236305      0.154206     0.0913975     0.0548930     0.0291920     0.0161964    0.00817949    0.00402045    0.00192820   0.000857051   0.000384011   0.000150223   5.73049e-05   2.06019e-05   6.62199e-06   2.12927e-06   5.47797e-07   1.38600e-07   2.99539e-08   4.99366e-09   5.78635e-10
  18  19 3582.9867    2.6407  3.4805 11.5000 -0.0023  0.0436   0.0284   0.1099    0.0695   0.0000   438.1339       22.7148       3.77923       8.06308       7.67849      -4.09331     -0.714082      -7.82157      -2.51323      -5.59973      -1.25793      0.361997       1.06233     -0.505791      0.512470     -0.329615     0.0815416     0.0321690    -0.0998883    -0.0130579    0.00483701    -0.0140271    0.00310520    0.00173361    0.00261306  -0.000351998   0.000145339  -2.92497e-05  -1.67815e-05  -6.02445e-06   4.36451e-06  -5.05371e-07  -3.08543e-07   9.65986e-09  -2.78592e-09  -7.22639e-10       3.77864       4.85100       5.14520       5.35672       5.29382       4.74679       4.27484       3.62534       3.09803       2.43324       1.80291       1.40724       1.02154      0.728820      0.476746      0.317843      0.198405      0.119222     0.0709300     0.0384220     0.0216494     0.0115041    0.00555135    0.00272258    0.00113983   0.000515978   0.000190607   7.75938e-05   2.77892e-05   9.01917e-06   2.81661e-06   7.67959e-07   1.84081e-07   4.11397e-08   6.90618e-09   7.76176e-10
  18  20 3725.7086    2.2464  4.8177 11.0328 -0.0025  0.0515   0.0203   0.1351    0.0547   0.0000   433.4353       28.6110       2.46595       9.77232      -3.52176       10.2780      -13.4408      -5.93437      -1.06584       2.54623    -0.0976852      0.678921      0.755857     -0.730857     -0.608746      0.384586      0.219360    -0.0820487      0.181286     0.0681943    -0.0405061    0.00525841  -0.000743456   -0.00324518   0.000327774   0.000219542   4.00101e-06  -0.000139930   1.57605e-05  -2.27193e-06   4.72685e-07  -1.03676e-06  -5.03336e-08   7.30932e-08  -8.74829e-09   2.03241e-09       4.60126       5.79828       6.18642       6.41369       6.20248       5.69377       5.19709       4.33763       3.67476       2.89167       2.29311       1.68565       1.22924      0.864801      0.569775      0.380998      0.239332      0.147096     0.0842905     0.0472669     0.0252481     0.0133270    0.00655165    0.00303435    0.00140693   0.000582365   0.000243242   9.23248e-05   3.26459e-05   1.07923e-05   3.24962e-06   9.21674e-07   2.17345e-07   4.60979e-08   8.16873e-09   9.06125e-10
  18  21 3868.5071    1.8727  6.6812 10.5127  0.0007  0.0619   0.0144   0.1700    0.0460   0.0000   433.6943       31.2507       19.5945      -1.31445      -1.96635      -1.25593      -9.05073       4.50392      -6.14929      -8.42846      -2.13140       3.24118      -1.54984      0.431806      0.226407      0.261381     -0.375354     -0.137061     0.0706892     0.0749066    -0.0403983    0.00851529   -0.00627623   -0.00884145   -0.00465773  -0.000421424  -0.000507953   4.40750e-05  -6.66708e-05  -2.98633e-06   4.14093e-06  -1.29808e-06  -2.96065e-07  -9.56181e-09  -4.69987e-09   1.19216e-09       5.46498       7.02542       7.49120       7.71753       7.57723       6.81508       6.17113       5.30181       4.43662       3.43819       2.68033       2.02939       1.48067       1.02002      0.696450      0.445492      0.288952      0.173060     0.0997923     0.0562440     0.0301422     0.0161667    0.00804901    0.00374374    0.00174446   0.000711073   0.000293100   0.000109995   3.86001e-05   1.30979e-05   4.01464e-06   1.08423e-06   2.72550e-07   5.68992e-08   9.88694e-09   1.09810e-09
  18  22 4011.3156    1.5466  8.3262 10.3440 -0.0020  0.0744   0.0113   0.2052    0.0395   0.0000   439.5521       43.0483      0.691072       10.7659      -1.09156      -8.54657       11.3332      -15.7716      -4.11460     -0.335031     -0.640133    0.00696808    -0.0918629      -1.17949     -0.802772      0.532565     -0.194856     -0.222438     -0.211722    -0.0456972     0.0401860     0.0294798    0.00866749   -0.00960822    0.00224193   0.000892346   0.000488231  -3.06925e-05  -1.25764e-06  -7.67368e-06   8.53909e-06  -6.84478e-07   1.32005e-07   3.10302e-08   1.37791e-08   7.58688e-10       6.62115       8.71351       9.30804       9.51552       9.15847       8.50413       7.54323       6.43560       5.31468       4.28604       3.30710       2.42997       1.78694       1.23900      0.837625      0.544222      0.340548      0.209023      0.120592     0.0686059     0.0366683     0.0193090    0.00938237    0.00445901    0.00200094   0.000867011   0.000351101   0.000136353   4.79843e-05   1.61924e-05   4.82502e-06   1.35323e-06   3.34933e-07   6.93982e-08   1.17631e-08   1.36480e-09
  18  23 4154.0419    1.3015 10.5126 10.2646 -0.0014  0.0928   0.0092   0.2585    0.0341   0.0000   443.0643       39.0111       13.1293      -7.48220      -5.49935       1.84034      -6.20856       15.4459      -7.07484      -2.38172       2.43130       3.08617     -0.348365      0.423781       1.47512       1.03265     -0.800686      0.550267      0.323633    -0.0105255     0.0716435    0.00548760    -0.0138650    -0.0126798    0.00431994   0.000897192   0.000107292  -0.000165229   1.02123e-05   3.59315e-05  -1.15100e-05  -8.98502e-07   3.21665e-07   1.60065e-07  -1.45692e-08   7.74056e-10       8.26571       10.5624       11.4531       11.7677       11.4562       10.4358       9.32976       7.92758       6.61949       5.26284       4.10194       3.06013       2.22804       1.53027       1.04258      0.685327      0.435362      0.266268      0.155048     0.0874597     0.0474354     0.0244664     0.0123599    0.00582198    0.00263785    0.00111477   0.000456397   0.000171335   6.16630e-05   2.04010e-05   6.15976e-06   1.68945e-06   4.14558e-07   8.55747e-08   1.45681e-08   1.63016e-09
  18  24 4297.4052    1.0988 13.0311 10.1076 -0.0007  0.1198   0.0074   0.3223    0.0316   0.0000   435.8099       43.4158       58.0242      -27.2778      -39.2165      -12.5932       4.95578       5.41510      -8.89077      -8.02167       8.26667      -2.32470      -1.19800      -5.63988       1.71694       1.16959     -0.604755     -0.534878      0.119326      0.140861      0.157836    -0.0365645     0.0149607     0.0103645   -0.00131728   -0.00294842  -0.000366696   9.79778e-05  -7.96098e-05   1.95298e-05   1.62597e-06   1.91822e-07   8.06346e-07   1.54659e-07  -1.90695e-08   7.45412e-10       9.99741       13.3244       14.1124       14.4610       14.0930       13.0872       11.8402       10.0199       8.48247       6.64805       5.22965       3.95425       2.87546       1.99961       1.37721      0.899493      0.563565      0.346691      0.203013      0.112258     0.0618831     0.0319151     0.0157595    0.00763606    0.00337676    0.00150767   0.000588222   0.000227070   8.27698e-05   2.74979e-05   8.38424e-06   2.29271e-06   5.59962e-07   1.16946e-07   2.02872e-08   2.28430e-09
  18  25 4440.4453    0.9081 14.8134 10.1336 -0.0010  0.1474   0.0065   0.3944    0.0268   0.0000   430.7475       5.72232       31.4598       18.9209     -0.617564      -24.3810       4.30059       3.15673      -3.45113      -14.5771      -11.7537      -2.03087      0.433929      -1.65098     -0.560730       1.11066      0.832547      0.678247     0.0357956    -0.0543104    -0.0749688     0.0716215    -0.0207732    -0.0112807   0.000419469    0.00116189   0.000227859  -0.000229962  -3.02162e-05   0.000107457   4.47845e-06   5.65895e-06   3.85591e-07   2.88438e-08  -1.37028e-08   1.99332e-09       12.1646       16.2735       17.6954       17.6890       17.5395       16.0784       14.3087       12.3961       10.2991       8.21261       6.48360       4.78390       3.51428       2.47342       1.68425       1.10017      0.708764      0.423317      0.257524      0.143856     0.0790175     0.0413928     0.0204096    0.00997145    0.00440634    0.00195314   0.000771326   0.000302817   0.000106454   3.47032e-05   1.08404e-05   2.93596e-06   7.20268e-07   1.45694e-07   2.44623e-08   2.74135e-09
  18  26 4583.5980    0.7513 17.2042  9.9833 -0.0011  0.1843   0.0053   0.4757    0.0245   0.0000   413.7366       59.9960       33.7743      -9.75542       14.4827      -38.2241      -23.8959      -20.6659      -3.56237       11.6180      -1.25097      -5.30865     0.0518709      -7.03890      0.796366      -1.42368      0.891980     -0.232040      0.863761      0.263935    -0.0561628     0.0223826    0.00330170    0.00280454   -0.00111068  -0.000386581  -0.000883158   0.000320306   0.000255720   6.60457e-05  -1.40557e-06  -5.98463e-06   5.01770e-07  -1.51018e-08   4.86386e-08  -2.30699e-09       15.1435       20.1482       21.4247       22.2920       21.8076       19.9852       17.8566       15.3431       12.9891       10.2634       8.09398       6.02166       4.42231       3.15012       2.14159       1.39281      0.904166      0.548112      0.327943      0.184493      0.102297     0.0537934     0.0266572     0.0128146    0.00569705    0.00250959    0.00100144   0.000385358   0.000135862   4.45105e-05   1.37541e-05   3.69328e-06   8.93877e-07   1.82621e-07   3.11547e-08   3.53145e-09
  19   8 2021.7745    0.6265  0.5526  9.8170 -0.0028  0.0187   0.0152   0.0397    0.0595   0.0000   436.8061     -0.697635       12.1348       1.92537      -1.07449      -1.65107     -0.274456      -1.48565      -1.09430     -0.810961     -0.591887      0.376330      0.556138      0.264203     -0.123489    -0.0947545    -0.0734407     0.0512264   -0.00230879   0.000675002   -0.00163084    0.00517701   -0.00192215    0.00185838   0.000119290  -0.000425622   0.000161875  -0.000121941   2.85703e-05   3.92646e-06  -4.20510e-06   9.41061e-07  -1.10061e-07   2.57216e-08  -1.78313e-08  -6.37238e-09       1.42929       1.95027       2.17614       2.23118       2.08364       2.09068       1.71355       1.56854       1.19787       1.09423      0.723720      0.626724      0.465765      0.300244      0.211349      0.154716     0.0903269     0.0606348     0.0380692     0.0205519     0.0116863    0.00640135    0.00351342    0.00160648   0.000823098   0.000383255   0.000169962   6.38845e-05   2.56877e-05   1.03709e-05   3.90183e-06   1.15619e-06   3.20753e-07   8.72463e-08   2.14749e-08   4.36031e-09
  19   9 2173.8034    0.8940  0.6933 10.1479 -0.0027  0.0192   0.0190   0.0432    0.0731   0.0000   438.3534     -0.348023       14.6578      0.485518      -2.71642       3.18127      -1.42336      -1.82347       1.81756      -1.10749    -0.0701369      0.361544      0.242809      0.126801     -0.525330     -0.136788     0.0941649     0.0545950     0.0281582    -0.0200947    0.00390457   -0.00153837    0.00306494  -0.000842502   0.000195270  -0.000393471   5.75029e-05   9.37740e-05   2.20817e-05  -6.35336e-06  -1.32286e-06  -3.68477e-07   3.53484e-07  -7.34691e-08   3.27755e-08  -1.48912e-09       1.50675       2.06339       2.28187       2.30276       2.22451       2.07502       1.80555       1.62397       1.29350       1.08438      0.822891      0.623541      0.446636      0.325123      0.229071      0.146681     0.0974965     0.0593715     0.0366411     0.0214596     0.0121752    0.00692832    0.00324366    0.00180826   0.000848213   0.000356653   0.000179708   7.08018e-05   2.74906e-05   1.04243e-05   3.44752e-06   1.12825e-06   3.48344e-07   9.46209e-08   2.22624e-08   4.67473e-09
  19  10 2322.3879    1.2204  0.8607 10.3892  0.0004  0.0205   0.0228   0.0476    0.0961   0.0000   440.0203       1.56058       5.12414       1.75287     -0.639598      -3.05155     -0.617691      -1.81166     -0.116230       1.33464       1.37173     0.0395455     -0.513742     -0.250176      0.148554    -0.0882779     -0.240251      0.105780     0.0250187    -0.0512557     0.0171715    0.00319403   -0.00297459   -0.00372640  -2.05946e-05   0.000628860  -7.28003e-05  -7.07132e-05   1.66565e-05  -9.87944e-06   7.37301e-07  -2.89720e-07   4.59131e-07  -2.10166e-08   1.28907e-08  -1.23996e-09       1.88530       2.48375       2.82454       2.83565       2.70447       2.41766       2.18885       1.81038       1.48833       1.24888      0.995583      0.694630      0.496398      0.366859      0.233709      0.159670     0.0964810     0.0658634     0.0390732     0.0219937     0.0128839    0.00709488    0.00362910    0.00182945   0.000800571   0.000381283   0.000170238   7.76075e-05   2.83216e-05   1.10579e-05   3.64218e-06   1.09451e-06   3.26889e-07   9.52761e-08   2.06333e-08   4.38385e-09
  19  11 2468.2361    1.6291  0.9759 11.2188 -0.0049  0.0232   0.0298   0.0547    0.0954   0.0000   438.1831       4.19355       11.5259      0.622423     -0.658990       1.49241      -4.57686      -2.64960      -3.20687       1.33730       1.11347     -0.174668     -0.396382      0.336801     -0.167288     -0.129618     -0.203951     0.0175697    -0.0356563    -0.0102601   0.000790401     0.0156996  -0.000683117   0.000943686  -0.000239275   0.000166368  -0.000129604  -9.51653e-06   1.51182e-05  -7.03328e-06  -1.93925e-06  -9.50818e-07   2.18239e-07  -3.09216e-08   4.01101e-08  -4.77389e-09       2.06878       2.60597       2.60797       2.50542       2.51925       2.42085       2.31456       2.09812       1.67426       1.33593       1.07000      0.793804      0.629953      0.453817      0.309669      0.211184      0.131927     0.0797851     0.0477171     0.0259152     0.0150037    0.00789478    0.00383449    0.00207558   0.000980891   0.000418346   0.000197984   8.06344e-05   3.02090e-05   1.17313e-05   3.94300e-06   1.14704e-06   3.67754e-07   1.05018e-07   2.49844e-08   4.85725e-09
  19  12 2613.1630    2.1241  1.0969 11.4344 -0.0008  0.0214   0.0357   0.0557    0.1188   0.0000   439.8656       7.99277       13.0679       5.22840      -6.00350      -2.35362      -1.15443     -0.671169     -0.235743     -0.520777      0.757368      -1.92635     -0.163276      0.388020    -0.0936547    -0.0298672     0.0349324    0.00359521     0.0516271    0.00923211   -0.00546642    0.00533164   -0.00108058   0.000957982  -1.48152e-05  -0.000444396  -5.78595e-05   9.19088e-06   1.18322e-05   1.30377e-05  -5.64687e-06  -2.51136e-06   8.11952e-07   8.34168e-08  -1.21399e-08   3.01929e-09       1.91615       2.35221       2.44889       2.62423       2.42421       2.28223       2.07301       1.86996       1.61224       1.30607       1.03141      0.777312      0.591147      0.403144      0.274428      0.181899      0.121593     0.0737191     0.0446270     0.0258484     0.0145372    0.00777702    0.00419534    0.00212504    0.00101302   0.000477466   0.000190050   8.14157e-05   3.16728e-05   1.17492e-05   3.98156e-06   1.26034e-06   3.66991e-07   9.61721e-08   2.31118e-08   4.41863e-09
  19  13 2758.0952    2.7412  0.9721 11.9497 -0.0040  0.0212   0.0484   0.0499    0.1061   0.0000   436.3164       9.63674       14.8784      -1.88498     0.0810833      -2.20730      -1.32173      -1.44757     -0.300684      -1.95416       2.16623      0.845055      0.793740      0.206856    0.00551221     0.0587830    -0.0610485     0.0212446     0.0352605    -0.0220396     0.0145996    0.00322579   -0.00789895   -0.00111343  -0.000706010  -0.000852821  -0.000108638   8.08345e-05   1.13117e-05  -1.47118e-05   3.37391e-06   2.57825e-06  -5.51281e-08  -5.51222e-08   4.46413e-08  -1.77500e-09       2.08098       2.83375       3.17616       3.16090       3.07145       2.72471       2.42185       2.07400       1.61355       1.28843      0.987057      0.718984      0.535056      0.372632      0.258063      0.168410      0.104024     0.0661268     0.0393379     0.0217732     0.0122184    0.00680001    0.00362941    0.00171369   0.000853423   0.000379775   0.000180407   6.95622e-05   2.82645e-05   1.01149e-05   3.55088e-06   1.11928e-06   3.23819e-07   9.16005e-08   2.29505e-08   4.54622e-09
  19  14 2902.7209    3.3386  0.9185 12.4624 -0.0008  0.0198   0.0595   0.0485    0.0999   0.0000   437.2050       6.48953       13.2398       3.43149      -3.20581      0.826647      -1.30867    -0.0397474     0.0920578      -1.84083     0.0697956     -0.585958     0.0938366     -0.234861     -0.165195     -0.391673     0.0704654     0.0325985    -0.0597264    -0.0447570    0.00831928   -0.00176311   -0.00210820  -0.000911138  -0.000105642  -7.89993e-05  -0.000192982  -0.000149752  -6.64380e-05  -7.80249e-06   1.41366e-06   2.42526e-06   5.17694e-08  -2.27862e-07   1.09091e-08   8.59923e-09       1.66925       2.22034       2.23707       2.34442       2.21649       2.19167       1.91431       1.64744       1.42201       1.13172      0.872338      0.697338      0.494575      0.361045      0.242767      0.168808      0.104122     0.0690535     0.0409486     0.0229989     0.0129964    0.00704230    0.00372105    0.00180324   0.000842622   0.000397644   0.000168514   7.20698e-05   2.62345e-05   1.02493e-05   3.63004e-06   1.18823e-06   3.40241e-07   9.26860e-08   1.99416e-08   4.43625e-09
  19  15 3046.8016    3.9293  0.9785 12.8113 -0.0039  0.0209   0.0686   0.0496    0.1078   0.0000   435.6593       13.4720       6.72433       6.41332       3.09471      -5.64330      0.940162       2.76180      -2.51452     -0.726951     -0.153948     -0.683594      0.195028     -0.705486      0.194619     -0.110359     0.0683198   -0.00193576    0.00555233   -0.00784160     0.0121822   -0.00902979    0.00391136  -0.000240279  -0.000997928  -1.69318e-05   1.47081e-05  -0.000248693   1.19343e-05  -1.60008e-05   3.61161e-06  -1.04216e-06  -2.62264e-07   6.24419e-08  -1.71074e-08  -3.73099e-09       1.91329       2.42708       2.47559       2.50416       2.49640       2.45139       2.17055       1.78915       1.49794       1.23643      0.992631      0.753199      0.545249      0.389263      0.260491      0.181176      0.118778     0.0755204     0.0456967     0.0261127     0.0146640    0.00748826    0.00385019    0.00184894   0.000910270   0.000376965   0.000178751   7.09012e-05   2.93378e-05   1.05801e-05   3.76825e-06   1.15333e-06   3.48945e-07   9.24513e-08   2.14054e-08   4.39636e-09
  19  16 3190.0473    3.6660  1.3915 12.8811 -0.0034  0.0258   0.0564   0.0656    0.0812   0.0000   439.1033       23.1045       16.5750       1.23645      -6.27903      -3.20331      -2.60398       2.50092       1.92081      -4.89175    -0.0211188     -0.795375     -0.151826     -0.494869      0.246495      0.269273     -0.231995    -0.0172405     0.0815300     0.0420574   -0.00753089   -0.00568394   -0.00909018   -0.00174380    0.00182457  -0.000433663   0.000112021  -6.39939e-06  -4.08099e-05  -3.17755e-06   1.35199e-06   4.05410e-06   3.08798e-07  -4.85738e-08  -3.47718e-08   6.02500e-09       2.16876       2.83474       2.99216       3.04687       3.03580       2.81820       2.50955       2.15845       1.87630       1.47775       1.10837      0.883810      0.633733      0.486771      0.329234      0.215557      0.145397     0.0854674     0.0526202     0.0302317     0.0175314    0.00943811    0.00488677    0.00254630    0.00116173   0.000539222   0.000221275   9.67661e-05   3.67762e-05   1.38913e-05   4.76653e-06   1.59548e-06   4.88972e-07   1.22617e-07   2.85138e-08   6.11405e-09
  19  17 3333.2243    3.4728  1.7038 12.7335 -0.0028  0.0286   0.0493   0.0732    0.0747   0.0000   440.8135       15.0430       18.6449      0.839344      -2.70776     -0.351692       3.72308      -2.32248      -2.73079      -2.23313      0.710333     -0.632139      0.351588      0.370599    -0.0537916      0.251913     -0.106652    -0.0458765    -0.0583010     0.0364414   -0.00895151    0.00514359   -0.00231753  -0.000464991    0.00190368   0.000627331  -7.64147e-05  -3.40062e-05   1.22089e-05  -4.09667e-06   6.73161e-07  -2.56401e-07   4.33084e-08  -1.72091e-08  -3.25924e-10   6.11745e-09       2.47972       3.24423       3.28646       3.45869       3.38975       3.20971       2.87434       2.46601       2.05999       1.64888       1.29538      0.962209      0.734198      0.534068      0.382046      0.249604      0.159790     0.0975741     0.0596237     0.0341761     0.0200329     0.0103759    0.00547819    0.00264582    0.00126972   0.000563684   0.000249781   0.000103217   4.07545e-05   1.45754e-05   5.29044e-06   1.62871e-06   5.00901e-07   1.33130e-07   3.21945e-08   6.54349e-09
  19  18 3476.4868    2.9646  2.4429 12.1126 -0.0007  0.0362   0.0355   0.0892    0.0680   0.0000   437.6421       31.1901       4.79549       3.32042      -7.22314       1.67455       3.18147      -8.75965       2.18772       1.83013       4.36642      -3.38373      0.434440    -0.0212045      0.374905      -1.05865     -0.188736    -0.0457900     0.0286019     0.0455061    0.00440884    -0.0186357    0.00430753    0.00386930    0.00100426  -0.000395057  -0.000727452  -8.06832e-05   0.000124393  -2.41904e-05   2.91147e-06  -2.41367e-06   5.87589e-07   1.38328e-07  -1.12389e-08  -1.50904e-08       2.98653       4.10882       4.10645       4.56343       4.12362       3.98117       3.38412       3.18104       2.59120       2.15543       1.62323       1.27765      0.940222      0.650364      0.457091      0.298144      0.198513      0.118793     0.0758252     0.0407959     0.0249211     0.0127090    0.00709612    0.00342750    0.00173143   0.000739221   0.000341647   0.000131532   5.39357e-05   1.89098e-05   7.14650e-06   2.12028e-06   6.75152e-07   1.66771e-07   4.17716e-08   8.32446e-09
  19  19 3619.7032    2.5623  4.0227 11.3253 -0.0008  0.0447   0.0241   0.1175    0.0592   0.0000   439.7436       29.1035       9.17240       4.32786       3.05654      -2.22123      -3.17235      -1.67884      -1.04623      -3.41159       1.33921     -0.867108       1.22537     -0.179267     0.0178837    -0.0715098     -0.492992    0.00274956     0.0345677     0.0499518    -0.0783775     0.0274944     0.0135585   -0.00386968  -3.71781e-05  -4.56987e-05   0.000275316   2.54183e-05   1.98633e-05  -2.16279e-06  -7.45017e-06   2.22601e-06  -9.37927e-07  -6.24333e-08  -9.89507e-10  -5.47087e-09       3.77002       4.78804       5.18146       5.43565       5.13639       4.84043       4.36825       3.79249       3.20144       2.60029       2.03387       1.58618       1.14144      0.809263      0.562857      0.380237      0.245286      0.152332     0.0911785     0.0554226     0.0307638     0.0164550    0.00843177    0.00432505    0.00211713   0.000956288   0.000420785   0.000171746   6.77356e-05   2.49726e-05   8.54599e-06   2.82984e-06   8.09727e-07   2.14476e-07   4.99583e-08   1.05529e-08
  19  20 3762.8727    2.1291  5.4428 10.9191 -0.0010  0.0556   0.0178   0.1430    0.0493   0.0000   442.8044       25.9855       16.6373       5.95043       5.47304       8.92088      -3.36883       4.01908       7.92197      -2.36884      -1.29301      -1.82928     -0.832355      0.511971   -0.00363679     -0.102803     0.0404296    -0.0526881     0.0762113     0.0530005   -0.00628740   -0.00100265    0.00818698   -0.00372284    0.00344120    0.00113827   0.000366772  -1.79860e-05  -0.000195369  -2.63802e-05   8.31428e-06  -2.68079e-07  -1.85792e-06  -4.60844e-07  -7.05462e-08   1.92529e-08       4.63104       6.03430       6.38149       6.46170       6.44694       5.91369       5.62272       4.62481       3.98350       3.15652       2.55308       1.94114       1.43527       1.02980      0.704207      0.479872      0.307767      0.198392      0.117576     0.0678203     0.0374575     0.0206440     0.0104106    0.00538739    0.00247189    0.00117505   0.000500428   0.000218083   8.11957e-05   3.15556e-05   1.05872e-05   3.47007e-06   1.00088e-06   2.77058e-07   6.36062e-08   1.36174e-08
  19  21 3906.2498    1.7925  7.3002 10.4551 -0.0029  0.0644   0.0130   0.1763    0.0427   0.0000   434.2495       26.6307       23.1637      0.490554       1.68260      -6.66094      -11.4260      -9.41300       8.28855      -13.2200       2.22986      0.467338      -2.23293      0.636558      0.315355     -0.112181      0.345640      0.326268     -0.140088      0.155646     0.0322305    -0.0160546    -0.0272521   -0.00990042   -0.00257171  -0.000480306  -0.000114107   0.000112591  -2.00143e-05   3.02983e-06   6.33203e-06   4.69799e-06  -1.51228e-06  -2.53944e-07   5.40092e-08   6.65944e-09       5.45884       6.92711       7.55348       7.72089       7.58516       7.01160       6.31841       5.48897       4.57907       3.81080       2.92433       2.24947       1.64873       1.17424      0.825046      0.549220      0.355172      0.218193      0.135282     0.0790815     0.0446739     0.0242793     0.0125420    0.00622633    0.00300584    0.00137071   0.000603941   0.000245877   9.69899e-05   3.62815e-05   1.25163e-05   3.99733e-06   1.18362e-06   3.10599e-07   7.58854e-08   1.55308e-08
  19  22 4049.4657    1.5067  9.0584 10.2565 -0.0010  0.0781   0.0102   0.2107    0.0374   0.0000   448.1599       25.4333      0.778748      -4.33761      -9.29813       7.02932      -6.45926      -2.96322      -3.53995      -2.55543       4.13993      0.797003       1.46958       1.48044       2.95706      0.606734      0.239753      0.253503      0.346991    -0.0145716    -0.0116592    -0.0291912   -0.00812898    0.00979324   -0.00250441   -0.00523049   0.000133295  -0.000422660   6.75650e-06   1.54863e-05  -1.27576e-05   4.92811e-06   1.61865e-06   2.99246e-07   7.38880e-08   6.36987e-09       6.41975       8.46483       8.98376       9.22117       9.02105       8.39948       7.63054       6.54464       5.63539       4.50739       3.60482       2.71108       2.00511       1.43941       1.00348      0.666581      0.430761      0.269753      0.163839     0.0956720     0.0545007     0.0293994     0.0153549    0.00766856    0.00367028    0.00167995   0.000736017   0.000306544   0.000120286   4.41317e-05   1.54817e-05   4.96103e-06   1.48065e-06   3.94988e-07   9.25039e-08   1.90386e-08
  19  24 4336.2166    1.0385 13.4374 10.0998 -0.0014  0.1236   0.0068   0.3298    0.0296   0.0000   442.4560       59.0109       3.55881      -10.9629      -12.8817      -14.0756      -3.07037       1.97091       5.90566      -2.50445       2.48009      -4.62233       4.49964       3.38305      -3.19961      -1.00476       1.43981     -0.834812     0.0694147      0.101920    -0.0518933    -0.0843669     0.0168575   -0.00740899   -0.00544561   -0.00371574    0.00234790  -0.000642222   9.39552e-05  -0.000114489  -1.56745e-06   1.39942e-05  -2.35319e-06  -6.18444e-07   9.82508e-08  -2.80973e-08       9.97898       12.8277       13.9459       14.3831       14.2362       13.2473       11.7688       10.2286       8.75675       7.00151       5.69461       4.27301       3.18901       2.24565       1.57644       1.05734      0.696637      0.442585      0.272157      0.158222     0.0896963     0.0492386     0.0256812     0.0128728    0.00619436    0.00282939    0.00125447   0.000513784   0.000201598   7.46725e-05   2.59506e-05   8.30208e-06   2.46310e-06   6.54485e-07   1.52122e-07   3.00130e-08
  19  25 4479.6809    0.8448 15.9752 10.1133 -0.0027  0.1605   0.0057   0.4214    0.0253   0.0000   451.9552       56.1678      -13.1344       35.9418      -9.14260      -19.6100      0.988032       9.77166      -24.2218      -5.76559       20.0556      -6.92355       2.24247       2.31798      -5.15753      -3.02947       1.10360      0.443849     -0.634165     -0.259210    -0.0854616    -0.0644286     0.0131026     0.0610181   -0.00889470   -0.00938753    0.00266812  -8.22652e-05  -0.000211015  -1.66811e-05   1.53643e-05   1.72515e-05   1.52395e-06  -1.25799e-06   4.82705e-07   2.18078e-08       12.5827       16.8397       18.3243       18.4379       18.4090       16.8453       15.3479       13.4808       11.2797       9.26701       7.25130       5.61430       4.15956       2.97123       2.07744       1.41141      0.916254      0.580330      0.356052      0.209959      0.119715     0.0658767     0.0342979     0.0176174    0.00850409    0.00390888    0.00172870   0.000714453   0.000278467   0.000104123   3.57734e-05   1.14148e-05   3.33293e-06   8.84527e-07   2.08966e-07   4.19337e-08
  19  26 4623.0928    0.7416 18.7472  9.9342 -0.0004  0.1919   0.0048   0.4892    0.0226   0.0000   417.2346       28.5471      -34.5140      -29.7367       10.7989       5.39935       13.7322       6.19765       5.08196       11.6093      -3.00247       1.52686      -5.80027       6.89706       1.60901       1.76310       2.94960       1.06266     -0.165960      0.122100      0.285318    -0.0867559   -0.00750068    -0.0117808     0.0105791  -0.000295306    0.00480964    0.00108803  -0.000268546  -0.000165231  -4.00305e-05   4.13067e-06   6.69601e-06   1.33451e-06  -1.91092e-07   4.35312e-08       15.1221       20.0274       21.3836       22.2369       21.7748       20.3360       18.2319       16.1284       13.5645       10.9490       8.75097       6.67470       5.03331       3.56644       2.49450       1.67432       1.11790      0.697822      0.430706      0.251791      0.141159     0.0787619     0.0411426     0.0208055     0.0101355    0.00458728    0.00205474   0.000826911   0.000331057   0.000122736   4.17701e-05   1.34902e-05   3.98178e-06   1.04606e-06   2.45889e-07   4.85711e-08
  20   8 2050.0826    0.6858  0.5238  9.9347 -0.0000  0.0205   0.0162   0.0373    0.0579   0.0000   438.9966       2.30861       15.4817     -0.707673       1.81003      -1.72724     -0.183001      -3.03696       2.06787       1.07462      -1.13907    -0.0765425      0.290655      0.200311      0.234639     0.0592332    -0.0452582     0.0758458    -0.0356543     0.0105704    -0.0153428    -0.0108586  -0.000781518   0.000820293   0.000670578   0.000131626  -0.000393053   2.85122e-05  -5.70123e-05   7.29950e-06  -1.09559e-05  -8.46604e-07   6.59306e-08  -2.87977e-07  -1.05478e-07   2.65563e-08       1.95355       2.67936       3.01794       3.24088       3.09391       2.79742       2.38804       2.06754       1.50794       1.13574      0.900785      0.627176      0.464473      0.345907      0.252178      0.181905      0.115577     0.0666856     0.0425563     0.0264880     0.0164108    0.00943855    0.00465965    0.00239962    0.00123242   0.000602667   0.000286120   0.000129436   5.23426e-05   2.03206e-05   7.35866e-06   2.58451e-06   7.76686e-07   2.45401e-07   7.76122e-08   2.10266e-08
  20   9 2203.1599    0.9286  0.7198 10.2150 -0.0029  0.0193   0.0187   0.0417    0.0752   0.0000   436.2801       3.98218       16.3307      -3.03714      -3.72657    -0.0835269       2.25599     -0.675637      -1.05296     -0.327861      0.704896     -0.150751      0.212925      0.321132     0.0553153     -0.306166     -0.121971    -0.0603336    -0.0514906    -0.0349554    -0.0111878     0.0150186    0.00528818   -0.00175773   -0.00136033   3.41001e-05   0.000508298   0.000107521  -7.26565e-05  -2.88845e-05   7.83914e-06  -1.84348e-06  -2.50000e-07   8.79909e-09  -7.07361e-08  -3.31711e-08       1.50284       1.99292       1.94648       1.97633       2.03609       1.98668       1.88010       1.52438       1.29314       1.03382      0.814465      0.691344      0.485448      0.373959      0.265640      0.180331      0.125548     0.0782315     0.0534898     0.0287221     0.0170230    0.00933693    0.00494808    0.00266834    0.00123059   0.000603919   0.000284462   0.000123915   5.53033e-05   2.09247e-05   7.91226e-06   3.01100e-06   9.57358e-07   3.19658e-07   9.34749e-08   2.07144e-08
  20  10 2352.4494    1.2955  0.9797 10.6128 -0.0003  0.0213   0.0221   0.0513    0.0888   0.0000   438.0844       8.80392       13.7259    0.00915243       1.24360    -0.0448120      -1.65286     -0.267093       1.28173      -1.57526      0.166793     -0.693000      0.377084    -0.0408276    -0.0735401      0.135391     -0.131756     0.0510142     0.0231351    -0.0223629    -0.0345171     0.0133499    0.00116967   -0.00191829   -0.00169224  -0.000319427   0.000134817  -8.68339e-05  -7.82474e-05   6.88079e-06   6.07416e-06   2.96640e-06   8.50354e-08  -1.75574e-07   3.57237e-08  -2.72945e-08       1.59222       2.24939       2.16686       2.41821       2.11911       2.26312       1.82871       1.82410       1.43680       1.28737      0.932071      0.779921      0.550337      0.421208      0.296923      0.208801      0.129712     0.0850645     0.0516121     0.0308508     0.0187503     0.0103072    0.00566106    0.00289826    0.00147418   0.000680039   0.000332807   0.000137138   6.30029e-05   2.33768e-05   9.18274e-06   3.22839e-06   1.17948e-06   3.47141e-07   1.01634e-07   2.58851e-08
  20  11 2499.0223    1.6828  1.0203 11.3110 -0.0020  0.0213   0.0298   0.0547    0.0954   0.0000   437.9193       5.67148       10.2581      -1.38974     -0.446691      -2.70463      0.407800     -0.842236      0.384868      -1.15961      -1.39746      0.762363      0.721732      0.259444     -0.342250    -0.0457843    -0.0228179    -0.0222483  -0.000285397    -0.0283224     0.0120871     0.0196976   -0.00177294  -0.000847842    0.00271348  -0.000251205   5.61869e-06  -0.000348166   3.97922e-05  -3.17621e-05   1.92863e-05  -2.98709e-06  -4.64551e-07  -3.28243e-07  -8.00789e-08  -6.26093e-08       1.79073       2.18184       2.40165       2.56452       2.35485       2.30217       2.08413       1.85617       1.54900       1.18975      0.995217      0.773496      0.568956      0.430723      0.303677      0.199329      0.137896     0.0916760     0.0541993     0.0333518     0.0185302     0.0108473    0.00554690    0.00314737    0.00153319   0.000790168   0.000340467   0.000165885   6.66431e-05   2.90904e-05   9.81129e-06   3.56291e-06   1.09727e-06   3.79809e-07   1.02841e-07   2.63051e-08
  20  12 2645.0140    2.2064  0.9582 11.8344 -0.0061  0.0206   0.0393   0.0511    0.0949   0.0000   442.9238       6.66277       13.4912      -1.22822       1.41027      -2.55926       1.98402      -2.47257      0.386582      -1.32860      0.181888      0.275057     -0.350631     -0.453997      0.503232      0.203323     0.0285315      0.208242     0.0149060    -0.0420948     0.0172375   -0.00964934   0.000454621   -0.00230458    0.00132594  -0.000428940  -0.000220950   0.000212864   5.32884e-05   1.49072e-05   1.45704e-05  -5.24470e-08   2.31974e-06  -3.42595e-07  -5.92422e-08  -3.18555e-08       1.71610       2.19720       2.36293       2.55318       2.51582       2.27982       2.07518       1.75392       1.47105       1.18128      0.983613      0.709045      0.521433      0.401932      0.287660      0.194050      0.124253     0.0825889     0.0515533     0.0320294     0.0171606     0.0107892    0.00573467    0.00309201    0.00142079   0.000693284   0.000318680   0.000152569   6.28547e-05   2.54735e-05   9.28995e-06   3.45243e-06   1.00737e-06   3.57284e-07   9.55132e-08   2.69433e-08
  20  13 2790.8731    2.7796  0.9535 12.2781 -0.0023  0.0203   0.0482   0.0492    0.0911   0.0000   439.3937       7.95622       12.5369       3.65537      -1.07979       2.80568     -0.540602      -1.77274      0.975267      0.237813     -0.641300     -0.623257     -0.198451     -0.453680     -0.515503      0.215060      0.138211    -0.0191088    -0.0621768    -0.0236842    -0.0137834    0.00985608    0.00477788   -0.00303704  -7.52329e-05   0.000463856  -0.000182893   4.83148e-05  -2.09328e-05  -1.52067e-06   1.33842e-06  -2.32764e-06   2.78810e-07  -3.02500e-07  -1.93394e-07  -1.56546e-08       1.61244       2.09691       2.35416       2.37071       2.27398       2.15895       1.91437       1.69285       1.41215       1.19146      0.947059      0.748784      0.528921      0.389960      0.269862      0.183772      0.117384     0.0844274     0.0476887     0.0304414     0.0177705    0.00993100    0.00524622    0.00277437    0.00141938   0.000693619   0.000299361   0.000144848   5.98812e-05   2.55427e-05   9.09610e-06   3.27173e-06   1.14488e-06   3.65428e-07   9.86980e-08   2.74117e-08
  20  14 2936.1175    3.5672  0.9283 12.5764  0.0018  0.0237   0.0634   0.0475    0.1002   0.0000   437.6910       7.75665       15.2125       4.66046      -1.85504      0.197387      -3.73649      -2.01754       1.73398     -0.572214    -0.0491794      -2.42714      0.685506     -0.382033     -0.100691    -0.0889257    -0.0100895    -0.0672793      0.104172   -0.00824446    0.00651106  -0.000213321   0.000139308   0.000148905   0.000912567  -0.000470629   0.000757830   3.23953e-05  -7.57057e-06   1.39255e-05   7.45357e-06  -1.74851e-07  -1.52044e-06  -1.91572e-07   8.14552e-08   5.95229e-09       2.50911       3.19160       3.11811       2.81603       2.56108       2.46020       2.38768       2.22156       2.09904       1.90685       1.62072       1.27300      0.887873      0.573306      0.351316      0.225267      0.153720      0.103636     0.0664127     0.0377034     0.0210424     0.0106818    0.00560707    0.00279702    0.00134349   0.000635734   0.000288416   0.000123391   5.18866e-05   2.15697e-05   8.00741e-06   2.93083e-06   9.84247e-07   2.85043e-07   8.46967e-08   2.15256e-08
  20  15 3080.7151    3.9820  0.9983 12.9895 -0.0028  0.0220   0.0687   0.0493    0.0984   0.0000   440.4970       14.3115       10.7820       4.79694      -3.42238      -2.09785      0.743633      -1.11658       2.28408      -2.27961      -1.75130      -2.51296      0.531873    -0.0554489    0.00674582     -0.359870     -0.175895     0.0288333     0.0488666    -0.0409873     0.0226188    -0.0135144   -0.00772940   -0.00294997   0.000220170   0.000935226   0.000157212   0.000199253   9.41553e-05  -5.34166e-06   1.26193e-05   2.95347e-06  -6.70712e-07  -5.59878e-07  -7.15348e-08  -1.58605e-08       1.94927       2.50041       2.72199       2.86646       2.80457       2.50286       2.26071       2.01476       1.68823       1.27402       1.07264      0.856725      0.612108      0.427136      0.290484      0.211575      0.138264     0.0880970     0.0545640     0.0339231     0.0192211     0.0108625    0.00543480    0.00297190    0.00150054   0.000777977   0.000366339   0.000160835   6.61363e-05   2.53561e-05   9.03022e-06   3.46204e-06   1.04029e-06   3.64372e-07   1.00823e-07   2.73931e-08
  20  16 3224.6501    3.8066  1.3198 12.8537 -0.0060  0.0244   0.0577   0.0606    0.0875   0.0000   437.6318       13.8090       12.6829       2.19506      -1.31657      -2.12715     -0.604521      -1.99747       1.76719     -0.795683     -0.877964      -1.89630      0.105491     -0.694528      0.303762      0.180546      0.179560      0.227272    -0.0456328     0.0898234     0.0137337    0.00304994    0.00788366    0.00126096    0.00201560   -0.00140394  -0.000526915  -0.000116002   2.74067e-05   2.66876e-05  -8.72381e-06  -3.24645e-07   1.43892e-06   1.09520e-06  -2.85821e-07   2.19744e-08       2.01397       2.49569       2.72451       2.88371       2.58924       2.51504       2.33921       1.98324       1.79344       1.51746       1.16835      0.923785      0.697381      0.493397      0.325523      0.236375      0.150064     0.0989015     0.0610761     0.0382279     0.0207001     0.0119763    0.00675357    0.00352031    0.00174109   0.000867452   0.000407309   0.000179014   7.10245e-05   2.97331e-05   1.17687e-05   4.28697e-06   1.39681e-06   4.20647e-07   1.10821e-07   2.92628e-08
  20  17 3368.4222    3.4290  1.8680 12.4935 -0.0028  0.0293   0.0442   0.0714    0.0691   0.0000   438.1583       15.9478       18.4084       3.36385      -3.03251     -0.712611       1.88894      -3.88851      -4.37795      -1.18556      0.525262     -0.627924     -0.120932     -0.654820      0.463608      0.292047     0.0267927    -0.0473501     -0.163075     0.0317333    -0.0121165     0.0239489    0.00659565   0.000326133    0.00281465   -0.00110005  -0.000204389   0.000359086   1.12584e-06  -4.53173e-05   1.20248e-05   2.07635e-06   9.70135e-07  -3.46561e-07  -3.65913e-07   1.84091e-08       2.39102       3.12414       3.19393       3.42980       3.38358       3.19191       2.82800       2.43837       2.07953       1.75339       1.36792       1.07253      0.794663      0.570765      0.413456      0.273615      0.190293      0.118173     0.0764699     0.0458048     0.0270396     0.0152937    0.00817729    0.00423933    0.00216513    0.00100599   0.000478813   0.000200698   8.89075e-05   3.40858e-05   1.33507e-05   4.73556e-06   1.57688e-06   4.95469e-07   1.40639e-07   3.47857e-08
  20  18 3512.1668    2.9168  2.8338 11.8559 -0.0007  0.0356   0.0312   0.0934    0.0611   0.0000   440.1338       22.4497       14.1882       5.22388       4.74750      -2.90355       4.45071      -4.99461      -1.14414     -0.275237      -2.66085    -0.0829553    -0.0789654    -0.0583309      0.988896     -0.164456     -0.225979      0.121667     -0.133770     0.0197286     0.0270731    -0.0147320    0.00973173     0.0136812  -0.000821622   -0.00209011  -0.000831865  -7.72444e-05   0.000194707  -3.58357e-05  -6.31932e-07  -2.71348e-06   1.10830e-06  -4.26569e-07  -1.16143e-08   2.53932e-08       2.80875       3.71004       3.78146       4.12679       3.93732       3.78509       3.39685       2.95024       2.56227       2.06828       1.73474       1.30839      0.977213      0.699509      0.513789      0.343996      0.230467      0.146154     0.0937172     0.0559918     0.0332676     0.0189842    0.00990845    0.00537026    0.00253903    0.00129152   0.000570184   0.000269096   0.000109521   4.57954e-05   1.61232e-05   6.16496e-06   1.95857e-06   6.34445e-07   1.79088e-07   4.57797e-08
  20  19 3656.0235    2.4057  4.0134 11.3833  0.0011  0.0448   0.0226   0.1159    0.0520   0.0000   438.9711       28.8760       23.3556      -3.62353      -1.06477     -0.396478      -4.22118      -6.70519       8.47810       4.87832       1.71331    -0.0248608     -0.823061      -1.17594      0.564335      0.281307    -0.0200035     -0.119824     0.0147557   -0.00293482    -0.0468680    -0.0186243    0.00885693     0.0105450    0.00181632  -5.62787e-05  -0.000628707  -1.02003e-05   9.72713e-05   8.87189e-05  -1.27814e-05   3.10583e-06   3.23373e-06  -9.65578e-07  -4.19507e-07   5.18089e-08       3.76933       4.81588       5.33158       5.40967       5.27402       4.96914       4.50640       3.84880       3.33107       2.66144       2.16257       1.64425       1.22500      0.894335      0.638489      0.427153      0.283740      0.185481      0.114838     0.0690249     0.0401550     0.0226423     0.0123815    0.00656694    0.00320481    0.00159260   0.000709408   0.000333324   0.000135764   5.74227e-05   2.07515e-05   7.56833e-06   2.53596e-06   8.02866e-07   2.27102e-07   5.79010e-08
  20  20 3799.6940    2.0505  5.7273 10.8557 -0.0015  0.0551   0.0164   0.1462    0.0464   0.0000   444.4655       25.1787      -5.33107      -12.0902      -7.19257      -5.62326       7.53992      0.400657     -0.459516       2.07149      -3.29472      -4.32207      0.249215       1.22442      0.729955     0.0995109      0.315985    -0.0400282     -0.216179     0.0997109     0.0144440    -0.0399174    -0.0481472   -0.00116986    0.00195402   0.000181557   -0.00166603   0.000326449   0.000152787   3.89597e-06  -5.65856e-06   9.95882e-06  -2.00331e-06   7.97268e-07   4.26399e-07   1.03957e-08       4.32590       5.62770       6.01021       6.19404       6.15363       5.65768       5.21460       4.61453       3.98243       3.30296       2.61213       2.03114       1.53379       1.10244      0.798811      0.536048      0.358155      0.225700      0.144334     0.0848762     0.0504802     0.0284638     0.0156327    0.00809999    0.00414328    0.00195737   0.000927169   0.000404853   0.000174997   6.78100e-05   2.63990e-05   9.45813e-06   3.23099e-06   9.99766e-07   2.86394e-07   7.41522e-08
  20  21 3943.3880    1.7121  7.9272 10.3920 -0.0020  0.0674   0.0116   0.1831    0.0389   0.0000   443.6623       25.8590       4.66792       19.9087      -14.0169      -16.9931       6.32201      -1.05212      -10.6766      -6.57487       5.90244       3.56203     0.0854734      -1.60195      -1.14090      -1.53448      0.391960      0.203746     0.0817816     -0.173858   -0.00890900     0.0112683    -0.0242037   -0.00218625   -0.00118052   0.000379984   -0.00208046  -0.000987503  -0.000108500   0.000134592  -6.08592e-06  -1.23351e-05  -1.89495e-06   1.42302e-06  -3.72711e-07  -1.82246e-08       5.32337       6.91076       7.40248       7.70245       7.62470       7.20400       6.46442       5.65472       4.81180       3.99920       3.16098       2.44649       1.85369       1.34356      0.957198      0.647002      0.440341      0.280417      0.177593      0.106426     0.0623118     0.0353330     0.0191738     0.0100158    0.00512986    0.00243949    0.00112591   0.000500845   0.000212367   8.47346e-05   3.29272e-05   1.17672e-05   3.93535e-06   1.23759e-06   3.50801e-07   9.07590e-08
  20  22 4087.3581    1.4370 10.1701 10.2247 -0.0015  0.0844   0.0092   0.2335    0.0344   0.0000   447.2907       19.4832      -2.14034     -0.880590      -12.2359     -0.473817      -3.10417       1.70084       7.12341      -12.9183      -4.71402      0.439004     -0.421803      0.433583       2.06719      -1.28512       1.62525      0.580242     0.0664347     -0.153859    -0.0758933     0.0398103    -0.0310898    0.00468312  -9.04339e-05    0.00104509   -0.00137823   0.000103895  -0.000239915  -9.30579e-05   2.55833e-05  -1.66981e-05   3.06598e-06  -3.44626e-06  -4.28477e-10  -1.60625e-07       6.55309       8.66345       9.35621       9.49955       9.48640       8.74042       7.98839       7.11101       6.05441       4.96484       4.02127       3.08049       2.35541       1.66800       1.21102      0.807523      0.548961      0.351508      0.219681      0.133606     0.0768949     0.0434931     0.0239541     0.0124831    0.00631688    0.00305795    0.00143538   0.000634826   0.000268665   0.000107728   4.14848e-05   1.47272e-05   4.99588e-06   1.59458e-06   4.46352e-07   1.18221e-07
  20  23 4230.6460    1.1902 11.6258 10.1519 -0.0015  0.1013   0.0077   0.2708    0.0310   0.0000   430.7005       48.2130       7.07412       20.9156       15.1167      -12.5253      -24.7733       4.80673       10.3431       1.92681      -9.95886      -2.04813      0.167849      0.935529      -2.31188      -1.30327     -0.232816      0.534488    -0.0480153     -0.242300     -0.126991      0.157688    -0.0395950     0.0149729  -0.000976720   0.000233201   -0.00387158  -0.000544525   0.000217276  -0.000147551  -3.07727e-05  -7.86278e-06   1.06477e-06  -1.86097e-06  -1.13752e-06  -2.47517e-07       7.82605       10.4182       11.1771       11.6044       11.3168       10.6694       9.76032       8.57916       7.21585       5.90803       4.71837       3.69197       2.79132       2.02394       1.46006      0.975880      0.672865      0.427917      0.272111      0.162429     0.0936617     0.0530403     0.0292411     0.0151978    0.00775811    0.00376831    0.00172790   0.000797176   0.000327018   0.000134589   5.13759e-05   1.83782e-05   6.15454e-06   1.95415e-06   5.46428e-07   1.40464e-07
  20  24 4375.0717    1.0095 14.8504 10.1214  0.0003  0.1320   0.0062   0.3604    0.0267   0.0000   444.8300       11.3958       6.40436       28.1582       17.4217       6.23932      -6.29610      -4.78711       8.34194       4.07094      -9.83718       7.81785     -0.961676      -2.48069      -1.33680      0.224564       1.21168      0.615805     -0.186104     -0.100541     -0.114005    -0.0391141     0.0475535    0.00930259   -0.00160948   -0.00723354   -0.00323931    0.00238868  -3.48855e-05   5.22117e-05   5.61071e-05   4.00845e-05   1.45996e-05  -2.65558e-06   7.52785e-07   9.39366e-08       9.83437       13.3849       14.3996       14.8006       14.6525       13.6459       12.5254       10.9757       9.17090       7.79708       6.18826       4.76715       3.65191       2.61103       1.88408       1.28096      0.869645      0.559699      0.351842      0.215588      0.126057     0.0723236     0.0389517     0.0204612     0.0105856    0.00508225    0.00236700    0.00106438   0.000454252   0.000182309   7.08145e-05   2.53204e-05   8.44683e-06   2.64405e-06   7.25342e-07   1.93808e-07
  20  25 4518.7292    0.8418 17.6835 10.0191  0.0015  0.1658   0.0051   0.4398    0.0234   0.0000   424.5380       52.4091      -7.56611      -28.9739       37.6051       5.05127      -18.7566      -4.70310       9.02328      -14.4836       1.73808       6.35861      -1.19444       1.71629      -2.30402     -0.944447     -0.820431      0.218921     0.0186722      0.124254    -0.0476389    -0.0661453    -0.0264063    0.00291222    -0.0258181    0.00115574    0.00392967  -5.25796e-05  -0.000891261  -5.02902e-06   7.41257e-05  -1.69258e-05  -1.08094e-05  -1.73394e-06  -1.01787e-06  -2.56800e-07       12.5572       16.7944       18.1271       18.5479       18.4480       17.4732       15.8311       13.7692       11.7888       9.65010       7.86482       6.03334       4.59269       3.32859       2.41138       1.64391       1.12798      0.707813      0.459678      0.276572      0.164060     0.0932656     0.0507725     0.0268474     0.0134359    0.00661720    0.00307812    0.00137977   0.000582705   0.000236294   9.00817e-05   3.27918e-05   1.07884e-05   3.38141e-06   9.58288e-07   2.42357e-07
  21   6 1758.2364    0.3325  0.3180  9.6500 -0.0091  0.0211   0.0120   0.0309    0.0358   0.0000   438.7740       1.28516       15.0029      0.911336       1.36932      0.206214     -0.558940    -0.0670235       1.00609      0.144875     -0.409487     -0.522438     0.0147191     -0.301486      0.239783     0.0344464     0.0566365     0.0297538     0.0197393    -0.0135612   -0.00371751   -0.00695725   -0.00499975   0.000777184   -0.00105252   -0.00109628   0.000516210  -6.74494e-05  -1.26004e-05  -2.73032e-05  -9.05230e-06  -5.33787e-06  -2.24240e-06   6.23944e-07   1.29346e-07   5.45662e-08       1.30559       1.82973       1.84692       1.87256       2.09965       1.69384       1.68957       1.56775       1.08972       1.18344      0.774136      0.745991      0.438832      0.325310      0.283452      0.166296      0.126307     0.0842983     0.0471473     0.0370230     0.0181861     0.0129388    0.00675209    0.00369237    0.00195582   0.000813268   0.000447623   0.000257499   9.29484e-05   5.20437e-05   1.84407e-05   6.76906e-06   2.78293e-06   7.90093e-07   2.49106e-07   1.18680e-07
  21   7 1919.8360    0.5077  0.4498  9.7162 -0.0051  0.0167   0.0138   0.0348    0.0475   0.0000   439.1017      -1.13296       14.5245       3.89897      -3.00554      -1.56832    -0.0976120      -1.52276     -0.524347     -0.548683      0.268737     0.0101625     0.0206023    -0.0284670      0.309824      0.130174     -0.181126    -0.0999842     0.0293603     0.0308681     0.0173495    -0.0143734    0.00100583    0.00955242   -0.00193623   0.000617930   0.000262175  -7.19605e-05   7.46574e-05  -3.78439e-05   3.68694e-06  -4.27959e-08   2.59775e-06   2.32974e-07  -7.44860e-08   6.23383e-08       1.35460       1.46686       1.42131       1.66591       1.84019       1.68562       1.40638       1.15727       1.11758       1.00503      0.814446      0.578704      0.415403      0.314616      0.259213      0.194351      0.124119     0.0707067     0.0424174     0.0295178     0.0200387     0.0125954    0.00733544    0.00416168    0.00204442   0.000901762   0.000443049   0.000201701   8.34889e-05   3.58968e-05   1.41723e-05   5.19241e-06   2.05658e-06   6.89361e-07   2.22231e-07   6.52114e-08
  21   8 2077.7391    0.7166  0.6586  9.9068 -0.0019  0.0178   0.0144   0.0390    0.0619   0.0000   437.3559       2.05529       14.2569      0.360416      -2.87636       1.34595      -1.78688      0.429364      0.780402     -0.162145     -0.859950      0.245372     -0.303167     0.0341160      0.268160    -0.0605300     -0.119647    -0.0332502    -0.0545306    -0.0171317     0.0255269  -0.000780664    0.00147651  -0.000934825   -0.00167369   -0.00117676   0.000487965   4.47550e-05  -0.000117208   4.07230e-06   1.07514e-05  -2.49812e-06   1.03448e-07   2.90219e-07   2.36182e-07   8.03362e-08       1.27393       1.71012       1.87578       1.86359       1.86009       1.70578       1.57028       1.39625       1.24579       1.00957      0.861860      0.638008      0.505770      0.363420      0.251922      0.182379      0.115964     0.0785543     0.0519507     0.0307565     0.0192285     0.0102916    0.00635329    0.00334546    0.00182341   0.000886676   0.000444224   0.000207654   9.16679e-05   4.20474e-05   1.57511e-05   6.59647e-06   2.42398e-06   8.44282e-07   2.82734e-07   8.04486e-08
  21   9 2231.9314    1.0034  0.7999 10.2517 -0.0069  0.0190   0.0188   0.0440    0.0832   0.0000   437.5495       2.35743       13.0663      0.240188      -3.64499       1.56027       1.66177       1.67174    -0.0389293      -1.51010      0.888026      -1.06821     -0.966210     -0.290300     0.0774966    -0.0695923     -0.166862     0.0755841     0.0461095   -0.00549580   -0.00327883    -0.0149600    0.00117891   -0.00497859  -0.000354377   6.12898e-05  -0.000735607  -2.17355e-05   0.000127648  -2.37631e-05   9.56863e-06  -1.02469e-05  -9.85860e-07  -9.38536e-07   1.13034e-07  -7.68598e-09       1.45571       1.75259       1.89060       2.02427       2.11823       1.86944       1.67982       1.57746       1.36471       1.04924      0.876687      0.766505      0.561466      0.388225      0.263206      0.200579      0.141388     0.0908958     0.0577839     0.0360615     0.0239228     0.0135403    0.00732810    0.00367117    0.00199077    0.00108335   0.000554197   0.000269060   0.000114376   4.84966e-05   1.82904e-05   6.97770e-06   2.54413e-06   8.82917e-07   3.09598e-07   9.36290e-08
  21  10 2381.9824    1.3807  0.9546 10.7119 -0.0048  0.0201   0.0232   0.0488    0.0910   0.0000   435.0525       3.62243       12.7993       5.72314      -2.57441      0.833175    -0.0654721      -1.02422      0.398279      0.406704      0.283575    -0.0562428      0.309480      -1.05341     -0.308960      0.289075    -0.0272180    -0.0664995    -0.0914925     0.0449615     0.0297081   -0.00317080    0.00719647    0.00266084   -0.00143080  -0.000697650   0.000683249  -0.000112356   3.25122e-05  -3.85199e-05   3.39209e-06  -9.56431e-06  -2.04397e-07  -1.23272e-07   2.16731e-08  -7.88239e-08       1.53802       2.02483       2.21099       2.33842       2.14371       2.05548       1.94612       1.63082       1.49096       1.18027      0.979867      0.760427      0.579872      0.417643      0.301552      0.214387      0.143880     0.0897374     0.0593513     0.0363220     0.0224436     0.0125894    0.00717877    0.00411540    0.00198731    0.00103773   0.000512246   0.000253085   0.000112607   4.76744e-05   1.98234e-05   7.73294e-06   2.84298e-06   1.03012e-06   3.21581e-07   9.76638e-08
  21  11 2529.3668    1.8048  0.9538 11.4654 -0.0023  0.0205   0.0312   0.0488    0.0896   0.0000   439.5935       4.31393       12.8550      0.603700       1.54415      -1.44709       1.60487      -1.46128      0.676602     -0.200192      0.279467      -1.27905      0.238971   -0.00102776      0.242816     0.0475007    -0.0325264     0.0319205    -0.0621154     0.0667561   -0.00371923    -0.0170262    0.00227104    0.00480559   -0.00465995  -0.000736326  -0.000399633   0.000286042   5.06116e-05   4.89031e-05   4.76382e-06   5.14685e-06  -1.83539e-06  -1.25588e-06  -2.87201e-07   2.76852e-08       1.59817       2.13041       2.30309       2.38801       2.39257       2.24144       1.99456       1.78554       1.44983       1.16198      0.945768      0.734669      0.579647      0.414952      0.291669      0.211482      0.140167     0.0967713     0.0632957     0.0372766     0.0234850     0.0131383    0.00718881    0.00406397    0.00209337    0.00109090   0.000544918   0.000249487   0.000114380   4.78476e-05   2.03778e-05   7.44882e-06   2.78390e-06   1.00564e-06   3.12016e-07   9.54638e-08
  21  12 2676.3080    2.3518  1.0280 11.9219 -0.0048  0.0209   0.0395   0.0525    0.0959   0.0000   437.2547       9.66214       13.0236       2.86856      -5.70525      -3.08818       2.08485      -3.41346       1.43913      0.351655       1.30683     -0.483339       1.11389     -0.562839     -0.205527     -0.387431     -0.210687    -0.0782319     0.0134533    -0.0269628    -0.0511530     0.0378275   -0.00405163    -0.0108205  -8.05794e-05   0.000841958  -7.84056e-05  -0.000138837  -0.000104703  -2.00169e-05   4.67857e-05   1.02023e-05  -2.40048e-06   1.25254e-07   9.93892e-08   3.37032e-08       1.67458       2.14572       2.35276       2.32953       2.17783       2.05371       1.85210       1.81281       1.56736       1.33965       1.11233      0.880920      0.653283      0.479116      0.321581      0.229186      0.148920     0.0976038     0.0633432     0.0380469     0.0231878     0.0133798    0.00743719    0.00412677    0.00223087    0.00106922   0.000568106   0.000258808   0.000117939   4.94830e-05   2.15514e-05   7.62643e-06   3.00056e-06   1.02176e-06   3.33496e-07   9.96430e-08
  21  13 2823.1128    3.0909  0.9178 12.3119 -0.0030  0.0187   0.0525   0.0459    0.1039   0.0000   437.5944       11.4170       9.97553     -0.581550      -1.12298       2.59271      -2.10816     -0.741645      0.161427      -2.95122    -0.0234689      0.106011    -0.0287595    -0.0105191     -0.148410      0.107182     -0.137513    0.00256071     0.0243326    0.00937523     0.0163871   -0.00965371   -0.00340407   -0.00481476    0.00280115  -0.000370724  -0.000269451  -0.000180187  -1.20135e-06  -3.07894e-05  -8.66573e-06  -3.59806e-06   3.12268e-06  -1.85868e-07   5.10882e-07   1.54534e-07       1.44075       1.88560       2.05434       2.17730       2.00655       1.93475       1.77945       1.55551       1.37226       1.11268      0.944685      0.723896      0.548416      0.395081      0.281558      0.195730      0.130531     0.0864136     0.0562506     0.0355318     0.0204854     0.0120346    0.00703694    0.00360685    0.00201904   0.000971100   0.000488969   0.000227049   0.000108424   4.65192e-05   1.87648e-05   7.24322e-06   2.84544e-06   9.11421e-07   3.14670e-07   9.39307e-08
  21  14 2969.1123    3.6402  0.9892 12.5790 -0.0067  0.0209   0.0605   0.0468    0.1111   0.0000   436.8736       10.1858       13.4869       3.25376      0.591131      0.922168     -0.342042      -1.98541      -4.00235      -2.68302     -0.987147       1.14037      0.202736      0.114130    -0.0357056      0.180970    -0.0933941      0.124861    -0.0248210     0.0251827     0.0237718  -0.000417690   -0.00167497    0.00243167  -0.000109347  -5.10792e-05   0.000315479   0.000154011  -0.000167833   7.60902e-06   7.32501e-06  -9.64842e-06   5.65195e-06   3.39114e-07  -8.98636e-07   1.29659e-07       1.63005       2.16101       2.18745       2.51964       2.31648       2.20737       1.89506       1.83197       1.52887       1.25949      0.971396      0.817839      0.607899      0.429451      0.302090      0.225870      0.153971     0.0970104     0.0584105     0.0369321     0.0248016     0.0139839    0.00782257    0.00392913    0.00214452    0.00113083   0.000599740   0.000272846   0.000125912   4.80633e-05   2.03796e-05   7.45082e-06   2.76752e-06   9.35392e-07   3.23127e-07   8.94971e-08
  21  15 3114.1800    3.9158  1.1331 12.8371 -0.0056  0.0215   0.0613   0.0551    0.1068   0.0000   437.8736       12.8656       13.0558       5.13384      -2.39759     -0.800271      0.739132      -2.86746      0.544629      -2.53277     0.0225735     0.0736055       1.14183     -0.993755    -0.0859209      0.173610    0.00981918     -0.124992   -0.00619979     0.0874534     0.0162468    0.00593541    0.00858471    0.00439348  -0.000662348   -0.00167129   -0.00131361  -6.19125e-05  -4.74948e-05  -5.71419e-05  -2.37155e-05  -1.45954e-06  -3.95231e-06  -5.33772e-07  -1.58380e-08   5.26302e-08       1.70975       2.17717       2.44177       2.54220       2.51637       2.38997       2.10050       1.85358       1.54945       1.19924       1.00620      0.788840      0.576465      0.430512      0.314774      0.222456      0.156552     0.0998001     0.0627271     0.0415889     0.0242053     0.0146538    0.00834389    0.00423478    0.00223014    0.00118028   0.000560444   0.000261441   0.000129585   5.10777e-05   2.10004e-05   8.24134e-06   3.08894e-06   9.96075e-07   3.36303e-07   1.10656e-07
  21  16 3258.8217    3.7452  1.3995 12.8093  0.0004  0.0241   0.0535   0.0609    0.0814   0.0000   442.2542       12.6780       15.0651       3.51165      -2.76497     -0.117225      -4.46497      -6.87812      0.905619      -1.66861     0.0663402      -1.33579       1.10724     0.0343979     -0.157280     -0.341697     0.0816943      0.101178    -0.0940868     0.0139717     0.0299931    0.00854005    0.00234052    0.00608633   -0.00277128   -0.00143152  -6.51228e-05  -9.03153e-05  -1.68162e-06  -5.61243e-05   2.86263e-05   2.38404e-06   3.29854e-06   3.69361e-07   1.57288e-07  -7.86798e-08       1.97414       2.33343       2.41730       2.69162       2.63936       2.48262       2.27932       2.02977       1.75088       1.47594       1.15437      0.912454      0.723344      0.541453      0.374273      0.260478      0.182327      0.119428     0.0801567     0.0500900     0.0283390     0.0164572    0.00932018    0.00549686    0.00279989    0.00140200   0.000694519   0.000320336   0.000143475   5.68899e-05   2.43391e-05   9.37654e-06   3.52106e-06   1.22264e-06   3.59834e-07   1.13795e-07
  21  17 3403.2169    3.2637  1.9644 12.5291 -0.0028  0.0289   0.0401   0.0744    0.0583   0.0000   438.4151       19.9000       13.1505       8.41392      0.268531      0.553852      -4.22249      -3.73273       3.14172      -2.58842     -0.577088      -3.91207     -0.204444    -0.0111760     -0.227169      0.234287     -0.203143      0.398666     0.0214819     -0.132127     0.0581361    0.00193578    -0.0191909    0.00288911    0.00542807   2.64955e-05  -0.000715708   0.000670030   0.000278342  -7.77903e-05   1.39321e-06   2.38455e-05  -2.53900e-06  -1.14492e-06  -4.02575e-07   1.42398e-07       2.28963       2.85004       3.04144       3.20930       3.12624       3.04367       2.75554       2.43600       2.05586       1.70671       1.42606       1.13721      0.855083      0.625622      0.449259      0.299134      0.208556      0.147357     0.0946362     0.0579405     0.0353362     0.0197030     0.0110991    0.00613403    0.00323972    0.00162255   0.000797773   0.000375760   0.000163179   7.37464e-05   3.05871e-05   1.17238e-05   4.10652e-06   1.43020e-06   4.85453e-07   1.44059e-07
  21  18 3547.4529    2.7308  3.1975 11.8070 -0.0000  0.0372   0.0267   0.0979    0.0482   0.0000   440.2115       18.9267       17.7656       3.13039       2.48196       4.84981      -7.61095      -6.79353       4.58224      -5.84119      -2.14866      0.931705      -1.41421     -0.448203      0.177631     -0.146251     -0.257226     -0.276227     0.0301648     0.0662462    -0.0105410    0.00363467   -0.00197237    0.00238925   -0.00131823   -0.00208431  -0.000293668   0.000867118  -0.000355018  -1.49099e-05  -2.53616e-05   1.85942e-05   1.38204e-06   1.32817e-06  -4.47559e-07  -4.76828e-08       2.89315       3.75856       4.13750       4.32662       4.25695       4.11572       3.60171       3.20424       2.64631       2.25672       1.76987       1.38059       1.06142      0.778153      0.571694      0.402888      0.271012      0.182012      0.114125     0.0739366     0.0431526     0.0258802     0.0145630    0.00798503    0.00415973    0.00211338    0.00100394   0.000490246   0.000209894   9.51688e-05   3.71449e-05   1.51628e-05   5.58393e-06   1.95975e-06   6.32895e-07   1.93077e-07
  21  19 3691.8611    2.3092  4.7823 11.0198 -0.0009  0.0475   0.0188   0.1222    0.0498   0.0000   436.8950       26.0360       13.1538      -2.00928      -9.19611       2.26121       4.20351      -8.80242      -2.54024     -0.369422      -1.71405      -3.93155      0.504348     -0.395844      0.408376     -0.340567     0.0669254    -0.0581796     0.0242399     -0.102868   -0.00689352     0.0549296    -0.0215887   -0.00500332    0.00331706    0.00181917   -0.00170205  -0.000380936  -0.000161968  -9.57570e-05   6.38683e-06  -1.76794e-05  -2.04563e-06   2.05436e-06  -5.74299e-08  -2.69354e-07       3.60137       4.69236       5.11011       5.42263       5.25925       4.93080       4.56415       3.89383       3.45034       2.77205       2.33085       1.75168       1.34800       1.00248      0.731102      0.503479      0.345852      0.227042      0.144509     0.0894115     0.0552187     0.0322611     0.0180969     0.0100262    0.00515909    0.00268095    0.00129400   0.000598040   0.000276326   0.000115991   4.97869e-05   1.92304e-05   6.92939e-06   2.44407e-06   7.80496e-07   2.39524e-07
  21  20 3836.1927    1.9568  6.1113 10.7875 -0.0018  0.0555   0.0147   0.1501    0.0416   0.0000   445.0966       28.9629       18.1749       6.99831      -2.46590       4.44388      -5.01455      -4.41291      -4.69153      -3.36547      0.664212      -3.47157     -0.523095      -1.17046     -0.555963     -0.291743      0.427380      0.319090      0.121081      0.240648     0.0686356     0.0647076    -0.0206442    -0.0137865   -0.00962303    0.00324942    0.00280652   0.000851137  -0.000216312   0.000110498   0.000131716  -1.08602e-05  -1.37302e-05   2.07793e-06  -3.27376e-07  -3.21040e-08       4.19789       5.40682       5.95087       6.21146       6.09019       5.73328       5.33386       4.58378       4.00034       3.29144       2.63148       2.11792       1.57672       1.19591      0.848634      0.601039      0.401848      0.272347      0.175068      0.105776     0.0656459     0.0376121     0.0214417     0.0115206    0.00616964    0.00317613    0.00152195   0.000722180   0.000321362   0.000143375   5.77139e-05   2.26917e-05   8.23551e-06   2.92124e-06   9.59823e-07   2.84754e-07
  21  21 3980.3004    1.6450  8.2831 10.4646 -0.0014  0.0698   0.0109   0.1879    0.0353   0.0000   442.6216       20.2075       3.16560       9.78260       20.5062      -5.69799       5.36652      -9.52050      -3.14186      -4.79000       1.84943      -3.21830      -2.54110     -0.648775       2.96105     -0.863220     -0.985680     -0.783185     -0.776258     0.0481108    -0.0217812    -0.0754223    0.00224939     0.0145887   -0.00787967  -0.000397105  -0.000426269   0.000701497  -0.000526370  -0.000257860   0.000145954   4.15603e-05  -1.40518e-05  -6.86662e-06  -3.21528e-08   4.42040e-07       5.23353       6.95707       7.42329       7.85493       7.63725       7.13511       6.58860       5.87121       5.07401       4.17098       3.39431       2.64064       2.05012       1.48458       1.10098      0.756909      0.521823      0.338219      0.218072      0.135741     0.0813779     0.0479682     0.0270350     0.0148493    0.00788783    0.00396386    0.00197885   0.000932320   0.000418673   0.000180738   7.41295e-05   2.85100e-05   1.06452e-05   3.69160e-06   1.17761e-06   3.60944e-07
  21  22 4124.5763    1.3704 10.6035 10.1972 -0.0023  0.0856   0.0084   0.2374    0.0330   0.0000   425.9746       31.8256       18.6551       21.3933      -18.5280      -19.3308       13.3609      -3.20827       8.60780       8.57058      -9.79966      -6.51411      -1.69615       1.38758     -0.485837     -0.143597     -0.661443       1.16278     -0.751320      0.161187     0.0467287     0.0404759    -0.0338380    -0.0535799    0.00930358     0.0112182   -0.00261043  -0.000417868   -0.00108573  -0.000297732  -3.00214e-05   3.90237e-05  -1.46911e-05   4.14424e-06   1.52317e-06  -3.90257e-07       6.52174       8.48928       9.12555       9.57083       9.40799       8.95711       8.19364       7.17614       6.18027       5.17142       4.13428       3.24864       2.50098       1.86252       1.34944      0.936881      0.649434      0.424241      0.275248      0.169458      0.102313     0.0607237     0.0335481     0.0187379    0.00970224    0.00506109    0.00244197    0.00112883   0.000521794   0.000218344   9.21764e-05   3.58330e-05   1.31733e-05   4.70712e-06   1.45858e-06   4.52605e-07
  21  23 4269.0231    1.1464 12.9635 10.1869 -0.0004  0.1098   0.0070   0.3012    0.0283   0.0000   442.8582       44.2390       16.8131      -1.37774       24.3305      -17.2570       20.4072      -6.07182      -10.1364      -2.29935       1.37319      -3.68054      -2.91585      0.601254       2.34224      0.712238      0.959983       1.22882    -0.0105651    0.00686121      0.229826     -0.218192    -0.0398680    0.00259520  -0.000292584    -0.0169249    0.00483881  -0.000527974   0.000556416   0.000403754   5.76622e-05  -2.56424e-05   2.18905e-05   1.42017e-06   1.30960e-06   2.08723e-08       8.07562       10.6061       11.4530       11.9009       11.8809       11.3409       10.1922       9.05614       7.72528       6.62732       5.27697       4.15995       3.19495       2.37504       1.70244       1.21385      0.822486      0.544641      0.354480      0.220934      0.133781     0.0788623     0.0446821     0.0244874     0.0129774    0.00649862    0.00324353    0.00147342   0.000693004   0.000284448   0.000122420   4.64039e-05   1.78209e-05   6.19430e-06   1.95767e-06   5.94838e-07
  21  24 4413.1260    0.9384 14.9653 10.1558 -0.0006  0.1358   0.0058   0.3664    0.0251   0.0000   445.4647       4.74827      -1.18088       17.6263      -6.13708     -0.781972       22.3355       8.91936    -0.0928311      -23.2118       4.38538      -4.88386      -1.50607      -2.18180       4.96874     -0.155467     -0.802989      0.280972      0.708378     -0.408479     0.0267134    -0.0221001    -0.0122440    0.00361150    -0.0286567   -0.00115029   0.000601255    0.00132687  -0.000194304   0.000164321   9.96521e-05   7.55923e-05   4.31491e-06  -1.20834e-05  -2.57719e-06   5.18695e-07       9.96809       13.1479       14.3177       14.9643       14.7301       13.9172       12.7780       11.2614       9.61524       8.11793       6.56724       5.15632       3.95773       2.91238       2.14779       1.48726       1.02909      0.678110      0.441616      0.273508      0.168882     0.0978464     0.0562973     0.0306862     0.0162157    0.00831882    0.00405778    0.00191368   0.000874657   0.000375171   0.000156177   6.12830e-05   2.23246e-05   7.84547e-06   2.48805e-06   7.47487e-07
  21  25 4557.0989    0.7826 17.6775 10.0297 -0.0046  0.1714   0.0047   0.4502    0.0222   0.0000   413.0777       3.13816       4.85094       62.2165      0.576036      -34.2959      -9.65596       16.5879       1.25102      -11.1707      -14.6289      0.976076       1.53466       2.02758       1.25939      -2.27256     -0.345037      -1.04632     -0.184335      0.407336      0.184241     0.0693624    -0.0422724   -0.00998676   -0.00380382    0.00970203   -0.00678306    0.00332221   0.000749395  -0.000348019   0.000689337  -9.50000e-05  -3.48123e-05   2.96432e-05  -5.84367e-06  -9.23399e-07       12.5355       16.4566       18.1420       18.5804       18.4708       17.2566       16.0635       14.0704       12.3337       10.2038       8.38469       6.50176       5.04140       3.70950       2.73140       1.91129       1.30908      0.861799      0.561084      0.350342      0.213636      0.126762     0.0717880     0.0402433     0.0211114     0.0107698    0.00540235    0.00247608    0.00117734   0.000481911   0.000210010   7.88867e-05   2.96585e-05   1.03518e-05   3.22441e-06   9.79707e-07
  22   7 1945.0940    0.5474  0.4908  9.6873 -0.0083  0.0167   0.0129   0.0322    0.0510   0.0000   440.6132      0.445455       14.8168      -1.60218      0.765716      0.922837     -0.330180      -2.70912     -0.122313    -0.0316979      0.537774     -0.147255    -0.0635338     -0.483499     -0.161690     0.0751834     -0.123221    -0.0823682    -0.0403062    0.00371989    0.00752012    -0.0106045    -0.0120351   -0.00235122    0.00408665   0.000274065   3.00257e-05   0.000132295  -0.000141365   4.57561e-05   1.24822e-05   1.28056e-05  -6.33362e-06  -3.34341e-07  -6.01470e-07   1.36010e-07       1.18235       1.74151       1.75272       2.02437       1.82566       1.91488       1.58702       1.46901       1.14043       1.02287      0.801794      0.610067      0.459070      0.380413      0.247844      0.199890      0.128848     0.0880550     0.0564487     0.0343978     0.0225814     0.0140481    0.00763812    0.00471239    0.00254472    0.00127078   0.000626384   0.000330156   0.000147786   6.60241e-05   2.81218e-05   1.28835e-05   5.12350e-06   1.97315e-06   7.15139e-07   2.57402e-07
  22   8 2104.7703    0.7597  0.7118  9.9619 -0.0016  0.0187   0.0147   0.0408    0.0665   0.0000   437.3965    -0.0850749       14.8176      0.282925      -1.71136     -0.703614      0.221009      -1.43144      -1.56199      0.681695       1.70326     -0.630177     -0.380357    -0.0412597    -0.0667255      0.266858    -0.0239709      0.115801    -0.0421678    0.00777148     0.0141350    -0.0164364   -0.00541048   -0.00623292    0.00191058   0.000889961   0.000239631   0.000184871   0.000150370  -5.21543e-05  -5.51319e-05  -2.50610e-06   4.27687e-06  -8.40064e-07   1.04378e-07  -1.85594e-07       1.34842       1.85850       1.92879       2.12373       1.94866       1.93861       1.75542       1.56966       1.29523       1.07377      0.919515      0.727836      0.540833      0.402613      0.297368      0.209879      0.142349     0.0989787     0.0648663     0.0428708     0.0252239     0.0162320    0.00884176    0.00519614    0.00273337    0.00150269   0.000711091   0.000383623   0.000168221   8.58173e-05   3.54366e-05   1.65155e-05   5.82550e-06   2.35024e-06   7.78151e-07   2.66448e-07
  22   9 2260.0531    1.0969  0.8406 10.3339 -0.0018  0.0184   0.0195   0.0450    0.0834   0.0000   440.0349       1.18240       14.1691      0.530195      -1.21087       1.73216      -4.01397      -1.29635       1.69503    -0.0284011     0.0701165      0.205234      0.651434     -0.362849      0.536157      0.582672      0.256603     -0.179409    -0.0696457     0.0163937     0.0329424   6.54241e-05  -0.000995277   -0.00154085   0.000594838   -0.00103665   0.000915637   0.000336339   0.000110751   3.14870e-05   3.98596e-05  -5.35215e-06  -1.11659e-05   3.35629e-06   6.78914e-07   9.88948e-08       1.28390       1.68375       1.86639       1.83699       1.85173       1.75622       1.59183       1.44906       1.31374       1.11641      0.913423      0.715359      0.560116      0.417553      0.312430      0.212100      0.149160     0.0969229     0.0650397     0.0413035     0.0254965     0.0145249    0.00886302    0.00500546    0.00285698    0.00147853   0.000750728   0.000371637   0.000174083   7.96568e-05   3.47546e-05   1.42158e-05   5.92649e-06   2.23353e-06   8.01860e-07   2.73439e-07
  22  10 2410.8499    1.4725  0.9641 10.9357 -0.0092  0.0197   0.0250   0.0473    0.0926   0.0000   439.2106      0.597704       8.47986       2.23171       2.47840     -0.143771     -0.101346       1.67378       1.18060      0.912488     -0.272361      0.390540     -0.801824      0.403719     -0.169067    -0.0154948    -0.0349289     0.0977496     0.0782073     0.0441053    -0.0203934  -0.000675540    0.00368860    0.00215887   0.000895398   0.000623299  -0.000302730   9.88600e-05   0.000504067  -0.000192212  -5.79676e-05  -4.45962e-07   9.98127e-06  -3.82788e-06  -9.51831e-07  -1.48897e-07       1.40536       1.79998       1.94179       2.04786       2.02352       1.88729       1.83442       1.56373       1.34500       1.16506      0.965826      0.756890      0.591941      0.446122      0.322276      0.221591      0.157249      0.108213     0.0709346     0.0461274     0.0288684     0.0166175    0.00989671    0.00553450    0.00313037    0.00159747   0.000821794   0.000415870   0.000189275   9.31164e-05   3.65743e-05   1.71466e-05   6.52923e-06   2.63998e-06   8.70827e-07   2.95913e-07
  22  11 2559.2861    1.9449  1.0158 11.3377  0.0001  0.0194   0.0311   0.0488    0.0916   0.0000   440.4219       4.18220       18.1495      0.862765     -0.136926      -1.35424     -0.471956     -0.450601       2.04047      0.539951      0.296744      0.932039      0.792789     -0.605546    -0.0391212   0.000150164     -0.266988     -0.138511    -0.0430602     0.0530782   -0.00207390   0.000349287    0.00443113    0.00514629    0.00298288  -0.000735695   -0.00112503  -0.000588016  -0.000101951  -0.000106294   6.01119e-06   1.92590e-06   6.02429e-06  -1.14828e-06  -3.50665e-07  -1.52150e-07       1.50273       1.93557       2.03888       2.14799       1.93901       1.95537       1.90991       1.69932       1.43675       1.22973      0.944205      0.727767      0.588979      0.465093      0.342873      0.250203      0.178620      0.114277     0.0721420     0.0450825     0.0272482     0.0164215    0.00924241    0.00533650    0.00288778    0.00147621   0.000790081   0.000380541   0.000185629   8.20504e-05   3.55788e-05   1.51668e-05   6.27592e-06   2.38813e-06   9.04155e-07   2.84289e-07
  22  12 2707.2184    2.5531  0.9006 12.0708  0.0003  0.0181   0.0433   0.0450    0.0877   0.0000   438.0129       8.31465       12.0090     -0.397841      -2.74111      -2.23455      -2.94440      -1.90317       1.58888      -2.03226     -0.263030     -0.248655      0.180349      0.132535     -0.451634     -0.162211      0.104611     0.0898804    -0.0290897     0.0313549   -0.00291198     0.0100114   -0.00486893   -0.00465173   -0.00226319   0.000718768   -0.00143988   0.000496865   0.000172375  -7.45547e-05  -7.82983e-06   7.59088e-06   4.05970e-06   1.47799e-06  -1.09308e-06  -7.42590e-08       1.40014       1.76494       1.93350       2.07165       1.98473       1.88273       1.78996       1.55150       1.35054       1.09914      0.890169      0.686456      0.539689      0.418004      0.306673      0.216407      0.156121      0.102479     0.0649524     0.0415157     0.0260883     0.0152681    0.00868453    0.00515803    0.00275680    0.00145932   0.000733012   0.000382789   0.000180745   7.85141e-05   3.44160e-05   1.46080e-05   6.01628e-06   2.27375e-06   7.91190e-07   2.65734e-07
  22  13 2854.9098    3.1305  0.9543 12.4027 -0.0059  0.0194   0.0528   0.0481    0.1001   0.0000   438.1956       8.27410       13.7917       2.60138       2.88179      -1.47965     -0.818136    -0.0208169     -0.416017      -2.84688      0.891398     -0.215722     -0.472542  -0.000993436     -0.366194      0.262087      0.101663    0.00846449    -0.0913049     0.0364073    -0.0405106  -0.000214131     0.0118345   -0.00173043    0.00193642   0.000802528   -0.00119072  -0.000527097   0.000158707  -7.18736e-05  -1.38712e-06   4.87307e-06  -6.54289e-06  -1.62313e-06   3.24091e-07  -9.88721e-09       1.54987       1.85319       1.98929       2.11432       2.06412       1.90387       1.90194       1.67085       1.42681       1.18419      0.973477      0.782561      0.598653      0.440016      0.341405      0.248022      0.172822      0.108334     0.0725835     0.0481187     0.0288342     0.0163906    0.00964370    0.00582459    0.00314044    0.00153280   0.000769937   0.000381311   0.000196851   9.07927e-05   3.82871e-05   1.56331e-05   6.31961e-06   2.27948e-06   8.26204e-07   2.61600e-07
  22  14 3001.6187    3.6846  0.9480 13.0229 -0.0017  0.0183   0.0622   0.0479    0.0825   0.0000   437.5917       9.17725       13.7712       2.03981      -1.09260      0.862980       1.25935      -2.35978      0.730604     -0.801373     -0.392032     -0.748009      0.496521     -0.133678     -0.836731      0.127596     0.0529540      0.173077    0.00774116     0.0624274    -0.0260764   -0.00972561  -0.000392795    0.00395362    0.00317885   0.000648522   0.000339982   0.000714786  -0.000220343  -0.000147631  -4.77963e-05  -9.76860e-06  -6.88882e-06   1.05026e-06   5.46593e-07  -2.27035e-07       1.41400       1.82569       1.94686       2.01974       1.96520       1.87827       1.69671       1.53836       1.37998       1.14882      0.920935      0.741946      0.573105      0.425033      0.312492      0.219044      0.153037      0.102293     0.0649927     0.0407319     0.0259444     0.0154971    0.00888550    0.00511397    0.00273631    0.00145470   0.000764700   0.000376367   0.000178181   8.03138e-05   3.35776e-05   1.41433e-05   5.73706e-06   2.10729e-06   7.64118e-07   2.70110e-07
  22  15 3147.2780    3.9019  1.1489 13.0923 -0.0004  0.0224   0.0611   0.0544    0.0929   0.0000   440.7048       13.6354       13.5979       4.83854      0.177992      -2.35952      -1.06737      -3.81324       2.25278      0.189408      0.459187      -1.31002     -0.568466     -0.617655     -0.153413     0.0299602     -0.213666     0.0594481    -0.0323739     0.0491491     0.0316699     0.0304094    -0.0111734   -0.00298062   -0.00175844    0.00155253   7.07260e-05  -0.000852932   4.18323e-05   4.32718e-05  -1.55275e-05  -9.66931e-06   2.49843e-07  -1.56626e-06   7.74338e-07  -8.79862e-08       1.55508       2.13423       2.13916       2.41940       2.26538       2.17929       1.89534       1.87099       1.56284       1.36291       1.06174      0.870735      0.671268      0.514016      0.369766      0.254613      0.183469      0.119077     0.0828488     0.0495795     0.0321199     0.0184357     0.0110118    0.00611367    0.00352151    0.00179399    0.00100614   0.000460047   0.000228989   0.000101813   4.39963e-05   1.80561e-05   7.53324e-06   2.61974e-06   9.85896e-07   3.10414e-07
  22  16 3292.5379    3.5857  1.6115 12.6414 -0.0023  0.0257   0.0466   0.0631    0.0695   0.0000   439.3372       22.7661       14.4321       4.72700      -4.87817      -2.35443       2.55105      -5.25150      -1.35201      -4.31779      0.981930     -0.680219     0.0956934      0.627429     -0.544601     -0.241552     -0.230229      0.183957     0.0297166     0.0314750     0.0256194  -0.000956811     0.0110363    -0.0113646   -0.00150976    0.00113446   0.000410791  -0.000925652   0.000461718   0.000119996   1.70847e-05  -6.57818e-06   1.36058e-05  -4.09940e-06  -1.23315e-06   2.69007e-07       1.97615       2.57569       2.87002       2.94549       2.84043       2.69178       2.42804       2.16970       1.93756       1.63270       1.30298       1.07587      0.802933      0.589675      0.431786      0.305735      0.208174      0.139946     0.0910819     0.0570696     0.0353410     0.0224815     0.0126018    0.00716088    0.00387799    0.00207250    0.00104995   0.000529027   0.000251643   0.000109770   5.06330e-05   2.03507e-05   8.15442e-06   3.04102e-06   1.13236e-06   3.93354e-07
  22  17 3437.5772    3.1513  2.2906 12.1566 -0.0022  0.0310   0.0344   0.0757    0.0557   0.0000   437.4007       20.9665       15.5666       4.10332      -7.05224    -0.0255519      -7.18641      0.251005      -1.14028      -6.84739       1.01094       1.37738       1.38281      -1.85258      0.196438     -0.269129      0.599208    -0.0729497     -0.145802    -0.0684182     0.0271449   0.000261438   0.000579289    -0.0129400    0.00223427   -0.00204334  -0.000536596   0.000604109  -0.000154644  -0.000121342   3.94960e-05  -2.42303e-05  -1.34372e-05   1.38336e-06   2.83798e-06   1.33664e-07       2.21934       2.98585       3.08669       3.34505       3.17205       3.06232       2.83008       2.61702       2.21681       1.89243       1.50092       1.23147      0.949764      0.712007      0.527766      0.378845      0.261303      0.176234      0.114642     0.0727540     0.0446706     0.0269575     0.0157187    0.00887844    0.00473400    0.00260204    0.00133229   0.000646129   0.000316540   0.000142007   6.46349e-05   2.52309e-05   1.04971e-05   3.86774e-06   1.36433e-06   4.67118e-07
  22  18 3582.4189    2.5976  3.6345 11.6025 -0.0016  0.0399   0.0235   0.1018    0.0441   0.0000   439.8712       21.6705       18.1143       3.48844      0.250422       2.50326      -5.85055      -5.49559       3.68542      -4.19422     -0.122899      -4.71310       2.14356    -0.0460687     0.0375295      0.293179     -0.915190     -0.198411      0.230784      0.106956     -0.119430    0.00268040     0.0324012    0.00150881   -0.00251320   -0.00544073   -0.00106058   -0.00156049  -0.000642295   0.000258854  -3.37010e-05   3.51598e-05  -2.48509e-05  -6.16183e-06   1.17879e-06  -1.07946e-07       2.95670       3.89734       4.11677       4.20729       4.10652       4.02835       3.65843       3.28074       2.88586       2.47743       2.07458       1.66015       1.27470      0.932536      0.683565      0.482594      0.340917      0.221333      0.149252     0.0930614     0.0599003     0.0353430     0.0209412     0.0116247    0.00636607    0.00329183    0.00166527   0.000829176   0.000398778   0.000176427   7.98643e-05   3.24390e-05   1.32265e-05   5.01522e-06   1.79653e-06   6.14874e-07
  22  19 3727.4833    2.1913  5.1014 11.0427 -0.0007  0.0478   0.0171   0.1273    0.0425   0.0000   438.1391       22.1086       17.7395      -5.24557       9.85793      -6.99536       3.36835      -1.13576       3.74597      -7.83521      0.536154     -0.507476     -0.153275     -0.637001       1.27522     0.0682604     0.0863542      0.291826     -0.197015    -0.0429986     0.0272285     0.0363297     0.0229687    -0.0357223    0.00529296    0.00420530   0.000822174   -0.00148040   0.000426964   0.000328690   0.000126485  -4.62287e-05  -8.17857e-06   1.42916e-06   1.30323e-06   6.97134e-07       3.55786       4.57002       4.95121       5.15097       5.11445       4.83883       4.47376       4.01482       3.47538       2.93481       2.33373       1.88070       1.44375       1.10841      0.819629      0.585424      0.405943      0.270363      0.180048      0.114263     0.0692946     0.0420089     0.0241991     0.0140380    0.00761725    0.00405912    0.00207203    0.00100097   0.000486517   0.000216620   9.75281e-05   3.92938e-05   1.60130e-05   5.96752e-06   2.16941e-06   7.32800e-07
  22  20 3872.1698    1.8198  6.8239 10.7556 -0.0011  0.0610   0.0130   0.1602    0.0362   0.0000   431.5440       19.4603       13.7768      -2.87861      0.415293       1.63059       4.30863      -8.48346       8.74759      -1.79788      -4.21357      -1.83684      -4.58821      0.598241       1.58288     -0.683053    -0.0101588      0.372241    -0.0442250     -0.191027      0.190625    -0.0157553    0.00345520    -0.0142358    0.00221110    0.00186894   -0.00437808  -0.000154070   0.000331511  -0.000557673   1.62211e-05  -1.50160e-05   5.17527e-05   6.69658e-06  -4.53044e-06   4.54359e-08       4.36027       5.73645       6.21845       6.46221       6.56137       6.09801       5.74942       5.02290       4.37478       3.62080       2.98643       2.36437       1.86690       1.38454       1.01071      0.734185      0.510430      0.342839      0.227634      0.145064     0.0904514     0.0542792     0.0314677     0.0179367    0.00975994    0.00509982    0.00268745    0.00129118   0.000631678   0.000287380   0.000124178   5.16788e-05   2.09771e-05   7.76096e-06   2.83302e-06   9.53963e-07
  22  21 4016.6868    1.5436  9.0107 10.3462 -0.0011  0.0732   0.0097   0.2009    0.0333   0.0000   439.3347       24.5095       8.04102       10.0342       1.33448       6.19100       2.37502       4.51812      -4.69005      -3.65566       6.36792       4.02171       2.85644      -1.47690      0.558758       1.16627       1.38508     0.0891086     0.0161623      0.236344     -0.135105     0.0319067    0.00794278    -0.0233069     0.0153552    0.00294924    0.00404169   -0.00149602   0.000450520   0.000686281  -4.97491e-05  -3.00897e-05   1.92419e-05   1.14069e-05  -1.82899e-06   8.13272e-07       5.32044       6.89647       7.60824       7.79858       7.81757       7.40687       6.83279       6.13226       5.26586       4.40948       3.63546       2.87167       2.21279       1.70056       1.24485      0.888582      0.606198      0.416834      0.279060      0.172774      0.109339     0.0641937     0.0377786     0.0214509     0.0118012    0.00632195    0.00319210    0.00158634   0.000739853   0.000341599   0.000150781   6.41858e-05   2.53752e-05   9.62510e-06   3.35188e-06   1.16831e-06
  22  22 4161.5250    1.3155 11.3740 10.1884 -0.0012  0.0907   0.0077   0.2493    0.0302   0.0000   441.4484       33.2660       8.71916      -4.34166      0.596855      -1.31695      -12.1982      -3.75044       11.6713      -4.05870       6.52123      -3.97481    0.00667784      -1.72023       3.15688       3.28008      0.588983   -0.00152460     -0.389944     0.0644218    0.00703681     0.0764775     0.0610514    -0.0149721    0.00379861     0.0255615   0.000734441   -0.00259366  -9.98787e-05  -0.000266067   1.64039e-05   0.000120529  -3.33026e-05  -8.69888e-06  -7.01096e-06  -3.10460e-06       6.55342       8.55935       9.36851       9.89158       9.62124       9.24408       8.46638       7.54917       6.57235       5.47759       4.51523       3.55761       2.77634       2.11211       1.53639       1.08152      0.770772      0.514614      0.337253      0.221109      0.134755     0.0803940     0.0472968     0.0268481     0.0148919    0.00782281    0.00401742    0.00198792   0.000957940   0.000430084   0.000189590   7.86271e-05   3.20098e-05   1.22968e-05   4.28683e-06   1.42898e-06
  22  23 4306.6318    1.1056 13.4593 10.1812 -0.0010  0.1132   0.0063   0.3054    0.0257   0.0000   442.7160       48.0551       36.2488      -2.24973       23.4558      -15.4384      -9.62596      -11.6481       9.18824      -9.20560       6.86010       1.10847      -4.22448      -3.00154       4.44616      -1.70579      -1.24164     -0.525916     -0.172276      0.507619     -0.210145   -0.00992209    -0.0614880     0.0181518     0.0326891     0.0157771   -0.00212169    0.00332094    0.00126101   0.000519956  -8.71338e-05   9.13348e-06  -2.88720e-05   9.74369e-06  -7.71524e-06   9.86834e-07       7.74489       10.4355       11.1164       11.6629       11.7469       10.9907       10.2856       9.09263       7.95914       6.76780       5.59818       4.44360       3.44952       2.62246       1.92188       1.36640      0.974712      0.644985      0.435595      0.272262      0.174925      0.104315     0.0619714     0.0345955     0.0194549     0.0100635    0.00526435    0.00260872    0.00121890   0.000574655   0.000240471   0.000106895   4.10322e-05   1.59371e-05   5.49819e-06   1.84352e-06
  22  24 4450.8305    0.8947 15.7351 10.1305 -0.0012  0.1423   0.0054   0.3783    0.0237   0.0000   432.4430       33.0293       16.4491      -9.49691       3.22196       13.1463      -14.6708      -28.2540       23.6160      -7.66428       1.55766      0.344294       7.45946      -9.85267      -3.39777       1.88947     -0.779906      0.633720     0.0414315  -0.000786140      0.222433    0.00613830     0.0241841     0.0486270   -0.00962826    0.00485654    0.00427408   -0.00160648   -0.00148930  -7.02321e-05   0.000223257  -9.88752e-06  -4.74137e-05   2.35769e-05  -8.93354e-07  -6.86154e-07       9.75520       13.2165       14.1725       14.8489       14.8852       14.0512       12.9289       11.7323       10.1246       8.36822       7.09972       5.52924       4.38252       3.25749       2.44110       1.72634       1.23808      0.816225      0.547606      0.352170      0.220092      0.131787     0.0786434     0.0442529     0.0245456     0.0130301    0.00658113    0.00337550    0.00156332   0.000750168   0.000314024   0.000138057   5.22963e-05   2.09106e-05   6.83810e-06   2.34324e-06
  23   6 1804.1977    0.4013  0.3213  9.6780 -0.0065  0.0135   0.0114   0.0268    0.0360   0.0000   439.7114       2.21459       15.6195     -0.999968      -1.22535      -1.04838     -0.404103    -0.0746331     -0.323220     -0.354424      0.469343      0.517764    -0.0604511     -0.203519     0.0128103     0.0140918     0.0712341      0.188621   -0.00721957    -0.0176592     0.0129821   -0.00171615   -0.00126230   -0.00447990  -0.000716500    0.00130316    0.00116429   0.000323503  -0.000168651  -0.000201589  -2.20809e-05  -1.75510e-05  -1.08181e-05  -1.37049e-06  -1.37215e-06  -2.52714e-08      0.958496       1.33870       1.33730       1.43367       1.45307       1.42548       1.35169       1.13370      0.906032      0.757102      0.650146      0.519044      0.427858      0.315807      0.231537      0.150486      0.106923     0.0852954     0.0575921     0.0389425     0.0256862     0.0154100    0.00859564    0.00498566    0.00264116    0.00150560   0.000755178   0.000389285   0.000197635   9.38543e-05   3.90518e-05   2.00119e-05   7.58853e-06   3.51683e-06   1.37412e-06   4.55617e-07
  23   7 1969.6107    0.5592  0.5666  9.7777 -0.0003  0.0164   0.0124   0.0373    0.0519   0.0000   439.0543       1.42939       18.1723      0.133906     -0.695210     -0.796665      0.554237       1.29654      0.215299     0.0792856     -0.508325     -0.457149      0.513167      0.116308      0.168324      0.108927      0.129447     0.0263216    -0.0447401     0.0602557    -0.0386274    -0.0303581    0.00107391    0.00748831   -0.00228686   -0.00204206   -0.00170565   0.000500230   3.42246e-05  -6.73323e-05   3.00835e-05   2.28633e-06  -1.27233e-05  -4.45971e-06   2.31254e-06   4.02078e-07       1.15211       1.42180       1.61887       1.56173       1.66550       1.57465       1.39832       1.31186       1.14402      0.956683      0.829085      0.674505      0.515132      0.400119      0.283277      0.205008      0.149584     0.0993835     0.0696636     0.0440643     0.0300605     0.0173655     0.0106468    0.00631667    0.00339476    0.00193295    0.00101345   0.000483374   0.000269862   0.000120909   5.50042e-05   2.53264e-05   1.05522e-05   4.03555e-06   1.70113e-06   5.84334e-07
  23   8 2131.0908    0.8023  0.7158 10.0676 -0.0007  0.0189   0.0150   0.0385    0.0622   0.0000   439.2666       1.93199       12.4833       1.74425     -0.780917       1.00564     -0.383963       1.01893       1.80386      0.497775      0.321223     -0.187102     0.0731073     -0.152305      0.377924    -0.0272117     -0.266288     0.0617620      0.151354     0.0690514    0.00599468     0.0175853    0.00466933    -0.0108846   -0.00229262   -0.00228284   -0.00120424  -5.61165e-05   0.000182986   9.76555e-05  -6.95133e-05   7.14074e-06  -1.76454e-06   1.85493e-06   3.18281e-06   9.99975e-08       1.47433       1.98243       2.06944       2.07237       1.75723       1.65335       1.60427       1.63015       1.44228       1.34710       1.18219      0.958960      0.723784      0.548294      0.399162      0.267617      0.175029      0.121284     0.0829865     0.0476012     0.0313064     0.0188240     0.0115505    0.00650028    0.00343391    0.00189157    0.00108937   0.000557409   0.000248766   0.000123326   6.05071e-05   2.67099e-05   1.23339e-05   5.08083e-06   1.93692e-06   6.77095e-07
  23   9 2287.4971    1.1540  0.8315 10.6306 -0.0038  0.0175   0.0201   0.0436    0.0721   0.0000   438.1975       4.47873       14.7152       1.45878      -2.58165      -2.04307     0.0951699      -2.94048      -1.01246     0.0143689       1.11278      0.712341     0.0923421     -0.397900      0.117888      0.248295     -0.162526     -0.126007      0.138675     0.0516652    -0.0392224    -0.0114639    0.00673769    0.00306295    0.00307097    0.00205130   -0.00316035   0.000359109   0.000628529  -8.19894e-06  -7.40412e-05  -1.81890e-05   1.29062e-05   2.75847e-06   1.21045e-06  -6.34817e-07       1.24079       1.57390       1.60953       1.78530       1.75391       1.71331       1.57340       1.38625       1.24971       1.02841      0.871192      0.719433      0.565951      0.406873      0.308275      0.230390      0.164556      0.108541     0.0732691     0.0482930     0.0316677     0.0191656     0.0115527    0.00687021    0.00389067    0.00208737    0.00108817   0.000532604   0.000282226   0.000133587   6.48177e-05   2.72085e-05   1.14534e-05   4.36284e-06   1.79385e-06   6.33425e-07
  23  10 2439.2374    1.5978  0.9756 11.1674 -0.0029  0.0194   0.0255   0.0463    0.0850   0.0000   436.4982       2.74960       11.7028      0.140191      -5.40128      0.940676     -0.827036     -0.682859     -0.955464      0.468336       1.13570   0.000834402      0.617314     -0.134881     -0.165923      0.573717      0.103200    -0.0616492    0.00123039     0.0787604   -0.00175993    -0.0139727     0.0107032    0.00189534   -0.00639303   -0.00133912    0.00110260   0.000680731  -0.000504954   0.000169088   6.28990e-05  -2.88638e-05  -6.11666e-06   3.46528e-06  -1.88075e-06   1.90503e-07       1.46652       1.80663       1.99721       2.12732       2.23361       2.07036       1.82129       1.59341       1.43817       1.22424       1.00188      0.802858      0.612999      0.458776      0.343068      0.249381      0.186730      0.122489     0.0804433     0.0510150     0.0336610     0.0217791     0.0137755    0.00778938    0.00456695    0.00241263    0.00126676   0.000660264   0.000334808   0.000153666   7.17646e-05   2.89576e-05   1.33869e-05   4.91054e-06   1.98883e-06   7.35382e-07
  23  11 2588.7480    2.0270  1.0750 11.5166  0.0004  0.0197   0.0311   0.0494    0.0914   0.0000   437.1654       6.87317       14.7829       1.94822       1.30891      -1.76191      -1.39305      -1.46241      0.623793      0.537763     -0.421900     -0.491625      0.548694     -0.299073    -0.0524388     -0.112370    -0.0271126     -0.258026    -0.0814194     0.0420676     0.0276391    -0.0299163     0.0204992    0.00135964   -0.00247935   -0.00427662   0.000898008   0.000637801  -0.000534033  -0.000121474   4.52650e-05   2.25643e-06  -1.23108e-05  -1.53130e-07  -1.31157e-06   6.90359e-07       1.37117       1.77351       1.94817       2.04334       2.05987       1.96955       1.81622       1.60880       1.42186       1.15862      0.971094      0.757758      0.603808      0.475929      0.345492      0.243647      0.183241      0.124003     0.0832800     0.0538536     0.0346768     0.0212919     0.0125911    0.00735025    0.00415443    0.00227209    0.00123934   0.000612218   0.000329276   0.000147880   6.86394e-05   2.96515e-05   1.26621e-05   5.23859e-06   2.12729e-06   7.42620e-07
  23  12 2737.7556    2.6955  1.0508 11.8218 -0.0036  0.0193   0.0419   0.0495    0.1069   0.0000   440.9655       6.46540       12.5192       1.26933       1.39882      -2.27330      -1.03472      -2.10904       2.23144      -2.74147     -0.863870      0.107994     -0.453248      0.106723     0.0629195     -0.228336     0.0122697    -0.0793328     0.0160709     0.0163039    0.00670440   -0.00220363  -0.000376384    0.00116119   -0.00765787   -0.00218881  -0.000947715   2.00487e-05   0.000403056  -0.000460016   5.68681e-05   3.12416e-07   6.96987e-06  -5.04137e-06  -1.82707e-06  -8.77401e-07       1.49439       1.97376       2.03300       2.15907       2.19569       2.14740       1.98132       1.69469       1.40065       1.19124      0.987784      0.801871      0.640852      0.466710      0.343966      0.241506      0.173860      0.121854     0.0853298     0.0549583     0.0362748     0.0219295     0.0132573    0.00739073    0.00406942    0.00217420    0.00112991   0.000576763   0.000282832   0.000132262   6.13666e-05   2.64666e-05   1.13472e-05   4.61582e-06   1.75509e-06   6.44124e-07
  23  13 2886.2704    3.2759  1.0069 12.5199 -0.0038  0.0203   0.0525   0.0454    0.0971   0.0000   435.5599       5.57798       12.5970       3.20529      -1.93358      -1.95786      -2.40077     -0.552204      0.765449      -2.10853     -0.337479      -3.32785     -0.321583    -0.0135136     -0.962148     -0.583798     -0.282407    -0.0660308    -0.0572867    -0.0319178    -0.0540977   -0.00890482   -0.00173484   -0.00513082   -0.00274808    0.00141441   0.000247806  -0.000260396  -0.000209831   0.000197615   9.45351e-05   7.83237e-06  -1.61076e-05   8.16932e-06  -2.59232e-06  -7.56586e-08       1.52840       1.96921       2.08518       2.23514       2.26091       2.14212       2.00220       1.74152       1.50895       1.24446       1.03463      0.810142      0.609713      0.463937      0.369567      0.281370      0.198938      0.129791     0.0859553     0.0554572     0.0352848     0.0221231     0.0129405    0.00807082    0.00456926    0.00244316    0.00126368   0.000621413   0.000313260   0.000152264   7.05612e-05   3.18384e-05   1.29031e-05   5.50575e-06   1.94825e-06   7.32708e-07
  23  14 3033.6568    3.9125  0.9612 12.7727 -0.0038  0.0195   0.0629   0.0467    0.1013   0.0000   439.1796       8.33859       12.2151      0.330131      -3.42917     -0.911537      -1.82782      -3.21235       1.27844     -0.807354     -0.981332      -1.13767       1.31586     0.0372010      0.416738    -0.0521435    -0.0628068      0.189487    -0.0203809     0.0976169    -0.0632499   -0.00235418    0.00441338    0.00756491  -0.000176921   -0.00159894    0.00155273   0.000929640   7.47766e-05  -0.000143640  -9.38696e-06  -1.28971e-05   1.09496e-05  -6.58036e-06  -2.16109e-06   1.43636e-07       1.43765       1.98065       2.01631       2.20672       2.10764       2.07453       1.98095       1.67224       1.52139       1.12927       1.00723      0.732276      0.623356      0.439879      0.360599      0.255180      0.185387      0.125363     0.0838726     0.0550703     0.0332506     0.0209754     0.0121397    0.00714046    0.00394604    0.00222084    0.00112317   0.000589359   0.000280214   0.000137628   6.04510e-05   2.87497e-05   1.16852e-05   4.85141e-06   1.76179e-06   6.97621e-07
  23  15 3179.9118    3.9150  1.2273 13.0407 -0.0046  0.0217   0.0577   0.0557    0.0857   0.0000   439.3251       10.4659       14.2336    -0.0986618     -0.310012      -4.21322      -6.80440      -1.30077     -0.200946      -1.18341      0.109268      -2.23878      0.792606     -0.216359      0.543044      0.217950     -0.308360     0.0437245    0.00130997     0.0169385    0.00159866    -0.0113792    0.00135230   -0.00754132    0.00613021  -0.000996496   0.000659159  -0.000351436   0.000548914  -0.000139372  -7.43879e-05  -2.66011e-05  -1.45578e-05  -2.54526e-06  -1.57846e-06   2.68587e-07       1.55333       2.00928       2.29414       2.27730       2.37529       2.26745       2.09447       1.78401       1.57530       1.26282       1.07548      0.876896      0.683590      0.520346      0.368333      0.269012      0.193155      0.130234     0.0933096     0.0596065     0.0386439     0.0236259     0.0144443    0.00793190    0.00454053    0.00251095    0.00128159   0.000677328   0.000340677   0.000162326   7.13187e-05   3.42239e-05   1.39287e-05   5.50904e-06   2.18315e-06   8.27244e-07
[truncated: 1,629,132 more chars]
