# Supplementary material for: Global-Mode Analysis of Full-Disk Data from the Michelson Doppler Imager and the Helioseismic and Magnetic Imager
Source: Sol Phys. 2018 Jan 31;293(2):29. doi: 10.1007/s11207-017-1201-5 (PMC6566312; doi:10.1007/s11207-017-1201-5)
Supplement: Supplementary file 3 — (TAR 230.0 MB) [file 11207_2017_1201_MOESM3_ESM.tar › MDI/mdifdasym.5540]

   0  15 2228.8389    1.0989  0.6372 10.7446  0.0000       24.6622  0.1802   0.1999   0.3183    0.4233   0.0000       12.5885     0.0000       0.00000       0.00000       0.00000       0.00000       0.00000       0.00000       0.00000       0.00000       0.00000       0.00000       0.00000
   0  19 2764.1677    3.5961  0.8535  4.2303  0.0000       2.61910  0.1744   0.5238   0.3878 1000.0000   0.0000       3.51221     0.0000       0.00000       0.00000       0.00000       0.00000       0.00000       0.00000       0.00000       0.00000       0.00000       0.00000       0.00000
   0  20 2898.9690    4.3789  0.9065  8.5521  0.0000       4.88541  0.1855   0.6045   0.4100   50.1185   0.0000       4.95188     0.0000       0.00000       0.00000       0.00000       0.00000       0.00000       0.00000       0.00000       0.00000       0.00000       0.00000       0.00000
   0  25 3574.4596    2.4548  2.7354  2.1044  0.0000      -2.40408  0.4580   0.4335   1.3688 1000.0000   0.0000       1.36968     0.0000       0.00000       0.00000       0.00000       0.00000       0.00000       0.00000       0.00000       0.00000       0.00000       0.00000       0.00000
   1  11 1749.5408    0.2696  0.2591  9.1944  0.0025       96.8557  0.0818   0.0538   0.1539    0.3145   0.0000       25.3600   681.6738       121.428       0.00000       0.00000       0.00000       0.00000       109.702       38.2668       0.00000       0.00000       0.00000       0.00000
   1  13 2020.8545    0.5962  0.6497 10.0801  0.0000       3.15313  0.1078   0.0649   0.2405    0.2796   0.0000       4.09185   442.8363       21.9958       0.00000       0.00000       0.00000       0.00000       127.489       66.9335       0.00000       0.00000       0.00000       0.00000
   1  14 2156.7577    0.8335  1.6716  9.0237  0.0497       2.98551  0.2073   0.0670   0.4205    0.6566   0.0000       2.33821   394.0944      -72.9090       0.00000       0.00000       0.00000       0.00000       203.473       99.9575       0.00000       0.00000       0.00000       0.00000
   1  15 2292.0701    1.2379  1.2001  8.4147 -0.0031       4.32502  0.1708   0.0881   0.2517    2.8961   0.0000       2.65028   408.0549      -62.3996       0.00000       0.00000       0.00000       0.00000       150.578       71.0201       0.00000       0.00000       0.00000       0.00000
   1  17 2559.1507    1.9991  0.7694 10.9108  0.0000      0.791357  0.1021   0.1769   0.2537    0.6890   0.0000       3.00479   581.5857      -86.4520       0.00000       0.00000       0.00000       0.00000       89.1467       49.0033       0.00000       0.00000       0.00000       0.00000
   1  19 2828.1944    3.1806  0.8256 11.8512  0.0000       2.24906  0.1069   0.2668   0.2112    0.8259   0.0000       2.18410   192.5515      -13.5867       0.00000       0.00000       0.00000       0.00000       101.594       57.1136       0.00000       0.00000       0.00000       0.00000
   1  21 3098.3257    4.1810  1.1263  5.5402  0.0000       1.73498  0.1837   0.4128   0.3387  960.9600   0.0000       3.91562   438.2990       53.6210       0.00000       0.00000       0.00000       0.00000       108.506       74.3518       0.00000       0.00000       0.00000       0.00000
   1  23 3368.2766    3.8248  1.4664  5.3406  0.0000      -2.35696  0.2207   0.2588   0.2886  748.0410   0.0000       2.05700   324.8037      -102.050       0.00000       0.00000       0.00000       0.00000       161.704       85.7620       0.00000       0.00000       0.00000       0.00000
   1  24 3504.2186    3.0154  3.0764 10.1186  0.0000      0.258109  0.2599   0.1326   0.5112    1.5542   0.0000      0.604758   189.1123       90.4471       0.00000       0.00000       0.00000       0.00000       254.345       120.529       0.00000       0.00000       0.00000       0.00000
   2  11 1810.3013    0.3814  0.9935  8.4871  0.0000       3.91179  0.1708   0.0279   0.2039    0.5955   0.0000       3.69091   500.8826      -1.54195      -47.2231       36.5992       0.00000       0.00000       126.951       96.5735       42.0259       12.4759       0.00000       0.00000
   2  12 1945.8664    0.5962  0.3930  9.5489  0.0000       7.38093  0.0740   0.0570   0.1033    0.3363   0.0000       3.96662   425.5361      -31.5014       11.2204       8.32298       0.00000       0.00000       58.1417       43.2756       22.3518       6.36962       0.00000       0.00000
   2  13 2082.1369    0.8381  0.8546  7.8802  0.0031       4.80518  0.1113   0.0514   0.1730    1.5093   0.0000       1.94711   421.2559      -39.5108       26.3764      -6.16148       0.00000       0.00000       77.5558       55.0144       28.6864       7.92072       0.00000       0.00000
   2  14 2217.5998    0.9799  0.7049  5.1762 -0.0021       1.87930  0.1468   0.0633   0.1387   20.1437   0.0000       2.14309   382.0639      -12.7965      0.621528       3.12129       0.00000       0.00000       77.3270       56.3313       35.5567       10.7056       0.00000       0.00000
   2  15 2352.3889    1.4129  0.9169  5.6487 -0.0018       4.24358  0.0963   0.0932   0.1825   31.4093   0.0000       1.63347   444.2414       20.8041       25.1697       5.07869       0.00000       0.00000       60.5171       43.8587       24.7838       7.97621       0.00000       0.00000
   2  16 2486.0023    1.6069  1.1949  8.9577  0.0000       3.25908  0.1162   0.0899   0.2232    2.6319   0.0000       1.90067   460.3285       59.1692      -30.8492       14.3972       0.00000       0.00000       63.8973       49.7623       26.1194       9.15550       0.00000       0.00000
   2  17 2619.7595    2.1723  1.1761  9.4845  0.0000       2.78095  0.1217   0.1220   0.1927    3.1468   0.0000       2.03193   441.8252     -0.549909       4.26792      -16.1997       0.00000       0.00000       57.6138       50.2006       24.5507       9.87518       0.00000       0.00000
   2  19 2889.5847    3.9103  0.6841 11.7821  0.0000      0.820679  0.0775   0.2722   0.1383    0.7916   0.0000       1.74092   397.8438      -3.21457      -5.05922      -4.08050       0.00000       0.00000       54.2921       42.8099       18.5040       7.45465       0.00000       0.00000
   2  20 3024.6816    4.1614  0.8920 10.2658 -0.0023      0.454647  0.1230   0.2591   0.1933    5.9093   0.0000       1.57575   456.1009       14.6900      -9.16571       6.76553       0.00000       0.00000       75.8968       68.7374       23.4448       9.02486       0.00000       0.00000
   2  22 3295.0478    4.1742  1.6754  3.5182  0.0000       1.97856  0.1477   0.1954   0.2117 1000.0000   0.0000       1.37815   458.9246       80.1311      -3.37803      -9.66293       0.00000       0.00000       60.8853       52.9039       33.5613       11.9166       0.00000       0.00000
   2  23 3430.5664    3.4031  2.1070 11.0564  0.0000    -0.0355308  0.1571   0.1454   0.2560    1.1083   0.0000      0.805192   376.4400      -41.3598      -38.7357       11.9438       0.00000       0.00000       82.0312       65.1243       41.0109       13.4264       0.00000       0.00000
   3  11 1865.2102    0.4457  0.5019  8.9358  0.0221       3.70590  0.0691   0.0378   0.1363    0.3054   0.0000       3.75735   386.2587       5.68899       20.2937       1.34805      -3.53514       5.43245       36.5625       36.3844       23.5022       12.7599       5.54157       1.28449
   3  13 2137.8170    0.7256  0.8477  9.3848 -0.0016       9.25172  0.0911   0.0485   0.1562    0.4178   0.0000       2.64567   459.9163      -29.5333      -18.4813    -0.0606462    -0.0241663      0.352214       40.6669       39.7638       26.5433       12.8599       6.44018       1.82270
   3  14 2273.5413    1.0634  1.0539  9.2490  0.0000       5.55923  0.0928   0.0589   0.1767    0.8031   0.0000       2.29663   391.7349      -38.0492       13.4502       2.93987      0.157059      0.759046       29.9561       30.9952       21.7208       13.8222       5.84887       2.06543
   3  15 2407.7218    1.4182  1.0829  9.9179  0.0032       3.47026  0.1109   0.0829   0.1797    0.8607   0.0000       2.25645   389.0237      -47.7854       43.7398       1.85195      -5.92842       1.96273       41.7245       41.5088       29.5128       14.3028       7.37071       2.23820
   3  20 3082.4420    4.2892  1.1175 11.2458  0.0000       2.77555  0.0848   0.2153   0.1708    1.7745   0.0000       1.45004   381.1519      0.696713      -25.1289       2.96471      -11.0721     -0.259265       31.6037       29.8029       21.8854       12.8591       5.23134       1.60068
   3  21 3217.7264    4.1796  1.2598 11.4582  0.0000       2.03506  0.0867   0.2096   0.2133    1.7265   0.0000       1.35427   481.8336      -23.1969      -7.35219       4.21136      -2.22355      -2.64852       33.9626       29.7295       23.1669       13.4054       6.02998       1.67647
   3  22 3353.5416    3.5477  0.9528 13.0520  0.0000       1.84102  0.1015   0.2200   0.1957    0.3808   0.0000       2.35875   418.8636       22.1619       50.1752       8.93276      -2.19223      0.651206       46.0361       46.4759       26.9535       13.6240       5.58345       1.55759
   3  23 3489.4120    3.0413  2.3029 11.6415 -0.0024      0.182913  0.1487   0.1237   0.2778    0.4420   0.0000      0.766331   508.4153       49.5702      -36.7871      -31.4725      -1.28412    0.00269002       52.1568       53.2972       32.7950       22.1719       7.81542       3.28802
   3  25 3762.6050    2.0866  6.1621 10.2943  0.0000      0.222164  0.2593   0.0560   0.4840    0.3015   0.0000      0.223736   675.3062       72.3521      -101.674      -34.8039       6.75804       9.07284       90.3453       87.8757       62.0652       37.3456       15.6612       5.01009
   4  12 2051.7503    0.5735  0.7655  9.3923 -0.0136       8.26508  0.0702   0.0326   0.1441    0.2071   0.0000       2.80754   404.3183      -12.4071      -19.3198       6.91471      -4.64411       3.29628       18.4031       21.4164       16.7687       13.0559       7.16365       3.69958
   4  13 2188.3761    0.7735  0.6812  9.5719  0.0000       5.17551  0.0648   0.0417   0.1108    0.2832   0.0000       2.30288   426.5146       6.65373       18.7218      -8.68160       6.98529      -3.33178       19.0541       21.3061       17.3609       11.3968       6.74376       3.25336
   4  14 2324.1267    1.2980  0.9002  8.5358  0.0000       5.68326  0.0855   0.0603   0.1523    1.3831   0.0000       1.75506   456.9866       51.4534      -12.1583      -14.3079      -11.8056      -2.44336       24.8565       26.8265       19.6717       14.5191       8.22213       3.46091
   4  15 2458.6777    1.5010  0.9569 10.5313 -0.0007       3.91842  0.0971   0.0739   0.1428    0.5076   0.0000       1.82225   397.6245      -29.7454      -10.9751       12.7650       2.08087      -1.20558       32.6805       34.1299       27.9684       16.3248       8.78597       4.40539
   4  17 2728.3530    3.0618  0.9620 10.0444  0.0011      0.882545  0.1521   0.1673   0.1454    3.5590   0.0000       1.54506   426.8684      -23.7268      -4.05241       5.00755       3.72470      -2.72134       71.2920       76.5735       54.6736       27.0969       11.1207       3.65949
   4  18 2864.1946    3.3280  0.9998  0.6786  0.0000       1.86214  0.0677   0.1530   0.1569 1000.0000   0.0000       1.18812   428.5665       2.99386       32.9077      -1.84042      -2.67379       1.42318       18.1496       17.8251       17.0407       10.5690       6.47401       3.64253
   4  19 3000.1647    4.0580  0.6924 12.5885  0.0000       2.45179  0.0564   0.2183   0.1120    0.3843   0.0000       1.62556   417.2438       21.1904      -5.01577       10.9397       10.6110      -1.56681       15.1032       17.8125       15.6692       10.4603       6.22886       3.25349
   4  21 3271.6923    3.8487  1.4701 11.3373  0.0000     -0.230630  0.1011   0.1668   0.1859    1.2256   0.0000       1.29547   414.3888       1.61241       30.8980      -7.10996      -3.07620      -5.46598       27.8399       25.5675       22.0688       16.3984       9.50428       4.49365
   4  22 3407.8773    3.4960  2.0361  6.2455  0.0023      0.280479  0.0999   0.1187   0.2267   10.8782   0.0000      0.510629   457.4576       24.1534       44.5864      -23.1891       9.39075      -5.47157       28.6141       28.1702       23.5577       16.8430       10.4962       4.54953
   4  23 3544.8042    2.8946  2.8353 10.9988  0.0000      0.801205  0.1355   0.0922   0.2846    0.4160   0.0000      0.420597   473.7557      -16.3624       63.9849      -4.71731       3.02840       5.52966       36.3976       35.5089       28.4109       23.4790       14.5434       6.22783
   4  24 3681.8171    2.4811  4.4100 10.0604  0.0000      0.719529  0.1685   0.0605   0.3350    0.4477   0.0000      0.251626   431.7213      -25.8319      -78.8619       11.5287       2.01827      -5.10536       46.3917       47.2361       39.7689       27.3971       15.4267       7.96132
   5  12 2098.4500    0.6530  0.5214  9.4667  0.0058       3.03871  0.0483   0.0368   0.0907    0.1739   0.0000       2.46194   434.8158      -24.0013      0.513431     -0.344938       5.48824      -4.04816       15.6652       16.7196       16.3358       9.99250       6.20706       3.34405
   5  14 2371.1432    1.3642  0.8499  9.6762  0.0000       4.62963  0.0621   0.0607   0.1067    0.4598   0.0000       1.45878   407.0868      -18.9036       3.08843      -25.6110      -6.08594       1.82964       16.6911       19.1592       16.1870       11.2088       7.01550       3.59894
   5  15 2506.1366    1.8262  0.8116 10.9790  0.0001       5.85256  0.0642   0.0831   0.0983    0.2700   0.0000       1.74305   440.2263       18.0287      -6.59476      -2.64797       6.35697      -4.97925       14.7725       16.9070       14.4095       12.2285       6.66822       4.51264
   5  16 2641.1602    2.2336  1.0317 10.5730  0.0003       2.50417  0.0690   0.0973   0.1295    0.7758   0.0000       1.78056   454.0852      -13.6414       9.36656      -18.1594     -0.536752      -2.55876       16.8450       18.2311       15.3237       11.9869       7.95574       4.55334
   5  17 2777.3139    3.1781  0.7055 11.3800  0.0000     -0.163644  0.0480   0.1599   0.1042    0.6439   0.0000       1.20935   432.5438       8.19683       3.69421       16.6599      -3.71720      -2.71406       11.7116       11.8617       11.2006       9.23823       6.65861       3.84818
   5  19 3050.0035    4.1260  0.8965 11.8762  0.0007       4.32183  0.0672   0.1902   0.1238    1.0117   0.0000       1.69181   451.1266      -15.3526       15.7244       1.61896      -2.85655       1.63992       13.9485       17.3217       12.5828       11.1432       7.63492       4.41834
   5  21 3322.4955    3.9032  1.3496 11.9343  0.0004       1.67717  0.0847   0.1709   0.1684    0.9301   0.0000       1.03158   476.7922       28.1963      -15.2708      -7.20622       9.75716      -5.41435       17.7102       18.9128       18.8651       13.4951       9.09501       5.36791
   5  22 3459.4496    3.1901  2.0405 11.4203  0.0000       1.12442  0.1126   0.1110   0.2040    0.5596   0.0000      0.769141   430.5820      -43.4937       1.20162       35.6556      0.692340       7.33696       22.6702       25.2397       21.4634       17.9435       12.0188       7.37815
   5  23 3596.4386    2.8605  3.1876 10.2090  0.0134      0.186186  0.1330   0.0796   0.2591    0.6000   0.0000      0.375114   467.8829      -38.6736       45.3930      0.985797      -2.65028       14.6448       26.3820       31.5974       27.0811       20.8270       14.5637       8.42498
   5  24 3733.6938    2.1762  5.0343 10.2920  0.0000      0.101996  0.1709   0.0466   0.3291    0.2307   0.0000      0.196181   500.8179       24.2123       59.2611       9.02365       7.66127      -23.3392       34.5509       40.6228       34.7135       28.3712       18.2847       11.2060
   5  25 3871.3924    1.8385  6.3911 10.0949  0.0000      0.146755  0.2049   0.0360   0.4062    0.1659   0.0000      0.155809   413.7891       19.2658      -2.83366      -26.8817      -50.0803       4.26728       44.4388       48.9896       42.4692       33.4002       23.4554       13.3214
   5  26 4009.2026    1.6110  9.4187  9.6607  0.0000     0.0865957  0.2762   0.0282   0.5368    0.1469   0.0000      0.112990   487.1118      -40.3644       32.8797      -93.6073     0.0532670       4.55629       54.2357       64.2625       54.3287       42.5361       26.7281       16.2881
   6  10 1866.1605    0.3737  0.2806  9.1392  0.0001       21.3247  0.0320   0.0282   0.0709    0.0926   0.0000       6.59723   440.9681      -12.4874       22.8261       6.30119       8.05365      0.531675       7.35175       9.84399       7.81367       5.58506       6.76144       4.00744
   6  11 2004.1384    0.5146  0.4072  9.1981  0.0000       12.3837  0.0451   0.0293   0.0691    0.1222   0.0000       3.15229   437.7556       8.66967       20.2050       16.6722      -4.65380       2.64649       8.58541       8.48164       9.86931       8.49165       4.97417       3.78191
   6  13 2279.8529    1.0951  0.8653  9.2589  0.0000       4.33823  0.0502   0.0458   0.1116    0.3571   0.0000       1.27427   430.6813      -4.09704       32.7538      -6.40782      0.175860      -2.99858       11.3202       12.7710       11.4975       8.81267       7.19600       4.60516
   6  14 2415.5606    1.3442  0.7543 10.5498  0.0000       3.90354  0.0930   0.0619   0.1060    0.2435   0.0000       1.67059   441.0256       30.4134       17.2745      -8.05834      -13.7994       3.14818       29.3255       33.3661       27.6609       16.9450       9.47016       5.81811
   6  15 2551.1411    1.9059  0.8804 11.2231  0.0000       3.28517  0.0620   0.0799   0.1088    0.2311   0.0000       1.51505   442.4576     -0.994758      -2.96480      -11.8294       5.16187      -6.11836       12.0801       15.0312       12.9972       9.81813       9.01745       4.74115
   6  16 2687.1248    2.4335  0.9712 10.8793  0.0000       4.74980  0.0590   0.0982   0.1075    0.4231   0.0000       1.45017   447.6634       12.3612       10.4459       14.7169      0.538264       5.21023       10.9419       11.7286       11.3948       9.73002       6.65995       4.80317
   6  17 2823.6669    3.1501  0.6449 11.8694  0.0000      0.387405  0.0627   0.1496   0.0877    0.2669   0.0000       1.50198   436.2249      -13.9763       13.1949       9.52134       2.61709      -4.53795       18.3138       20.8338       17.2941       11.8744       7.34345       4.12568
   6  18 2960.6499    4.0774  0.7643 11.6550  0.0000       1.97622  0.0467   0.1762   0.0880    0.4903   0.0000       1.09738   432.1320      -2.20258       14.7741      -4.64068      -6.62775      -1.87349       10.1081       11.1600       10.5533       8.58655       6.06784       3.72968
   6  19 3097.1403    4.3184  0.8411 12.4129  0.0000      0.887558  0.0520   0.1736   0.0990    0.3253   0.0000       1.18979   439.0861       12.2832       28.9552       6.92464       10.4629       7.55007       10.0462       11.7003       10.7938       8.98948       6.40471       4.08988
   6  20 3234.0201    4.0110  1.0022 12.1820  0.0000       2.87432  0.0611   0.1579   0.1218    0.4077   0.0000       1.21637   421.9201      -8.94117       29.0842      -8.71775      -20.4066      -1.75725       14.1213       16.7133       14.5307       11.5629       7.72587       4.73128
   6  21 3370.9874    3.5089  1.6469 11.5021 -0.0013       1.55211  0.0880   0.1147   0.1656    0.4998   0.0000      0.928649   436.3465      -5.05142       32.4313       12.5898      -27.4693       2.81263       15.6321       18.0249       15.8597       12.9145       10.1270       7.05086
   6  22 3508.4432    2.9807  2.3953 10.7899 -0.0017       1.33448  0.1030   0.0780   0.1987    0.4413   0.0000      0.487304   407.1159      -16.9377      -7.43844       10.9770      -16.2728       6.30639       18.8057       21.5587       20.3339       16.5255       11.6333       7.87602
   6  23 3646.0858    2.4911  3.7548 10.4116  0.0000      0.695224  0.1367   0.0562   0.2637    0.2910   0.0000      0.311681   458.7040      -25.7327      -5.15727       13.4713       9.83894      -4.00517       23.3300       27.7956       26.6162       20.5237       15.7157       9.74660
   6  24 3783.8818    2.0583  5.3528 10.2088  0.0000     0.0817755  0.1786   0.0412   0.3375    0.1850   0.0000      0.194470   444.7554       34.7840       6.64596      -40.0665       27.0973       18.8183       30.0226       35.2209       32.0487       26.7663       20.1097       12.9668
   6  25 3922.1925    1.6535  7.3236 10.1319  0.0000      0.275360  0.2277   0.0304   0.4395    0.1057   0.0000      0.138351   424.4906      -25.2344       11.7475      -20.4836      -12.0972       15.2899       37.1259       45.0126       39.9292       34.1794       25.6180       16.3962
   6  28 4338.4410    1.0704 15.1992  9.5480  0.0009     0.0442800  0.4662   0.0181   0.8573    0.0772   0.0000      0.116440   413.5130       62.9813       47.6168       22.4408       9.67180       11.8648       61.9689       73.5686       69.2670       58.3012       41.3820       27.2594
   7  10 1906.8456    0.4212  0.3668  8.8949  0.0000       12.1253  0.0475   0.0279   0.0756    0.1231   0.0000       3.52769   436.3754      -6.25977      -1.27687      -10.6642      -2.32089      0.396092       8.09737       11.2826       10.9688       7.66054       6.99789       4.07486
   7  11 2045.8838    0.5633  0.4842  9.3283  0.0031       7.55232  0.0368   0.0286   0.0777    0.1226   0.0000       2.44909   440.4339       21.3114       19.6910       2.23404      0.755970       2.16947       7.48697       8.27286       8.43832       6.88311       4.93774       3.71906
   7  12 2184.6741    0.8782  0.5931  9.6494  0.0000       9.21928  0.0427   0.0389   0.0744    0.1616   0.0000       2.01068   439.5154      -4.11304       10.9021      -2.20248     -0.161241       2.10694       8.48731       8.88146       7.60215       6.94234       6.32235       5.44408
   7  13 2322.1768    1.2115  0.8540  9.5469  0.0000       1.68086  0.0791   0.0458   0.0971    0.3424   0.0000       1.21234   413.2343      -10.4583       17.6578      -2.38833     -0.742160      -5.50320       23.3386       30.1507       28.6036       21.8158       14.3894       8.11720
   7  14 2458.2437    1.6047  0.9760  9.8116  0.0000       3.12736  0.0534   0.0586   0.1114    0.3978   0.0000       1.16659   432.7579       3.44040       15.4291      -10.9569      -8.28295       1.88438       9.26176       10.4547       10.8799       9.13865       6.81047       4.59565
   7  15 2594.3226    2.0742  0.8043 10.9896  0.0000       4.80135  0.0488   0.0820   0.0968    0.2267   0.0000       1.50867   434.4865      -4.57637       13.1341      -7.26535       7.54858       5.71534       8.25443       9.35388       8.67423       7.40690       5.91743       5.21600
   7  16 2731.1134    2.8686  0.7813 11.2614  0.0000      0.693545  0.0453   0.1108   0.0890    0.2892   0.0000       1.09570   447.5265       11.7489      0.281198      -10.5129      -4.94749      -4.45172       9.11701       10.2883       9.98264       7.85822       6.37546       4.37768
   7  17 2868.4177    3.2455  0.8598 12.1495  0.0000       4.47766  0.0497   0.1250   0.1022    0.1954   0.0000       1.27645   432.4529      -4.28953       14.3048      -1.38227      -16.2017       3.87134       8.79027       10.9186       9.75700       8.01290       6.39956       4.51792
   7  18 3005.6446    4.1112  0.7683 12.2614  0.0007       1.80550  0.0471   0.1645   0.0882    0.2438   0.0000       1.32932   449.4203      -11.9529       10.0879      -15.3588      -1.99054       2.33918       9.00587       9.77588       8.68002       7.97563       6.56761       4.26699
   7  19 3142.6818    4.2838  0.7944 12.5586  0.0000       1.14582  0.0462   0.1682   0.0870    0.2612   0.0000       1.12549   441.6926      -6.44481       27.0607      -18.9675       2.10622       3.16970       8.66464       10.3291       9.66403       8.21354       6.13459       4.45393
   7  20 3279.8855    3.8265  1.3271 12.3425  0.0000       2.31779  0.0688   0.1259   0.1339    0.2579   0.0000       1.01772   429.6764       15.2665       1.86667      -9.14431       10.1467      -4.03346       10.5905       12.6478       12.0630       10.0392       7.79476       5.88588
   7  21 3417.6497    3.2952  2.2722 10.9163  0.0000       1.19722  0.0889   0.0819   0.1673    0.3420   0.0000      0.472001   439.6355      -19.9432      -7.03424      -9.94766       3.24771      -1.77172       13.2438       15.3963       15.1250       12.7546       10.2669       7.18339
   7  22 3555.3564    2.6978  2.5922 11.5216  0.0000      0.910793  0.1080   0.0700   0.1910    0.1754   0.0000      0.511659   437.9800       33.2209      -2.85213       10.9501      -7.04810       12.0494       16.1326       17.8576       17.3038       15.7859       11.8710       9.14540
   7  23 3693.3697    2.2421  4.3594 10.5665  0.0000      0.219247  0.1355   0.0427   0.2669    0.1480   0.0000      0.231216   424.1904      -47.1091      -23.6745       18.0603       15.4273       10.7380       21.5272       24.9134       24.1096       20.3915       15.7739       11.5198
   7  24 3831.9389    1.9904  5.6528  9.8791  0.0000      0.395815  0.1659   0.0327   0.3017    0.1529   0.0000      0.154867   425.6571       1.58237       33.8768       27.2952      -1.82870       9.36260       25.2916       29.7575       28.6645       24.4669       18.6982       13.5115
   7  25 3970.8243    1.6357  7.4470  9.8294  0.0000     0.0418452  0.2009   0.0257   0.3941    0.1041   0.0000      0.127286   415.3014       25.6265     -0.995203       16.6008      -28.1425      0.120192       30.7453       36.3509       35.4167       31.2598       22.3930       15.8337
   7  26 4109.2342    1.4439 10.3508  9.4150  0.0000     0.0909043  0.2598   0.0201   0.4943    0.0914   0.0000     0.0926782   525.5097      -48.6910      -60.8584      -16.0103       22.5618      -22.3176       35.5817       45.2392       41.7515       36.4439       27.4802       20.0282
   8   9 1806.2176    0.3613  0.2433  9.2466  0.0000       10.7802  0.0267   0.0263   0.0574    0.0786   0.0000       5.05994   424.9435     -0.797877       10.5857      -6.50313      0.416089       2.90492       4.96487       5.76985       5.11568       5.47483       4.28844       3.23247
   8  10 1946.1902    0.4890  0.4868  9.0409  0.0000       14.5359  0.0509   0.0245   0.0689    0.1033   0.0000       3.15956   430.8437       1.35451       15.1927       8.64016      -6.54664       3.42777       8.46914       7.97627       5.62421       7.45365       7.22964       5.38532
   8  11 2086.2162    0.6551  0.5058  9.2525  0.0000       6.59509  0.0397   0.0289   0.0669    0.1320   0.0000       1.88858   437.9182       2.43107       13.3709      -1.71197       6.32204      -5.23658       6.41755       9.38169       7.66119       7.50392       5.66676       3.67684
   8  12 2225.1976    0.9641  0.6744  9.8455  0.0000       4.53139  0.0381   0.0383   0.0849    0.1535   0.0000       1.48420   431.1669       17.4065       21.7584      -2.10937      -5.88608       2.85526       6.39410       8.00885       7.45782       6.67442       5.12252       3.95357
   8  13 2362.9051    1.2285  0.8818 10.3034  0.0001       3.40575  0.0467   0.0463   0.1010    0.1872   0.0000       1.20616   450.7916      -5.37397       14.8474       4.40899       1.44175      -1.87657       6.99869       8.73130       7.50697       7.84752       5.94028       4.81201
   8  14 2499.6862    1.8167  0.7842 10.5742 -0.0003       6.82731  0.0415   0.0680   0.0850    0.1900   0.0000       1.17264   420.6911       2.80840       17.3188      -6.93292     -0.306667       2.85665       6.46386       7.79219       7.24553       6.56776       5.21652       4.17246
   8  15 2636.2433    2.3991  0.9036 11.0648  0.0000       3.23680  0.0518   0.0810   0.0861    0.2457   0.0000       1.28836   428.2101      -15.6641       17.3700     -0.428290       2.40736     -0.901911       7.44897       9.36726       8.74673       7.06614       6.15970       5.37470
   8  16 2773.7258    2.7473  0.8072 11.6799  0.0000      0.635597  0.0450   0.0982   0.0847    0.1974   0.0000       1.35879   435.0507      -3.25286       15.6425      -4.41301      -1.55891      -5.45434       6.89301       8.74425       8.35220       7.42313       5.83949       4.15420
   8  17 2911.5228    3.6929  0.8144 12.0953  0.0000      0.202524  0.0442   0.1334   0.0812    0.2253   0.0000       1.43413   430.8551       5.21908       13.1598       11.8009      -1.74551      0.653156       6.54058       8.14274       8.12488       7.12109       5.46896       4.33286
   8  18 3049.0313    4.1276  0.7746 12.7342  0.0000      -1.16724  0.0437   0.1558   0.0842    0.1888   0.0000       1.85724   441.6438       13.8104       15.7503       11.7011       7.55341     -0.453362       6.82350       7.99576       8.37089       7.41669       5.56834       4.11363
   8  19 3186.7657    4.1314  1.0876 12.5374  0.0046       2.90253  0.0558   0.1388   0.1142    0.2487   0.0000       1.84036   428.4837       10.2614       12.3816      -3.39207      -6.64485      -4.89004       8.53500       11.0517       10.3592       9.56662       7.23349       5.07679
   8  20 3324.1180    3.5489  1.6098 12.1650  0.0023     -0.171338  0.0688   0.1017   0.1602    0.1932   0.0000      0.829338   426.8190       6.02641       2.66661      -9.22606       12.2266      -7.28042       10.2829       12.8718       12.0352       11.1484       8.66786       6.05663
   8  21 3462.4572    2.9631  2.1248 11.6949  0.0000       1.43953  0.0869   0.0747   0.1609    0.1581   0.0000      0.505539   419.5832       14.8843       25.9244      0.638976       9.23936       4.71308       11.7602       14.7130       13.6540       12.1960       10.1830       7.68105
   8  22 3600.7682    2.4994  3.0972 11.3952  0.0000   -0.00106317  0.1122   0.0573   0.2040    0.1298   0.0000      0.404630   432.8834      -6.14238       35.5704      -5.13550       17.0824      -11.5836       15.4239       18.9771       17.8325       16.4529       12.8571       9.95617
   8  23 3739.1181    2.1312  4.9020 10.4234  0.0000    -0.0387502  0.1398   0.0367   0.2647    0.1270   0.0000      0.168924   442.0414      -39.2632       5.80462       29.7690       28.4755      -12.1421       18.4868       22.6423       21.3798       19.5184       15.9885       11.8790
   8  24 3878.2041    1.8721  6.6193  9.9758  0.0000      0.300692  0.1695   0.0276   0.3171    0.1038   0.0000      0.118685   424.7503      -67.4708       21.8908       2.14994      -15.7491       12.3507       21.4369       25.8817       25.4586       22.3648       18.7397       14.4289
   8  25 4017.7016    1.5452  8.2180  9.7595  0.0000      0.187759  0.2016   0.0220   0.3978    0.0871   0.0000      0.109972   454.2736      -49.8264      -26.6655       20.1576       39.8400       4.15221       24.5971       30.4020       30.1152       27.1628       21.6248       16.2139
   8  26 4156.3870    1.2994 11.5196  9.5134  0.0000   -0.00328838  0.2785   0.0173   0.5227    0.0703   0.0000     0.0935604   458.9731      -121.460       65.8375       1.18987      -21.5392      -11.0374       32.3568       38.2462       38.0238       35.1964       27.8717       21.1699
   8  28 4434.5244    0.9509 16.6651  9.4709  0.0000     -0.369883  0.4694   0.0144   0.8421    0.0597   0.0000      0.104013   528.0520       2.92753       12.7957       11.1915      -13.6030      -48.0836       48.6197       60.5801       57.6339       51.9561       43.4286       32.1849
   9   8 1702.4640    0.2436  0.2945  8.9863  0.0007       21.6931  0.0318   0.0157   0.0597    0.0650   0.0000       7.32703   433.6088     -0.892027       8.00637      -2.41425      -7.08770     -0.552322       5.60810       7.20420       7.16292       6.50029       5.37001       3.12658
   9   9 1843.7355    0.3607  0.3986  8.9907  0.0000       13.7024  0.0336   0.0191   0.0703    0.0808   0.0000       3.59597   436.8501       3.38551       14.7937      -4.25241      0.257461       3.84707       4.73814       5.41666       6.27886       4.87542       4.58476       3.57765
   9  10 1984.2308    0.5156  0.4687  9.1416  0.0000       7.14972  0.0314   0.0240   0.0696    0.1091   0.0000       2.47178   437.5927      -3.94045       21.2705       7.32851      -8.47966      0.984045       5.20797       6.22510       6.59850       5.30770       4.19720       3.68653
   9  11 2125.1724    0.7403  0.6582  9.4082  0.0000       6.70189  0.0390   0.0293   0.0811    0.1285   0.0000       1.83922   438.5616      -2.60358       22.8118       7.25188      -2.03205      -1.35424       5.68297       7.81725       7.72905       7.15026       5.44925       3.97910
   9  12 2264.7048    0.9532  0.7168  9.9216  0.0000       7.49686  0.0420   0.0364   0.0819    0.1341   0.0000       1.80810   447.7674       7.92710       5.18637      -6.67540       1.15551       7.72504       5.63005       6.68921       7.23355       6.20023       5.15847       3.97129
   9  13 2402.3449    1.4106  0.7601 10.4209  0.0000       1.42367  0.0432   0.0503   0.0793    0.1637   0.0000       1.33915   436.8449      -2.58440       12.2373      -9.44978      -1.01453      0.933695       6.02246       6.93844       7.66557       7.39745       5.28681       4.21827
   9  14 2539.5851    1.8198  0.9417 10.8659  0.0005      0.776096  0.0492   0.0598   0.0919    0.1777   0.0000       1.18209   445.6780     -0.754501       6.75813       5.86325       4.87571       3.93970       7.00244       8.33591       8.69395       7.66864       6.09669       4.74136
   9  15 2677.0289    2.4848  0.9364 10.9140  0.0000      0.834912  0.0477   0.0788   0.0851    0.2545   0.0000      0.921504   431.1099      -1.32620       16.9456     0.0461122      -5.38935       2.67357       5.82788       7.16962       6.84297       6.75154       5.63258       4.31974
   9  16 2815.2251    3.0454  0.8243 11.9778  0.0000       2.23247  0.0431   0.1065   0.0853    0.1718   0.0000       1.10833   438.1055       6.17662       11.6017      -10.2075      -6.41202      -1.16197       6.62152       8.25330       7.84308       7.10141       5.43990       4.38720
   9  17 2953.5113    3.8338  0.8303 11.6888  0.0000       1.25932  0.0434   0.1264   0.0781    0.2570   0.0000      0.998483   432.5856      -2.69290       7.39700       5.73928     0.0636569      -1.29064       5.70358       6.50721       6.65757       5.66661       5.32028       4.29463
   9  18 3091.4203    3.9804  0.8903 12.4291  0.0000       2.14127  0.0435   0.1349   0.0922    0.1995   0.0000       1.04214   436.8232       13.9811       11.9430     0.0859828       7.30506       7.29821       6.00924       7.50028       7.00262       6.63389       5.33611       4.30502
   9  19 3229.6422    3.9777  1.2213 12.4136 -0.0002       4.23581  0.0620   0.1214   0.1193    0.2238   0.0000       1.29294   426.4183       10.4849       9.43876      -2.75510       1.33525       2.64046       7.45272       8.56603       7.90541       7.83927       7.48406       5.26541
   9  20 3367.7143    3.4652  1.6755 12.1856  0.0007      0.774134  0.0783   0.0903   0.1323    0.1591   0.0000      0.857590   443.3560       11.9247       15.2135      0.877786       4.66635      -2.90141       8.69718       10.7596       10.6410       9.50161       8.16320       6.53812
   9  21 3506.2726    2.9158  2.4885 11.4572  0.0001       1.01977  0.0942   0.0642   0.1557    0.1287   0.0000      0.412085   440.5498      -3.24109       31.9690      -20.4546       11.9049      -7.75976       11.5677       14.2707       13.5966       12.2322       11.0603       8.16829
   9  22 3645.1282    2.3551  3.8912 10.8954  0.0000      0.427046  0.1163   0.0436   0.2170    0.1057   0.0000      0.249471   436.2490      -11.1781       6.36043       9.65077       1.47959      -3.41204       13.7970       16.4824       16.7019       15.1724       13.0765       10.1819
   9  23 3784.4424    2.0450  5.3803 10.2927  0.0000      0.387243  0.1413   0.0322   0.2614    0.1040   0.0000      0.155291   459.4948      -16.2937       20.9242       26.0707      -14.2332      -3.31492       16.6391       20.3257       20.2055       18.8119       15.9159       12.0492
   9  24 3923.5308    1.6905  6.5087 10.3127  0.0000      0.430255  0.1723   0.0262   0.3221    0.0744   0.0000      0.143378   437.6560      -6.44941       11.3364      -5.90810      -4.80243      -14.0203       19.2362       24.8181       23.8534       22.0001       18.8906       14.2483
   9  25 4063.5761    1.4641  8.8743  9.6976  0.0000      0.319904  0.2107   0.0199   0.3901    0.0743   0.0000      0.103427   439.7657     -0.769525      -8.97568       8.46299       33.0189       3.98588       23.1799       28.6762       26.7774       26.1765       22.0235       17.6084
   9  27 4341.2222    1.0287 14.4685  9.4844  0.0000     -0.386941  0.3776   0.0145   0.6671    0.0566   0.0000      0.101421   438.9296      -15.5822      -10.2348      -9.73592       38.3558      0.273039       35.0139       44.2478       43.7336       40.8008       33.6824       26.8881
  10   8 1737.8352    0.3115  0.2872  9.0617  0.0013       10.9021  0.0327   0.0183   0.0502    0.0724   0.0000       5.22666   436.3119      0.488109       7.07426       8.94833      -6.02535      -4.53076       4.62013       6.77040       7.18732       6.69415       4.73219       4.00605
  10  10 2021.5652    0.6150  0.4492  9.1106  0.0000       7.51266  0.0298   0.0259   0.0533    0.1114   0.0000       2.00568   437.0111      -3.14695       13.5617      -2.15142      -3.11970      -3.36107       4.35643       5.56237       5.37329       4.70084       4.05632       3.35607
  10  11 2163.0343    0.8371  0.6551  9.3450  0.0000       6.76720  0.0323   0.0306   0.0768    0.1553   0.0000       1.45172   436.0303      -6.23545       11.2850       3.64941       8.65999       3.70709       4.41655       5.40859       5.35907       4.95094       4.35679       3.28201
  10  12 2302.8771    1.0836  0.8146  9.9810  0.0000       3.82829  0.0425   0.0375   0.0849    0.1693   0.0000       1.33388   434.3302       3.50346       9.88565       8.28206      -4.68001      -1.64138       5.40518       5.99925       6.31877       6.10649       4.97107       4.21316
  10  13 2440.8725    1.5970  0.8532 10.3852  0.0001       3.21366  0.0421   0.0515   0.0783    0.1843   0.0000       1.09935   430.8526       4.66237       29.5910       9.64327      -1.44004      0.803149       5.63036       6.59813       6.31575       5.86262       5.23542       4.42695
  10  14 2578.6057    1.9996  0.9004 10.9342  0.0000       1.74165  0.0433   0.0635   0.0859    0.1814   0.0000       1.05937   441.8760       2.41663       7.35144      -5.42943       5.83559      -5.82752       5.36830       7.02290       6.97186       6.61655       5.46699       4.67499
  10  15 2716.9096    2.6510  0.8554 11.4301  0.0000       2.42728  0.0392   0.0854   0.0787    0.1695   0.0000       1.10367   429.0436      -5.88102       8.74151      0.996024       1.92297      0.167462       4.82769       5.85721       5.73592       5.48468       4.75933       3.70079
  10  16 2855.6274    3.3457  0.7269 11.8847  0.0000      0.522798  0.0343   0.1157   0.0722    0.1709   0.0000      0.991438   435.0956       7.73954       7.62600      0.639057      -3.11451      -10.3579       4.44646       4.80794       5.11612       5.42741       3.98433       3.63850
  10  17 2994.5458    3.9896  0.7527 12.2602  0.0000       1.93304  0.0356   0.1322   0.0722    0.1765   0.0000      0.916750   431.4105       1.50276       12.5710       1.83003      -7.87480     -0.203256       4.52578       5.32661       5.20179       5.08681       4.53742       3.46545
  10  18 3132.8522    3.8968  0.9326 12.6008  0.0000       2.01597  0.0443   0.1226   0.0921    0.1615   0.0000       1.10666   447.3718     -0.414670       6.54561      -1.42096       14.0444       1.99221       4.99723       6.38174       6.08052       5.39951       5.33835       4.46013
  10  19 3271.2897    3.6088  1.2902 12.5227  0.0000       2.31557  0.0617   0.1069   0.1098    0.1767   0.0000       1.15614   429.1908      -6.79106       25.0057       8.37133      -7.08880      -5.94508       6.61629       8.06029       8.24890       8.16118       6.44519       5.56596
  10  20 3409.9445    3.3744  1.7404 11.9858  0.0002      0.410608  0.0670   0.0850   0.1297    0.1404   0.0000      0.645059   432.4861       8.07663       19.7148      -5.28654      -11.8673       3.00402       7.57212       8.90095       8.93533       8.85377       7.48391       5.92888
  10  21 3549.2575    2.6397  2.6571 11.4160  0.0000       1.01865  0.0908   0.0541   0.1631    0.1049   0.0000      0.355952   436.6727       9.04788       24.2862       5.58348      -10.8884       15.0953       9.51536       11.4198       11.2526       10.6739       9.40097       8.23644
  10  22 3688.6539    2.2381  4.4402 10.7387  0.0000      0.964584  0.1180   0.0371   0.2308    0.0826   0.0000      0.198758   427.7156       3.43529       37.0596       4.26430      -1.97004      -10.8436       12.8086       15.5716       15.4452       14.5883       13.1148       10.2705
  10  23 3828.4386    1.8934  5.7090 10.3313  0.0000      0.925868  0.1468   0.0282   0.2641    0.0776   0.0000      0.163132   430.1321       3.57434       5.75243      -10.0550      -4.40763      -13.8719       14.2611       18.1871       18.7795       17.1780       14.7203       12.2866
  10  24 3967.8318    1.5949  7.4021 10.1336  0.0000      0.387927  0.1774   0.0232   0.3325    0.0674   0.0000      0.124258   427.4802      -52.1553       57.2948      -31.3732      -14.5348      -7.27838       18.1054       21.7290       22.5049       22.0393       18.0891       15.0274
  10  25 4108.1746    1.3804  9.7801  9.7025  0.0030      0.256967  0.2155   0.0178   0.4125    0.0615   0.0000     0.0981926   441.5007      -32.4378       27.4940      -1.87959      -24.5221       17.0837       20.7475       25.6881       26.3321       24.8588       20.9766       17.6481
  10  26 4247.2535    1.1438 11.9258  9.6124  0.0000     -0.168670  0.2780   0.0151   0.5220    0.0517   0.0000     0.0987174   437.0214      -7.79903       46.5939       18.7211      -23.9817      -31.2672       25.1526       30.3980       32.3418       29.4502       25.1280       20.9071
  11   7 1627.1095    0.2310  0.2119  9.0600  0.0000       11.4095  0.0234   0.0157   0.0522    0.0518   0.0000       8.40458   436.4504      -1.61128       12.5238       2.01486     0.0643421      -2.74259       3.68938       4.29030       4.67167       4.35229       3.61924       2.97446
  11   8 1772.2430    0.2987  0.3423  8.9495  0.0000       15.7257  0.0274   0.0154   0.0570    0.0650   0.0000       4.54087   441.2385       1.18585       7.86731      -4.18842      -1.37220      -2.94296       3.15075       5.12822       4.60880       5.11252       3.98011       3.58581
  11   9 1915.4532    0.4763  0.3542  9.1907  0.0000       9.96350  0.0241   0.0221   0.0471    0.0746   0.0000       2.62572   433.0793      -6.90203       14.7084      -7.11471       2.59489      -1.81428       3.05059       4.10021       4.07143       3.99817       3.68130       2.66734
  11  10 2058.1111    0.6444  0.5897  9.0564  0.0000       9.49820  0.0397   0.0233   0.0603    0.1176   0.0000       1.56048   435.1878      -1.23734       10.9124      -1.33000      -3.53475    -0.0627302       5.08279       6.98071       6.97977       6.41432       5.86783       4.15016
  11  11 2199.8204    0.8873  0.7349  9.3584  0.0000       4.36279  0.0363   0.0293   0.0727    0.1622   0.0000       1.23425   438.2649       8.41435       8.44449       2.73445      0.780570     -0.659953       4.09997       5.19342       5.44924       4.88081       4.50515       3.72090
  11  12 2340.0845    1.2868  0.7654  9.9723  0.0000       4.62722  0.0397   0.0420   0.0698    0.1830   0.0000       1.20804   438.8671      -1.25282       4.80905       2.16493       1.13680      -5.62606       4.73652       5.26334       5.06332       4.75630       4.84664       4.32367
  11  13 2478.4828    1.6917  0.8814 10.3034  0.0000       1.13601  0.0394   0.0522   0.0829    0.2151   0.0000       1.07153   439.9143       12.5858       8.99027      -7.47796     0.0513559       2.35284       4.47930       5.89665       5.78228       5.42589       4.32580       3.97180
  11  14 2616.8740    2.1090  0.9105 11.2225  0.0000       1.35839  0.0424   0.0651   0.0844    0.1798   0.0000       1.02095   441.7935      -1.04085       9.80493       5.06935       3.61090       3.20316       5.37834       6.53974       6.75847       6.02490       5.05950       4.20565
  11  15 2756.0673    2.7893  0.9635 11.4893  0.0000      0.816936  0.0426   0.0827   0.0844    0.1785   0.0000       1.01361   436.4340       7.84152       6.03927      -13.2701       4.95657       2.29716       4.25128       5.59975       5.50591       5.54616       4.45832       3.92814
  11  16 2895.4090    3.4670  0.7939 11.9753  0.0000       1.30216  0.0355   0.1095   0.0714    0.1620   0.0000      0.938168   444.7156       6.02688       15.0527      -1.47386      0.592653       8.61642       4.11498       5.38720       5.62881       5.64036       4.29589       3.56911
  11  17 3034.4574    4.1534  0.8248 12.3452  0.0000       2.74454  0.0370   0.1266   0.0716    0.1732   0.0000       1.01436   434.5923     -0.886334       18.8977      -1.46091       4.87243       6.35025       4.14332       4.90165       4.86849       4.86048       4.35925       3.70677
  11  18 3173.4074    4.0403  1.0562 12.7498  0.0000      0.667612  0.0493   0.1188   0.0927    0.1564   0.0000       1.13757   436.3247       10.8200      -1.56074       2.65844      -12.0152       12.8478       5.00287       6.19519       6.52745       6.16367       5.28011       4.37542
  11  19 3312.2825    3.5778  1.3402 12.1450  0.0000       1.39892  0.0578   0.0924   0.1036    0.1793   0.0000      0.815460   439.1595       11.7761       16.2238      -12.4005       11.9411      -9.17146       5.76618       7.23206       7.38906       7.37205       5.95832       5.14458
  11  20 3451.5497    3.0233  2.3019 11.6187  0.0000      0.743607  0.0802   0.0610   0.1372    0.1103   0.0000      0.439197   440.7853      -3.02380      -6.86814    -0.0540526       10.4804      0.901918       7.25830       9.69373       9.64247       9.37808       7.96245       6.89054
  11  21 3591.1181    2.5702  3.2030 11.2318  0.0000      0.527401  0.0964   0.0466   0.1713    0.0890   0.0000      0.268544   430.6424       8.85179      -2.42280       4.22929       17.7081       4.82661       9.01697       11.6470       11.4728       11.1045       9.81744       8.21943
  11  22 3731.1310    2.1725  4.4014 10.8038  0.0002      0.833215  0.1196   0.0346   0.2113    0.0747   0.0000      0.193586   457.2073       10.8422      -3.13459       2.87378       6.48418      -2.07006       11.6235       13.9363       14.7881       13.9453       12.0233       10.3603
  11  23 3871.2034    1.7997  6.1956 10.2802  0.0000      0.606365  0.1423   0.0247   0.2863    0.0656   0.0000      0.147369   430.7218       8.90098       47.5567      -7.37278      -20.4844      -19.3672       13.2291       16.1512       16.8094       16.3230       14.4873       11.7529
  11  24 4011.0520    1.4781  7.5503 10.1079  0.0000      0.237763  0.1739   0.0202   0.3276    0.0588   0.0000      0.120699   424.8536       12.7808       16.3746      -5.38950      -10.1891       15.5949       15.9444       19.4000       20.1398       19.5498       17.4939       14.2736
  11  25 4151.2986    1.2870 10.3125  9.8355  0.0000      0.133335  0.2293   0.0166   0.4150    0.0510   0.0000     0.0963426   428.2240       40.9940       24.0299       33.6449       12.2793      -6.63837       19.4972       24.3159       24.7857       24.2228       21.3741       17.6697
  11  27 4431.6492    0.9404 15.7496  9.5333  0.0000     -0.265766  0.4007   0.0124   0.6703    0.0457   0.0000     0.0961927   401.0021       11.1862      -7.88568      -8.56224       5.98623       16.5021       29.6879       37.3400       37.2361       37.2900       32.0517       27.5753
  12   7 1660.2420    0.2662  0.2523  9.0084  0.0000       4.06157  0.0219   0.0155   0.0443    0.0531   0.0000       5.60220   433.6611      -1.45616       8.88100      0.474117      -4.04409       2.65586       2.75432       3.28463       3.44890       3.01050       2.71333       2.75552
  12   9 1950.0561    0.4825  0.4410  9.1689  0.0000       8.48841  0.0263   0.0200   0.0556    0.0793   0.0000       2.26606   437.4943      -9.85175       12.0867     -0.913294      -3.17893       1.28084       2.75003       3.85996       3.76413       3.63798       3.18586       2.75472
  12  10 2093.7308    0.7124  0.5034  9.4115  0.0000       8.52967  0.0280   0.0268   0.0568    0.0966   0.0000       1.68337   436.2032      -2.07542       10.3724       2.43114       3.41569       1.97888       2.80148       3.97310       3.91024       4.12971       3.13797       3.08194
  12  11 2235.9207    0.9084  0.7811  9.7784 -0.0001       6.19977  0.0444   0.0289   0.0743    0.1292   0.0000       1.36789   436.6608       1.96928       14.1548      -3.70420      -6.01882       5.51789       4.85237       6.29852       5.85487       5.58584       4.88732       4.01902
  12  12 2376.3785    1.3068  0.8878 10.1062  0.0000       4.01389  0.0408   0.0387   0.0780    0.1808   0.0000       1.08723   441.3839       7.76557       10.4734    -0.0209396      0.286618     -0.570091       4.15259       5.08864       5.46502       5.52456       5.01439       4.09400
  12  13 2515.4894    1.7227  1.1105 10.3381  0.0000       2.56216  0.0488   0.0468   0.0895    0.2302   0.0000      0.964794   436.1041     -0.731764       14.0425      0.854858      0.125337      -3.16385       4.79587       5.79526       6.21082       5.75845       5.20251       4.58208
  12  14 2654.6561    2.3799  0.8599 11.3961  0.0000       2.71832  0.0394   0.0732   0.0763    0.1733   0.0000       1.05416   431.9536       8.31714       12.7368      0.594691       4.58589      0.897479       3.58720       4.97434       4.96799       5.09493       4.04111       3.59193
  12  15 2794.4829    2.8737  0.8479 11.8054  0.0000       1.07707  0.0393   0.0862   0.0682    0.1701   0.0000      0.960236   438.2913       5.84477       11.0965       5.71430      -2.16847      -3.79552       3.86881       4.80963       4.67481       4.92275       4.68378       3.81001
  12  16 2934.2995    3.6711  0.9030 11.8637  0.0000       2.43168  0.0376   0.1032   0.0760    0.1903   0.0000      0.854657   439.1761      0.456902       13.1447      -3.64953      -6.56420       6.70982       3.96129       4.87776       4.81061       4.65926       4.26222       3.81208
  12  17 3073.7721    3.9446  0.8426 12.5685  0.0000       1.80316  0.0395   0.1162   0.0724    0.1455   0.0000      0.813088   434.0725      -5.35253       12.7286       4.04937       7.67648     -0.229961       4.21936       5.22696       5.26436       5.01641       4.25627       3.66529
  12  18 3213.1021    3.8367  1.0260 12.6601  0.0000     -0.561188  0.0460   0.1078   0.0870    0.1432   0.0000      0.760121   438.2658      -3.49575       6.75446       6.15037      -6.08190     -0.610279       4.43911       5.43954       5.05738       5.17713       4.96511       4.23916
  12  19 3352.4505    3.4549  1.7667 11.8693  0.0000      0.171718  0.0648   0.0744   0.1137    0.1275   0.0000      0.488675   437.2550       15.2690       12.6564      -10.9024      -4.68199      -2.76307       5.71619       6.99452       7.24220       6.99566       6.46746       5.27486
  12  20 3492.3697    3.0030  2.3213 11.5297  0.0000      0.682527  0.0727   0.0573   0.1347    0.1016   0.0000      0.346492   435.7844      -20.9703       14.9597      -4.43598      -2.56012       12.6273       6.64252       8.04805       8.60614       8.46127       7.35573       6.36797
  12  21 3632.2490    2.4472  3.6866 11.0757  0.0000      0.532778  0.0993   0.0395   0.1765    0.0763   0.0000      0.211118   424.5177       3.26388       24.9189       3.55756       9.22266       3.43058       8.76655       11.0544       11.3223       11.0775       9.83249       8.60668
  12  22 3773.0208    2.0204  4.9787 10.6245  0.0004      0.949342  0.1255   0.0292   0.2130    0.0657   0.0000      0.163699   424.9679      -2.24999       9.93973      -21.8902       1.56679      -3.38469       10.6779       13.2464       13.7537       13.5574       11.9807       10.3560
  12  23 3913.2612    1.6874  6.7638 10.2698  0.0000      0.585708  0.1513   0.0220   0.2842    0.0569   0.0000      0.135750   443.7902      -27.6755      -7.62176       21.7816       22.5419      -14.5102       12.6406       15.9157       16.4858       15.6659       14.6178       12.3287
  12  26 4335.1095    1.0271 14.4818  9.6243  0.0000    -0.0511841  0.3466   0.0127   0.5963    0.0462   0.0000     0.0938453   448.0030       35.9269       15.0350       5.46545      -4.12719       9.20713       25.1446       31.7726       33.0106       31.5745       28.6784       24.3759
  13   6 1541.1142    0.1639  0.1311  9.0505  0.0000       1.24122  0.0240   0.0144   0.0436    0.0413   0.0000       18.8741   437.4199      -1.37977       9.85874       1.25751      0.640004      -2.62476       2.13972       2.80778       3.26521       2.33803       2.52223       2.09075
  13   7 1692.3609    0.2571  0.2604  9.0131  0.0000       6.95860  0.0224   0.0140   0.0433    0.0512   0.0000       5.21906   439.4295      0.206213       12.4999     -0.482142     -0.849482       1.03175       2.17094       3.07871       2.89853       3.16902       2.75007       2.17038
  13   8 1838.6653    0.4294  0.3601  8.9922  0.0000       9.64682  0.0213   0.0194   0.0523    0.0717   0.0000       2.69839   433.8980      -4.55765       15.1462       8.76353      0.174390     -0.904151       2.37643       2.68594       2.97353       3.27526       2.50207       2.20200
  13  10 2128.5585    0.7577  0.5851  9.4229  0.0000       7.69951  0.0333   0.0248   0.0553    0.1032   0.0000       1.50713   441.9830      0.100068       11.3773       1.69569      -2.35715      -5.45196       3.64251       3.85509       4.14633       4.22604       4.02614       3.26538
  13  11 2271.2627    1.0133  0.9150  9.4837  0.0000       4.91286  0.0375   0.0285   0.0826    0.1473   0.0000       1.12488   436.1558      -3.27253       15.8274       2.00167     -0.939757       4.88662       3.16653       4.28131       4.10265       4.23968       3.64315       3.34939
  13  12 2411.9518    1.4249  0.8170 10.4060  0.0000       4.30790  0.0347   0.0412   0.0737    0.1326   0.0000       1.05760   437.9507      0.213566       16.0123      0.768249       4.77824      -2.05378       3.38116       4.26450       4.26944       4.09641       3.89218       3.58659
  13  13 2551.7606    1.8896  1.0348 10.9474  0.0000       3.71881  0.0448   0.0511   0.0852    0.1600   0.0000       1.03012   432.4048      -4.22598       5.16946      -1.25518      0.922277     -0.487417       3.87970       5.11947       5.05996       4.93897       4.59936       3.76743
  13  14 2691.7061    2.4909  0.8346 11.7125  0.0000       2.50196  0.0383   0.0731   0.0702    0.1324   0.0000       1.07320   432.3359       5.24498       15.8429      0.348375      0.645343      -1.03032       3.24067       4.51402       4.18199       4.61198       4.23058       3.58989
  13  15 2832.2055    3.0852  0.7468 12.0264  0.0000       2.95202  0.0340   0.0952   0.0641    0.1473   0.0000      0.975702   436.8812      -2.01450       9.08147       7.29194      -3.96989      0.541113       3.37579       4.41901       4.42040       4.39269       4.07455       3.52986
  13  16 2972.5763    3.6988  0.7524 12.4437  0.0000       2.85417  0.0327   0.1124   0.0645    0.1291   0.0000       1.07414   439.6518      -9.43207       12.4661      -1.28325      -2.57567      -1.21888       3.09425       3.80518       4.40381       4.43383       4.24756       3.38214
  13  17 3112.4701    4.1113  0.9860 12.5456  0.0000       1.73513  0.0416   0.1097   0.0758    0.1533   0.0000      0.889833   437.1877      -1.36785       10.4382       4.41408      -1.47359      0.354822       3.68565       4.59191       4.95644       4.79101       4.07401       4.04260
  13  18 3252.3180    3.7324  1.2070 12.7713  0.0006       2.51382  0.0544   0.0994   0.0951    0.1416   0.0000       1.05702   440.1068       8.64999       11.5940       15.0971      -1.82537       2.80789       4.84172       6.22084       6.81483       7.01958       6.39589       5.17768
  13  19 3392.3092    3.3188  1.8275 12.0716  0.0000       1.04912  0.0648   0.0700   0.1134    0.1039   0.0000      0.621136   426.2577      -16.3419       17.2070      -6.94571      -9.95189       6.12256       5.14804       6.36576       6.63250       6.94532       5.92366       5.15265
  13  20 3532.5336    2.7444  2.7610 11.3201  0.0000      0.317359  0.0799   0.0468   0.1389    0.0866   0.0000      0.323513   425.0614       7.29162       16.4834       13.0079      -2.94132       2.26887       6.66568       8.34404       8.36268       8.82376       7.97504       6.79835
  13  21 3673.0207    2.2761  4.0116 10.9086  0.0000    0.00623303  0.1026   0.0342   0.1785    0.0687   0.0000      0.178933   435.7426      -5.26464       15.5792      -5.78556      -17.9220       5.54679       8.12731       10.4743       10.9997       10.9875       9.76352       8.30061
  13  22 3813.9469    1.8906  5.6369 10.5719  0.0000      0.592585  0.1285   0.0252   0.2386    0.0570   0.0000      0.133325   446.4900       25.7661       28.9674      -6.45036      -4.95286       13.6418       10.2326       12.7278       13.4695       13.1804       12.1736       10.4807
  13  23 3954.4468    1.6138  7.6133 10.1034  0.0000      0.315304  0.1632   0.0193   0.2869    0.0539   0.0000      0.108778   418.2124      -3.44448       6.69918       26.2623       2.29023      -2.23182       12.1950       15.3403       16.5316       15.9802       14.5402       12.7544
  13  24 4095.6196    1.3748  9.7432  9.8659  0.0000      0.255009  0.1973   0.0160   0.3706    0.0500   0.0000     0.0919453   425.5410       22.0718       72.7717      -4.68771       5.49486       12.0858       15.0817       18.9725       19.7207       19.3893       17.6900       15.3307
  13  26 4377.6599    0.9937 15.7997  9.5819  0.0000     0.0302388  0.3674   0.0109   0.6073    0.0405   0.0000     0.0925765   428.9738      -10.1813      -14.0980      -4.40871       28.7108       22.8566       22.8921       29.3143       31.1289       31.1380       27.8261       24.1611
  14   7 1723.5588    0.2743  0.2511  9.0120  0.0000       14.1873  0.0214   0.0145   0.0412    0.0543   0.0000       5.45278   437.5558      -4.07063       13.6354      0.517878      -2.27080       1.22970       2.30011       2.67101       3.18839       3.12522       3.16221       2.52839
  14   8 1870.9089    0.4080  0.4750  8.8688  0.0006       11.4682  0.0313   0.0157   0.0592    0.0801   0.0000       2.37376   435.9931       3.80636       10.8170       5.43524     -0.519161       2.76726       3.56347       4.28717       4.99232       4.42057       3.81017       3.44234
  14   9 2017.0935    0.5753  0.5244  9.1345  0.0000       10.7218  0.0257   0.0200   0.0538    0.0882   0.0000       1.77032   436.7002      -3.34320       17.3503       1.17441      -2.30945      -5.16795       2.40552       2.90674       3.27041       3.15114       2.73097       2.63671
  14  10 2162.6390    0.7935  0.6130  9.4727  0.0013       7.56384  0.0288   0.0247   0.0582    0.0957   0.0000       1.44220   438.2893      0.331209       16.7433       2.86498       5.54859      0.355090       2.75525       3.27286       3.69845       3.41473       3.27362       2.84064
  14  11 2305.7948    1.1132  0.8088  9.9004  0.0000       6.33369  0.0371   0.0305   0.0668    0.1266   0.0000       1.20128   433.8358       1.30319      -1.74189       2.53221       3.14096      -1.84625       3.46106       4.37817       4.77834       4.52307       3.95889       3.52664
  14  12 2446.8156    1.5400  0.8337 10.6493  0.0000       3.85383  0.0369   0.0432   0.0702    0.1261   0.0000       1.04424   439.9630       1.74551       11.8817      -1.27957      -1.64417       1.13806       3.24895       4.28802       4.58888       4.21015       3.90215       3.32778
  14  13 2587.2617    2.0048  0.8814 11.1381  0.0000       1.77066  0.0376   0.0548   0.0702    0.1266   0.0000       1.02186   444.6340      -16.0251       22.2793      -2.62691     -0.141256       1.80708       3.60454       4.50407       4.64420       4.68866       4.34656       3.64636
  14  14 2728.1510    2.6258  0.9900 11.4535  0.0000       2.06198  0.0407   0.0690   0.0758    0.1679   0.0000      0.980168   435.4722      -1.11291       7.34878       2.86971      -5.03706       1.69673       3.30353       4.35300       4.43622       4.42387       4.20607       3.54344
  14  15 2869.1628    3.1989  0.8625 12.0940  0.0000       1.05449  0.0366   0.0903   0.0746    0.1489   0.0000       1.03559   435.4459       2.77795       4.80186      0.275896       3.19606      -3.10490       3.10967       4.05786       4.35026       4.13502       3.62373       3.47936
  14  16 3010.0571    4.1767  0.7396 12.2246  0.0000       1.57894  0.0305   0.1221   0.0584    0.1772   0.0000       1.00894   443.2804       6.93134       11.3392      -4.01426      -3.90349       4.74943       2.78933       3.22717       3.27253       3.54479       3.14381       2.70745
  14  17 3150.4662    3.9655  1.1116 12.7171  0.0000     0.0134528  0.0471   0.1036   0.0837    0.1512   0.0000      0.960103   433.8843      0.493377       13.2872      -2.92719      0.883769      -2.86164       3.59444       4.79963       4.85130       4.84111       4.58266       3.82597
  14  18 3290.7609    3.7278  1.4585 12.1607  0.0000       1.22378  0.0534   0.0815   0.0949    0.1450   0.0000      0.649120   451.3953      0.953288       4.59715       13.7502       4.98901      -1.26141       4.14018       5.17710       5.25939       5.45990       5.02146       4.41731
  14  19 3431.2795    3.0312  2.0626 11.9959  0.0000     0.0362994  0.0687   0.0599   0.1217    0.0965   0.0000      0.483995   435.6721       7.92335       19.8352       1.10890      -7.90803      0.597379       5.20609       6.77164       7.29378       7.03176       6.48186       5.82361
  14  20 3572.1082    2.6329  3.2280 11.3221  0.0000      0.474152  0.0863   0.0420   0.1509    0.0752   0.0000      0.231930   443.9613      -4.86946       17.6328      0.333731     -0.475699      -4.66788       6.54315       8.06838       8.92445       8.51649       8.10349       6.93262
  14  21 3712.9140    2.1892  4.6043 10.7914  0.0000      0.170346  0.1075   0.0301   0.1932    0.0644   0.0000      0.155758   441.8892      -12.8465       17.4827       10.7304      -13.5361       8.09628       8.36869       10.7052       11.1227       10.7353       10.1211       9.03008
  14  22 3854.6257    1.7925  6.5207 10.2609  0.0000      0.713086  0.1354   0.0215   0.2499    0.0567   0.0000      0.110647   425.8126      -21.2170      -10.9790       3.68790      -10.1787      -2.27116       9.84532       12.4764       13.3716       13.0633       12.0735       10.9604
  14  23 3995.4838    1.5134  8.7905 10.0676  0.0000      0.374805  0.1797   0.0173   0.3250    0.0486   0.0000      0.102074   422.4648       15.6038       19.2457      -8.67349      -5.94451      -15.8115       12.4029       16.2662       16.2598       16.5277       15.6724       13.4212
  14  24 4136.8053    1.2890 10.8041  9.7923  0.0000      0.196086  0.2141   0.0146   0.3925    0.0482   0.0000     0.0893543   438.9329       36.4479       14.8782      -19.8282       9.05019       21.7283       14.6288       18.1578       19.6032       19.4591       18.0548       15.8670
  14  27 4560.6572    0.7662 18.4285  9.4348 -0.0016     -0.256016  0.4939   0.0083   0.7453    0.0345   0.0000      0.107524   468.4007      -73.3250      -11.2630       24.5978       35.2395      -6.87236       26.5659       33.0971       36.1255       34.5945       32.6357       28.8346
  15   5 1440.0531    0.1174  0.1697  8.8651  0.0000       40.0634  0.0231   0.0097   0.0463    0.0438   0.0000       27.2146   430.5356       1.70865       15.0172     -0.200008       1.27129      -1.01956       2.14199       2.60825       3.00472       3.74011       3.66983       2.83878
  15   6 1601.0077    0.2163  0.1935  8.9682  0.0000       9.29633  0.0224   0.0133   0.0394    0.0437   0.0000       9.02497   437.1340       1.09171       12.8912     -0.569752      -1.58776       1.91638       2.06826       1.83467       2.72468       2.45367       1.97671       2.04793
  15   7 1753.8547    0.3103  0.3081  8.8882  0.0000       17.1862  0.0210   0.0144   0.0423    0.0557   0.0000       3.90601   434.4114      -6.45092       12.9339     -0.965040      -4.89345      -1.29677       1.72989       2.43660       2.70092       2.41135       2.56303       2.04008
  15   8 1902.3582    0.4245  0.4077  9.0482  0.0000       12.0665  0.0241   0.0162   0.0469    0.0671   0.0000       2.63116   438.0095     -0.320583       8.14225       1.65650       1.58050      0.157799       2.61489       3.29723       3.08052       3.18499       3.13590       2.80612
  15   9 2049.6532    0.6452  0.4826  9.3000  0.0000       7.15459  0.0231   0.0224   0.0505    0.0845   0.0000       1.68090   435.7063      -4.15631       16.5655      -2.14922     -0.971951      -1.32111       2.13648       2.76805       2.68011       2.87907       2.45452       2.34276
  15  10 2195.8849    0.9216  0.6816  9.6203  0.0000       6.32851  0.0302   0.0269   0.0566    0.1071   0.0000       1.17004   437.2091      -1.79620       8.52483       3.42210      -4.86909       4.02289       2.57941       3.42765       3.34776       3.35915       3.34692       2.90193
  15  11 2339.6294    1.2352  0.8282 10.1909  0.0004       7.26392  0.0355   0.0333   0.0668    0.1147   0.0000       1.16940   437.9283       7.39126       12.1293      -6.07799      -17.0342      0.783383       2.71463       3.49254       3.49610       3.85159       3.49477       3.20653
  15  12 2481.1871    1.5890  0.9907 10.6655  0.0000       4.46275  0.0384   0.0407   0.0808    0.1302   0.0000       1.02431   437.2436     0.0319632       13.4286       2.83227      0.955029      -9.58907       3.11643       3.89166       4.15330       4.00735       3.84538       3.60424
  15  13 2622.3088    2.1144  0.9188 11.3031  0.0000       1.98757  0.0399   0.0542   0.0678    0.1182   0.0000       1.02616   429.3436      -6.80226       11.6102       4.15071       1.54478     0.0526382       3.07013       3.67497       4.36848       4.30110       4.00836       3.75318
  15  14 2764.1336    2.8336  0.7401 11.7671  0.0000       2.76661  0.0309   0.0785   0.0564    0.1261   0.0000      0.892320   437.5093      -7.00236       13.9278       1.66063       8.01280       3.01904       2.56091       3.41044       3.41740       3.58408       3.27310       3.01586
  15  15 2905.7541    3.4693  0.7994 12.1146  0.0000       2.35793  0.0324   0.0945   0.0627    0.1511   0.0000       1.03058   438.8973      -1.15961       11.3920      -2.93771       4.04442      -2.91431       2.79786       3.21100       3.40538       3.47233       3.22845       2.81656
  15  16 3046.9583    4.0418  0.8792 12.3088  0.0000      0.279335  0.0353   0.1060   0.0671    0.1861   0.0000      0.953233   435.7242      -2.44023       8.69192       9.66230      -6.79565       5.58800       3.16002       3.75860       4.08589       4.23425       3.63970       3.18732
  15  17 3187.9329    4.0266  1.1512 12.3657  0.0000      0.476566  0.0455   0.1006   0.0847    0.2030   0.0000      0.855168   443.9036      -2.55278       19.0653      -7.08301      -3.76988      -8.43565       3.49037       4.50073       4.68871       4.88081       4.43172       4.08945
  15  18 3328.6949    3.5478  1.4653 12.3958  0.0000      0.423061  0.0531   0.0793   0.0994    0.1356   0.0000      0.613239   435.8182       3.48720      0.218391      -5.55161      -2.75076       1.01573       3.82958       4.98805       4.96031       5.27760       4.99331       4.21961
  15  19 3470.0405    2.9086  2.3202 11.8790  0.0007       1.19453  0.0728   0.0553   0.1287    0.0907   0.0000      0.413200   440.4307      -2.85316       6.49211       5.15154      -3.35705       4.32927       5.40358       6.98294       7.52542       7.00043       6.51828       5.93365
  15  20 3611.1576    2.4613  3.3488 11.3612  0.0000      0.216071  0.0878   0.0385   0.1579    0.0705   0.0000      0.259694   442.3293       2.10518       20.3428       3.03554      -14.1558      -2.17442       6.33091       8.18171       8.63824       8.73561       7.88704       7.22322
  15  21 3752.6554    2.0874  5.0072 10.6773  0.0000      0.471251  0.1091   0.0263   0.2000    0.0587   0.0000      0.136620   444.1902      -7.57677       26.5939       4.36938      -4.66411      -2.11869       7.59740       9.36611       10.0153       10.1614       9.41323       8.36124
  15  22 3894.4261    1.7726  6.7076 10.3282  0.0000      0.650340  0.1356   0.0212   0.2509    0.0531   0.0000      0.108788   419.2188      -14.4628      -5.68358       2.35028      -1.98885      -7.39304       9.21904       12.0577       12.6695       12.6202       12.0879       10.6033
  15  23 4035.7052    1.4999  9.0149  9.9444  0.0000      0.391694  0.1730   0.0163   0.3080    0.0493   0.0000     0.0878365   440.0339      -16.5549       31.6116       4.46256      -25.7184     -0.356669       11.3389       14.7487       15.3765       15.3630       14.4279       13.1721
  15  24 4177.7513    1.2191 11.7096  9.8316 -0.0017      0.305950  0.2339   0.0136   0.4201    0.0431   0.0000     0.0897698   461.1374      -24.8586      -40.3690      -10.7811       37.9128      -9.36663       14.1741       18.2501       18.8273       19.5395       18.2316       16.2889
  16   5 1467.2757    0.1247  0.1020  8.9926  0.0000       11.3447  0.0286   0.0111   0.0311    0.0382   0.0000       36.6557   440.8522      -3.42110       20.2070      -1.65252       1.73222      -2.14754       2.88171       3.07429       2.75915       3.03174       2.42004       2.34033
  16   6 1629.5352    0.2240  0.1337  9.0115  0.0007       30.5522  0.0172   0.0145   0.0230    0.0441   0.0000       10.5444   435.6585      -2.62786       9.56543      0.625185      -1.46818       3.01696       1.69164       2.39639       2.36702       2.59759       2.32224       2.23636
  16   7 1783.3021    0.3365  0.2450  8.9984  0.0000       15.0178  0.0171   0.0167   0.0390    0.0548   0.0000       3.99125   437.5317      -1.72709       16.0459       4.34698      -4.99722      0.916335       1.83172       2.69012       2.76029       3.18849       2.78808       2.42649
  16   8 1933.1921    0.4797  0.3906  9.1415  0.0000       11.7393  0.0204   0.0181   0.0425    0.0666   0.0000       2.23277   439.7896      -1.19284       18.3443       1.59922      -1.63275      0.692079       1.77063       2.52583       2.53404       3.16015       2.94328       2.78632
  16   9 2081.7140    0.6529  0.6570  9.1401  0.0000       7.54328  0.0296   0.0195   0.0581    0.1044   0.0000       1.35286   438.4473      -2.91206       13.4831       1.59889      -10.1838      -1.55095       2.26867       2.83803       3.06218       3.46145       2.89195       2.76571
  16  10 2228.4603    0.9104  0.7800  9.6533  0.0000       4.45521  0.0349   0.0249   0.0629    0.1271   0.0000       1.08039   442.0429      -5.01201       14.1898      -1.23761     -0.844746       1.23212       2.89087       4.07966       4.60646       4.45254       4.19339       3.79117
  16  11 2372.6362    1.2700  0.8478 10.2372  0.0003       5.50077  0.0335   0.0332   0.0689    0.1159   0.0000       1.10559   440.8868       2.89007       17.1576      -6.52460      -1.57744       1.49777       2.56071       3.05517       3.20906       3.33941       3.14004       2.82415
  16  12 2514.8861    1.8043  1.0945 10.6652  0.0000       2.54083  0.0411   0.0425   0.0774    0.1423   0.0000      0.917787   438.4486      -3.35013       14.3698     -0.994477      -6.61536      -2.93996       2.95799       3.88644       4.05990       4.19575       3.92389       3.39138
  16  13 2656.9316    2.3146  0.9031 11.3735  0.0000       2.93228  0.0351   0.0584   0.0664    0.1246   0.0000      0.916249   438.7927      0.813994       19.5281      -1.18397       4.64401      -3.05296       2.53376       3.38223       3.62858       3.76187       3.67472       3.10501
  16  14 2799.4434    2.9270  0.8896 11.8380  0.0000       1.49694  0.0356   0.0728   0.0634    0.1299   0.0000       1.08107   436.7628       3.18123       14.1702      0.931082       3.65996       1.05781       2.66261       3.06833       3.48642       3.49790       3.32734       2.92144
  16  15 2941.7027    3.6791  0.7580 12.2951 -0.0002     -0.243988  0.0286   0.1021   0.0590    0.1257   0.0000      0.853940   437.5328      0.163663       11.9488       6.55821      -5.37206     0.0762154       2.37316       2.93953       3.05927       3.38511       3.12130       2.78871
  16  16 3083.4003    4.1296  0.8308 12.7844  0.0000       1.63626  0.0331   0.1118   0.0647    0.1305   0.0000      0.748756   438.1737     -0.528646       7.84383       1.77716      -6.72236      -3.64932       2.38446       3.21075       3.42826       3.49177       3.26695       3.01904
  16  17 3224.9019    3.8395  1.1507 12.7455  0.0000       1.87920  0.0466   0.0960   0.0821    0.1462   0.0000       1.05332   436.6336      -7.95277       5.14624       1.38286     0.0892463      -4.07827       3.16088       4.06189       4.27194       4.24815       3.83265       3.86841
  16  18 3366.2632    3.5056  1.6680 12.1118  0.0017      0.532323  0.0569   0.0725   0.0994    0.1416   0.0000      0.564754   440.6582       1.64159       7.84864       4.41579      -2.10693      -1.27350       4.21983       5.28173       5.45534       5.33283       5.25683       4.65219
  16  19 3507.8949    2.8368  2.4841 11.5951  0.0000      0.767836  0.0701   0.0484   0.1248    0.0960   0.0000      0.321399   433.1898       6.28577       16.3603      0.883107       3.24447       2.14895       4.67957       6.22689       6.36421       6.74818       6.30530       5.67774
  16  20 3649.8118    2.3732  4.0353 10.8683  0.0000      0.426964  0.0906   0.0321   0.1686    0.0736   0.0000      0.176437   431.9767      -12.4650       9.75099      -3.91307      -1.85279      -2.98357       6.01807       7.64733       8.27186       7.91495       7.88718       7.04579
  16  21 3791.8156    1.9975  5.4885 10.5016  0.0008      0.568496  0.1134   0.0242   0.2085    0.0592   0.0000      0.123009   446.0623       19.8284       12.0943       9.91843     -0.725901       1.44906       7.45052       9.61475       9.80719       10.3295       9.43531       8.79888
  16  22 3933.6719    1.6500  7.4750 10.2321  0.0000      0.471106  0.1431   0.0186   0.2724    0.0486   0.0000     0.0987727   439.7912       6.37600       24.7996      -1.59296      -11.7916       7.48945       9.27667       11.9610       12.7994       12.8379       12.2093       10.9124
  16  23 4075.9177    1.3668  9.5121  9.9635  0.0000      0.412538  0.1855   0.0148   0.3260    0.0443   0.0000     0.0899774   432.3711       6.70959       2.10734      -18.6946      -28.9114       14.5098       11.1270       14.0930       14.7780       15.1688       14.3763       13.0879
  16  25 4359.5030    0.9814 14.6571  9.7090  0.0000    -0.0671257  0.3235   0.0102   0.5287    0.0361   0.0000      0.102004   454.6744      -10.0951      -23.1155      -11.1787       45.4365      -17.2591       16.6788       22.1687       23.0912       23.4766       21.8480       19.8540
  17   5 1493.5029    0.1355  0.1028  8.9533  0.0000       54.7275  0.0279   0.0123   0.0301    0.0413   0.0000       28.6250   437.6997      -1.19069       16.4157     -0.647469      -1.97954      -1.58662       1.96526       4.01567       4.35022       4.45670       3.34627       4.64914
  17   6 1657.0774    0.2433  0.1981  8.9584  0.0000       16.4664  0.0228   0.0127   0.0298    0.0450   0.0000       7.21252   438.5191      0.174221       13.4578      -4.80339     -0.681561      0.462880       2.01296       2.46131       2.39438       2.66802       2.89606       3.69518
  17   7 1812.0204    0.4119  0.3004  8.8755  0.0000       13.0485  0.0188   0.0165   0.0326    0.0596   0.0000       2.60320   437.7655      0.289159       11.9474       1.47200     -0.205610     0.0588208       1.48151       1.85265       2.27966       2.05775       2.17016       2.15829
  17   8 1963.3422    0.5162  0.5620  8.8976  0.0000       7.56907  0.0251   0.0159   0.0538    0.0835   0.0000       1.50721   441.3667      -4.55598       13.7763       3.25632      0.254385      0.339250       1.90269       2.44847       2.48046       2.90690       2.75473       2.42279
  17   9 2113.0756    0.6588  0.8195  9.3158  0.0000       7.46191  0.0344   0.0180   0.0709    0.0957   0.0000       1.41468   437.7749      -1.85960       14.6860      0.659168      -3.21230      0.812549       2.30373       2.98118       2.94991       3.33684       2.90696       2.70202
  17  10 2260.3481    0.9563  0.7681  9.7920  0.0000       4.35702  0.0313   0.0252   0.0628    0.1056   0.0000       1.16538   438.1493       2.68672       13.9381      0.343599      -3.39520      -1.13528       2.21901       3.18393       3.31979       3.37004       3.26773       3.07554
  17  11 2405.0027    1.4473  0.9321 10.2585  0.0000       1.95647  0.0366   0.0343   0.0665    0.1314   0.0000      0.994839   438.0164      0.953718       16.1673      -1.26173      -1.96305     0.0226372       2.43046       3.13779       3.64554       3.41591       3.37665       3.20112
  17  12 2548.0736    1.9518  0.8807 11.0112  0.0000       1.26357  0.0329   0.0479   0.0671    0.1171   0.0000      0.908741   435.0389       2.78267       14.8651       3.12827      -2.23802       2.60068       2.41529       3.13350       3.23922       3.34040       3.22779       3.06386
  17  13 2691.0622    2.4368  0.9195 11.2995  0.0000       3.03351  0.0345   0.0576   0.0655    0.1305   0.0000      0.849636   442.5549      -5.16257       9.81844      -4.72971       1.34498      -1.91993       2.41478       3.00616       3.15933       3.24330       3.11412       2.84142
  17  14 2834.3158    3.1977  0.8135 11.9140  0.0000       1.17904  0.0291   0.0807   0.0591    0.1171   0.0000      0.851005   436.9163       4.04525       15.0755       5.75135      -5.87005      -1.27986       2.18795       2.80703       3.03218       3.06585       3.08730       2.74734
  17  15 2977.1808    3.7672  0.7647 12.3463  0.0000       1.45699  0.0285   0.0974   0.0560    0.1152   0.0000      0.848572   440.1227       4.06396       14.6799      0.331975      -4.85625       2.85971       2.08227       2.81072       2.93940       3.03507       2.87116       2.60542
  17  16 3119.3238    4.1983  0.9548 12.4330 -0.0000       1.31371  0.0344   0.0991   0.0670    0.1538   0.0000      0.776148   437.9006       4.49983       8.59557       3.00374      -1.17698       3.10979       2.33328       3.07306       3.26735       3.41962       2.96608       2.89978
  17  17 3261.2938    3.8351  1.3809 12.2819  0.0000       1.80553  0.0477   0.0808   0.0871    0.1496   0.0000      0.653166   439.1090       5.75307       8.89620       6.24354       4.30134       6.98365       3.00200       3.89847       3.92303       4.10905       3.81793       3.51700
  17  18 3403.4202    3.1810  2.1531 11.8872  0.0000       1.42036  0.0629   0.0589   0.1201    0.1091   0.0000      0.439972   438.9781      -3.73260       23.8480      0.595972      -3.97709      -1.98100       4.04208       5.01192       5.39298       5.43582       5.17994       4.83832
  17  19 3545.5318    2.7220  3.0017 11.1362  0.0000      0.831169  0.0753   0.0416   0.1357    0.0996   0.0000      0.250610   429.8024      -3.53503       13.1712      -1.14354       11.6800      -4.14787       4.59436       6.28429       6.63908       6.74683       6.45807       5.80317
  17  20 3688.0216    2.3154  4.5227 10.7145 -0.0007      0.548202  0.0957   0.0293   0.1744    0.0702   0.0000      0.150876   426.4193      -8.36703       12.8781      0.187962     -0.366121       2.85727       5.99547       7.80739       8.44119       8.41994       8.16812       7.39314
  17  21 3830.0626    1.9443  6.3546 10.2434  0.0000      0.384755  0.1195   0.0208   0.2220    0.0557   0.0000      0.102683   447.2002       2.38888     -0.353489       7.36913      -9.24309       2.33416       7.19941       9.41386       9.76751       10.2998       9.63012       8.70883
  17  22 3972.7369    1.6060  8.6335 10.0435  0.0000      0.468902  0.1549   0.0164   0.2884    0.0450   0.0000     0.0834124   438.8206       4.31009       4.47698       18.9134       48.9533      -25.7657       9.04587       11.9156       12.6791       13.0388       12.0911       11.0085
  17  23 4115.3179    1.3752 11.7107  9.7981  0.0000      0.329153  0.2091   0.0130   0.3706    0.0416   0.0000     0.0755569   456.0508       30.3807       13.6806      -12.3368     -0.847483      -4.36121       11.4292       15.0362       15.9562       16.2436       15.5686       14.3750
  17  24 4257.6301    1.1524 12.7097  9.7527  0.0000     0.0934343  0.2441   0.0117   0.4168    0.0377   0.0000     0.0807479   444.3436       46.6065       3.75825      -1.79837       9.86333      -2.67204       12.7874       16.6265       18.0130       18.1514       16.7188       15.6343
  17  25 4399.6080    0.9171 15.7194  9.6984 -0.0007    -0.0411235  0.3611   0.0093   0.5698    0.0326   0.0000     0.0973842   450.5057      -54.2242       14.0930       22.8466      -27.2301      -7.08324       16.6591       21.9196       23.3614       23.7661       22.4823       20.4339
  18   5 1518.7528    0.1557  0.1885  8.9195 -0.0000       28.4256  0.0216   0.0096   0.0423    0.0400   0.0000       15.0696   437.9285      0.284628       18.9553      -2.97652      -2.88775      -2.26714       1.33652       2.03175       1.85039       2.15925       1.91367       1.98631
  18   6 1683.6922    0.2720  0.2704  8.8907  0.0000       10.5229  0.0173   0.0126   0.0395    0.0490   0.0000       4.46344   437.5022      -3.67685       13.9561       3.94586      -5.94106       2.85336       1.36809       1.82212       2.19904       2.25938       2.03659       1.83764
  18   7 1840.0077    0.4044  0.4066  9.0325  0.0000       10.2337  0.0224   0.0147   0.0464    0.0590   0.0000       2.40167   438.1920      -4.33847       13.6670      0.921965      0.841394       3.19705       2.01208       2.32923       2.69934       2.78415       2.54902       2.31801
  18   8 1992.8852    0.5636  0.4912  9.0883  0.0000       8.61259  0.0233   0.0174   0.0438    0.0800   0.0000       1.63381   435.4439      -3.07715       15.1684       1.96006      -6.84405      0.618046       1.89020       2.41057       2.57948       2.59954       2.42522       2.36779
  18   9 2143.7560    0.7855  0.6644  9.5127  0.0000       5.47865  0.0302   0.0209   0.0498    0.0892   0.0000       1.22739   438.0911      -1.64483       14.7691     -0.422067      0.883288     0.0502362       2.39538       3.37031       3.88717       4.05161       3.68832       3.56814
  18  10 2291.7604    1.0999  0.7475  9.9498  0.0000       5.01256  0.0320   0.0280   0.0534    0.1164   0.0000       1.01614   435.1860       2.36181       14.8683       1.20820      -4.23878      -5.47662       2.14950       2.60255       2.91657       2.89372       2.87817       2.57818
  18  11 2436.8877    1.4974  0.9856 10.3312  0.0000       2.99045  0.0360   0.0342   0.0679    0.1370   0.0000      0.869467   435.1004       2.19132       9.71452      -3.40482      -3.31455      -1.28526       2.28736       2.85392       3.11945       3.32137       3.09007       2.96253
  18  12 2580.8982    2.0141  0.9236 11.0146  0.0000       3.79998  0.0319   0.0478   0.0659    0.1208   0.0000      0.811019   433.6689      -7.33992       10.6606      -1.88498      -3.72296       3.06914       2.25015       2.90130       3.08292       3.18773       3.01634       2.92137
  18  13 2724.7029    2.5989  0.7694 11.7234  0.0000       2.44184  0.0275   0.0655   0.0581    0.1005   0.0000      0.935733   437.0333      -1.26110       13.1625      -2.47438      -3.14749     0.0595190       1.91079       2.43687       2.60132       2.66266       2.65424       2.56008
  18  14 2868.6475    3.3678  0.7306 12.2333  0.0000       2.48779  0.0254   0.0877   0.0562    0.1041   0.0000       1.07983   436.9017      -2.83149       15.5542       1.63078      -4.04575       1.26241       1.83851       2.30120       2.44545       2.42910       2.40488       2.25600
  18  15 3012.0761    3.9230  0.8964 12.3710  0.0000    0.00162932  0.0305   0.0921   0.0636    0.1243   0.0000      0.809256   439.7789      -2.08476       11.1769       3.81312      -2.58590       2.36508       2.10184       2.76754       2.91047       3.17095       2.88644       2.68357
  18  16 3154.7962    3.9678  0.9976 12.7650  0.0000       1.44745  0.0363   0.0931   0.0716    0.1207   0.0000      0.730961   432.3232      -1.66598       16.4468       4.77134      -2.44614      -1.36072       2.28710       3.13387       3.09128       3.38682       3.20595       3.00050
  18  17 3297.3949    3.6773  1.4502 12.2559  0.0000       1.93059  0.0476   0.0735   0.0837    0.1243   0.0000      0.575963   439.0034      -2.42436       14.4742       5.31067       3.20835     -0.208208       2.90173       3.73921       3.90327       4.24570       3.78045       3.64757
  18  18 3440.0936    3.1405  1.9735 12.0953  0.0000       2.27862  0.0597   0.0583   0.1082    0.0957   0.0000      0.485260   434.2691      -2.99805       13.0339      -4.23691     -0.443664       10.4290       3.50618       4.59309       4.88363       5.04441       4.70134       4.42154
  18  19 3582.5453    2.6294  3.1521 11.2092  0.0000      0.692850  0.0754   0.0391   0.1364    0.0913   0.0000      0.241814   436.5412      -5.40178       8.08847      -2.80073       2.58905       14.8070       4.70794       5.94689       6.05940       6.61038       5.94391       5.66623
  18  20 3725.3054    2.1588  4.3968 10.8656  0.0000      0.493727  0.0928   0.0279   0.1801    0.0636   0.0000      0.160641   436.4258      0.462053       7.60182       12.2017       3.19529       9.81449       5.59869       7.59403       7.86718       8.25960       7.77945       7.21917
  18  21 3868.3431    1.8883  6.7403 10.1306  0.0000      0.414668  0.1199   0.0191   0.2222    0.0544   0.0000     0.0931466   433.8105      -18.7261       13.2088       6.85635       11.6833       6.53542       7.18711       9.16549       9.85695       9.97616       9.67073       9.22176
  19   6 1709.3829    0.2942  0.2584  8.9756  0.0000       19.0642  0.0177   0.0137   0.0394    0.0460   0.0000       4.53123   436.6770      0.383452       19.7487      -1.74773       2.01271     -0.692643       1.25511       1.72711       2.41660       2.57978       2.71124       2.19789
  19   7 1867.3391    0.4446  0.4086  8.9103  0.0000       8.40180  0.0213   0.0146   0.0396    0.0644   0.0000       1.91353   438.5866     -0.556235       16.3907       1.61167     -0.821807       2.37122       1.63059       1.86549       2.04169       2.18360       2.07424       2.08446
  19   8 2021.8570    0.6006  0.6844  9.0200  0.0000       9.34465  0.0301   0.0164   0.0558    0.0892   0.0000       1.38465   439.7915      -2.33887       16.0826      -1.75737      -1.88517       6.78649       2.29391       3.25933       3.35935       3.31748       3.04181       2.76247
  19   9 2173.7837    0.8747  0.7333  9.4752  0.0005       5.25840  0.0283   0.0220   0.0532    0.0995   0.0000       1.04197   437.5010      -1.53696       18.2352       2.13437      -4.90024       3.61598       1.89886       2.29521       2.61765       2.72873       2.62101       2.51257
  19  10 2322.4493    1.1802  0.8625 10.1763  0.0000       6.45377  0.0337   0.0281   0.0606    0.0995   0.0000       1.03602   442.2919       1.11141       13.3986      -2.33540      -2.00613      -6.14861       2.13081       2.68493       2.89962       2.92377       2.84550       2.64915
  19  11 2468.2286    1.5950  1.0361 10.6861  0.0000       5.15554  0.0356   0.0363   0.0753    0.1101   0.0000      0.992216   438.8076      -3.28332       14.5708       5.35956      -1.44125     -0.492952       2.17687       2.74204       2.91351       3.02631       2.84019       2.61991
  19  12 2613.0822    2.2068  0.9544 11.0445  0.0000       1.40502  0.0330   0.0495   0.0618    0.1360   0.0000      0.780784   437.4362      -1.15326       10.4376      -2.32988       1.44279     -0.916065       2.09579       2.72645       2.87703       2.96346       2.76671       2.60128
  19  13 2757.9595    2.7540  0.8795 11.8681  0.0000       2.94077  0.0313   0.0656   0.0615    0.1060   0.0000      0.866499   434.9930       3.83578       14.9400      -3.09186      -3.58586       4.30610       2.01718       2.73609       2.80102       3.06144       3.00249       2.79803
  19  14 2902.4734    3.4656  0.7773 12.2513  0.0000       1.62279  0.0286   0.0837   0.0547    0.1059   0.0000      0.942970   436.9440       1.58854       10.0888       2.93689      -2.84730      -1.06511       2.05659       2.77549       2.91940       3.01886       2.87492       2.61664
  19  15 3046.4652    4.0430  0.8246 12.3421  0.0000      0.803119  0.0286   0.0948   0.0549    0.1213   0.0000      0.727853   438.7247      -2.25164       13.0682      0.753724      -3.87060      0.731934       1.88678       2.49636       2.67838       2.82146       2.78712       2.52623
  19  16 3189.8537    3.9653  1.0521 12.6510  0.0000       2.51663  0.0392   0.0875   0.0683    0.1167   0.0000      0.825296   440.0581      -3.87503       14.8570     -0.156058      -3.85410      -1.86732       2.31639       2.78842       3.29594       3.14028       3.24152       3.06993
  19  17 3332.8260    3.5722  1.4300 12.3477  0.0000       1.24766  0.0463   0.0690   0.0875    0.1078   0.0000      0.662877   436.1933      -1.69256       10.6139       1.54649      -8.34854      -3.05479       2.61787       3.52034       3.80167       3.80170       3.70226       3.58647
  19  18 3476.2428    2.9918  2.3729 11.5890  0.0000       1.36015  0.0616   0.0476   0.1157    0.0892   0.0000      0.346482   434.2430       4.90637       11.1065     -0.681757     -0.992967      0.221221       3.30937       4.42387       4.38864       4.76432       4.62228       4.29279
  19  19 3619.3610    2.4692  3.6470 11.1372  0.0000      0.633137  0.0818   0.0335   0.1494    0.0693   0.0000      0.204449   429.7433      0.793080       9.09323       3.17759      -10.0382       4.89150       4.56908       5.92626       6.13706       6.50879       6.19081       5.77597
  19  20 3762.4748    2.0829  5.3853 10.4612 -0.0000      0.456922  0.1039   0.0230   0.1863    0.0578   0.0000      0.121475   443.1430      -9.66992       39.1335      -2.05527       5.93092       1.75490       5.67623       7.59257       8.06439       8.15803       7.96152       7.39689
  19  21 3905.8331    1.7863  7.5989 10.0412  0.0000      0.331429  0.1291   0.0168   0.2403    0.0466   0.0000     0.0830735   444.3302      -8.42727       17.3756     -0.832104      0.733763       7.13417       7.19203       8.98644       9.62899       10.1657       10.1548       9.30394
  19  22 4049.2529    1.4808  9.9832  9.8553 -0.0004      0.259120  0.1683   0.0133   0.3045    0.0392   0.0000     0.0788899   431.8109      -26.4478       17.7347       23.4359     -0.846436       9.32298       8.56498       11.2434       12.1608       12.4439       11.9083       10.9545
  19  24 4335.6319    0.9949 14.6802  9.7115  0.0000     0.0406812  0.3137   0.0090   0.5029    0.0329   0.0000     0.0908570   419.8576       4.72801       3.29933      -4.31111      -12.0247      0.931169       13.4372       18.0279       18.7492       19.6163       18.7843       17.9036
  20   6 1734.2284    0.3070  0.3011  8.9275  0.0000       14.1688  0.0180   0.0121   0.0383    0.0518   0.0000       3.68144   439.8283      -1.26741       15.6005      -2.16786      -3.96182       1.02411       1.37376       1.55291       1.75846       2.01807       1.69077       1.96715
  20   7 1893.9454    0.4360  0.4199  9.1221  0.0000       11.3965  0.0204   0.0144   0.0416    0.0560   0.0000       2.22363   437.6981     -0.240123       13.9249       2.43470      -2.29247      0.303542       1.26764       1.74660       1.83964       1.82068       1.93697       1.66934
  20   8 2050.0893    0.6267  0.6161  9.1602  0.0000       8.71697  0.0257   0.0166   0.0475    0.0820   0.0000       1.37334   439.6534      0.385113       12.9844     -0.779649     -0.946142      -1.79076       1.58891       2.11684       2.35227       2.28457       2.27141       1.99271
  20   9 2203.2474    0.9023  0.7414  9.6037  0.0000       6.43406  0.0290   0.0223   0.0528    0.1019   0.0000       1.09599   437.4013      -3.65479       13.7241      0.210232      -6.49782      -1.76010       1.91812       2.49876       2.58249       2.55412       2.55634       2.36634
  20  10 2352.5536    1.2478  0.8995 10.0172  0.0000       5.39586  0.0316   0.0282   0.0607    0.1155   0.0000      0.919895   435.9611      -1.35094       18.8065       3.88219      -6.17397      0.400329       1.82042       2.41083       2.55580       2.83660       2.86875       2.40454
  20  11 2498.9525    1.7570  0.9944 10.6322  0.0000       2.52773  0.0344   0.0384   0.0655    0.1285   0.0000      0.915336   438.2875       3.55399       13.3158      0.823831      -1.73228      -3.09084       1.93014       2.65147       2.74184       2.82348       2.66285       2.50334
  20  12 2644.8120    2.1793  0.9832 11.6533  0.0000       1.31741  0.0362   0.0505   0.0673    0.1042   0.0000      0.956163   441.9886       1.50620       11.8814      -2.11740      -1.56040     -0.112343       2.21537       2.92009       3.12438       3.38132       3.15742       2.82461
  20  13 2790.6993    2.7376  0.9177 12.0015  0.0000       2.35525  0.0341   0.0619   0.0594    0.0996   0.0000      0.876124   440.6641      0.533599       11.6072     -0.407581      -1.63664      -2.39135       1.98411       2.50219       2.63073       2.80581       2.67825       2.56134
  20  14 2935.8649    3.6328  0.8310 12.5499 -0.0004       2.04743  0.0315   0.0856   0.0578    0.0961   0.0000      0.896703   438.2215     -0.563916       9.86161      0.941744      0.531525      -1.68082       1.80145       2.74263       2.68078       2.78161       2.64580       2.43730
  20  15 3080.3754    4.2863  0.9484 12.0636  0.0000       1.11917  0.0318   0.0918   0.0595    0.1534   0.0000      0.874124   435.2722      -1.46063       12.0274      -1.95196      -2.73279      -1.89542       1.94580       2.36866       2.49130       2.70508       2.65017       2.49293
  20  16 3224.2908    3.8532  1.2073 12.5585  0.0000     0.0246718  0.0439   0.0779   0.0743    0.1229   0.0000      0.821078   441.4076       1.30383       11.7042       2.16197     -0.140074       2.18574       2.27030       3.20272       3.36725       3.53430       3.46456       3.25767
  20  17 3367.9679    3.4314  1.5211 12.3926  0.0000      0.762225  0.0465   0.0646   0.0899    0.0902   0.0000      0.519779   438.2578       5.93328       21.9520      -3.87993      0.235716       3.14384       2.63129       3.40336       3.50172       3.95240       3.58766       3.35408
  20  18 3511.8032    2.8274  2.7632 11.4929  0.0000      0.713966  0.0671   0.0399   0.1194    0.0737   0.0000      0.259471   440.5366      -2.47196       10.1331       4.00110      -8.45045       5.49930       3.58346       4.61261       5.00279       5.16605       4.98333       4.66367
  20  19 3655.6865    2.2830  4.0655 11.0380  0.0000      0.628398  0.0852   0.0290   0.1613    0.0610   0.0000      0.175963   422.2275       6.99588       14.3737       8.15813      -1.88684       5.50044       4.74495       6.06408       6.58539       6.89930       6.64151       6.37084
  20  20 3799.2727    1.9867  6.0257 10.3805  0.0000      0.392697  0.1092   0.0205   0.1959    0.0531   0.0000      0.102133   433.4629       15.2091       5.74689       16.2154       5.55582       1.06694       5.83431       7.64619       8.21718       8.59338       8.13354       8.01119
  20  21 3943.2292    1.6890  8.8761  9.9706  0.0000      0.271122  0.1427   0.0148   0.2660    0.0428   0.0000     0.0738649   434.6369       8.54225       12.1335      -3.18301      -13.4459      -4.50036       7.18938       9.44486       10.1196       10.5860       10.3774       9.76987
  20  22 4086.5423    1.3787  9.9207  9.9589  0.0000     0.0684306  0.1718   0.0125   0.3070    0.0356   0.0000     0.0792153   442.6928     -0.274807       39.3588       3.06133      -15.8216       18.9115       8.29508       10.7445       11.6304       12.1022       11.5489       10.9402
  20  23 4230.1508    1.1253 13.0091  9.8594 -0.0004     0.0352580  0.2516   0.0101   0.4230    0.0330   0.0000     0.0800252   424.1973       4.91092      -6.61728      -6.38858       25.0956       15.3235       10.7393       14.0915       15.1601       15.6537       15.1945       14.3721
  20  24 4374.8551    0.9531 15.6721  9.7575  0.0000      0.319166  0.3240   0.0086   0.5165    0.0301   0.0000     0.0947587   406.0987      -23.6343       17.8269       34.7913       8.15201       14.1355       13.0683       16.6662       18.6357       19.3142       18.6556       17.5889
  21   4 1408.0753    0.1144  0.1110  8.9541  0.0000       47.9689  0.0221   0.0093   0.0321    0.0355   0.0000       35.8168   439.8067       2.34697       21.0293       2.23868      0.111624     -0.838952       1.26079       2.06971       2.09616       1.94943       1.79160       1.82519
  21   5 1589.2645    0.1990  0.2032  8.9459  0.0000       13.5237  0.0183   0.0103   0.0335    0.0374   0.0000       9.27966   438.3822       1.16823       17.7759    -0.0444406      -3.42097      0.896194       1.34061       1.58388       1.78208       1.62096       1.75263       1.70910
  21   6 1758.2579    0.3160  0.3131  8.8755  0.0002       17.9894  0.0195   0.0117   0.0343    0.0507   0.0000       3.67612   438.6718      -1.43031       18.1928       1.57763      -2.77402      -1.76918       1.35921       1.79680       1.94767       1.74341       1.89075       1.68044
  21   7 1919.8188    0.4842  0.5470  8.9076  0.0000       5.59483  0.0238   0.0136   0.0447    0.0701   0.0000       1.47014   440.5149     0.0101583       16.7461    -0.0290402      -6.02161      -1.62644       1.36702       1.90997       1.99517       2.23533       1.89232       2.04772
  21   8 2077.7667    0.6788  0.6995  9.1245  0.0000       5.11588  0.0275   0.0165   0.0506    0.0972   0.0000       1.17425   438.0504      -2.92998       14.3699       1.44655      -2.94928      0.417500       1.65227       2.18743       2.33012       2.48568       2.45341       2.41692
  21   9 2231.9920    0.9641  0.8066  9.7198  0.0000       6.72947  0.0287   0.0227   0.0572    0.1004   0.0000       1.04747   439.0074       2.12491       11.5082      -1.98326      0.635833       1.18518       1.69976       2.19653       2.36416       2.46890       2.30591       2.11945
  21  10 2381.9660    1.3373  0.8976 10.2663 -0.0003       4.07095  0.0305   0.0300   0.0598    0.1022   0.0000      0.926588   434.8936      -4.66861       14.4627     -0.232491      -2.53587       3.07091       1.80505       2.21716       2.34762       2.51196       2.35316       2.31202
  21  11 2529.3313    1.7363  0.9564 10.8639  0.0000       2.98840  0.0332   0.0379   0.0629    0.1089   0.0000      0.840959   439.1951     -0.321125       13.1280     -0.286249      -3.90813      -1.09298       1.90927       2.42764       2.79908       2.76583       2.66286       2.65501
  21  12 2676.1770    2.3730  0.8603 11.4005  0.0000       3.73234  0.0296   0.0533   0.0555    0.1050   0.0000      0.823200   436.6103       3.29946       14.0021      -3.69816      -2.08405      0.888156       1.79313       2.23203       2.28895       2.37610       2.33693       2.30622
  21  13 2822.9330    3.0436  0.9183 11.9964  0.0000       2.62649  0.0310   0.0671   0.0592    0.1077   0.0000      0.909063   435.1983      -1.52811       13.3824      -2.82820      -6.39466      -2.06995       1.77771       2.37364       2.63965       2.78903       2.70233       2.33069
  21  14 2968.8534    3.8646  0.8558 12.0746  0.0000       1.08312  0.0271   0.0851   0.0534    0.1219   0.0000      0.733323   439.0906     -0.585411       10.6658       4.65766     -0.115537      0.421943       1.59440       2.04511       2.22250       2.25827       2.18791       2.14978
  21  15 3113.8580    4.2287  1.0272 12.3550  0.0001       1.03800  0.0336   0.0871   0.0612    0.1316   0.0000      0.704870   438.0035      -1.85584       13.8247       5.72946       3.35280      0.388362       1.95750       2.54017       2.69396       2.75811       2.78584       2.68469
  21  16 3258.4652    3.7845  1.4035 12.1741  0.0000       1.26855  0.0434   0.0679   0.0785    0.1070   0.0000      0.636255   434.8514      -4.38519       17.7089       2.59032      -2.04150     -0.483133       2.21518       2.80044       3.29520       3.32874       3.23979       3.19022
  21  17 3402.7311    3.2401  1.8472 12.0878  0.0000      0.689792  0.0538   0.0535   0.0910    0.0789   0.0000      0.453149   439.5525     -0.927422       11.9390       1.80723      -1.44735      -1.05129       2.76044       3.61830       3.75501       4.14596       3.79406       3.66166
  21  18 3547.2025    2.6787  2.8699 11.4860  0.0000      0.963474  0.0684   0.0368   0.1188    0.0637   0.0000      0.244465   438.7110       4.20682       4.48505       8.37380     -0.842099      0.703840       3.39112       4.57489       4.86217       5.12601       4.90503       4.78291
  21  19 3691.6163    2.1959  4.5773 10.8361  0.0000      0.638755  0.0894   0.0254   0.1646    0.0543   0.0000      0.151605   441.8141       2.30233       4.83568       4.88731      -11.4090       8.83017       4.50874       5.92363       6.39351       6.53647       6.52794       6.09991
  21  20 3835.7292    1.9058  6.2917 10.3801  0.0000      0.377244  0.1132   0.0190   0.1993    0.0471   0.0000      0.101974   430.9466       9.04237       17.3183       7.72708       10.0886     -0.580383       5.52914       7.25050       7.87738       8.10701       8.10617       7.66371
  21  21 3979.8651    1.6001  8.9065 10.0647  0.0000      0.239529  0.1455   0.0142   0.2678    0.0381   0.0000     0.0766216   436.4555      -11.2938      -4.29371       22.5877      -3.32966       3.26900       6.94574       8.82231       9.71799       10.1850       9.84637       9.42389
  21  22 4123.9865    1.3156 10.9297  9.8737  0.0000     0.0947176  0.1893   0.0113   0.3291    0.0344   0.0000     0.0750294   454.2139     -0.354764      -1.56082       10.5827      -9.75121      -7.93474       8.40280       11.2655       12.0849       12.4868       12.5595       11.7261
  21  23 4268.0391    1.1102 14.4192  9.7808  0.0008      0.120245  0.2749   0.0091   0.4373    0.0313   0.0000     0.0798597   457.8156       9.82010       12.7956      -34.1015      -9.57912       5.28807       10.9676       14.5465       15.8015       16.1580       15.7717       14.9553
  22   3 1233.1049    0.0875  0.0673  9.0211  0.0004       58.8632  0.0303   0.0110   0.0279    0.0319   0.0000       92.2070   438.8032    -0.0870546       20.3700      0.507085      -3.76146      -2.18482       1.50269       2.13553       2.67384       1.77628       2.08609       2.35547
  22   5 1611.3606    0.1992  0.2045  8.9955 -0.0001       27.5542  0.0171   0.0100   0.0348    0.0380   0.0000       10.2601   440.3212     -0.415975       18.7128     -0.311264      -3.88817      -1.33194      0.978300       1.41886       1.75192       1.73210       1.54357       1.47208
  22   6 1781.5777    0.3640  0.3250  8.9479  0.0000       18.8010  0.0169   0.0128   0.0359    0.0501   0.0000       3.20234   438.9989      -1.26952       16.5324      0.354451      -2.67378      0.396642       1.03262       1.32066       1.52194       1.52843       1.47649       1.34633
  22   7 1945.1037    0.5230  0.5605  9.1438  0.0000       6.38632  0.0232   0.0144   0.0455    0.0658   0.0000       1.46927   439.6726      -1.97701       15.5308       4.90358      -3.14200      -1.51457       1.44105       1.81720       2.04289       2.14726       2.16659       1.95329
  22   8 2104.8844    0.7038  0.6118  9.3370  0.0000       11.7557  0.0250   0.0183   0.0469    0.0762   0.0000       1.42720   441.2557     -0.600883       15.5988      -2.29057      -3.14326      -1.96819       1.66219       2.27682       2.48667       2.44953       2.19900       2.09575
  22   9 2260.0461    1.0316  0.9205  9.8600  0.0000       4.31720  0.0325   0.0225   0.0594    0.1008   0.0000      0.990917   439.7235     -0.414751       11.9596      -2.24295      -3.26237       4.59923       1.74553       2.16941       2.32982       2.50329       2.51124       2.39131
  22  10 2410.8572    1.4933  0.9657 10.3385  0.0000       3.25809  0.0320   0.0313   0.0608    0.1162   0.0000      0.826542   438.9114      -3.55040       16.2036      -1.63612      -6.23078      -1.80202       1.63169       2.13727       2.27950       2.57220       2.45156       2.26006
  22  11 2559.2355    1.9275  1.0271 10.7958  0.0002       4.35962  0.0350   0.0392   0.0599    0.1231   0.0000      0.835515   438.0969      -1.94345       10.3154    -0.0300690       2.14876       2.32178       1.74110       2.33214       2.63254       2.68238       2.52345       2.38029
  22  12 2707.0462    2.5631  0.8947 11.6592  0.0009      0.682935  0.0304   0.0551   0.0563    0.1016   0.0000       1.06450   439.1682     -0.470440       9.80198       7.37849      -2.43574       3.18146       1.66758       2.15674       2.46820       2.45693       2.45830       2.46286
  22  13 2854.6486    3.3200  0.9288 11.9151  0.0000     0.0911663  0.0304   0.0692   0.0568    0.1242   0.0000      0.717915   438.0721       2.75663       13.7456       4.05951      -4.58634      -1.17837       1.77143       2.20996       2.39095       2.47038       2.46823       2.41352
  22  14 3001.3026    3.8571  0.8918 12.2591 -0.0001      0.961078  0.0295   0.0825   0.0555    0.1224   0.0000      0.729254   439.9308      -1.58591       15.8591      0.213093      -1.40183      -3.73645       1.76325       2.43974       2.64980       2.98674       2.71251       2.92530
  22  15 3146.8949    4.0600  0.9973 12.7047  0.0000    -0.0509847  0.0336   0.0856   0.0604    0.1122   0.0000      0.879694   439.2132     -0.100977       18.0646       3.85911       1.24469       1.55993       1.75995       2.45616       2.53846       2.69315       2.41861       2.54311
  22  16 3292.0724    3.6717  1.5096 12.4243  0.0000     -0.280033  0.0446   0.0652   0.0840    0.0911   0.0000      0.525692   437.0948      -1.21039       14.6686       6.33178      -1.01309      -5.08630       2.19658       2.98089       3.04751       3.35602       3.17631       3.16116
  22  17 3437.2096    3.0492  2.1286 11.9517  0.0000      0.644839  0.0562   0.0462   0.0995    0.0684   0.0000      0.309803   438.6656      0.609084       18.9102      -2.06103      -2.31168     -0.420271       2.69340       3.58351       3.87390       3.99019       3.81287       3.73373
  22  18 3582.2592    2.6129  3.2974 11.3156  0.0000       1.04942  0.0691   0.0323   0.1272    0.0542   0.0000      0.202050   437.6518       3.37233       5.33564     0.0927067      -1.83831      -3.06693       3.41475       4.42063       4.82945       5.10559       4.97465       4.80990
  22  19 3727.0301    2.1492  4.8784 10.7777  0.0000      0.553706  0.0894   0.0229   0.1660    0.0494   0.0000      0.134374   439.2445      -10.7336       24.7003      -4.98251       1.78156      -3.27938       4.35036       5.68505       6.15814       6.49298       6.22188       6.03456
  22  20 3871.7244    1.8225  7.0315 10.3505  0.0000      0.246915  0.1173   0.0170   0.2171    0.0410   0.0000     0.0941723   445.0700       2.56989       11.1625       19.3321      -5.38347      0.593666       5.61289       7.20939       7.77513       8.12343       7.92598       7.78249
  22  22 4161.0900    1.2741 12.8291  9.8622  0.0000      0.212033  0.2222   0.0100   0.3726    0.0324   0.0000     0.0719037   428.8967      -19.3042       13.8904      -5.87435       2.57163       10.1102       8.89602       11.6513       12.8222       13.2358       13.1540       12.6602
  22  23 4305.1783    1.0663 14.7648  9.7727 -0.0012   5.82731e-05  0.2776   0.0084   0.4405    0.0298   0.0000     0.0851355   427.9856       28.0944       16.9931      -30.4203       17.8593       13.0604       10.6925       13.9122       15.2013       15.7274       15.5366       14.7789
  23   3 1252.2634    0.0800  0.0643  9.0350  0.0000       92.4434  0.0253   0.0109   0.0237    0.0344   0.0000       117.168   440.4439     -0.577427       18.7289     -0.341633      -2.50425       1.92711       1.28413       2.39775       2.43080       1.90444       3.04856       2.58435
  23   5 1632.8236    0.2328  0.2313  8.8876  0.0000       23.2686  0.0156   0.0104   0.0346    0.0389   0.0000       6.67505   438.9309       1.02683       19.0468   0.000420002      -4.07593      0.380312      0.945255       1.12862       1.31389       1.29674       1.43684       1.36740
  23   6 1804.2221    0.3722  0.3912  8.9820  0.0000       15.6150  0.0196   0.0120   0.0392    0.0502   0.0000       2.69563   440.9036      -2.16553       17.7784       3.19767      -2.38311       2.01705       1.19944       1.66272       1.84956       1.77796       1.86543       1.88291
  23   7 1969.6687    0.5479  0.5423  9.0677  0.0000       7.19643  0.0211   0.0147   0.0445    0.0710   0.0000       1.40857   439.7847      0.845678       15.4133     -0.514950      -1.47058     -0.697484       1.29165       1.68720       1.81676       1.91558       1.88096       1.75015
  23   8 2131.1849    0.7577  0.7145  9.4274  0.0000       7.78899  0.0259   0.0178   0.0515    0.0849   0.0000       1.21864   438.4607      0.619748       19.0672       1.21152      -4.17031       3.00578       1.42044       1.85532       2.04753       2.23501       2.12155       2.01998
  23   9 2287.5003    1.1764  0.8029  9.8831  0.0000       4.05274  0.0268   0.0255   0.0512    0.0979   0.0000      0.886577   437.3579      -1.98757       17.2987       1.85867      -2.01785      -2.09123       1.51883       1.85949       2.07993       2.20174       2.09837       2.10978
  23  10 2439.2618    1.5719  0.9155 10.5623  0.0000       3.84154  0.0328   0.0333   0.0590    0.1087   0.0000      0.872524   439.8283      -1.14635       13.2685       2.06217      -4.05769      -1.98967       1.96125       2.81182       2.85970       3.05603       2.88201       2.61416
  23  11 2588.6521    2.0420  0.9949 11.1198  0.0000       2.25479  0.0314   0.0418   0.0629    0.1063   0.0000      0.806791   441.2446     -0.495705       16.2675       5.74541      -3.74719      -2.26486       1.72313       2.15054       2.34775       2.37811       2.38570       2.40145
  23  12 2737.5489    2.7246  0.8804 11.7187  0.0000       2.15155  0.0296   0.0576   0.0538    0.1043   0.0000      0.785909   439.6964       1.35042       13.8376     -0.658037     -0.967205      -2.82538       1.66806       2.13431       2.20927       2.43107       2.24664       2.20959
  23  13 2886.0461    3.5668  0.7460 12.2861  0.0000       2.44326  0.0239   0.0824   0.0504    0.0972   0.0000      0.806734   439.0732      -2.78695       13.4213       2.92625      -3.65944      -2.97382       1.34074       1.60719       1.81124       1.97974       1.92675       1.81958
  23  14 3033.3932    3.8956  0.9322 12.2687  0.0000       1.36031  0.0290   0.0803   0.0572    0.1206   0.0000      0.603791   437.7429      -5.35658       15.0690       3.06422      -4.05969     -0.569572       1.50724       1.99471       2.09922       2.29032       2.28729       2.13713
  23  15 3179.5646    3.9008  1.0640 12.6378  0.0000     -0.746801  0.0341   0.0790   0.0648    0.1066   0.0000      0.529202   438.1126       2.12593       16.3802     -0.133975      -5.61499      -1.34531       1.69165       2.26465       2.35950       2.53183       2.47687       2.38815
  23  16 3325.3944    3.5340  1.4764 12.2622  0.0000      0.461203  0.0436   0.0607   0.0773    0.0937   0.0000      0.486445   438.4439       1.99348       8.99068       1.80436       4.52335      -3.19684       2.08124       2.70651       2.95769       2.98923       3.06395       2.89415
  23  17 3471.1321    2.8891  2.4175 11.7974  0.0000      0.350659  0.0594   0.0405   0.1044    0.0604   0.0000      0.313026   436.9241   -0.00124214       20.4426       2.82330      -5.22014       2.70744       2.81376       3.51372       3.88336       4.28273       4.01691       3.74204
  23  18 3616.7140    2.4475  3.5537 11.0733  0.0000      0.401607  0.0720   0.0278   0.1265    0.0516   0.0000      0.172219   440.2885     -0.537116       12.4747       6.26178      -7.82404       3.56911       3.33305       4.26218       4.68966       4.80918       4.79732       4.57056
  23  19 3761.9908    2.0755  5.4715 10.5329  0.0000      0.396863  0.0952   0.0201   0.1728    0.0468   0.0000      0.110915   431.6917       1.41747       23.9921       3.04192      -2.50790      -6.72778       4.45363       5.81659       6.43459       6.65170       6.63648       6.38734
  23  20 3907.3429    1.7277  7.4257 10.2601  0.0002      0.263244  0.1233   0.0157   0.2218    0.0397   0.0000     0.0844856   436.4255      -13.3746       21.5770       15.7014       2.52900      -8.67552       5.58457       7.26445       8.10525       8.38279       8.39016       7.92006
  23  21 4052.8342    1.4387 10.5662  9.9558  0.0000      0.322348  0.1728   0.0116   0.3031    0.0335   0.0000     0.0729971   418.3064      -4.79388       10.5818     -0.644200      0.174512       10.5957       7.14978       9.19611       10.1148       10.5476       10.5256       9.94649
  23  22 4197.6281    1.2142 12.7078  9.8566  0.0000      0.178595  0.2220   0.0098   0.3769    0.0317   0.0000     0.0772122   446.6864      0.606824      -9.37102       21.4608       28.4287      -18.3071       8.54552       11.3963       12.2906       12.8350       12.7744       12.0290
  23  23 4342.3274    0.9806 15.0082  9.7665  0.0000     0.0517250  0.3061   0.0077   0.4694    0.0280   0.0000     0.0958641   452.2118       33.6852      -3.01476       3.78373       5.13830      -6.71072       10.8208       14.4341       15.5227       16.4198       15.8638       15.5587
  24   4 1469.7694    0.1435  0.1434  8.9431  0.0000       16.7505  0.0175   0.0088   0.0270    0.0312   0.0000       20.0021   439.3890       1.97159       20.0704      -1.75345      -4.25853       1.38488      0.835808       1.23555       1.17504       1.26625       1.53549       1.24812
  24   5 1653.7064    0.2529  0.2475  8.9612  0.0000       16.1515  0.0160   0.0103   0.0303    0.0381   0.0000       5.55879   439.7697      0.374543       19.0921     -0.653017     -0.500795      0.342457      0.884456       1.24198       1.42015       1.26264       1.35641       1.16586
  24   6 1826.3177    0.3985  0.4337  8.9081  0.0000       7.21261  0.0193   0.0118   0.0399    0.0539   0.0000       2.13220   439.1926       1.42451       17.6409      -1.67342      -1.94551       1.70658       1.14968       1.34139       1.38312       1.64012       1.55209       1.41664
  24   7 1993.6563    0.5816  0.5501  9.1074  0.0000       11.2390  0.0224   0.0153   0.0409    0.0710   0.0000       1.50324   439.6841       1.17229       19.8111       2.53161      -3.79697     -0.458618       1.32618       1.62252       1.69890       1.87334       1.97184       1.85157
  24   8 2156.8670    0.8472  0.7624  9.4576 -0.0001       7.18317  0.0261   0.0186   0.0510    0.0860   0.0000       1.06439   441.4005      -3.21914       16.9585    -0.0279223     -0.167798   -0.00369313       1.40526       1.87967       1.96966       2.02801       1.93148       1.92994
  24   9 2314.4137    1.1803  0.9295 10.1262  0.0000       4.44785  0.0314   0.0243   0.0585    0.0926   0.0000      0.952914   441.0804       2.12211       13.5143       4.46304      0.631956      -2.26002       1.56194       2.13777       2.39623       2.42538       2.21724       2.17981
  24  10 2467.0878    1.6163  0.9262 10.8862  0.0000       3.94516  0.0300   0.0347   0.0598    0.0993   0.0000      0.858157   439.6168      -1.06167       15.1671     -0.820218       2.23106       2.43428       1.56512       1.98742       2.23995       2.44685       2.46602       2.32293
  24  11 2617.6908    2.1757  1.0098 11.1242  0.0000       2.90863  0.0304   0.0435   0.0617    0.1117   0.0000      0.760874   437.3981     -0.962380       17.1285       1.59230      -3.30723     -0.296104       1.47813       2.03978       2.11170       2.40704       2.40651       2.33688
  24  12 2767.7138    2.8066  0.9692 11.5968  0.0000       3.58114  0.0299   0.0553   0.0565    0.1115   0.0000      0.767532   437.3391      0.529192       15.1591       2.18008      0.439966       3.01601       1.50424       1.95412       2.02127       2.22673       2.11835       2.14565
  24  13 2916.8833    3.4296  0.8361 12.3232  0.0000      0.941942  0.0285   0.0733   0.0498    0.0944   0.0000      0.819796   438.5094      0.176125       15.6411       2.08968      -1.21394      0.587188       1.53541       2.17188       2.19752       2.32367       2.26910       2.13704
  24  14 3065.0209    3.9597  0.9604 12.6761  0.0000       1.57541  0.0305   0.0798   0.0586    0.0986   0.0000      0.753101   438.4511     -0.266868       14.5261       3.00133      -3.48160      -1.05721       1.53356       2.01057       2.09206       2.16250       2.17028       2.13200
  24  15 3211.8910    3.9268  1.1888 12.7069  0.0000       1.46582  0.0405   0.0768   0.0670    0.1142   0.0000      0.771199   435.8987       2.57737       16.3484      -2.04789      -4.62602       3.06671       1.85400       2.53405       2.55569       2.74125       2.65228       2.64972
  24  16 3358.4651    3.3805  1.5795 12.4759  0.0004       1.54820  0.0469   0.0577   0.0814    0.0789   0.0000      0.598635   439.4998      -3.07237       15.6482     -0.171782       2.93964      0.240986       2.14997       2.64500       2.89310       3.33416       2.98253       2.95235
  24  17 3504.9028    2.7841  2.8426 11.5899  0.0000      0.616761  0.0614   0.0348   0.1140    0.0530   0.0000      0.253962   439.1600       6.39440       12.5012       3.60517      0.678216      -2.29744       2.80010       3.65620       4.02987       4.18646       4.23918       3.88052
  24  18 3651.0453    2.3610  4.0761 10.9813  0.0000      0.675825  0.0773   0.0248   0.1380    0.0461   0.0000      0.150756   437.1074       5.28185       15.0794       6.44001      -1.93430       3.54083       3.41550       4.65393       4.96173       5.32888       5.02947       4.83381
  24  19 3796.9143    1.9827  5.8854 10.5433  0.0000      0.576720  0.1025   0.0183   0.1770    0.0410   0.0000      0.109177   437.6482      0.787606       6.33186      -3.49818       13.3844       9.67337       4.31066       5.82016       6.10684       6.60879       6.66899       6.41117
  24  20 3942.6086    1.6356  8.4442 10.1610  0.0000      0.246557  0.1336   0.0136   0.2442    0.0360   0.0000     0.0806570   441.0725       2.51733       5.32372       23.5334      -7.12418      -17.1124       5.68547       7.21403       8.00862       8.40480       8.38157       8.15702
  24  21 4088.3512    1.3791 10.7304 10.0176  0.0000      0.220893  0.1754   0.0111   0.3118    0.0314   0.0000     0.0734272   445.4967      -2.13317       9.37706      -1.52716       5.67114       14.0782       6.87328       9.06651       9.85470       10.3940       10.2560       9.94716
  24  22 4234.1487    1.1373 14.0421  9.8509 -0.0008      0.231968  0.2581   0.0085   0.4076    0.0287   0.0000     0.0759332   422.9536      -15.1591       3.28338       4.60834      -8.25972      -7.49332       8.81518       11.8682       13.0831       13.2869       13.2617       12.8374
  24  23 4380.2471    0.9569 15.9241  9.7604 -0.0001      0.379348  0.3111   0.0076   0.4808    0.0267   0.0000     0.0886177   452.8399       5.13670       8.93793       4.53238      -14.5774      -20.6499       10.1906       13.4656       14.9818       15.6743       15.2705       14.9175
  25   4 1489.4625    0.1593  0.1591  8.9120  0.0000       30.5167  0.0162   0.0087   0.0283    0.0320   0.0000       15.3455   440.4017       1.43445       20.6181     -0.801236      -4.19677      -1.34322      0.737742       1.23147       1.38576       1.18021       1.34073       1.22711
  25   5 1674.0926    0.2754  0.2856  8.9785  0.0000       13.9414  0.0167   0.0104   0.0319    0.0397   0.0000       4.30350   439.8265      -1.86001       19.3648      -1.17754      -2.01261       1.28155      0.942448       1.20764       1.29228       1.33934       1.32881       1.40437
  25   6 1847.9172    0.4163  0.4796  8.9079  0.0000       11.7613  0.0253   0.0119   0.0415    0.0553   0.0000       1.99640   438.5857     -0.677131       20.8994       2.56308      -6.93592       3.39754       2.29633       3.13522       3.70898       3.54035       3.60467       3.31752
  25   7 2016.9909    0.6212  0.5739  9.1799  0.0000       9.06652  0.0230   0.0153   0.0425    0.0704   0.0000       1.43089   437.0492      0.144878       17.7507       2.79135      -4.59013      0.644614       1.41151       1.83540       2.02569       2.01922       1.86904       1.62632
  25   8 2181.7940    0.9054  0.7473  9.6403  0.0000       5.92143  0.0264   0.0198   0.0478    0.0834   0.0000       1.00649   439.6668      0.619013       19.0809     -0.616602      -3.50707      -2.21268       1.22084       1.77435       1.81045       1.98074       1.88945       1.89958
  25   9 2340.6007    1.2552  0.8531 10.3875  0.0000       5.08625  0.0280   0.0267   0.0535    0.0830   0.0000      0.958180   439.4997       1.98361       19.0373       4.89172      -4.15414       3.09356       1.34710       1.72529       1.88211       1.94620       1.99710       1.85554
  25  10 2494.3946    1.7337  1.0248 10.5147  0.0000       2.73503  0.0313   0.0328   0.0582    0.1205   0.0000      0.746981   439.3989      -3.65795       15.5714       4.57318     -0.211934       5.50585       1.45377       1.77610       2.08654       2.15123       2.15969       2.11315
  25  11 2646.2643    2.3245  0.9561 11.3783  0.0000       2.35266  0.0296   0.0464   0.0571    0.1063   0.0000      0.752202   439.6340       2.84677       16.4634      -4.46319      -2.01981       4.82418       1.49770       1.91668       2.06302       2.14076       2.18537       2.09636
  25  12 2797.3884    3.0640  0.8930 11.7377  0.0000       2.72287  0.0275   0.0607   0.0503    0.1062   0.0000      0.692339   438.1187      -1.56186       16.3763      -3.40755     -0.638591       1.39608       1.35380       1.86464       1.92609       2.09532       2.03805       2.03043
  25  13 2947.3901    3.8498  0.7955 12.2130  0.0000       2.49873  0.0239   0.0806   0.0489    0.1010   0.0000      0.758457   438.4985      0.653591       16.8820      -1.08921     -0.486906       2.18465       1.18121       1.64121       1.65980       1.84310       1.75640       1.76441
  25  14 3096.0888    4.0490  0.8968 12.6512  0.0000       1.18107  0.0274   0.0823   0.0538    0.0996   0.0000      0.798653   437.6089     -0.564991       11.7268      -5.78429      -4.74814      -3.91688       1.40095       1.80385       2.01236       2.11115       2.02789       1.93614
  25  15 3243.8002    3.8813  1.2079 12.8202  0.0000       1.05597  0.0384   0.0748   0.0739    0.1010   0.0000      0.823963   439.5682      -1.28333       16.0493       3.17374      -1.86794      0.956911       1.57419       2.21276       2.27485       2.49546       2.47868       2.38190
  25  16 3391.0055    3.3052  1.8295 12.2217  0.0000      0.883712  0.0473   0.0510   0.0855    0.0707   0.0000      0.419921   437.3178       1.53919       19.3519      -6.50106      -1.96869     -0.398231       2.08547       2.67789       2.95946       3.13230       3.03861       3.01473
  25  17 3538.1885    2.6743  2.8363 11.5444  0.0000       1.22579  0.0615   0.0335   0.1092    0.0533   0.0000      0.235794   438.8691      -1.11974       9.49363     -0.524280      -7.43365       3.94505       2.59115       3.51485       3.78044       4.05155       4.02225       3.92917
  25  18 3685.0522    2.2063  4.6710 10.9171  0.0000      0.762725  0.0830   0.0222   0.1515    0.0421   0.0000      0.139345   438.1419      -14.5168       14.9057     -0.257457      0.599479      -1.99755       3.64056       4.72951       5.15524       5.38752       5.53338       5.28569
  25  19 3831.4707    1.8821  6.4367 10.5355 -0.0003      0.530229  0.1053   0.0166   0.1927    0.0361   0.0000     0.0998177   437.4216      0.799806       9.42421       3.92901      -2.00661      0.753199       4.34311       5.70990       6.11574       6.72930       6.53089       6.33847
  25  20 3977.8691    1.5488  9.1659 10.1840  0.0000      0.440960  0.1459   0.0127   0.2604    0.0330   0.0000     0.0779078   444.1503       4.25745       32.4225       6.61017       3.84372      -10.3353       5.83444       7.60614       8.49833       8.87459       8.80851       8.46070
  25  21 4124.1617    1.3275 11.6146 10.0298  0.0000      0.271363  0.1888   0.0104   0.3263    0.0294   0.0000     0.0744245   430.1657      -17.0969       19.8315      0.395589       8.31088      -9.04296       7.04459       9.02988       10.3915       10.6075       10.8060       10.3868
  25  22 4269.4422    1.0835 14.6282  9.8593 -0.0013      0.141292  0.2723   0.0078   0.4210    0.0268   0.0000     0.0845765   419.3215      -4.59753       16.8560      -2.92565      -9.36152      -3.72658       8.91751       11.6274       13.1292       13.6715       13.5396       13.2921
  26   3 1307.5063    0.0852  0.0527  8.9622  0.0000       98.6065  0.0336   0.0126   0.0179    0.0334   0.0000       124.383   440.2502      -2.48874       18.5375      0.966175     -0.872154      -1.22623       1.87865       2.01837       1.52001       1.43542       1.50433       2.74322
  26   4 1508.7110    0.1559  0.1959  8.8516  0.0000       10.7108  0.0167   0.0079   0.0294    0.0329   0.0000       12.7849   439.9983      -1.17348       18.2987     -0.560946     -0.955703      0.454549      0.890937       1.13267       1.41321       1.33108       1.36184       1.37659
  26   5 1694.0475    0.2863  0.3102  8.8568  0.0000       11.6379  0.0175   0.0101   0.0332    0.0434   0.0000       3.55632   438.5602      -2.96515       19.1469     -0.722924      -3.61439     -0.281711      0.915924       1.11241       1.44851       1.46541       1.57088       1.46806
  26   6 1869.0968    0.4530  0.4382  9.0236 -0.0001       11.2222  0.0192   0.0127   0.0368    0.0522   0.0000       1.96432   439.4767    -0.0564985       19.8324     -0.160084      -3.70073       1.63466       1.07311       1.30676       1.52451       1.51419       1.56200       1.55425
  26   7 2039.8706    0.6448  0.6148  9.2441  0.0000       9.15397  0.0222   0.0151   0.0437    0.0669   0.0000       1.35432   441.1083      -1.25877       18.9393       2.97928      -2.94248      -2.69714       1.17439       1.55400       1.71843       1.82188       1.83243       1.71299
  26   8 2206.1432    0.9460  0.8584  9.6171  0.0002       4.94237  0.0283   0.0190   0.0528    0.0865   0.0000       1.01784   439.8733       4.46100       17.3040      -3.12956      0.565157      -1.19476       1.23206       1.62277       1.68200       1.96899       1.74588       1.69511
  26   9 2366.0820    1.3711  0.9051 10.3058  0.0010       3.64006  0.0270   0.0276   0.0553    0.0981   0.0000      0.791007   439.3584      0.178207       16.8584       3.94367      -2.03077       1.53689       1.31931       1.68521       1.81066       1.91905       1.91469       1.87944
  26  10 2521.2554    1.8726  1.0260 11.0217  0.0000       4.02922  0.0318   0.0359   0.0609    0.0944   0.0000      0.841416   439.2770     -0.825766       14.9107       1.18232      0.791424       2.40251       1.36041       1.91572       1.96045       2.27083       2.11161       2.09662
  26  11 2674.3431    2.4694  0.9876 11.3770  0.0000       1.90983  0.0307   0.0474   0.0549    0.1094   0.0000      0.802428   439.8313      -1.50362       15.5363      0.629129     0.0575301       1.75641       1.38499       1.87670       1.99978       2.17131       2.15417       2.07057
  26  12 2826.5287    3.3057  0.8688 11.9474  0.0000       1.30808  0.0257   0.0657   0.0501    0.0996   0.0000      0.705109   439.4914      0.157396       14.6977       1.04418      -2.12311     -0.860866       1.22153       1.50175       1.63773       1.74135       1.65154       1.68318
  26  13 2977.4630    3.7566  0.8558 12.4018  0.0000       4.10424  0.0273   0.0759   0.0479    0.0958   0.0000      0.696056   438.8088      -1.44346       14.6973     -0.824147      -1.88350     -0.896307       1.31254       1.71899       1.88720       1.96369       1.93792       1.88636
  26  14 3126.9020    4.1498  1.0251 12.6406  0.0000       2.55598  0.0308   0.0793   0.0581    0.1058   0.0000      0.881776   441.9062      -1.34983       15.2622      0.790850      -2.33769      -2.66627       1.40219       1.90684       1.96473       2.11549       2.13485       2.05548
  26  15 3275.2280    3.9010  1.3232 12.5939  0.0000      0.218273  0.0378   0.0675   0.0712    0.0953   0.0000      0.671186   440.8654       3.06643       13.2249      0.185254      0.896951      -2.84827       1.63311       2.17287       2.40357       2.51751       2.56173       2.58824
  26  16 3423.3280    3.1121  2.0851 11.9979  0.0000      0.800824  0.0510   0.0447   0.0935    0.0687   0.0000      0.342182   441.8148     -0.935468       9.77820       1.61345      -2.70262       5.36686       2.13981       2.89527       3.09999       3.35790       3.25503       3.15091
  26  17 3570.9620    2.6194  3.3180 11.3321  0.0000      0.636817  0.0629   0.0296   0.1228    0.0497   0.0000      0.193147   437.9193      -2.93409       8.79436       12.0591       3.08418       1.58445       2.57905       3.51064       3.71097       4.04625       4.04720       3.92062
  26  18 3718.3644    2.1498  5.1130 10.8288  0.0000      0.544203  0.0880   0.0203   0.1573    0.0393   0.0000      0.120058   430.1664      -4.45757       17.2393      -1.96387      -8.69756       1.89064       3.69829       4.81162       5.27324       5.53627       5.45684       5.41693
  26  19 3865.4514    1.7952  7.3239 10.3349  0.0000      0.422570  0.1137   0.0148   0.2077    0.0353   0.0000     0.0863642   432.6006      -1.57935       7.62914      -10.7183       2.45691       12.2575       4.45358       5.85528       6.37098       6.65909       6.71952       6.38317
  26  20 4012.1508    1.5162  9.2789 10.1603  0.0000      0.251696  0.1443   0.0121   0.2610    0.0311   0.0000     0.0819609   442.3680       3.23449       1.92654       14.7327      0.923817      0.760449       5.41420       7.12192       7.81808       8.24444       8.13716       7.80818
  26  22 4305.6143    1.0466 14.7662  9.8212  0.0010      0.269058  0.2665   0.0077   0.4221    0.0260   0.0000     0.0813049   442.3641       6.59228       1.00668      -1.48288      -9.57363      -6.45873       8.35817       10.9369       12.4842       12.9656       12.9165       12.7401
  27   3 1325.2234    0.0731  0.0685  8.9511 -0.0711      -10.4754  0.0403   0.0078   0.0223    0.0315   0.0000       87.7482   441.9143       1.46944       18.7199     -0.866598      -2.34464      0.716710       2.20839       2.14075       2.99960       3.95634       4.30205       3.14058
  27   4 1527.5660    0.1815  0.1696  8.9073  0.0000       33.1875  0.0149   0.0089   0.0245    0.0325   0.0000       11.3242   439.7807     -0.287879       19.9764      -1.17076      -1.62129       2.11016      0.764791       1.08985       1.04470       1.25449       1.03194       1.06114
  27   5 1713.5953    0.2936  0.3173  8.8858  0.0000       19.0711  0.0162   0.0099   0.0314    0.0411   0.0000       3.93774   439.9348      -1.28755       20.5279      -1.56898     -0.961160     -0.187866      0.864380       1.11460       1.26929       1.35725       1.29155       1.26857
  27   6 1889.7926    0.4957  0.5012  8.8958 -0.0001       7.28595  0.0192   0.0127   0.0387    0.0643   0.0000       1.43314   439.4479     -0.346144       18.5419     -0.136345      -3.72653      0.137221      0.939066       1.17466       1.40822       1.43731       1.49538       1.33965
  27   7 2062.1093    0.6948  0.7180  9.1310  0.0000       7.74430  0.0242   0.0150   0.0466    0.0807   0.0000       1.08161   439.7167      -2.19218       15.2167       1.78192      0.250149     -0.507001       1.11960       1.39396       1.59093       1.64720       1.68813       1.66582
  27   8 2229.8366    1.0398  0.8014  9.7809  0.0000       6.33651  0.0240   0.0217   0.0523    0.0852   0.0000      0.970600   439.4293      -1.81694       20.2470      0.639358      -1.35687      -1.27172       1.11979       1.43808       1.47701       1.71688       1.58077       1.63405
  27   9 2391.0215    1.4392  0.9391 10.3651  0.0000       3.54992  0.0286   0.0275   0.0536    0.0922   0.0000      0.831508   439.9219      -2.77592       14.8253      -1.67530      -2.55629       2.66458       1.21949       1.64500       1.81357       1.96150       1.88543       1.86080
  27  10 2547.5689    1.9743  0.9747 10.9246  0.0000       2.54920  0.0289   0.0372   0.0554    0.0989   0.0000      0.793380   439.2566      -1.42093       16.0886       1.45863      -3.12635       4.11152       1.21178       1.62324       1.72927       1.82733       1.90668       1.85837
  27  11 2702.0272    2.4983  0.9357 11.5016  0.0000       2.20939  0.0279   0.0477   0.0518    0.0955   0.0000      0.754336   437.0356      0.377065       12.3990      -2.28182      -2.00142     -0.860469       1.29586       1.64094       1.76584       1.95571       2.00973       1.95302
  27  12 2855.3015    3.4239  0.8779 12.1099  0.0000       1.68149  0.0255   0.0682   0.0525    0.1032   0.0000      0.789044   439.2561      0.363140       15.4008     -0.121081      -4.70028      -2.01178       1.21505       1.67223       1.77263       1.89212       1.87984       1.91256
  27  13 3006.8937    3.9367  0.9045 12.5051  0.0000      0.556534  0.0260   0.0764   0.0526    0.0890   0.0000      0.714645   439.1412       2.08804       14.8880     -0.442289      -2.82841     -0.821139       1.14869       1.50983       1.68365       1.76539       1.70229       1.65745
  27  14 3157.1981    4.0809  0.9652 12.7453  0.0000       2.13232  0.0286   0.0783   0.0562    0.0927   0.0000      0.693706   438.7067       1.08391       11.3388       1.00724       1.88363      -3.54267       1.20768       1.70356       1.73720       1.93880       2.00807       1.92102
  27  15 3306.4916    3.6426  1.4791 12.4955  0.0000       1.08988  0.0417   0.0600   0.0726    0.0820   0.0000      0.568168   438.8204     0.0121697       17.0043       2.87623      -2.51539      -3.27220       1.62335       2.08922       2.29776       2.53667       2.47294       2.39185
  27  16 3455.2633    3.0362  2.3285 11.7662  0.0000       1.35049  0.0536   0.0400   0.0942    0.0632   0.0000      0.316356   435.1402     -0.114249       16.6864      -4.30604      -1.53653      0.287986       2.10295       2.70504       2.90168       3.18294       3.14924       3.13148
  27  17 3603.4682    2.4612  3.6056 11.2526  0.0000      0.461418  0.0688   0.0267   0.1241    0.0475   0.0000      0.186057   438.9146    -0.0335676       8.90967       8.12649      -2.79913      -8.35999       2.73534       3.61950       3.84905       4.13979       4.20410       4.05185
  27  18 3751.7035    2.0638  5.3434 10.7574  0.0000      0.532841  0.0908   0.0187   0.1596    0.0370   0.0000      0.116801   437.8520      -8.29860       21.0481      -2.16987      -4.46038      -2.25809       3.52634       4.71152       5.16429       5.37791       5.45146       5.33166
  27  19 3899.1715    1.7618  7.9856 10.2497  0.0000      0.342183  0.1184   0.0137   0.2176    0.0336   0.0000     0.0785469   440.3851       8.99160       12.6751       4.58864       4.55863      -3.49847       4.54342       6.05628       6.63503       7.00289       7.26062       7.00197
  27  20 4046.5155    1.4329 10.1526 10.1059 -0.0006      0.238716  0.1645   0.0110   0.2780    0.0306   0.0000     0.0811914   438.5414      -2.62041       3.76141       7.54505      -5.42663      -16.1096       5.75112       7.65160       8.27698       8.88351       8.91530       8.53978
  27  21 4193.2094    1.1852 12.3064  9.9365  0.0000    -0.0800922  0.2149   0.0086   0.3520    0.0277   0.0000     0.0864765   432.5994      -10.8043       11.3773      -13.0556      -7.88756       1.01642       7.08057       9.36695       10.3541       10.8638       10.8032       10.7362
  28   4 1546.0472    0.1756  0.1888  8.8561  0.0003       29.3356  0.0167   0.0081   0.0247    0.0338   0.0000       10.6186   440.2965      0.562204       19.6716     -0.296253      -1.61559      0.201407      0.669523       1.04736       1.07119       1.18193       1.03898       1.03745
  28   5 1732.7877    0.3345  0.2918  8.8854  0.0000       19.3979  0.0145   0.0110   0.0284    0.0419   0.0000       3.22638   438.7933     -0.702497       21.4995      0.345940      -1.90107      -1.00076      0.649349      0.981690      0.982183       1.15528       1.00798      0.982861
  28   6 1910.2243    0.5090  0.5676  8.9532  0.0000       9.25371  0.0208   0.0123   0.0431    0.0622   0.0000       1.49590   439.6601     -0.547073       22.6574      0.946422      -2.66831       1.71739      0.981828       1.35348       1.42033       1.51537       1.46303       1.45931
  28   7 2083.9500    0.7274  0.7288  9.3626  0.0000       6.73276  0.0245   0.0155   0.0459    0.0754   0.0000       1.11585   443.2459       1.12225       19.5664    -0.0909075      -2.84877      -1.15435       1.10654       1.31762       1.53322       1.64152       1.64591       1.64582
  28   8 2252.8349    1.0930  0.8261  9.7957  0.0000       5.46899  0.0247   0.0215   0.0498    0.0929   0.0000      0.921847   440.0239       3.20209       16.9816     -0.339619      -4.24475      -1.67135       1.07528       1.41142       1.50283       1.63633       1.57974       1.57241
  28   9 2415.3866    1.4971  0.9609 10.4823  0.0000       3.05926  0.0283   0.0281   0.0552    0.0953   0.0000      0.795566   441.8336      0.216830       16.5853     -0.150489     -0.707944       1.45726       1.20044       1.57614       1.77932       1.79939       1.79921       1.77817
  28  10 2573.3980    2.0518  1.0674 11.1518  0.0005       4.04961  0.0314   0.0377   0.0590    0.0981   0.0000      0.768636   441.6349      0.271181       13.5270      -1.09733     0.0446705      -4.57873       1.27550       1.71895       1.78303       1.94453       1.96358       1.94791
  28  11 2729.3559    2.6938  1.0725 11.5374  0.0003       2.26796  0.0313   0.0480   0.0557    0.1053   0.0000      0.725314   440.6393     -0.123584       14.6038      0.653436     -0.980642      0.513179       1.21950       1.62200       1.72854       1.94878       1.93204       1.94793
  28  12 2883.6811    3.4581  0.8919 12.1865  0.0000       2.12661  0.0263   0.0662   0.0498    0.0987   0.0000      0.890899   439.0913      -1.82513       14.7588       1.00034      -1.44054       2.42663       1.10797       1.46458       1.57455       1.69693       1.65114       1.67304
  28  13 3036.1281    4.0272  0.9186 12.5596  0.0000    -0.0726117  0.0259   0.0769   0.0528    0.0901   0.0000      0.729508   438.6618    0.00846453       15.8936      0.431156      -4.17992       1.41421       1.16199       1.58954       1.70796       1.86294       1.87432       1.83667
  28  14 3187.1555    4.1579  1.0704 12.6504  0.0000       1.72670  0.0309   0.0747   0.0575    0.1010   0.0000      0.616439   438.6698      -3.47647       12.7154      -1.41218      -1.08299     -0.283413       1.28731       1.61577       1.74601       1.89545       1.79074       1.88664
  28  15 3337.1518    3.5317  1.5866 12.4090  0.0000       1.07213  0.0412   0.0556   0.0787    0.0780   0.0000      0.543355   438.2544       4.09189       16.5427      -2.76098      0.302947       3.57106       1.53020       2.06722       2.19047       2.41957       2.46798       2.44334
  28  16 3486.7032    2.8945  2.7006 11.6747  0.0001      0.993463  0.0575   0.0355   0.1020    0.0555   0.0000      0.258148   439.8355      0.868268       16.5101      -2.23893      -6.97713     -0.320054       2.15195       2.93838       3.12850       3.31959       3.31536       3.31279
  28  17 3635.7310    2.4281  3.9451 11.0820  0.0000      0.557960  0.0679   0.0245   0.1296    0.0450   0.0000      0.155240   437.4494       1.21386       22.1515       7.79343      0.999721      0.774529       2.68502       3.53294       3.87680       4.14416       4.18200       4.00099
  28  18 3784.3188    2.0207  6.1117 10.4380  0.0000      0.383983  0.0930   0.0163   0.1686    0.0373   0.0000     0.0932083   438.2215      -2.58823       17.9304       4.98600       1.67902       1.69809       3.50977       4.52268       5.03515       5.29300       5.31875       5.20259
  28  19 3932.6603    1.6664  8.2282 10.2503  0.0000      0.244870  0.1248   0.0127   0.2212    0.0320   0.0000     0.0776371   442.5494       1.23126       1.63278      -4.82407      -5.19350       5.80858       4.50409       5.87935       6.55516       7.03164       7.02005       6.95353
  28  20 4080.4930    1.3965 11.6466 10.0655 -0.0007      0.274864  0.1869   0.0097   0.3125    0.0287   0.0000     0.0718586   440.3104       6.06298       7.08879       8.77123       6.22020       18.2992       6.06962       8.03385       8.95966       9.28705       9.59491       9.33298
  28  21 4228.5758    1.1425 13.3536  9.9301  0.0002      0.363646  0.2360   0.0079   0.3790    0.0261   0.0000     0.0879071   440.5808      -7.00245       35.3803      -9.70078      -11.1811       11.0263       7.31665       9.69543       10.8564       11.4175       11.5076       11.4391
  29   2 1135.1682    0.0483  0.0348  9.1016  0.0000       175.021  0.0309   0.0111   0.0182    0.0330   0.0000       468.865   438.4439    -0.0275411       21.8738       2.02127      -5.92904      -1.56216       1.77402       1.83330       1.68968       2.04497       1.83595       2.63016
  29   4 1564.1472    0.1988  0.2277  8.9272  0.0000       19.0069  0.0151   0.0083   0.0315    0.0342   0.0000       8.28835   440.0568     -0.820604       19.8385      -1.19881      -1.52060       2.17940      0.666276      0.870091       1.06738       1.09737       1.01481       1.14062
  29   5 1751.5807    0.3586  0.3668  8.8882  0.0000       12.1690  0.0193   0.0108   0.0348    0.0464   0.0000       2.55569   438.1225     -0.343327       19.3513       1.56445      -3.18578     -0.517950       1.05528       2.30010       1.77804       2.72969       1.97563       2.81094
  29   6 1930.2998    0.5120  0.6332  8.9928  0.0000       11.5287  0.0217   0.0119   0.0446    0.0615   0.0000       1.48616   441.6239     -0.155381       18.8160       2.75996      -3.28348    -0.0388454      0.968113       1.25338       1.39754       1.45700       1.62090       1.54284
  29   7 2105.3888    0.7916  0.7371  9.2979  0.0000       6.28769  0.0232   0.0161   0.0445    0.0814   0.0000       1.01854   439.3326      -1.93806       18.8895       2.00601      -4.52143     -0.355944      0.956564       1.22512       1.39810       1.49748       1.45754       1.52093
  29   8 2275.4231    1.0938  1.0030  9.8826  0.0000       6.01251  0.0294   0.0200   0.0585    0.0885   0.0000      0.917979   440.7904      -1.02744       15.9751       2.15373       2.40435      -1.39532       1.20491       1.56126       1.83732       1.85636       1.84453       1.84896
  29   9 2439.1133    1.5507  1.0898 10.7026  0.0000       3.60858  0.0325   0.0281   0.0597    0.0955   0.0000      0.826411   441.1909       1.14321       15.6776     -0.929721     -0.781980       1.38540       1.31962       1.69841       1.82383       2.04586       1.96460       1.96938
  29  10 2598.6507    2.1607  1.0514 11.2862  0.0000       2.31002  0.0299   0.0385   0.0581    0.0928   0.0000      0.830136   440.5017      -2.69022       17.8879       2.59731      -2.86265       1.33798       1.14409       1.49647       1.64935       1.85996       1.87239       1.74815
  29  11 2756.1125    2.7344  0.9582 11.8144  0.0000       1.01660  0.0274   0.0504   0.0521    0.0868   0.0000      0.770690   438.4605      0.139921       16.8411      0.341764      -2.82876       2.05843       1.14865       1.47873       1.64311       1.75684       1.74107       1.68415
  29  12 2911.5432    3.5681  0.9097 12.3283  0.0000       1.51869  0.0264   0.0667   0.0505    0.0910   0.0000      0.742687   437.4655      0.294326       15.8371       3.87015      -5.33294      -1.79907       1.15998       1.57138       1.70870       1.79540       1.77258       1.81019
  29  13 3064.9195    4.1417  0.9144 12.7248  0.0000       1.18336  0.0257   0.0789   0.0511    0.0928   0.0000      0.710151   437.8042      0.313845       15.7778     -0.256005    -0.0261143      -1.93410       1.10729       1.41546       1.57706       1.65203       1.57521       1.74197
  29  14 3216.7127    3.9508  1.2057 12.6044  0.0000       1.75266  0.0342   0.0683   0.0635    0.1033   0.0000      0.883025   438.1849       1.46110       16.3185       1.34653      -3.87962       1.88828       1.33833       1.64717       1.85740       1.95549       1.97805       1.89396
  29  15 3367.4501    3.4416  1.7662 12.1267  0.0000     -0.290011  0.0434   0.0486   0.0753    0.0730   0.0000      0.429764   439.7422      0.670985       8.44500      -3.31620      -4.82137      0.939408       1.63437       2.18467       2.42821       2.61384       2.65050       2.58604
  29  16 3517.9755    2.7916  2.9030 11.5457  0.0000      0.769660  0.0590   0.0318   0.1008    0.0519   0.0000      0.194197   437.4968      -1.27295       9.64870       4.45577     0.0428396      -4.08015       2.17506       2.91382       3.14563       3.50293       3.47084       3.42462
  29  17 3667.5795    2.3447  4.2872 10.9303  0.0000      0.475071  0.0718   0.0222   0.1324    0.0442   0.0000      0.136457   437.0306       2.39755       12.8424       5.05490     -0.112139      -5.63840       2.66263       3.47646       3.93477       4.14671       4.29178       4.14445
  29  18 3816.7878    1.9118  6.6414 10.5271  0.0000      0.404766  0.1012   0.0152   0.1830    0.0334   0.0000     0.0883568   438.9325       4.65747       20.3228      -9.09480       2.51276       13.7606       3.59798       4.77520       5.29067       5.61895       5.57524       5.62674
  29  19 3965.6515    1.5947  8.8058 10.2854  0.0000      0.322159  0.1344   0.0120   0.2342    0.0298   0.0000     0.0769001   440.4352      -1.21325       23.4306       3.66647       12.4384      -14.7335       4.54556       6.07768       6.62133       7.15154       7.12773       7.07077
  29  20 4114.1022    1.3208 11.7258 10.0935 -0.0008      0.311979  0.1896   0.0091   0.3207    0.0276   0.0000     0.0757764   434.9860      -5.04836       9.88883     -0.309391      -17.5171       2.18461       6.06195       7.73858       8.70065       9.18133       9.39783       9.28196
  29  21 4263.0014    1.0993 14.4399  9.9267  0.0000      0.492571  0.2479   0.0075   0.3864    0.0248   0.0000     0.0873185   445.6954      -6.73655       8.97837      -4.08104       12.0621       18.1957       6.91398       9.33664       10.3173       11.0361       10.9820       10.8403
  30   4 1581.9228    0.2055  0.1746  8.8388  0.0000       43.3627  0.0161   0.0095   0.0292    0.0343   0.0000       10.0452   440.5822     -0.648912       20.9408      0.339427      -1.84897     0.0264757       1.17246       1.83407       2.08439       2.18438       2.17439       1.57886
  30   5 1770.1074    0.3726  0.3892  8.8452  0.0010       15.6739  0.0156   0.0105   0.0341    0.0452   0.0000       2.33439   440.8775      -1.10582       21.1715      0.343863      -3.41075      -2.11910      0.684345      0.928983       1.04863       1.08071       1.23752       1.18028
  30   6 1950.0098    0.5515  0.5741  9.1086  0.0000       8.54893  0.0210   0.0125   0.0381    0.0594   0.0000       1.39336   441.4676      -1.80531       22.2583      0.498984      -2.22451     -0.356272      0.962965       1.25310       1.40139       1.34191       1.42437       1.45739
  30   7 2126.4632    0.8377  0.8143  9.2914  0.0000       6.92343  0.0248   0.0160   0.0460    0.0849   0.0000      0.933754   441.1757      -2.01321       19.0398      -1.17793     -0.237338     0.0602337       1.01708       1.31116       1.50025       1.67262       1.57362       1.57919
  30   8 2297.4427    1.1919  0.9520 10.0009  0.0000       5.37580  0.0276   0.0216   0.0526    0.0895   0.0000      0.866485   438.7783       1.58680       15.5760       1.90287      -1.24387       3.04303       1.15550       1.52827       1.74326       1.83245       1.83628       1.80859
  30   9 2462.2894    1.6562  1.1000 10.5573  0.0000       2.43330  0.0305   0.0284   0.0598    0.1011   0.0000      0.754578   440.8980      0.998517       15.1694      -1.37461     -0.469252      0.479114       1.12262       1.52656       1.62047       1.78755       1.75004       1.77177
  30  10 2623.4824    2.2818  1.0327 11.3086  0.0000       2.38751  0.0290   0.0401   0.0550    0.0938   0.0000      0.765705   441.1991      0.974689       19.9317     -0.143642      -1.80716       1.98848       1.15378       1.62064       1.70071       1.87419       1.82664       1.72874
  30  11 2782.4369    3.0550  0.9695 11.8754  0.0000       1.26175  0.0269   0.0544   0.0515    0.0929   0.0000      0.690338   439.5505       1.22888       16.6171       1.42852      -6.18588    -0.0185243       1.06153       1.40123       1.49066       1.62369       1.61232       1.59494
  30  12 2939.0566    3.7512  0.8285 12.5215  0.0000       3.09217  0.0229   0.0724   0.0470    0.0774   0.0000      0.738437   440.3567      0.197114       14.5601      0.271395      -2.51260       3.72849      0.905396       1.22450       1.31102       1.46798       1.36807       1.42321
  30  13 3093.3185    4.1318  0.9947 12.5862  0.0000       1.51751  0.0281   0.0732   0.0527    0.0978   0.0000      0.729855   439.1870      0.798123       15.7145     -0.341226      -5.42966       2.79687       1.08753       1.44583       1.56251       1.69028       1.72798       1.66941
  30  14 3245.9117    3.9621  1.3469 12.3958  0.0000       1.91970  0.0349   0.0625   0.0658    0.0934   0.0000      0.580206   439.6669      0.229968       17.9779       1.34983      -1.30533       1.99859       1.27236       1.68880       1.83727       2.01552       1.95376       2.02694
  30  15 3397.6236    3.2645  1.9861 12.1718  0.0000       1.35932  0.0466   0.0444   0.0833    0.0591   0.0000      0.389577   438.3721       1.24576       14.0136      -1.36022      -6.65306       5.34393       1.68424       2.24093       2.43777       2.59823       2.66970       2.73224
  30  16 3548.8251    2.6493  2.9433 11.6176  0.0000       1.20028  0.0597   0.0303   0.1045    0.0478   0.0000      0.240413   443.2876      -2.14575       11.2593       3.04901      -1.73252      -1.05451       2.08558       2.90730       3.10935       3.38181       3.47018       3.35147
  30  17 3699.2379    2.2340  4.9505 10.8619  0.0000      0.656588  0.0773   0.0199   0.1463    0.0382   0.0000      0.120309   433.5195       2.48176       21.6625      -4.93863      -3.77063      -2.75816       2.77936       3.67496       3.99366       4.33132       4.36696       4.30014
  30  18 3849.2372    1.8442  6.9919 10.4522 -0.0000      0.391319  0.1035   0.0142   0.1896    0.0322   0.0000     0.0859334   442.8959      -12.2187       19.2212      -12.7503       18.6688       12.9361       3.61422       4.68609       5.31828       5.47171       5.69131       5.54711
  30  19 3998.6552    1.5171  9.0371 10.2055 -0.0003      0.406661  0.1367   0.0110   0.2398    0.0289   0.0000     0.0768939   445.6488      -1.85009       10.9863       10.6969      -2.32082     0.0256666       4.39762       5.92952       6.61910       6.89793       7.08950       6.83451
  30  20 4147.7697    1.3146 12.9608 10.0135  0.0000      0.408454  0.2034   0.0085   0.3327    0.0265   0.0000     0.0796795   445.5844       8.64305       21.4560       4.43385      -10.6229       4.69817       6.01388       8.00970       8.80479       9.29755       9.46509       9.27300
  31   3 1393.1460    0.1126  0.1526  8.9737  0.0000       34.7381  0.0176   0.0069   0.0348    0.0280   0.0000       29.4883   440.7197     -0.229671       20.3857     0.0263413      -1.81118     -0.421347      0.652156      0.957400       1.01570       1.05264       1.07444       1.00738
  31   4 1599.3242    0.2265  0.1837  8.8681  0.0000       22.9622  0.0111   0.0091   0.0225    0.0337   0.0000       7.40710   440.1277     -0.876478       20.7778      0.475108      -2.77480      -1.00645      0.547969      0.615068      0.657932      0.770336      0.762009      0.760105
  31   5 1788.2619    0.3818  0.3550  8.9799  0.0000       12.4388  0.0151   0.0113   0.0311    0.0446   0.0000       2.48226   440.6636      -1.61670       20.4990       2.33427      -3.66401     -0.336061      0.745882      0.957850       1.09901       1.11180       1.06438       1.00867
  31   6 1969.4699    0.5651  0.5894  9.0487  0.0000       8.27942  0.0208   0.0123   0.0376    0.0646   0.0000       1.31795   440.1597      0.628805       18.7298      -1.43065      -3.34770       2.26724      0.898265       1.19422       1.34613       1.44470       1.43967       1.39680
  31   7 2147.1122    0.8926  0.7298  9.5981  0.0000       6.66231  0.0214   0.0179   0.0436    0.0736   0.0000      0.963276   440.1234       1.04506       19.4921       1.79822      -2.64757      -1.82414      0.863307       1.12813       1.24691       1.30463       1.30943       1.29068
  31   8 2318.9602    1.3031  1.0022 10.0077  0.0000       4.27724  0.0282   0.0228   0.0523    0.0997   0.0000      0.793618   438.5113    -0.0902434       15.6284       1.55428      -5.53549      -1.15373       1.03400       1.39499       1.44977       1.69371       1.63905       1.64310
  31   9 2485.0078    1.7459  1.0018 10.9109  0.0004       2.36269  0.0286   0.0312   0.0540    0.0894   0.0000      0.776599   441.0922     -0.995581       14.2711      0.809690      -3.01676      -2.67120       1.16426       1.61445       1.65988       1.80767       1.81571       1.74059
  31  10 2647.7649    2.3771  1.0484 11.3918  0.0000       2.44945  0.0293   0.0411   0.0534    0.0959   0.0000      0.746968   441.4940      -1.63777       17.4306     -0.455067      -5.00460      -2.22851       1.04478       1.39344       1.49649       1.65668       1.67521       1.65195
  31  11 2808.2464    3.1930  0.9243 12.0348  0.0000       1.83784  0.0263   0.0567   0.0473    0.0887   0.0000      0.748537   441.0090       1.54066       14.4853      -1.41720      -2.34824      0.544670       1.00228       1.29974       1.44357       1.53035       1.57372       1.54251
  31  12 2966.0375    3.9216  0.8977 12.2460  0.0001       1.20040  0.0249   0.0694   0.0450    0.1004   0.0000      0.649608   439.2745     -0.312646       13.1941     -0.120821      -3.44585      -3.17402       1.00789       1.31928       1.45536       1.53882       1.64836       1.52769
  31  13 3121.2806    4.1379  1.0368 12.7683  0.0000       1.52896  0.0288   0.0727   0.0546    0.0915   0.0000      0.711378   439.6319      -1.89631       14.4269       4.28650      -3.42064       2.00436       1.07229       1.34020       1.58166       1.69341       1.73402       1.69639
  31  14 3274.7660    3.7339  1.4454 12.3711  0.0000       1.23623  0.0371   0.0575   0.0689    0.0928   0.0000      0.591499   438.8691     -0.852418       16.1418      0.342409      -2.97833      0.363986       1.34448       1.69526       1.88437       2.07516       2.23928       2.20132
  31  15 3427.2511    3.1797  2.2545 11.8396  0.0000      0.632368  0.0470   0.0382   0.0848    0.0543   0.0000      0.296679   439.7096       4.72983       17.7211      -3.46162       1.48471       2.62199       1.59035       2.16129       2.33776       2.53842       2.57808       2.59788
  31  16 3579.1248    2.6108  3.4911 11.2837  0.0000      0.629781  0.0619   0.0264   0.1118    0.0458   0.0000      0.172132   441.2732       3.72517       19.9078       2.71049      -7.46246     -0.334129       2.17910       2.91035       3.14751       3.47000       3.45286       3.44204
  31  17 3730.3291    2.1509  5.1096 10.8398 -0.0000      0.380269  0.0815   0.0186   0.1437    0.0366   0.0000      0.112148   436.8816      -3.42212       16.7107      -1.65653      -8.70719       9.64095       2.75094       3.72650       4.11306       4.42977       4.53189       4.52179
  31  18 3880.9800    1.7757  7.3964 10.4106  0.0000      0.434307  0.1077   0.0133   0.1952    0.0308   0.0000     0.0816998   443.1460       6.51608       5.21213       12.8581       3.00381       6.62722       3.56839       4.69769       5.33148       5.57628       5.68747       5.64693
  31  19 4030.6779    1.4885 10.4679 10.1362  0.0000      0.243462  0.1581   0.0101   0.2696    0.0288   0.0000     0.0759027   446.8349       2.92697       17.9890      0.344539       13.5234       10.6359       4.71180       6.44265       7.00781       7.55930       7.52126       7.47583
  31  20 4180.0420    1.2003 13.3242 10.0505  0.0000     0.0850671  0.2275   0.0076   0.3580    0.0251   0.0000     0.0875191   437.2013      -8.43477       14.7681      -2.98430      -6.20880       3.89042       6.25683       8.25575       9.18677       9.73538       10.0755       9.84883
  32   2 1179.5485    0.0637  0.0542  9.0228  0.0000       21.9068  0.0333   0.0080   0.0213    0.0247   0.0000       197.955   443.5799       1.89609       23.2127     -0.494246     -0.619332      0.797696      0.828247       1.96416       1.14528       2.05239       1.67006       2.29608
  32   4 1616.4476    0.2176  0.2371  8.9463  0.0000       30.3276  0.0135   0.0083   0.0293    0.0342   0.0000       6.71460   440.1784      -1.10482       21.3808     -0.588766      -2.07180     -0.572486      0.602880      0.777399      0.936693      0.977514      0.985800      0.947300
  32   5 1806.2171    0.4050  0.4508  8.9747  0.0000       12.7002  0.0190   0.0105   0.0370    0.0453   0.0000       2.13124   440.3871      0.806455       20.6796      0.158727      -1.98152     -0.411124      0.966810       1.38452       1.49062       1.70457       1.83705       1.76546
  32   6 1988.7051    0.6211  0.5970  9.2485  0.0000       10.0884  0.0195   0.0135   0.0389    0.0594   0.0000       1.29012   438.8166      0.203054       18.1836      0.310118      -2.54900       1.47525      0.833720       1.15713       1.23292       1.36860       1.45219       1.38092
  32   7 2167.3724    0.9173  0.8202  9.6503  0.0001       4.00094  0.0228   0.0173   0.0483    0.0788   0.0000      0.928322   440.6898     -0.807465       19.7965      -3.41285      -1.94247      0.371886      0.887391       1.13197       1.28777       1.36562       1.45827       1.45339
  32   8 2340.0861    1.3400  0.9459 10.2914  0.0000       3.00895  0.0262   0.0236   0.0508    0.0851   0.0000      0.808048   440.5166      -2.20322       22.8763     0.0154656      -6.92971      -1.69222      0.921875       1.29801       1.37309       1.54639       1.47213       1.53523
  32   9 2507.2614    1.8393  1.2257 10.7151 -0.0016       1.90520  0.0336   0.0293   0.0609    0.0995   0.0000      0.713033   437.7699      -2.15248       21.4212     -0.623228      -3.98414       1.24927       1.20816       1.55552       1.68127       1.80922       1.80494       1.91713
  32  10 2671.6388    2.5348  1.0458 11.4649 -0.0001       2.63254  0.0289   0.0426   0.0523    0.0932   0.0000      0.759079   440.5097      -1.56999       16.1096       2.40806      -4.15436       3.06388       1.04321       1.28153       1.42227       1.57334       1.51670       1.52798
  32  11 2833.6279    3.2859  1.0143 11.9600  0.0000      0.976024  0.0269   0.0559   0.0523    0.0976   0.0000      0.740908   439.8145      -1.16120       14.6786      0.207382      -3.51436      -1.11598      0.952186       1.31803       1.42417       1.64051       1.65839       1.62878
  32  12 2992.6199    3.9170  0.9298 12.7160  0.0009       1.29049  0.0255   0.0705   0.0502    0.0776   0.0000      0.757743   440.0646      -1.60608       17.2021       4.16073      -4.85370       1.26389      0.969679       1.26966       1.35301       1.55237       1.51204       1.59218
  32  13 3148.7560    4.1525  1.0743 12.6560  0.0000      0.709285  0.0297   0.0703   0.0536    0.0956   0.0000      0.762343   440.7055      -2.91518       16.5936     -0.450735     -0.777592      -3.06787       1.04765       1.38257       1.52750       1.65955       1.69553       1.75066
  32  14 3303.1671    3.6666  1.5520 12.5673  0.0000      0.433812  0.0382   0.0544   0.0730    0.0716   0.0000      0.533458   439.8834      -2.43040       16.1007       4.50072      -2.73302      -3.29033       1.28127       1.76881       1.89156       2.10845       2.19040       2.04153
  32  15 3456.6356    3.1172  2.3321 11.8022  0.0000      0.243421  0.0467   0.0366   0.0880    0.0551   0.0000      0.262192   439.1812       2.09876       12.4101      0.963914      -3.82743       3.96949       1.59608       2.07648       2.33982       2.53487       2.55441       2.48689
  32  16 3609.3061    2.5522  3.7813 11.1684  0.0000      0.678020  0.0611   0.0238   0.1154    0.0413   0.0000      0.139993   437.9017       2.69631       21.1242       1.59906      -5.56886      -2.12054       2.09740       2.79357       3.09155       3.29377       3.33399       3.35730
  32  17 3761.2278    2.0737  5.7300 10.6716 -0.0004      0.390414  0.0835   0.0166   0.1565    0.0346   0.0000     0.0972190   438.5061     0.0496060       15.9613      -2.83916       3.69046    -0.0349682       2.81602       3.77476       4.12676       4.53252       4.61102       4.62841
  32  18 3912.3340    1.7329  8.2398 10.3491  0.0000      0.286290  0.1174   0.0122   0.2113    0.0298   0.0000     0.0759364   436.8597       3.47768       25.2182       3.37317      -17.5572      0.674129       3.74580       4.89946       5.47742       5.82918       5.99622       5.88143
  32  19 4062.9885    1.4295 11.5731 10.1113 -0.0005      0.244539  0.1776   0.0089   0.2941    0.0272   0.0000     0.0727905   438.2569       2.24458       21.3498       7.78712       11.1535      0.803747       5.02333       6.57016       7.22513       7.86460       7.96719       7.93865
  32  20 4213.6797    1.1693 13.7436 10.0160  0.0007      0.369011  0.2360   0.0073   0.3653    0.0246   0.0000     0.0880616   448.2810      -11.6208       11.9982      -7.59927       6.14786      -6.95480       6.25407       8.19643       9.28983       9.88892       10.1106       9.98206
  33   2 1193.8984    0.0568  0.0872  8.9490 -0.0021       133.415  0.0285   0.0080   0.0418    0.0320   0.0000       175.762   440.4429     -0.917289       18.3196     -0.379968      -2.30763     -0.750534      0.933835       1.27524       1.45085       1.78353       1.29289       1.67630
  33   3 1425.4193    0.1319  0.1613  8.8870  0.0000       15.5973  0.0137   0.0069   0.0312    0.0259   0.0000       20.3835   440.5457      0.163955       20.7103      -1.20197      -2.18730     -0.659870      0.577893      0.708482      0.863241      0.994115      0.881451      0.958003
  33   4 1633.2370    0.2342  0.2669  8.8790  0.0000       22.3733  0.0145   0.0083   0.0297    0.0332   0.0000       5.48678   440.9886     -0.275178       20.7939     -0.112797      -2.58804       2.08862      0.574018      0.832536      0.890606      0.883765      0.984845      0.989103
  33   5 1823.8495    0.3976  0.4333  9.0259  0.0000       10.9910  0.0176   0.0102   0.0340    0.0446   0.0000       2.16742   439.8136     -0.144371       19.6718       1.16317      -3.31870      -1.04381      0.768474       1.04781       1.12938       1.23953       1.24133       1.21095
  33   6 2007.6868    0.6359  0.6446  9.2334  0.0000       6.76495  0.0196   0.0133   0.0425    0.0592   0.0000       1.21024   440.9410    -0.0696172       20.6277     -0.617527      -2.67469     -0.379676      0.760385       1.03312       1.12703       1.19310       1.24739       1.22945
  33   7 2187.3922    0.9656  0.8924  9.3605  0.0000       5.66924  0.0247   0.0170   0.0465    0.0938   0.0000      0.844492   441.9881       1.74981       19.6369     0.0534814      -3.65917       1.78233      0.905045       1.19107       1.25954       1.42719       1.47026       1.41562
  33   8 2360.8052    1.4352  0.9735 10.4277  0.0000       2.74464  0.0270   0.0248   0.0511    0.0821   0.0000      0.816170   440.6739     -0.520999       22.2064      0.598404      -4.34623      0.619918      0.966979       1.35242       1.44635       1.63574       1.60770       1.64023
  33   9 2529.2167    1.9378  1.1580 10.8963 -0.0000       4.12456  0.0305   0.0314   0.0581    0.0920   0.0000      0.794192   440.6813       1.33098       17.0896       3.21383      -1.31389     -0.943867       1.00152       1.34019       1.49237       1.69310       1.67455       1.72182
  33  10 2694.9553    2.6267  0.9956 11.4742  0.0000       1.43233  0.0262   0.0442   0.0509    0.0935   0.0000      0.811290   440.2679       2.45250       17.5218      -1.79272      -2.07381      0.618216      0.948612       1.22120       1.39185       1.46976       1.49177       1.52293
  33  11 2858.4828    3.3900  0.9151 12.1720  0.0000      0.698442  0.0238   0.0593   0.0481    0.0852   0.0000      0.712360   438.8951     -0.304963       16.7457       1.19657    -0.0579828       2.02768      0.908189       1.15836       1.27724       1.37555       1.43788       1.44311
  33  12 3018.7101    4.2085  0.8713 12.5471  0.0000      0.991730  0.0236   0.0736   0.0438    0.0834   0.0000      0.690180   438.5728     0.0726747       14.2279     -0.864208      -2.43914       1.04478      0.911148       1.21804       1.35288       1.46886       1.45129       1.49858
  33  13 3175.9373    4.1236  1.2226 12.5082  0.0002      0.596711  0.0328   0.0648   0.0584    0.1043   0.0000      0.642539   439.0137      -1.60559       13.9256       3.44278      -1.61210      -2.84118       1.04335       1.38194       1.53695       1.63755       1.69659       1.64841
  33  14 3331.3796    3.6399  1.7145 12.3721  0.0000       1.13569  0.0408   0.0501   0.0724    0.0691   0.0000      0.411433   438.9439     -0.478202       18.2447      0.477397      -2.58855       2.14016       1.31548       1.70919       1.95143       2.08291       2.09249       2.08013
  33  15 3485.7558    2.9970  2.5493 11.7414  0.0000       1.45946  0.0504   0.0339   0.0901    0.0503   0.0000      0.289017   439.6454      -1.19677       16.0137     -0.859451      -2.61620      0.388164       1.62929       2.16185       2.41069       2.61733       2.59093       2.64799
  33  16 3638.9696    2.4013  4.0086 11.0977  0.0000    -0.0146010  0.0638   0.0218   0.1209    0.0386   0.0000      0.154850   438.7197       1.31766       18.0471      -5.46231      -5.74300      0.712158       2.10797       2.77360       3.15674       3.32453       3.34709       3.28182
  33  17 3791.8071    1.9735  6.3596 10.5690 -0.0007      0.254054  0.0897   0.0148   0.1700    0.0318   0.0000     0.0809025   430.0328      -3.79775       16.4114      -1.37459      -5.85262      0.358676       2.92827       3.79970       4.23323       4.62935       4.70868       4.66847
  33  18 3943.8239    1.6586  8.6657 10.2562 -0.0000      0.480735  0.1245   0.0114   0.2182    0.0292   0.0000     0.0760659   437.2990      0.127692       10.0980       4.76419     -0.441497       10.5283       3.77347       4.94440       5.49208       5.84544       5.98269       5.96147
  33  19 4094.9683    1.3724 11.8265 10.0465  0.0000      0.226938  0.1850   0.0082   0.2933    0.0258   0.0000     0.0748975   436.0434      -8.20219       30.2656       7.33829      -11.6329       4.85146       4.87611       6.41383       7.21293       7.71361       7.79182       7.79864
  33  20 4246.4704    1.1394 14.5901  9.9583  0.0000      0.581211  0.2395   0.0072   0.3704    0.0235   0.0000     0.0840317   435.4659       9.65729       11.5926       25.0285       3.21019       5.67003       5.84466       7.81767       8.76742       9.48998       9.55029       9.33870
  34   2 1207.9957    0.0681  0.0731  8.9918  0.0000       191.902  0.0177   0.0078   0.0268    0.0354   0.0000       127.104   440.5562      0.388371       22.0030      -1.05483      -2.42158      -3.53840      0.723386      0.959494       1.11108       1.14834       1.49461       1.57851
  34   3 1441.1406    0.1374  0.1446  8.9489  0.0000       24.2889  0.0141   0.0074   0.0262    0.0259   0.0000       20.1911   440.8095    -0.0811371       20.3968      -1.46110      -6.64053       2.34044      0.585869      0.891269       1.07228       1.36840       1.47482       1.33329
  34   4 1649.7599    0.2516  0.2281  8.9683  0.0000       19.8563  0.0131   0.0089   0.0243    0.0327   0.0000       5.39463   440.0207     -0.709525       21.9055     0.0553072      -2.89112      0.387167      0.552733      0.641438      0.754710      0.819332      0.903721      0.825414
  34   5 1841.2759    0.4428  0.4720  8.9573  0.0000       12.0583  0.0171   0.0106   0.0336    0.0460   0.0000       1.77270   440.0024      0.549120       20.9564      -2.35952      -1.98720     0.0415001      0.692669      0.843669       1.04979       1.06160       1.06295       1.13318
  34   6 2026.3603    0.6493  0.6943  9.2251  0.0000       5.69761  0.0220   0.0129   0.0419    0.0674   0.0000       1.12979   440.9907      0.576671       21.0231      0.186899      -3.63577      0.977356      0.855546       1.13972       1.24949       1.35531       1.32409       1.31777
  34   7 2207.0845    0.9861  0.9553  9.6072  0.0000       5.52517  0.0258   0.0170   0.0509    0.0837   0.0000      0.860255   439.6776    -0.0862429       18.7342       2.27473      -2.51831      0.432741      0.974064       1.32934       1.49114       1.68467       1.68303       1.70044
  34   8 2381.2581    1.4516  1.1151 10.1971  0.0006       2.98513  0.0293   0.0232   0.0556    0.1001   0.0000      0.775818   440.0422       1.46793       21.3438      -2.34553      -2.13320     -0.533952       1.00573       1.28420       1.40931       1.51710       1.55545       1.52042
  34   9 2550.6665    2.0324  1.0813 11.1344  0.0000       2.56310  0.0286   0.0333   0.0545    0.0876   0.0000      0.737236   439.7234      0.436753       20.6692       2.71042      -4.19687      0.752827      0.979459       1.32609       1.45455       1.57156       1.69025       1.60694
  34  10 2717.9818    2.8203  1.0422 11.6082  0.0000       2.96942  0.0274   0.0457   0.0501    0.0917   0.0000      0.738122   439.6953     -0.425074       18.8067     -0.120129      -2.95999      0.839739      0.952305       1.22942       1.37891       1.49139       1.55152       1.53226
  34  11 2882.8410    3.5861  0.9440 12.2840  0.0000       1.08871  0.0262   0.0603   0.0462    0.0877   0.0000      0.699244   440.9448      -2.32261       18.5350    -0.0308944     -0.349561      0.364166      0.870902       1.26479       1.30310       1.47422       1.42550       1.50101
  34  12 3044.3827    4.1074  0.9857 12.5872  0.0000       2.04415  0.0257   0.0691   0.0498    0.0872   0.0000      0.673173   440.0870      -3.75057       17.4385     -0.143685      -2.07583       1.90902      0.880999       1.17260       1.30773       1.41279       1.42583       1.48848
  34  13 3202.7011    4.1045  1.2194 12.8241  0.0000       1.16307  0.0330   0.0663   0.0588    0.0883   0.0000      0.726156   438.2225     -0.893122       18.6528      -2.29454      -1.42756       3.20282       1.05954       1.45289       1.54204       1.72737       1.64031       1.68560
  34  14 3359.1414    3.5280  1.9028 12.0989  0.0000      0.814277  0.0413   0.0447   0.0733    0.0643   0.0000      0.352701   440.1429      0.521766       16.8153       2.89483       1.68311      0.906166       1.29564       1.78609       1.95160       2.08446       2.09199       2.13161
  34  15 3514.3668    2.8558  3.0621 11.4825  0.0000      0.782945  0.0554   0.0290   0.0966    0.0477   0.0000      0.194555   438.9953       1.73897       10.9065       4.54112      -1.36252    -0.0897670       1.73379       2.33903       2.53963       2.78157       2.86171       2.81272
  34  16 3668.6963    2.3275  4.5008 10.9078  0.0000      0.477204  0.0702   0.0194   0.1252    0.0373   0.0000      0.127748   437.8223      -1.88083       4.56230      0.284667      -3.18200       2.82108       2.19029       2.95610       3.17520       3.47589       3.57247       3.49421
  34  17 3821.8861    1.9171  6.4955 10.5738  0.0005      0.385973  0.0925   0.0142   0.1694    0.0309   0.0000     0.0896652   436.1302      0.994377       17.2468      -1.93725      -2.25129      0.682280       2.86146       3.78339       4.24077       4.58438       4.71240       4.68383
  34  18 3974.4602    1.6330  9.6484 10.2166  0.0000      0.300096  0.1354   0.0105   0.2323    0.0275   0.0000     0.0713611   437.1841       3.69485       17.4771       2.45458     -0.763174       7.41483       3.90212       5.19923       5.75022       6.12966       6.24815       6.23905
  34  19 4126.3198    1.3566 12.4388 10.0003  0.0010      0.169932  0.1884   0.0077   0.3001    0.0251   0.0000     0.0780738   438.5032       5.02705       9.22410      -11.7544      -5.34460       7.48612       4.93367       6.47481       7.36742       7.88467       8.00792       8.12415
  35   2 1221.9189    0.0660  0.0518  8.9619  0.0000       36.3483  0.0209   0.0072   0.0231    0.0238   0.0000       185.208   440.4178     -0.982550       19.8969       1.81472      -1.52407      -2.48555      0.634225       1.06072      0.953335       1.44391      0.923908      0.998479
  35   3 1456.6174    0.1518  0.1620  8.8996  0.0000       4.42340  0.0182   0.0072   0.0236    0.0259   0.0000       17.9414   440.5251     -0.907787       21.7805     -0.159933      -4.00796     -0.952604      0.859110       1.20233       1.04191       1.40811       1.54946       2.18596
  35   4 1665.9643    0.2868  0.3395  8.7882  0.0000       13.3483  0.0160   0.0083   0.0287    0.0363   0.0000       3.29567   441.3528      0.566080       20.8517      0.415578     -0.663322      0.324178      0.650945      0.833681      0.810744      0.928825      0.918922      0.956079
  35   5 1858.4571    0.4503  0.5038  8.9829  0.0000       8.72752  0.0183   0.0104   0.0345    0.0483   0.0000       1.64192   441.3247     -0.279514       21.5204      0.444895      -4.56803     -0.961216      0.754139       1.05442       1.13026       1.17236       1.15978       1.22374
  35   6 2044.8919    0.7154  0.7077  9.2111  0.0000       8.76323  0.0211   0.0136   0.0405    0.0671   0.0000       1.12931   441.2016     -0.423468       22.5292     -0.453630      -3.90100       1.52857      0.749898       1.01230       1.05722       1.15047       1.20435       1.14593
  35   7 2226.4892    1.0487  0.9265  9.7572  0.0000       4.52933  0.0242   0.0181   0.0498    0.0785   0.0000      0.835014   440.7470     -0.628102       19.4198      -1.15937      -2.55537       1.21922      0.850271       1.13388       1.23055       1.37313       1.30025       1.37702
  35   8 2401.4094    1.5381  1.0919 10.3896  0.0000       5.26616  0.0285   0.0246   0.0547    0.0885   0.0000      0.819818   439.5196       2.53143       22.8625      -1.21500      -4.94651      -1.65570      0.950495       1.24672       1.41865       1.56082       1.54140       1.51957
  35   9 2571.8128    2.1544  1.1465 11.1759  0.0000       1.82148  0.0314   0.0337   0.0546    0.0892   0.0000      0.788866   440.8909       1.04272       20.0357       1.24208      -3.02516     -0.297319      0.995374       1.35683       1.49879       1.61460       1.66224       1.66316
  35  10 2740.4654    2.8520  1.0710 11.6337  0.0000       2.12289  0.0280   0.0449   0.0507    0.0914   0.0000      0.703891   441.7807       1.62233       20.0863       1.61787      -3.76908      0.295047      0.905170       1.16561       1.27761       1.39114       1.42374       1.41477
  35  11 2906.7689    3.7104  1.0030 12.0895  0.0000       1.58600  0.0261   0.0594   0.0473    0.0983   0.0000      0.682836   440.0530      0.541817       16.1088      0.553148      -2.64065      -1.28896      0.853476       1.15486       1.19481       1.34181       1.35944       1.37164
  35  12 3069.4618    4.2981  0.9882 12.5612  0.0000      0.982983  0.0249   0.0707   0.0477    0.0916   0.0000      0.675849   439.7192     -0.548625       15.1542      0.894260      -1.54130       1.02757      0.880764       1.11923       1.27215       1.35148       1.39039       1.42174
  35  13 3229.0458    4.1701  1.3197 12.6279  0.0000      0.742127  0.0331   0.0616   0.0586    0.0789   0.0000      0.620070   439.5595      -1.42905       17.3210       1.43686      -7.03437     -0.808732       1.02843       1.37397       1.49881       1.62635       1.64932       1.65311
  35  14 3386.4427    3.3943  1.9375 12.1475  0.0000      0.461553  0.0431   0.0424   0.0730    0.0587   0.0000      0.362611   438.2415     -0.654898       17.8617       1.71078     -0.234920       1.84570       1.32005       1.74865       1.94319       2.12525       2.10673       2.07934
  35  15 3542.6708    2.7884  3.0784 11.4780  0.0000      0.621672  0.0543   0.0275   0.0989    0.0441   0.0000      0.192886   438.1920      -4.30476       11.2735       2.54950      -2.23168      -2.21018       1.65004       2.22030       2.49768       2.65074       2.70438       2.77705
  35  16 3697.6679    2.3003  4.8343 10.7952  0.0000      0.514529  0.0709   0.0184   0.1306    0.0366   0.0000      0.113273   440.0028       1.59423       16.9423      -5.24597      0.676638     -0.704289       2.19741       2.91419       3.28811       3.48864       3.64551       3.61786
  35  17 3851.7949    1.8656  7.0444 10.5038 -0.0000      0.355281  0.0994   0.0133   0.1776    0.0299   0.0000     0.0866459   441.5906       4.09028       19.9519       3.40202       2.39915      -1.06677       2.95516       3.80366       4.36244       4.60775       4.82382       4.71835
  35  18 4005.2193    1.5159  9.5113 10.2390 -0.0016      0.236208  0.1391   0.0097   0.2410    0.0263   0.0000     0.0810250   442.5796     -0.805935       17.5438      0.237566       8.16981     -0.137188       3.80756       4.99510       5.68411       6.05695       6.20824       6.20203
  35  19 4157.7081    1.2588 12.7798  9.9981 -0.0007      0.148415  0.2030   0.0071   0.3185    0.0242   0.0000     0.0862803   439.3727       9.48434     -0.666759      -18.7593      -7.14789      0.401280       4.89894       6.45325       7.31924       7.85877       7.86416       8.00717
  36   3 1471.8519    0.1466  0.1831  8.9153  0.0000       34.3398  0.0159   0.0070   0.0319    0.0277   0.0000       15.4642   442.0841      0.440703       21.2049     -0.927278      -3.18151   -0.00504491      0.769149       1.13559       1.38324       1.32919       1.17209       1.12819
  36   4 1681.9169    0.2721  0.3238  8.9861  0.0000       18.8428  0.0156   0.0082   0.0294    0.0337   0.0000       4.09595   439.9011      0.862304       19.5573     -0.731212      -2.46925      0.810900      0.637165      0.855441      0.910505      0.929080      0.945851       1.00795
  36   5 1875.4528    0.4698  0.5064  9.0179  0.0000       9.97848  0.0183   0.0107   0.0333    0.0505   0.0000       1.58870   441.7581      -1.92706       22.3662      0.615548      -2.87578      -2.53978      0.642771      0.906236      0.930201       1.04677       1.01200       1.04798
  36   6 2063.1705    0.7050  0.7874  9.2571  0.0000       8.34212  0.0226   0.0130   0.0439    0.0715   0.0000       1.03979   442.7939      -1.04230       20.9253    0.00418148      -2.73352      -1.53186      0.812258       1.04147       1.20500       1.30766       1.31363       1.35854
  36   7 2245.5406    1.0725  0.9718  9.7753  0.0000       3.55540  0.0251   0.0176   0.0504    0.0858   0.0000      0.816942   440.7594     -0.974774       20.9093      -1.01272      -4.82852     -0.204378      0.810443       1.08651       1.20797       1.26494       1.34018       1.32655
  36   8 2421.1984    1.5833  1.1465 10.5575  0.0000       4.17943  0.0300   0.0249   0.0557    0.0870   0.0000      0.746502   440.9558     -0.544724       23.1572       2.48207      -4.24441     -0.436855      0.929864       1.26282       1.37283       1.43511       1.54027       1.53025
  36   9 2592.7681    2.1542  1.0959 11.4215  0.0000       3.67893  0.0287   0.0352   0.0557    0.0813   0.0000      0.791953   441.0969       1.32543       22.2499     -0.555016      -3.24481     -0.949629      0.905224       1.22674       1.34907       1.47825       1.46130       1.52224
  36  10 2762.7365    3.0047  0.9918 11.7637  0.0000       2.92728  0.0249   0.0482   0.0479    0.0900   0.0000      0.693736   441.7024    -0.0355757       19.0227      -1.96010      -1.50456     -0.125136      0.823778       1.07836       1.16496       1.27482       1.29904       1.32343
  36  11 2930.2074    3.6798  0.9280 12.4544  0.0000       2.52030  0.0245   0.0614   0.0455    0.0776   0.0000      0.852570   440.9867      0.741970       20.3870       2.98085     -0.571979      0.318796      0.835942       1.16092       1.20968       1.32230       1.30765       1.32257
  36  12 3094.1524    4.2298  1.0761 12.6127  0.0000      0.153554  0.0281   0.0656   0.0501    0.0888   0.0000      0.697883   441.7118      -1.59488       13.0055       2.12845      -2.39222     -0.140735      0.849146       1.09325       1.24811       1.41856       1.39542       1.41963
  36  13 3255.0298    3.9894  1.4440 12.4012 -0.0012       1.34867  0.0335   0.0549   0.0613    0.0747   0.0000      0.448563   439.9279       1.35731       15.9832     0.0262488      -3.65944     -0.907376       1.03161       1.36065       1.50728       1.67594       1.76871       1.80840
  36  14 3413.5917    3.2091  2.1788 12.0450  0.0000      0.983510  0.0446   0.0375   0.0787    0.0502   0.0000      0.313120   438.5857      -3.33022       18.1239       2.82255      -4.89555     -0.250673       1.33112       1.76468       1.96212       2.04558       2.19650       2.14822
  36  15 3570.8416    2.6912  3.4158 11.2913  0.0000      0.963793  0.0563   0.0248   0.1014    0.0429   0.0000      0.167477   440.8032      -2.21373       16.4178       3.65869      -3.03344       4.29305       1.64640       2.21463       2.46869       2.65846       2.69801       2.76560
  36  16 3726.7006    2.1439  5.3617 10.8083  0.0000      0.729759  0.0771   0.0165   0.1427    0.0327   0.0000      0.108426   436.3456      -3.59630       21.5320      0.696733      -4.11703      0.560078       2.25088       3.02834       3.39820       3.62891       3.69312       3.61175
  36  17 3881.5391    1.7704  7.7941 10.4752  0.0000      0.515058  0.1079   0.0120   0.1942    0.0283   0.0000     0.0825032   434.9185      -2.36460       7.34883      0.182791       2.96151      0.527695       3.05981       4.03816       4.49508       4.87300       4.98506       4.95174
  36  18 4035.6543    1.5005 10.8530 10.1755  0.0000      0.483345  0.1564   0.0088   0.2619    0.0260   0.0000     0.0802150   433.7651       16.5867       16.2168      -6.00567      -12.5822      -7.74977       4.03023       5.52057       6.18578       6.61704       6.72522       6.79671
  37   3 1486.8188    0.1614  0.1643  8.9072  0.0000       29.4819  0.0120   0.0072   0.0247    0.0279   0.0000       12.6066   440.8265    -0.0873275       22.1817      -1.03907      -4.29714      0.115124      0.484495      0.533525      0.649454      0.698154      0.767572      0.718931
  37   4 1697.6291    0.3062  0.2882  8.9646  0.0000       17.6602  0.0132   0.0092   0.0268    0.0336   0.0000       3.64357   440.9687      -1.27987       20.7197      0.635051      -3.44562       1.31575      0.580371      0.789761      0.851405      0.851630      0.894711      0.824909
  37   5 1892.2744    0.5120  0.5460  8.9750  0.0000       9.98200  0.0175   0.0109   0.0340    0.0526   0.0000       1.38987   440.9434      -1.08858       20.1110      0.100834      -3.31413      0.709315      0.599089      0.798525      0.898733      0.983437       1.02442      0.950070
  37   6 2081.2214    0.7576  0.7388  9.4322  0.0000       7.92873  0.0205   0.0139   0.0409    0.0625   0.0000       1.03714   440.0125     -0.336728       21.4083     -0.244041      -2.00852     -0.290015      0.700218      0.894909       1.03872       1.13458       1.16115       1.15563
  37   7 2264.4389    1.1578  0.9281  9.9779  0.0000       5.87115  0.0245   0.0191   0.0473    0.0799   0.0000      0.863223   442.2297      0.110583       19.7785      -2.80585      -2.68984       1.26613      0.832773       1.11427       1.22146       1.29019       1.41198       1.35847
  37   8 2440.6741    1.7061  1.1385 10.5369  0.0003       1.96861  0.0274   0.0262   0.0541    0.0976   0.0000      0.688850   439.4194      -1.03313       17.4586     -0.579716      -1.49253     -0.983746      0.870593       1.12473       1.23664       1.37348       1.38888       1.40870
  37   9 2613.3791    2.2678  0.9576 11.7141  0.0000       3.50205  0.0256   0.0386   0.0486    0.0713   0.0000      0.798816   440.1250      0.615648       21.1375    -0.0961175      -2.07571     -0.673738      0.821832       1.06768       1.16074       1.35755       1.38184       1.39662
  37  10 2784.5110    3.2048  0.9996 11.9867  0.0000       2.58480  0.0254   0.0509   0.0468    0.0866   0.0000      0.755032   441.6298       1.19311       21.2960     -0.406273     -0.795191       1.41810      0.836250       1.10958       1.20154       1.35467       1.37137       1.36552
  37  11 2953.1856    4.0630  0.9124 12.4701  0.0000      0.850962  0.0234   0.0664   0.0431    0.0858   0.0000      0.715531   441.0157     -0.529810       17.8999     -0.366171      -3.76742     -0.879636      0.739280       1.00012       1.07052       1.16655       1.23290       1.28012
  37  12 3118.4146    4.2562  1.0818 12.8140  0.0000      0.851491  0.0273   0.0666   0.0509    0.0796   0.0000      0.658611   440.9640     -0.269846       15.9478      0.180525      -1.78488      -2.54438      0.842588       1.09787       1.20407       1.33493       1.40276       1.37556
  37  13 3280.5520    3.8574  1.4722 12.5048  0.0000       1.42647  0.0345   0.0530   0.0618    0.0708   0.0000      0.504717   439.3092      -2.72426       17.0534       1.29787      -1.70388       1.08633       1.03235       1.41326       1.54512       1.65584       1.69054       1.67407
  37  14 3440.2416    3.2208  2.3864 11.8303  0.0000      0.664185  0.0446   0.0349   0.0820    0.0524   0.0000      0.267260   440.8925       2.35465       15.4553     -0.130534      -5.52030      -1.35511       1.28834       1.74181       1.89194       2.13851       2.25582       2.16217
  37  15 3598.5165    2.6201  3.8771 11.1312  0.0000      0.763775  0.0595   0.0222   0.1059    0.0401   0.0000      0.137080   437.6451      -2.32602       21.3711      -1.74993    -0.0730175      0.963079       1.73630       2.33854       2.55682       2.72979       2.75790       2.84164
  37  16 3755.1692    2.1239  6.0685 10.6869  0.0000      0.552838  0.0829   0.0152   0.1510    0.0314   0.0000     0.0928275   441.1018       4.50770       17.4730       4.32062      -1.31603      -3.27086       2.34915       3.18570       3.43664       3.69344       3.80841       3.79718
  37  17 3910.7597    1.7737  8.5737 10.3625  0.0004      0.290347  0.1135   0.0112   0.2055    0.0283   0.0000     0.0758313   443.4095      -11.0427       11.3090       2.66116      -2.85171      0.364291       3.08856       4.11149       4.58322       4.80488       4.96713       4.99320
  37  18 4065.5110    1.4587 11.2000 10.1929  0.0010      0.164929  0.1651   0.0082   0.2665    0.0248   0.0000     0.0845193   432.4635      -4.88341       17.1832      -7.81797       11.1709      -3.92737       4.05563       5.32099       6.01309       6.42224       6.81588       6.68807
  38   2 1262.5644    0.0947  0.1081  9.0187  0.0000       19.9777  0.0165   0.0068   0.0275    0.0221   0.0000       59.4025   440.1860     -0.596172       21.5991      0.341230      -2.10172      0.636599      0.584860      0.698964      0.842235      0.889826       1.04628      0.929032
  38   3 1501.5561    0.1606  0.1514  8.9455  0.0000       46.2700  0.0130   0.0072   0.0197    0.0282   0.0000       15.9239   442.2774      0.177970       21.1741      0.917986      -2.92708      0.875096      0.496276      0.686750      0.710261      0.755626      0.761261      0.772204
  38   4 1713.0518    0.3152  0.3339  8.9755  0.0000       14.9525  0.0139   0.0087   0.0282    0.0346   0.0000       3.39168   441.2996      0.532542       20.0205      0.495842      -2.81540     -0.463559      0.469838      0.670916      0.722498      0.849261      0.890932      0.943303
  38   5 1908.8450    0.5242  0.5633  9.1633  0.0000       9.68272  0.0180   0.0111   0.0363    0.0509   0.0000       1.43261   440.3769      -1.51293       21.6195      -1.64610      -4.49884      0.241949      0.620645      0.857774      0.984971       1.04285       1.02560       1.01008
  38   6 2099.0387    0.7859  0.8067  9.4472  0.0000       5.49285  0.0214   0.0138   0.0448    0.0661   0.0000      0.965064   440.0784      -1.83319       21.0945       1.28135      -2.75061       1.94977      0.662318      0.902019      0.990829       1.10425       1.07247       1.10164
  38   7 2283.0005    1.1647  1.0329  9.9236  0.0000       5.85837  0.0259   0.0185   0.0521    0.0877   0.0000      0.872730   441.7468     -0.315338       23.2068      -1.13333      -4.67654      0.752171      0.813902       1.10746       1.22470       1.32043       1.37167       1.35678
  38   8 2459.9278    1.7228  1.1390 10.8962  0.0000       1.27810  0.0293   0.0269   0.0548    0.0811   0.0000      0.798924   440.4381      0.330583       20.2559      -1.17435      -2.66450     0.0715574      0.880756       1.11192       1.26877       1.37053       1.41415       1.44371
  38   9 2633.7407    2.3911  1.0924 11.5074  0.0000       2.66626  0.0282   0.0372   0.0522    0.0822   0.0000      0.762837   440.5690      0.736028       18.9635    -0.0242315      -6.18121       1.90035      0.856858       1.15927       1.24422       1.39507       1.37841       1.41003
  38  10 2806.0227    3.2213  1.0675 12.0578  0.0000       1.18236  0.0263   0.0501   0.0503    0.0871   0.0000      0.744890   441.0775      0.916694       20.1265     -0.144702      -3.04492     -0.687129      0.837178       1.06965       1.19313       1.27556       1.28184       1.30686
  38  11 2975.8629    4.0561  1.0220 12.3358  0.0000      0.829430  0.0247   0.0628   0.0473    0.0920   0.0000      0.752421   441.8311      0.264912       19.3280      0.148692      -3.71557       1.51423      0.779201       1.03733       1.10380       1.23342       1.25326       1.27150
  38  12 3142.1869    4.2736  1.1465 12.8535  0.0000    -0.0210792  0.0287   0.0657   0.0544    0.0807   0.0000      0.682746   439.9760     -0.136378       17.0465    -0.0915698      -1.65518      -1.97112      0.873114       1.14231       1.27824       1.39002       1.38003       1.38334
  38  13 3305.6320    3.8407  1.6706 12.3993  0.0001      0.985933  0.0358   0.0483   0.0652    0.0618   0.0000      0.363667   440.4858      0.687218       16.6232      0.851879      -3.22220     -0.456725       1.04927       1.41179       1.53814       1.64400       1.76613       1.75127
  38  14 3466.6364    3.1775  2.5373 11.9369  0.0000      0.831941  0.0473   0.0330   0.0815    0.0436   0.0000      0.245597   439.2347      0.307066       17.5711       1.19372      -2.63639       3.97245       1.33672       1.79052       1.93547       2.17888       2.19010       2.19089
  38  15 3625.7739    2.5172  4.2730 11.0243  0.0000      0.693604  0.0617   0.0203   0.1143    0.0376   0.0000      0.126862   435.4844     0.0270571       16.2589      -2.53432       3.19164     -0.123014       1.78209       2.34462       2.56770       2.78950       2.91506       2.88625
  38  16 3783.3983    2.0399  6.2343 10.6156  0.0000      0.422681  0.0839   0.0140   0.1535    0.0303   0.0000     0.0918655   439.2747      -2.90859       12.8571       6.53668      -2.69708       1.85796       2.31452       3.02327       3.47170       3.66905       3.84476       3.83141
  38  17 3939.9033    1.6720  8.8218 10.4010  0.0000      0.393245  0.1221   0.0104   0.2154    0.0267   0.0000     0.0803611   438.7219       7.83720       17.4832      -7.45042      -3.36152      0.435326       3.13072       4.19553       4.63935       5.03783       5.21560       5.27352
  38  18 4095.1825    1.3324 11.2993 10.2151 -0.0005      0.297930  0.1786   0.0077   0.2842    0.0243   0.0000     0.0941656   438.3625      -1.17164       7.72338       17.6900       2.38109      -5.16312       4.11820       5.49512       6.12706       6.79226       6.73913       6.90358
  39   2 1275.7396    0.0887  0.1085  8.9918  0.0000       16.2465  0.0187   0.0065   0.0244    0.0218   0.0000       62.9506   441.9432     -0.381808       21.3249      -1.53839      -4.35906       1.97167      0.602734      0.715431      0.948394      0.968344      0.899771       1.05006
  39   3 1516.0645    0.1680  0.2115  8.9058  0.0000       42.4529  0.0152   0.0068   0.0279    0.0290   0.0000       11.6749   441.5911     0.0142075       21.2691     -0.668230      -4.65812      0.806188      0.622392      0.806639      0.805823      0.851983      0.890030      0.922474
  39   4 1728.2724    0.3326  0.4033  8.9441  0.0000       16.2178  0.0152   0.0087   0.0321    0.0372   0.0000       2.67629   441.2106      -1.44623       21.4121       1.00033      -4.31894      0.264419      0.566615      0.699127      0.827308      0.913856      0.909976      0.892927
  39   5 1925.2243    0.5518  0.5717  9.1497  0.0000       8.58013  0.0172   0.0111   0.0346    0.0513   0.0000       1.34480   440.3580      -1.33125       19.9858      0.767700      -2.56723      0.142167      0.594696      0.755953      0.836500      0.935930      0.952080      0.902246
  39   6 2116.6488    0.8411  0.7642  9.4109  0.0000       6.11411  0.0199   0.0146   0.0405    0.0693   0.0000      0.914739   441.5886     -0.743059       20.3350      0.734611      -3.41597      0.454356      0.635564      0.880275      0.978677       1.05291       1.12678       1.17697
  39   7 2301.3023    1.2461  1.0387  9.9677  0.0000       4.50214  0.0258   0.0192   0.0500    0.0895   0.0000      0.769019   440.6258       1.97997       20.3792       1.87348      -3.09775     -0.630676      0.756634       1.05224       1.16307       1.31344       1.28637       1.31865
  39   8 2479.0963    1.7929  1.1553 10.7525  0.0000       3.34079  0.0292   0.0267   0.0529    0.0951   0.0000      0.706300   439.5328   -0.00423822       21.4946       1.48733      -2.44584       1.79756      0.853825       1.17875       1.29624       1.41290       1.50794       1.43889
  39   9 2653.8778    2.4600  1.2016 11.5437  0.0000       3.41520  0.0324   0.0366   0.0524    0.0862   0.0000      0.804360   440.3977      -1.97450       20.7138      -2.33125      -2.00821      0.862252      0.872781       1.21472       1.25141       1.43097       1.41491       1.46243
  39  10 2827.2114    3.3195  0.9736 12.4014  0.0000       1.28397  0.0249   0.0533   0.0458    0.0708   0.0000      0.829900   440.4308      -1.16330       20.4914       2.97194      -1.83981      0.967438      0.776945      0.985398       1.08270       1.19664       1.22627       1.22186
  39  11 2998.0150    4.1713  1.0287 12.4111  0.0000      0.683909  0.0249   0.0631   0.0455    0.0924   0.0000      0.746445   440.2375      0.521044       17.7600       1.88627    -0.0152138      -1.29554      0.747029       1.01819       1.11276       1.23351       1.21442       1.25918
  39  12 3165.5742    4.3348  1.2202 12.8747  0.0000    -0.0394520  0.0301   0.0645   0.0578    0.0852   0.0000      0.665412   439.7584     -0.578232       19.1738      0.958769     -0.977770      -3.60564      0.845212       1.17498       1.28131       1.36269       1.41891       1.42719
  39  13 3330.2914    3.6816  1.8615 12.3905  0.0000      0.870529  0.0385   0.0446   0.0705    0.0563   0.0000      0.343224   440.5245       3.79995       16.8462    -0.0896932      -1.99433       1.33935       1.09396       1.42830       1.61622       1.77130       1.78046       1.80026
  39  14 3492.4648    3.0294  2.6770 11.7444  0.0000      0.653780  0.0469   0.0300   0.0842    0.0439   0.0000      0.225938   440.1456      -1.53172       15.8236       1.42202     -0.509866       3.68041       1.32674       1.71387       1.95460       2.09519       2.24218       2.23211
  39  15 3652.7684    2.4523  4.6825 11.0641 -0.0001      0.632481  0.0660   0.0189   0.1212    0.0333   0.0000      0.115795   438.8698       1.44600       13.3913      -2.67728      -4.75123      0.747204       1.80608       2.41861       2.68485       2.93450       2.94711       2.98813
  39  16 3811.2876    1.9926  6.7085 10.5796  0.0000      0.430460  0.0897   0.0133   0.1616    0.0300   0.0000     0.0883430   436.1320       4.10226       20.5097      -3.09684      -7.99833      0.587845       2.39801       3.17359       3.52247       3.82858       3.98230       3.99952
  39  17 3968.3502    1.6445  9.7195 10.3551  0.0009      0.296112  0.1347   0.0095   0.2271    0.0257   0.0000     0.0741276   439.7340     -0.928361       15.2792      -16.8911       10.6253       4.13369       3.24180       4.37401       4.87649       5.28464       5.46740       5.49063
  39  18 4124.8913    1.3238 11.9368 10.1508  0.0014      0.484839  0.1829   0.0074   0.2865    0.0238   0.0000     0.0893624   429.9963      -4.77395       4.86612      -7.83418     -0.608328       15.0816       4.13277       5.54439       6.22399       6.68407       6.87001       6.89325
  40   2 1288.7346    0.0834  0.1054  8.9526  0.0000       34.3839  0.0173   0.0064   0.0301    0.0223   0.0000       70.5441   441.7671      0.249514       21.6228     -0.880596      -1.78907      -1.74981      0.567329      0.655992      0.797669      0.825317       1.03639       1.01292
  40   3 1530.3117    0.1916  0.2077  8.8309 -0.0006       16.8892  0.0120   0.0070   0.0241    0.0280   0.0000       8.80041   441.6036     -0.282668       19.9583     -0.229466      -2.54084      0.223878      0.466026      0.642343      0.742280      0.832897      0.856690      0.873038
  40   4 1743.2944    0.3376  0.3456  8.9860  0.0000       11.7657  0.0133   0.0089   0.0281    0.0368   0.0000       2.81041   441.0497     -0.778406       21.0770      0.941817      -1.50362     -0.178601      0.454165      0.598448      0.695102      0.718542      0.750470      0.781682
  40   5 1941.4566    0.5880  0.6321  8.9714  0.0000       8.67712  0.0183   0.0113   0.0356    0.0592   0.0000       1.12860   440.4912      0.462010       20.7692      -1.45335      -5.31329       1.24175      0.567618      0.772555      0.880442      0.945396      0.925141      0.972927
  40   6 2134.0398    0.8821  0.7829  9.6038  0.0000       5.95027  0.0213   0.0152   0.0392    0.0678   0.0000      0.894713   441.3032     -0.409080       21.9006     -0.725251     -0.827008      -2.77871      0.660999      0.915186      0.936649       1.05583       1.09035       1.13178
  40   7 2319.3747    1.3425  1.1410 10.1310  0.0000       4.03158  0.0289   0.0200   0.0516    0.0884   0.0000      0.773073   440.7081    -0.0173176       21.5804       1.71686      -3.28877      0.656249      0.793281       1.08132       1.11469       1.28141       1.37969       1.38197
  40   8 2497.9587    1.8458  1.2479 10.9262  0.0000       3.42669  0.0307   0.0265   0.0551    0.0773   0.0000      0.692703   440.9300       1.87973       16.6898       1.33611      -3.61953     -0.414809      0.852261       1.12959       1.24470       1.38797       1.38520       1.44729
  40   9 2673.7965    2.5959  1.2114 11.1881  0.0000       2.91415  0.0280   0.0366   0.0536    0.1039   0.0000      0.762452   441.2627      0.650707       22.2105     0.0128588      -3.85702       1.13818      0.763758       1.03031       1.07457       1.22326       1.27660       1.27404
  40  10 2848.1319    3.5194  0.9717 11.9526  0.0000      0.330616  0.0239   0.0533   0.0423    0.0948   0.0000      0.669484   440.6251      -2.18949       20.6282    -0.0549638      -1.35387      0.361734      0.726210      0.967620       1.03869       1.13301       1.23160       1.21651
  40  11 3019.9711    4.2444  1.0291 12.7293  0.0000       1.00577  0.0248   0.0649   0.0479    0.0765   0.0000      0.645891   440.4798    -0.0763000       19.7406     -0.445140      -3.39183     -0.416117      0.721540      0.938356       1.02909       1.17908       1.21496       1.23037
  40  12 3188.5800    4.2175  1.2889 12.6989  0.0000      0.929355  0.0306   0.0606   0.0569    0.0816   0.0000      0.663002   441.3490     -0.416346       19.7551     -0.611264      -4.87785       1.40587      0.869453       1.15397       1.29309       1.44467       1.47011       1.44647
  40  13 3354.5341    3.5493  1.7964 12.3905  0.0000      0.417895  0.0391   0.0436   0.0672    0.0576   0.0000      0.386918   440.8853       3.22918       14.9404       1.70929     -0.600679     -0.100538       1.03382       1.45431       1.49607       1.70324       1.71426       1.71755
  40  14 3518.1285    2.9408  3.1416 11.5623  0.0009      0.933956  0.0504   0.0267   0.0915    0.0397   0.0000      0.176075   440.1775      0.948593       16.6959      0.893224      -4.62054      0.727953       1.37650       1.83801       2.08979       2.20784       2.31767       2.26961
  40  15 3679.2916    2.3427  4.8857 11.0379  0.0000      0.429437  0.0681   0.0176   0.1261    0.0308   0.0000      0.117886   446.4202       2.91959       17.6100      -3.59555      -5.92070      0.188437       1.86070       2.48683       2.75644       3.00902       3.13871       3.12094
  40  16 3838.8816    1.9291  7.4191 10.5238  0.0000      0.426862  0.0980   0.0121   0.1729    0.0274   0.0000     0.0830742   436.2946       1.03087       16.4810      -5.90500       6.68296      -3.41786       2.47572       3.33249       3.70419       4.04449       4.16143       4.24410
  40  17 3996.6446    1.5650  9.7400 10.2624 -0.0010      0.222674  0.1391   0.0089   0.2289    0.0261   0.0000     0.0798112   438.8123       4.76108       15.7203      -2.63330      -13.9429       12.9618       3.29039       4.37008       4.93107       5.25571       5.57313       5.52428
  40  18 4154.1399    1.2924 13.5368 10.1103  0.0000      0.438718  0.2054   0.0067   0.3141    0.0219   0.0000     0.0810903   437.9352      -2.98005       13.9345     0.0432945       14.7360       17.6500       4.21510       5.61277       6.35328       6.79841       7.23250       7.22846
  41   3 1544.3718    0.1997  0.2245  8.9571  0.0000       33.9906  0.0133   0.0071   0.0244    0.0280   0.0000       8.19164   441.3090     -0.350090       21.9894      0.895776      -4.15930     -0.477368      0.441493      0.638284      0.597423      0.791452      0.871085      0.722081
  41   4 1758.0762    0.3625  0.3761  8.9969 -0.0002       16.4508  0.0153   0.0089   0.0265    0.0380   0.0000       2.64229   441.1264     -0.487479       20.6505     -0.179947      -5.10284      0.745580      0.526271      0.679473      0.757694      0.780373      0.868307      0.886133
  41   5 1957.5412    0.5940  0.5873  9.1556  0.0000       8.51791  0.0167   0.0114   0.0342    0.0534   0.0000       1.20059   441.2629      -1.50653       21.8688     -0.118530      -2.94712    -0.0192343      0.532209      0.723051      0.764498      0.857557      0.831374      0.874528
  41   6 2151.1522    0.8960  0.7829  9.6682  0.0000       4.70836  0.0206   0.0150   0.0395    0.0678   0.0000      0.927065   441.0188      -1.73158       21.1968      0.288967      -3.31429     -0.399937      0.647212      0.828129      0.924073       1.00993       1.04270       1.08187
  41   7 2337.2376    1.3548  1.1868 10.1948  0.0000       3.14127  0.0293   0.0199   0.0536    0.0923   0.0000      0.743620   441.0945    -0.0365637       21.2636       1.13675      -3.53165      -1.23371      0.785744       1.07712       1.13832       1.24359       1.29228       1.28528
  41   8 2516.6144    1.9092  1.1611 11.2420  0.0000       3.33094  0.0299   0.0286   0.0528    0.0746   0.0000      0.791275   439.9087     -0.590195       20.4978     0.0722332      -1.16623       1.27280      0.784935       1.04231       1.15734       1.30379       1.33651       1.33743
  41   9 2693.4514    2.6053  1.0605 11.8378  0.0000       2.10970  0.0265   0.0395   0.0500    0.0754   0.0000      0.768541   441.9394     -0.265838       21.2078       1.53655      -2.79200      0.794515      0.753005       1.01260       1.08696       1.18006       1.21491       1.24486
  41  10 2868.9156    3.5906  0.9781 12.2436  0.0000       2.25440  0.0231   0.0549   0.0446    0.0834   0.0000      0.685615   440.3384      -1.08259       19.6961       2.29289      -1.51931     -0.334432      0.677785      0.903678      0.997832       1.12699       1.09853       1.16504
  41  11 3041.5657    4.2987  0.9462 12.9807 -0.0001       1.22732  0.0232   0.0682   0.0445    0.0703   0.0000      0.808405   440.8417       2.12490       20.1510       1.61044      -2.92217      -1.01295      0.700633      0.963658       1.01291       1.13486       1.17333       1.17924
  41  12 3211.2172    4.2301  1.3019 12.8409 -0.0010      0.370169  0.0305   0.0588   0.0565    0.0691   0.0000      0.680442   442.6248      -1.21778       17.9640      0.410005      -3.99221      -2.83667      0.841100       1.09080       1.25272       1.35015       1.40245       1.45420
  41  13 3378.3276    3.5208  2.0297 12.1772  0.0000      0.161504  0.0400   0.0389   0.0701    0.0512   0.0000      0.308254   442.0036      0.680481       18.8658       1.66486      -1.29501     -0.595566       1.03293       1.38120       1.53015       1.70063       1.69891       1.76190
  41  14 3543.2975    2.8054  3.2550 11.5343 -0.0006      0.685374  0.0531   0.0252   0.0919    0.0394   0.0000      0.168506   438.7624      0.949135       16.3191      -2.59754       1.65850      -3.94310       1.37375       1.82970       2.04275       2.20654       2.33998       2.37172
  41  15 3705.6393    2.2735  5.2178 10.9947 -0.0000      0.424475  0.0712   0.0164   0.1314    0.0299   0.0000      0.109899   440.2310      -2.42768       12.7560       1.75967      -3.60857      -1.58589       1.88594       2.44282       2.79443       3.03195       3.10582       3.16948
  41  16 3865.9148    1.8601  7.8264 10.5575  0.0000      0.308466  0.1030   0.0113   0.1834    0.0266   0.0000     0.0794048   439.5315      -1.60302       27.3076      -3.85466      -2.96694      -2.42626       2.52279       3.36580       3.79644       3.99753       4.26380       4.22406
  41  17 4025.1655    1.5155 10.8633 10.2357 -0.0004      0.578772  0.1548   0.0080   0.2499    0.0250   0.0000     0.0889617   443.8316      0.308457       12.6577      -1.53400       1.81573       8.85930       3.43944       4.58390       5.15982       5.64051       5.76376       5.77330
  42   2 1314.2447    0.0960  0.1441  8.9530  0.0000       25.1950  0.0166   0.0059   0.0378    0.0219   0.0000       44.2871   441.4734     -0.632487       21.8086      -1.17463      -3.84906      0.769179      0.555535      0.597556      0.619732      0.874654      0.737868      0.830351
  42   3 1558.1934    0.2044  0.2652  8.8575  0.0000       17.5635  0.0141   0.0068   0.0269    0.0291   0.0000       6.53145   441.7477     -0.135553       21.3866      0.851915      -4.43603    -0.0554110      0.466199      0.612735      0.732905      0.831057      0.890095      0.949295
  42   4 1772.6702    0.3857  0.4318  8.8907  0.0000       15.2236  0.0143   0.0089   0.0321    0.0412   0.0000       2.12798   440.8395    -0.0330605       22.5495      0.600224      -4.12711     -0.852284      0.481376      0.608028      0.703527      0.750515      0.793070      0.782078
  42   5 1973.4029    0.6146  0.6630  9.1784  0.0000       7.79711  0.0193   0.0111   0.0353    0.0557   0.0000       1.13264   440.1496      0.943862       20.4606      0.493440      -2.68168      -1.64977      0.584733      0.766674      0.874161      0.966065      0.969631       1.03891
  42   6 2168.1674    0.9437  0.8785  9.6528  0.0000       6.40275  0.0226   0.0151   0.0419    0.0714   0.0000      0.879268   441.7693       2.07883       18.9917      0.312892      -4.33807      0.664017      0.643260      0.856451      0.977512       1.07410       1.11672       1.19562
  42   7 2354.8606    1.3698  1.0789 10.4034  0.0000       4.75209  0.0269   0.0208   0.0493    0.0792   0.0000      0.818702   441.0725     -0.608275       19.9858       2.10196      -4.32707      -1.39156      0.728106      0.995870       1.06479       1.22881       1.22712       1.26010
  42   8 2535.0210    2.0389  1.1575 10.9941  0.0000       1.85016  0.0278   0.0293   0.0507    0.0867   0.0000      0.711203   441.2616     -0.105559       21.6200      0.201846      -1.51158     -0.208100      0.756958      0.975036       1.08857       1.19866       1.24321       1.27201
  42   9 2713.0729    2.8249  1.0326 11.7651  0.0000       3.72535  0.0247   0.0423   0.0461    0.0796   0.0000      0.718809   440.9188      0.451763       21.2919      0.387588     0.0464503      0.659927      0.685554      0.909126       1.03607       1.12868       1.17060       1.16013
  42  10 2889.3459    3.6879  1.0027 12.3973  0.0000       1.49689  0.0239   0.0555   0.0449    0.0767   0.0000      0.767094   441.1716      -1.08912       21.2523     -0.673409      -3.46836      0.657496      0.649617      0.922116      0.973945       1.11734       1.19632       1.24425
  42  11 3062.7978    4.3236  1.0628 12.6021  0.0000      0.518972  0.0246   0.0636   0.0466    0.0856   0.0000      0.632402   441.0840      0.423678       22.0509      -2.21810      -2.07672      -1.54977      0.673801      0.873491      0.968512       1.11740       1.16220       1.13768
  42  12 3233.6075    4.1785  1.4686 12.4421  0.0000       1.69620  0.0318   0.0525   0.0558    0.0722   0.0000      0.439034   441.4521      0.569777       19.4221       2.21797      -1.96942      0.256841      0.806745       1.10522       1.20325       1.32676       1.37270       1.41429
  42  13 3401.9028    3.4944  2.2007 12.0087  0.0000      0.922198  0.0406   0.0366   0.0722    0.0516   0.0000      0.305952   440.6010      -1.40297       19.0629      0.924515      -2.68989      0.961361       1.10081       1.45310       1.59023       1.71891       1.77394       1.83293
  42  14 3568.0137    2.7237  3.5587 11.4831 -0.0003      0.532396  0.0537   0.0234   0.1010    0.0360   0.0000      0.167319   441.0502     -0.352489       19.5127      0.504149      0.572363       3.11919       1.42763       1.87140       2.08614       2.28861       2.36879       2.37626
  42  15 3731.5496    2.2346  5.7574 10.7584 -0.0003      0.417835  0.0755   0.0148   0.1385    0.0301   0.0000     0.0992333   441.9973      -1.31850       16.9816     -0.468036      -9.14305       2.16712       1.91358       2.52100       2.87943       3.08375       3.23486       3.21964
  42  16 3892.8591    1.8552  8.7353 10.4355  0.0005      0.192580  0.1128   0.0104   0.1967    0.0262   0.0000     0.0757066   438.2164      -2.61978       11.7147       7.79886       4.58900      0.463870       2.63941       3.50286       3.97242       4.33371       4.46240       4.50413
  42  17 4052.7425    1.4913 11.4701 10.1944  0.0010      0.356009  0.1636   0.0075   0.2592    0.0240   0.0000     0.0873614   442.4416       1.01002       23.1115      -2.33384      -9.47924       8.04970       3.45320       4.59789       5.17028       5.67447       5.86120       5.94003
  43   1 1041.6767    0.0452  0.0247  9.1777  0.0000       106.625  0.0173   0.0080   0.0174    0.0206   0.0000       885.907   439.3897       3.22870       16.4960       6.13330      -9.66967       2.05439      0.564553      0.656447      0.867088      0.961025       1.29842       1.12720
  43   2 1326.7336    0.0967  0.1169  8.9817  0.0333      -10.1884  0.0153   0.0060   0.0245    0.0209   0.0000       49.3839   441.0291      -1.24582       21.6492       1.40150      -2.86255      0.230486      0.470767      0.617573      0.709464      0.752173      0.674445      0.750275
  43   3 1571.8094    0.2181  0.2424  8.9008  0.0000       25.2272  0.0130   0.0072   0.0239    0.0280   0.0000       6.30134   442.2753     -0.338259       20.7664      0.522275      -3.51237     -0.287726      0.411603      0.553892      0.633815      0.700077      0.798274      0.781544
  43   4 1787.0913    0.3921  0.4391  8.9450 -0.0006       15.5372  0.0152   0.0088   0.0304    0.0410   0.0000       2.24577   441.4324      -2.21965       22.0416      0.802155      -1.93969     -0.206500      0.461825      0.615483      0.704906      0.745045      0.817042      0.783151
  43   5 1989.1209    0.6296  0.6520  9.3056  0.0000       7.67982  0.0184   0.0114   0.0366    0.0536   0.0000       1.16927   441.4633      -1.13486       21.4950      0.485022      -3.38879       1.22883      0.606213      0.842731      0.944962       1.06586       1.07945       1.08796
  43   6 2184.9314    0.9634  0.9591  9.7548  0.0000       5.49072  0.0239   0.0150   0.0467    0.0729   0.0000      0.869244   440.8607     -0.279568       20.9612      0.285174      -3.60440       1.57815      0.671039      0.871588       1.01333       1.09643       1.10630       1.14727
  43   7 2372.2848    1.4699  1.1814 10.3506  0.0000       3.98496  0.0286   0.0207   0.0520    0.0833   0.0000      0.765078   441.7640       1.03613       19.4820     -0.489375      -4.35036     -0.594866      0.726783      0.998500       1.09494       1.19973       1.23602       1.26594
  43   8 2553.3960    2.1304  1.1347 11.2360  0.0000       3.74596  0.0271   0.0305   0.0498    0.0774   0.0000      0.743018   442.0507     -0.249254       21.2957      0.808657      -3.43518      0.971037      0.708057      0.950634       1.09047       1.20563       1.22478       1.29070
  43   9 2732.3415    2.9132  1.0990 11.6625 -0.0002       1.96865  0.0253   0.0410   0.0471    0.0881   0.0000      0.734241   442.0541     -0.680535       21.8473      0.231522      -4.68639      0.479340      0.682088      0.918200       1.02185       1.15384       1.22036       1.19311
  43  10 2909.5466    3.7785  1.0389 12.1798  0.0005      0.589243  0.0246   0.0543   0.0435    0.0914   0.0000      0.658439   440.4927     0.0484221       20.8146       1.27979      -3.58970      -1.23503      0.660706      0.852520      0.967127       1.03800       1.08786       1.08432
  43  11 3083.8888    4.2938  1.1745 12.6266  0.0000       1.03947  0.0271   0.0608   0.0505    0.0858   0.0000      0.684801   440.9462     -0.279567       19.4439       2.15550      -4.42890      0.164526      0.715030      0.943444       1.08870       1.19118       1.19969       1.23689
  43  12 3255.5431    4.0418  1.5092 12.7179  0.0000      0.250136  0.0342   0.0516   0.0590    0.0622   0.0000      0.516612   439.7069       1.58966       17.8615       3.13620      -4.65786      -1.36425      0.888508       1.19012       1.31729       1.44170       1.48810       1.49156
  43  13 3425.1412    3.2712  2.3393 12.0612  0.0004       1.17862  0.0428   0.0337   0.0759    0.0449   0.0000      0.261910   440.4703     -0.670454       21.5671       2.38103     -0.915643      -2.19941       1.05952       1.41498       1.56942       1.73497       1.77210       1.83279
  43  14 3592.3830    2.6922  3.9664 11.2839  0.0000      0.637114  0.0565   0.0210   0.1046    0.0346   0.0000      0.146562   439.1635      0.640700       20.1526       3.51725      -6.83461      -2.03692       1.40728       1.90269       2.16268       2.34467       2.46576       2.45065
  43  15 3757.0540    2.1991  6.2310 10.7134  0.0000      0.450983  0.0814   0.0139   0.1433    0.0293   0.0000     0.0946894   440.5596       1.43055       16.8808     -0.972759      -5.87821      -2.57483       1.98186       2.66907       3.03869       3.23963       3.43120       3.55197
  43  16 3919.3758    1.7115  8.7850 10.4754 -0.0010      0.169499  0.1217   0.0095   0.2052    0.0257   0.0000     0.0901519   438.1614       3.28664       20.6809      -2.68179      -5.69450       3.67498       2.71198       3.60267       3.99368       4.35519       4.58109       4.64461
  43  17 4079.9776    1.3974 11.7817 10.2541 -0.0019      0.212009  0.1781   0.0070   0.2750    0.0228   0.0000     0.0957772   438.8186      -9.14299       18.0783       9.13843      -9.84326       10.0200       3.54617       4.74774       5.31028       5.82348       6.03932       6.22188
  44   3 1585.2095    0.2223  0.2556  8.9416  0.0004       23.3827  0.0132   0.0070   0.0251    0.0282   0.0000       6.10402   441.6882     -0.944765       20.8851     -0.303488      -3.10910      0.846647      0.414458      0.515999      0.609887      0.620198      0.720881      0.692595
  44   4 1801.3276    0.3890  0.4665  8.9717  0.0000       18.0681  0.0160   0.0087   0.0313    0.0412   0.0000       2.22378   441.3398      0.466007       21.4414      0.962487      -2.07540      0.622436      0.479313      0.653679      0.705661      0.744473      0.801482      0.829006
  44   5 2004.6679    0.6534  0.6746  9.2184  0.0000       8.14794  0.0177   0.0114   0.0372    0.0574   0.0000       1.11223   442.0232    -0.0862128       19.8879      0.712945      -2.46278      0.715548      0.513778      0.687931      0.750865      0.840080      0.857428      0.876546
  44   6 2201.5363    0.9921  0.9583  9.6365  0.0000       5.93670  0.0226   0.0148   0.0458    0.0740   0.0000      0.881245   441.9742     -0.599204       21.4721      0.651328     -0.992937     -0.255511      0.606616      0.798363      0.887195      0.965710       1.01736       1.00733
  44   7 2389.4322    1.4937  1.1732 10.6993  0.0000       2.70623  0.0289   0.0218   0.0529    0.0742   0.0000      0.818663   440.2451       1.36750       20.0114      -1.43069     -0.434361      0.112451      0.714873      0.974772       1.07059       1.20823       1.20417       1.23347
  44   8 2571.4930    2.1587  1.1923 11.3584  0.0000       2.58962  0.0280   0.0303   0.0535    0.0727   0.0000      0.727644   442.7941     -0.738396       21.3628       1.29593      -2.80017      0.419356      0.691680      0.938944       1.03059       1.13427       1.18564       1.23688
  44   9 2751.5451    2.9194  1.0429 12.1249  0.0000       3.57091  0.0253   0.0439   0.0462    0.0707   0.0000      0.771052   441.4340     -0.257318       20.5222      0.826737      -3.17650       2.69929      0.694860      0.871821      0.963943       1.09834       1.07629       1.13467
  44  10 2929.5718    3.9531  1.0535 12.1684  0.0000       1.10832  0.0235   0.0557   0.0443    0.0939   0.0000      0.640089   440.2073     -0.944581       20.0359     -0.399473      -2.08461      0.423829      0.644021      0.876241      0.951490       1.04831       1.09590       1.09934
  44  11 3104.6699    4.3594  1.2171 12.6421  0.0000       1.23913  0.0279   0.0599   0.0515    0.0846   0.0000      0.648057   442.5719      -1.18703       21.1724     -0.963438      -3.73925     -0.899323      0.711638      0.940869       1.06502       1.18277       1.20093       1.24595
  44  12 3277.2911    4.0844  1.5115 12.6222  0.0000       1.04451  0.0325   0.0509   0.0583    0.0628   0.0000      0.499375   440.0626      0.171121       19.1763      -1.84345      0.400523      0.321725      0.782703       1.05104       1.15578       1.27615       1.28084       1.32743
  44  13 3447.9847    3.2953  2.5221 12.0214  0.0000       1.10383  0.0429   0.0328   0.0796    0.0430   0.0000      0.256129   438.5271      -1.40082       19.1356       1.14208      -2.07077      0.399768       1.07123       1.42060       1.57014       1.70326       1.79150       1.83359
  44  14 3616.3071    2.5801  4.1454 11.2874  0.0000      0.635808  0.0597   0.0197   0.1080    0.0326   0.0000      0.148422   442.6390     -0.192429       17.4045       2.83834      -1.97145     -0.571248       1.43733       1.91436       2.15514       2.32232       2.38516       2.46754
  44  15 3782.3374    2.1179  6.6537 10.6903  0.0000      0.412214  0.0868   0.0130   0.1531    0.0285   0.0000     0.0919996   443.3247      -1.67428       21.3193       1.65499      -2.94206       7.32662       2.05492       2.71092       3.07308       3.28176       3.46763       3.49887
  44  16 3945.7376    1.7076  9.3495 10.4185  0.0008      0.419104  0.1281   0.0090   0.2157    0.0251   0.0000     0.0858333   441.5188      0.853613       7.22576      -3.35546     -0.967753      -2.13359       2.76498       3.68969       4.13314       4.53034       4.66865       4.76989
  44  17 4107.1578    1.3828 12.6581 10.2631  0.0020      0.231802  0.1885   0.0068   0.2865    0.0213   0.0000     0.0946967   437.5881       2.66599       19.0192      -12.7600      -11.8673       3.73502       3.58427       4.73780       5.36776       5.84187       6.06027       6.15519
  45   3 1598.4249    0.2391  0.2703  8.9195  0.0000       21.3690  0.0147   0.0074   0.0276    0.0287   0.0000       5.60051   441.8103      0.360056       21.8971     -0.740895      -2.42096    -0.0521532      0.612984       1.04405       1.21562       1.37483       1.50000       1.29824
  45   4 1815.3487    0.4365  0.4817  8.9061  0.0000       12.9919  0.0148   0.0091   0.0313    0.0451   0.0000       1.80703   441.6931     -0.248000       21.7540       1.20938      -4.25084      0.242909      0.462234      0.613021      0.696576      0.764847      0.768091      0.812722
  45   5 2020.0791    0.6971  0.6867  9.2324  0.0013       9.64613  0.0176   0.0121   0.0364    0.0563   0.0000       1.07399   440.9392     -0.617920       21.5945     -0.205900      -3.85279    -0.0362826      0.501072      0.692471      0.772500      0.815149      0.866485      0.895353
  45   6 2217.9029    1.0563  0.9511  9.8416  0.0000       7.28229  0.0240   0.0160   0.0438    0.0705   0.0000      0.893417   441.8308      0.171844       21.0904       1.72144      -3.76399    -0.0270749      0.652297      0.947186       1.01321       1.16221       1.24836       1.26659
  45   7 2406.5199    1.5778  1.1831 10.6382  0.0000       3.63977  0.0277   0.0223   0.0526    0.0783   0.0000      0.803689   441.1971      0.704074       23.1035     -0.367302      -2.11892     -0.509608      0.712055      0.952987       1.06776       1.16290       1.25650       1.19886
  45   8 2589.4074    2.2830  1.1588 11.4129  0.0000       1.54574  0.0272   0.0322   0.0490    0.0769   0.0000      0.746023   441.7374     0.0948265       20.1055     -0.239385      -3.74733    0.00854261      0.691260      0.880202      0.985076       1.08728       1.11519       1.13468
  45   9 2770.4629    3.1277  1.0905 11.9552  0.0000       1.31726  0.0246   0.0441   0.0469    0.0792   0.0000      0.626318   441.0287     -0.735585       22.2097      -1.28073      -2.75480      0.481997      0.634753      0.882671      0.961470       1.06320       1.15796       1.13506
  45  10 2949.4004    3.9673  1.0153 12.5875  0.0000       2.60665  0.0228   0.0584   0.0467    0.0709   0.0000      0.734349   440.8819      -1.88370       20.7554       1.30469      -3.55931       1.13234      0.591280      0.787406      0.837144      0.950210      0.969521      0.972145
  45  11 3125.2355    4.2681  1.1691 12.7891  0.0000      0.728431  0.0275   0.0592   0.0495    0.0753   0.0000      0.815220   441.1546     -0.236193       20.4036      0.658036      -1.47278      -1.35617      0.654748      0.906200      0.959950       1.08776       1.13989       1.17545
  45  12 3298.6947    3.9779  1.6469 12.5045 -0.0000      0.178524  0.0340   0.0470   0.0598    0.0605   0.0000      0.429145   443.0893      0.376312       22.6949       4.03456      -4.56911      -1.09368      0.795402       1.11203       1.22456       1.33510       1.41086       1.39410
  45  13 3470.3579    3.2271  2.8258 11.7718 -0.0000      0.542942  0.0455   0.0288   0.0809    0.0394   0.0000      0.185163   439.6981      0.497227       20.6394      -1.10375      -3.23889       2.79373       1.06012       1.47058       1.62838       1.80139       1.83483       1.91587
  45  14 3640.0647    2.5094  4.3649 11.0891 -0.0001      0.930951  0.0600   0.0184   0.1109    0.0337   0.0000      0.129904   445.7775      -2.46549       20.4854      0.207457      -1.22862       2.38237       1.45070       1.97152       2.15684       2.39313       2.49051       2.49368
  45  15 3807.0266    2.0201  6.8963 10.7072  0.0000      0.424643  0.0910   0.0122   0.1617    0.0273   0.0000     0.0960497   441.0347       1.33348       17.7735      0.365532      -1.17837      -1.88019       2.08671       2.78887       3.11142       3.46686       3.57174       3.63703
  45  16 3972.0601    1.6280  9.9558 10.3823  0.0001      0.621163  0.1382   0.0084   0.2267    0.0245   0.0000     0.0989298   438.3638      -1.27679       13.5352      -3.24126       6.49043      -11.3017       2.81730       3.79793       4.21964       4.72397       4.85607       4.91460
  46   2 1363.2912    0.1189  0.1496  8.8778  0.0000       50.3894  0.0126   0.0058   0.0242    0.0233   0.0000       27.1094   442.1145      0.419008       22.0236      0.297661      -3.68708     -0.259187      0.353105      0.441224      0.561266      0.560157      0.611376      0.550074
  46   3 1611.4378    0.2750  0.2577  8.8897  0.0000       21.9701  0.0118   0.0080   0.0225    0.0292   0.0000       4.51426   440.9381     -0.650975       21.0368      -1.13624      -3.68841     -0.338069      0.384451      0.599534      0.649185      0.738184      0.787014      0.758889
  46   4 1829.2526    0.4631  0.4979  8.9083  0.0000       14.7997  0.0149   0.0094   0.0312    0.0459   0.0000       1.72282   440.7712      0.156983       21.0765    0.00495255      -2.45027      0.593671      0.447098      0.617738      0.665675      0.734442      0.789484      0.811327
  46   5 2035.2685    0.7010  0.7377  9.2576  0.0000       5.56703  0.0190   0.0116   0.0373    0.0590   0.0000       1.02446   441.0117      0.679707       19.1934     -0.705954      -3.04728      -1.29617      0.555886      0.744256      0.799166      0.855571      0.929784      0.941143
  46   6 2234.0656    1.0588  1.0019  9.8003  0.0000       5.66773  0.0240   0.0155   0.0453    0.0740   0.0000      0.847758   441.8825      0.959244       19.2205    -0.0572507      -1.12781     -0.154888      0.603684      0.804128      0.886530      0.968405       1.02894       1.02863
  46   7 2423.4235    1.6585  1.1598 10.6625  0.0003       4.12286  0.0268   0.0231   0.0502    0.0795   0.0000      0.736376   441.4436      -1.39317       21.7386       1.84717      -3.44474     -0.306060      0.650319      0.890457      0.988320       1.07293       1.07481       1.14090
  46   8 2607.2332    2.3743  1.1997 11.3084  0.0000       2.80305  0.0270   0.0327   0.0513    0.0835   0.0000      0.751903   442.7603      0.926353       21.1139      0.312031      -1.17896      -1.73651      0.640671      0.868336      0.950986       1.07342       1.10546       1.11262
  46   9 2789.2960    3.2081  1.0524 12.0498  0.0000       1.07127  0.0239   0.0457   0.0456    0.0774   0.0000      0.701070   441.6136      -1.43663       20.7395       1.31301      -3.32776      -1.37865      0.594136      0.802386      0.860436      0.982829       1.01529       1.00378
  46  10 2968.9993    4.0602  1.0224 12.3469  0.0000       1.56226  0.0222   0.0572   0.0439    0.0812   0.0000      0.623349   441.2611     -0.410803       20.1580       1.23250      -3.95581     -0.635666      0.572200      0.756710      0.809597      0.932673      0.957278      0.981673
  46  11 3145.5924    4.3414  1.1714 12.9570  0.0004       1.16837  0.0273   0.0615   0.0504    0.0753   0.0000      0.698932   441.3286      0.691489       19.8388      -1.40358      -4.77612      0.520822      0.642718      0.884506      0.972125       1.09294       1.11530       1.13190
  46  12 3319.9172    3.8607  1.8650 12.2111  0.0000      0.888579  0.0359   0.0418   0.0625    0.0582   0.0000      0.371647   439.8688       1.18784       21.3566      -2.18179      -5.52614       3.31685      0.856643       1.16673       1.28997       1.43922       1.46044       1.54694
  46  13 3492.5071    3.1446  3.0113 11.5987  0.0000      0.482027  0.0473   0.0268   0.0825    0.0408   0.0000      0.187260   441.3994       2.09538       22.0381     -0.436825     -0.514981       3.09169       1.07791       1.51333       1.61798       1.82837       1.85621       1.88023
  46  14 3663.4109    2.4437  5.1517 11.0184  0.0000      0.816112  0.0685   0.0166   0.1221    0.0302   0.0000      0.106493   439.8603     -0.699063       21.6381      -3.36303      -4.25936       2.45584       1.60073       2.14224       2.41345       2.65869       2.68580       2.77627
  46  15 3831.7649    1.9559  7.9211 10.6128  0.0005      0.622654  0.1041   0.0110   0.1811    0.0269   0.0000     0.0959206   438.5517      -1.23578       21.5904       9.84959      -11.3371      -8.73229       2.22536       3.01889       3.39586       3.74982       3.83728       3.93463
  46  16 3997.1157    1.5984 10.5560 10.3538 -0.0015      0.276854  0.1532   0.0077   0.2363    0.0237   0.0000      0.101055   440.6475     -0.952152       20.4812       2.89198       1.02239     -0.149486       2.97234       3.97247       4.46457       4.93263       5.10094       5.22098
  47   2 1375.2087    0.1075  0.1537  8.9477  0.0000       26.0076  0.0166   0.0057   0.0272    0.0216   0.0000       32.4673   441.4273      0.290831       20.9452      0.522326      -4.62911       1.34868      0.538088      0.960032       1.01029       1.11542      0.995011       1.24093
  47   3 1624.2671    0.2595  0.3227  8.9199  0.0000       22.6562  0.0134   0.0070   0.0265    0.0294   0.0000       4.25233   441.3452     -0.276355       21.5483     0.0806676      -3.20622     -0.455561      0.420053      0.525794      0.590563      0.698672      0.697234      0.735291
  47   4 1842.9712    0.4578  0.4898  9.0189  0.0000       14.7904  0.0151   0.0092   0.0298    0.0427   0.0000       1.75590   441.0450      0.319713       21.6629     -0.578302      -2.37001      0.224080      0.444222      0.591910      0.708992      0.704881      0.788002      0.821240
  47   5 2050.4054    0.7654  0.7073  9.2881  0.0000       7.47293  0.0168   0.0127   0.0367    0.0616   0.0000      0.962609   441.4944      -1.18167       20.9912     -0.138789      -2.88110      0.530869      0.462370      0.618821      0.730485      0.782249      0.794894      0.817789
  47   6 2249.9932    1.1494  1.0638  9.7294  0.0000       5.37078  0.0247   0.0160   0.0448    0.0838   0.0000      0.818540   441.0531     -0.482614       19.4047     0.0342725      -2.68251     -0.714536      0.611291      0.809930      0.914598      0.973260       1.03249       1.06673
  47   7 2439.9312    1.7134  1.2531 10.5968  0.0000       1.71039  0.0275   0.0224   0.0527    0.0808   0.0000      0.698809   441.8338      0.674736       21.5894     -0.901091      -4.70835     -0.326915      0.659625      0.897045       1.01682       1.12497       1.15720       1.18133
  47   8 2624.8708    2.4103  1.2104 11.4540  0.0002       1.50158  0.0276   0.0325   0.0501    0.0816   0.0000      0.669513   439.4172     -0.997125       20.4535      -1.70325      -1.12021    -0.0275903      0.656604      0.881798      0.918501       1.04858       1.09825       1.11249
  47   9 2807.9636    3.3202  1.1036 12.0561  0.0000       1.73721  0.0246   0.0458   0.0469    0.0838   0.0000      0.658165   441.5830      0.624703       20.4974      0.444937      -3.59546      0.353560      0.584370      0.806549      0.871400      0.987170       1.05890       1.08956
  47  10 2988.3755    4.1402  1.0501 12.5713  0.0000       1.89713  0.0245   0.0572   0.0428    0.0778   0.0000      0.796902   441.3595      0.333567       20.5673       1.66633      -1.36337      -1.28700      0.593641      0.800176      0.871394      0.979826      0.986485      0.996635
  47  11 3165.6876    4.2882  1.2961 12.8095  0.0000     0.0421572  0.0287   0.0568   0.0529    0.0746   0.0000      0.642004   441.6450     -0.233976       21.9090      0.269797      -1.68606     -0.763589      0.660703      0.872032       1.00097       1.12332       1.14446       1.19502
  47  12 3341.0026    3.6834  1.9226 12.4233  0.0000       1.07857  0.0365   0.0402   0.0666    0.0494   0.0000      0.327386   441.6402      -1.07063       19.1800     0.0115657      -1.26903      -2.02852      0.838353       1.13024       1.27697       1.40515       1.44958       1.49410
  47  13 3514.5829    3.1002  3.3156 11.5397  0.0000      0.800455  0.0484   0.0247   0.0863    0.0379   0.0000      0.173703   442.2207      0.748725       18.8284     -0.604751      -5.32562      -1.84388       1.13915       1.51160       1.68588       1.84908       1.87159       1.95390
  47  14 3686.1210    2.4449  5.3728 11.0018  0.0006      0.498812  0.0704   0.0158   0.1228    0.0303   0.0000      0.108178   437.3328       1.92767       17.4863       1.87713      -3.84958       2.08692       1.60477       2.13905       2.41960       2.61035       2.76396       2.76077
  47  15 3855.5912    1.9086  7.8308 10.6504 -0.0008      0.425492  0.1063   0.0105   0.1831    0.0273   0.0000     0.0964112   441.1598       5.04975       16.4924      -4.82011      -4.47243       4.23619       2.23677       2.98728       3.35229       3.65903       3.77636       3.87687
  47  16 4022.5646    1.5673 11.4543 10.4353  0.0010      0.444620  0.1657   0.0074   0.2511    0.0223   0.0000     0.0995286   445.2643      -3.93007       10.8952       3.37425      0.662637      -7.79778       2.99584       3.93909       4.45467       4.86218       4.98314       5.13566
  48   2 1386.8951    0.1325  0.1202  8.9431  0.0000       13.9236  0.0106   0.0062   0.0186    0.0210   0.0000       25.9656   441.4873     -0.346423       21.2063     -0.598841      -4.20131      -1.01598      0.354684      0.503101      0.560934      0.643573      0.642896      0.593978
  48   3 1636.8873    0.2670  0.3097  8.8953  0.0000       15.8074  0.0124   0.0071   0.0256    0.0293   0.0000       3.91714   441.6864     -0.508066       21.4643     0.0493569      -2.85610     -0.559252      0.351161      0.468764      0.556019      0.626520      0.602493      0.649712
  48   4 1856.5817    0.4872  0.5383  9.0012  0.0003       11.5135  0.0159   0.0092   0.0313    0.0457   0.0000       1.52507   441.3233     -0.153930       22.1146      0.227457      -3.80440     -0.405179      0.422084      0.589142      0.645843      0.701183      0.751051      0.718913
  48   5 2065.3242    0.7724  0.8116  9.3446  0.0000       7.32385  0.0205   0.0120   0.0380    0.0654   0.0000      0.956163   441.4463      -1.22478       21.8423      0.201559      -2.83524      0.880854      0.510071      0.696311      0.760304      0.904854      0.926958      0.950017
  48   6 2265.7703    1.1928  1.0228 10.0065  0.0000       4.99379  0.0234   0.0171   0.0453    0.0769   0.0000      0.784720   442.2312      0.472070       20.5152      0.122456      -1.90714    -0.0550086      0.568467      0.755385      0.824277      0.910658      0.924377      0.941955
  48   7 2456.5394    1.7824  1.2024 10.9574 -0.0001       4.43467  0.0287   0.0247   0.0486    0.0780   0.0000      0.771158   440.2744      -1.02267       21.5399      0.863305      -4.04595     -0.503293      0.664548      0.891928      0.991052       1.06822       1.10952       1.13842
  48   9 2826.4591    3.3121  1.0894 12.2696  0.0000       2.84313  0.0247   0.0463   0.0460    0.0734   0.0000      0.672039   440.7361     0.0414433       20.4824       2.53807      -3.91885      -1.37505      0.605113      0.806731      0.885036      0.991749      0.999024       1.07372
  48  10 3007.6408    4.2336  1.0889 12.5514  0.0000       2.29715  0.0235   0.0578   0.0454    0.0812   0.0000      0.643169   441.3754      0.373593       20.8267      -1.58016      -2.83472      0.823758      0.559634      0.770586      0.818078      0.942304      0.963400       1.00381
  48  11 3185.7477    4.3708  1.3108 12.7906 -0.0002       1.77870  0.0271   0.0560   0.0532    0.0683   0.0000      0.596182   441.8800      0.723606       21.9335       1.67603      -3.53812      0.928952      0.645609      0.868312      0.969099       1.05688       1.14175       1.16499
  48  12 3361.7975    3.7290  2.0041 12.3026  0.0001       1.00266  0.0369   0.0387   0.0657    0.0499   0.0000      0.374194   440.1330       1.40307       22.3617     -0.209481      -2.19215     -0.123299      0.842347       1.12270       1.22517       1.38323       1.45077       1.49931
  48  13 3536.1589    2.9748  3.5308 11.5014  0.0000      0.317151  0.0508   0.0231   0.0914    0.0366   0.0000      0.164582   440.1925      -1.14535       17.5621    0.00942695      -1.30880      0.269518       1.13210       1.52943       1.69804       1.90082       2.01478       2.06540
  48  14 3708.9283    2.3728  5.5620 10.9316  0.0000      0.576414  0.0720   0.0148   0.1292    0.0302   0.0000     0.0982819   442.8348      -1.53681       19.3186       3.51506    0.00169668      -3.53668       1.57087       2.10429       2.40353       2.64560       2.77218       2.83455
  48  15 3879.7614    1.8638  8.6085 10.6083  0.0000      0.976287  0.1163   0.0098   0.1990    0.0261   0.0000      0.110758   442.8932      0.566150       20.4130       4.77555       1.81486      -2.98481       2.27746       3.09440       3.45909       3.80842       3.96125       4.04647
  49   2 1398.5304    0.1285  0.1803  8.9523  0.0000       36.8171  0.0129   0.0057   0.0255    0.0223   0.0000       21.7571   441.7901      0.144658       21.5477     -0.212402      -3.56990    -0.0525089      0.358802      0.453261      0.531798      0.521607      0.614397      0.580787
  49   3 1649.3528    0.2820  0.3527  8.9149  0.0000       14.6170  0.0134   0.0070   0.0280    0.0300   0.0000       3.48418   442.0583     -0.947380       20.6741       1.09686      -2.74963     -0.620108      0.364892      0.512116      0.525730      0.608552      0.592878      0.604610
  49   4 1870.0227    0.5175  0.5155  9.0210  0.0000       10.6730  0.0147   0.0096   0.0286    0.0471   0.0000       1.43514   442.4115      0.278511       20.9625      -1.13965      -2.83750       1.18032      0.407210      0.515527      0.576546      0.675203      0.661392      0.704508
  49   5 2080.1371    0.7840  0.8643  9.4154  0.0000       7.87533  0.0207   0.0118   0.0413    0.0632   0.0000      0.972043   441.4588     -0.996255       21.8680    -0.0908188      -1.89799      -1.90877      0.516364      0.687103      0.745285      0.842055      0.872080      0.912070
  49   6 2281.3572    1.2175  1.0597 10.2177  0.0000       4.59394  0.0250   0.0169   0.0468    0.0707   0.0000      0.862193   442.2207     -0.782606       21.1190       1.88257      -3.45720      -1.11482      0.596734      0.805643      0.909409      0.975805      0.984887       1.03418
  49   7 2472.7948    1.8320  1.2641 10.8239  0.0000       2.45194  0.0285   0.0234   0.0498    0.0742   0.0000      0.674923   441.2172     -0.366754       22.1552     -0.140865      -1.73106     -0.368948      0.612546      0.865551      0.928214       1.03608       1.05257       1.06533
  49   8 2659.7752    2.5710  1.2852 11.4717  0.0000       2.57881  0.0278   0.0323   0.0508    0.0746   0.0000      0.629249   440.7359      0.756330       20.8166     0.0526643     -0.558908   -0.00436119      0.596389      0.795122      0.898696       1.02641       1.02974       1.06679
  49   9 2844.7691    3.4312  1.0460 12.3849  0.0000       2.60827  0.0235   0.0483   0.0441    0.0691   0.0000      0.706910   441.4546     0.0548124       20.7378      0.638594      -3.79470    -0.0283719      0.571694      0.767454      0.856412      0.939108      0.962968      0.970161
  49  10 3026.7072    4.3180  1.1020 12.6664  0.0000       2.24502  0.0240   0.0583   0.0445    0.0794   0.0000      0.647370   441.2150      -1.03781       20.9910       1.29218      -3.68172      0.404532      0.570071      0.761528      0.845732      0.928625      0.992696       1.02714
  49  11 3205.5229    4.2240  1.4321 12.6700  0.0000       1.46600  0.0302   0.0513   0.0531    0.0670   0.0000      0.537489   441.1707     -0.202418       20.8488     -0.122330     -0.618837      0.734492      0.680238      0.916941       1.01687       1.10112       1.16415       1.19771
  49  12 3382.3899    3.6268  2.2588 12.0300 -0.0004       1.09574  0.0374   0.0344   0.0681    0.0465   0.0000      0.279506   441.7516      0.588152       20.1935     -0.915960      -1.06457     -0.349702      0.842584       1.14612       1.27910       1.39474       1.44460       1.47040
  49  13 3557.7710    2.8725  3.7864 11.3910  0.0000      0.640424  0.0522   0.0211   0.0954    0.0349   0.0000      0.155875   442.1245       1.40934       21.0736     -0.362025      -1.55223      0.666289       1.18042       1.54300       1.75966       1.94041       2.04584       2.08667
  49  14 3731.2055    2.3018  6.3108 10.8440 -0.0000      0.506100  0.0805   0.0133   0.1409    0.0292   0.0000     0.0966835   442.6053       3.41998       22.5917       1.83847      -2.54101     -0.595396       1.69967       2.27704       2.57318       2.77952       2.94410       2.95653
  49  15 3902.9597    1.8410  9.1569 10.5578  0.0000      0.675449  0.1236   0.0090   0.2043    0.0259   0.0000      0.108719   441.4967       2.48445       27.4866       3.71194      -6.64626       7.31557       2.33012       3.14025       3.53560       3.87934       4.01297       4.14987
  50   1 1110.7419    0.0402  0.0236  9.0632  0.0000       75.2631  0.0280   0.0079   0.0167    0.0184   0.0000       885.814   439.4857       1.59218       20.3454      0.300056      -4.46900     -0.523476      0.601413      0.683175       1.18349      0.856421       1.03926      0.936370
  50   2 1409.9716    0.1386  0.1398  8.9480  0.0000       31.3023  0.0112   0.0061   0.0193    0.0218   0.0000       21.4932   441.3439     -0.403431       21.5104      0.731359      -3.65952      0.225696      0.332772      0.414953      0.418032      0.506306      0.570430      0.562144
  50   3 1661.6330    0.2911  0.3182  8.9168  0.0000       16.6205  0.0123   0.0073   0.0236    0.0302   0.0000       3.52998   441.5419     -0.292223       21.1565     -0.601812      -3.15732      0.641575      0.341754      0.442077      0.495472      0.532033      0.586703      0.572881
  50   4 1883.3434    0.5146  0.6430  9.0144  0.0000       11.2562  0.0174   0.0089   0.0351    0.0470   0.0000       1.44200   441.9331      0.374889       21.4864    -0.0780344      -3.66137      0.644849      0.492139      0.681888      0.764476      0.856227      0.886540      0.859119
  50   5 2094.7753    0.8212  0.8922  9.2806  0.0000       7.47374  0.0209   0.0118   0.0393    0.0678   0.0000      0.872631   441.3593      0.421733       22.0685      0.502293      -2.54685     -0.574043      0.495971      0.670894      0.745883      0.846030      0.842188      0.866737
  50   6 2296.8820    1.2850  1.1611 10.2000  0.0000       5.92811  0.0269   0.0173   0.0487    0.0757   0.0000      0.801417   441.3410      0.248320       22.2447      0.446075      -3.27909       1.37814      0.586908      0.778715      0.880800      0.979398       1.01133       1.03871
  50   7 2489.0933    1.8544  1.2383 10.9891  0.0000       3.95374  0.0275   0.0241   0.0508    0.0718   0.0000      0.722523   441.6282      0.188933       20.2505      0.322397      -3.51518       2.79498      0.612720      0.816763      0.910253      0.987437      0.999057       1.06645
  50   8 2677.0226    2.6183  1.2198 11.6082  0.0000       1.53826  0.0270   0.0341   0.0493    0.0779   0.0000      0.744958   442.3158      0.621904       21.3705      -1.05837      -3.67314       1.79251      0.578967      0.793727      0.851801      0.972730       1.01850       1.01195
  50   9 2862.9106    3.5462  1.0747 12.2353  0.0000       1.47534  0.0232   0.0471   0.0441    0.0739   0.0000      0.641174   440.9075       1.77991       21.6440     0.0332655      -2.63337      0.963803      0.512783      0.705404      0.799433      0.884687      0.911062      0.932977
  50  10 3045.5567    4.2958  1.0619 12.9380  0.0000       1.41778  0.0237   0.0599   0.0451    0.0679   0.0000      0.709365   441.8812      0.857020       22.8498      -1.24846      -2.95418       1.05763      0.547016      0.728305      0.811291      0.878158      0.919040      0.934729
  50  11 3225.1412    4.2311  1.4618 12.7515  0.0000       1.06400  0.0297   0.0505   0.0552    0.0588   0.0000      0.543972   441.8828       1.07209       19.6627       1.64160      -3.33884      -1.41960      0.644172      0.887240      0.951202       1.08139       1.14411       1.14939
  50  12 3402.7829    3.5344  2.3080 12.0343 -0.0013      0.552804  0.0383   0.0327   0.0684    0.0433   0.0000      0.270492   440.5379      0.322507       19.8753       2.58924      -6.10709       3.07692      0.822831       1.12746       1.22430       1.34052       1.40690       1.48997
  50  13 3579.0033    2.8149  4.1298 11.2726  0.0000      0.623971  0.0551   0.0196   0.0990    0.0337   0.0000      0.131983   443.3009      -1.14272       18.1712       2.13018      -6.67074     -0.168873       1.19805       1.59329       1.78562       1.92894       2.03100       2.06484
  50  14 3753.5483    2.2233  6.6607 10.8544  0.0000      0.548624  0.0865   0.0124   0.1486    0.0279   0.0000      0.104229   441.8671      0.953694       22.3017       3.12626       2.90764     -0.128378       1.73274       2.29551       2.58629       2.87962       2.99408       3.09446
  50  15 3925.7251    1.7958  9.7692 10.5552 -0.0001      0.430654  0.1360   0.0084   0.2170    0.0250   0.0000      0.113560   438.3135     -0.439177       15.5048      -6.60924      -6.15628      -2.84902       2.43134       3.24171       3.69554       4.02284       4.21685       4.35737
  51   2 1421.2702    0.1375  0.1601  8.9028  0.0000       30.5632  0.0127   0.0057   0.0197    0.0228   0.0000       19.3585   441.2463      0.579465       20.9466      0.428788      -3.34273     -0.559594      0.384689      0.495621      0.614977      0.803706      0.809738      0.829883
  51   3 1673.7495    0.2991  0.3315  8.9615 -0.0000       20.5684  0.0135   0.0074   0.0242    0.0298   0.0000       3.60826   442.3268     -0.210848       21.9481     -0.404319      -4.43214      0.806865      0.381128      0.466207      0.505895      0.525697      0.580426      0.616321
  51   4 1896.5373    0.5440  0.5753  9.0825  0.0000       11.6932  0.0152   0.0097   0.0326    0.0455   0.0000       1.37796   441.7295    -0.0455546       21.2238     -0.875271      -3.14448   -0.00994720      0.370595      0.543423      0.555046      0.655272      0.672932      0.697141
  51   5 2109.2609    0.8491  0.8929  9.5453  0.0000       7.08664  0.0205   0.0125   0.0413    0.0617   0.0000      0.931911   442.3769      -1.10637       21.3595      0.180285      -2.93793      0.150461      0.485805      0.631135      0.739645      0.810600      0.838552      0.847921
  51   6 2312.1066    1.3214  1.1668 10.1393  0.0003       5.63343  0.0261   0.0175   0.0471    0.0806   0.0000      0.754415   442.8446     -0.312734       20.6045      0.624859      -3.75262      -1.15012      0.567972      0.763985      0.848279      0.934750      0.993006       1.03625
  51   7 2505.0933    1.9430  1.3427 10.8623  0.0000       3.84212  0.0281   0.0235   0.0511    0.0694   0.0000      0.626008   441.4257      0.186950       21.3835      0.678428      -3.17987     0.0698824      0.599688      0.823529      0.928366       1.00571       1.06427       1.07257
  51   8 2694.0780    2.7449  1.2072 11.5185  0.0000       2.28011  0.0262   0.0348   0.0465    0.0856   0.0000      0.664200   441.4546       1.72060       22.5556     -0.292989      -3.61220    -0.0883325      0.566489      0.765643      0.854812      0.934385      0.937114      0.989255
  51   9 2880.8872    3.6578  1.1517 12.3413  0.0000       2.01924  0.0250   0.0480   0.0455    0.0769   0.0000      0.701377   442.3510     -0.995754       20.9290      0.287083      -2.10644       1.28973      0.546672      0.734523      0.798886      0.908211      0.921205      0.970733
  51  10 3064.2410    4.3476  1.1225 12.7827  0.0000      0.887231  0.0244   0.0574   0.0450    0.0738   0.0000      0.652407   441.4808     -0.636831       20.5417      0.847646      -2.60259     -0.231133      0.539340      0.722331      0.767987      0.869252      0.909962      0.929288
  51  11 3244.5889    4.2154  1.5192 12.6454  0.0000       1.41338  0.0303   0.0479   0.0528    0.0561   0.0000      0.463793   441.8121       1.23994       21.7333      0.276341  -0.000560296     -0.287588      0.633553      0.875927      0.974670       1.11232       1.12789       1.17959
  51  12 3423.0237    3.3936  2.5768 11.9447  0.0001      0.760535  0.0407   0.0296   0.0733    0.0404   0.0000      0.254310   441.9872      -1.88066       21.6110      0.478797      -2.93255       2.54097      0.872461       1.15581       1.31980       1.43587       1.50873       1.54414
  51  13 3600.0058    2.7438  4.5630 11.1077 -0.0001      0.497978  0.0577   0.0177   0.1051    0.0329   0.0000      0.120928   442.0223      -2.85650       19.8218       1.24552      -5.50777       2.57259       1.24985       1.67427       1.85651       2.05528       2.16858       2.21188
  51  14 3775.3606    2.1904  7.4538 10.8112  0.0005      0.495149  0.0978   0.0114   0.1646    0.0271   0.0000      0.100180   438.9065     -0.552028       20.4962       8.58125      -5.30310      0.636210       1.86008       2.48858       2.81295       3.10976       3.19318       3.31543
  51  15 3948.5270    1.7107  9.8876 10.5866 -0.0020      0.420485  0.1433   0.0080   0.2229    0.0239   0.0000      0.112894   438.0965       5.51553       17.0403     -0.602307      -2.67388      -5.65862       2.49798       3.33240       3.76579       4.07480       4.24585       4.41270
  52   2 1432.4471    0.1580  0.1873  8.9008  0.0005       46.2137  0.0114   0.0059   0.0215    0.0230   0.0000       14.2156   441.8496     -0.750787       21.7073     -0.374663      -2.69461      0.312235      0.280485      0.398614      0.430982      0.503295      0.517420      0.589719
  52   3 1685.6877    0.3135  0.3826  9.0099  0.0000       16.1720  0.0137   0.0072   0.0268    0.0302   0.0000       3.21097   441.5389     -0.261947       21.6464     -0.744147      -2.67858      0.357980      0.360955      0.460352      0.519876      0.609019      0.616952      0.596178
  52   4 1909.6152    0.5350  0.6989  9.0996  0.0000       9.70525  0.0180   0.0088   0.0361    0.0491   0.0000       1.28792   441.6787     -0.280195       21.5666       1.48656      -2.92866      0.455298      0.437370      0.604652      0.676664      0.738046      0.788913      0.822203
  52   5 2123.5907    0.8889  0.9533  9.4055  0.0000       5.74338  0.0211   0.0123   0.0416    0.0708   0.0000      0.841929   441.8707      0.435359       21.8583     -0.223682      -2.76756       1.03302      0.502949      0.678100      0.772512      0.849926      0.896549      0.898353
  52   6 2327.1117    1.3720  1.1511 10.2469  0.0000       3.24316  0.0254   0.0178   0.0469    0.0787   0.0000      0.758518   441.3311     -0.892792       20.6052      0.862864      -3.33119      -2.35648      0.560424      0.740800      0.849036      0.920495      0.941822      0.975144
  52   7 2521.0248    1.9528  1.3200 11.2203  0.0001       3.97701  0.0283   0.0248   0.0517    0.0620   0.0000      0.641475   442.0255      -1.13629       20.4175       1.29248      -2.19554      0.365835      0.603986      0.807960      0.898390       1.02607       1.06610       1.08149
  52   8 2711.0979    2.8556  1.2640 11.5642  0.0000       2.89077  0.0265   0.0348   0.0467    0.0804   0.0000      0.640075   440.8444     -0.513398       21.5556       1.22311      -3.44571     -0.261742      0.564122      0.723390      0.819126      0.893181      0.926212      0.953011
  52   9 2898.7080    3.7564  1.1532 12.3461  0.0000       1.15289  0.0247   0.0478   0.0450    0.0750   0.0000      0.683981   441.8284      0.653693       22.9272       1.38683      -2.57007      0.605856      0.523053      0.689865      0.790584      0.861229      0.890896      0.900527
  52  10 3082.8206    4.5113  1.1335 12.6469 -0.0003       1.16753  0.0244   0.0575   0.0438    0.0810   0.0000      0.612043   441.4407     -0.418315       20.5329       1.42290      -3.65268      0.444774      0.507571      0.716058      0.786269      0.856794      0.881910      0.913712
  52  11 3263.9323    4.1040  1.6405 12.6288  0.0000       1.25697  0.0316   0.0453   0.0564    0.0533   0.0000      0.444130   440.5059    -0.0468994       19.4990     -0.307530      -3.87564     -0.442105      0.648386      0.871447      0.999727       1.10776       1.18353       1.21413
  52  12 3443.2287    3.4025  2.8046 11.8562  0.0000      0.912590  0.0424   0.0284   0.0757    0.0403   0.0000      0.223043   441.2114      0.111149       17.9679     0.0501376     -0.545887      0.217895      0.879043       1.17385       1.29392       1.46685       1.51596       1.58528
  52  13 3620.8872    2.6448  4.7262 11.2010  0.0000      0.521345  0.0604   0.0169   0.1096    0.0307   0.0000      0.126687   442.3151      -1.30381       21.4474      -1.30566      -1.12242       2.32673       1.25044       1.69935       1.88581       2.10538       2.18474       2.23405
  52  14 3797.0613    2.0796  7.6387 10.8435  0.0000      0.472503  0.1009   0.0107   0.1732    0.0270   0.0000      0.106921   441.7941      -1.59464       23.4900      0.364393      -7.85435       5.91845       1.87275       2.51434       2.78753       3.05708       3.23808       3.28762
  52  15 3971.2015    1.7059 10.5768 10.6594  0.0015      0.352701  0.1526   0.0078   0.2293    0.0221   0.0000      0.106882   439.7359       3.09138       18.9850      -2.68669      -4.31547      -7.76591       2.53693       3.42919       3.88956       4.26097       4.43149       4.55230
  53   1 1138.7641    0.0520  0.0363  9.0507  0.0000       56.0198  0.0201   0.0068   0.0143    0.0179   0.0000       443.374   439.8988     -0.372570       21.9375     0.0381240      -3.03795      -1.10399      0.492238      0.657618      0.558873      0.720244      0.895339       1.10066
  53   2 1443.4828    0.1500  0.1482  8.9239  0.0000       39.6864  0.0109   0.0060   0.0190    0.0221   0.0000       17.5149   441.9389    -0.0420593       22.1399     -0.378853      -3.80060     -0.157990      0.325375      0.404884      0.431048      0.412387      0.506288      0.479827
  53   3 1697.5047    0.3320  0.3941  8.9759  0.0000       14.1114  0.0145   0.0075   0.0251    0.0325   0.0000       2.64915   442.1085     -0.720785       21.6991      0.447171      -4.22442     -0.159959      0.377340      0.513802      0.555194      0.636598      0.673033      0.650707
  53   4 1922.5523    0.5702  0.6304  9.1458  0.0000       9.51014  0.0160   0.0095   0.0327    0.0478   0.0000       1.28992   441.6031      -1.11005       21.0231      0.486718      -2.91951     -0.553698      0.379741      0.514670      0.582799      0.634568      0.663221      0.704684
  53   5 2137.8063    0.9204  0.9280  9.6781  0.0000       5.58252  0.0208   0.0131   0.0418    0.0667   0.0000      0.877885   441.1188     -0.876261       20.9887     -0.436970      -3.77839       1.12709      0.470898      0.631601      0.726791      0.820309      0.834620      0.852522
  53   6 2342.0590    1.3981  1.1490 10.4436  0.0009       4.68950  0.0261   0.0184   0.0473    0.0726   0.0000      0.840695   442.0255      0.282368       21.6800      -1.31863      -4.06180     -0.651254      0.551757      0.729585      0.805396      0.909072      0.964383      0.991936
  53   7 2536.7136    2.0451  1.2173 11.1894  0.0000       1.82945  0.0262   0.0264   0.0493    0.0745   0.0000      0.735728   441.4022     -0.631711       22.1715     -0.278374      -4.02916      0.254193      0.550418      0.741009      0.827124      0.909880      0.973439       1.01949
  53   8 2727.9088    2.8974  1.2205 11.8606 -0.0000       2.25105  0.0260   0.0369   0.0485    0.0749   0.0000      0.690995   441.3472     -0.669989       21.9598      0.958105      -2.69794     -0.495940      0.526405      0.704996      0.789381      0.867887      0.912871      0.949825
  53   9 2916.4171    3.8435  1.0732 12.5159  0.0000       1.68922  0.0230   0.0508   0.0424    0.0719   0.0000      0.663333   441.2247     -0.862181       19.6579      0.450169      -3.27860      0.246124      0.499807      0.668314      0.714060      0.841608      0.849929      0.908964
  53  10 3101.2549    4.4116  1.2992 12.6672 -0.0010       1.65861  0.0280   0.0536   0.0478    0.0765   0.0000      0.691419   441.3267   -0.00770290       21.3740      0.315854      -2.26204     -0.586819      0.559956      0.784831      0.830323      0.963975      0.993026       1.00404
  53  11 3283.0492    4.0434  1.6967 12.5792  0.0000      0.217263  0.0320   0.0435   0.0571    0.0530   0.0000      0.435468   440.4939      -1.81126       21.9684      0.607441      -2.36799      -1.64659      0.675526      0.906911      0.985980       1.10064       1.15788       1.17235
  53  12 3463.1294    3.2899  2.9535 11.6992  0.0000      0.699775  0.0428   0.0261   0.0764    0.0396   0.0000      0.181984   442.1083     -0.875677       20.9508      -2.25935      -5.71004       1.31824      0.879788       1.18670       1.31420       1.45282       1.54802       1.56772
  53  13 3641.5748    2.5875  5.1613 11.1073  0.0000      0.383750  0.0642   0.0157   0.1177    0.0301   0.0000      0.120989   439.7840      0.727926       20.5061      0.378104      -2.94173      -1.10165       1.28718       1.74088       1.93220       2.15802       2.28268       2.29988
  53  14 3818.2403    2.0798  8.2431 10.7592  0.0003      0.189265  0.1112   0.0100   0.1808    0.0272   0.0000      0.111630   442.6532      0.163501       18.9978       2.64123      -5.12271      -1.49869       1.96918       2.66130       3.00515       3.29105       3.45125       3.49994
  54   1 1147.8846    0.0561  0.0454  9.0306  0.0000       22.4775  0.0213   0.0060   0.0166    0.0176   0.0000       315.950   440.9873    -0.0648838       21.5649     0.0727223      -3.66942      0.218311      0.754026      0.785533      0.666147      0.802771      0.932156       1.02690
  54   2 1454.3905    0.1563  0.1958  8.8474  0.0000       25.8690  0.0108   0.0055   0.0239    0.0228   0.0000       13.3568   442.1044     -0.367451       22.0565    -0.0280453      -3.60628     -0.274386      0.308308      0.351804      0.413562      0.461298      0.511163      0.534442
  54   3 1709.1601    0.3268  0.3846  9.0105  0.0000       13.5373  0.0129   0.0073   0.0266    0.0311   0.0000       2.83280   441.9870     0.0716604       21.8900     0.0172107      -3.43640      0.927246      0.327342      0.447001      0.468809      0.524977      0.572578      0.578063
  54   4 1935.4178    0.6074  0.6264  9.1194  0.0002       11.1737  0.0154   0.0100   0.0314    0.0475   0.0000       1.23208   441.9481    0.00667105       21.5378     -0.290590      -4.54357     -0.356844      0.372366      0.484289      0.542348      0.566122      0.651406      0.645791
  54   5 2151.8634    0.9257  0.9122  9.7519  0.0005       6.56262  0.0216   0.0130   0.0390    0.0607   0.0000      0.925941   442.5525     -0.783605       21.2149      -1.07349      -3.71095     -0.285434      0.467987      0.660944      0.704211      0.806529      0.841984      0.880199
  54   6 2356.8232    1.4232  1.1755 10.7131  0.0000       5.21117  0.0270   0.0191   0.0495    0.0646   0.0000      0.873857   441.6224    -0.0582827       19.9686      0.612926      -3.43605       1.55164      0.551087      0.758098      0.829761      0.921564      0.975939      0.960577
  54   7 2552.4151    2.1547  1.2480 11.1321  0.0006       2.34060  0.0263   0.0264   0.0467    0.0738   0.0000      0.654845   441.1777    0.00820756       23.0173      0.741198      -4.50966     -0.403068      0.539292      0.741148      0.809081      0.949724      0.978122      0.986549
  54   8 2744.5655    2.9635  1.1619 11.9503  0.0000       1.98118  0.0252   0.0378   0.0448    0.0712   0.0000      0.682726   442.3131      -1.62992       21.7418      0.208381      -3.27714      0.560655      0.512464      0.688498      0.777304      0.843059      0.894073      0.902068
  54   9 2933.9927    3.9180  1.1925 12.3892  0.0000       2.14869  0.0249   0.0486   0.0447    0.0771   0.0000      0.606436   441.8199       1.05340       22.1932     0.0176716      -1.70424       1.73601      0.505315      0.710690      0.771979      0.877046      0.895404      0.930092
  54  10 3119.4890    4.4826  1.2280 12.8801  0.0006       2.25881  0.0260   0.0568   0.0475    0.0686   0.0000      0.645908   441.6526     -0.423134       20.8523     -0.366108      -3.79743     -0.746446      0.530459      0.726538      0.794860      0.912871      0.919661      0.943406
  54  11 3302.1049    3.9450  1.9598 12.1886 -0.0000       1.37109  0.0327   0.0380   0.0601    0.0504   0.0000      0.348665   441.7859     -0.406884       20.2928       1.31650      -1.69464      -1.80607      0.651620      0.899748      0.986774       1.10396       1.13535       1.16953
  54  12 3482.8769    3.1850  3.2619 11.5931 -0.0002      0.464110  0.0445   0.0238   0.0826    0.0367   0.0000      0.181482   442.4237       1.59017       22.1150      0.837632      -1.53137       2.39138      0.905859       1.19472       1.36116       1.51108       1.59553       1.60058
  54  13 3662.2873    2.5219  5.1909 11.1290 -0.0006      0.507575  0.0670   0.0153   0.1185    0.0300   0.0000      0.117577   442.1657      -2.63940       20.6855       1.79374     -0.804427       5.06338       1.29351       1.78358       1.95033       2.20196       2.28534       2.32386
  54  14 3839.7737    1.9622  8.0450 10.8324 -0.0010      0.567295  0.1125   0.0098   0.1851    0.0260   0.0000      0.126060   439.8389       5.83204       16.5411       6.17891       5.85435      -2.13758       1.93897       2.64274       2.92855       3.29167       3.41795       3.50801
  55   2 1465.1676    0.1673  0.2178  8.9037  0.0000       36.7127  0.0111   0.0056   0.0237    0.0233   0.0000       11.8910   441.6488    -0.0208436       22.2539     -0.490681      -3.62245      0.536227      0.283238      0.360770      0.427121      0.480005      0.491706      0.517857
  55   3 1720.6313    0.3432  0.4162  8.9133  0.0000       14.4323  0.0132   0.0072   0.0267    0.0340   0.0000       2.48572   442.0781    -0.0414002       22.2127     -0.365863      -3.01497     -0.538525      0.330600      0.422163      0.497227      0.552982      0.589353      0.573891
  55   4 1948.1058    0.6145  0.6708  9.2378  0.0000       7.86348  0.0163   0.0098   0.0332    0.0492   0.0000       1.18664   442.1870      0.126654       22.2347     -0.912734      -4.33205      0.669559      0.400249      0.527706      0.587166      0.679469      0.689786      0.682367
  55   5 2165.7334    0.9933  1.0119  9.6696  0.0000       6.49538  0.0218   0.0133   0.0424    0.0707   0.0000      0.818450   442.3937      0.935590       21.0061      0.495975      -4.45792      0.319059      0.477521      0.641553      0.721433      0.804950      0.867070      0.899381
  55   6 2371.4247    1.5158  1.2507 10.3277  0.0000       4.27944  0.0257   0.0182   0.0484    0.0736   0.0000      0.690492   441.2625       1.21174       22.8710     -0.699839      -2.53858       1.94494      0.517667      0.689456      0.791438      0.847383      0.900974      0.916396
  55   7 2567.9369    2.2153  1.4079 11.0481  0.0000       2.95195  0.0279   0.0251   0.0502    0.0675   0.0000      0.558902   440.8157      0.385360       22.4857      0.195472      -3.62625       1.24418      0.546987      0.750632      0.814885      0.931696      0.954846      0.983952
  55   8 2761.1827    3.0478  1.1800 12.1148 -0.0004       2.00716  0.0256   0.0389   0.0457    0.0701   0.0000      0.747905   441.7416     -0.591436       21.0144      0.650533      -1.59997     -0.222394      0.495675      0.686804      0.737542      0.847835      0.890063      0.888540
  55   9 2951.3076    4.0572  1.1564 12.5148  0.0000      0.936072  0.0245   0.0503   0.0426    0.0755   0.0000      0.631807   442.0458     -0.597765       20.6869      0.515808      -1.93677     -0.312647      0.491619      0.664226      0.744468      0.837514      0.888305      0.920180
  55  10 3137.5856    4.4846  1.2377 12.8612  0.0000       1.26211  0.0259   0.0550   0.0463    0.0682   0.0000      0.624696   441.5642     -0.357686       22.7996     0.0353724      -2.96161      0.642919      0.515000      0.700273      0.761634      0.884502      0.891894      0.918404
  55  11 3320.9132    3.8878  2.0263 12.1470  0.0000      0.652863  0.0337   0.0360   0.0594    0.0494   0.0000      0.314098   439.8342     -0.624788       18.8646       1.59610      -2.85144      0.351177      0.658625      0.884847       1.00235       1.10379       1.16468       1.19303
  55  12 3502.5484    3.1388  3.3111 11.5980 -0.0007      0.545694  0.0455   0.0232   0.0832    0.0375   0.0000      0.167539   441.9537      0.492414       21.3936      0.102288      -1.00483     -0.897997      0.899895       1.19513       1.38228       1.52858       1.56785       1.62076
  55  13 3682.6606    2.4714  5.8789 11.0516  0.0000      0.708377  0.0737   0.0139   0.1287    0.0290   0.0000      0.111171   442.2040     -0.700656       19.4265      0.883758      -3.10155       1.22491       1.39791       1.84293       2.11704       2.30838       2.43841       2.48738
  55  14 3860.7134    1.9694  8.7994 10.7940  0.0000      0.379803  0.1218   0.0090   0.1928    0.0249   0.0000      0.116456   441.7279      -2.57529       19.4569      -2.76597       2.04461     -0.276247       2.04216       2.77057       3.05516       3.41346       3.59729       3.69835
  56   2 1475.8028    0.1589  0.1916  8.9456  0.0000       50.3958  0.0096   0.0057   0.0235    0.0226   0.0000       14.2105   442.2633     -0.251346       21.7484     0.0592500      -3.83112      0.462177      0.246202      0.298110      0.367778      0.408969      0.392490      0.411812
  56   3 1732.0262    0.3622  0.4179  8.9611  0.0000       18.4743  0.0129   0.0075   0.0271    0.0325   0.0000       2.57622   441.3725     -0.350699       21.1547     -0.176764      -3.02617      0.138581      0.342624      0.440608      0.519442      0.554327      0.628467      0.618471
  56   4 1960.7063    0.6360  0.7135  9.1001  0.0000       9.17721  0.0170   0.0097   0.0341    0.0565   0.0000       1.09044   442.4561    -0.0824582       22.8612      0.768355      -4.91168      0.486562      0.381158      0.540051      0.573435      0.624032      0.702851      0.709726
  56   5 2179.4924    1.0117  1.0354  9.7241  0.0000       5.27287  0.0219   0.0132   0.0434    0.0672   0.0000      0.835536   441.5792     -0.493165       21.1159    -0.0792002      -2.46715       2.04185      0.443790      0.587341      0.684421      0.757129      0.777583      0.792720
  56   6 2385.8932    1.5766  1.2357 10.6392  0.0000       4.28996  0.0254   0.0194   0.0487    0.0659   0.0000      0.708959   441.4454     -0.476856       22.9227     -0.351358      -3.12882      0.356621      0.517270      0.679631      0.799092      0.831048      0.927436      0.941715
  56   7 2583.2995    2.2632  1.3475 11.1736  0.0000       2.61851  0.0267   0.0263   0.0487    0.0716   0.0000      0.589332   441.9633      0.943211       23.4414      0.920098      -3.77567      -1.03050      0.544236      0.713069      0.798769      0.901537      0.917533      0.967915
  56   8 2777.6285    3.1496  1.2120 11.9763  0.0000       2.26868  0.0250   0.0389   0.0464    0.0785   0.0000      0.720428   440.9833      -1.16067       21.3344     -0.720522      -3.31058      0.294816      0.490422      0.669877      0.734155      0.803341      0.871660      0.912966
  56   9 2968.5531    4.1680  1.1178 12.6784  0.0001      0.771485  0.0232   0.0527   0.0425    0.0701   0.0000      0.645661   441.9172      0.184954       20.4598       1.04542      -3.16221       1.51724      0.467653      0.614250      0.692824      0.791229      0.796315      0.824117
  56  10 3155.5791    4.3781  1.3686 12.6728 -0.0017       1.83901  0.0270   0.0500   0.0476    0.0633   0.0000      0.468554   442.4218      0.412813       22.3872      0.730824      -4.44419     -0.632771      0.533896      0.738315      0.792237      0.889390      0.926593      0.978604
  56  11 3339.7352    3.8657  2.0681 12.3087  0.0000       1.67641  0.0348   0.0360   0.0612    0.0456   0.0000      0.340858   441.9816     -0.332884       21.3225      0.313207      -2.67186      -1.93189      0.665210      0.896563      0.985923       1.10842       1.17443       1.20537
  56  12 3522.0131    3.0485  3.6145 11.5563  0.0000      0.612262  0.0494   0.0215   0.0860    0.0346   0.0000      0.176667   442.0223      -2.74965       21.7134     -0.924626      -1.83415     -0.426640      0.928197       1.29783       1.44102       1.57576       1.71099       1.75559
  56  13 3702.6992    2.4327  6.2987 10.9975  0.0014      0.287834  0.0789   0.0131   0.1357    0.0294   0.0000      0.106994   441.9734      -3.42639       21.2970       1.38878      -2.52912      0.155112       1.43648       1.91122       2.19151       2.38784       2.50565       2.58302
  56  14 3881.8310    1.8890  9.0421 10.7993 -0.0009      0.489207  0.1286   0.0085   0.1980    0.0240   0.0000      0.108911   443.2258      -4.77540       24.8504    -0.0801503     -0.249444       2.58619       2.04489       2.72136       3.10427       3.36306       3.59225       3.70325
  57   1 1174.7762    0.0711  0.1188  9.0542  0.0000       63.8061  0.0209   0.0058   0.0341    0.0190   0.0000       110.705   440.6517      0.151448       21.4018      0.354873      -3.51809     -0.276287      0.469057      0.665546      0.562756      0.705684      0.711897      0.798112
  57   2 1486.3107    0.1708  0.2359  8.9459 -0.0001       22.0951  0.0115   0.0056   0.0252    0.0223   0.0000       10.2054   441.4879     -0.716405       21.7833      0.117045      -3.54994    -0.0847638      0.290653      0.371565      0.450924      0.451335      0.453476      0.496356
  57   3 1743.2675    0.3831  0.3988  9.0292  0.0000       16.9118  0.0125   0.0078   0.0246    0.0324   0.0000       2.34315   441.8282     -0.565505       21.7836    -0.0435553      -3.56453    0.00663054      0.330492      0.452284      0.484735      0.539290      0.553532      0.584912
  57   4 1973.2318    0.6358  0.7300  9.2818  0.0000       9.63370  0.0174   0.0095   0.0353    0.0509   0.0000       1.22856   441.6886     -0.187684       22.3763     0.0730688      -3.42976     -0.643507      0.390466      0.514994      0.573562      0.647663      0.676291      0.699815
  57   5 2193.1319    1.0473  1.0418  9.8721  0.0000       5.26181  0.0228   0.0137   0.0428    0.0682   0.0000      0.835191   441.9792     -0.991873       21.3090      0.133737      -2.57120      0.836523      0.451118      0.642409      0.666838      0.784152      0.798873      0.862682
  57   6 2400.1672    1.5963  1.3238 10.6047  0.0000       3.54648  0.0263   0.0188   0.0500    0.0634   0.0000      0.664535   441.9733       1.45812       21.4247     -0.476711      -4.12093       1.77517      0.510989      0.681576      0.778437      0.859662      0.918349      0.943626
  57   7 2598.5719    2.3832  1.3498 11.2907 -0.0006       2.29415  0.0264   0.0275   0.0494    0.0695   0.0000      0.612193   441.7982      0.843131       20.4762    -0.0694510      -2.96300      0.481606      0.523683      0.681714      0.790696      0.867472      0.936243      0.931950
  57   8 2793.9287    3.3028  1.1557 11.8670  0.0000       1.79884  0.0239   0.0397   0.0417    0.0825   0.0000      0.640925   442.1990    -0.0871265       21.2398      0.210346      -2.24739      0.431192      0.476164      0.641277      0.730665      0.793002      0.813792      0.840156
  57   9 2985.7161    4.1926  1.0700 12.7722  0.0000       1.82860  0.0220   0.0533   0.0417    0.0666   0.0000      0.691717   441.2081     -0.585872       22.8483      0.935062      -3.32617      0.403696      0.437029      0.590240      0.647208      0.728877      0.772862      0.800907
  57  10 3173.3512    4.3236  1.3085 12.9224  0.0000      0.676606  0.0260   0.0521   0.0492    0.0617   0.0000      0.615986   442.3024      0.709328       21.7903      0.938950      -2.72602     0.0295907      0.513398      0.683672      0.766262      0.875648      0.911956      0.935442
  57  11 3358.3202    3.8231  2.2365 12.0756  0.0000      0.839056  0.0347   0.0336   0.0635    0.0476   0.0000      0.271493   441.2273   -0.00396737       20.0113     -0.854472      -5.04013       1.16445      0.669570      0.913248       1.00413       1.13338       1.17454       1.21960
  57  12 3541.3808    2.9499  3.7469 11.6244  0.0000      0.550799  0.0499   0.0203   0.0911    0.0317   0.0000      0.164413   441.3709      -1.12746       20.8229       1.77248     -0.873415       1.12099      0.930656       1.25323       1.45512       1.58259       1.66300       1.70309
  57  13 3722.7215    2.3263  6.2522 11.0673  0.0003      0.424564  0.0813   0.0126   0.1384    0.0288   0.0000      0.126003   439.7798       2.47415       16.6017      -3.71484      -2.76981      -4.68697       1.45054       1.94829       2.19771       2.42408       2.55477       2.60025
  57  14 3901.9414    1.8842  9.9580 10.7615  0.0021    -0.0266990  0.1401   0.0079   0.2131    0.0226   0.0000      0.104818   440.4992      0.366449       19.5202     -0.961793     -0.979524       7.60762       2.14573       2.87314       3.25616       3.64232       3.77270       3.90600
  58   1 1183.5373    0.0683  0.0675  9.0629  0.0000       11.5635  0.0179   0.0056   0.0183    0.0173   0.0000       163.699   440.7507     -0.692316       20.9842     -0.343597      -3.87815      0.890098      0.389627      0.507730      0.598331      0.652739      0.597521      0.683589
  58   2 1496.6959    0.1837  0.2223  8.9804  0.0000       15.5537  0.0106   0.0057   0.0223    0.0217   0.0000       9.68928   441.8203     0.0322132       22.0397      0.142847      -3.81850     -0.534769      0.245914      0.347415      0.364798      0.424860      0.433493      0.445103
  58   3 1754.3353    0.3969  0.5043  8.9751  0.0000       10.3995  0.0144   0.0074   0.0294    0.0378   0.0000       1.82450   441.1179     -0.702810       21.9630    -0.0876195      -3.63528     -0.778093      0.340228      0.458240      0.542325      0.584941      0.633994      0.631925
  58   4 1985.6608    0.6598  0.7731  9.2703  0.0000       12.0729  0.0182   0.0098   0.0356    0.0532   0.0000       1.14153   442.5458     -0.332100       21.4788       1.15144      -3.00679      -1.47205      0.380793      0.535921      0.599186      0.667555      0.686307      0.699925
  58   5 2206.5890    1.0797  1.0796  9.8575  0.0000       5.58057  0.0229   0.0138   0.0435    0.0715   0.0000      0.821954   442.7874     -0.523666       21.6411     -0.736182      -3.05593     -0.407457      0.454511      0.613259      0.671054      0.764024      0.817097      0.837405
  58   6 2414.3310    1.6765  1.3783 10.5578  0.0000       2.97256  0.0265   0.0189   0.0493    0.0657   0.0000      0.580857   442.6158       1.51584       20.0254       1.36468      -3.70289      -1.61367      0.512407      0.674622      0.783640      0.838803      0.918882      0.936794
  58   7 2613.7870    2.3714  1.4626 11.2229 -0.0007       2.85503  0.0282   0.0254   0.0498    0.0634   0.0000      0.524601   442.0827      0.867956       20.8917      0.987642      -3.93000    -0.0428416      0.505309      0.713698      0.772447      0.865956      0.903508      0.933395
  58   8 2810.1074    3.3607  1.1986 12.1063  0.0000       2.00853  0.0246   0.0406   0.0446    0.0801   0.0000      0.785950   441.1823       1.17104       21.7239      0.870940      -4.62683       1.24081      0.479436      0.626458      0.690300      0.793525      0.822868      0.872819
  58   9 3002.6015    4.2678  1.1315 12.7688  0.0000     0.0877296  0.0237   0.0527   0.0421    0.0709   0.0000      0.649117   440.9905      0.511770       20.9678     -0.188886      -2.69536    0.00876010      0.446093      0.610149      0.643259      0.754003      0.775595      0.767433
  58  10 3191.1225    4.3588  1.4998 12.5881 -0.0000       1.58095  0.0277   0.0466   0.0507    0.0637   0.0000      0.406236   440.6057      0.262926       20.3127       1.51893      -4.06878     0.0221900      0.517266      0.675498      0.800624      0.870075      0.946311      0.959956
  58  11 3376.8389    3.6606  2.3733 12.0818 -0.0001       1.31927  0.0358   0.0307   0.0661    0.0425   0.0000      0.262642   442.4292     0.0747864       21.9305      -1.00871      -2.52382     -0.940002      0.665086      0.905321       1.00972       1.15371       1.19860       1.23517
  58  12 3560.7479    2.8817  4.2217 11.3922  0.0002      0.834452  0.0536   0.0182   0.0948    0.0319   0.0000      0.141639   442.1706     -0.782136       19.8575      0.259547      -1.47760      0.356477      0.983791       1.33215       1.48266       1.65249       1.75048       1.76851
  58  13 3742.7010    2.2380  6.5871 11.0487 -0.0024      0.725302  0.0866   0.0117   0.1465    0.0279   0.0000      0.121099   440.3373       5.17289       22.4395      0.661704      0.396539     -0.260948       1.48613       2.00930       2.23342       2.47613       2.61086       2.64946
  59   2 1506.9686    0.1861  0.2238  8.9728  0.0000       26.4821  0.0104   0.0058   0.0229    0.0222   0.0000       9.21483   441.7156     -0.208069       21.5916     -0.194688      -2.59518     -0.630347      0.247543      0.319572      0.315474      0.403730      0.420484      0.416609
  59   3 1765.3202    0.4072  0.4400  9.0310  0.0000       15.0672  0.0126   0.0078   0.0253    0.0341   0.0000       2.05642   441.9242     -0.475402       21.8371     -0.711217      -2.86084     -0.298799      0.303297      0.400889      0.456992      0.506840      0.568265      0.582049
  59   4 1997.9526    0.6941  0.7925  9.2852  0.0000       8.87435  0.0183   0.0100   0.0351    0.0555   0.0000       1.02799   441.3054      -1.10878       22.3907      0.783322      -4.99405      0.137577      0.377760      0.526881      0.572420      0.629373      0.649153      0.685943
  59   5 2219.9224    1.0885  1.1503  9.9676  0.0000       5.80510  0.0254   0.0136   0.0446    0.0674   0.0000      0.878493   441.8738     -0.943654       20.9914      0.126787      -2.85834     -0.390551      0.478902      0.624004      0.729614      0.813976      0.844771      0.885827
  59   6 2428.3566    1.7198  1.3794 10.6837  0.0000       2.25463  0.0270   0.0192   0.0497    0.0636   0.0000      0.605355   442.1673      -1.49087       22.3797     -0.524891      -3.36381       1.40703      0.499732      0.689377      0.753875      0.850489      0.914634      0.934960
  59   7 2628.8350    2.4075  1.3633 11.5257  0.0000       3.13498  0.0278   0.0275   0.0484    0.0627   0.0000      0.598776   441.9053     -0.221464       22.2637     0.0310302      -3.72322     -0.367597      0.505746      0.693481      0.786090      0.854258      0.876000      0.923797
  59   8 2826.1821    3.4786  1.1963 12.2500 -0.0000       3.06507  0.0238   0.0418   0.0452    0.0734   0.0000      0.677783   441.9780     -0.235822       21.3669       1.53510      -3.39301      0.685799      0.441053      0.602651      0.669577      0.754619      0.776853      0.822226
  59   9 3019.5207    4.2974  1.1767 12.7300  0.0000       1.77281  0.0233   0.0524   0.0451    0.0736   0.0000      0.657548   441.6477      0.445653       21.2701     -0.947322      -2.46740     0.0577084      0.443990      0.606053      0.653880      0.766370      0.787461      0.824346
  59  10 3208.6809    4.3333  1.4773 12.9202 -0.0004       1.99563  0.0280   0.0479   0.0514    0.0531   0.0000      0.506716   442.2351    -0.0234744       22.2076      0.594076      -2.82755      0.979300      0.509341      0.696896      0.779353      0.879729      0.915401      0.968290
  59  11 3395.1646    3.5909  2.4045 12.1153  0.0001       1.30100  0.0357   0.0304   0.0675    0.0421   0.0000      0.275300   441.6005     -0.370871       22.1621      0.400912      -2.19374       1.73188      0.676702      0.902803      0.992319       1.11823       1.18264       1.19710
  59  12 3579.7004    2.8690  4.3790 11.3941 -0.0000      0.525379  0.0545   0.0179   0.0980    0.0315   0.0000      0.136788   440.6374      0.472276       23.7484      0.986445      -1.38002      -1.66060       1.00590       1.35812       1.51791       1.70199       1.77380       1.81363
  59  13 3762.6133    2.3115  7.4366 10.8885  0.0011      0.672049  0.0925   0.0108   0.1532    0.0281   0.0000      0.117926   440.6301      -2.63322       23.6771       2.18767      -6.71929      0.470997       1.52678       2.07019       2.34740       2.56028       2.74369       2.80897
  60   1 1200.8693    0.0644  0.0806  9.0017  0.0000       100.795  0.0180   0.0055   0.0228    0.0194   0.0000       153.619   440.9043     -0.472158       21.9941      0.544542      -4.05835     -0.739883      0.455825      0.470543      0.564492      0.739998      0.553879      0.772714
  60   2 1517.1236    0.1908  0.2593  8.9220  0.0000       26.3007  0.0119   0.0056   0.0233    0.0224   0.0000       8.02080   441.5165     -0.288082       21.9562      0.198921      -4.06231     -0.808197      0.297401      0.389242      0.471206      0.486448      0.510848      0.513132
  60   3 1776.1739    0.4303  0.5123  8.9307  0.0000       11.1389  0.0139   0.0076   0.0278    0.0387   0.0000       1.68824   442.2004     -0.336662       21.8108      0.168940      -3.39892     -0.430248      0.316051      0.419582      0.463265      0.527824      0.545758      0.562486
  60   4 2010.0975    0.7046  0.7707  9.3899  0.0000       7.09321  0.0175   0.0101   0.0347    0.0516   0.0000       1.07056   442.7536     0.0981220       22.1399    0.00425357      -3.65407      0.464288      0.354646      0.488439      0.534133      0.596240      0.628732      0.669688
  60   5 2233.1331    1.1272  1.2078 10.0256  0.0000       4.51030  0.0264   0.0139   0.0463    0.0697   0.0000      0.837204   442.2058      0.221453       20.4754      0.176188      -1.38518      -1.02512      0.482877      0.640806      0.720351      0.826051      0.850436      0.893301
  60   6 2442.3277    1.7923  1.3969 10.6447  0.0000       3.79718  0.0261   0.0197   0.0490    0.0656   0.0000      0.574283   441.7129     0.0699538       20.7363      0.154066      -2.26070       1.41080      0.477349      0.634152      0.716549      0.799556      0.829527      0.840279
  60   7 2643.7731    2.5925  1.2289 11.5493 -0.0014       2.38574  0.0244   0.0302   0.0441    0.0696   0.0000      0.628664   442.3082    -0.0511748       21.9880      0.905059      -1.43860     -0.308036      0.451315      0.616918      0.686918      0.752286      0.783791      0.825972
  60   8 2842.1509    3.5489  1.2116 12.2695  0.0000       2.63926  0.0246   0.0421   0.0438    0.0748   0.0000      0.651774   440.8544     0.0444841       22.3777      0.655444      -2.58610      -1.13972      0.454243      0.608481      0.664089      0.760808      0.796894      0.809543
  60   9 3036.2039    4.3053  1.2379 12.7058  0.0000       1.84307  0.0235   0.0500   0.0460    0.0661   0.0000      0.607063   441.8812     -0.292395       21.7007       2.01640      -3.29537      0.340923      0.441753      0.590800      0.636085      0.717196      0.757589      0.779478
  60  10 3226.0804    4.3163  1.6605 12.5848  0.0019       1.27233  0.0291   0.0439   0.0531    0.0532   0.0000      0.418076   441.7262      0.111977       20.1324      0.555472      -1.96193      -1.10247      0.532470      0.712554      0.775890      0.870547      0.920066      0.946687
  60  11 3413.3560    3.5587  2.6406 12.0714 -0.0000       1.02219  0.0386   0.0284   0.0697    0.0383   0.0000      0.237137   442.3993     -0.923241       18.9876       1.28474      -2.60793     -0.399354      0.690051      0.943583       1.05178       1.14985       1.22953       1.27835
  60  12 3598.7229    2.8022  4.5087 11.3330 -0.0004      0.697776  0.0557   0.0170   0.1006    0.0311   0.0000      0.146223   442.1154     -0.528265       22.5722       1.53325      -1.47673       1.35312      0.980934       1.34372       1.52515       1.69569       1.75807       1.79377
  60  13 3781.9204    2.1738  7.6824 10.9220  0.0000     0.0835179  0.1020   0.0099   0.1644    0.0272   0.0000      0.127453   438.9653      -5.29968       24.7448       2.40836      -5.75375      0.510911       1.58902       2.14291       2.40859       2.68899       2.82427       2.91195
  61   1 1209.4210    0.0762  0.0832  8.9978  0.0000       85.2101  0.0138   0.0053   0.0203    0.0193   0.0000       113.200   440.6444     -0.639758       21.1043      0.315688      -3.97081     -0.682270      0.343760      0.491491      0.689924      0.855274      0.892298      0.809858
  61   2 1527.1070    0.2002  0.2741  8.8978  0.0000       17.3158  0.0113   0.0056   0.0246    0.0230   0.0000       6.67135   442.1941      0.179438       21.3362     -0.189252      -3.22662     -0.263625      0.270993      0.359004      0.401056      0.449489      0.496365      0.532072
  61   3 1786.9184    0.4268  0.5045  9.0148  0.0000       14.9534  0.0141   0.0076   0.0277    0.0367   0.0000       1.84566   441.5859      0.444034       21.4713      0.378814      -3.85423     -0.760433      0.306961      0.412272      0.475554      0.497510      0.561974      0.612364
  61   4 2022.1890    0.7269  0.8739  9.3175  0.0000       6.16415  0.0198   0.0099   0.0366    0.0572   0.0000      0.959663   442.0313      0.290327       22.0157      0.110255      -4.13331     -0.513196      0.398882      0.559884      0.618983      0.713395      0.740752      0.770034
  61   5 2246.1988    1.1858  1.0845 10.2052  0.0000       5.82634  0.0228   0.0150   0.0433    0.0636   0.0000      0.845688   442.5391     0.0721583       21.3029    -0.0408331      -2.96618     -0.196977      0.434867      0.581330      0.645780      0.720460      0.778711      0.808646
  61   6 2456.0914    1.7870  1.4359 10.7277  0.0000       2.83575  0.0278   0.0193   0.0495    0.0627   0.0000      0.584827   442.1917       1.10635       22.0611       1.55396      -3.45782     -0.824988      0.498684      0.675381      0.746219      0.833156      0.922677      0.913121
  61   7 2658.6830    2.6524  1.3075 11.4864  0.0000       3.29562  0.0251   0.0297   0.0459    0.0675   0.0000      0.594722   441.9130     -0.937034       21.4690     -0.421163      -2.25995       1.26353      0.454003      0.625161      0.669372      0.776956      0.791689      0.817211
  61   8 2857.9236    3.6420  1.1422 12.3395  0.0001       1.92969  0.0232   0.0434   0.0418    0.0708   0.0000      0.671027   441.8118      0.614070       23.1554    -0.0636929      -1.20133      0.582328      0.428517      0.599087      0.641875      0.737460      0.782409      0.813700
  61   9 3052.7782    4.3595  1.2122 12.9852  0.0000       1.68369  0.0253   0.0529   0.0444    0.0642   0.0000      0.724210   442.2691     -0.271007       20.4113     -0.336459      -2.88913      0.569704      0.433494      0.613613      0.651754      0.755834      0.788886      0.811126
  61  10 3243.3573    4.2913  1.6795 12.5646  0.0000      0.847813  0.0291   0.0424   0.0523    0.0521   0.0000      0.396289   442.0720      0.349787       20.8433      0.410567      -2.05789      0.178301      0.520266      0.710038      0.793542      0.892807      0.941309      0.980310
  61  11 3431.5278    3.4646  2.9266 11.7936  0.0000       1.19629  0.0396   0.0254   0.0730    0.0375   0.0000      0.198619   442.7185      -1.69373       23.2358       2.88106      -2.89879    -0.0771662      0.704722      0.962929       1.07550       1.20465       1.27024       1.31717
  61  12 3617.5716    2.7418  4.9145 11.2264  0.0000      0.552203  0.0598   0.0159   0.1067    0.0314   0.0000      0.127304   445.3070      0.274640       19.5037      -1.52448      -1.81960      -1.79555       1.03090       1.40843       1.56149       1.74580       1.84677       1.91316
  61  13 3801.8756    2.0797  7.4276 10.9504 -0.0012      0.620907  0.1014   0.0101   0.1662    0.0274   0.0000      0.130642   439.7709       2.03772       20.2558       9.09985      -2.45418      -6.76394       1.57838       2.09357       2.37806       2.63281       2.79283       2.89824
  62   1 1217.8545    0.0742  0.0651  9.0148  0.0000       167.467  0.0156   0.0057   0.0148    0.0217   0.0000       144.819   440.1628      0.156268       22.2943      0.279258      -5.34626      0.756470      0.372254      0.510137      0.572989      0.552817      0.579308      0.574805
  62   2 1537.0250    0.2112  0.2527  8.9440  0.0000       20.1367  0.0106   0.0058   0.0212    0.0227   0.0000       6.91020   441.5088     -0.315281       21.3277     -0.176348      -3.77527    -0.0682864      0.238114      0.305277      0.371880      0.374572      0.419080      0.448545
  62   3 1797.5726    0.4519  0.5191  9.0280  0.0000       13.8852  0.0140   0.0078   0.0274    0.0378   0.0000       1.71019   441.9678     -0.119457       21.7094      0.264261      -3.62102      0.851685      0.311168      0.406719      0.483333      0.507162      0.533599      0.554348
  62   4 2034.2168    0.7444  0.8015  9.4295  0.0000       8.24911  0.0177   0.0103   0.0342    0.0526   0.0000      0.993037   441.7147    0.00544593       21.1783     -0.491146      -3.44211      0.620770      0.349175      0.481681      0.549851      0.594756      0.606621      0.676964
  62   5 2259.1634    1.2018  1.1694 10.0234  0.0000       4.31790  0.0247   0.0143   0.0437    0.0729   0.0000      0.794491   442.6842      0.215633       20.7034      -1.58958      -3.84104     -0.816488      0.431398      0.579489      0.656242      0.730588      0.772695      0.793150
  62   6 2469.7749    1.9206  1.3498 10.8818 -0.0000       2.91633  0.0261   0.0212   0.0477    0.0670   0.0000      0.616571   441.6600      0.497368       22.5080      0.545580      -3.50627       1.05244      0.455574      0.633343      0.677891      0.774902      0.838319      0.860384
  62   7 2673.3687    2.8039  1.3327 11.4365  0.0000       2.56361  0.0251   0.0300   0.0443    0.0704   0.0000      0.543524   442.0725     -0.929990       21.7334     -0.436243      -2.95663     -0.360723      0.463091      0.618817      0.689275      0.783134      0.825656      0.848168
  62   8 2873.6608    3.6994  1.1542 12.4478  0.0000       2.73121  0.0232   0.0441   0.0426    0.0692   0.0000      0.780040   441.4347     -0.426816       21.7795    -0.0684675      -3.29085      0.640075      0.422898      0.577858      0.636320      0.730211      0.767376      0.798482
  62   9 3069.1555    4.4597  1.2742 12.6848  0.0003      0.302517  0.0250   0.0504   0.0432    0.0706   0.0000      0.613769   442.1103     -0.875298       21.0017      0.178075      -1.47857      -1.56488      0.445697      0.614082      0.675263      0.788549      0.811531      0.846223
  62  10 3260.5958    4.2556  1.7676 12.3979  0.0000       1.04406  0.0293   0.0400   0.0526    0.0511   0.0000      0.327594   440.5095     -0.252206       21.0150       1.52778      -1.48621      0.142566      0.508193      0.681778      0.768229      0.857939      0.885506      0.942708
  62  11 3449.5505    3.3966  2.9947 11.8115  0.0000       1.14268  0.0404   0.0248   0.0735    0.0368   0.0000      0.203257   442.1443      -2.22720       21.1493       2.49939      -2.59815      -1.74269      0.722976      0.978812       1.10362       1.22513       1.31102       1.34844
  62  12 3636.2403    2.6614  5.2125 11.2855 -0.0000      0.352300  0.0632   0.0148   0.1121    0.0289   0.0000      0.126617   444.8219      -2.66307       25.6535      0.141973      -3.72941      0.436023       1.08374       1.44698       1.66517       1.83908       1.92656       2.02666
  62  13 3821.2086    2.0934  8.4541 10.9025 -0.0001      0.637880  0.1124   0.0092   0.1799    0.0258   0.0000      0.116468   446.2747      -2.56113       20.1316       1.09499      -2.46999      -6.12111       1.65287       2.26075       2.52611       2.79678       3.00277       3.06693
  63   1 1226.2098    0.0758  0.1155  8.9875 -0.0017       20.6920  0.0165   0.0053   0.0258    0.0176   0.0000       87.3148   440.2905      0.173813       20.5830      -1.18384      -4.58540     -0.675305      0.327713      0.508767      0.546106      0.633844      0.603830      0.601830
  63   2 1546.8004    0.2070  0.2897  8.9315  0.0000       18.4981  0.0120   0.0055   0.0246    0.0237   0.0000       6.63070   441.8219     -0.381888       21.5587     0.0853187      -4.01355      0.408355      0.267899      0.373109      0.394382      0.450422      0.490623      0.504805
  63   3 1808.0778    0.4464  0.5748  8.9960  0.0000       10.9233  0.0150   0.0075   0.0298    0.0406   0.0000       1.59584   441.9525    0.00714075       22.2494      0.566443      -4.24724      0.168512      0.340065      0.458682      0.519442      0.543323      0.577735      0.601897
  63   4 2046.1040    0.7630  0.8812  9.4132  0.0000       7.39024  0.0190   0.0102   0.0371    0.0565   0.0000      0.949937   442.4075     -0.501839       21.7198     -0.634308      -4.39501     0.0793967      0.373399      0.494757      0.542445      0.617575      0.659019      0.664540
  63   5 2271.9971    1.2466  1.2918 10.1470  0.0000       5.48830  0.0260   0.0143   0.0474    0.0626   0.0000      0.752380   441.5335      0.645376       20.9335      0.673025      -3.77977      0.827648      0.451625      0.611676      0.706471      0.774047      0.803029      0.868902
  63   6 2483.3815    1.9252  1.3365 10.9864  0.0000       3.97681  0.0260   0.0214   0.0471    0.0605   0.0000      0.647986   442.0035       1.00412       21.9458      0.654804      -3.61401      0.684009      0.436272      0.605645      0.667974      0.748592      0.786018      0.818413
  63   7 2688.0435    2.7591  1.3598 11.6168  0.0000       2.54920  0.0258   0.0300   0.0466    0.0659   0.0000      0.587897   441.9447     -0.254924       21.6858       1.17189      -4.03737      -1.20269      0.455275      0.626359      0.687802      0.765803      0.795495      0.811009
  63   8 2889.2138    3.8145  1.2310 12.3579  0.0000       2.35744  0.0236   0.0435   0.0431    0.0678   0.0000      0.640034   442.9164     -0.444955       21.2933     -0.122827      -2.95702      0.240859      0.407396      0.565170      0.607600      0.701917      0.714909      0.737010
  63   9 3085.4906    4.4805  1.2378 12.9511  0.0000      0.855367  0.0241   0.0518   0.0445    0.0611   0.0000      0.665674   442.2396     -0.494645       21.0522     -0.524479      -4.45030     -0.730032      0.433051      0.580073      0.655551      0.725602      0.792541      0.812946
  63  10 3277.6666    4.1266  1.8462 12.5118  0.0001      0.764044  0.0299   0.0386   0.0561    0.0468   0.0000      0.353173   442.6833     -0.812737       21.6642       1.58392      -3.15845      -3.73848      0.527210      0.714154      0.790619      0.885914      0.936039      0.976365
  63  11 3467.3316    3.3323  3.1589 11.7122  0.0000      0.792545  0.0422   0.0233   0.0744    0.0359   0.0000      0.183135   441.3891     -0.489683       22.2557     -0.887016      -3.53114     -0.514780      0.714637      0.960462       1.10170       1.23067       1.30357       1.32398
  63  12 3654.8638    2.5445  5.3936 11.2669  0.0000      0.571338  0.0672   0.0141   0.1192    0.0290   0.0000      0.134136   442.2523      -1.91470       18.0036       1.88935      -5.54799       1.28571       1.11156       1.49300       1.67731       1.88829       1.96618       2.06411
  63  13 3840.3500    2.0124  8.7309 10.8843 -0.0007      0.357661  0.1191   0.0085   0.1861    0.0243   0.0000      0.123377   443.4282     -0.564535       19.7834      -4.64807      -3.16446       2.67899       1.68662       2.26268       2.59338       2.84869       2.96023       3.05569
  64   1 1234.5278    0.0839  0.1244  8.9782  0.0000       38.9308  0.0172   0.0051   0.0280    0.0177   0.0000       71.9186   440.5285     -0.386478       21.4402      0.418364      -4.52070      -1.09379      0.409470      0.674935      0.606534      0.751720      0.966201       1.42160
  64   2 1556.4815    0.2168  0.2657  8.9208  0.0000       36.1353  0.0105   0.0058   0.0227    0.0232   0.0000       6.63276   442.0087     -0.144460       21.6695     -0.419179      -3.60831      0.190407      0.251295      0.340999      0.397376      0.425511      0.422704      0.437904
  64   3 1818.5347    0.4672  0.6253  8.9200  0.0000       12.7427  0.0155   0.0074   0.0310    0.0424   0.0000       1.47207   441.6100     -0.362818       22.2841       1.02130      -3.64665     -0.151079      0.320913      0.431043      0.457794      0.529862      0.569414      0.595520
  64   4 2057.9129    0.7579  0.9335  9.5451  0.0000       7.65881  0.0204   0.0101   0.0393    0.0526   0.0000       1.03767   442.6887      -1.08307       21.3324      0.197034      -1.94659     0.0796336      0.375614      0.524222      0.578329      0.657945      0.695418      0.730163
  64   5 2284.5990    1.2850  1.2767 10.1602  0.0000       3.48008  0.0256   0.0147   0.0455    0.0658   0.0000      0.714724   442.5502     -0.750082       22.1050       2.41103      -3.20252      0.621478      0.441372      0.590418      0.669819      0.758472      0.817028      0.832063
  64   6 2496.8123    1.9383  1.3683 11.1576  0.0003       3.07610  0.0264   0.0219   0.0489    0.0587   0.0000      0.639777   442.5467      0.539005       21.3159      0.286538      -3.30566      0.396304      0.442276      0.605916      0.680690      0.790077      0.804688      0.855081
  64   7 2702.5683    2.8554  1.3152 11.6040  0.0000       2.54267  0.0244   0.0307   0.0438    0.0663   0.0000      0.587317   442.0904     -0.409326       22.7866       1.54542      -3.92810     0.0344843      0.426500      0.562170      0.641342      0.717575      0.760163      0.814705
  64   8 2904.6137    3.9315  1.1464 12.5632  0.0000      0.988312  0.0223   0.0462   0.0416    0.0669   0.0000      0.663872   441.8324     -0.457985       22.4755      0.318026      -3.04765     -0.281848      0.396308      0.529853      0.606184      0.677809      0.725407      0.727851
  64   9 3101.6921    4.4458  1.3267 12.8620  0.0000       1.39573  0.0253   0.0485   0.0450    0.0568   0.0000      0.589357   440.9001      0.801899       21.1353      0.971542      -4.66431       1.48117      0.419477      0.564883      0.619952      0.713209      0.737963      0.764621
  64  10 3294.6042    4.1291  1.8011 12.4813 -0.0001      0.536462  0.0298   0.0387   0.0551    0.0504   0.0000      0.394406   441.6315     0.0414646       20.7949      0.230326      -1.25192       2.13941      0.505692      0.690391      0.756818      0.848284      0.876137      0.930575
  64  11 3485.0971    3.3081  3.5004 11.5713  0.0000      0.675045  0.0438   0.0216   0.0792    0.0353   0.0000      0.154466   440.5231      0.214137       21.0753       1.60452      -3.07106      -3.71572      0.743379       1.01464       1.12676       1.25809       1.32854       1.38676
  64  12 3673.3646    2.5650  6.0145 11.1774  0.0028      0.578025  0.0733   0.0130   0.1264    0.0287   0.0000      0.122292   442.3360       1.38552       23.2201      -1.45876      -4.34595      -1.65249       1.15440       1.55663       1.76792       1.94582       2.04433       2.11287
  64  13 3859.4944    1.9869  9.1433 10.9126  0.0007      0.297868  0.1267   0.0083   0.1894    0.0231   0.0000      0.121286   445.1576      -2.18003       17.9713      -3.56072       2.50802       8.03898       1.75883       2.36029       2.68522       2.98190       3.16470       3.25241
  65   2 1566.0217    0.2278  0.2777  8.9288  0.0000       22.7780  0.0112   0.0058   0.0207    0.0235   0.0000       6.00314   441.2832     -0.138312       21.5631    -0.0634901      -4.60151     -0.296122      0.245373      0.309573      0.353762      0.390992      0.447170      0.476442
  65   3 1828.8132    0.4621  0.5634  9.1076  0.0000       13.0208  0.0147   0.0077   0.0285    0.0385   0.0000       1.68443   442.0159     -0.251177       22.1435     0.0218220      -4.10694      0.478149      0.303458      0.403305      0.448156      0.507678      0.558396      0.553745
  65   4 2069.6232    0.8257  0.8902  9.4762  0.0000       5.83661  0.0185   0.0106   0.0365    0.0575   0.0000      0.950004   441.8027      0.579110       22.7886     -0.366378      -4.78921     -0.892589      0.337442      0.447586      0.517913      0.581720      0.590019      0.613350
  65   5 2297.1735    1.2999  1.2490 10.4393  0.0000       3.15844  0.0250   0.0153   0.0476    0.0591   0.0000      0.780585   442.3017      -1.09439       21.6973   -0.00277605      -2.56267      0.212120      0.424723      0.557011      0.641115      0.724972      0.747727      0.806133
  65   6 2510.1292    2.0243  1.4688 11.0806  0.0000       2.24465  0.0265   0.0209   0.0499    0.0523   0.0000      0.555736   441.6968      0.133821       21.6528      0.534883      -3.16320     -0.487855      0.440848      0.592999      0.683255      0.738744      0.786483      0.820743
  65   7 2716.9914    2.8801  1.2507 11.9557  0.0000       2.22956  0.0250   0.0324   0.0440    0.0615   0.0000      0.692247   441.9062      0.339015       23.5190      0.398560      -4.10417       1.16487      0.421783      0.577786      0.621579      0.701685      0.753055      0.767075
  65   8 2919.9536    3.9376  1.2359 12.5745  0.0000      0.897100  0.0238   0.0443   0.0429    0.0620   0.0000      0.632788   442.7505      0.201787       22.4197      0.663096      -3.46282      0.655569      0.402980      0.547215      0.584063      0.686556      0.706872      0.751488
  65   9 3117.7995    4.5657  1.3350 12.6544 -0.0005       1.14043  0.0240   0.0487   0.0445    0.0640   0.0000      0.492673   441.1837      -1.23686       21.7247       1.53805      -3.24526     -0.285297      0.401914      0.541253      0.605700      0.687935      0.710277      0.722708
  65  10 3311.6399    3.9821  2.1064 12.2499  0.0000       1.88978  0.0317   0.0336   0.0578    0.0442   0.0000      0.297421   441.7230     -0.247378       20.4453       1.76466      -2.98592      0.228201      0.534003      0.713288      0.811483      0.894156      0.973040       1.00727
  65  11 3502.7510    3.1758  3.6925 11.5437  0.0000      0.643514  0.0455   0.0197   0.0835    0.0329   0.0000      0.170267   441.4790      0.169023       21.8436      -1.33889      -2.82480     -0.970187      0.757872       1.02201       1.16084       1.27527       1.37208       1.43268
  65  12 3691.6462    2.4515  6.2144 11.1744  0.0014      0.473785  0.0772   0.0122   0.1323    0.0277   0.0000      0.135880   441.2161      0.124872       23.4256       1.32525     -0.953161       1.60224       1.19737       1.57504       1.80170       1.97615       2.09723       2.19035
  66   2 1575.4885    0.2441  0.2957  8.9315  0.0000       23.0753  0.0117   0.0058   0.0216    0.0243   0.0000       4.95005   441.6830     -0.283095       21.7513     -0.183446      -2.99006     -0.208488      0.219397      0.337611      0.329679      0.406118      0.434976      0.420020
  66   3 1839.0516    0.5054  0.6177  9.0613  0.0000       10.7151  0.0151   0.0079   0.0289    0.0420   0.0000       1.42727   441.2942     -0.969472       22.3878     -0.556983      -3.50933      0.275210      0.299059      0.406924      0.445513      0.495034      0.536182      0.553801
  66   4 2081.2575    0.8379  0.9325  9.5864  0.0000       7.49178  0.0199   0.0107   0.0373    0.0567   0.0000      0.953252   442.3906      0.232789       22.8499      0.816523      -2.76069      0.532163      0.359577      0.503280      0.547545      0.629751      0.660581      0.678385
  66   5 2309.6732    1.3208  1.2378 10.4800  0.0000       4.94044  0.0252   0.0154   0.0455    0.0593   0.0000      0.812763   442.3653      0.553097       21.1458     -0.579125      -3.71654      0.854052      0.428394      0.571879      0.641942      0.731477      0.781763      0.805321
  66   6 2523.4148    2.0992  1.4667 10.9885  0.0000       1.68157  0.0264   0.0211   0.0480    0.0592   0.0000      0.533440   442.9583      0.967721       20.8460       1.12778      -4.71617     -0.400822      0.443527      0.611008      0.674886      0.764080      0.809444      0.839603
  66   7 2731.3809    2.9787  1.3266 11.8536  0.0000       2.39459  0.0247   0.0319   0.0447    0.0617   0.0000      0.588289   441.6723     -0.272272       21.7005      0.433607      -3.40862     -0.103939      0.418638      0.560445      0.619151      0.692567      0.738456      0.755961
  66   8 2935.2329    4.0355  1.2061 12.6143  0.0000       1.20165  0.0243   0.0456   0.0412    0.0695   0.0000      0.680537   441.9326     -0.356868       21.8781     0.0663057      -3.10738      0.721547      0.409991      0.567233      0.623803      0.697520      0.732298      0.753291
  66   9 3133.7567    4.5365  1.3970 12.8498  0.0004       1.04431  0.0253   0.0476   0.0456    0.0559   0.0000      0.514479   442.0071      0.744674       21.8551      0.933887      -3.31047    -0.0822216      0.422925      0.565873      0.654679      0.720186      0.750432      0.775600
  66  10 3328.2682    3.9896  2.1298 12.2836  0.0000      0.977325  0.0317   0.0335   0.0580    0.0440   0.0000      0.284379   441.2806      0.252606       21.8943       2.25336      -4.05079    -0.0122299      0.528974      0.717035      0.806900      0.900257      0.946774       1.00160
  66  11 3520.2445    3.1474  3.8752 11.4787 -0.0001      0.926426  0.0465   0.0191   0.0857    0.0336   0.0000      0.156449   442.4002    -0.0599979       20.9033      0.221706      -4.64461      -2.63114      0.772465       1.04224       1.15645       1.29811       1.38322       1.42378
  66  12 3709.8371    2.3491  6.5062 11.2022 -0.0013      0.265468  0.0856   0.0113   0.1417    0.0274   0.0000      0.145065   444.2517      0.457450       20.7797      -2.21260      -5.77228     -0.687275       1.25298       1.70209       1.95556       2.13253       2.26306       2.34748
  67   2 1584.8264    0.2380  0.3087  8.8848  0.0000       25.3044  0.0110   0.0056   0.0235    0.0240   0.0000       5.28943   441.5233     -0.936734       21.8339     -0.126086      -4.39971      0.226127      0.225705      0.315421      0.359477      0.393784      0.417131      0.455034
  67   3 1849.2304    0.5129  0.6134  9.1002  0.0000       11.2485  0.0143   0.0079   0.0304    0.0411   0.0000       1.43734   442.2684      -1.00223       21.3279      0.135683      -2.76790       1.13899      0.282349      0.361249      0.411097      0.464454      0.507334      0.510608
  67   4 2092.7752    0.8596  1.0100  9.5205 -0.0002       7.02983  0.0208   0.0106   0.0392    0.0588   0.0000      0.905895   441.5188    -0.0881400       21.7412      0.305223      -4.00994     -0.206134      0.346854      0.484231      0.530683      0.607346      0.639190      0.658065
  67   5 2321.9115    1.3736  1.3279 10.3352  0.0000       3.97769  0.0251   0.0150   0.0474    0.0590   0.0000      0.690801   442.4064     -0.128565       21.7785      0.482611      -4.04875     -0.920930      0.433256      0.573270      0.647554      0.703527      0.742577      0.787325
  67   6 2536.6251    2.1264  1.4050 11.1764  0.0000       3.67667  0.0263   0.0223   0.0470    0.0575   0.0000      0.599680   441.5788     -0.871090       22.5502      0.908081      -2.22413      0.219091      0.429126      0.570445      0.663739      0.728205      0.780639      0.808287
  67   7 2745.6207    3.0770  1.3797 11.8890  0.0019       2.35413  0.0250   0.0326   0.0448    0.0625   0.0000      0.585571   442.2415     -0.797722       21.3518     -0.160730      -3.60818      0.693987      0.408632      0.556590      0.632625      0.701426      0.741874      0.749798
  67   8 2950.3536    4.2115  1.1839 12.5663 -0.0000       1.39693  0.0228   0.0475   0.0405    0.0723   0.0000      0.694776   442.2443      0.502041       21.1277     -0.230308      -2.16924     -0.374317      0.377105      0.520811      0.569445      0.636932      0.683073      0.713361
  67   9 3149.5761    4.6190  1.4667 12.6487  0.0000      0.621796  0.0254   0.0459   0.0455    0.0581   0.0000      0.465085   441.7110    -0.0581307       21.8597      0.228358      -1.37574       1.12343      0.417705      0.565142      0.629911      0.689574      0.747265      0.759904
  67  10 3344.9013    3.8583  2.2044 12.3173  0.0000      0.859696  0.0327   0.0321   0.0603    0.0411   0.0000      0.279274   442.7021     -0.758413       19.8858       1.38023      -4.99077       1.96858      0.531960      0.714974      0.788368      0.906097      0.932009      0.968281
  67  11 3537.6587    3.0736  4.0759 11.4844  0.0000      0.661379  0.0484   0.0181   0.0885    0.0311   0.0000      0.136941   442.7706      0.870343       21.6840      -1.24947      -2.33188       2.75459      0.774787       1.04417       1.17574       1.32549       1.40369       1.44389
  67  12 3728.4970    2.3196  7.0070 11.1045 -0.0009       1.17934  0.0909   0.0107   0.1506    0.0275   0.0000      0.135481   439.3713     -0.519886       20.2508      0.194355       2.06026      -4.96085       1.30033       1.73556       1.98826       2.16428       2.25665       2.35321
  68   2 1594.0532    0.2529  0.3346  8.9532  0.0000       26.7531  0.0119   0.0057   0.0228    0.0241   0.0000       4.62983   441.8458     0.0499163       22.0184      0.731835      -3.94719     -0.475901      0.251625      0.339000      0.400128      0.419095      0.443094      0.462950
  68   3 1859.2583    0.5330  0.6266  9.0475  0.0000       12.3696  0.0145   0.0079   0.0295    0.0428   0.0000       1.39246   441.4673     0.0459062       22.2631     -0.296405      -3.99568       1.04705      0.279995      0.400853      0.444115      0.488366      0.513098      0.512630
  68   4 2104.2050    0.8894  0.9888  9.6720  0.0000       6.20930  0.0206   0.0110   0.0375    0.0581   0.0000      0.909368   441.3488     -0.554768       21.2077     -0.482092      -4.63136     0.0540802      0.368719      0.507406      0.567501      0.635122      0.675201      0.710561
  68   5 2334.1424    1.4328  1.4281 10.3574  0.0000       3.92876  0.0265   0.0147   0.0475    0.0554   0.0000      0.641176   442.6585     -0.260620       22.0642      0.585355      -3.95808     -0.880772      0.422064      0.574579      0.644699      0.737672      0.769331      0.797079
  68   6 2549.6450    2.1759  1.4937 11.1382  0.0001       2.85542  0.0263   0.0218   0.0483    0.0576   0.0000      0.656561   442.1447     -0.563051       21.9027     -0.518141      -4.35552      0.305732      0.430404      0.587040      0.644477      0.725924      0.780163      0.817470
  68   7 2759.6988    3.1482  1.2872 12.1120  0.0004     0.0324319  0.0242   0.0345   0.0442    0.0617   0.0000      0.630955   442.0624      -1.09358       22.2508     -0.169545      -2.11471     -0.569480      0.388183      0.512979      0.585887      0.654917      0.685321      0.712219
  68   8 2965.3637    4.2317  1.1891 12.5402  0.0000       1.83296  0.0225   0.0469   0.0397    0.0754   0.0000      0.542377   442.5874      0.222145       21.0705     -0.361024      -2.83470     0.0202457      0.371026      0.510602      0.572567      0.638618      0.682176      0.715420
  68   9 3165.3735    4.4915  1.5576 12.6141  0.0000      0.799328  0.0260   0.0432   0.0479    0.0546   0.0000      0.459283   441.9776     -0.539116       21.5058     -0.352838      -2.92999      -1.05780      0.420589      0.561842      0.648993      0.705342      0.760990      0.785485
  68  10 3361.4500    3.8477  2.3742 12.1701  0.0000      0.853281  0.0338   0.0300   0.0609    0.0415   0.0000      0.255642   441.6848      0.420975       21.7637      0.633079      -2.96711       2.83940      0.541961      0.750026      0.830818      0.941620      0.995317       1.05861
  68  11 3555.0365    3.0092  4.5788 11.3927  0.0007      0.479006  0.0532   0.0165   0.0947    0.0308   0.0000      0.127357   441.6729      -1.87167       22.2882       1.06631      -2.56881      0.909833      0.852730       1.14759       1.29576       1.45071       1.51917       1.59222
  68  12 3746.2926    2.3521  7.5855 11.0690  0.0004      0.802300  0.0958   0.0101   0.1525    0.0265   0.0000      0.120447   441.4470       4.95437       22.6119       1.42978     -0.936580     -0.874160       1.30266       1.76886       1.97510       2.23783       2.35677       2.45174
  69   1 1275.0367    0.0956  0.1142  8.9769  0.0000       88.9457  0.0127   0.0048   0.0184    0.0190   0.0000       55.2516   440.4057     -0.286505       21.4707      0.916798      -3.11916     -0.544981      0.217506      0.338299      0.354406      0.382697      0.416301      0.493716
  69   2 1603.1507    0.2586  0.3222  8.9726  0.0000       13.8325  0.0113   0.0058   0.0223    0.0245   0.0000       4.48982   441.6282     -0.582428       21.8145      0.386180      -4.15550    -0.0818332      0.237528      0.344304      0.374755      0.433230      0.476324      0.513838
  69   3 1869.2417    0.5407  0.7025  9.0595  0.0000       11.6239  0.0154   0.0077   0.0320    0.0444   0.0000       1.25837   441.6722      0.758791       22.5503     -0.400511      -4.35358     0.0990777      0.281717      0.381525      0.424774      0.472560      0.495105      0.514813
  69   4 2115.5023    0.9098  1.0240  9.6473  0.0000       6.35639  0.0206   0.0109   0.0390    0.0588   0.0000      0.886746   441.6065     -0.792075       21.6177       1.89362      -5.19445      0.529289      0.346395      0.490536      0.533955      0.599885      0.616590      0.636691
  69   5 2346.1919    1.4757  1.4272 10.4457  0.0005       3.60991  0.0262   0.0152   0.0481    0.0559   0.0000      0.642772   441.2703     -0.320868       21.5227      0.418512      -2.65192      0.837864      0.413562      0.562502      0.619638      0.698118      0.725735      0.745362
  69   6 2562.6366    2.2563  1.4261 11.2337  0.0000       2.79074  0.0256   0.0232   0.0473    0.0618   0.0000      0.578025   441.8183     -0.282231       21.9233     -0.586747      -5.48330       1.75928      0.401578      0.552743      0.616050      0.694932      0.720520      0.746354
  69   7 2773.8355    3.2515  1.3399 12.0312  0.0000       1.82831  0.0242   0.0341   0.0441    0.0623   0.0000      0.593218   442.2225      0.640034       21.5108      0.516213      -5.88123     -0.627536      0.394000      0.518502      0.578717      0.659024      0.648640      0.703836
  69   8 2980.2262    4.2274  1.2509 12.8234  0.0000       1.30044  0.0234   0.0465   0.0424    0.0585   0.0000      0.643941   442.0527      0.122015       21.9005      0.734979      -1.85905     -0.612742      0.368349      0.522046      0.569477      0.654528      0.680309      0.711570
  69   9 3180.9873    4.5043  1.5171 12.8369 -0.0025      0.710036  0.0260   0.0447   0.0490    0.0500   0.0000      0.468766   442.0626     -0.769390       23.6482     -0.129469      -3.06952      -1.10049      0.417484      0.577282      0.623440      0.700830      0.717409      0.757075
  69  10 3377.9124    3.7722  2.5635 12.1262  0.0000       1.17962  0.0346   0.0280   0.0641    0.0376   0.0000      0.237093   442.6979      -1.07455       21.0674       2.04258      -2.19224      -1.17131      0.548459      0.734756      0.834960      0.925570       1.00159       1.00727
  69  11 3572.1591    2.9114  4.6111 11.4567 -0.0009      0.389109  0.0542   0.0161   0.0993    0.0302   0.0000      0.155024   438.8904      -1.53181       22.3371      0.177951      -2.87650      -2.49314      0.836736       1.12935       1.27911       1.40684       1.49456       1.55310
  69  12 3763.7981    2.2717  7.3757 11.0978 -0.0004     0.0635613  0.0953   0.0097   0.1524    0.0262   0.0000      0.125735   440.6180       2.90288       22.7789      0.509784      -1.00130     -0.645217       1.29502       1.74800       1.99687       2.18279       2.31107       2.37842
  70   1 1282.9288    0.0969  0.1480  8.9490  0.0000       53.6848  0.0133   0.0048   0.0232    0.0179   0.0000       47.8493   440.3616     -0.205797       21.4994    -0.0394365      -4.23084      0.324293      0.260689      0.412909      0.404219      0.496826      0.480130      0.544694
  70   2 1612.1664    0.2677  0.4173  8.8981  0.0000       20.1145  0.0135   0.0055   0.0259    0.0261   0.0000       3.72959   441.4058     -0.589319       22.5628     -0.256418      -3.36047     -0.403342      0.255017      0.339298      0.400689      0.432431      0.462745      0.486639
  70   3 1879.1426    0.5424  0.6983  9.1306  0.0000       11.1727  0.0161   0.0078   0.0309    0.0435   0.0000       1.31949   442.0009     0.0304948       21.9520      0.538697      -3.25213     -0.251273      0.299454      0.415854      0.469163      0.531777      0.541173      0.577152
  70   4 2126.7472    0.9489  1.0557  9.6503  0.0000       6.59234  0.0209   0.0111   0.0392    0.0606   0.0000      0.884896   441.6978      0.577439       21.8586    -0.0497054      -3.38568      0.480015      0.342994      0.467215      0.526997      0.563406      0.621138      0.630711
  70   5 2358.1817    1.5051  1.4359 10.3560  0.0000       3.63564  0.0258   0.0152   0.0471    0.0587   0.0000      0.609969   441.5843     -0.332050       22.3168      0.251031      -3.62705     -0.217358      0.402903      0.541258      0.623006      0.692491      0.742812      0.764376
  70   6 2575.5128    2.3038  1.4264 11.4424 -0.0001       2.83053  0.0263   0.0237   0.0471    0.0527   0.0000      0.627663   441.8828      0.252368       22.5557       1.13672      -3.46468     -0.733193      0.406972      0.549510      0.602006      0.664865      0.719269      0.724483
  70   7 2787.7957    3.3059  1.2955 12.0712  0.0000       1.59252  0.0236   0.0353   0.0439    0.0660   0.0000      0.671105   442.1440      0.320898       22.3311     -0.142062      -4.75277      0.294339      0.383379      0.495204      0.569554      0.636685      0.676887      0.696886
  70   8 2994.9855    4.3923  1.2545 12.6757  0.0000      0.670870  0.0223   0.0470   0.0420    0.0638   0.0000      0.560697   441.8250    -0.0858402       22.4371     -0.757469      -3.03119       1.57450      0.360461      0.489637      0.573732      0.641035      0.676594      0.694533
  70   9 3196.5381    4.4529  1.6180 12.5383 -0.0009       1.38238  0.0262   0.0411   0.0478    0.0519   0.0000      0.399649   442.1143     -0.330120       21.9582       1.42292      -3.72376     -0.585991      0.414097      0.547885      0.634449      0.708138      0.753675      0.796373
  70  10 3394.2349    3.6928  2.6999 12.0739  0.0000      0.771121  0.0358   0.0265   0.0661    0.0351   0.0000      0.239683   441.7069      0.968340       21.3119      0.289927      -3.76740       1.28012      0.552814      0.749855      0.839474      0.945026      0.988878       1.05496
  70  11 3589.2295    2.8731  4.8533 11.4008 -0.0005      0.311139  0.0574   0.0153   0.1027    0.0301   0.0000      0.136681   440.9678      0.144220       23.1722      0.107244      -3.41080   -0.00163001      0.870398       1.15689       1.30825       1.44324       1.54004       1.60376
  70  12 3781.8942    2.2006  7.8182 11.1074  0.0003      0.578284  0.1060   0.0093   0.1626    0.0249   0.0000      0.130143   443.0086       2.90911       19.2958       2.06705      -4.64388      -2.96362       1.36058       1.86053       2.05420       2.33516       2.46353       2.56668
  71   1 1290.7355    0.0992  0.1193  8.9586  0.0000       73.8749  0.0115   0.0048   0.0180    0.0182   0.0000       50.3989   440.5563    -0.0747583       21.3955     -0.560701      -3.80035      0.358555      0.230003      0.321777      0.348351      0.384296      0.388204      0.407100
  71   2 1621.1190    0.2600  0.3523  8.9954  0.0000       25.3717  0.0117   0.0057   0.0246    0.0251   0.0000       4.48904   441.5631     -0.513560       22.1745     -0.239913      -4.09367      0.436986      0.223604      0.287421      0.331848      0.360700      0.388669      0.407870
  71   3 1888.9361    0.5590  0.7539  9.0768  0.0000       9.43982  0.0163   0.0077   0.0333    0.0463   0.0000       1.22133   441.9930    -0.0169996       21.8015    -0.0359245      -4.33163      0.142325      0.284256      0.391922      0.446218      0.489967      0.527240      0.549020
  71   4 2137.8580    0.9486  1.1495  9.7316  0.0000       5.61012  0.0233   0.0109   0.0425    0.0607   0.0000      0.904973   441.6758     -0.396683       22.3691      0.669335      -3.44792     -0.289483      0.364376      0.500362      0.540206      0.605235      0.649463      0.663942
  71   5 2370.0278    1.5435  1.4097 10.6018 -0.0000       3.05818  0.0260   0.0157   0.0469    0.0529   0.0000      0.649325   442.8753     -0.658491       22.3305      -1.92034      -4.68301      0.216070      0.401085      0.531876      0.617915      0.682671      0.710616      0.746806
  71   6 2588.3678    2.2990  1.4810 11.5144  0.0000       2.83091  0.0264   0.0234   0.0482    0.0498   0.0000      0.565757   442.4292     -0.370892       22.0778      0.647756      -3.14487     0.0910879      0.419844      0.558527      0.644677      0.711552      0.743044      0.746828
  71   7 2801.6500    3.4471  1.3192 11.9426  0.0003       1.93852  0.0234   0.0350   0.0417    0.0675   0.0000      0.706383   442.1320      0.634173       22.1897      0.838972      -3.62104      0.154086      0.370641      0.509491      0.558520      0.627912      0.676789      0.695527
  71   8 3009.6908    4.4834  1.2860 12.6065  0.0000     -0.273791  0.0230   0.0470   0.0420    0.0691   0.0000      0.595630   442.1566     -0.507688       22.1916       1.91084      -4.53916      -1.39651      0.361819      0.482495      0.542477      0.611802      0.624783      0.668033
  71  10 3410.4887    3.6550  2.7973 12.0729  0.0000      0.649660  0.0374   0.0260   0.0666    0.0360   0.0000      0.211910   442.6022       1.49088       20.4464       2.27901      -4.82883      -2.10390      0.578369      0.773289      0.883141      0.989360       1.04721       1.07289
  71  11 3606.4253    2.8007  4.9009 11.3731 -0.0008      0.873557  0.0581   0.0148   0.1036    0.0301   0.0000      0.147816   443.1090     -0.330696       21.5981      0.927391      -7.05016      -1.46470      0.860543       1.15597       1.29570       1.45558       1.55971       1.60861
  71  12 3799.0857    2.1586  8.3321 11.1100  0.0031     0.0546904  0.1126   0.0088   0.1727    0.0237   0.0000      0.135941   443.8897      -4.25769       23.6934       2.76043      -2.69988       4.35230       1.41816       1.88195       2.17486       2.40810       2.57014       2.65500
  72   1 1298.4896    0.0997  0.1517  8.9154  0.0000       47.8859  0.0125   0.0046   0.0227    0.0179   0.0000       43.1796   440.2713      0.571520       21.6434     -0.354012      -3.43545      0.282664      0.236548      0.318291      0.398970      0.432417      0.448093      0.446815
  72   2 1629.9194    0.2787  0.3054  8.9591  0.0000       28.2626  0.0098   0.0062   0.0216    0.0249   0.0000       4.28880   441.6680     -0.435487       21.5494     -0.542512      -4.11654     -0.207192      0.211582      0.287122      0.338991      0.374444      0.403553      0.432167
  72   3 1898.7047    0.5569  0.7309  9.2152  0.0003       10.7161  0.0163   0.0079   0.0325    0.0433   0.0000       1.33709   442.2424     -0.197828       21.4862     -0.329281      -3.26190     -0.278784      0.287247      0.373553      0.434186      0.490268      0.512024      0.523725
  72   4 2148.9224    0.9795  1.0530  9.7687  0.0000       6.11930  0.0214   0.0114   0.0388    0.0604   0.0000      0.911698   441.9915     0.0996109       21.9461     -0.281337      -4.14999     0.0365014      0.341524      0.460392      0.491895      0.558121      0.601412      0.667083
  72   5 2381.8173    1.5958  1.4125 10.4609  0.0000       3.55376  0.0255   0.0161   0.0462    0.0607   0.0000      0.632888   441.6157     -0.242939       21.5025       1.79365      -3.30319      0.131723      0.384492      0.529115      0.585769      0.655784      0.685746      0.735042
  72   6 2601.0592    2.4859  1.5909 11.1177  0.0003       2.33726  0.0263   0.0228   0.0474    0.0567   0.0000      0.476571   442.7806      0.801442       21.9781     -0.372043      -2.83670     -0.682900      0.392973      0.522339      0.594292      0.676310      0.699270      0.723237
  72   7 2815.4438    3.5123  1.3174 12.0189  0.0000       2.42931  0.0224   0.0355   0.0432    0.0615   0.0000      0.583742   442.0532      0.419893       22.4495      0.413736      -3.47786       1.27048      0.344838      0.473983      0.519863      0.586940      0.608338      0.653127
  72   8 3024.2792    4.4221  1.2923 12.7686  0.0000      0.983636  0.0239   0.0459   0.0426    0.0610   0.0000      0.672149   442.2051     -0.518555       22.8818     0.0810567      -3.77170      0.994248      0.356553      0.491964      0.555088      0.617439      0.639736      0.678184
  72   9 3227.2655    4.3784  1.7229 12.5487  0.0006      0.621130  0.0275   0.0393   0.0493    0.0500   0.0000      0.389872   441.5190     -0.263321       21.7562       1.95794      -3.59425      0.934384      0.417583      0.572247      0.628033      0.714399      0.760485      0.792477
  72  10 3426.6271    3.5418  3.0303 11.8945 -0.0005      0.705265  0.0383   0.0236   0.0704    0.0344   0.0000      0.196048   443.0468       1.21220       22.4782    -0.0446063      -2.93953       1.73160      0.576043      0.782678      0.874245      0.982667       1.04791       1.09452
  72  11 3623.2111    2.7550  5.6019 11.3066  0.0005      0.462923  0.0669   0.0134   0.1141    0.0293   0.0000      0.127973   441.7897      -2.37321       22.2067       4.60964      -5.22178      -1.90626      0.926845       1.25852       1.40654       1.58405       1.66667       1.74215
  72  12 3817.3398    1.9903  7.8953 11.1200  0.0008      0.814479  0.1138   0.0087   0.1792    0.0242   0.0000      0.149906   441.7132       1.36077       18.6410    -0.0744382       1.88137      0.705682       1.42756       1.93509       2.21362       2.42556       2.57500       2.65624
  73   1 1306.2163    0.1021  0.1326  8.9299  0.0000       61.7452  0.0107   0.0045   0.0198    0.0180   0.0000       44.7262   440.4444     -0.225664       21.7000    -0.0294794      -4.06244     -0.433137      0.212709      0.294988      0.330904      0.366754      0.401428      0.404844
  73   2 1638.6401    0.3064  0.3807  8.8984  0.0000       19.1027  0.0111   0.0059   0.0229    0.0271   0.0000       3.13130   441.5222     -0.263690       21.6040    -0.0615990      -3.51545     -0.284151      0.210815      0.270689      0.302600      0.369744      0.346940      0.366033
  73   3 1908.3842    0.6073  0.7312  9.2507  0.0000       9.64369  0.0154   0.0083   0.0323    0.0436   0.0000       1.22101   442.0886     -0.489280       21.8346       1.04125      -3.91232      0.209902      0.263325      0.368365      0.409214      0.440772      0.473837      0.487929
  73   4 2159.9220    1.0045  1.1200  9.7619  0.0000       6.91277  0.0222   0.0113   0.0409    0.0628   0.0000      0.909785   442.3013      0.125295       22.1351      0.699221      -3.84183      0.589031      0.346756      0.486592      0.532211      0.612547      0.639168      0.690813
  73   5 2393.4920    1.6196  1.5744 10.4970  0.0000       3.88804  0.0267   0.0153   0.0499    0.0535   0.0000      0.571407   441.8942      0.192162       22.0869      0.265100      -3.10345      0.734106      0.400585      0.542225      0.606469      0.682735      0.716109      0.747001
  73   6 2613.7215    2.4901  1.5664 11.3165  0.0000       1.81512  0.0266   0.0231   0.0462    0.0532   0.0000      0.494200   441.6318      0.236431       22.9569    -0.0599865      -4.03046      0.984896      0.401370      0.549886      0.627752      0.686862      0.733528      0.766193
  73   7 2829.1234    3.5451  1.3280 12.1235  0.0000       1.78127  0.0237   0.0359   0.0413    0.0644   0.0000      0.526214   442.9601      0.210820       22.2826      0.896445      -3.85737      0.265515      0.364058      0.498345      0.552840      0.622542      0.660048      0.692080
  73   8 3038.8171    4.4923  1.2860 12.8269  0.0000       3.04785  0.0225   0.0467   0.0432    0.0588   0.0000      0.612408   442.2046     -0.699835       23.1631     0.0380837      -2.28887     -0.450396      0.342528      0.464319      0.506359      0.576695      0.612254      0.634798
  73   9 3242.5392    4.4402  1.8414 12.4010  0.0000       1.10882  0.0272   0.0378   0.0508    0.0502   0.0000      0.375941   441.9599     -0.300383       21.7954     0.0465605      -5.35238      0.340905      0.425499      0.565713      0.645102      0.708966      0.774154      0.784546
  73  10 3442.6501    3.4849  3.2362 11.8422  0.0003      0.546531  0.0403   0.0223   0.0722    0.0343   0.0000      0.189775   441.9337      -1.11414       22.2995       1.76277      -4.29133      -2.55972      0.605998      0.811468      0.927031       1.01675       1.09753       1.14646
  73  11 3640.0928    2.7319  5.4266 11.3294  0.0000      0.444696  0.0656   0.0133   0.1116    0.0293   0.0000      0.127746   441.4904     -0.477566       21.2185     -0.440407      -3.94951      0.144356      0.906948       1.22946       1.39125       1.53439       1.64917       1.70907
  74   1 1313.8707    0.1151  0.1603  8.9399  0.0000       60.4788  0.0099   0.0046   0.0226    0.0183   0.0000       31.2078   440.2205     -0.490959       22.3936      0.599923      -4.17473    -0.0259829      0.181916      0.226481      0.280487      0.325373      0.336258      0.330709
  74   2 1647.2450    0.2994  0.3741  8.9799  0.0000       19.9755  0.0113   0.0059   0.0231    0.0261   0.0000       3.51028   441.3255     -0.326735       22.1605      0.144842      -4.46262     -0.263118      0.220065      0.297556      0.332102      0.375580      0.435565      0.413753
  74   3 1917.9925    0.6090  0.7399  9.2406  0.0000       9.25692  0.0156   0.0082   0.0315    0.0453   0.0000       1.18599   441.8130     -0.773962       22.0979    -0.0793346      -3.87798     -0.409010      0.275697      0.364306      0.414267      0.472212      0.507788      0.511379
  74   4 2170.7834    1.0487  1.1547  9.7455  0.0000       6.53628  0.0223   0.0115   0.0411    0.0659   0.0000      0.860790   441.6398     -0.777318       21.8528      0.301253      -3.65348      -1.00097      0.338011      0.445975      0.506433      0.567950      0.623619      0.628069
  74   5 2405.0151    1.6890  1.5475 10.7046 -0.0005       3.80251  0.0262   0.0160   0.0485    0.0479   0.0000      0.574376   442.0848      0.921339       21.3217     -0.693910      -3.54981      0.655562      0.388069      0.528849      0.585481      0.672913      0.717168      0.736580
  74   6 2626.2625    2.5123  1.4712 11.6116  0.0000       1.73841  0.0259   0.0244   0.0460    0.0502   0.0000      0.545651   442.3800    -0.0888553       21.7577      0.496928      -3.37723       1.04847      0.377443      0.518957      0.562280      0.646199      0.675764      0.693417
  74   7 2842.7337    3.5672  1.3459 12.2227  0.0000       2.45100  0.0240   0.0358   0.0429    0.0598   0.0000      0.584928   442.3858      0.504397       20.0726     -0.106126      -4.74536    -0.0185206      0.352752      0.486592      0.535533      0.611250      0.633383      0.659144
  74   8 3053.1238    4.5464  1.3419 12.7576  0.0000       1.51585  0.0228   0.0460   0.0435    0.0603   0.0000      0.574035   442.7890    -0.0759159       21.2502      0.319705      -3.58934     0.0751325      0.346005      0.463624      0.520896      0.585799      0.611619      0.641558
  74   9 3257.7106    4.2958  1.8283 12.5995 -0.0001      0.976435  0.0277   0.0367   0.0511    0.0434   0.0000      0.376619   441.4814     -0.786360       21.0128       1.39846      -4.22752       1.51127      0.413312      0.560085      0.632866      0.716513      0.741471      0.774176
  74  10 3458.6587    3.4006  3.4391 11.7981  0.0005      0.649911  0.0411   0.0211   0.0769    0.0333   0.0000      0.174418   442.7791       1.95446       22.3694      -1.36313      -4.70263      -1.12476      0.610441      0.821610      0.921257       1.03392       1.10363       1.14863
  74  11 3656.7686    2.5676  5.8281 11.3980 -0.0010      0.619559  0.0734   0.0124   0.1238    0.0283   0.0000      0.141359   441.4259      0.126277       21.3548     0.0543898      -2.18670      0.558478      0.963708       1.28393       1.46759       1.63412       1.71321       1.78430
  75   1 1321.4296    0.1051  0.1876  8.9499  0.0000       45.5135  0.0131   0.0045   0.0260    0.0184   0.0000       32.7652   440.2319      0.131261       21.1974      0.139887      -5.19979     -0.570599      0.217689      0.324630      0.368226      0.372551      0.421850      0.457688
  75   2 1655.8016    0.3114  0.4285  8.9707  0.0000       21.9154  0.0124   0.0058   0.0251    0.0272   0.0000       3.06528   441.6116     -0.479471       21.6729      0.396435      -3.95651     -0.431033      0.213612      0.290031      0.320921      0.368342      0.388615      0.409595
  75   3 1927.5195    0.6297  0.8122  9.1407  0.0000       10.2127  0.0168   0.0080   0.0323    0.0490   0.0000       1.08295   442.1827     -0.550525       21.3932    -0.0415723      -2.97045      0.200406      0.287465      0.388490      0.449298      0.479575      0.530764      0.553518
  75   4 2181.5372    1.0151  1.1535  9.9911 -0.0001       6.47144  0.0228   0.0114   0.0434    0.0589   0.0000      0.990478   442.3236     -0.586871       21.5170      0.308515      -3.46926     -0.621556      0.339159      0.452840      0.513165      0.565876      0.609800      0.636920
  75   5 2416.4790    1.7448  1.5250 10.7118 -0.0000       2.51385  0.0252   0.0166   0.0478    0.0522   0.0000      0.544639   442.6977    -0.0134810       22.0352     0.0917707      -3.86876     -0.290824      0.377866      0.510704      0.572923      0.650965      0.685541      0.710642
  75   6 2638.7783    2.6542  1.5312 11.3439  0.0000       2.02464  0.0243   0.0243   0.0456    0.0560   0.0000      0.454171   442.4820     0.0440725       21.6710      0.917054      -4.07063     -0.534238      0.366430      0.490591      0.567687      0.625310      0.679140      0.712555
  75   7 2856.2310    3.7422  1.3279 12.2947  0.0000       2.14405  0.0226   0.0375   0.0427    0.0612   0.0000      0.545439   442.9214     -0.122275       21.7827      0.164297      -3.96011      -1.06363      0.335252      0.449282      0.499235      0.566101      0.595675      0.639480
  75   8 3067.4466    4.5387  1.3855 12.7715  0.0001       1.81750  0.0230   0.0448   0.0436    0.0554   0.0000      0.527326   442.3659     -0.157109       22.6805       1.30370      -2.52632      0.253617      0.342957      0.460803      0.515171      0.594462      0.614533      0.631888
  75   9 3272.7589    4.2755  1.9572 12.4232 -0.0000       1.17356  0.0288   0.0346   0.0509    0.0444   0.0000      0.330089   442.4769    -0.0320533       22.0555       1.42868      -3.47455    -0.0886832      0.419788      0.577876      0.642419      0.711894      0.777981      0.805676
  75  10 3474.5468    3.3489  3.6044 11.7749  0.0001      0.525812  0.0427   0.0200   0.0787    0.0324   0.0000      0.171338   442.5391      -2.01374       19.1451      -1.58251      -2.72182       1.37669      0.620869      0.832316      0.959370       1.04837       1.10715       1.15941
  75  11 3673.3658    2.5848  6.2348 11.3495  0.0001      0.675427  0.0770   0.0118   0.1277    0.0280   0.0000      0.130036   442.5713      -2.47061       21.2430       1.36487      -5.19172      0.902793       1.00276       1.33634       1.53341       1.69667       1.77479       1.84134
  76   1 1328.9487    0.1174  0.1640  8.9181 -0.0005       59.8097  0.0116   0.0045   0.0205    0.0188   0.0000       29.9822   440.2088    0.00338900       21.6597     -0.268923      -4.44610      0.162755      0.211767      0.247678      0.349398      0.388724      0.465251      0.441033
  76   2 1664.2079    0.3270  0.3405  8.9850  0.0000       19.4053  0.0102   0.0064   0.0200    0.0264   0.0000       3.17692   441.2918     0.0528406       21.9247     -0.397051      -3.80046     -0.866540      0.195531      0.243435      0.302848      0.309303      0.348168      0.369726
  76   3 1936.9589    0.6159  0.7355  9.3478  0.0000       9.36612  0.0155   0.0081   0.0316    0.0430   0.0000       1.25589   441.8431     -0.764322       22.4400     0.0475229      -2.77632      0.193361      0.253722      0.339855      0.388819      0.439651      0.469102      0.481919
  76   4 2192.2957    1.0555  1.1948 10.0373  0.0000       9.32371  0.0238   0.0120   0.0432    0.0600   0.0000      0.964950   442.6525      0.775421       22.7926     -0.392584      -4.12585      0.288472      0.335467      0.457170      0.525969      0.570048      0.595613      0.629368
  76   5 2427.8857    1.7592  1.5835 10.7084 -0.0000       2.44666  0.0270   0.0163   0.0480    0.0522   0.0000      0.562791   441.6694     -0.478225       21.2299      0.129446      -2.96981      0.741824      0.382877      0.515723      0.575924      0.650759      0.701055      0.719152
  76   6 2651.2080    2.5817  1.4819 11.6920  0.0001       1.80110  0.0253   0.0248   0.0469    0.0490   0.0000      0.543657   441.8458    0.00466867       21.5785     -0.418527      -2.38058     -0.574906      0.359470      0.491686      0.557565      0.625878      0.665068      0.706778
  76   7 2869.6505    3.7358  1.3159 12.3878  0.0000       2.11441  0.0230   0.0376   0.0422    0.0560   0.0000      0.587939   442.4847      0.175403       22.3324      0.373705      -3.30093      0.112185      0.326619      0.441176      0.504524      0.556792      0.589742      0.609732
  76   8 3081.6266    4.6012  1.3710 12.7338 -0.0000       1.67640  0.0230   0.0454   0.0429    0.0611   0.0000      0.565716   442.3104      0.170078       22.7560      0.775806      -3.59550     -0.290796      0.331353      0.452768      0.508877      0.578028      0.600921      0.627339
  76   9 3287.7162    4.2034  2.1536 12.2742  0.0000      0.666264  0.0301   0.0323   0.0539    0.0435   0.0000      0.298153   442.5223     -0.529409       21.9841       1.29117      -4.97128      0.797786      0.435901      0.583769      0.655316      0.729773      0.758976      0.818396
  76  10 3490.2178    3.2667  3.7315 11.7919  0.0001      0.586603  0.0451   0.0190   0.0808    0.0306   0.0000      0.179598   443.0518      0.375962       21.5114    0.00204881      -5.39328      -1.44119      0.635090      0.866101      0.964059       1.08350       1.14492       1.19236
  76  11 3689.7229    2.5370  6.6814 11.3313  0.0010      0.159134  0.0839   0.0109   0.1352    0.0267   0.0000      0.132502   440.9045     -0.982199       21.2713       1.46322      -4.80422       2.14628       1.02352       1.38837       1.56682       1.74861       1.85611       1.93560
  77   1 1336.3960    0.1256  0.2358  8.9479  0.0000       55.3769  0.0134   0.0045   0.0275    0.0189   0.0000       21.5065   440.4844     -0.246158       22.0621      0.239113      -4.57838     -0.259617      0.216097      0.291188      0.350966      0.383567      0.439533      0.476965
  77   2 1672.5534    0.3338  0.4301  8.9961  0.0000       17.0800  0.0118   0.0060   0.0237    0.0280   0.0000       2.79871   441.1994      0.190057       22.1155      0.331289      -4.08280      0.301806      0.214882      0.281723      0.330556      0.360462      0.383671      0.399566
  77   3 1946.4065    0.6369  0.8474  9.3187  0.0000       10.6087  0.0173   0.0080   0.0341    0.0467   0.0000       1.16498   442.4029     -0.442611       22.2026     -0.124527      -4.83940     0.0459299      0.280175      0.377034      0.430286      0.488315      0.518234      0.527257
  77   4 2202.7780    1.1404  1.2561  9.8412  0.0001       5.45606  0.0225   0.0118   0.0421    0.0644   0.0000      0.756723   442.1700    -0.0865200       21.8171     -0.347200      -4.46175     -0.931054      0.329302      0.450708      0.496675      0.578290      0.595913      0.634360
  77   5 2439.1550    1.8035  1.4975 10.8223  0.0000       2.75419  0.0255   0.0170   0.0466    0.0541   0.0000      0.574349   442.9285      0.103047       21.4518     -0.443332      -3.33370      0.239044      0.363741      0.478648      0.544700      0.610721      0.647687      0.680179
  77   6 2663.5620    2.7632  1.4831 11.5996  0.0000       2.28213  0.0248   0.0257   0.0442    0.0550   0.0000      0.508009   442.1753     -0.782643       22.0002     0.0392392      -2.80493      0.150533      0.349972      0.482663      0.537173      0.598410      0.657312      0.668575
  77   7 2882.9620    3.7709  1.2725 12.6356  0.0000       2.32833  0.0226   0.0390   0.0427    0.0551   0.0000      0.685150   443.0041    -0.0186652       21.5196       1.87698      -3.14868     -0.863751      0.321615      0.428956      0.487723      0.546804      0.578937      0.621476
  77   8 3095.6396    4.5782  1.4269 12.7411  0.0002       1.09325  0.0233   0.0438   0.0434    0.0575   0.0000      0.563421   442.2474     -0.690521       23.0492      0.702674      -3.30188     0.0982395      0.343011      0.447462      0.523865      0.571519      0.616209      0.646814
  77   9 3302.5850    4.1136  2.1596 12.5624  0.0000      0.334331  0.0310   0.0324   0.0561    0.0391   0.0000      0.298984   443.0242      -1.42162       20.7294       2.03407      -2.36346      0.186821      0.434761      0.599422      0.664724      0.757130      0.804720      0.843906
  77  10 3506.0726    3.2180  4.0035 11.6931  0.0000      0.988630  0.0464   0.0179   0.0840    0.0310   0.0000      0.160532   444.3933      0.109139       20.9333      0.934619      -4.32366     -0.371073      0.652128      0.863666      0.983375       1.11240       1.16672       1.23373
  77  11 3706.0755    2.4446  6.5929 11.4110  0.0003     0.0851208  0.0868   0.0107   0.1377    0.0262   0.0000      0.147007   441.0784     -0.985614       25.7624      -2.44588      -5.56169      0.345464       1.06780       1.45161       1.66244       1.84317       1.95310       2.02291
  78   1 1343.8188    0.1208  0.1930  8.9407 -0.0001       65.5476  0.0107   0.0045   0.0235    0.0184   0.0000       24.3122   440.3992    -0.0825998       22.1384     -0.526423      -3.88521      0.614282      0.193376      0.265292      0.306482      0.337675      0.360518      0.373594
  78   2 1680.7897    0.3366  0.4679  8.9644 -0.0003       18.9389  0.0130   0.0059   0.0247    0.0291   0.0000       2.62208   440.9826     -0.151808       22.1787     -0.195583      -4.04379      0.147438      0.242862      0.316264      0.382038      0.425540      0.479722      0.472497
  78   3 1955.7177    0.6433  0.8440  9.3704  0.0000       10.3194  0.0173   0.0081   0.0340    0.0453   0.0000       1.19789   441.8581      -1.09837       22.1925      0.811113      -4.20094      0.846291      0.272256      0.361241      0.418095      0.464122      0.509143      0.537484
  78   4 2213.2670    1.1399  1.2209 10.0294  0.0000       4.63554  0.0236   0.0122   0.0421    0.0652   0.0000      0.878136   441.4917    -0.0654957       21.4296       1.23504      -3.45837     -0.733656      0.326445      0.453775      0.503092      0.572814      0.608744      0.632950
  78   5 2450.4098    1.8232  1.5246 10.9141  0.0000       3.50771  0.0256   0.0170   0.0472    0.0490   0.0000      0.563930   442.5639     -0.418210       21.8531      0.226106      -3.33958      0.543513      0.364482      0.489083      0.543328      0.626514      0.656161      0.688483
  78   6 2675.8342    2.8083  1.5211 11.6258  0.0000       2.44287  0.0241   0.0257   0.0450    0.0506   0.0000      0.456529   442.2188      0.677904       23.1377      0.162609      -3.83950      0.248246      0.339876      0.467264      0.526875      0.599626      0.617054      0.647664
  78   7 2896.2901    3.9410  1.2877 12.4681  0.0000       4.24592  0.0221   0.0396   0.0408    0.0615   0.0000      0.712578   442.3789     -0.287550       21.8367      0.211038      -2.77700      0.363827      0.307778      0.422500      0.462499      0.520398      0.557956      0.587132
  78   8 3109.6200    4.6000  1.3658 13.0272  0.0000     0.0924840  0.0238   0.0456   0.0430    0.0526   0.0000      0.635340   442.5874      0.202137       21.3191       1.73801      -2.92805      -1.15665      0.323962      0.444720      0.505673      0.552191      0.575893      0.626101
  78   9 3317.4052    4.0457  2.2025 12.4033  0.0001      0.662951  0.0316   0.0306   0.0547    0.0396   0.0000      0.273284   442.1834     -0.104609       21.2212       2.08567      -3.48072     -0.124427      0.432693      0.590006      0.661311      0.748268      0.794121      0.840434
  78  10 3521.5693    3.1541  4.2969 11.5671  0.0000      0.353769  0.0499   0.0165   0.0876    0.0313   0.0000      0.144920   442.1004      -1.19403       22.0955       1.18013      -3.67471      -1.56246      0.679915      0.924584       1.02899       1.16589       1.23000       1.27342
  78  11 3722.6534    2.3161  6.9799 11.4069 -0.0030      0.705671  0.0957   0.0100   0.1518    0.0253   0.0000      0.147886   442.7162     -0.613007       22.6857      -1.09575      -2.28619       1.99902       1.12820       1.51129       1.72897       1.90756       2.03445       2.09992
  79   0  905.6248    0.0331  0.0116  9.2769 -0.0075       32.9683  0.0166   0.0076   0.0095    0.0140   0.0000       3528.18   436.7080     -0.848996       21.3789     0.0417561      -3.73606       1.24880      0.267413      0.375050      0.376559      0.499687      0.491106      0.610583
  79   1 1351.1646    0.1267  0.1879  8.9593 -0.0001       29.2324  0.0103   0.0045   0.0228    0.0172   0.0000       23.8880   440.3229     -0.165852       21.8098     0.0278865      -4.19905     -0.191776      0.191460      0.231212      0.265553      0.296875      0.311404      0.314227
  79   2 1688.9884    0.3551  0.4485  8.9391  0.0000       17.6675  0.0114   0.0061   0.0239    0.0288   0.0000       2.48547   441.4060     -0.460707       22.1155      0.375307      -4.03629    -0.0671164      0.195578      0.252789      0.287971      0.338386      0.354365      0.377209
  79   3 1965.0037    0.6789  0.8154  9.3885  0.0000       9.20772  0.0167   0.0085   0.0320    0.0467   0.0000       1.12439   442.0678     -0.411254       22.0958      0.348433      -4.07195      0.841884      0.262852      0.364884      0.403031      0.455853      0.509023      0.533384
  79   4 2223.7496    1.1423  1.2375 10.0664  0.0000       7.09174  0.0234   0.0120   0.0426    0.0590   0.0000      0.853764   441.5020      -1.05212       22.0171       1.04423      -3.65497     -0.148721      0.324302      0.442700      0.498893      0.569011      0.612982      0.629646
  79   5 2461.5231    1.9142  1.6397 10.7269  0.0000       3.77485  0.0263   0.0167   0.0473    0.0517   0.0000      0.578200   442.0512     -0.376499       21.5184      0.410952      -3.45775       2.11574      0.362970      0.491056      0.553136      0.625428      0.663057      0.693275
  79   6 2687.9729    2.7784  1.5265 11.7672  0.0001      0.474218  0.0250   0.0252   0.0459    0.0456   0.0000      0.529940   442.3988     -0.489413       22.7506      0.396690      -3.56570     -0.573630      0.337846      0.480639      0.525784      0.616787      0.606704      0.668935
  79   7 2909.3486    4.0126  1.2891 12.5418  0.0000       1.37242  0.0222   0.0404   0.0405    0.0613   0.0000      0.522037   442.9140     -0.638647       21.9897     0.0528972      -2.30698     0.0561751      0.308886      0.414178      0.473076      0.526979      0.559340      0.598348
  79   8 3123.5812    4.5562  1.4851 12.9850  0.0001       1.93920  0.0241   0.0429   0.0461    0.0457   0.0000      0.512859   441.9651      0.113626       22.2181      0.118070      -3.79180      0.314640      0.335277      0.444017      0.504244      0.565200      0.592569      0.622375
  79   9 3332.1277    4.0424  2.4574 12.2529  0.0000       1.05190  0.0327   0.0285   0.0585    0.0378   0.0000      0.267184   442.6241      0.186135       21.9386       1.37498      -3.91697     -0.851201      0.447569      0.612780      0.687003      0.768477      0.815483      0.850281
  79  10 3537.0950    3.0854  4.2639 11.6386  0.0010      0.742406  0.0505   0.0165   0.0888    0.0306   0.0000      0.159313   442.4080      -1.90835       21.9431     -0.177384      -1.97729      0.645127      0.683840      0.928322       1.05797       1.17490       1.25131       1.31752
  79  11 3738.8955    2.3769  7.6706 11.2726  0.0009      0.848000  0.1011   0.0096   0.1538    0.0249   0.0000      0.138016   443.9667       2.19106       20.5828      -2.79559      -2.59892     -0.577309       1.15012       1.54513       1.76726       1.93682       2.08479       2.14700
  80   1 1358.4629    0.1278  0.2009  8.9170  0.0000       10.8433  0.0108   0.0043   0.0232    0.0176   0.0000       21.3463   440.0588     -0.124057       21.5524     -0.150911      -4.14786      0.117931      0.166090      0.241323      0.252453      0.292557      0.316517      0.320392
  80   2 1697.0668    0.3613  0.4401  8.9621  0.0000       16.8794  0.0113   0.0062   0.0230    0.0292   0.0000       2.43759   441.1625     0.0959898       21.6902     -0.295077      -3.73051     -0.378238      0.194456      0.260509      0.296461      0.321711      0.350703      0.366723
  80   3 1974.2250    0.6890  0.8925  9.4288  0.0000       8.68850  0.0176   0.0084   0.0357    0.0480   0.0000       1.09019   441.9187     -0.721831       21.7044      0.605837      -4.99794     -0.539108      0.266128      0.369557      0.417108      0.450969      0.477289      0.509646
  80   4 2234.0398    1.1886  1.3076 10.0739  0.0000       7.32912  0.0238   0.0120   0.0429    0.0554   0.0000      0.775899   442.1232    -0.0816019       21.8266      0.658395      -3.52210     -0.493739      0.334338      0.462119      0.503803      0.569624      0.590231      0.638386
  80   5 2472.5463    1.9277  1.5749 10.9064 -0.0002       3.02701  0.0260   0.0174   0.0475    0.0511   0.0000      0.562890   442.0342     0.0997461       22.7603     -0.915899      -4.21589     -0.240292      0.346266      0.476917      0.526372      0.601973      0.627208      0.658929
  80   6 2700.1682    2.9002  1.4726 11.8646  0.0000       1.94066  0.0247   0.0269   0.0442    0.0491   0.0000      0.591577   442.7059      -1.03016       22.5374     -0.229444      -3.76198      0.224845      0.339131      0.456006      0.512929      0.564210      0.619095      0.651846
  80   7 2922.3795    4.0535  1.3644 12.5147  0.0000      0.957824  0.0229   0.0392   0.0416    0.0582   0.0000      0.591370   442.4952     0.0345521       21.9055       1.27804      -3.59434     -0.803116      0.316665      0.428744      0.480722      0.547581      0.587801      0.607247
  80   8 3137.3539    4.6045  1.6167 12.6667  0.0000      0.687479  0.0249   0.0402   0.0448    0.0484   0.0000      0.407153   442.1888      0.326246       22.4595      0.122845      -4.06491      0.404496      0.338311      0.460559      0.514908      0.578528      0.631982      0.657381
  80   9 3346.7864    4.0171  2.5781 12.1235 -0.0000      0.814267  0.0326   0.0273   0.0597    0.0380   0.0000      0.217749   443.1010    0.00169504       21.3226       2.59847      -2.99197      -2.16721      0.437637      0.606355      0.673808      0.753211      0.801143      0.838295
  80  10 3552.5937    3.0470  4.5409 11.5835  0.0006      0.811989  0.0517   0.0156   0.0937    0.0303   0.0000      0.152772   441.5485      -2.18737       24.2374       2.41475      -2.38992      0.162483      0.692083      0.922455       1.05972       1.17901       1.28250       1.33057
  80  11 3754.9622    2.3129  7.8144 11.2316  0.0000      0.511169  0.1034   0.0091   0.1575    0.0245   0.0000      0.138854   442.0534     0.0426428       23.6720     -0.858380      -5.45321      -2.80693       1.16308       1.58384       1.79212       1.99033       2.12501       2.24588
  81   1 1365.7232    0.1368  0.2151  8.9166  0.0000       58.2790  0.0106   0.0044   0.0229    0.0182   0.0000       19.5727   440.2538     -0.155707       21.3775      0.102234      -4.22005     0.0517554      0.180053      0.222620      0.265077      0.304176      0.313346      0.340577
  81   2 1705.0545    0.3619  0.4829  8.9505 -0.0008       16.3038  0.0125   0.0060   0.0248    0.0306   0.0000       2.35586   441.1441     -0.592790       22.3170    -0.0124413      -3.48957     0.0229236      0.219762      0.281972      0.334561      0.357777      0.399693      0.408374
  81   3 1983.3667    0.7057  0.8816  9.4090  0.0000       7.97417  0.0176   0.0084   0.0335    0.0473   0.0000       1.11834   441.8089     -0.252065       22.2490     -0.971297      -5.21499       1.27731      0.262677      0.355392      0.412706      0.463577      0.489794      0.508984
  81   4 2244.2542    1.2314  1.4090  9.9575  0.0000       5.37875  0.0239   0.0118   0.0443    0.0569   0.0000      0.677503   442.5306     -0.472077       22.4498     -0.122742      -4.16202      0.624090      0.326643      0.443623      0.503125      0.552651      0.593491      0.619166
  81   5 2483.4849    1.9876  1.6887 10.8422 -0.0012       2.67219  0.0268   0.0171   0.0478    0.0496   0.0000      0.477786   441.4152     -0.768583       21.8821     -0.105898      -3.34469      0.702318      0.358889      0.486311      0.552498      0.621264      0.656769      0.690233
  81   6 2712.2339    2.9796  1.5734 11.7655  0.0001       2.21617  0.0247   0.0266   0.0456    0.0495   0.0000      0.499576   442.4487     -0.242390       22.1045       1.25897      -2.65121      0.464993      0.336088      0.453924      0.502600      0.582985      0.616907      0.639277
  81   7 2935.3846    4.1126  1.3594 12.5386  0.0000       1.29564  0.0225   0.0393   0.0420    0.0569   0.0000      0.742337   442.6585     -0.382265       22.3255       1.34775      -3.19551    -0.0810006      0.302857      0.411038      0.460006      0.533880      0.546629      0.574233
  81   8 3151.0024    4.5923  1.5026 12.9077 -0.0000     -0.438717  0.0242   0.0423   0.0447    0.0486   0.0000      0.515171   442.5165      0.842592       21.0636      0.896886      -3.27435     -0.409300      0.328385      0.440269      0.496550      0.574075      0.597981      0.629533
  81   9 3361.2709    3.9162  2.7083 12.1117 -0.0001      0.433103  0.0332   0.0257   0.0620    0.0353   0.0000      0.193075   442.8216      0.217253       22.8303     -0.804966      -3.15840      0.388083      0.450192      0.599400      0.680723      0.753450      0.811577      0.847059
  81  10 3567.7748    3.0631  4.8086 11.5139  0.0009      0.239104  0.0556   0.0151   0.0951    0.0309   0.0000      0.140680   443.1889      0.417256       20.8884       1.54859      -3.47754       1.79697      0.717381      0.975240       1.09326       1.21560       1.29249       1.34598
  82   1 1372.9101    0.1372  0.1773  8.9517  0.0000       45.8980  0.0102   0.0046   0.0184    0.0172   0.0000       20.9977   440.1849     -0.427056       21.6572     0.0310519      -4.30453     -0.261693      0.184475      0.217130      0.236743      0.283643      0.326193      0.334675
  82   2 1713.0051    0.3695  0.5329  8.9729  0.0000       18.4855  0.0133   0.0059   0.0260    0.0303   0.0000       2.24036   441.3099     -0.321164       21.8568     0.0441533      -4.36149     0.0262137      0.210291      0.283681      0.318831      0.357237      0.395892      0.414497
  82   3 1992.4638    0.7285  0.9714  9.2853  0.0000       9.25029  0.0189   0.0083   0.0352    0.0538   0.0000       1.02672   441.4888     -0.787475       22.0521      -1.00430      -3.62684       1.07479      0.277369      0.387672      0.436456      0.482074      0.502929      0.534617
  82   4 2254.4064    1.2319  1.4207 10.0589  0.0000       4.34481  0.0246   0.0118   0.0445    0.0566   0.0000      0.678799   442.0527      0.509726       21.7252      0.244969      -4.19291     -0.196990      0.331486      0.443347      0.504039      0.568712      0.590142      0.597793
  82   5 2494.4207    2.0021  1.5841 11.1277 -0.0025       3.37052  0.0260   0.0180   0.0479    0.0460   0.0000      0.577720   442.3876      0.426648       21.8507      0.801212      -4.42263     -0.646622      0.343658      0.462511      0.528647      0.575632      0.628572      0.641863
  82   6 2724.1978    2.9936  1.4896 11.8894  0.0000       1.16179  0.0245   0.0274   0.0436    0.0516   0.0000      0.533337   441.8062    -0.0364992       21.8309      0.853701      -3.02331     -0.193981      0.326024      0.452973      0.504335      0.568113      0.600886      0.636626
  82   7 2948.2617    4.1774  1.3847 12.5124  0.0000       1.30256  0.0227   0.0387   0.0409    0.0552   0.0000      0.517979   442.9469      0.137740       21.4884      0.338518      -2.41370      0.383919      0.303359      0.415286      0.470169      0.523052      0.558716      0.581580
  82   8 3164.7643    4.5713  1.5863 12.8899  0.0000       1.11153  0.0252   0.0405   0.0462    0.0457   0.0000      0.496075   442.6438      0.623296       22.0050      0.463961      -2.91668     -0.198693      0.329517      0.447184      0.498547      0.567438      0.605393      0.642349
  82   9 3375.7381    3.8389  2.7311 12.1766  0.0001      0.590202  0.0347   0.0254   0.0629    0.0351   0.0000      0.245567   443.1001     -0.117872       22.0472      0.628803      -3.61237     0.0512097      0.462958      0.630672      0.716553      0.789230      0.837389      0.876161
  82  10 3583.0871    2.8924  4.8566 11.6500 -0.0004      0.389233  0.0590   0.0143   0.1016    0.0287   0.0000      0.154099   442.6706       1.23554       21.8647       2.86205      -2.77522     -0.693546      0.720886      0.998818       1.13371       1.25372       1.34439       1.38918
  83   1 1380.0079    0.1414  0.2203  8.9626  0.0000       20.2812  0.0110   0.0044   0.0215    0.0173   0.0000       17.0579   440.4545     -0.338830       21.4900      0.182076      -4.66236     -0.267036      0.183721      0.235770      0.278138      0.305815      0.341204      0.355074
  83   2 1720.8442    0.3861  0.4766  9.0269  0.0000       15.3271  0.0115   0.0062   0.0239    0.0302   0.0000       2.21061   441.0772     -0.417501       21.6568   0.000216422      -3.81670     -0.185148      0.188552      0.248087      0.296915      0.316812      0.348187      0.364548
  83   3 2001.5342    0.7427  0.8933  9.4308  0.0000       9.25008  0.0170   0.0087   0.0332    0.0503   0.0000       1.04592   442.1447     0.0737557       22.0306      0.596996      -4.12965     0.0607353      0.251776      0.338088      0.385362      0.431965      0.462272      0.490704
  83   4 2264.3915    1.2830  1.4399 10.1091  0.0000       3.57356  0.0246   0.0120   0.0455    0.0580   0.0000      0.682882   442.3445     -0.352191       21.7256     -0.354096      -4.13825     -0.911707      0.319100      0.429210      0.490375      0.556719      0.581148      0.591004
  83   5 2505.2122    2.0719  1.6957 10.9381  0.0002       2.82123  0.0269   0.0175   0.0469    0.0510   0.0000      0.494563   442.7639      0.556261       21.6902     -0.177341      -4.12457     -0.407877      0.356352      0.476734      0.545574      0.613576      0.649625      0.675453
  83   6 2736.0979    3.0593  1.5212 11.8871  0.0000       1.23837  0.0243   0.0269   0.0442    0.0478   0.0000      0.506129   442.2599     -0.375139       21.6770      0.798306      -3.87049      0.320411      0.312234      0.427483      0.473383      0.538773      0.558252      0.589937
  83   7 2961.0903    4.2227  1.3466 12.7991  0.0000       2.00667  0.0223   0.0407   0.0417    0.0511   0.0000      0.604808   442.3899      0.526136       21.4002      0.759734      -3.09815     0.0588771      0.296747      0.398806      0.454471      0.515559      0.551914      0.576480
  83   8 3178.3025    4.6746  1.6946 12.6590  0.0000      0.669913  0.0252   0.0391   0.0452    0.0484   0.0000      0.410791   442.6889     -0.413898       20.6862      0.229678      -3.69933      0.191999      0.341765      0.457550      0.510179      0.580813      0.621680      0.632965
  83   9 3390.1065    3.8164  2.9955 11.9854  0.0000      0.615016  0.0357   0.0234   0.0650    0.0356   0.0000      0.190959   442.8750     -0.452127       22.5348      0.341360      -4.61170      -1.12427      0.477906      0.638248      0.729925      0.820380      0.880168      0.901544
  83  10 3598.3457    2.8289  5.3020 11.6357 -0.0008      0.772745  0.0650   0.0134   0.1092    0.0287   0.0000      0.152936   443.5370      0.138665       23.3038     -0.549520      -4.40895       1.94814      0.783056       1.05736       1.20560       1.34906       1.45983       1.51202
  84   1 1387.1109    0.1470  0.2052  8.9451  0.0000       31.1651  0.0101   0.0045   0.0191    0.0172   0.0000       16.3397   440.0259    -0.0941812       21.8528     -0.120297      -4.14606      0.537964      0.184736      0.259104      0.309688      0.341542      0.368541      0.351782
  84   2 1728.6223    0.3790  0.5600  9.0075  0.0000       15.9861  0.0139   0.0059   0.0269    0.0324   0.0000       2.11563   440.9083     -0.461488       21.9309     -0.546168      -3.92882      0.344815      0.210748      0.287693      0.324465      0.357083      0.381713      0.384294
  84   3 2010.5173    0.7513  1.0126  9.4319  0.0005       7.76497  0.0193   0.0085   0.0360    0.0524   0.0000      0.981212   441.6910      0.456800       22.3116     -0.152427      -4.24421     -0.273411      0.267449      0.354106      0.408631      0.446483      0.486381      0.510274
  84   4 2274.4491    1.2847  1.4158 10.3128  0.0000       6.11656  0.0249   0.0123   0.0452    0.0515   0.0000      0.743407   442.4968     -0.600212       22.0086      -1.00966      -4.25055     -0.392923      0.325600      0.429481      0.488757      0.554940      0.590326      0.604298
  84   5 2515.9574    2.1203  1.5888 11.1903  0.0000       3.35080  0.0256   0.0188   0.0468    0.0489   0.0000      0.542242   441.8185      0.411098       22.0500     -0.638982      -3.77152       1.12030      0.339488      0.450771      0.512552      0.572706      0.603451      0.626431
  84   6 2748.0610    3.1490  1.4444 12.1240  0.0000       2.92467  0.0242   0.0292   0.0429    0.0496   0.0000      0.580984   442.7670     -0.475791       22.1627    0.00479048      -2.79075      0.294807      0.312855      0.419894      0.471812      0.549456      0.586741      0.611294
  84   7 2973.8263    4.2166  1.3707 12.7944  0.0000       2.17247  0.0227   0.0404   0.0423    0.0525   0.0000      0.645924   441.7751     -0.212531       21.0995      0.356460      -4.10208     -0.649853      0.296496      0.403828      0.446425      0.504946      0.534231      0.559936
  84   8 3191.7634    4.5116  1.7509 12.6027 -0.0001      0.578893  0.0258   0.0366   0.0467    0.0455   0.0000      0.411927   442.8753     -0.317866       21.9829      0.337885      -3.07842       1.62791      0.340331      0.459044      0.527695      0.577964      0.611423      0.658226
  84   9 3404.4715    3.7495  3.0211 12.0561 -0.0001      0.690022  0.0369   0.0230   0.0652    0.0341   0.0000      0.201420   443.2282      -1.79940       22.6611       2.26498      -3.81566      0.357269      0.478972      0.647143      0.739608      0.825862      0.886982      0.934468
  84  10 3613.3024    2.8152  5.4849 11.5840  0.0006      0.549740  0.0668   0.0130   0.1116    0.0288   0.0000      0.151216   442.8543     0.0381944       22.1368     -0.747276     -0.275490     -0.185251      0.782758       1.06377       1.18571       1.34763       1.44655       1.49736
  85   1 1394.1331    0.1422  0.1985  8.9525  0.0000       23.4677  0.0094   0.0044   0.0194    0.0171   0.0000       18.2160   440.1538     -0.272057       21.6612      0.315781      -4.13115      0.115605      0.156512      0.192758      0.233785      0.261737      0.283182      0.325543
  85   2 1736.3331    0.3909  0.5667  8.9678  0.0000       16.7217  0.0130   0.0059   0.0273    0.0326   0.0000       2.03501   440.9043     -0.334677       22.3061     -0.187081      -4.14304     -0.256705      0.204508      0.267241      0.317469      0.349158      0.350542      0.383507
  85   3 2019.4184    0.7643  0.9492  9.5583  0.0000       6.68300  0.0178   0.0087   0.0355    0.0484   0.0000       1.02644   441.9431     -0.463796       21.8165      0.423815      -3.53823      0.459578      0.242411      0.328635      0.375897      0.410425      0.444936      0.471937
  85   4 2284.3350    1.3246  1.5007 10.3213  0.0000       5.50272  0.0251   0.0123   0.0472    0.0486   0.0000      0.671732   442.2955     -0.196644       21.8966      0.155419      -3.80198       1.16849      0.319199      0.443105      0.495891      0.559651      0.581349      0.609006
  85   5 2526.6188    2.1320  1.7064 11.2414  0.0000       2.67405  0.0268   0.0181   0.0486    0.0434   0.0000      0.506163   441.8926     -0.438382       23.4054      0.968736      -4.05929      0.448494      0.340243      0.464889      0.526618      0.589591      0.631737      0.662455
  85   6 2759.7791    3.2577  1.5000 11.9290  0.0000       2.10168  0.0238   0.0287   0.0425    0.0522   0.0000      0.548918   442.3876      0.353693       22.1064     0.0404034      -2.33295      0.212785      0.306743      0.411521      0.464791      0.537399      0.573512      0.595965
  85   7 2986.4173    4.3593  1.4429 12.6101  0.0000      0.834960  0.0233   0.0395   0.0408    0.0544   0.0000      0.507642   442.2776     0.0132612       21.2751     -0.749199      -4.06380      0.156772      0.299188      0.402123      0.447396      0.510607      0.528768      0.569638
  85   8 3205.2460    4.4621  1.6818 12.7744  0.0000       1.54474  0.0254   0.0375   0.0466    0.0443   0.0000      0.414911   442.6711      0.365795       21.9533       1.36620      -3.53782      0.591568      0.330692      0.438495      0.494884      0.547549      0.593753      0.611353
  85   9 3418.6348    3.6801  3.0945 12.0783 -0.0004      0.768830  0.0377   0.0224   0.0666    0.0323   0.0000      0.216486   443.0010       1.37956       22.4819       1.34906      -4.47435      -1.25796      0.470746      0.641513      0.725950      0.812392      0.867247      0.895676
  85  10 3628.4665    2.7762  6.0366 11.5450 -0.0002      0.515584  0.0755   0.0119   0.1206    0.0281   0.0000      0.152489   441.5570     -0.427700       24.0734       1.72395      -3.42463     -0.159226      0.833460       1.13866       1.27589       1.44022       1.55319       1.60669
  86   1 1401.1183    0.1454  0.2198  8.9238  0.0000       35.9318  0.0101   0.0043   0.0208    0.0177   0.0000       16.1528   440.0201     -0.278722       21.0665    -0.0405563      -4.34965      0.235539      0.171617      0.229860      0.248027      0.291985      0.293255      0.316763
  86   2 1743.9254    0.4027  0.5909  8.9654 -0.0001       13.6338  0.0135   0.0059   0.0271    0.0341   0.0000       1.91813   441.2694     -0.447810       21.8499     -0.255168      -4.50462     0.0775791      0.211681      0.273739      0.312071      0.356490      0.375409      0.404755
  86   3 2028.3264    0.7803  1.0442  9.4836  0.0000       7.76777  0.0201   0.0086   0.0365    0.0547   0.0000       1.00208   442.0550      0.207571       22.2662     -0.467216      -3.95370      0.116031      0.271142      0.362084      0.396479      0.451514      0.489600      0.505133
  86   4 2294.1121    1.3542  1.4862 10.4137  0.0000       4.59056  0.0248   0.0125   0.0464    0.0488   0.0000      0.665747   442.0841     0.0630812       21.8535      0.242883      -3.03609     -0.203527      0.322616      0.433821      0.486804      0.547804      0.586914      0.618802
  86   5 2537.2588    2.1978  1.6547 11.2805  0.0000       3.04878  0.0262   0.0191   0.0474    0.0472   0.0000      0.518160   442.3662      0.176512       20.9414      0.220078      -3.16321     0.0967052      0.339008      0.449219      0.497515      0.566858      0.590437      0.630646
  86   6 2771.5220    3.3445  1.5328 12.0358  0.0000       2.30595  0.0234   0.0290   0.0429    0.0485   0.0000      0.496958   442.3621      0.818732       21.4017       1.42046      -2.95337      -1.03642      0.307603      0.409380      0.468016      0.521281      0.549845      0.578576
  86   7 2999.0170    4.4436  1.4489 12.7378 -0.0000       1.17338  0.0226   0.0398   0.0421    0.0510   0.0000      0.505156   442.6963     -0.403680       22.5502       1.22557      -3.54811      0.231780      0.297842      0.392579      0.439122      0.496063      0.524836      0.547125
  86   8 3218.5907    4.5404  1.8506 12.6922  0.0000       1.93402  0.0262   0.0360   0.0473    0.0417   0.0000      0.372668   442.7842      0.110839       21.2998     -0.858797      -3.48539     -0.272182      0.327556      0.452753      0.501220      0.587271      0.602555      0.656472
  86   9 3432.7852    3.5924  3.3634 12.0249  0.0000      0.372696  0.0399   0.0209   0.0710    0.0322   0.0000      0.216150   442.3572      0.220395       22.3114      -1.00218      -1.34502       2.19231      0.508669      0.684788      0.778926      0.859378      0.914300      0.962423
  86  10 3643.2301    2.7175  6.2362 11.6089  0.0002      0.230307  0.0797   0.0114   0.1263    0.0267   0.0000      0.150788   442.6930     -0.144775       20.1043      0.758468      -1.40727       2.61433      0.853170       1.16070       1.32793       1.45689       1.59507       1.67268
  87   1 1408.0362    0.1571  0.2344  8.9284  0.0000       36.0792  0.0101   0.0043   0.0207    0.0179   0.0000       13.4196   440.0885     0.0221885       21.6296     -0.489079      -3.86867      0.114879      0.160281      0.217700      0.245839      0.284427      0.305956      0.310169
  87   2 1751.5073    0.4118  0.5693  9.0497  0.0000       16.9550  0.0130   0.0060   0.0266    0.0323   0.0000       2.04033   441.1642    -0.0234305       21.9063      0.192377      -4.55261     -0.140967      0.191636      0.270523      0.295731      0.344616      0.381129      0.381744
  87   3 2037.1083    0.7867  1.0846  9.6478  0.0000       7.25343  0.0203   0.0087   0.0396    0.0501   0.0000       1.05302   441.3669     -0.284484       21.6387     -0.167843      -3.51840     -0.110967      0.255945      0.357170      0.402604      0.451539      0.483793      0.509629
  87   4 2303.8089    1.3840  1.4463 10.4925 -0.0001       4.16746  0.0248   0.0129   0.0459    0.0511   0.0000      0.749440   442.4565    -0.0944464       21.1834    -0.0436837      -3.85566       1.21758      0.307969      0.413782      0.452159      0.515307      0.551091      0.577391
  87   5 2547.7271    2.2481  1.6446 11.3149  0.0000       2.13540  0.0260   0.0190   0.0467    0.0469   0.0000      0.557514   442.4203      0.246323       22.3614      0.878931      -4.40573     -0.277830      0.327220      0.456783      0.510131      0.585393      0.612180      0.642247
  87   6 2783.1261    3.3774  1.4906 12.0975  0.0000      0.958499  0.0233   0.0296   0.0423    0.0505   0.0000      0.512362   442.5695      0.480734       22.6365    -0.0626646      -4.11338    -0.0936783      0.293728      0.398226      0.450595      0.504287      0.534621      0.578422
  87   7 3011.4910    4.4966  1.3800 12.7915  0.0004       1.44105  0.0219   0.0413   0.0402    0.0529   0.0000      0.556364   442.9560     -0.214654       21.9562      0.949736      -3.57789     -0.126118      0.285386      0.388547      0.425531      0.487084      0.515387      0.541042
  87   8 3231.7034    4.5041  1.9418 12.7189  0.0000      0.290786  0.0274   0.0351   0.0490    0.0407   0.0000      0.357930   442.2552      0.623453       21.4422     -0.922026      -3.50495      0.346789      0.342835      0.471261      0.513022      0.591932      0.615758      0.652739
  87   9 3446.9309    3.5389  3.6445 11.9083  0.0000      0.588381  0.0420   0.0193   0.0749    0.0323   0.0000      0.169823   442.3102      -1.80343       22.1374       1.48538      -2.75308      -1.27085      0.514575      0.699042      0.792221      0.889378      0.946549       1.00589
  87  10 3658.0754    2.6040  6.2111 11.6439  0.0002      0.464732  0.0828   0.0112   0.1284    0.0262   0.0000      0.164954   441.0254      0.122401       21.5584       3.55859      -3.61172     0.0855978      0.863906       1.18564       1.34121       1.50323       1.58976       1.67949
  88   1 1414.9183    0.1507  0.2148  8.9723  0.0000       44.3699  0.0100   0.0044   0.0189    0.0173   0.0000       15.6694   440.1581    -0.0653222       21.5850      0.154851      -3.97712     0.0645105      0.147996      0.208556      0.233830      0.256914      0.285186      0.284622
  88   2 1758.9593    0.4312  0.5908  9.1089  0.0003       15.1499  0.0130   0.0063   0.0274    0.0332   0.0000       1.88506   440.6847     -0.160999       22.0527      0.652587      -4.14579     -0.217888      0.199101      0.268087      0.306476      0.338359      0.374184      0.390433
  88   3 2045.9070    0.7986  1.0484  9.6483  0.0000       7.48059  0.0198   0.0088   0.0374    0.0520   0.0000       1.04223   441.7550    -0.0489939       22.0335      0.936486      -3.84180     -0.144241      0.260776      0.347636      0.397542      0.448731      0.487806      0.502115
  88   4 2313.5170    1.4418  1.5992 10.2637  0.0000       5.11301  0.0258   0.0122   0.0448    0.0504   0.0000      0.571154   441.9698     -0.357811       21.0524    -0.0346844      -3.26738      0.551000      0.330119      0.444727      0.504506      0.587691      0.619732      0.647654
  88   5 2558.3553    2.2983  1.6794 11.2826  0.0000       3.59183  0.0255   0.0190   0.0469    0.0458   0.0000      0.494549   442.1342      0.170476       22.6698      0.401293      -4.57088     -0.318424      0.317729      0.440914      0.497002      0.555871      0.595624      0.640925
  88   6 2794.7619    3.4283  1.4417 12.3106  0.0000       2.12626  0.0228   0.0311   0.0433    0.0486   0.0000      0.581853   443.0976     -0.109646       22.2055      0.330930      -3.96786     -0.476837      0.278785      0.382191      0.425763      0.484005      0.515511      0.531109
  88   7 3023.9110    4.5141  1.3881 12.8024  0.0006       1.75298  0.0223   0.0409   0.0394    0.0518   0.0000      0.576124   442.9008     -0.184882       21.5413      0.801712      -4.23470       1.16379      0.282869      0.384128      0.426339      0.484391      0.525165      0.550793
  88   8 3244.9665    4.3573  2.0488 12.5750  0.0000      0.566998  0.0282   0.0321   0.0502    0.0394   0.0000      0.345544   442.3145    -0.0270162       22.2525      0.302521      -3.52212       1.01722      0.349582      0.484979      0.530850      0.604530      0.654465      0.686653
  88   9 3460.9406    3.4578  3.6832 11.9391 -0.0002      0.468252  0.0428   0.0189   0.0765    0.0319   0.0000      0.175493   442.8285      -1.21365       22.9647       1.25776      -3.19410       1.13641      0.519314      0.704000      0.800226      0.890580      0.959004      0.991608
  88  10 3673.0374    2.5689  6.8486 11.6019 -0.0017      0.701211  0.0905   0.0103   0.1409    0.0247   0.0000      0.158661   442.2662     0.0366674       23.2024      0.315608      -4.63413       1.08224      0.935878       1.26490       1.43908       1.60337       1.73058       1.81561
  89   0  959.5837    0.0252  0.0051  9.2018  0.0010       162.301  0.0122   0.0057   0.0043    0.0132   0.0000       8386.08   437.3814    -0.0840122       19.7865      0.119093      -2.37587      0.271331      0.172123      0.155407      0.280074      0.288303      0.313984      0.302751
  89   1 1421.7496    0.1587  0.2192  8.9260  0.0000       28.3578  0.0095   0.0043   0.0190    0.0171   0.0000       13.8848   440.2160     -0.230267       21.7585      0.386920      -4.03933     -0.557666      0.141284      0.198273      0.227966      0.232800      0.264506      0.252814
  89   2 1766.3720    0.4314  0.5856  9.0644  0.0000       14.9349  0.0128   0.0062   0.0267    0.0334   0.0000       1.84920   440.7318     -0.287135       22.4019     -0.103466      -3.94122      0.306889      0.189149      0.250232      0.287555      0.316595      0.345752      0.358035
  89   3 2054.6120    0.8378  1.0287  9.6306  0.0000       8.35183  0.0189   0.0090   0.0366    0.0517   0.0000       1.03158   441.9017     -0.153120       22.2416      0.901802      -4.52687     -0.310435      0.239905      0.327968      0.373122      0.413349      0.439636      0.460870
  89   4 2323.0187    1.4254  1.5066 10.5138  0.0000       4.45681  0.0252   0.0132   0.0465    0.0513   0.0000      0.674754   441.9664      0.563060       21.6985     -0.121980      -2.78214     -0.145809      0.310474      0.434315      0.478924      0.550790      0.576266      0.604311
  89   5 2568.7037    2.3259  1.7157 11.3366  0.0000       2.68438  0.0260   0.0190   0.0476    0.0439   0.0000      0.516408   442.2073     0.0818819       21.6044      0.582377      -3.63506     -0.190644      0.318591      0.424112      0.498251      0.535351      0.580032      0.609127
  89   6 2806.2278    3.4272  1.4785 12.2954  0.0000       1.22900  0.0232   0.0304   0.0425    0.0456   0.0000      0.518293   443.0314     -0.210361       22.6486     -0.127875      -3.90597     0.0134090      0.287856      0.394146      0.442115      0.497345      0.523052      0.547747
  89   7 3036.2644    4.5009  1.4514 12.7623  0.0000       2.13549  0.0222   0.0398   0.0413    0.0483   0.0000      0.485631   442.4319     -0.457371       21.7046   0.000688218      -3.09761     -0.123943      0.271156      0.375607      0.407290      0.476211      0.501855      0.525830
  89   8 3258.1121    4.2761  2.1421 12.5652  0.0001       1.09285  0.0288   0.0309   0.0524    0.0376   0.0000      0.325807   442.7185      0.664507       21.2756       1.00458      -3.82945      0.332003      0.353035      0.481219      0.541851      0.612661      0.631204      0.670421
  89   9 3475.0140    3.4100  3.8121 11.9552 -0.0006      0.817356  0.0444   0.0185   0.0791    0.0308   0.0000      0.190494   441.7315    -0.0955397       22.5958       2.53663      -2.25837      -1.64985      0.535973      0.726539      0.826096      0.916127      0.979580       1.01860
  89  10 3687.6768    2.6104  7.1177 11.5118  0.0004      0.556032  0.0913   0.0102   0.1400    0.0248   0.0000      0.152587   441.0987     0.0648455       22.3548      -1.67892      -3.72460      -1.21525      0.931643       1.25299       1.45440       1.58824       1.73724       1.79134
  90   1 1428.5241    0.1573  0.2205  8.9196  0.0000       32.4228  0.0096   0.0044   0.0190    0.0175   0.0000       13.7967   439.9245     -0.205270       21.6173      0.264192      -3.75297    0.00358538      0.160185      0.192393      0.227115      0.270379      0.277538      0.288761
  90   2 1773.7205    0.4437  0.7077  8.9619  0.0000       10.9065  0.0146   0.0059   0.0312    0.0375   0.0000       1.60785   440.8412     -0.360933       21.6514      0.426782      -3.95905     -0.126304      0.209734      0.287252      0.327892      0.370677      0.390218      0.402120
  90   3 2063.2841    0.8388  1.0536  9.7283  0.0005       9.13291  0.0194   0.0091   0.0378    0.0504   0.0000       1.05718   441.7015     -0.182581       22.7824      0.364692      -4.15963    -0.0254667      0.250394      0.327892      0.375159      0.433713      0.462812      0.477286
  90   4 2332.5886    1.4637  1.5830 10.5670  0.0000       4.78460  0.0262   0.0128   0.0468    0.0456   0.0000      0.645347   442.2668      -1.17221       21.9756      0.348022      -4.08027      0.799768      0.307643      0.418099      0.466079      0.534531      0.557455      0.587331
  90   5 2579.0867    2.3752  1.6806 11.3565  0.0001       3.37631  0.0257   0.0195   0.0460    0.0450   0.0000      0.509150   442.8800      0.463156       21.9273      0.396715      -2.93453      -1.09551      0.308512      0.417517      0.471306      0.532753      0.566618      0.599131
  90   6 2817.6671    3.4563  1.4838 12.3081  0.0000       1.41633  0.0235   0.0304   0.0428    0.0465   0.0000      0.604894   443.1363      0.269209       21.7042      0.379682      -3.66627     -0.350473      0.284389      0.389618      0.438757      0.497116      0.509666      0.542669
  90   7 3048.4616    4.5190  1.4761 12.8709  0.0000      0.601488  0.0234   0.0397   0.0411    0.0457   0.0000      0.511532   442.7165     -0.149022       21.5034      0.566494      -3.76437       1.21021      0.281628      0.389388      0.423254      0.487834      0.518496      0.550094
  90   8 3271.1548    4.3607  2.2466 12.4243 -0.0000      0.977475  0.0285   0.0301   0.0523    0.0376   0.0000      0.263900   442.7171     -0.838085       22.3455       1.42889      -4.76147     -0.497922      0.349488      0.483056      0.543046      0.618540      0.647291      0.672448
  90   9 3488.7355    3.3586  3.9720 11.8891  0.0006      0.644873  0.0457   0.0177   0.0818    0.0312   0.0000      0.186848   443.0909     -0.149285       23.3731       1.03500      -3.54859     -0.137459      0.544807      0.733931      0.835300      0.925863      0.996966       1.04085
  91   1 1435.2555    0.1616  0.2280  8.9419  0.0000       21.1549  0.0097   0.0043   0.0197    0.0176   0.0000       13.1859   439.9167    -0.0491968       21.8375     -0.351633      -4.39443     0.0465687      0.139864      0.170836      0.219025      0.252481      0.257561      0.283361
  91   2 1781.0231    0.4491  0.6373  9.0334  0.0000       15.4084  0.0134   0.0061   0.0278    0.0354   0.0000       1.78859   440.9837    -0.0982181       21.5123      0.305046      -4.05262      0.141448      0.189823      0.259237      0.298246      0.326620      0.348657      0.372776
  91   3 2071.8559    0.8934  1.0964  9.5171  0.0000       7.29814  0.0194   0.0091   0.0359    0.0571   0.0000      0.917338   442.0872     -0.342145       21.8309    -0.0889926      -4.36368     -0.258136      0.240940      0.329062      0.379190      0.409378      0.445802      0.456921
  91   4 2341.9961    1.4903  1.5921 10.4845  0.0000       5.01468  0.0252   0.0127   0.0464    0.0463   0.0000      0.616766   442.2176     -0.213885       22.5923       1.48830      -4.65589     -0.847541      0.301281      0.413367      0.459195      0.524481      0.541390      0.567812
  91   5 2589.3684    2.4358  1.7971 11.3029  0.0002       2.33555  0.0267   0.0190   0.0461    0.0440   0.0000      0.448133   442.2964      0.669616       22.7196      0.289708      -4.65655      0.309435      0.315485      0.424077      0.485730      0.535159      0.567998      0.602162
  91   6 2829.0956    3.5532  1.4813 12.3107  0.0000       2.46071  0.0232   0.0309   0.0416    0.0467   0.0000      0.536975   442.3272      0.876827       22.6374      0.585153      -3.86647      0.144912      0.277978      0.370396      0.426949      0.475642      0.501044      0.530724
  91   7 3060.6514    4.5540  1.4749 12.7970 -0.0004       1.39492  0.0223   0.0394   0.0413    0.0486   0.0000      0.541155   442.9292     -0.267106       21.6315     -0.278396      -4.98068     -0.333601      0.281472      0.365607      0.415580      0.467318      0.500790      0.525162
  91   8 3284.1053    4.2953  2.3442 12.3159  0.0000      0.472906  0.0294   0.0286   0.0528    0.0389   0.0000      0.283341   442.9965     -0.918511       23.3784       1.21533      -3.81048    -0.0302697      0.359480      0.483683      0.544313      0.607364      0.647173      0.677635
  91   9 3502.4505    3.3576  4.2633 11.7970 -0.0013      0.269608  0.0492   0.0167   0.0844    0.0319   0.0000      0.197403   443.0444     -0.216699       24.1597       1.34732      -4.29203      0.506223      0.558139      0.765927      0.866989      0.972368       1.03269       1.07322
  92   1 1441.9257    0.1730  0.2339  8.9358  0.0000       47.9141  0.0094   0.0044   0.0183    0.0181   0.0000       11.6385   439.8127     -0.200880       21.9555      0.416355      -4.08679      0.199385      0.133685      0.182582      0.203882      0.247687      0.237808      0.264680
  92   2 1788.2583    0.4686  0.6571  9.0233  0.0000       15.0728  0.0141   0.0062   0.0276    0.0377   0.0000       1.62881   440.4556     -0.168939       21.7734      0.766375      -4.21363     -0.314989      0.192733      0.270157      0.289286      0.340286      0.366810      0.372236
  92   3 2080.3958    0.8748  1.1451  9.6498  0.0000       6.21392  0.0211   0.0089   0.0382    0.0550   0.0000       1.00611   441.8570     -0.396619       22.0417      0.227669      -4.13948      0.363697      0.250373      0.339273      0.379245      0.427564      0.458066      0.487678
  92   4 2351.3336    1.5317  1.6577 10.6441  0.0000       4.06056  0.0262   0.0129   0.0481    0.0434   0.0000      0.641526   441.7803     -0.926927       22.1109       1.10805      -3.44576     -0.390594      0.305426      0.415881      0.469799      0.521848      0.559919      0.581726
  92   5 2599.5835    2.5290  1.7666 11.4034  0.0000       1.29906  0.0254   0.0198   0.0465    0.0434   0.0000      0.457485   442.0774     -0.229468       22.9030      0.315257      -3.53689      0.216707      0.303600      0.419380      0.465838      0.513145      0.555346      0.582951
  92   6 2840.4149    3.6932  1.4676 12.2276  0.0000       1.21297  0.0223   0.0318   0.0405    0.0510   0.0000      0.495758   442.5223     -0.407829       22.4795      0.780115      -4.22052      -1.20262      0.271058      0.358522      0.407406      0.455618      0.493232      0.501786
  92   7 3072.7304    4.6044  1.4691 12.9064  0.0002       1.23775  0.0226   0.0402   0.0410    0.0468   0.0000      0.524700   442.5737    -0.0570234       22.3235      0.312141      -3.78132      0.376292      0.269787      0.366122      0.403039      0.472136      0.500836      0.528678
  92   8 3297.0188    4.2725  2.4377 12.3390 -0.0000      0.585135  0.0304   0.0282   0.0547    0.0385   0.0000      0.259754   443.3271     -0.522137       22.0284       2.00721      -3.78695       1.05226      0.362951      0.490305      0.546824      0.635819      0.676747      0.712676
  92   9 3516.3028    3.1431  4.3181 11.8849 -0.0000      0.757773  0.0522   0.0157   0.0911    0.0303   0.0000      0.190034   442.3156      0.365052       22.3128       1.46980      -2.29393      0.875787      0.573134      0.785779      0.870799       1.00506       1.07819       1.12349
  93   0  980.3372    0.0347  0.0182  9.1656  0.0131       37.0650  0.0188   0.0059   0.0119    0.0130   0.0000       1962.75   436.4982      0.116629       21.9309      0.328697      -4.45184      0.136085      0.275091      0.270955      0.435290      0.601898      0.408175      0.453716
  93   1 1448.5655    0.1676  0.2496  8.9283  0.0000       30.8534  0.0099   0.0043   0.0198    0.0180   0.0000       11.4837   439.8142     -0.288689       22.1262     -0.332778      -4.34930     -0.157846      0.144029      0.191329      0.222704      0.272446      0.276351      0.274015
  93   2 1795.4098    0.4658  0.6517  9.1316 -0.0002       15.0378  0.0135   0.0062   0.0281    0.0346   0.0000       1.73093   440.8661     -0.455208       21.5862     -0.173159      -4.05985      0.134700      0.186191      0.247946      0.281498      0.316977      0.346346      0.367683
  93   3 2088.9056    0.8968  1.1418  9.7724  0.0000       8.42129  0.0211   0.0093   0.0383    0.0537   0.0000       1.03044   441.6678      0.669514       21.4773      0.220259      -3.90304      0.475197      0.254695      0.330566      0.377311      0.433648      0.455075      0.471734
  93   4 2360.5694    1.5587  1.6722 10.5818  0.0000       4.70746  0.0256   0.0129   0.0473    0.0448   0.0000      0.648172   441.9687      0.247809       22.8553      0.434394      -2.59342      0.326593      0.298237      0.410656      0.451342      0.516377      0.558924      0.593062
  93   5 2609.7438    2.5094  1.7900 11.4363  0.0000      0.574395  0.0261   0.0195   0.0475    0.0437   0.0000      0.475404   442.5657      0.207827       22.2053     0.0205370      -3.78211      0.430968      0.308935      0.415057      0.469147      0.524448      0.559407      0.597650
  93   6 2851.6834    3.7510  1.5617 12.2659  0.0000       1.32122  0.0232   0.0311   0.0418    0.0471   0.0000      0.431965   442.5210     -0.933216       22.0243     0.0665149      -3.41943     -0.621201      0.283038      0.392749      0.441050      0.499564      0.523789      0.566299
  93   7 3084.7814    4.6172  1.6085 12.7582  0.0000       1.33672  0.0233   0.0376   0.0428    0.0447   0.0000      0.459887   443.1515     -0.255766       21.9621     0.0209935      -3.95386     -0.920759      0.277724      0.381884      0.426983      0.483870      0.509478      0.533138
  93   8 3309.8111    4.2068  2.4957 12.3371  0.0001      0.466096  0.0310   0.0269   0.0554    0.0358   0.0000      0.255170   443.0506      0.113560       22.2825     -0.624985      -2.82293      -1.15760      0.363021      0.498656      0.563650      0.633354      0.676881      0.701352
  93   9 3530.1035    3.2274  4.7835 11.7976  0.0001       1.05561  0.0561   0.0148   0.0951    0.0299   0.0000      0.168498   443.7045     -0.706169       22.4490       2.01203      -3.83724    -0.0442162      0.599933      0.816440      0.917386       1.03720       1.10105       1.15459
  94   0  985.4565    0.0358  0.0181  9.1782  0.0000       124.171  0.0152   0.0062   0.0100    0.0131   0.0000       1927.16   437.1250     -0.774828       21.8889      0.536086      -3.95698     -0.125606      0.203620      0.302289      0.327304      0.400048      0.315354      0.426410
  94   1 1455.1702    0.1798  0.2301  8.9054 -0.0001       41.1566  0.0089   0.0045   0.0185    0.0178   0.0000       11.0042   440.0125    -0.0366975       21.5022      0.291288      -4.09933    -0.0978261      0.139776      0.197291      0.233201      0.279092      0.295771      0.323434
  94   2 1802.5119    0.4832  0.6435  9.1558  0.0000       14.2222  0.0134   0.0064   0.0268    0.0350   0.0000       1.69892   440.5388      0.349084       21.8338     -0.122992      -3.79670      0.460841      0.180967      0.246821      0.283243      0.310864      0.330922      0.349328
  94   3 2097.3721    0.9212  1.1704  9.8415  0.0000       8.15761  0.0214   0.0094   0.0388    0.0510   0.0000       1.03892   441.9706      0.125996       21.5196    -0.0196974      -4.22799      -1.14831      0.242027      0.333525      0.371116      0.424203      0.432124      0.468403
  94   4 2369.7250    1.6117  1.7256 10.5613  0.0001       3.03013  0.0265   0.0129   0.0469    0.0455   0.0000      0.548796   442.4482      0.147970       21.1542      0.347384      -3.34664     -0.228587      0.302253      0.416888      0.460173      0.511979      0.553176      0.592354
  94   5 2620.0065    2.5507  1.6774 11.6132 -0.0001       2.66064  0.0253   0.0208   0.0461    0.0421   0.0000      0.599500   442.4993     -0.163167       21.6468      0.889308      -4.03401      0.292350      0.291941      0.398474      0.454041      0.506224      0.524042      0.555479
  94   6 2862.7976    3.7447  1.4621 12.5313  0.0000      0.240504  0.0227   0.0326   0.0412    0.0439   0.0000      0.551073   442.7914    -0.0331697       23.0522     -0.798471      -4.55719      0.716136      0.260661      0.354470      0.395614      0.447725      0.476631      0.495331
  94   7 3096.7535    4.6210  1.6717 12.6710 -0.0001       1.22112  0.0239   0.0363   0.0427    0.0439   0.0000      0.370316   442.2199      0.474971       21.7909      0.777873      -4.12988     -0.931778      0.275678      0.377628      0.423005      0.485673      0.514978      0.541314
  94   8 3322.6210    4.1597  2.6898 12.2543  0.0000      0.754012  0.0320   0.0255   0.0579    0.0353   0.0000      0.248335   442.7970     -0.243182       22.8171      0.405666      -2.95498      0.806512      0.372041      0.499652      0.570627      0.639111      0.688101      0.714123
  94   9 3543.5156    3.1852  4.9966 11.7604 -0.0012      0.350415  0.0593   0.0141   0.0987    0.0306   0.0000      0.173419   442.4827      0.120601       19.8876       2.80176      -3.85851      0.204367      0.614818      0.851105      0.956425       1.08119       1.14856       1.20858
  95   1 1461.7013    0.1831  0.2965  8.9069  0.0000       28.0449  0.0104   0.0042   0.0223    0.0185   0.0000       9.16959   439.6937     -0.264660       21.6623     -0.163314      -4.11160     -0.123365      0.141576      0.192066      0.223002      0.255524      0.262843      0.282767
  95   2 1809.5820    0.4850  0.7378  9.1334  0.0000       13.1502  0.0150   0.0061   0.0299    0.0361   0.0000       1.59779   440.8386      0.309296       22.0917     -0.228985      -4.22495    -0.0137137      0.199527      0.263730      0.297773      0.326919      0.362765      0.376733
  95   3 2105.7438    0.9093  1.1866  9.9708  0.0002       7.52856  0.0217   0.0094   0.0406    0.0484   0.0000       1.08380   441.7689      0.712488       21.9610      0.444177      -4.92486       1.45229      0.251199      0.343839      0.389991      0.457002      0.480752      0.516449
  95   4 2378.8397    1.6530  1.7916 10.5210  0.0000       2.76089  0.0264   0.0128   0.0481    0.0469   0.0000      0.528089   442.1483      0.167100       21.7529     -0.560869      -3.63207      0.635698      0.304322      0.404188      0.459127      0.509838      0.550508      0.577326
  95   5 2630.0901    2.5970  1.7758 11.5224  0.0000       1.87041  0.0259   0.0202   0.0471    0.0439   0.0000      0.487793   443.0449     -0.461853       22.1292     0.0802342      -3.61740     -0.107076      0.295943      0.407132      0.452728      0.509078      0.535780      0.560114
  95   6 2873.9755    3.8669  1.4814 12.4546  0.0000       1.12519  0.0225   0.0330   0.0411    0.0487   0.0000      0.573304   442.1140      0.147905       21.7488      0.314451      -4.20563     -0.307662      0.267996      0.360158      0.409916      0.455765      0.483801      0.518012
  95   7 3108.5988    4.6633  1.6526 12.8128  0.0000      0.323823  0.0243   0.0374   0.0432    0.0440   0.0000      0.462887   443.0996     -0.395774       21.7994      0.665836      -4.33323     -0.349452      0.273678      0.373578      0.422204      0.469725      0.492015      0.520816
  95   8 3335.3268    4.0251  2.5919 12.4194  0.0000      0.456490  0.0324   0.0256   0.0582    0.0338   0.0000      0.246452   443.2817     -0.607386       21.9265      0.134196      -3.31679     -0.766442      0.368517      0.497403      0.564487      0.629906      0.682221      0.709635
  95   9 3557.0937    3.0172  4.8849 11.7895 -0.0020      0.647007  0.0605   0.0136   0.0999    0.0299   0.0000      0.186442   443.0319      0.385051       20.3030       1.85821      -5.14593      0.159984      0.635314      0.848741      0.975728       1.08571       1.17140       1.22629
  96   1 1468.2263    0.1893  0.3044  8.8522  0.0000       33.9819  0.0109   0.0042   0.0207    0.0186   0.0000       8.36316   439.7350     -0.396718       22.1711       1.00815      -4.67122     -0.161586      0.145088      0.197234      0.234457      0.253047      0.283758      0.279898
  96   2 1816.5704    0.4987  0.7091  9.1028  0.0000       10.9815  0.0141   0.0063   0.0294    0.0384   0.0000       1.54588   440.7773      0.112196       21.8189     -0.111961      -4.45734     -0.225672      0.195760      0.256906      0.304392      0.332729      0.356791      0.371998
  96   3 2114.1178    0.9466  1.2389  9.8517  0.0001       7.60890  0.0219   0.0093   0.0400    0.0497   0.0000      0.950797   441.4257     -0.222073       22.5341      0.273142      -3.43618      0.967377      0.246658      0.340635      0.379431      0.435298      0.453216      0.471049
  96   4 2387.9171    1.6619  1.7593 10.6737  0.0000       3.00688  0.0270   0.0132   0.0472    0.0445   0.0000      0.537465   441.6537      0.243879       22.2788      0.390547      -3.58357      -1.26004      0.307308      0.420049      0.475357      0.535071      0.567002      0.610568
  96   5 2640.1546    2.6563  1.8412 11.4899  0.0003       2.47622  0.0260   0.0200   0.0474    0.0424   0.0000      0.425877   442.8751     0.0996703       21.7186     -0.875978      -4.38976      0.287785      0.293059      0.402098      0.443025      0.499072      0.533058      0.559202
  96   6 2885.0979    3.8384  1.5103 12.5242  0.0000       2.16489  0.0232   0.0327   0.0421    0.0460   0.0000      0.534568   442.1114      0.118385       21.9224      0.871602      -3.05048     -0.166495      0.261051      0.358053      0.401911      0.462159      0.488999      0.508097
  96   7 3120.5198    4.6536  1.7021 12.7363  0.0002       1.55286  0.0246   0.0360   0.0439    0.0426   0.0000      0.437002   442.6558     -0.336975       22.6265      0.574726      -3.26637      0.146384      0.268456      0.380475      0.414398      0.469747      0.496246      0.524655
  96   8 3348.0545    4.0767  2.7252 12.2465 -0.0001       1.11500  0.0326   0.0249   0.0584    0.0353   0.0000      0.237235   443.2238      -1.24714       22.3570       1.00464      -2.63418     -0.122082      0.369885      0.506670      0.568511      0.641869      0.693298      0.723672
  96   9 3570.6914    3.0785  5.4451 11.7303  0.0012       1.02822  0.0652   0.0128   0.1055    0.0281   0.0000      0.181429   443.1925      0.632559       23.0229      -1.10556      -3.99968       1.03016      0.640258      0.863029      0.988977       1.11125       1.18905       1.23539
  97   1 1474.6352    0.1886  0.3332  8.9162  0.0000       27.5510  0.0116   0.0042   0.0235    0.0188   0.0000       7.78015   439.8015      0.246833       21.9613    -0.0238926      -4.47791    -0.0430709      0.151269      0.217760      0.245871      0.268693      0.282881      0.299013
  97   2 1823.5363    0.5079  0.7966  9.0879  0.0000       12.2599  0.0156   0.0062   0.0306    0.0399   0.0000       1.45774   440.2498     -0.250802       21.4812    -0.0204077      -4.20804     -0.555474      0.201888      0.273666      0.307560      0.351723      0.370242      0.381497
  97   3 2122.3799    0.9501  1.3518  9.7149  0.0000       6.32217  0.0231   0.0089   0.0415    0.0534   0.0000      0.837834   442.1858    -0.0231778       22.3192     0.0226185      -3.69640      0.333350      0.261222      0.355332      0.405236      0.461895      0.470127      0.502960
  97   4 2396.9325    1.6675  1.7892 10.7918  0.0000       3.06374  0.0272   0.0133   0.0492    0.0432   0.0000      0.571899   442.2315      0.537737       21.8518      0.438332      -3.97111     -0.416421      0.302223      0.404524      0.459696      0.527844      0.550990      0.580511
[truncated: 188,860 more chars]
