# Supplementary material for: Global-Mode Analysis of Full-Disk Data from the Michelson Doppler Imager and the Helioseismic and Magnetic Imager
Source: Sol Phys. 2018 Jan 31;293(2):29. doi: 10.1007/s11207-017-1201-5 (PMC6566312; doi:10.1007/s11207-017-1201-5)
Supplement: Supplementary file 3 — (TAR 230.0 MB) [file 11207_2017_1201_MOESM3_ESM.tar › MDI/mdifd.4202.36]

   0  15 2228.4584    0.9983  1.0215 10.6685  0.0000  0.1944   0.1884   0.5966    0.7270   0.0000    -0.0000       0.00000       0.00000       0.00000       0.00000       0.00000       0.00000       0.00000       0.00000       0.00000       0.00000       0.00000       0.00000       0.00000       0.00000       0.00000       0.00000       0.00000       0.00000       0.00000       0.00000       0.00000       0.00000       0.00000       0.00000       0.00000       0.00000       0.00000       0.00000       0.00000       0.00000       0.00000       0.00000       0.00000       0.00000       0.00000       0.00000       0.00000       0.00000       0.00000       0.00000       0.00000       0.00000       0.00000       0.00000       0.00000       0.00000       0.00000       0.00000       0.00000       0.00000       0.00000       0.00000       0.00000       0.00000       0.00000       0.00000       0.00000       0.00000       0.00000       0.00000       0.00000       0.00000       0.00000       0.00000       0.00000       0.00000       0.00000       0.00000       0.00000       0.00000       0.00000
   0  17 2496.0663    2.0424  0.7536 11.0692  0.0000  0.1131   0.3781   0.7437    1.2345   0.0000    -0.0000       0.00000       0.00000       0.00000       0.00000       0.00000       0.00000       0.00000       0.00000       0.00000       0.00000       0.00000       0.00000       0.00000       0.00000       0.00000       0.00000       0.00000       0.00000       0.00000       0.00000       0.00000       0.00000       0.00000       0.00000       0.00000       0.00000       0.00000       0.00000       0.00000       0.00000       0.00000       0.00000       0.00000       0.00000       0.00000       0.00000       0.00000       0.00000       0.00000       0.00000       0.00000       0.00000       0.00000       0.00000       0.00000       0.00000       0.00000       0.00000       0.00000       0.00000       0.00000       0.00000       0.00000       0.00000       0.00000       0.00000       0.00000       0.00000       0.00000       0.00000       0.00000       0.00000       0.00000       0.00000       0.00000       0.00000       0.00000       0.00000       0.00000       0.00000       0.00000
   0  20 2899.0809    3.5227  0.5704  9.3712  0.0000  0.1061   0.5790   0.2687   10.7279   0.0000    -0.0000       0.00000       0.00000       0.00000       0.00000       0.00000       0.00000       0.00000       0.00000       0.00000       0.00000       0.00000       0.00000       0.00000       0.00000       0.00000       0.00000       0.00000       0.00000       0.00000       0.00000       0.00000       0.00000       0.00000       0.00000       0.00000       0.00000       0.00000       0.00000       0.00000       0.00000       0.00000       0.00000       0.00000       0.00000       0.00000       0.00000       0.00000       0.00000       0.00000       0.00000       0.00000       0.00000       0.00000       0.00000       0.00000       0.00000       0.00000       0.00000       0.00000       0.00000       0.00000       0.00000       0.00000       0.00000       0.00000       0.00000       0.00000       0.00000       0.00000       0.00000       0.00000       0.00000       0.00000       0.00000       0.00000       0.00000       0.00000       0.00000       0.00000       0.00000       0.00000
   1  12 1885.0355    0.5827  1.1244  8.3175  0.0000  0.1517   0.0465   0.2129    0.7890   0.0000   541.6525      -6.38570       0.00000       0.00000       0.00000       0.00000       0.00000       0.00000       0.00000       0.00000       0.00000       0.00000       0.00000       0.00000       0.00000       0.00000       0.00000       0.00000       0.00000       0.00000       0.00000       0.00000       0.00000       0.00000       0.00000       0.00000       0.00000       0.00000       0.00000       0.00000       0.00000       0.00000       0.00000       0.00000       0.00000       0.00000       204.482       92.3471       0.00000       0.00000       0.00000       0.00000       0.00000       0.00000       0.00000       0.00000       0.00000       0.00000       0.00000       0.00000       0.00000       0.00000       0.00000       0.00000       0.00000       0.00000       0.00000       0.00000       0.00000       0.00000       0.00000       0.00000       0.00000       0.00000       0.00000       0.00000       0.00000       0.00000       0.00000       0.00000       0.00000       0.00000
   1  14 2156.6183    0.8416  1.5662  9.7851  0.0000  0.1831   0.0659   0.3384    0.4226   0.0000   392.0665       137.546       0.00000       0.00000       0.00000       0.00000       0.00000       0.00000       0.00000       0.00000       0.00000       0.00000       0.00000       0.00000       0.00000       0.00000       0.00000       0.00000       0.00000       0.00000       0.00000       0.00000       0.00000       0.00000       0.00000       0.00000       0.00000       0.00000       0.00000       0.00000       0.00000       0.00000       0.00000       0.00000       0.00000       0.00000       234.814       102.766       0.00000       0.00000       0.00000       0.00000       0.00000       0.00000       0.00000       0.00000       0.00000       0.00000       0.00000       0.00000       0.00000       0.00000       0.00000       0.00000       0.00000       0.00000       0.00000       0.00000       0.00000       0.00000       0.00000       0.00000       0.00000       0.00000       0.00000       0.00000       0.00000       0.00000       0.00000       0.00000       0.00000       0.00000
   1  15 2292.0440    1.3860  0.8054  9.3255  0.0000  0.0788   0.1618   0.4049    1.4059   0.0000   423.1530       29.1802       0.00000       0.00000       0.00000       0.00000       0.00000       0.00000       0.00000       0.00000       0.00000       0.00000       0.00000       0.00000       0.00000       0.00000       0.00000       0.00000       0.00000       0.00000       0.00000       0.00000       0.00000       0.00000       0.00000       0.00000       0.00000       0.00000       0.00000       0.00000       0.00000       0.00000       0.00000       0.00000       0.00000       0.00000       95.7141       47.9235       0.00000       0.00000       0.00000       0.00000       0.00000       0.00000       0.00000       0.00000       0.00000       0.00000       0.00000       0.00000       0.00000       0.00000       0.00000       0.00000       0.00000       0.00000       0.00000       0.00000       0.00000       0.00000       0.00000       0.00000       0.00000       0.00000       0.00000       0.00000       0.00000       0.00000       0.00000       0.00000       0.00000       0.00000
   1  17 2559.0326    2.0883  1.2973  9.0784  0.0000  0.1185   0.1432   0.2565    4.2483   0.0000   272.5706      -97.2589       0.00000       0.00000       0.00000       0.00000       0.00000       0.00000       0.00000       0.00000       0.00000       0.00000       0.00000       0.00000       0.00000       0.00000       0.00000       0.00000       0.00000       0.00000       0.00000       0.00000       0.00000       0.00000       0.00000       0.00000       0.00000       0.00000       0.00000       0.00000       0.00000       0.00000       0.00000       0.00000       0.00000       0.00000       112.928       99.1096       0.00000       0.00000       0.00000       0.00000       0.00000       0.00000       0.00000       0.00000       0.00000       0.00000       0.00000       0.00000       0.00000       0.00000       0.00000       0.00000       0.00000       0.00000       0.00000       0.00000       0.00000       0.00000       0.00000       0.00000       0.00000       0.00000       0.00000       0.00000       0.00000       0.00000       0.00000       0.00000       0.00000       0.00000
   1  19 2828.2293    3.3982  0.5039 12.2267  0.0000  0.0900   0.4472   0.2318    0.5174   0.0000   479.4025       45.6101       0.00000       0.00000       0.00000       0.00000       0.00000       0.00000       0.00000       0.00000       0.00000       0.00000       0.00000       0.00000       0.00000       0.00000       0.00000       0.00000       0.00000       0.00000       0.00000       0.00000       0.00000       0.00000       0.00000       0.00000       0.00000       0.00000       0.00000       0.00000       0.00000       0.00000       0.00000       0.00000       0.00000       0.00000       129.809       43.7882       0.00000       0.00000       0.00000       0.00000       0.00000       0.00000       0.00000       0.00000       0.00000       0.00000       0.00000       0.00000       0.00000       0.00000       0.00000       0.00000       0.00000       0.00000       0.00000       0.00000       0.00000       0.00000       0.00000       0.00000       0.00000       0.00000       0.00000       0.00000       0.00000       0.00000       0.00000       0.00000       0.00000       0.00000
   1  21 3098.2304    4.2430  1.0496 10.2923  0.0000  0.1056   0.2898   0.2251    6.4673   0.0000   416.2274       39.8336       0.00000       0.00000       0.00000       0.00000       0.00000       0.00000       0.00000       0.00000       0.00000       0.00000       0.00000       0.00000       0.00000       0.00000       0.00000       0.00000       0.00000       0.00000       0.00000       0.00000       0.00000       0.00000       0.00000       0.00000       0.00000       0.00000       0.00000       0.00000       0.00000       0.00000       0.00000       0.00000       0.00000       0.00000       100.086       85.6154       0.00000       0.00000       0.00000       0.00000       0.00000       0.00000       0.00000       0.00000       0.00000       0.00000       0.00000       0.00000       0.00000       0.00000       0.00000       0.00000       0.00000       0.00000       0.00000       0.00000       0.00000       0.00000       0.00000       0.00000       0.00000       0.00000       0.00000       0.00000       0.00000       0.00000       0.00000       0.00000       0.00000       0.00000
   1  22 3233.0221    4.1104  1.7511  9.1646  0.0000  0.1313   0.2379   0.3566   14.2426   0.0000   411.8337       44.6283       0.00000       0.00000       0.00000       0.00000       0.00000       0.00000       0.00000       0.00000       0.00000       0.00000       0.00000       0.00000       0.00000       0.00000       0.00000       0.00000       0.00000       0.00000       0.00000       0.00000       0.00000       0.00000       0.00000       0.00000       0.00000       0.00000       0.00000       0.00000       0.00000       0.00000       0.00000       0.00000       0.00000       0.00000       177.231       80.7376       0.00000       0.00000       0.00000       0.00000       0.00000       0.00000       0.00000       0.00000       0.00000       0.00000       0.00000       0.00000       0.00000       0.00000       0.00000       0.00000       0.00000       0.00000       0.00000       0.00000       0.00000       0.00000       0.00000       0.00000       0.00000       0.00000       0.00000       0.00000       0.00000       0.00000       0.00000       0.00000       0.00000       0.00000
   1  24 3504.2429    3.1887  3.1910  4.6357  0.0000  0.1676   0.1388   0.5187  444.1134   0.0000   456.9600       12.5590       0.00000       0.00000       0.00000       0.00000       0.00000       0.00000       0.00000       0.00000       0.00000       0.00000       0.00000       0.00000       0.00000       0.00000       0.00000       0.00000       0.00000       0.00000       0.00000       0.00000       0.00000       0.00000       0.00000       0.00000       0.00000       0.00000       0.00000       0.00000       0.00000       0.00000       0.00000       0.00000       0.00000       0.00000       193.927       122.582       0.00000       0.00000       0.00000       0.00000       0.00000       0.00000       0.00000       0.00000       0.00000       0.00000       0.00000       0.00000       0.00000       0.00000       0.00000       0.00000       0.00000       0.00000       0.00000       0.00000       0.00000       0.00000       0.00000       0.00000       0.00000       0.00000       0.00000       0.00000       0.00000       0.00000       0.00000       0.00000       0.00000       0.00000
   2  12 1945.8072    0.5174  0.7986  9.7317  0.0000  0.1160   0.0451   0.2158    0.2822   0.0000   480.0262       50.0566       31.2888       17.7957       0.00000       0.00000       0.00000       0.00000       0.00000       0.00000       0.00000       0.00000       0.00000       0.00000       0.00000       0.00000       0.00000       0.00000       0.00000       0.00000       0.00000       0.00000       0.00000       0.00000       0.00000       0.00000       0.00000       0.00000       0.00000       0.00000       0.00000       0.00000       0.00000       0.00000       0.00000       0.00000       97.8133       67.8719       39.0033       9.76419       0.00000       0.00000       0.00000       0.00000       0.00000       0.00000       0.00000       0.00000       0.00000       0.00000       0.00000       0.00000       0.00000       0.00000       0.00000       0.00000       0.00000       0.00000       0.00000       0.00000       0.00000       0.00000       0.00000       0.00000       0.00000       0.00000       0.00000       0.00000       0.00000       0.00000       0.00000       0.00000
   2  13 2081.8539    0.7670  0.9762 -4.5087  0.0000  0.0765   0.0466   0.1970 1000.0000   0.0000   311.3964      -25.7376      -12.5991       6.41088       0.00000       0.00000       0.00000       0.00000       0.00000       0.00000       0.00000       0.00000       0.00000       0.00000       0.00000       0.00000       0.00000       0.00000       0.00000       0.00000       0.00000       0.00000       0.00000       0.00000       0.00000       0.00000       0.00000       0.00000       0.00000       0.00000       0.00000       0.00000       0.00000       0.00000       0.00000       0.00000       60.7829       46.0945       22.4782       7.44590       0.00000       0.00000       0.00000       0.00000       0.00000       0.00000       0.00000       0.00000       0.00000       0.00000       0.00000       0.00000       0.00000       0.00000       0.00000       0.00000       0.00000       0.00000       0.00000       0.00000       0.00000       0.00000       0.00000       0.00000       0.00000       0.00000       0.00000       0.00000       0.00000       0.00000       0.00000       0.00000
   2  15 2352.2128    1.2291  0.9088  9.6095  0.0000  0.0798   0.0760   0.1720    0.8015   0.0000   539.7901      -17.4713       36.2918      -7.52658       0.00000       0.00000       0.00000       0.00000       0.00000       0.00000       0.00000       0.00000       0.00000       0.00000       0.00000       0.00000       0.00000       0.00000       0.00000       0.00000       0.00000       0.00000       0.00000       0.00000       0.00000       0.00000       0.00000       0.00000       0.00000       0.00000       0.00000       0.00000       0.00000       0.00000       0.00000       0.00000       67.0891       51.9262       24.9118       8.32206       0.00000       0.00000       0.00000       0.00000       0.00000       0.00000       0.00000       0.00000       0.00000       0.00000       0.00000       0.00000       0.00000       0.00000       0.00000       0.00000       0.00000       0.00000       0.00000       0.00000       0.00000       0.00000       0.00000       0.00000       0.00000       0.00000       0.00000       0.00000       0.00000       0.00000       0.00000       0.00000
   2  16 2485.7892    1.5996  1.3272 -0.0753  0.0000  0.0906   0.0890   0.2018 1000.0000   0.0000   444.7248       97.3985      -77.2324       14.4867       0.00000       0.00000       0.00000       0.00000       0.00000       0.00000       0.00000       0.00000       0.00000       0.00000       0.00000       0.00000       0.00000       0.00000       0.00000       0.00000       0.00000       0.00000       0.00000       0.00000       0.00000       0.00000       0.00000       0.00000       0.00000       0.00000       0.00000       0.00000       0.00000       0.00000       0.00000       0.00000       68.4553       51.0576       36.1477       10.5565       0.00000       0.00000       0.00000       0.00000       0.00000       0.00000       0.00000       0.00000       0.00000       0.00000       0.00000       0.00000       0.00000       0.00000       0.00000       0.00000       0.00000       0.00000       0.00000       0.00000       0.00000       0.00000       0.00000       0.00000       0.00000       0.00000       0.00000       0.00000       0.00000       0.00000       0.00000       0.00000
   2  18 2754.4836    2.7260  1.1738  4.5182  0.0000  0.0707   0.1503   0.2004  760.3338   0.0000   443.8279      -27.4855       5.03352      -5.24857       0.00000       0.00000       0.00000       0.00000       0.00000       0.00000       0.00000       0.00000       0.00000       0.00000       0.00000       0.00000       0.00000       0.00000       0.00000       0.00000       0.00000       0.00000       0.00000       0.00000       0.00000       0.00000       0.00000       0.00000       0.00000       0.00000       0.00000       0.00000       0.00000       0.00000       0.00000       0.00000       52.3613       45.8614       22.9093       9.44802       0.00000       0.00000       0.00000       0.00000       0.00000       0.00000       0.00000       0.00000       0.00000       0.00000       0.00000       0.00000       0.00000       0.00000       0.00000       0.00000       0.00000       0.00000       0.00000       0.00000       0.00000       0.00000       0.00000       0.00000       0.00000       0.00000       0.00000       0.00000       0.00000       0.00000       0.00000       0.00000
   2  19 2889.7081    3.2225  0.8625 12.0956  0.0000  0.0924   0.2029   0.1516    0.6386   0.0000   409.8503       131.829       20.6181       9.31792       0.00000       0.00000       0.00000       0.00000       0.00000       0.00000       0.00000       0.00000       0.00000       0.00000       0.00000       0.00000       0.00000       0.00000       0.00000       0.00000       0.00000       0.00000       0.00000       0.00000       0.00000       0.00000       0.00000       0.00000       0.00000       0.00000       0.00000       0.00000       0.00000       0.00000       0.00000       0.00000       81.9872       61.1153       28.2262       7.93288       0.00000       0.00000       0.00000       0.00000       0.00000       0.00000       0.00000       0.00000       0.00000       0.00000       0.00000       0.00000       0.00000       0.00000       0.00000       0.00000       0.00000       0.00000       0.00000       0.00000       0.00000       0.00000       0.00000       0.00000       0.00000       0.00000       0.00000       0.00000       0.00000       0.00000       0.00000       0.00000
   2  20 3024.8703    4.1703  1.0592  5.2656  0.0000  0.0663   0.2487   0.1949  923.9667   0.0000   433.4475       78.7914      0.214176       12.1130       0.00000       0.00000       0.00000       0.00000       0.00000       0.00000       0.00000       0.00000       0.00000       0.00000       0.00000       0.00000       0.00000       0.00000       0.00000       0.00000       0.00000       0.00000       0.00000       0.00000       0.00000       0.00000       0.00000       0.00000       0.00000       0.00000       0.00000       0.00000       0.00000       0.00000       0.00000       0.00000       50.9867       41.6440       21.5273       8.51225       0.00000       0.00000       0.00000       0.00000       0.00000       0.00000       0.00000       0.00000       0.00000       0.00000       0.00000       0.00000       0.00000       0.00000       0.00000       0.00000       0.00000       0.00000       0.00000       0.00000       0.00000       0.00000       0.00000       0.00000       0.00000       0.00000       0.00000       0.00000       0.00000       0.00000       0.00000       0.00000
   2  22 3295.1080    3.8415  1.9258  9.0799  0.0044  0.0986   0.1717   0.2634    5.9959   0.0000   422.9046       67.5228       59.7613       15.4645       0.00000       0.00000       0.00000       0.00000       0.00000       0.00000       0.00000       0.00000       0.00000       0.00000       0.00000       0.00000       0.00000       0.00000       0.00000       0.00000       0.00000       0.00000       0.00000       0.00000       0.00000       0.00000       0.00000       0.00000       0.00000       0.00000       0.00000       0.00000       0.00000       0.00000       0.00000       0.00000       78.7276       62.4846       32.8250       11.5017       0.00000       0.00000       0.00000       0.00000       0.00000       0.00000       0.00000       0.00000       0.00000       0.00000       0.00000       0.00000       0.00000       0.00000       0.00000       0.00000       0.00000       0.00000       0.00000       0.00000       0.00000       0.00000       0.00000       0.00000       0.00000       0.00000       0.00000       0.00000       0.00000       0.00000       0.00000       0.00000
   2  23 3430.8457    3.2589  2.7245  4.8433 -0.0333  0.1094   0.1234   0.3590    9.7036   0.0000   370.2865      -24.4970      -2.77157      -9.98347       0.00000       0.00000       0.00000       0.00000       0.00000       0.00000       0.00000       0.00000       0.00000       0.00000       0.00000       0.00000       0.00000       0.00000       0.00000       0.00000       0.00000       0.00000       0.00000       0.00000       0.00000       0.00000       0.00000       0.00000       0.00000       0.00000       0.00000       0.00000       0.00000       0.00000       0.00000       0.00000       73.9535       62.9707       40.7599       15.4027       0.00000       0.00000       0.00000       0.00000       0.00000       0.00000       0.00000       0.00000       0.00000       0.00000       0.00000       0.00000       0.00000       0.00000       0.00000       0.00000       0.00000       0.00000       0.00000       0.00000       0.00000       0.00000       0.00000       0.00000       0.00000       0.00000       0.00000       0.00000       0.00000       0.00000       0.00000       0.00000
   3  12 2001.2230    0.6083  0.3115  9.7208  0.0000  0.0518   0.0529   0.0777    0.1529   0.0000   411.5811      -10.1104       31.0428       16.0895      -3.51981      0.220838       0.00000       0.00000       0.00000       0.00000       0.00000       0.00000       0.00000       0.00000       0.00000       0.00000       0.00000       0.00000       0.00000       0.00000       0.00000       0.00000       0.00000       0.00000       0.00000       0.00000       0.00000       0.00000       0.00000       0.00000       0.00000       0.00000       0.00000       0.00000       0.00000       0.00000       19.7787       20.4701       15.6738       12.1473       4.68252       1.87998       0.00000       0.00000       0.00000       0.00000       0.00000       0.00000       0.00000       0.00000       0.00000       0.00000       0.00000       0.00000       0.00000       0.00000       0.00000       0.00000       0.00000       0.00000       0.00000       0.00000       0.00000       0.00000       0.00000       0.00000       0.00000       0.00000       0.00000       0.00000       0.00000       0.00000
   3  13 2137.7035    0.7311  0.6885  9.5775  0.0000  0.0602   0.0485   0.1591    0.2864   0.0000   427.0401       7.32123      -10.1846      -12.4562      -2.51251       3.15199       0.00000       0.00000       0.00000       0.00000       0.00000       0.00000       0.00000       0.00000       0.00000       0.00000       0.00000       0.00000       0.00000       0.00000       0.00000       0.00000       0.00000       0.00000       0.00000       0.00000       0.00000       0.00000       0.00000       0.00000       0.00000       0.00000       0.00000       0.00000       0.00000       0.00000       30.7873       30.0315       21.0233       14.9281       5.21943       1.88832       0.00000       0.00000       0.00000       0.00000       0.00000       0.00000       0.00000       0.00000       0.00000       0.00000       0.00000       0.00000       0.00000       0.00000       0.00000       0.00000       0.00000       0.00000       0.00000       0.00000       0.00000       0.00000       0.00000       0.00000       0.00000       0.00000       0.00000       0.00000       0.00000       0.00000
   3  14 2273.3246    1.0348  0.8261 10.5198  0.0000  0.0655   0.0644   0.1745    0.2849   0.0000   422.5576       17.1481      -11.0850      -23.3508      -8.67355      -1.47097       0.00000       0.00000       0.00000       0.00000       0.00000       0.00000       0.00000       0.00000       0.00000       0.00000       0.00000       0.00000       0.00000       0.00000       0.00000       0.00000       0.00000       0.00000       0.00000       0.00000       0.00000       0.00000       0.00000       0.00000       0.00000       0.00000       0.00000       0.00000       0.00000       0.00000       35.0025       31.5909       23.8773       13.0548       6.15075       1.58743       0.00000       0.00000       0.00000       0.00000       0.00000       0.00000       0.00000       0.00000       0.00000       0.00000       0.00000       0.00000       0.00000       0.00000       0.00000       0.00000       0.00000       0.00000       0.00000       0.00000       0.00000       0.00000       0.00000       0.00000       0.00000       0.00000       0.00000       0.00000       0.00000       0.00000
   3  15 2407.6069    1.3917  1.0329 10.3923 -0.0005  0.0676   0.0754   0.1696    0.4863   0.0000   393.5739       28.4822      -5.79807      -15.2061      -2.19860     -0.849487       0.00000       0.00000       0.00000       0.00000       0.00000       0.00000       0.00000       0.00000       0.00000       0.00000       0.00000       0.00000       0.00000       0.00000       0.00000       0.00000       0.00000       0.00000       0.00000       0.00000       0.00000       0.00000       0.00000       0.00000       0.00000       0.00000       0.00000       0.00000       0.00000       0.00000       31.8847       30.5812       23.0612       16.5806       6.22630       2.05709       0.00000       0.00000       0.00000       0.00000       0.00000       0.00000       0.00000       0.00000       0.00000       0.00000       0.00000       0.00000       0.00000       0.00000       0.00000       0.00000       0.00000       0.00000       0.00000       0.00000       0.00000       0.00000       0.00000       0.00000       0.00000       0.00000       0.00000       0.00000       0.00000       0.00000
   3  16 2541.6867    2.0270  0.9944  9.9495  0.0000  0.0737   0.1038   0.1655    1.3801   0.0000   456.4541       46.1992      -8.97920      -13.8765       4.50782       2.29684       0.00000       0.00000       0.00000       0.00000       0.00000       0.00000       0.00000       0.00000       0.00000       0.00000       0.00000       0.00000       0.00000       0.00000       0.00000       0.00000       0.00000       0.00000       0.00000       0.00000       0.00000       0.00000       0.00000       0.00000       0.00000       0.00000       0.00000       0.00000       0.00000       0.00000       45.7951       43.8492       27.0348       12.9671       5.13406       1.66559       0.00000       0.00000       0.00000       0.00000       0.00000       0.00000       0.00000       0.00000       0.00000       0.00000       0.00000       0.00000       0.00000       0.00000       0.00000       0.00000       0.00000       0.00000       0.00000       0.00000       0.00000       0.00000       0.00000       0.00000       0.00000       0.00000       0.00000       0.00000       0.00000       0.00000
   3  17 2676.1115    2.2664  0.7849 11.7085  0.0000  0.0601   0.1427   0.1543    0.3719   0.0000   380.8768      -5.92069      -19.5132       19.6287       5.37112      -1.91207       0.00000       0.00000       0.00000       0.00000       0.00000       0.00000       0.00000       0.00000       0.00000       0.00000       0.00000       0.00000       0.00000       0.00000       0.00000       0.00000       0.00000       0.00000       0.00000       0.00000       0.00000       0.00000       0.00000       0.00000       0.00000       0.00000       0.00000       0.00000       0.00000       0.00000       30.2946       30.8687       22.5795       10.4073       6.23269       1.71569       0.00000       0.00000       0.00000       0.00000       0.00000       0.00000       0.00000       0.00000       0.00000       0.00000       0.00000       0.00000       0.00000       0.00000       0.00000       0.00000       0.00000       0.00000       0.00000       0.00000       0.00000       0.00000       0.00000       0.00000       0.00000       0.00000       0.00000       0.00000       0.00000       0.00000
   3  18 2811.4252    3.1732  0.8399  4.2149  0.0000  0.0758   0.1757   0.1510  664.3026   0.0000   377.8937     -0.646321       16.5825     -0.674375      -4.28544      -1.93701       0.00000       0.00000       0.00000       0.00000       0.00000       0.00000       0.00000       0.00000       0.00000       0.00000       0.00000       0.00000       0.00000       0.00000       0.00000       0.00000       0.00000       0.00000       0.00000       0.00000       0.00000       0.00000       0.00000       0.00000       0.00000       0.00000       0.00000       0.00000       0.00000       0.00000       51.8016       47.4533       29.0204       13.3228       4.58658       1.14933       0.00000       0.00000       0.00000       0.00000       0.00000       0.00000       0.00000       0.00000       0.00000       0.00000       0.00000       0.00000       0.00000       0.00000       0.00000       0.00000       0.00000       0.00000       0.00000       0.00000       0.00000       0.00000       0.00000       0.00000       0.00000       0.00000       0.00000       0.00000       0.00000       0.00000
   3  19 2946.9877    3.6436  1.1281  5.2322  0.0000  0.0593   0.1870   0.1632  687.4496   0.0000   419.0264       21.5972      -7.21232       18.5075       6.30528      0.660390       0.00000       0.00000       0.00000       0.00000       0.00000       0.00000       0.00000       0.00000       0.00000       0.00000       0.00000       0.00000       0.00000       0.00000       0.00000       0.00000       0.00000       0.00000       0.00000       0.00000       0.00000       0.00000       0.00000       0.00000       0.00000       0.00000       0.00000       0.00000       0.00000       0.00000       31.2090       30.4880       21.8666       12.0831       5.67336       1.64767       0.00000       0.00000       0.00000       0.00000       0.00000       0.00000       0.00000       0.00000       0.00000       0.00000       0.00000       0.00000       0.00000       0.00000       0.00000       0.00000       0.00000       0.00000       0.00000       0.00000       0.00000       0.00000       0.00000       0.00000       0.00000       0.00000       0.00000       0.00000       0.00000       0.00000
   3  21 3217.7529    4.0469  1.4318  4.7294  0.0000  0.0697   0.1859   0.1992 1000.0000   0.0000   449.4773       68.0909      -35.2665       21.9837      -1.84858       1.07293       0.00000       0.00000       0.00000       0.00000       0.00000       0.00000       0.00000       0.00000       0.00000       0.00000       0.00000       0.00000       0.00000       0.00000       0.00000       0.00000       0.00000       0.00000       0.00000       0.00000       0.00000       0.00000       0.00000       0.00000       0.00000       0.00000       0.00000       0.00000       0.00000       0.00000       34.2541       31.5764       25.2771       15.4851       7.03404       2.00494       0.00000       0.00000       0.00000       0.00000       0.00000       0.00000       0.00000       0.00000       0.00000       0.00000       0.00000       0.00000       0.00000       0.00000       0.00000       0.00000       0.00000       0.00000       0.00000       0.00000       0.00000       0.00000       0.00000       0.00000       0.00000       0.00000       0.00000       0.00000       0.00000       0.00000
   3  22 3353.6570    3.5738  1.7339 10.9678  0.0156  0.0719   0.1553   0.2451    1.1036   0.0000   436.0706       71.9005      -12.3453      -9.82957       3.38475       3.88715       0.00000       0.00000       0.00000       0.00000       0.00000       0.00000       0.00000       0.00000       0.00000       0.00000       0.00000       0.00000       0.00000       0.00000       0.00000       0.00000       0.00000       0.00000       0.00000       0.00000       0.00000       0.00000       0.00000       0.00000       0.00000       0.00000       0.00000       0.00000       0.00000       0.00000       37.2664       34.3836       25.9765       16.2593       6.71988       2.03904       0.00000       0.00000       0.00000       0.00000       0.00000       0.00000       0.00000       0.00000       0.00000       0.00000       0.00000       0.00000       0.00000       0.00000       0.00000       0.00000       0.00000       0.00000       0.00000       0.00000       0.00000       0.00000       0.00000       0.00000       0.00000       0.00000       0.00000       0.00000       0.00000       0.00000
   3  23 3489.7043    3.0536  2.4879 10.4606  0.0109  0.0894   0.1101   0.2974    0.8003   0.0000   355.1872      -7.96495       27.2087       24.3602       1.46290      -4.27538       0.00000       0.00000       0.00000       0.00000       0.00000       0.00000       0.00000       0.00000       0.00000       0.00000       0.00000       0.00000       0.00000       0.00000       0.00000       0.00000       0.00000       0.00000       0.00000       0.00000       0.00000       0.00000       0.00000       0.00000       0.00000       0.00000       0.00000       0.00000       0.00000       0.00000       43.9398       44.0598       32.7164       17.1894       8.90931       2.67830       0.00000       0.00000       0.00000       0.00000       0.00000       0.00000       0.00000       0.00000       0.00000       0.00000       0.00000       0.00000       0.00000       0.00000       0.00000       0.00000       0.00000       0.00000       0.00000       0.00000       0.00000       0.00000       0.00000       0.00000       0.00000       0.00000       0.00000       0.00000       0.00000       0.00000
   3  24 3626.1828    2.3804  3.7020 10.9966  0.0000  0.1249   0.0762   0.3750    0.2978   0.0000   521.4837       89.3561       107.244       26.6119      0.878207       1.16261       0.00000       0.00000       0.00000       0.00000       0.00000       0.00000       0.00000       0.00000       0.00000       0.00000       0.00000       0.00000       0.00000       0.00000       0.00000       0.00000       0.00000       0.00000       0.00000       0.00000       0.00000       0.00000       0.00000       0.00000       0.00000       0.00000       0.00000       0.00000       0.00000       0.00000       64.6719       63.9802       45.2719       25.6596       11.6695       3.65854       0.00000       0.00000       0.00000       0.00000       0.00000       0.00000       0.00000       0.00000       0.00000       0.00000       0.00000       0.00000       0.00000       0.00000       0.00000       0.00000       0.00000       0.00000       0.00000       0.00000       0.00000       0.00000       0.00000       0.00000       0.00000       0.00000       0.00000       0.00000       0.00000       0.00000
   4  12 2051.7159    0.7415  0.5156  9.6837 -0.0038  0.0476   0.0491   0.1049    0.1800   0.0000   439.7874      -5.10794      -3.89385       7.39624     -0.509453       1.39019      0.630147      0.207292       0.00000       0.00000       0.00000       0.00000       0.00000       0.00000       0.00000       0.00000       0.00000       0.00000       0.00000       0.00000       0.00000       0.00000       0.00000       0.00000       0.00000       0.00000       0.00000       0.00000       0.00000       0.00000       0.00000       0.00000       0.00000       0.00000       0.00000       0.00000       19.7263       21.5714       16.2154       10.8074       6.29402       2.93958       1.14969      0.293109       0.00000       0.00000       0.00000       0.00000       0.00000       0.00000       0.00000       0.00000       0.00000       0.00000       0.00000       0.00000       0.00000       0.00000       0.00000       0.00000       0.00000       0.00000       0.00000       0.00000       0.00000       0.00000       0.00000       0.00000       0.00000       0.00000       0.00000       0.00000
   4  13 2188.3108    0.8523  0.7134  9.2956 -0.0057  0.0527   0.0479   0.1218    0.4001   0.0000   443.6074       15.8853      -4.91736      -24.7947      -1.04438      -2.67779     -0.829626      0.116668       0.00000       0.00000       0.00000       0.00000       0.00000       0.00000       0.00000       0.00000       0.00000       0.00000       0.00000       0.00000       0.00000       0.00000       0.00000       0.00000       0.00000       0.00000       0.00000       0.00000       0.00000       0.00000       0.00000       0.00000       0.00000       0.00000       0.00000       0.00000       18.2059       19.7541       16.7211       11.5465       7.28971       3.12340       1.33640      0.350814       0.00000       0.00000       0.00000       0.00000       0.00000       0.00000       0.00000       0.00000       0.00000       0.00000       0.00000       0.00000       0.00000       0.00000       0.00000       0.00000       0.00000       0.00000       0.00000       0.00000       0.00000       0.00000       0.00000       0.00000       0.00000       0.00000       0.00000       0.00000
   4  15 2458.4397    1.5856  1.1013  8.9950  0.0166  0.0596   0.0748   0.1742    1.3936   0.0000   409.5207       46.4658      -5.96128      -13.1298       8.36346       9.53867      0.369366     -0.951567       0.00000       0.00000       0.00000       0.00000       0.00000       0.00000       0.00000       0.00000       0.00000       0.00000       0.00000       0.00000       0.00000       0.00000       0.00000       0.00000       0.00000       0.00000       0.00000       0.00000       0.00000       0.00000       0.00000       0.00000       0.00000       0.00000       0.00000       0.00000       23.3599       25.9679       19.2000       14.9470       8.24680       3.92650       1.37411      0.438737       0.00000       0.00000       0.00000       0.00000       0.00000       0.00000       0.00000       0.00000       0.00000       0.00000       0.00000       0.00000       0.00000       0.00000       0.00000       0.00000       0.00000       0.00000       0.00000       0.00000       0.00000       0.00000       0.00000       0.00000       0.00000       0.00000       0.00000       0.00000
   4  16 2592.9150    2.1436  1.0271  2.6302  0.0000  0.0553   0.1000   0.1683 1000.0000   0.0000   423.3530       27.1325      -22.2675      -17.4068      -12.9045      -3.50652       0.00000       0.00000       0.00000       0.00000       0.00000       0.00000       0.00000       0.00000       0.00000       0.00000       0.00000       0.00000       0.00000       0.00000       0.00000       0.00000       0.00000       0.00000       0.00000       0.00000       0.00000       0.00000       0.00000       0.00000       0.00000       0.00000       0.00000       0.00000       0.00000       0.00000       19.6704       22.2828       18.3911       12.2113       7.79416       3.54667       1.59668      0.403545       0.00000       0.00000       0.00000       0.00000       0.00000       0.00000       0.00000       0.00000       0.00000       0.00000       0.00000       0.00000       0.00000       0.00000       0.00000       0.00000       0.00000       0.00000       0.00000       0.00000       0.00000       0.00000       0.00000       0.00000       0.00000       0.00000       0.00000       0.00000
   4  17 2728.3888    2.5794  0.9197 10.9585 -0.0009  0.0702   0.1261   0.1415    0.9241   0.0000   440.7860      -1.26321      -11.0084       16.1602       2.21497      -6.37981     -0.518296     0.0355774       0.00000       0.00000       0.00000       0.00000       0.00000       0.00000       0.00000       0.00000       0.00000       0.00000       0.00000       0.00000       0.00000       0.00000       0.00000       0.00000       0.00000       0.00000       0.00000       0.00000       0.00000       0.00000       0.00000       0.00000       0.00000       0.00000       0.00000       0.00000       21.9369       24.8815       21.9048       14.2941       7.00451       5.15140       1.77346      0.490393       0.00000       0.00000       0.00000       0.00000       0.00000       0.00000       0.00000       0.00000       0.00000       0.00000       0.00000       0.00000       0.00000       0.00000       0.00000       0.00000       0.00000       0.00000       0.00000       0.00000       0.00000       0.00000       0.00000       0.00000       0.00000       0.00000       0.00000       0.00000
   4  18 2864.1912    3.4621  0.7947 10.8075 -0.0103  0.0507   0.1673   0.1096    1.8564   0.0000   420.2518       36.7573       19.0849       10.3757      0.453555      -1.80870       1.75430      0.239784       0.00000       0.00000       0.00000       0.00000       0.00000       0.00000       0.00000       0.00000       0.00000       0.00000       0.00000       0.00000       0.00000       0.00000       0.00000       0.00000       0.00000       0.00000       0.00000       0.00000       0.00000       0.00000       0.00000       0.00000       0.00000       0.00000       0.00000       0.00000       19.3659       19.0923       16.6088       10.8408       7.19449       3.00102       1.37969      0.302455       0.00000       0.00000       0.00000       0.00000       0.00000       0.00000       0.00000       0.00000       0.00000       0.00000       0.00000       0.00000       0.00000       0.00000       0.00000       0.00000       0.00000       0.00000       0.00000       0.00000       0.00000       0.00000       0.00000       0.00000       0.00000       0.00000       0.00000       0.00000
   4  19 3000.1988    3.7747  0.8065 12.0490 -0.0069  0.0568   0.2074   0.1306    0.5817   0.0000   436.8462       51.0468      -19.2672       2.67422       11.1663       2.75788      -1.18001      0.512391       0.00000       0.00000       0.00000       0.00000       0.00000       0.00000       0.00000       0.00000       0.00000       0.00000       0.00000       0.00000       0.00000       0.00000       0.00000       0.00000       0.00000       0.00000       0.00000       0.00000       0.00000       0.00000       0.00000       0.00000       0.00000       0.00000       0.00000       0.00000       22.4860       26.7057       17.7354       15.0780       6.76312       3.76281       1.05445      0.471618       0.00000       0.00000       0.00000       0.00000       0.00000       0.00000       0.00000       0.00000       0.00000       0.00000       0.00000       0.00000       0.00000       0.00000       0.00000       0.00000       0.00000       0.00000       0.00000       0.00000       0.00000       0.00000       0.00000       0.00000       0.00000       0.00000       0.00000       0.00000
   4  20 3136.0114    3.8761  1.0485 12.4596 -0.0096  0.0676   0.1905   0.1443    0.5799   0.0000   417.2360       50.6005      -26.7170       17.0751     0.0721816       3.34521     -0.217503     -0.235465       0.00000       0.00000       0.00000       0.00000       0.00000       0.00000       0.00000       0.00000       0.00000       0.00000       0.00000       0.00000       0.00000       0.00000       0.00000       0.00000       0.00000       0.00000       0.00000       0.00000       0.00000       0.00000       0.00000       0.00000       0.00000       0.00000       0.00000       0.00000       28.9682       31.8528       24.1222       15.6722       7.77528       4.32943       1.50916      0.452656       0.00000       0.00000       0.00000       0.00000       0.00000       0.00000       0.00000       0.00000       0.00000       0.00000       0.00000       0.00000       0.00000       0.00000       0.00000       0.00000       0.00000       0.00000       0.00000       0.00000       0.00000       0.00000       0.00000       0.00000       0.00000       0.00000       0.00000       0.00000
   4  22 3408.0693    3.2793  2.2278 10.8729 -0.0083  0.0776   0.1077   0.2282    0.7464   0.0000   429.2775      -36.5719       1.89133       5.97675       1.38111      -2.75941      -2.98372     -0.328727       0.00000       0.00000       0.00000       0.00000       0.00000       0.00000       0.00000       0.00000       0.00000       0.00000       0.00000       0.00000       0.00000       0.00000       0.00000       0.00000       0.00000       0.00000       0.00000       0.00000       0.00000       0.00000       0.00000       0.00000       0.00000       0.00000       0.00000       0.00000       30.0855       30.8349       26.6305       17.8612       10.4522       5.37987       2.10037      0.504536       0.00000       0.00000       0.00000       0.00000       0.00000       0.00000       0.00000       0.00000       0.00000       0.00000       0.00000       0.00000       0.00000       0.00000       0.00000       0.00000       0.00000       0.00000       0.00000       0.00000       0.00000       0.00000       0.00000       0.00000       0.00000       0.00000       0.00000       0.00000
   4  23 3544.5348    2.7892  3.4159 10.6474 -0.0142  0.1029   0.0725   0.2603    0.4288   0.0000   432.6756       86.4640      -8.58124      -2.99015       10.1181       1.14605      -3.23950     -0.380012       0.00000       0.00000       0.00000       0.00000       0.00000       0.00000       0.00000       0.00000       0.00000       0.00000       0.00000       0.00000       0.00000       0.00000       0.00000       0.00000       0.00000       0.00000       0.00000       0.00000       0.00000       0.00000       0.00000       0.00000       0.00000       0.00000       0.00000       0.00000       40.7465       42.8804       34.2132       24.5615       14.6229       6.63638       2.57589      0.681069       0.00000       0.00000       0.00000       0.00000       0.00000       0.00000       0.00000       0.00000       0.00000       0.00000       0.00000       0.00000       0.00000       0.00000       0.00000       0.00000       0.00000       0.00000       0.00000       0.00000       0.00000       0.00000       0.00000       0.00000       0.00000       0.00000       0.00000       0.00000
   4  24 3681.6641    2.3579  4.2698 10.2219 -0.0020  0.1230   0.0585   0.3183    0.3766   0.0000   541.0818       149.994       38.2986     -0.368143      -5.76512      -5.70424     -0.936745     -0.659627       0.00000       0.00000       0.00000       0.00000       0.00000       0.00000       0.00000       0.00000       0.00000       0.00000       0.00000       0.00000       0.00000       0.00000       0.00000       0.00000       0.00000       0.00000       0.00000       0.00000       0.00000       0.00000       0.00000       0.00000       0.00000       0.00000       0.00000       0.00000       53.4419       54.9506       43.9526       28.8182       15.8088       7.83166       2.85396      0.727644       0.00000       0.00000       0.00000       0.00000       0.00000       0.00000       0.00000       0.00000       0.00000       0.00000       0.00000       0.00000       0.00000       0.00000       0.00000       0.00000       0.00000       0.00000       0.00000       0.00000       0.00000       0.00000       0.00000       0.00000       0.00000       0.00000       0.00000       0.00000
   4  26 3956.1819    1.7054  8.0255  8.7545 -0.0010  0.1710   0.0313   0.4756    0.5284   0.0000   400.7520       147.845       103.919      -18.8821      -13.4231      -8.00348       6.59288      -1.32433       0.00000       0.00000       0.00000       0.00000       0.00000       0.00000       0.00000       0.00000       0.00000       0.00000       0.00000       0.00000       0.00000       0.00000       0.00000       0.00000       0.00000       0.00000       0.00000       0.00000       0.00000       0.00000       0.00000       0.00000       0.00000       0.00000       0.00000       0.00000       69.0375       73.4459       57.1830       41.0436       23.1230       11.2605       4.08224       1.16363       0.00000       0.00000       0.00000       0.00000       0.00000       0.00000       0.00000       0.00000       0.00000       0.00000       0.00000       0.00000       0.00000       0.00000       0.00000       0.00000       0.00000       0.00000       0.00000       0.00000       0.00000       0.00000       0.00000       0.00000       0.00000       0.00000       0.00000       0.00000
   5  13 2235.3824    0.9854  0.7153  9.8747 -0.0048  0.0395   0.0493   0.1165    0.2219   0.0000   439.4034       1.58068       16.5522       3.78743      -7.04391       1.70601      -1.10586     -0.213059     -0.186948    -0.0248759       0.00000       0.00000       0.00000       0.00000       0.00000       0.00000       0.00000       0.00000       0.00000       0.00000       0.00000       0.00000       0.00000       0.00000       0.00000       0.00000       0.00000       0.00000       0.00000       0.00000       0.00000       0.00000       0.00000       0.00000       0.00000       0.00000       13.0829       15.1668       12.9324       9.37994       5.81452       3.66933       1.54990      0.798272      0.258544     0.0636013       0.00000       0.00000       0.00000       0.00000       0.00000       0.00000       0.00000       0.00000       0.00000       0.00000       0.00000       0.00000       0.00000       0.00000       0.00000       0.00000       0.00000       0.00000       0.00000       0.00000       0.00000       0.00000       0.00000       0.00000       0.00000       0.00000
   5  15 2506.0048    1.8027  0.8833 10.6315 -0.0203  0.0475   0.0846   0.1303    0.4480   0.0000   427.1701      -4.56037       19.8219       18.2280      -19.1377       11.6249       2.74338     -0.748064      0.608508     -0.135556       0.00000       0.00000       0.00000       0.00000       0.00000       0.00000       0.00000       0.00000       0.00000       0.00000       0.00000       0.00000       0.00000       0.00000       0.00000       0.00000       0.00000       0.00000       0.00000       0.00000       0.00000       0.00000       0.00000       0.00000       0.00000       0.00000       17.1115       18.8961       16.6896       11.1718       7.10630       3.97640       1.90014      0.838149      0.288959     0.0612756       0.00000       0.00000       0.00000       0.00000       0.00000       0.00000       0.00000       0.00000       0.00000       0.00000       0.00000       0.00000       0.00000       0.00000       0.00000       0.00000       0.00000       0.00000       0.00000       0.00000       0.00000       0.00000       0.00000       0.00000       0.00000       0.00000
   5  16 2641.2287    2.3250  0.6492 11.5759 -0.0055  0.0460   0.1206   0.0961    0.2791   0.0000   455.8245      -4.16663       17.1437       2.60109       5.75714       3.01266       1.00328     -0.624571    -0.0651578    -0.0910076       0.00000       0.00000       0.00000       0.00000       0.00000       0.00000       0.00000       0.00000       0.00000       0.00000       0.00000       0.00000       0.00000       0.00000       0.00000       0.00000       0.00000       0.00000       0.00000       0.00000       0.00000       0.00000       0.00000       0.00000       0.00000       0.00000       12.8473       15.5298       11.3581       11.0731       7.10319       4.88620       1.73438       1.02418      0.260768     0.0893543       0.00000       0.00000       0.00000       0.00000       0.00000       0.00000       0.00000       0.00000       0.00000       0.00000       0.00000       0.00000       0.00000       0.00000       0.00000       0.00000       0.00000       0.00000       0.00000       0.00000       0.00000       0.00000       0.00000       0.00000       0.00000       0.00000
   5  17 2777.3161    2.9981  0.9916 10.4989  0.0019  0.0477   0.1350   0.1412    1.3251   0.0000   446.8259       36.8155       3.35519      -9.60022       16.1660       3.95968      0.962454     -0.371026     -0.376492     0.0192938       0.00000       0.00000       0.00000       0.00000       0.00000       0.00000       0.00000       0.00000       0.00000       0.00000       0.00000       0.00000       0.00000       0.00000       0.00000       0.00000       0.00000       0.00000       0.00000       0.00000       0.00000       0.00000       0.00000       0.00000       0.00000       0.00000       15.3122       15.9512       13.1073       11.7002       8.38359       5.18427       2.12115      0.952810      0.315090     0.0726913       0.00000       0.00000       0.00000       0.00000       0.00000       0.00000       0.00000       0.00000       0.00000       0.00000       0.00000       0.00000       0.00000       0.00000       0.00000       0.00000       0.00000       0.00000       0.00000       0.00000       0.00000       0.00000       0.00000       0.00000       0.00000       0.00000
   5  19 3050.0681    3.8713  1.2443 11.7554  0.0058  0.0564   0.1718   0.1628    0.9815   0.0000   408.4247       9.02728       14.5144       23.9079      0.127432      -4.66380      0.379540     -0.759911      0.233692      0.197202       0.00000       0.00000       0.00000       0.00000       0.00000       0.00000       0.00000       0.00000       0.00000       0.00000       0.00000       0.00000       0.00000       0.00000       0.00000       0.00000       0.00000       0.00000       0.00000       0.00000       0.00000       0.00000       0.00000       0.00000       0.00000       0.00000       17.2623       20.1225       17.9551       13.8939       10.0278       5.23519       3.23499       1.15730      0.471923      0.102646       0.00000       0.00000       0.00000       0.00000       0.00000       0.00000       0.00000       0.00000       0.00000       0.00000       0.00000       0.00000       0.00000       0.00000       0.00000       0.00000       0.00000       0.00000       0.00000       0.00000       0.00000       0.00000       0.00000       0.00000       0.00000       0.00000
   5  20 3186.2537    4.0081  0.9814 12.7244 -0.0019  0.0560   0.2097   0.1456    0.5739   0.0000   411.6813       31.0354       45.8774       28.8445      -6.24773       3.53508       3.45135      -1.25932      0.461365   -0.00682273       0.00000       0.00000       0.00000       0.00000       0.00000       0.00000       0.00000       0.00000       0.00000       0.00000       0.00000       0.00000       0.00000       0.00000       0.00000       0.00000       0.00000       0.00000       0.00000       0.00000       0.00000       0.00000       0.00000       0.00000       0.00000       0.00000       19.3760       20.6360       19.9811       13.1606       8.36494       4.83088       2.61442       1.15874      0.414041     0.0793873       0.00000       0.00000       0.00000       0.00000       0.00000       0.00000       0.00000       0.00000       0.00000       0.00000       0.00000       0.00000       0.00000       0.00000       0.00000       0.00000       0.00000       0.00000       0.00000       0.00000       0.00000       0.00000       0.00000       0.00000       0.00000       0.00000
   5  22 3459.4029    3.1544  2.2918 11.2542 -0.0003  0.0761   0.0995   0.2247    0.5199   0.0000   449.1209       17.5790       4.37351      -5.82404       17.4779     -0.942658       3.27318       1.26539     -0.667818     0.0195612       0.00000       0.00000       0.00000       0.00000       0.00000       0.00000       0.00000       0.00000       0.00000       0.00000       0.00000       0.00000       0.00000       0.00000       0.00000       0.00000       0.00000       0.00000       0.00000       0.00000       0.00000       0.00000       0.00000       0.00000       0.00000       0.00000       22.1609       25.1312       22.2500       17.4917       12.1412       6.98082       3.83093       1.53646      0.561181      0.129307       0.00000       0.00000       0.00000       0.00000       0.00000       0.00000       0.00000       0.00000       0.00000       0.00000       0.00000       0.00000       0.00000       0.00000       0.00000       0.00000       0.00000       0.00000       0.00000       0.00000       0.00000       0.00000       0.00000       0.00000       0.00000       0.00000
   5  23 3596.6075    2.6326  3.6191  9.7140 -0.0042  0.0994   0.0620   0.2545    0.8826   0.0000   391.6332       44.2848       7.58128      -2.40215       1.47775       12.7433      0.540387       1.04516     -0.682535     -0.225178       0.00000       0.00000       0.00000       0.00000       0.00000       0.00000       0.00000       0.00000       0.00000       0.00000       0.00000       0.00000       0.00000       0.00000       0.00000       0.00000       0.00000       0.00000       0.00000       0.00000       0.00000       0.00000       0.00000       0.00000       0.00000       0.00000       30.7103       35.5896       31.0583       24.6345       14.6113       9.39501       4.84576       2.20848      0.672583      0.173473       0.00000       0.00000       0.00000       0.00000       0.00000       0.00000       0.00000       0.00000       0.00000       0.00000       0.00000       0.00000       0.00000       0.00000       0.00000       0.00000       0.00000       0.00000       0.00000       0.00000       0.00000       0.00000       0.00000       0.00000       0.00000       0.00000
   5  24 3734.0959    2.2261  4.4123 10.0576 -0.0042  0.1126   0.0532   0.3176    0.3848   0.0000   384.2557       44.2672      -7.93155       4.95194      -25.5355       11.1701       8.82717      -4.39407      -1.10974     -0.120536       0.00000       0.00000       0.00000       0.00000       0.00000       0.00000       0.00000       0.00000       0.00000       0.00000       0.00000       0.00000       0.00000       0.00000       0.00000       0.00000       0.00000       0.00000       0.00000       0.00000       0.00000       0.00000       0.00000       0.00000       0.00000       0.00000       34.1001       39.1523       32.6639       26.6036       18.0526       10.3661       5.28661       2.16839      0.768715      0.193773       0.00000       0.00000       0.00000       0.00000       0.00000       0.00000       0.00000       0.00000       0.00000       0.00000       0.00000       0.00000       0.00000       0.00000       0.00000       0.00000       0.00000       0.00000       0.00000       0.00000       0.00000       0.00000       0.00000       0.00000       0.00000       0.00000
   6  10 1866.1422    0.3980  0.3817  9.1120 -0.0074  0.0407   0.0246   0.0697    0.0916   0.0000   452.4940      -4.83047       2.29980      -9.65620       2.52507     0.0924888      -1.83763     -0.553560      0.235718      0.235234     0.0289452    -0.0252826       0.00000       0.00000       0.00000       0.00000       0.00000       0.00000       0.00000       0.00000       0.00000       0.00000       0.00000       0.00000       0.00000       0.00000       0.00000       0.00000       0.00000       0.00000       0.00000       0.00000       0.00000       0.00000       0.00000       0.00000       9.48039       11.8110       11.6587       8.51017       5.78022       4.39351       2.46898      0.991463      0.678286      0.264121     0.0798760     0.0168462       0.00000       0.00000       0.00000       0.00000       0.00000       0.00000       0.00000       0.00000       0.00000       0.00000       0.00000       0.00000       0.00000       0.00000       0.00000       0.00000       0.00000       0.00000       0.00000       0.00000       0.00000       0.00000       0.00000       0.00000
   6  12 2142.5600    0.7026  0.5547  9.6430 -0.0163  0.0473   0.0398   0.0863    0.1479   0.0000   428.2479      -27.2407       24.7889       16.4463      -2.17078       9.80525       1.87510     -0.703946      0.605810      0.341020    0.00453064    0.00478754       0.00000       0.00000       0.00000       0.00000       0.00000       0.00000       0.00000       0.00000       0.00000       0.00000       0.00000       0.00000       0.00000       0.00000       0.00000       0.00000       0.00000       0.00000       0.00000       0.00000       0.00000       0.00000       0.00000       0.00000       14.4609       19.0992       15.9261       12.1653       7.47275       4.28796       2.55967       1.17400      0.608259      0.208394     0.0663651     0.0170703       0.00000       0.00000       0.00000       0.00000       0.00000       0.00000       0.00000       0.00000       0.00000       0.00000       0.00000       0.00000       0.00000       0.00000       0.00000       0.00000       0.00000       0.00000       0.00000       0.00000       0.00000       0.00000       0.00000       0.00000
   6  13 2279.6957    0.9449  1.0460 10.0393  0.0089  0.0686   0.0406   0.1400    0.2068   0.0000   451.0656      -12.9293      0.117131       6.65590       19.8496       3.92739       1.16244      -1.54205     -0.199802      0.181201     0.0351714    -0.0174443       0.00000       0.00000       0.00000       0.00000       0.00000       0.00000       0.00000       0.00000       0.00000       0.00000       0.00000       0.00000       0.00000       0.00000       0.00000       0.00000       0.00000       0.00000       0.00000       0.00000       0.00000       0.00000       0.00000       0.00000       17.7454       15.0854       16.8692       16.7768       10.6994       6.40122       5.00598       2.71522       1.27708      0.381417      0.106505     0.0210486       0.00000       0.00000       0.00000       0.00000       0.00000       0.00000       0.00000       0.00000       0.00000       0.00000       0.00000       0.00000       0.00000       0.00000       0.00000       0.00000       0.00000       0.00000       0.00000       0.00000       0.00000       0.00000       0.00000       0.00000
   6  14 2415.5355    1.4791  0.8630 10.1885 -0.0042  0.0434   0.0613   0.0981    0.2860   0.0000   437.9639       3.00630       18.2346      -2.89355      -7.12378       3.32080      -2.16166     -0.751304      0.352396     0.0868063    -0.0467319    0.00745189       0.00000       0.00000       0.00000       0.00000       0.00000       0.00000       0.00000       0.00000       0.00000       0.00000       0.00000       0.00000       0.00000       0.00000       0.00000       0.00000       0.00000       0.00000       0.00000       0.00000       0.00000       0.00000       0.00000       0.00000       11.3487       13.9076       12.2508       9.73451       7.33703       4.71309       2.68441       1.39982      0.596868      0.248281     0.0808965     0.0180383       0.00000       0.00000       0.00000       0.00000       0.00000       0.00000       0.00000       0.00000       0.00000       0.00000       0.00000       0.00000       0.00000       0.00000       0.00000       0.00000       0.00000       0.00000       0.00000       0.00000       0.00000       0.00000       0.00000       0.00000
   6  15 2551.1110    1.9761  0.7682 10.9964 -0.0013  0.0466   0.0865   0.0871    0.2461   0.0000   435.4773       16.5993       2.13277       6.22791      0.816204     -0.747222       3.25767     -0.487385      0.619819     -0.135516     0.0837433     0.0164084       0.00000       0.00000       0.00000       0.00000       0.00000       0.00000       0.00000       0.00000       0.00000       0.00000       0.00000       0.00000       0.00000       0.00000       0.00000       0.00000       0.00000       0.00000       0.00000       0.00000       0.00000       0.00000       0.00000       0.00000       11.4595       14.5090       11.7094       10.5914       7.97249       5.02378       3.23437       1.44124      0.754578      0.238752     0.0869354     0.0212603       0.00000       0.00000       0.00000       0.00000       0.00000       0.00000       0.00000       0.00000       0.00000       0.00000       0.00000       0.00000       0.00000       0.00000       0.00000       0.00000       0.00000       0.00000       0.00000       0.00000       0.00000       0.00000       0.00000       0.00000
   6  16 2687.1186    2.4876  0.9770 10.9458 -0.0078  0.0439   0.0974   0.1164    0.4856   0.0000   445.2798      0.956274       8.67899      -13.4008       2.65226       2.79127      0.391076      -1.52830    -0.0374518    -0.0728586    -0.0341565    -0.0219883       0.00000       0.00000       0.00000       0.00000       0.00000       0.00000       0.00000       0.00000       0.00000       0.00000       0.00000       0.00000       0.00000       0.00000       0.00000       0.00000       0.00000       0.00000       0.00000       0.00000       0.00000       0.00000       0.00000       0.00000       11.2728       11.8846       12.3693       9.27964       7.58402       4.99749       2.89395       1.54575      0.675576      0.271605     0.0855963     0.0151315       0.00000       0.00000       0.00000       0.00000       0.00000       0.00000       0.00000       0.00000       0.00000       0.00000       0.00000       0.00000       0.00000       0.00000       0.00000       0.00000       0.00000       0.00000       0.00000       0.00000       0.00000       0.00000       0.00000       0.00000
   6  17 2823.6800    3.0040  0.8272 11.5727 -0.0002  0.0576   0.1310   0.1171    0.3138   0.0000   434.2280     -0.320562      0.232971       12.0339      -6.55991    -0.0264867      -1.16137     0.0989354      0.998813    -0.0299716    -0.0603276   -0.00687112       0.00000       0.00000       0.00000       0.00000       0.00000       0.00000       0.00000       0.00000       0.00000       0.00000       0.00000       0.00000       0.00000       0.00000       0.00000       0.00000       0.00000       0.00000       0.00000       0.00000       0.00000       0.00000       0.00000       0.00000       17.1074       12.7492       14.9427       15.6660       9.56374       5.32330       4.30867       2.68555       1.04794      0.317321     0.0705169     0.0126834       0.00000       0.00000       0.00000       0.00000       0.00000       0.00000       0.00000       0.00000       0.00000       0.00000       0.00000       0.00000       0.00000       0.00000       0.00000       0.00000       0.00000       0.00000       0.00000       0.00000       0.00000       0.00000       0.00000       0.00000
   6  18 2960.7246    3.6382  0.7975 12.6038 -0.0127  0.0415   0.1811   0.1122    0.2366   0.0000   446.6701       11.2765       32.8740       11.1078       10.2573       9.08412      -6.65044     0.0836302    -0.0710379    -0.0928317     0.0804295     0.0357193       0.00000       0.00000       0.00000       0.00000       0.00000       0.00000       0.00000       0.00000       0.00000       0.00000       0.00000       0.00000       0.00000       0.00000       0.00000       0.00000       0.00000       0.00000       0.00000       0.00000       0.00000       0.00000       0.00000       0.00000       11.0125       12.6040       11.7077       9.38452       6.41290       4.83717       2.59221       1.22342      0.640782      0.281807     0.0726659     0.0170807       0.00000       0.00000       0.00000       0.00000       0.00000       0.00000       0.00000       0.00000       0.00000       0.00000       0.00000       0.00000       0.00000       0.00000       0.00000       0.00000       0.00000       0.00000       0.00000       0.00000       0.00000       0.00000       0.00000       0.00000
   6  19 3097.3500    4.0768  0.9257 11.5873  0.0001  0.0428   0.1729   0.1121    0.6066   0.0000   430.1954       35.4324       12.4332       26.3161      -7.28359      0.444947       5.51580      0.106382      0.875350      0.371264    -0.0117904     0.0162979       0.00000       0.00000       0.00000       0.00000       0.00000       0.00000       0.00000       0.00000       0.00000       0.00000       0.00000       0.00000       0.00000       0.00000       0.00000       0.00000       0.00000       0.00000       0.00000       0.00000       0.00000       0.00000       0.00000       0.00000       11.8757       12.5023       10.7578       9.49120       8.06371       5.25594       3.16820       1.45319      0.645335      0.223291     0.0749994     0.0162613       0.00000       0.00000       0.00000       0.00000       0.00000       0.00000       0.00000       0.00000       0.00000       0.00000       0.00000       0.00000       0.00000       0.00000       0.00000       0.00000       0.00000       0.00000       0.00000       0.00000       0.00000       0.00000       0.00000       0.00000
   6  20 3234.0810    4.0551  1.2788 12.3948 -0.0032  0.0619   0.1725   0.1425    0.4309   0.0000   423.6450       39.6617      -9.84902       15.7950      -1.29557       9.65063       4.09338      -1.04260      0.946225    -0.0640873     -0.118036    -0.0109540       0.00000       0.00000       0.00000       0.00000       0.00000       0.00000       0.00000       0.00000       0.00000       0.00000       0.00000       0.00000       0.00000       0.00000       0.00000       0.00000       0.00000       0.00000       0.00000       0.00000       0.00000       0.00000       0.00000       0.00000       19.5531       21.8539       17.8535       15.1200       11.8320       7.79715       4.21529       1.96526      0.771647      0.298183     0.0837008     0.0195584       0.00000       0.00000       0.00000       0.00000       0.00000       0.00000       0.00000       0.00000       0.00000       0.00000       0.00000       0.00000       0.00000       0.00000       0.00000       0.00000       0.00000       0.00000       0.00000       0.00000       0.00000       0.00000       0.00000       0.00000
   6  21 3370.9659    3.6992  1.9027 11.3827 -0.0145  0.0623   0.1128   0.1778    0.5893   0.0000   424.1498       19.1714       1.84105       9.38726       3.27283      -5.01584      0.352110       1.26400     -0.600545     -0.838159    0.00624115     0.0322125       0.00000       0.00000       0.00000       0.00000       0.00000       0.00000       0.00000       0.00000       0.00000       0.00000       0.00000       0.00000       0.00000       0.00000       0.00000       0.00000       0.00000       0.00000       0.00000       0.00000       0.00000       0.00000       0.00000       0.00000       16.8995       19.3719       17.1953       14.3221       10.8142       6.82724       4.18430       2.08050      0.947506      0.343564      0.110144     0.0234280       0.00000       0.00000       0.00000       0.00000       0.00000       0.00000       0.00000       0.00000       0.00000       0.00000       0.00000       0.00000       0.00000       0.00000       0.00000       0.00000       0.00000       0.00000       0.00000       0.00000       0.00000       0.00000       0.00000       0.00000
   6  22 3508.3907    2.9430  2.8284 10.5762 -0.0007  0.0785   0.0721   0.2169    0.4259   0.0000   461.0444       44.9411       35.9236       25.6024      -12.9039       1.46814      -6.53493      -6.73624       2.02136    -0.0881597     0.0468988    -0.0226762       0.00000       0.00000       0.00000       0.00000       0.00000       0.00000       0.00000       0.00000       0.00000       0.00000       0.00000       0.00000       0.00000       0.00000       0.00000       0.00000       0.00000       0.00000       0.00000       0.00000       0.00000       0.00000       0.00000       0.00000       20.6530       24.3752       22.6615       18.8298       12.8792       8.42263       5.09587       2.79720       1.26687      0.485358      0.146156     0.0315890       0.00000       0.00000       0.00000       0.00000       0.00000       0.00000       0.00000       0.00000       0.00000       0.00000       0.00000       0.00000       0.00000       0.00000       0.00000       0.00000       0.00000       0.00000       0.00000       0.00000       0.00000       0.00000       0.00000       0.00000
   6  23 3646.0808    2.4642  3.7399 10.3594  0.0031  0.0988   0.0549   0.2594    0.2933   0.0000   460.2584      -8.98483       11.1543       13.2747      -6.99135       20.2756      -3.78187      -1.60132      -3.07842     0.0863010      0.140970   -0.00682775       0.00000       0.00000       0.00000       0.00000       0.00000       0.00000       0.00000       0.00000       0.00000       0.00000       0.00000       0.00000       0.00000       0.00000       0.00000       0.00000       0.00000       0.00000       0.00000       0.00000       0.00000       0.00000       0.00000       0.00000       22.6847       29.3453       25.2404       22.8599       15.8291       11.2417       6.22685       3.52993       1.50776      0.650936      0.188122     0.0464667       0.00000       0.00000       0.00000       0.00000       0.00000       0.00000       0.00000       0.00000       0.00000       0.00000       0.00000       0.00000       0.00000       0.00000       0.00000       0.00000       0.00000       0.00000       0.00000       0.00000       0.00000       0.00000       0.00000       0.00000
   6  27 4199.6232    1.2205 10.3026  9.3013  0.0020  0.1923   0.0197   0.5501    0.1202   0.0000   473.5259      -34.4999       45.7740      -35.6663      -7.14768       15.4265      -12.0082      -1.04326       3.55213       2.33770     -0.537491     -0.240193       0.00000       0.00000       0.00000       0.00000       0.00000       0.00000       0.00000       0.00000       0.00000       0.00000       0.00000       0.00000       0.00000       0.00000       0.00000       0.00000       0.00000       0.00000       0.00000       0.00000       0.00000       0.00000       0.00000       0.00000       48.9706       58.9895       53.7330       45.3303       33.3545       21.6405       13.6188       6.74460       3.36556       1.19991      0.389143     0.0824373       0.00000       0.00000       0.00000       0.00000       0.00000       0.00000       0.00000       0.00000       0.00000       0.00000       0.00000       0.00000       0.00000       0.00000       0.00000       0.00000       0.00000       0.00000       0.00000       0.00000       0.00000       0.00000       0.00000       0.00000
   7  11 2045.8827    0.6259  0.4782  9.3992 -0.0032  0.0308   0.0356   0.0814    0.1121   0.0000   418.8930     -0.324950     -0.887755       5.02048      -4.51129       3.91226     -0.732136      -1.54485       1.25256   -0.00923024    -0.0836220    0.00899935    0.00585834   -0.00298739       0.00000       0.00000       0.00000       0.00000       0.00000       0.00000       0.00000       0.00000       0.00000       0.00000       0.00000       0.00000       0.00000       0.00000       0.00000       0.00000       0.00000       0.00000       0.00000       0.00000       0.00000       0.00000       7.43340       8.20779       8.72579       7.25327       5.10824       3.54613       2.09381       1.41267      0.811222      0.349259      0.149676     0.0541323     0.0130168    0.00232616       0.00000       0.00000       0.00000       0.00000       0.00000       0.00000       0.00000       0.00000       0.00000       0.00000       0.00000       0.00000       0.00000       0.00000       0.00000       0.00000       0.00000       0.00000       0.00000       0.00000       0.00000       0.00000
   7  12 2184.5386    0.8619  0.6579  9.7665 -0.0023  0.0396   0.0387   0.0961    0.1518   0.0000   434.7686      -10.3451       4.82445       5.71973     -0.974290       2.10717      0.910338       2.36911      0.637871     -0.421305      0.120458     0.0618344    -0.0185974   0.000408832       0.00000       0.00000       0.00000       0.00000       0.00000       0.00000       0.00000       0.00000       0.00000       0.00000       0.00000       0.00000       0.00000       0.00000       0.00000       0.00000       0.00000       0.00000       0.00000       0.00000       0.00000       0.00000       9.09435       9.34208       9.47349       8.63683       6.19831       4.60401       3.02220       1.76066       1.00112      0.449440      0.197577     0.0613161     0.0162178    0.00323066       0.00000       0.00000       0.00000       0.00000       0.00000       0.00000       0.00000       0.00000       0.00000       0.00000       0.00000       0.00000       0.00000       0.00000       0.00000       0.00000       0.00000       0.00000       0.00000       0.00000       0.00000       0.00000
   7  13 2322.1438    1.1969  0.9199 10.1329 -0.0044  0.0483   0.0474   0.1043    0.2206   0.0000   420.5848       3.15287      0.963303      -4.85698       4.22979     -0.982556      -4.27576       1.51788     0.0798142     -0.119562     -0.214797    -0.0242840    0.00114420   -0.00447607       0.00000       0.00000       0.00000       0.00000       0.00000       0.00000       0.00000       0.00000       0.00000       0.00000       0.00000       0.00000       0.00000       0.00000       0.00000       0.00000       0.00000       0.00000       0.00000       0.00000       0.00000       0.00000       9.53630       10.4952       11.2814       9.91050       8.04780       5.07099       3.77415       2.31608       1.23880      0.633576      0.232956     0.0858173     0.0255558    0.00434193       0.00000       0.00000       0.00000       0.00000       0.00000       0.00000       0.00000       0.00000       0.00000       0.00000       0.00000       0.00000       0.00000       0.00000       0.00000       0.00000       0.00000       0.00000       0.00000       0.00000       0.00000       0.00000
   7  14 2458.1807    1.6332  0.9073 10.4356 -0.0041  0.0409   0.0637   0.1068    0.2391   0.0000   414.4171      -3.59585      -1.22535      -9.33348       7.90650       2.55363      -3.41173      -3.83092     -0.858651     -0.163555     0.0862576    -0.0559087     0.0165876    0.00109604       0.00000       0.00000       0.00000       0.00000       0.00000       0.00000       0.00000       0.00000       0.00000       0.00000       0.00000       0.00000       0.00000       0.00000       0.00000       0.00000       0.00000       0.00000       0.00000       0.00000       0.00000       0.00000       9.26927       10.9388       10.9806       7.98618       7.09141       5.04962       3.09051       1.86604      0.955733      0.409743      0.184279     0.0724703     0.0207630    0.00334417       0.00000       0.00000       0.00000       0.00000       0.00000       0.00000       0.00000       0.00000       0.00000       0.00000       0.00000       0.00000       0.00000       0.00000       0.00000       0.00000       0.00000       0.00000       0.00000       0.00000       0.00000       0.00000
   7  15 2594.2979    2.0713  0.8268 10.9773  0.0034  0.0378   0.0824   0.0916    0.2484   0.0000   427.3362       16.7970     -0.566348       19.0697       1.30778      -5.15979       1.30344       1.86495      0.995118     -0.862436    -0.0427692    0.00134595    -0.0106044   -0.00140321       0.00000       0.00000       0.00000       0.00000       0.00000       0.00000       0.00000       0.00000       0.00000       0.00000       0.00000       0.00000       0.00000       0.00000       0.00000       0.00000       0.00000       0.00000       0.00000       0.00000       0.00000       0.00000       9.15424       10.5674       10.0940       8.73186       6.46195       4.55540       2.98367       1.70519      0.852668      0.464536      0.171658     0.0600886     0.0165377    0.00328093       0.00000       0.00000       0.00000       0.00000       0.00000       0.00000       0.00000       0.00000       0.00000       0.00000       0.00000       0.00000       0.00000       0.00000       0.00000       0.00000       0.00000       0.00000       0.00000       0.00000       0.00000       0.00000
   7  16 2731.1991    2.6602  0.8652 11.0732 -0.0085  0.0484   0.1077   0.1081    0.3573   0.0000   447.3749       8.71591       12.9108       10.5717       5.23694       3.02349      -6.49584      -1.83830       1.81207      0.355063    -0.0362738     0.0144109     0.0329064   -0.00103022       0.00000       0.00000       0.00000       0.00000       0.00000       0.00000       0.00000       0.00000       0.00000       0.00000       0.00000       0.00000       0.00000       0.00000       0.00000       0.00000       0.00000       0.00000       0.00000       0.00000       0.00000       0.00000       10.2709       11.3410       11.4517       8.31295       8.25932       5.45376       3.62159       2.18665       1.03462      0.521328      0.193704     0.0767448     0.0245557    0.00354894       0.00000       0.00000       0.00000       0.00000       0.00000       0.00000       0.00000       0.00000       0.00000       0.00000       0.00000       0.00000       0.00000       0.00000       0.00000       0.00000       0.00000       0.00000       0.00000       0.00000       0.00000       0.00000
   7  17 2868.3789    3.4570  0.7370 11.7113 -0.0064  0.0353   0.1466   0.0903    0.3322   0.0000   432.0588       9.62966       1.46732       9.98453      -13.4828       1.63795      -1.52435       2.33093      -1.20246     -0.202281    -0.0823140     0.0675016   -0.00950873  -0.000525941       0.00000       0.00000       0.00000       0.00000       0.00000       0.00000       0.00000       0.00000       0.00000       0.00000       0.00000       0.00000       0.00000       0.00000       0.00000       0.00000       0.00000       0.00000       0.00000       0.00000       0.00000       0.00000       7.70543       8.79787       9.43093       7.36634       5.73969       4.18067       2.65674       1.56040      0.833906      0.392082      0.173083     0.0633361     0.0180451    0.00280042       0.00000       0.00000       0.00000       0.00000       0.00000       0.00000       0.00000       0.00000       0.00000       0.00000       0.00000       0.00000       0.00000       0.00000       0.00000       0.00000       0.00000       0.00000       0.00000       0.00000       0.00000       0.00000
   7  18 3005.7745    3.5878  0.9082 12.4105 -0.0097  0.0446   0.1391   0.0996    0.2474   0.0000   427.9497       22.2158       14.1402       19.3429      -13.4342       11.9732      -1.69869      0.908554      0.187918      0.630814      0.207438   -0.00517249   -0.00955813   -0.00557824       0.00000       0.00000       0.00000       0.00000       0.00000       0.00000       0.00000       0.00000       0.00000       0.00000       0.00000       0.00000       0.00000       0.00000       0.00000       0.00000       0.00000       0.00000       0.00000       0.00000       0.00000       0.00000       10.0993       10.8666       11.5727       10.2333       6.73643       5.18806       3.56861       1.89397       1.07541      0.556187      0.246263     0.0742574     0.0185385    0.00381146       0.00000       0.00000       0.00000       0.00000       0.00000       0.00000       0.00000       0.00000       0.00000       0.00000       0.00000       0.00000       0.00000       0.00000       0.00000       0.00000       0.00000       0.00000       0.00000       0.00000       0.00000       0.00000
   7  19 3142.8195    3.7005  1.2784 12.0373 -0.0121  0.0475   0.1242   0.1389    0.3316   0.0000   437.6199       28.9905       29.9242      -6.33030       6.01219       8.31583       2.83465       1.02770      -2.55336     -0.447501      0.278144    -0.0693394  -0.000103185    0.00130784       0.00000       0.00000       0.00000       0.00000       0.00000       0.00000       0.00000       0.00000       0.00000       0.00000       0.00000       0.00000       0.00000       0.00000       0.00000       0.00000       0.00000       0.00000       0.00000       0.00000       0.00000       0.00000       10.6948       12.3698       12.4071       10.1640       8.14367       5.43823       3.82010       2.08987       1.12580      0.585145      0.231117     0.0798421     0.0241647    0.00430747       0.00000       0.00000       0.00000       0.00000       0.00000       0.00000       0.00000       0.00000       0.00000       0.00000       0.00000       0.00000       0.00000       0.00000       0.00000       0.00000       0.00000       0.00000       0.00000       0.00000       0.00000       0.00000
   7  20 3279.9554    3.5692  1.4413 12.2159 -0.0057  0.0535   0.1207   0.1390    0.2518   0.0000   440.9922       33.8443       1.51349       20.7773       15.3316      -6.61810      -2.19442     -0.266075      -1.06142     -0.433917     0.0508159     -0.188518    0.00266400    -0.0124725       0.00000       0.00000       0.00000       0.00000       0.00000       0.00000       0.00000       0.00000       0.00000       0.00000       0.00000       0.00000       0.00000       0.00000       0.00000       0.00000       0.00000       0.00000       0.00000       0.00000       0.00000       0.00000       12.5323       14.1359       13.5441       11.3967       9.32139       6.60970       4.45582       2.49369       1.22470      0.648050      0.244114     0.0899829     0.0253810    0.00482806       0.00000       0.00000       0.00000       0.00000       0.00000       0.00000       0.00000       0.00000       0.00000       0.00000       0.00000       0.00000       0.00000       0.00000       0.00000       0.00000       0.00000       0.00000       0.00000       0.00000       0.00000       0.00000
   7  21 3417.5497    3.1316  2.1214 11.5341  0.0040  0.0619   0.0876   0.1741    0.2358   0.0000   431.1439       24.9779       16.7171       20.8641       4.04105      -13.1468      -7.88460      0.455380       2.34650      0.487383    -0.0522244    -0.0735403   -0.00575609   -0.00815717       0.00000       0.00000       0.00000       0.00000       0.00000       0.00000       0.00000       0.00000       0.00000       0.00000       0.00000       0.00000       0.00000       0.00000       0.00000       0.00000       0.00000       0.00000       0.00000       0.00000       0.00000       0.00000       13.8125       16.0937       15.3097       13.7412       10.2894       7.45898       5.08467       2.72936       1.50718      0.719326      0.312261      0.101162     0.0293005    0.00592611       0.00000       0.00000       0.00000       0.00000       0.00000       0.00000       0.00000       0.00000       0.00000       0.00000       0.00000       0.00000       0.00000       0.00000       0.00000       0.00000       0.00000       0.00000       0.00000       0.00000       0.00000       0.00000
   7  22 3555.3284    2.7020  2.9645 10.7476 -0.0067  0.0801   0.0622   0.1969    0.2937   0.0000   425.8145       38.0063       11.5071       16.7619       4.12219       4.94015       1.38020      -4.65701      -1.74913       2.25678     -0.543389   -0.00718829     0.0611346   -0.00103606       0.00000       0.00000       0.00000       0.00000       0.00000       0.00000       0.00000       0.00000       0.00000       0.00000       0.00000       0.00000       0.00000       0.00000       0.00000       0.00000       0.00000       0.00000       0.00000       0.00000       0.00000       0.00000       18.0858       22.1168       21.1743       18.1013       13.5409       9.46445       6.04043       3.68607       1.77265       1.00431      0.362298      0.140861     0.0388022    0.00773665       0.00000       0.00000       0.00000       0.00000       0.00000       0.00000       0.00000       0.00000       0.00000       0.00000       0.00000       0.00000       0.00000       0.00000       0.00000       0.00000       0.00000       0.00000       0.00000       0.00000       0.00000       0.00000
   7  23 3693.5587    2.3257  4.1847 10.0331 -0.0002  0.0906   0.0434   0.2495    0.2524   0.0000   420.4390      -26.3364       71.2218       35.7819      -13.6415       2.04729       9.06868       5.09936      -1.29696     -0.749425    -0.0495323     -0.130127     -0.110796    -0.0106256       0.00000       0.00000       0.00000       0.00000       0.00000       0.00000       0.00000       0.00000       0.00000       0.00000       0.00000       0.00000       0.00000       0.00000       0.00000       0.00000       0.00000       0.00000       0.00000       0.00000       0.00000       0.00000       20.4927       23.6889       23.5254       19.3933       15.4828       12.0991       7.11048       4.40998       2.32755       1.00534      0.461535      0.176437     0.0444289    0.00832238       0.00000       0.00000       0.00000       0.00000       0.00000       0.00000       0.00000       0.00000       0.00000       0.00000       0.00000       0.00000       0.00000       0.00000       0.00000       0.00000       0.00000       0.00000       0.00000       0.00000       0.00000       0.00000
   7  24 3831.8816    1.9412  5.6674  9.8152 -0.0021  0.1150   0.0329   0.3022    0.1867   0.0000   469.2611       26.3202       20.1718       24.6283      -27.7363       18.9609      -9.01749      -6.58345      -2.25333      0.895168      0.584422     -0.247336     0.0115891   -0.00366152       0.00000       0.00000       0.00000       0.00000       0.00000       0.00000       0.00000       0.00000       0.00000       0.00000       0.00000       0.00000       0.00000       0.00000       0.00000       0.00000       0.00000       0.00000       0.00000       0.00000       0.00000       0.00000       25.6313       30.1973       28.6298       25.0077       19.6458       14.4315       9.24556       5.39879       2.89136       1.32090      0.566909      0.201181     0.0565769     0.0109947       0.00000       0.00000       0.00000       0.00000       0.00000       0.00000       0.00000       0.00000       0.00000       0.00000       0.00000       0.00000       0.00000       0.00000       0.00000       0.00000       0.00000       0.00000       0.00000       0.00000       0.00000       0.00000
   8  12 2225.0915    0.9180  0.7115  9.6829 -0.0087  0.0349   0.0368   0.0799    0.1483   0.0000   437.2960      -8.55617       20.8567      -8.30806      -5.81756       7.49600      -5.22926      -2.94077      0.549039     -0.571078     -0.793956     0.0633172     0.0422617   -0.00645250    -0.0106901  -0.000377560       0.00000       0.00000       0.00000       0.00000       0.00000       0.00000       0.00000       0.00000       0.00000       0.00000       0.00000       0.00000       0.00000       0.00000       0.00000       0.00000       0.00000       0.00000       0.00000       0.00000       6.94473       8.17659       8.54895       7.33184       6.02237       4.32625       2.82749       1.92462       1.17970      0.628213      0.320822      0.128404     0.0520921     0.0175375    0.00445398   0.000734712       0.00000       0.00000       0.00000       0.00000       0.00000       0.00000       0.00000       0.00000       0.00000       0.00000       0.00000       0.00000       0.00000       0.00000       0.00000       0.00000       0.00000       0.00000       0.00000       0.00000
   8  13 2362.8467    1.2871  0.8507 10.1045 -0.0009  0.0429   0.0502   0.0975    0.2036   0.0000   424.6074       21.0320       21.0127      -8.88142       2.18532       4.69385       2.57698       1.23498     -0.941756     0.0500786     -0.392856     0.0732771     0.0313698     0.0108558   -0.00803835   0.000275702       0.00000       0.00000       0.00000       0.00000       0.00000       0.00000       0.00000       0.00000       0.00000       0.00000       0.00000       0.00000       0.00000       0.00000       0.00000       0.00000       0.00000       0.00000       0.00000       0.00000       8.48027       10.5600       9.42558       7.99100       7.68547       5.45099       4.30794       2.47762       1.39349      0.769266      0.329352      0.165041     0.0571798     0.0183502    0.00609832   0.000957062       0.00000       0.00000       0.00000       0.00000       0.00000       0.00000       0.00000       0.00000       0.00000       0.00000       0.00000       0.00000       0.00000       0.00000       0.00000       0.00000       0.00000       0.00000       0.00000       0.00000
   8  14 2499.5255    1.6723  0.8437 10.7678 -0.0111  0.0413   0.0631   0.0932    0.1858   0.0000   449.1179       2.92673       10.3856      0.734181       1.36876       4.43948      -6.31095       1.30014    -0.0627112      0.524223     -0.121957     -0.199750    0.00821391     0.0493673   -0.00204879   2.39781e-05       0.00000       0.00000       0.00000       0.00000       0.00000       0.00000       0.00000       0.00000       0.00000       0.00000       0.00000       0.00000       0.00000       0.00000       0.00000       0.00000       0.00000       0.00000       0.00000       0.00000       8.96907       10.2999       10.5866       8.64797       7.66841       5.06122       3.36270       2.41633       1.38250      0.767711      0.362041      0.140522     0.0509598     0.0198959    0.00511005   0.000740146       0.00000       0.00000       0.00000       0.00000       0.00000       0.00000       0.00000       0.00000       0.00000       0.00000       0.00000       0.00000       0.00000       0.00000       0.00000       0.00000       0.00000       0.00000       0.00000       0.00000
   8  15 2636.1281    2.2694  0.8380 11.3398 -0.0096  0.0409   0.0883   0.0944    0.2121   0.0000   441.6719       23.4394       3.72686      -10.4863       17.0381       10.6636      -6.68860      -3.28330      0.409333      0.842867   -0.00379312     -0.154855     0.0852585     0.0298478    0.00138215   0.000253541       0.00000       0.00000       0.00000       0.00000       0.00000       0.00000       0.00000       0.00000       0.00000       0.00000       0.00000       0.00000       0.00000       0.00000       0.00000       0.00000       0.00000       0.00000       0.00000       0.00000       7.26660       8.55716       9.80427       7.67313       6.42232       5.49260       3.16708       2.29812       1.39206      0.713022      0.363064      0.147275     0.0687140     0.0244189    0.00533712   0.000903740       0.00000       0.00000       0.00000       0.00000       0.00000       0.00000       0.00000       0.00000       0.00000       0.00000       0.00000       0.00000       0.00000       0.00000       0.00000       0.00000       0.00000       0.00000       0.00000       0.00000
   8  16 2773.7536    2.7654  0.9297 11.4431 -0.0033  0.0413   0.0994   0.0986    0.2448   0.0000   430.7584       19.6961       17.4760       2.98357     -0.105616       1.03306       6.65835      -4.62079       1.07476      0.277787      0.191619     0.0338778     0.0149276    0.00510741   -0.00359566  -0.000149796       0.00000       0.00000       0.00000       0.00000       0.00000       0.00000       0.00000       0.00000       0.00000       0.00000       0.00000       0.00000       0.00000       0.00000       0.00000       0.00000       0.00000       0.00000       0.00000       0.00000       7.39205       10.4087       8.37172       9.09864       6.10874       5.55297       3.35004       2.40195       1.24736      0.734708      0.320439      0.155523     0.0548895     0.0204859    0.00438102    0.00120678       0.00000       0.00000       0.00000       0.00000       0.00000       0.00000       0.00000       0.00000       0.00000       0.00000       0.00000       0.00000       0.00000       0.00000       0.00000       0.00000       0.00000       0.00000       0.00000       0.00000
   8  17 2911.5539    3.4269  0.8035 12.1762 -0.0101  0.0335   0.1308   0.0876    0.2086   0.0000   446.3740      -2.49318       15.3439       12.1021       2.05680       1.25401     -0.321793       2.26080      -1.34715   -0.00700835     -0.156553     0.0257199     0.0419943    -0.0132375    0.00492701  -0.000140554       0.00000       0.00000       0.00000       0.00000       0.00000       0.00000       0.00000       0.00000       0.00000       0.00000       0.00000       0.00000       0.00000       0.00000       0.00000       0.00000       0.00000       0.00000       0.00000       0.00000       6.70089       7.39024       7.55024       7.03057       5.31230       4.24403       3.02442       1.91885       1.11423      0.589876      0.311342      0.134278     0.0506608     0.0152535    0.00370131   0.000716649       0.00000       0.00000       0.00000       0.00000       0.00000       0.00000       0.00000       0.00000       0.00000       0.00000       0.00000       0.00000       0.00000       0.00000       0.00000       0.00000       0.00000       0.00000       0.00000       0.00000
   8  18 3049.2019    3.9608  0.8095 12.3270  0.0013  0.0448   0.1567   0.0901    0.2362   0.0000   436.0503       8.15298       13.9239       17.1809       8.37208       2.98266      -6.25397       1.53244      0.403274     -0.889688     -0.485119      0.123610    -0.0125695    -0.0281881  -0.000495620   0.000657176       0.00000       0.00000       0.00000       0.00000       0.00000       0.00000       0.00000       0.00000       0.00000       0.00000       0.00000       0.00000       0.00000       0.00000       0.00000       0.00000       0.00000       0.00000       0.00000       0.00000       8.10899       9.25301       9.46184       10.0680       6.27776       5.04798       4.28218       2.50564       1.35860      0.751999      0.497873      0.193872     0.0775134     0.0198683    0.00495362    0.00115143       0.00000       0.00000       0.00000       0.00000       0.00000       0.00000       0.00000       0.00000       0.00000       0.00000       0.00000       0.00000       0.00000       0.00000       0.00000       0.00000       0.00000       0.00000       0.00000       0.00000
   8  19 3186.7511    3.8930  1.0837 12.6502  0.0017  0.0683   0.1383   0.1096    0.2324   0.0000   426.6188       7.44616      -3.77600       20.2820       15.4656      -8.14606      -3.02147       3.80488       2.36385      0.470538      0.147540    -0.0398951     0.0168871     0.0143691   -0.00867784   -0.00104569       0.00000       0.00000       0.00000       0.00000       0.00000       0.00000       0.00000       0.00000       0.00000       0.00000       0.00000       0.00000       0.00000       0.00000       0.00000       0.00000       0.00000       0.00000       0.00000       0.00000       12.7789       13.0263       16.7769       11.6353       12.1891       7.94335       4.46097       4.37243       2.05740       1.20371      0.730662      0.215702     0.0892895     0.0410603    0.00960358    0.00106482       0.00000       0.00000       0.00000       0.00000       0.00000       0.00000       0.00000       0.00000       0.00000       0.00000       0.00000       0.00000       0.00000       0.00000       0.00000       0.00000       0.00000       0.00000       0.00000       0.00000
   8  20 3324.5685    3.3152  1.2428 12.4882 -0.0075  0.0553   0.1134   0.1227    0.1988   0.0000   441.1834       5.99488       2.85941       36.0980       2.93294      -7.23919       1.06216       3.15108      0.766743      -1.38133     -0.150035     0.0202274   -0.00946981   -0.00907558     0.0153538   -0.00178210       0.00000       0.00000       0.00000       0.00000       0.00000       0.00000       0.00000       0.00000       0.00000       0.00000       0.00000       0.00000       0.00000       0.00000       0.00000       0.00000       0.00000       0.00000       0.00000       0.00000       11.9545       13.8844       12.0181       10.4221       9.79376       8.35913       5.81950       3.49647       1.99515      0.948535      0.434296      0.178332     0.0782307     0.0243231    0.00679565    0.00118847       0.00000       0.00000       0.00000       0.00000       0.00000       0.00000       0.00000       0.00000       0.00000       0.00000       0.00000       0.00000       0.00000       0.00000       0.00000       0.00000       0.00000       0.00000       0.00000       0.00000
   8  21 3462.5039    3.0207  2.3480 11.0267 -0.0011  0.0617   0.0690   0.1588    0.1976   0.0000   430.9135       40.5562      -4.73341       16.5894      -2.30511      -6.75991     -0.528166       3.48871      0.528685      -2.14768      0.196742      0.155237    -0.0608806    0.00757758   -0.00891184   0.000394997       0.00000       0.00000       0.00000       0.00000       0.00000       0.00000       0.00000       0.00000       0.00000       0.00000       0.00000       0.00000       0.00000       0.00000       0.00000       0.00000       0.00000       0.00000       0.00000       0.00000       12.1555       14.6697       13.5995       12.4456       10.6048       7.85807       5.50705       3.64163       2.04658       1.08566      0.570151      0.219090     0.0853405     0.0286710    0.00781948    0.00144256       0.00000       0.00000       0.00000       0.00000       0.00000       0.00000       0.00000       0.00000       0.00000       0.00000       0.00000       0.00000       0.00000       0.00000       0.00000       0.00000       0.00000       0.00000       0.00000       0.00000
   8  22 3601.0295    2.6530  3.2965 10.5215 -0.0018  0.0746   0.0533   0.1868    0.2094   0.0000   438.1735       23.6161      -8.97584       11.8709       9.17027       3.28340       14.5624       3.03879      -2.64505     -0.245862     0.0493849     -0.702701    -0.0986925     0.0574604    -0.0135883   -0.00408509       0.00000       0.00000       0.00000       0.00000       0.00000       0.00000       0.00000       0.00000       0.00000       0.00000       0.00000       0.00000       0.00000       0.00000       0.00000       0.00000       0.00000       0.00000       0.00000       0.00000       15.0887       18.3677       17.4496       15.9961       12.2981       9.61106       6.80449       4.19854       2.40917       1.23541      0.671046      0.274765      0.110174     0.0338939    0.00885076    0.00174194       0.00000       0.00000       0.00000       0.00000       0.00000       0.00000       0.00000       0.00000       0.00000       0.00000       0.00000       0.00000       0.00000       0.00000       0.00000       0.00000       0.00000       0.00000       0.00000       0.00000
   8  23 3739.6666    2.1133  4.9488 10.1329 -0.0026  0.0944   0.0365   0.2654    0.1666   0.0000   441.0951       29.9441      -22.3095       16.6543      -8.25923      -15.3929       5.22379      -3.23805       3.19426     -0.751145     -0.694520     -0.286637     -0.207412     0.0459601     0.0167122   -0.00147259       0.00000       0.00000       0.00000       0.00000       0.00000       0.00000       0.00000       0.00000       0.00000       0.00000       0.00000       0.00000       0.00000       0.00000       0.00000       0.00000       0.00000       0.00000       0.00000       0.00000       19.1427       21.6132       21.7356       19.7519       15.9440       11.8632       8.67259       5.36720       3.17079       1.73511      0.833532      0.377885      0.139913     0.0431024     0.0114707    0.00196666       0.00000       0.00000       0.00000       0.00000       0.00000       0.00000       0.00000       0.00000       0.00000       0.00000       0.00000       0.00000       0.00000       0.00000       0.00000       0.00000       0.00000       0.00000       0.00000       0.00000
   8  24 3878.5155    1.8491  6.3819  9.7748 -0.0004  0.1159   0.0277   0.3082    0.1363   0.0000   448.2556       20.0047       26.2291       43.9223       40.1045       2.49474       7.63279       7.52720       2.58796      -3.96527      -2.05888     -0.430555    -0.0472622   -0.00909922    -0.0107881   0.000272688       0.00000       0.00000       0.00000       0.00000       0.00000       0.00000       0.00000       0.00000       0.00000       0.00000       0.00000       0.00000       0.00000       0.00000       0.00000       0.00000       0.00000       0.00000       0.00000       0.00000       22.8123       27.6855       26.7349       23.5416       20.2499       15.1027       10.1377       6.82500       3.95307       2.12152       1.02421      0.430191      0.166272     0.0585621     0.0152854    0.00266439       0.00000       0.00000       0.00000       0.00000       0.00000       0.00000       0.00000       0.00000       0.00000       0.00000       0.00000       0.00000       0.00000       0.00000       0.00000       0.00000       0.00000       0.00000       0.00000       0.00000
   8  25 4017.6390    1.4992  7.9712  9.6342 -0.0000  0.1365   0.0219   0.3939    0.1056   0.0000   450.2931      0.945035       39.1952       30.4820      -18.4941       6.06377      -17.5867       1.74443       8.10690      -1.67325     -0.309638     -0.371123      0.400854     -0.125771    -0.0366388    0.00709254       0.00000       0.00000       0.00000       0.00000       0.00000       0.00000       0.00000       0.00000       0.00000       0.00000       0.00000       0.00000       0.00000       0.00000       0.00000       0.00000       0.00000       0.00000       0.00000       0.00000       26.9263       30.5627       29.8033       28.5185       23.8484       17.4906       12.1916       8.07288       5.02005       2.64888       1.32198      0.533709      0.209034     0.0662431     0.0176715    0.00310795       0.00000       0.00000       0.00000       0.00000       0.00000       0.00000       0.00000       0.00000       0.00000       0.00000       0.00000       0.00000       0.00000       0.00000       0.00000       0.00000       0.00000       0.00000       0.00000       0.00000
   8  26 4156.9598    1.2733  9.5285  9.3706 -0.0004  0.1619   0.0180   0.4537    0.0975   0.0000   384.0136       26.5190       57.7085       43.8143       42.0697      -13.0972      -11.6187      -12.6432     -0.607805       1.22175       1.96576     -0.368718      0.560095     0.0700931     0.0266997   -0.00476144       0.00000       0.00000       0.00000       0.00000       0.00000       0.00000       0.00000       0.00000       0.00000       0.00000       0.00000       0.00000       0.00000       0.00000       0.00000       0.00000       0.00000       0.00000       0.00000       0.00000       31.5695       40.1766       37.8871       34.8867       27.6450       21.1440       14.0678       9.45430       5.43280       3.05952       1.41640      0.650255      0.238813     0.0839534     0.0210924    0.00406902       0.00000       0.00000       0.00000       0.00000       0.00000       0.00000       0.00000       0.00000       0.00000       0.00000       0.00000       0.00000       0.00000       0.00000       0.00000       0.00000       0.00000       0.00000       0.00000       0.00000
   9  10 1984.2068    0.5525  0.4244  9.3694 -0.0049  0.0354   0.0280   0.0580    0.1010   0.0000   439.1258      -6.66749       6.93909       3.36690      -2.65660      -2.31148     -0.436989       1.69408    -0.0415900    -0.0982345      0.457165     -0.167284      0.133635    0.00396259     0.0276140   -0.00315486  -0.000579555   0.000166494       0.00000       0.00000       0.00000       0.00000       0.00000       0.00000       0.00000       0.00000       0.00000       0.00000       0.00000       0.00000       0.00000       0.00000       0.00000       0.00000       0.00000       0.00000       5.99997       6.72045       6.25967       7.16009       5.77642       4.42584       3.30928       2.16039       1.66650      0.910318      0.615653      0.221707      0.144005     0.0391738     0.0180032    0.00382486    0.00114285   0.000209736       0.00000       0.00000       0.00000       0.00000       0.00000       0.00000       0.00000       0.00000       0.00000       0.00000       0.00000       0.00000       0.00000       0.00000       0.00000       0.00000       0.00000       0.00000
   9  11 2125.1190    0.7357  0.6597  9.4519 -0.0090  0.0344   0.0302   0.0791    0.1387   0.0000   440.7303      -4.09210       12.5973       7.42821     -0.749138      -1.05234      0.173805       1.30229    -0.0590271      0.709419      0.161868     -0.142085     0.0683784     0.0807203     0.0183272   -0.00900661   -0.00309249   0.000215487       0.00000       0.00000       0.00000       0.00000       0.00000       0.00000       0.00000       0.00000       0.00000       0.00000       0.00000       0.00000       0.00000       0.00000       0.00000       0.00000       0.00000       0.00000       5.38101       6.52925       6.77544       5.72180       5.55122       4.05295       3.15750       2.24232       1.34888      0.819889      0.435863      0.221557      0.103675     0.0416990     0.0139632    0.00496667    0.00126644   0.000178115       0.00000       0.00000       0.00000       0.00000       0.00000       0.00000       0.00000       0.00000       0.00000       0.00000       0.00000       0.00000       0.00000       0.00000       0.00000       0.00000       0.00000       0.00000
   9  13 2402.4306    1.3356  0.9327 10.5343 -0.0165  0.0567   0.0489   0.0902    0.1782   0.0000   439.4639       5.51533      -6.51873       12.7622       9.07654     0.0794767       2.83959      -2.09761     -0.299973      -1.50962     -0.632855     -0.325949      0.124091   -0.00580864   -0.00246972    0.00471968   -0.00157565   0.000203524       0.00000       0.00000       0.00000       0.00000       0.00000       0.00000       0.00000       0.00000       0.00000       0.00000       0.00000       0.00000       0.00000       0.00000       0.00000       0.00000       0.00000       0.00000       11.7192       15.7327       15.8280       13.4794       11.3891       7.03526       5.31400       2.67795       2.12937       1.11604      0.578023      0.338004      0.107118     0.0616952     0.0215416    0.00575334    0.00212444   0.000284736       0.00000       0.00000       0.00000       0.00000       0.00000       0.00000       0.00000       0.00000       0.00000       0.00000       0.00000       0.00000       0.00000       0.00000       0.00000       0.00000       0.00000       0.00000
   9  14 2539.5260    1.8106  1.0227 10.8141 -0.0003  0.0395   0.0596   0.1028    0.1953   0.0000   440.3978       1.09106       16.6175       14.5982       4.22701       7.01213      0.559100      -3.14229      0.253247      0.492673     -0.299479     -0.346997      0.104095   -0.00871171   -0.00103680   -0.00217692   0.000212873  -0.000226476       0.00000       0.00000       0.00000       0.00000       0.00000       0.00000       0.00000       0.00000       0.00000       0.00000       0.00000       0.00000       0.00000       0.00000       0.00000       0.00000       0.00000       0.00000       6.72879       7.73256       8.16243       7.26397       6.48124       4.85768       3.54719       2.65511       1.55852      0.921624      0.536798      0.260072      0.125936     0.0444590     0.0169141    0.00542834    0.00126011   0.000198682       0.00000       0.00000       0.00000       0.00000       0.00000       0.00000       0.00000       0.00000       0.00000       0.00000       0.00000       0.00000       0.00000       0.00000       0.00000       0.00000       0.00000       0.00000
   9  15 2677.0364    2.3152  0.8307 11.4443 -0.0181  0.0387   0.0874   0.0892    0.1992   0.0000   438.7490       17.3449      -9.48773    -0.0613355      -2.82287       1.37485      -5.23328      0.509602      -1.52729      0.344651      0.813380     -0.524178    -0.0800697     0.0446339     0.0267393   -0.00100704   0.000152414  -0.000319613       0.00000       0.00000       0.00000       0.00000       0.00000       0.00000       0.00000       0.00000       0.00000       0.00000       0.00000       0.00000       0.00000       0.00000       0.00000       0.00000       0.00000       0.00000       6.07773       8.37440       7.48153       7.44119       6.02247       5.23675       3.11298       2.45978       1.49902      0.904781      0.485318      0.252936     0.0996545     0.0434997     0.0164841    0.00557317    0.00114143   0.000263525       0.00000       0.00000       0.00000       0.00000       0.00000       0.00000       0.00000       0.00000       0.00000       0.00000       0.00000       0.00000       0.00000       0.00000       0.00000       0.00000       0.00000       0.00000
   9  16 2815.1887    3.0956  0.8221 11.9969 -0.0005  0.0535   0.1154   0.0798    0.1848   0.0000   418.0296       19.5563       14.4687      -9.19956      -8.00267       9.26996      -6.13270      -2.35525       2.06091      0.583069    -0.0893029     -0.198479      0.226081   -0.00952143    0.00425111   -0.00298466   0.000166188  -0.000128910       0.00000       0.00000       0.00000       0.00000       0.00000       0.00000       0.00000       0.00000       0.00000       0.00000       0.00000       0.00000       0.00000       0.00000       0.00000       0.00000       0.00000       0.00000       6.55158       11.3851       8.67335       10.7303       6.80117       6.81194       4.93960       2.88223       2.27881       1.02821      0.732206      0.245334      0.178679     0.0521544     0.0276955    0.00643318    0.00183534   0.000440039       0.00000       0.00000       0.00000       0.00000       0.00000       0.00000       0.00000       0.00000       0.00000       0.00000       0.00000       0.00000       0.00000       0.00000       0.00000       0.00000       0.00000       0.00000
   9  17 2953.5401    3.5989  0.9733 11.4480  0.0021  0.0352   0.1172   0.0962    0.3211   0.0000   439.4142       19.6015       2.25278      -4.28561       2.90487       4.74446     -0.619608      0.156879      0.590564     -0.383670      0.496100   -0.00623593     -0.157482     0.0127201     0.0167619    -0.0108897  -0.000104855  -0.000163329       0.00000       0.00000       0.00000       0.00000       0.00000       0.00000       0.00000       0.00000       0.00000       0.00000       0.00000       0.00000       0.00000       0.00000       0.00000       0.00000       0.00000       0.00000       6.84557       8.44215       8.38380       7.41075       6.13192       4.65473       3.38544       2.27773       1.35339      0.806206      0.411076      0.221851     0.0923163     0.0407366     0.0134057    0.00453272    0.00106671   0.000180577       0.00000       0.00000       0.00000       0.00000       0.00000       0.00000       0.00000       0.00000       0.00000       0.00000       0.00000       0.00000       0.00000       0.00000       0.00000       0.00000       0.00000       0.00000
   9  19 3229.6671    3.9984  0.9495 12.8523 -0.0103  0.0401   0.1422   0.0999    0.2073   0.0000   427.0018       17.2994      -1.43451       15.7337      -9.92618      -5.40552       6.35457      0.537787       1.63577      -1.30874     -0.163665     -0.474145    -0.0129676    0.00118347     0.0103802  -0.000170039   -0.00114972   0.000134075       0.00000       0.00000       0.00000       0.00000       0.00000       0.00000       0.00000       0.00000       0.00000       0.00000       0.00000       0.00000       0.00000       0.00000       0.00000       0.00000       0.00000       0.00000       7.49159       9.23226       9.22843       8.52788       6.59860       5.32599       3.92764       2.38388       1.62260      0.959704      0.494030      0.243758      0.113768     0.0490004     0.0171747    0.00488650    0.00122731   0.000219011       0.00000       0.00000       0.00000       0.00000       0.00000       0.00000       0.00000       0.00000       0.00000       0.00000       0.00000       0.00000       0.00000       0.00000       0.00000       0.00000       0.00000       0.00000
   9  20 3367.7810    3.3756  1.7377 11.9269 -0.0023  0.0542   0.0895   0.1300    0.1744   0.0000   443.3587      -1.91378       7.80251       16.6267       4.18220      -2.90877      -1.20414      -2.06181       2.61126      -2.02639      0.491463     -0.938702      0.277912     -0.104689    -0.0191079   -0.00286661  -1.70709e-05   0.000172338       0.00000       0.00000       0.00000       0.00000       0.00000       0.00000       0.00000       0.00000       0.00000       0.00000       0.00000       0.00000       0.00000       0.00000       0.00000       0.00000       0.00000       0.00000       9.02875       10.3918       10.9965       10.6337       8.28762       6.78236       4.89429       3.33827       2.15878       1.29963      0.728471      0.351276      0.175496     0.0674619     0.0244557    0.00706857    0.00165533   0.000305599       0.00000       0.00000       0.00000       0.00000       0.00000       0.00000       0.00000       0.00000       0.00000       0.00000       0.00000       0.00000       0.00000       0.00000       0.00000       0.00000       0.00000       0.00000
   9  21 3506.2293    2.8718  2.5303 11.3909 -0.0030  0.0631   0.0635   0.1661    0.1332   0.0000   436.2342       17.1634       17.5874       16.7270      -12.7744      -4.46135      -2.20218      -3.08476      -2.92144       1.14706      0.237509    -0.0517873     -0.336325    -0.0670314    -0.0448556    -0.0123273   -0.00136034  -0.000483687       0.00000       0.00000       0.00000       0.00000       0.00000       0.00000       0.00000       0.00000       0.00000       0.00000       0.00000       0.00000       0.00000       0.00000       0.00000       0.00000       0.00000       0.00000       11.0840       12.3151       13.3690       11.7319       10.1188       8.18416       5.88028       4.19375       2.57394       1.50575      0.840174      0.405984      0.196662     0.0754926     0.0281612    0.00875513    0.00195340   0.000304270       0.00000       0.00000       0.00000       0.00000       0.00000       0.00000       0.00000       0.00000       0.00000       0.00000       0.00000       0.00000       0.00000       0.00000       0.00000       0.00000       0.00000       0.00000
   9  22 3645.2560    2.4385  3.5891 10.8372  0.0009  0.0756   0.0458   0.1993    0.1226   0.0000   398.6555       20.0005       10.0370      -7.76618      -2.53020       28.4955       3.00781       4.73331      -2.21089       1.75708      -2.17794     -0.590828    -0.0836387     -0.124164    -0.0184722   -0.00169322   -0.00294450   0.000140880       0.00000       0.00000       0.00000       0.00000       0.00000       0.00000       0.00000       0.00000       0.00000       0.00000       0.00000       0.00000       0.00000       0.00000       0.00000       0.00000       0.00000       0.00000       14.1510       17.0799       16.6464       15.4603       12.6670       10.1700       7.36979       5.17058       3.07088       1.77659      0.982354      0.480682      0.224989     0.0866468     0.0310026    0.00979578    0.00227786   0.000410844       0.00000       0.00000       0.00000       0.00000       0.00000       0.00000       0.00000       0.00000       0.00000       0.00000       0.00000       0.00000       0.00000       0.00000       0.00000       0.00000       0.00000       0.00000
   9  23 3784.3592    1.9795  5.1974 10.4003  0.0013  0.0996   0.0327   0.2517    0.1101   0.0000   441.2883       24.9580       49.8103      -1.59868       5.46553      -8.84465       12.3370     -0.582505       3.03638      -4.66261     -0.526854      0.631674     0.0481763      0.118256    -0.0150798    0.00678198    0.00287374   -0.00119906       0.00000       0.00000       0.00000       0.00000       0.00000       0.00000       0.00000       0.00000       0.00000       0.00000       0.00000       0.00000       0.00000       0.00000       0.00000       0.00000       0.00000       0.00000       16.9547       21.5131       20.9419       19.3742       16.4427       12.8595       9.28211       6.34933       4.04046       2.36515       1.30833      0.619724      0.296869      0.115012     0.0433120     0.0134162    0.00340330   0.000589105       0.00000       0.00000       0.00000       0.00000       0.00000       0.00000       0.00000       0.00000       0.00000       0.00000       0.00000       0.00000       0.00000       0.00000       0.00000       0.00000       0.00000       0.00000
   9  25 4063.5404    1.3934  9.1655  9.5367 -0.0008  0.1441   0.0180   0.3979    0.0859   0.0000   452.9522      -45.7898      -24.8064       31.8782       24.8297      -6.33423     -0.668618      -8.04290      -14.6055       2.02880       4.74959       1.25726      -1.13652     -0.189590     0.0444979   -0.00492585   -0.00421972   -0.00129525       0.00000       0.00000       0.00000       0.00000       0.00000       0.00000       0.00000       0.00000       0.00000       0.00000       0.00000       0.00000       0.00000       0.00000       0.00000       0.00000       0.00000       0.00000       24.1084       31.1991       30.0331       28.4903       23.7179       18.6446       13.6551       9.31178       5.95956       3.48506       1.90422      0.955362      0.430703      0.177507     0.0646469     0.0199654    0.00503671   0.000888318       0.00000       0.00000       0.00000       0.00000       0.00000       0.00000       0.00000       0.00000       0.00000       0.00000       0.00000       0.00000       0.00000       0.00000       0.00000       0.00000       0.00000       0.00000
   9  26 4202.8539    1.1671 10.4048  9.5419 -0.0025  0.1661   0.0157   0.4727    0.0716   0.0000   462.3494       69.7747      -25.1492       7.21582       13.8092       17.5201      -19.5217      -9.93729       14.0901      -6.74311      0.113548     -0.528146     -0.807560     0.0470678     0.0638033    0.00222042   -0.00314816   -0.00148079       0.00000       0.00000       0.00000       0.00000       0.00000       0.00000       0.00000       0.00000       0.00000       0.00000       0.00000       0.00000       0.00000       0.00000       0.00000       0.00000       0.00000       0.00000       27.9767       35.0598       35.3210       32.5178       27.9307       21.3589       15.8707       11.0994       6.94852       4.20364       2.33023       1.16437      0.546429      0.215958     0.0768936     0.0243639    0.00596827   0.000979092       0.00000       0.00000       0.00000       0.00000       0.00000       0.00000       0.00000       0.00000       0.00000       0.00000       0.00000       0.00000       0.00000       0.00000       0.00000       0.00000       0.00000       0.00000
  10   9 1880.0015    0.3914  0.3371  9.2453 -0.0005  0.0365   0.0249   0.0624    0.0682   0.0000   437.2305       1.24995       7.26780      -6.74266       3.71352       4.82986       1.27453     -0.477362     0.0844747       1.02331     -0.423741     -0.378204      0.112978     0.0618199    -0.0171792   -0.00645364    0.00507135    0.00141473  -0.000318327  -3.35711e-05       0.00000       0.00000       0.00000       0.00000       0.00000       0.00000       0.00000       0.00000       0.00000       0.00000       0.00000       0.00000       0.00000       0.00000       0.00000       0.00000       5.70124       6.30258       5.88931       7.20115       5.73707       3.92601       2.89887       3.07010       1.76393       1.01014      0.567383      0.432413      0.232747      0.105688     0.0353319     0.0123123    0.00367281    0.00134659   0.000249010   5.05113e-05       0.00000       0.00000       0.00000       0.00000       0.00000       0.00000       0.00000       0.00000       0.00000       0.00000       0.00000       0.00000       0.00000       0.00000       0.00000       0.00000
  10  11 2162.9035    0.8622  0.6103  9.5267 -0.0026  0.0365   0.0342   0.0683    0.1499   0.0000   439.7549      -10.9399       11.8999       4.15679       3.11226       3.17204       2.57722       1.84613      -1.15263       1.39005     -0.308213     0.0417684     -0.120773    0.00725734   -0.00351635    0.00573424   -0.00193891   0.000492222   0.000107763  -4.37477e-05       0.00000       0.00000       0.00000       0.00000       0.00000       0.00000       0.00000       0.00000       0.00000       0.00000       0.00000       0.00000       0.00000       0.00000       0.00000       0.00000       5.90756       6.35052       6.83024       6.14249       5.48209       4.76905       3.76203       2.74204       1.88950       1.14418      0.540454      0.383959      0.194031     0.0748446     0.0342366     0.0147825    0.00427574    0.00125357   0.000262407   3.86519e-05       0.00000       0.00000       0.00000       0.00000       0.00000       0.00000       0.00000       0.00000       0.00000       0.00000       0.00000       0.00000       0.00000       0.00000       0.00000       0.00000
  10  13 2440.7938    1.4756  0.9415 10.5395 -0.0130  0.0378   0.0514   0.0971    0.1885   0.0000   438.2921      -5.09217       11.2536       10.8990       11.0953      -5.44583       4.04118      -1.02219       3.77821     -0.944464      0.161987      0.248430      0.130080    -0.0928396    -0.0120294   -0.00522698  -0.000167886  -0.000959535  -0.000346935   3.28685e-06       0.00000       0.00000       0.00000       0.00000       0.00000       0.00000       0.00000       0.00000       0.00000       0.00000       0.00000       0.00000       0.00000       0.00000       0.00000       0.00000       6.70751       8.50151       8.81466       7.13838       6.77447       5.10884       4.03220       2.82613       1.74004       1.14027      0.585764      0.325215      0.166336     0.0697120     0.0337902     0.0125917    0.00416234    0.00144393   0.000324093   4.11635e-05       0.00000       0.00000       0.00000       0.00000       0.00000       0.00000       0.00000       0.00000       0.00000       0.00000       0.00000       0.00000       0.00000       0.00000       0.00000       0.00000
  10  14 2578.6392    2.0065  0.8663 11.0467 -0.0035  0.0349   0.0685   0.0901    0.1693   0.0000   434.9765      -3.21310       11.3563     -0.675126      -5.51251       2.30245       1.24344     -0.954757      0.786414      -2.12817     -0.169705      0.316248     -0.242107     0.0292349     0.0229936     0.0134429    0.00113611  -0.000381992   6.98184e-05   5.77755e-05       0.00000       0.00000       0.00000       0.00000       0.00000       0.00000       0.00000       0.00000       0.00000       0.00000       0.00000       0.00000       0.00000       0.00000       0.00000       0.00000       6.25531       7.98337       8.01401       7.52896       6.05806       4.80103       3.56678       2.21908       1.59308      0.984210      0.608206      0.294451      0.154622     0.0706701     0.0323664     0.0116818    0.00415424   0.000991029   0.000268303   4.43266e-05       0.00000       0.00000       0.00000       0.00000       0.00000       0.00000       0.00000       0.00000       0.00000       0.00000       0.00000       0.00000       0.00000       0.00000       0.00000       0.00000
  10  15 2717.0240    2.5153  0.7665 11.7048 -0.0096  0.0306   0.0936   0.0800    0.1510   0.0000   434.8040       2.65237       8.31096       12.0017      -7.16633      -1.52313      -3.13802     -0.137605      -1.75377      0.258497     -0.134640     -0.416490     0.0873793    0.00236284  -0.000502347     0.0122615   -0.00147622   4.68497e-05  -6.38317e-05  -7.35125e-05       0.00000       0.00000       0.00000       0.00000       0.00000       0.00000       0.00000       0.00000       0.00000       0.00000       0.00000       0.00000       0.00000       0.00000       0.00000       0.00000       5.21122       6.58981       6.42851       6.13813       5.08273       4.24786       3.07385       2.09752       1.40343      0.919077      0.517291      0.286476      0.140142     0.0630694     0.0272328     0.0104828    0.00341840    0.00101197   0.000227786   4.28742e-05       0.00000       0.00000       0.00000       0.00000       0.00000       0.00000       0.00000       0.00000       0.00000       0.00000       0.00000       0.00000       0.00000       0.00000       0.00000       0.00000
  10  16 2855.7016    3.2931  0.7975 11.8712 -0.0062  0.0442   0.1191   0.0834    0.1747   0.0000   442.8469       6.68434       4.82744       9.57227       6.67367      -4.34623      -1.47065      -1.40824      -1.85367      -2.44451      0.177585     -0.101372     -0.356644     0.0435566   -0.00426475   -0.00704837   -0.00119463    0.00182314   0.000181135  -2.58492e-05       0.00000       0.00000       0.00000       0.00000       0.00000       0.00000       0.00000       0.00000       0.00000       0.00000       0.00000       0.00000       0.00000       0.00000       0.00000       0.00000       6.46297       7.01087       8.69933       6.40070       5.32111       6.14231       4.07177       2.79625       2.38441       1.20493      0.601080      0.421832      0.218213     0.0721509     0.0380076     0.0194255    0.00689885    0.00159048   0.000298520   4.38667e-05       0.00000       0.00000       0.00000       0.00000       0.00000       0.00000       0.00000       0.00000       0.00000       0.00000       0.00000       0.00000       0.00000       0.00000       0.00000       0.00000
  10  17 2994.5120    3.7701  0.8473 12.2937 -0.0036  0.0357   0.1229   0.0789    0.1798   0.0000   439.6323       9.41131       3.67578       9.56944       4.56412      -2.14890      -2.98702      -1.06840       1.92732      0.955211      0.173527     -0.597270     -0.135750     0.0193044     0.0257100    0.00936459    0.00290233   -0.00124666   0.000207590   8.07860e-06       0.00000       0.00000       0.00000       0.00000       0.00000       0.00000       0.00000       0.00000       0.00000       0.00000       0.00000       0.00000       0.00000       0.00000       0.00000       0.00000       6.41604       7.92942       8.50772       7.78830       6.06532       4.75869       3.61549       2.29404       1.49630      0.992966      0.578475      0.294689      0.150669     0.0741585     0.0344382     0.0126635    0.00399315    0.00107232   0.000251901   4.09786e-05       0.00000       0.00000       0.00000       0.00000       0.00000       0.00000       0.00000       0.00000       0.00000       0.00000       0.00000       0.00000       0.00000       0.00000       0.00000       0.00000
  10  18 3132.8862    3.8793  1.0246 12.3997  0.0008  0.0379   0.1207   0.0914    0.1970   0.0000   440.9737       8.91318       3.99104       3.66646       7.67471       6.49713     -0.246078      -3.50097       2.05178     -0.483461      0.516541      0.295221    -0.0101321    -0.0632606   0.000553545    0.00318639   -0.00810581   2.05651e-05   1.25820e-05   2.96469e-05       0.00000       0.00000       0.00000       0.00000       0.00000       0.00000       0.00000       0.00000       0.00000       0.00000       0.00000       0.00000       0.00000       0.00000       0.00000       0.00000       6.19999       7.06190       6.99305       6.57337       6.09357       5.03794       3.69306       2.77060       1.92294       1.15582      0.698461      0.380976      0.191660     0.0845353     0.0345247     0.0127771    0.00475046    0.00129169   0.000290755   4.61635e-05       0.00000       0.00000       0.00000       0.00000       0.00000       0.00000       0.00000       0.00000       0.00000       0.00000       0.00000       0.00000       0.00000       0.00000       0.00000       0.00000
  10  19 3271.3212    3.6506  1.4378 12.0630 -0.0011  0.0659   0.0966   0.1116    0.1829   0.0000   436.5385       9.41847      -1.21809       1.29905      -3.21555       9.11312       1.40605     -0.165984      -2.06339      0.775167      -1.33799     0.0387709     -0.295608     -0.115231     0.0111364   0.000734749   -0.00511661   0.000845158   0.000356670   9.26520e-05       0.00000       0.00000       0.00000       0.00000       0.00000       0.00000       0.00000       0.00000       0.00000       0.00000       0.00000       0.00000       0.00000       0.00000       0.00000       0.00000       10.6887       9.06251       13.3487       13.8614       7.45557       7.79808       7.70313       4.10836       2.25192       2.22482       1.39365      0.476349      0.265600      0.187993     0.0943838     0.0311492    0.00834831    0.00173042   0.000370362   6.64795e-05       0.00000       0.00000       0.00000       0.00000       0.00000       0.00000       0.00000       0.00000       0.00000       0.00000       0.00000       0.00000       0.00000       0.00000       0.00000       0.00000
  10  20 3410.1354    3.0974  2.0897 11.7622 -0.0030  0.0570   0.0708   0.1422    0.1296   0.0000   452.7529       13.8543       10.2587      -3.34667      -3.08737       9.29915     -0.829449       1.58754     -0.100821      0.350471       1.34918     -0.706208      0.159282     0.0357486     0.0211405     0.0163163    0.00117212   -0.00101801  -0.000322927  -0.000113862       0.00000       0.00000       0.00000       0.00000       0.00000       0.00000       0.00000       0.00000       0.00000       0.00000       0.00000       0.00000       0.00000       0.00000       0.00000       0.00000       9.24186       11.0810       11.6484       10.9672       9.48473       6.93029       5.49656       3.79378       2.57028       1.62134      0.950960      0.553695      0.272853      0.133579     0.0528596     0.0212001    0.00657957    0.00192325   0.000470818   6.89632e-05       0.00000       0.00000       0.00000       0.00000       0.00000       0.00000       0.00000       0.00000       0.00000       0.00000       0.00000       0.00000       0.00000       0.00000       0.00000       0.00000
  10  21 3549.0827    2.6814  2.7586 11.5746 -0.0024  0.0649   0.0554   0.1792    0.0956   0.0000   421.4349       35.8585     -0.311490      -1.65078      -13.4458      -4.78242      -1.17015      -6.66171      -3.55915      -1.86438     -0.175009      -1.15888      0.183017      0.180912      0.108303    -0.0198090   -0.00647235  -0.000161399   0.000181139   7.51550e-05       0.00000       0.00000       0.00000       0.00000       0.00000       0.00000       0.00000       0.00000       0.00000       0.00000       0.00000       0.00000       0.00000       0.00000       0.00000       0.00000       9.78277       12.2758       12.0924       12.0230       9.64083       8.32130       6.28314       4.76200       2.94259       1.95083       1.13196      0.602684      0.323634      0.148049     0.0684094     0.0239505    0.00802994    0.00242750   0.000514809   9.57733e-05       0.00000       0.00000       0.00000       0.00000       0.00000       0.00000       0.00000       0.00000       0.00000       0.00000       0.00000       0.00000       0.00000       0.00000       0.00000       0.00000
  10  22 3688.4557    2.2430  4.1093 10.6654 -0.0024  0.0796   0.0370   0.2074    0.0951   0.0000   436.9025       17.6800       17.0483      0.202043       6.99141      -7.30818      -6.30348      -3.74918      -1.77031      -1.52425       1.68094       1.02204      0.425159     -0.188449    -0.0689775   -0.00543938     0.0104840  -0.000640423  -0.000148432  -0.000135924       0.00000       0.00000       0.00000       0.00000       0.00000       0.00000       0.00000       0.00000       0.00000       0.00000       0.00000       0.00000       0.00000       0.00000       0.00000       0.00000       12.5724       15.6766       15.9345       15.3120       12.5570       10.1614       8.21612       5.55692       3.81333       2.28669       1.39274      0.736143      0.378579      0.186174     0.0791115     0.0299879     0.0101947    0.00269067   0.000686123   0.000111899       0.00000       0.00000       0.00000       0.00000       0.00000       0.00000       0.00000       0.00000       0.00000       0.00000       0.00000       0.00000       0.00000       0.00000       0.00000       0.00000
  10  23 3827.9483    1.8979  5.7543 10.1413 -0.0034  0.1010   0.0282   0.2546    0.0998   0.0000   429.9115      -12.9515       11.6073      -17.0574       1.85978       1.71612       2.33984       8.03849      0.289210       3.84504       2.71296      -1.79398      0.624405     -0.358606     -0.139593    -0.0361742    0.00557352    0.00633118  -0.000259314  -2.01391e-05       0.00000       0.00000       0.00000       0.00000       0.00000       0.00000       0.00000       0.00000       0.00000       0.00000       0.00000       0.00000       0.00000       0.00000       0.00000       0.00000       15.3278       19.9147       18.9928       18.8732       15.9044       12.9398       10.1267       7.28914       4.85984       2.94474       1.71739      0.969557      0.492584      0.232290     0.0958033     0.0373285     0.0124875    0.00364471   0.000895860   0.000153686       0.00000       0.00000       0.00000       0.00000       0.00000       0.00000       0.00000       0.00000       0.00000       0.00000       0.00000       0.00000       0.00000       0.00000       0.00000       0.00000
  10  24 3967.7440    1.5662  7.4686  9.7108 -0.0028  0.1159   0.0206   0.3196    0.0888   0.0000   422.4523       15.9087       18.1215       18.8093       15.2345      0.969826       16.9045       7.09093      0.144802       1.67028      -3.77942      0.144916      0.371514     -0.206020     -0.124703     0.0270059     0.0349787   -0.00240090   0.000179196  -0.000517092       0.00000       0.00000       0.00000       0.00000       0.00000       0.00000       0.00000       0.00000       0.00000       0.00000       0.00000       0.00000       0.00000       0.00000       0.00000       0.00000       18.2549       23.4294       23.9982       22.1394       18.7576       15.1779       11.4148       8.22331       5.39987       3.42101       1.93951       1.12757      0.564148      0.268803      0.112826     0.0455633     0.0147552    0.00441706    0.00100612   0.000163854       0.00000       0.00000       0.00000       0.00000       0.00000       0.00000       0.00000       0.00000       0.00000       0.00000       0.00000       0.00000       0.00000       0.00000       0.00000       0.00000
  10  28 4528.1470    0.7741 15.8570  9.3659 -0.0010  0.2717   0.0106   0.7462    0.0504   0.0000   421.8818       80.9946       57.8172      -29.5699      -34.0742       12.8276       25.3770      -13.0773      -24.0784      -1.25178      -6.24419     0.0262747       3.66398     -0.956195      0.300045      0.110207    -0.0146182   0.000825062   -0.00210210  -0.000341188       0.00000       0.00000       0.00000       0.00000       0.00000       0.00000       0.00000       0.00000       0.00000       0.00000       0.00000       0.00000       0.00000       0.00000       0.00000       0.00000       40.5093       51.9289       54.0734       49.5116       43.7509       36.2692       27.0440       20.1584       13.6472       8.68285       5.21754       2.89703       1.51170      0.701645      0.305369      0.116919     0.0404142     0.0116191    0.00253208   0.000390233       0.00000       0.00000       0.00000       0.00000       0.00000       0.00000       0.00000       0.00000       0.00000       0.00000       0.00000       0.00000       0.00000       0.00000       0.00000       0.00000
  11   9 1915.3593    0.4262  0.4341  9.1451 -0.0119  0.0462   0.0238   0.0656    0.0798   0.0000   433.9906       11.5061       18.8001       1.80566      -5.46375      -5.07757       4.24077      -3.89538      -4.43810       1.13306      0.352395      0.548886     -0.157853     -0.213673    0.00604175     0.0196964   -0.00330189   -0.00214982   -0.00137969   4.31770e-05   3.30818e-05   1.03228e-05       0.00000       0.00000       0.00000       0.00000       0.00000       0.00000       0.00000       0.00000       0.00000       0.00000       0.00000       0.00000       0.00000       0.00000       4.76609       7.14482       7.48939       5.29442       7.12454       3.67268       4.87452       3.37118       2.21861       1.85110      0.658737      0.634862      0.260540      0.143643     0.0880522     0.0292768     0.0147574    0.00600578    0.00105099   0.000588012   0.000139322   1.42123e-05       0.00000       0.00000       0.00000       0.00000       0.00000       0.00000       0.00000       0.00000       0.00000       0.00000       0.00000       0.00000       0.00000       0.00000
  11  10 2057.9220    0.6604  0.5449  9.3965 -0.0006  0.0321   0.0283   0.0653    0.0987   0.0000   429.4511     -0.482268       21.6257      0.324220       1.12566      -4.99630       2.63935      -2.75990      0.853111       1.75628      0.234568      0.545229    -0.0564087     0.0197440    -0.0533980     0.0176337    -0.0119246  -0.000166580   0.000879468  -0.000121501  -6.39268e-06  -5.43066e-06       0.00000       0.00000       0.00000       0.00000       0.00000       0.00000       0.00000       0.00000       0.00000       0.00000       0.00000       0.00000       0.00000       0.00000       4.88326       6.43983       6.06981       5.97337       4.99421       4.15766       3.40894       2.48317       1.75102       1.06967      0.727231      0.380951      0.207437      0.100506     0.0544735     0.0214085    0.00914431    0.00292101    0.00103435   0.000244169   6.47676e-05   1.14183e-05       0.00000       0.00000       0.00000       0.00000       0.00000       0.00000       0.00000       0.00000       0.00000       0.00000       0.00000       0.00000       0.00000       0.00000
  11  12 2340.0075    1.3051  0.9924  9.9854 -0.0012  0.0412   0.0419   0.1038    0.2051   0.0000   443.2298       14.8748       11.2407      -4.76623      -3.48280       5.57828     -0.668927     -0.597858       3.09721     -0.986803     -0.228752     -0.732065      0.432012    -0.0701288     0.0101086    -0.0450857     0.0106214   -0.00684150   -0.00162335   0.000394464   0.000104716  -2.58751e-05       0.00000       0.00000       0.00000       0.00000       0.00000       0.00000       0.00000       0.00000       0.00000       0.00000       0.00000       0.00000       0.00000       0.00000       5.10781       7.01452       7.20103       6.62366       6.14367       4.65139       3.83696       2.81590       1.86127       1.38361      0.687341      0.508129      0.256572      0.134673     0.0691748     0.0260664     0.0118428    0.00454217    0.00120479   0.000434722   9.22219e-05   1.34940e-05       0.00000       0.00000       0.00000       0.00000       0.00000       0.00000       0.00000       0.00000       0.00000       0.00000       0.00000       0.00000       0.00000       0.00000
  11  13 2478.5246    1.5314  0.9565 10.5439 -0.0170  0.0408   0.0495   0.0892    0.1941   0.0000   441.6500      -2.67515       19.8741       6.13736      -4.93860      -4.75061     0.0474385       4.02675       2.73901      -2.27396     -0.284281      0.267752     0.0918392     0.0886206     -0.171189    -0.0357626    0.00958570   -0.00594683  -0.000935577  -0.000614700  -0.000174715   7.08745e-08       0.00000       0.00000       0.00000       0.00000       0.00000       0.00000       0.00000       0.00000       0.00000       0.00000       0.00000       0.00000       0.00000       0.00000       5.75622       6.94315       7.21093       7.47398       6.03679       4.75825       4.13621       3.11365       1.97392       1.35441      0.850277      0.535600      0.247873      0.147624     0.0801928     0.0341031     0.0126336    0.00457006    0.00121449   0.000379426   8.45041e-05   1.35506e-05       0.00000       0.00000       0.00000       0.00000       0.00000       0.00000       0.00000       0.00000       0.00000       0.00000       0.00000       0.00000       0.00000       0.00000
  11  14 2617.0153    2.0848  0.8696 11.1551 -0.0049  0.0353   0.0715   0.0826    0.1814   0.0000   427.2429       3.57403       8.86739      -4.97394      0.558999       2.76745       1.43059     -0.686293     -0.322956      -1.51240      0.184795     -0.155923     0.0604196     -0.175487    -0.0267954    -0.0538040  -0.000406695    0.00186560    0.00137448  -0.000536963  -4.97100e-05   8.01535e-06       0.00000       0.00000       0.00000       0.00000       0.00000       0.00000       0.00000       0.00000       0.00000       0.00000       0.00000       0.00000       0.00000       0.00000       5.21525       6.31821       6.73646       6.17351       5.04622       4.45688       3.76268       2.73733       1.88508       1.18061      0.772023      0.421493      0.219661      0.114072     0.0610977     0.0270382     0.0107678    0.00376004    0.00121677   0.000308053   6.85141e-05   1.06063e-05       0.00000       0.00000       0.00000       0.00000       0.00000       0.00000       0.00000       0.00000       0.00000       0.00000       0.00000       0.00000       0.00000       0.00000
  11  15 2756.1588    2.6721  0.8223 11.7322 -0.0086  0.0318   0.0887   0.0769    0.1512   0.0000   434.8893       14.4165       8.95242      -4.03614      -6.40470     -0.582418      -1.69829      -2.62266     -0.545251      0.743325      0.890224     0.0265814    -0.0283911     -0.158624    -0.0150907    -0.0256692     0.0125831    0.00300417   -0.00239742   0.000539688   0.000108358  -1.36978e-05       0.00000       0.00000       0.00000       0.00000       0.00000       0.00000       0.00000       0.00000       0.00000       0.00000       0.00000       0.00000       0.00000       0.00000       4.29933       5.95360       5.46744       5.80256       4.38406       4.24259       3.13468       2.47087       1.64840       1.08833      0.664920      0.387812      0.204933      0.110156     0.0523700     0.0233075    0.00945606    0.00353579    0.00112358   0.000309919   6.36466e-05   1.31347e-05       0.00000       0.00000       0.00000       0.00000       0.00000       0.00000       0.00000       0.00000       0.00000       0.00000       0.00000       0.00000       0.00000       0.00000
  11  16 2895.4237    3.3392  0.8804 11.8673 -0.0095  0.0320   0.1045   0.0767    0.1813   0.0000   434.6998       1.28019       7.23231       2.02213      -4.80463      -6.48811    -0.0801197      -1.79327      -1.95342      0.213931       1.17467    -0.0479891    -0.0235935     -0.214693    -0.0191498    -0.0313529    0.00270232   -0.00116076   0.000688622  -0.000144748   9.26583e-05  -4.86734e-06       0.00000       0.00000       0.00000       0.00000       0.00000       0.00000       0.00000       0.00000       0.00000       0.00000       0.00000       0.00000       0.00000       0.00000       5.21221       6.52242       6.70612       6.26954       5.21776       4.55280       3.35033       2.58883       1.63531       1.14237      0.689713      0.387747      0.210310      0.105199     0.0498163     0.0223778    0.00925108    0.00324541    0.00104266   0.000303375   5.60538e-05   1.00029e-05       0.00000       0.00000       0.00000       0.00000       0.00000       0.00000       0.00000       0.00000       0.00000       0.00000       0.00000       0.00000       0.00000       0.00000
  11  17 3034.5469    3.9269  0.8750 12.4132 -0.0025  0.0360   0.1211   0.0766    0.1705   0.0000   441.2351       7.20566       18.2627       10.5842       2.40879      -2.31764      0.637606      0.411631       1.94783      -1.35059       1.06994     -0.454854   -0.00147556    -0.0695774    -0.0500544    -0.0531619   -0.00372438    0.00285952   0.000135156  -0.000164436  -6.59443e-06  -3.16390e-07       0.00000       0.00000       0.00000       0.00000       0.00000       0.00000       0.00000       0.00000       0.00000       0.00000       0.00000       0.00000       0.00000       0.00000       5.52394       6.42920       5.81827       6.02352       6.06939       5.09962       3.54834       2.40269       1.84199       1.38186      0.949167      0.521740      0.292540      0.127344     0.0581201     0.0241038     0.0105001    0.00337226    0.00124203   0.000321750   7.42105e-05   1.18123e-05       0.00000       0.00000       0.00000       0.00000       0.00000       0.00000       0.00000       0.00000       0.00000       0.00000       0.00000       0.00000       0.00000       0.00000
  11  18 3173.4867    3.9954  1.0914 12.4004  0.0010  0.0572   0.1203   0.1018    0.1965   0.0000   426.8425       12.7348       11.4295       17.1018      -7.09272       1.77556       3.78553    0.00655743       3.77523      0.418443      0.545354    -0.0840020      0.266714      0.117900    -0.0266118    0.00686452     0.0112002    0.00365598  -0.000381025  -0.000543130   0.000112196  -5.23060e-07       0.00000       0.00000       0.00000       0.00000       0.00000       0.00000       0.00000       0.00000       0.00000       0.00000       0.00000       0.00000       0.00000       0.00000       5.47296       10.9563       7.46358       10.1556       7.24095       7.04294       5.25457       3.76256       3.07450       1.60236       1.32502      0.533796      0.431204      0.140266      0.110436     0.0296799     0.0198632    0.00479439    0.00234382   0.000498790   0.000142704   3.03895e-05       0.00000       0.00000       0.00000       0.00000       0.00000       0.00000       0.00000       0.00000       0.00000       0.00000       0.00000       0.00000       0.00000       0.00000
  11  19 3312.3810    3.4946  1.3598 12.5238 -0.0284  0.0466   0.0985   0.1093    0.1424   0.0000   422.4375       21.2115       2.08176       9.74028       1.60148      -3.14116       4.23183       7.96888       1.34615      -1.74176       1.02900      0.187453      0.280358     -0.239475   -0.00376731    -0.0230740    -0.0154286   -0.00152788  -0.000789910  -0.000618973  -0.000235620  -1.38630e-05       0.00000       0.00000       0.00000       0.00000       0.00000       0.00000       0.00000       0.00000       0.00000       0.00000       0.00000       0.00000       0.00000       0.00000       6.59285       7.49569       8.15910       8.51936       7.17083       5.83073       4.17062       3.75114       2.45887       1.58955      0.971085      0.606036      0.349220      0.200187     0.0857618     0.0402597     0.0137698    0.00522924    0.00164838   0.000475798   9.08458e-05   1.52829e-05       0.00000       0.00000       0.00000       0.00000       0.00000       0.00000       0.00000       0.00000       0.00000       0.00000       0.00000       0.00000       0.00000       0.00000
  11  20 3451.6904    3.0766  2.0019 11.5699 -0.0007  0.0508   0.0688   0.1337    0.1314   0.0000   437.6119       4.02725       14.9433       26.9304      -4.06760       2.30775       10.1987       1.93441       4.87062      -1.63345      -1.02245     -0.334861      0.232409     -0.121119     -0.167690    -0.0300543     0.0182020  -0.000805562   0.000593608   3.05713e-05   8.85293e-05  -1.27080e-05       0.00000       0.00000       0.00000       0.00000       0.00000       0.00000       0.00000       0.00000       0.00000       0.00000       0.00000       0.00000       0.00000       0.00000       7.45058       8.72942       8.65637       9.06608       7.69949       6.24251       5.09190       4.01278       2.80005       1.78954       1.03530      0.635188      0.375529      0.195602     0.0936599     0.0389210     0.0155908    0.00532405    0.00161477   0.000456154   9.82112e-05   1.64423e-05       0.00000       0.00000       0.00000       0.00000       0.00000       0.00000       0.00000       0.00000       0.00000       0.00000       0.00000       0.00000       0.00000       0.00000
  11  21 3591.2710    2.6520  3.1580 10.8864 -0.0024  0.0633   0.0461   0.1571    0.1078   0.0000   446.7910       7.66949       7.96672       2.50825       3.72302       9.75394      -3.89924      -10.8237      0.899760      -2.32543     -0.339466     -0.281642      0.266291     -0.146603      0.212514     -0.100003    -0.0136600   -0.00358271    0.00314491  -0.000711192  -0.000172032  -4.25661e-06       0.00000       0.00000       0.00000       0.00000       0.00000       0.00000       0.00000       0.00000       0.00000       0.00000       0.00000       0.00000       0.00000       0.00000       8.97695       11.2175       11.3587       11.1151       9.68872       8.09144       6.47801       4.86774       3.30169       2.20695       1.40654      0.798400      0.445398      0.222890      0.113351     0.0482602     0.0199828    0.00681148    0.00226049   0.000621628   0.000139306   2.17516e-05       0.00000       0.00000       0.00000       0.00000       0.00000       0.00000       0.00000       0.00000       0.00000       0.00000       0.00000       0.00000       0.00000       0.00000
  11  22 3730.8336    2.1473  4.8387 10.3527 -0.0022  0.0798   0.0312   0.2189    0.0887   0.0000   447.8745       2.18025       51.7136       58.1090      -14.6221      -16.1297       1.32526      -5.90732       4.03429       1.05406       1.96498      -1.13489     0.0539218    0.00125903     -0.157646    -0.0395525    -0.0295398    0.00567744   -0.00885975  -0.000722500  -0.000265277   2.34758e-05       0.00000       0.00000       0.00000       0.00000       0.00000       0.00000       0.00000       0.00000       0.00000       0.00000       0.00000       0.00000       0.00000       0.00000       11.7012       14.5688       14.6713       13.9981       12.6466       10.4392       8.38698       5.96789       4.31982       2.83188       1.78167       1.03615      0.564432      0.285788      0.135733     0.0592767     0.0241695    0.00880432    0.00283265   0.000758076   0.000179423   2.64839e-05       0.00000       0.00000       0.00000       0.00000       0.00000       0.00000       0.00000       0.00000       0.00000       0.00000       0.00000       0.00000       0.00000       0.00000
  11  24 4011.0395    1.4806  7.5116  9.8583 -0.0026  0.1167   0.0194   0.3132    0.0735   0.0000   473.7276       45.3316       49.5490       25.9834       27.6181      -10.0846      -4.31373       5.05737      -9.70867      -9.32186      -1.64798     -0.573038    -0.0380164     -0.784418     -0.438590     0.0636306     0.0249541   -0.00462428    0.00174704   -0.00325457  -0.000195251   1.00347e-05       0.00000       0.00000       0.00000       0.00000       0.00000       0.00000       0.00000       0.00000       0.00000       0.00000       0.00000       0.00000       0.00000       0.00000       16.3562       21.1313       20.8290       19.4278       17.7140       14.9070       12.5046       9.23727       6.60295       4.15598       2.60052       1.48543      0.819379      0.425629      0.202447     0.0908124     0.0359220     0.0132463    0.00437340    0.00117552   0.000275983   4.06845e-05       0.00000       0.00000       0.00000       0.00000       0.00000       0.00000       0.00000       0.00000       0.00000       0.00000       0.00000       0.00000       0.00000       0.00000
  11  25 4151.3388    1.2575 10.2528  9.5397 -0.0047  0.1458   0.0150   0.4040    0.0663   0.0000   451.6391      -5.06161       47.7136       23.9243       10.3738      -7.03159       25.9774       3.59621      -6.73707      -2.08194       7.98750     -0.643767      0.630769     -0.890692      0.235538      0.319687   -0.00447792    0.00908323    0.00716638   -0.00155377   0.000320780   0.000124047       0.00000       0.00000       0.00000       0.00000       0.00000       0.00000       0.00000       0.00000       0.00000       0.00000       0.00000       0.00000       0.00000       0.00000       20.0620       25.6478       26.5683       24.6947       22.2386       19.0864       14.8743       11.1593       7.95097       5.16270       3.32748       1.91411       1.06572      0.538264      0.267375      0.114701     0.0477121     0.0174144    0.00585891    0.00155371   0.000339157   5.08128e-05       0.00000       0.00000       0.00000       0.00000       0.00000       0.00000       0.00000       0.00000       0.00000       0.00000       0.00000       0.00000       0.00000       0.00000
  11  29 4714.6875    0.6349 21.2491  9.3277  0.0030  0.3978   0.0078   0.9724    0.0360   0.0000   445.7985      -37.7923       181.810       109.821       7.47272      -31.7901       59.6769      -11.6883      -5.82981      -19.7469       12.0127     -0.249465      -1.29520       4.24866     -0.244922      -1.14265    -0.0179846     0.0369678    0.00430772   -0.00208331    0.00114943   9.42520e-05       0.00000       0.00000       0.00000       0.00000       0.00000       0.00000       0.00000       0.00000       0.00000       0.00000       0.00000       0.00000       0.00000       0.00000       53.7163       69.7024       71.3059       69.2862       60.7665       52.1433       41.3031       31.6506       22.1257       15.1705       9.66021       5.73639       3.27674       1.67098      0.846983      0.362556      0.152762     0.0530026     0.0170004    0.00454125   0.000947654   0.000144991       0.00000       0.00000       0.00000       0.00000       0.00000       0.00000       0.00000       0.00000       0.00000       0.00000       0.00000       0.00000       0.00000       0.00000
  12  11 2235.8555    0.9848  0.6194  9.9310 -0.0065  0.0356   0.0350   0.0647    0.1105   0.0000   435.9497    -0.0112195       10.2037      -1.30887      -8.71090      -5.57152      -4.45314       2.92882       1.92210      0.438980      0.181927      0.211848     0.0795667     0.0296868     0.0647331   -0.00216732    -0.0167305   -0.00681161    0.00184927  -1.70375e-05   0.000287830   3.87363e-05  -2.97429e-06   3.70130e-06       0.00000       0.00000       0.00000       0.00000       0.00000       0.00000       0.00000       0.00000       0.00000       0.00000       0.00000       0.00000       4.57012       5.37550       6.78459       4.81904       5.77113       4.75102       3.16497       2.80943       1.77487       1.36659      0.923495      0.541187      0.357749      0.178064     0.0933614     0.0454751     0.0184786    0.00853500    0.00331773    0.00112326   0.000432046   0.000116355   1.87740e-05   1.75684e-06       0.00000       0.00000       0.00000       0.00000       0.00000       0.00000       0.00000       0.00000       0.00000       0.00000       0.00000       0.00000
  12  12 2376.3709    1.4191  0.7782 10.1244  0.0007  0.0319   0.0518   0.0828    0.1738   0.0000   439.6421       5.01019       12.1290      -1.92505      0.923510       6.62462      -1.62586      -1.07971       1.56461      0.731827    -0.0486786     -0.410664     -0.251830    -0.0980685      0.127292    -0.0235512    0.00843750  -0.000641078    0.00106677   0.000168383  -0.000431756   2.85220e-05   5.94075e-07  -3.93787e-06       0.00000       0.00000       0.00000       0.00000       0.00000       0.00000       0.00000       0.00000       0.00000       0.00000       0.00000       0.00000       4.36225       5.38936       5.27145       5.24022       4.04908       4.15762       3.38558       2.88089       1.96421       1.39884      0.789956      0.551718      0.281659      0.151696     0.0855460     0.0475010     0.0171137    0.00830098    0.00297247    0.00111862   0.000296946   9.02023e-05   1.39048e-05   2.81527e-06       0.00000       0.00000       0.00000       0.00000       0.00000       0.00000       0.00000       0.00000       0.00000       0.00000       0.00000       0.00000
  12  13 2515.4377    1.8656  0.9018 10.4999 -0.0009  0.0338   0.0576   0.0804    0.2306   0.0000   431.4995       12.7899       14.2404      0.117134       5.86350       2.77535      -4.21525       1.90521       2.87801       1.08900     -0.142520     -0.708651     -0.145367     -0.177063     0.0678241    0.00229952    -0.0253875   -0.00524947    0.00382388    0.00148419  -0.000622182   4.13070e-05   4.50919e-05   7.86951e-08       0.00000       0.00000       0.00000       0.00000       0.00000       0.00000       0.00000       0.00000       0.00000       0.00000       0.00000       0.00000       5.08043       5.31188       5.62394       6.14224       5.37338       4.27089       3.71051       2.69379       1.80247       1.26338      0.989069      0.629658      0.343787      0.174873     0.0925109     0.0502650     0.0221568    0.00907220    0.00304860   0.000939425   0.000279477   6.58154e-05   1.53126e-05   2.08321e-06       0.00000       0.00000       0.00000       0.00000       0.00000       0.00000       0.00000       0.00000       0.00000       0.00000       0.00000       0.00000
  12  14 2654.6455    2.3436  0.8062 11.2095 -0.0118  0.0291   0.0756   0.0752    0.1864   0.0000   432.8927       10.1105       19.7202       10.1317     -0.854350       3.12942       1.74500      -4.63235      -2.57262      0.370668     -0.111234     0.0894346     -0.189056    -0.0123767     -0.168646    -0.0156980    -0.0154747   -0.00459583   -0.00330428  -5.69200e-05  -0.000252326   4.92368e-05  -7.14860e-07   2.73320e-06       0.00000       0.00000       0.00000       0.00000       0.00000       0.00000       0.00000       0.00000       0.00000       0.00000       0.00000       0.00000       3.79928       4.76996       4.99557       4.90937       4.14618       3.62951       2.92815       2.39363       1.61154       1.09760      0.755754      0.466063      0.253868      0.149648     0.0744651     0.0389973     0.0177865    0.00789145    0.00260679   0.000963700   0.000289662   7.49377e-05   1.46739e-05   2.39306e-06       0.00000       0.00000       0.00000       0.00000       0.00000       0.00000       0.00000       0.00000       0.00000       0.00000       0.00000       0.00000
  12  15 2794.5655    2.7853  0.8066 11.7610 -0.0055  0.0321   0.0908   0.0813    0.1667   0.0000   439.7743       14.2212       17.6109     -0.162597       4.50581      0.550348      -3.95771       2.32777     -0.589305      -1.74941      -1.30387      0.131121     0.0535874     -0.231346     0.0241733   -0.00456449   -0.00190510   -0.00300380   -0.00207086  -0.000600273  -7.39445e-05  -4.47662e-05   1.33291e-05   5.76587e-09       0.00000       0.00000       0.00000       0.00000       0.00000       0.00000       0.00000       0.00000       0.00000       0.00000       0.00000       0.00000       4.48188       5.69988       6.27111       5.25600       4.97951       4.23545       3.38669       2.78637       1.91115       1.24137      0.860777      0.495048      0.288535      0.150700     0.0822815     0.0391692     0.0191236    0.00737556    0.00284900   0.000984627   0.000352173   8.98555e-05   1.63519e-05   2.14837e-06       0.00000       0.00000       0.00000       0.00000       0.00000       0.00000       0.00000       0.00000       0.00000       0.00000       0.00000       0.00000
  12  16 2934.4185    3.6814  0.7047 12.4532 -0.0117  0.0308   0.1296   0.0658    0.1417   0.0000   438.0512       4.94600       6.25975       4.33810      0.471900      -1.76795      -10.6526     -0.345557     -0.543947     0.0836979       1.02467     -0.766444     -0.364080      0.227572     0.0542098    -0.0138003    -0.0125637    0.00738275  -0.000676410  -4.63678e-05  -2.65599e-05  -1.53996e-05  -2.10707e-05  -8.89161e-07       0.00000       0.00000       0.00000       0.00000       0.00000       0.00000       0.00000       0.00000       0.00000       0.00000       0.00000       0.00000       4.81644       5.92670       6.36719       6.13516       5.30041       4.14877       3.59082       2.38116       1.72072       1.19197      0.709834      0.508029      0.259772      0.146100     0.0812659     0.0372440     0.0183108    0.00652046    0.00277190   0.000977490   0.000234845   7.13644e-05   1.54541e-05   1.97984e-06       0.00000       0.00000       0.00000       0.00000       0.00000       0.00000       0.00000       0.00000       0.00000       0.00000       0.00000       0.00000
  12  17 3073.9258    3.9689  0.8296 12.5593 -0.0041  0.0314   0.1268   0.0715    0.1533   0.0000   437.4587       8.63092      -3.27424       2.51603     -0.469214       11.3664      -2.91712      -1.51102       3.04136      -2.73553     0.0216239     -0.296318     -0.286094      0.181863     -0.176468    -0.0505444    -0.0554030    0.00202671   -0.00391934   0.000989286   0.000235416  -4.30234e-06  -8.32332e-06  -1.92184e-06       0.00000       0.00000       0.00000       0.00000       0.00000       0.00000       0.00000       0.00000       0.00000       0.00000       0.00000       0.00000       3.98864       5.14961       5.26124       5.20492       4.50824       4.04003       3.09336       2.36129       1.82564       1.18358      0.798458      0.482995      0.292267      0.157601     0.0832263     0.0415175     0.0181079    0.00757347    0.00292288    0.00103037   0.000325587   7.73789e-05   1.69489e-05   2.69190e-06       0.00000       0.00000       0.00000       0.00000       0.00000       0.00000       0.00000       0.00000       0.00000       0.00000       0.00000       0.00000
  12  18 3213.3078    3.9033  1.0830 12.5327 -0.0036  0.0441   0.1102   0.0969    0.1678   0.0000   435.8843       12.8470       16.6534       17.1108       2.69539       5.08909       4.10401       1.05926       1.59261      -1.48571      0.899654     -0.726316    -0.0354195     0.0573744    -0.0147096    0.00131910    -0.0239173    0.00689018   0.000204489    0.00233847   0.000775700  -0.000191221   2.00541e-05   7.68822e-07       0.00000       0.00000       0.00000       0.00000       0.00000       0.00000       0.00000       0.00000       0.00000       0.00000       0.00000       0.00000       7.68103       10.5595       11.3345       10.6177       9.03856       6.95301       4.89869       3.45661       2.27002       1.48270      0.914602      0.556049      0.340529      0.173679     0.0989807     0.0452154     0.0207864    0.00775932    0.00340914    0.00109744   0.000363413   9.63059e-05   1.89637e-05   2.91554e-06       0.00000       0.00000       0.00000       0.00000       0.00000       0.00000       0.00000       0.00000       0.00000       0.00000       0.00000       0.00000
  12  19 3352.7063    3.3559  1.8070 12.0135 -0.0033  0.0496   0.0744   0.1244    0.1254   0.0000   435.7939       3.14628       10.1751      0.939008       7.38057      -7.87508      0.476982      0.745806      -2.04481      -2.24187       1.59903     -0.367441    -0.0698730     -0.396645      0.109256     0.0190489     0.0114322    -0.0114178   -0.00135001  -0.000886218  -9.51533e-05  -0.000152445  -8.55486e-06   2.40306e-07       0.00000       0.00000       0.00000       0.00000       0.00000       0.00000       0.00000       0.00000       0.00000       0.00000       0.00000       0.00000       6.37012       9.11082       8.58440       8.80166       7.32261       6.54100       5.10890       3.94683       2.87553       1.93310       1.25549      0.753771      0.452824      0.236164      0.134534     0.0590709     0.0300331     0.0112587    0.00485073    0.00156290   0.000506894   0.000129984   2.88780e-05   4.95282e-06       0.00000       0.00000       0.00000       0.00000       0.00000       0.00000       0.00000       0.00000       0.00000       0.00000       0.00000       0.00000
  12  20 3492.4742    2.9299  2.6441 11.2505 -0.0015  0.0574   0.0521   0.1402    0.1064   0.0000   436.5875      -6.91542       21.4614       16.0746      -16.0610      -8.75839      -10.1182       2.33733       4.81215       1.98317     -0.816746      -1.39585      0.656347     -0.202243      0.118316     0.0107996    -0.0257254  -0.000484836  -0.000974773    0.00226208   2.83490e-05  -0.000233141   7.00293e-05   2.55147e-07       0.00000       0.00000       0.00000       0.00000       0.00000       0.00000       0.00000       0.00000       0.00000       0.00000       0.00000       0.00000       7.60399       10.0307       9.83837       10.0443       8.73877       7.47140       6.01227       4.62057       3.34952       2.30780       1.46994      0.919329      0.527486      0.306318      0.151759     0.0764205     0.0330342     0.0145254    0.00526733    0.00190330   0.000559921   0.000154489   3.31024e-05   5.21981e-06       0.00000       0.00000       0.00000       0.00000       0.00000       0.00000       0.00000       0.00000       0.00000       0.00000       0.00000       0.00000
  12  21 3632.5132    2.4802  3.6461 10.6645 -0.0039  0.0651   0.0377   0.1661    0.0940   0.0000   449.3213       11.8872      -4.80795       18.8066       18.1432      -11.2692      -4.61550       4.02693       4.47168      -4.78237     -0.705678    -0.0967933     -0.786024     -0.411947     -0.141009    -0.0480834    -0.0150024  -4.92261e-05    0.00556663   -0.00183536  -0.000248759  -0.000176069   4.24343e-05  -2.11663e-06       0.00000       0.00000       0.00000       0.00000       0.00000       0.00000       0.00000       0.00000       0.00000       0.00000       0.00000       0.00000       8.50305       10.8555       11.0233       10.9289       9.97628       8.30921       6.65137       5.02437       3.59544       2.58032       1.69957       1.05421      0.630769      0.351218      0.181639     0.0853869     0.0403360     0.0164012    0.00630575    0.00211151   0.000652831   0.000174841   3.71936e-05   5.46762e-06       0.00000       0.00000       0.00000       0.00000       0.00000       0.00000       0.00000       0.00000       0.00000       0.00000       0.00000       0.00000
  12  22 3772.6169    2.0150  5.1994 10.4653 -0.0008  0.0840   0.0281   0.2245    0.0724   0.0000   432.8914       20.9546       9.41841      -7.81497      -19.9781       25.3326       14.1444      -2.54823      -14.0956       2.34745       2.76584       1.84510   -0.00597318     -0.830745      0.153271      0.255443     0.0120558    -0.0155308    -0.0114795    0.00505073   -0.00153409  -0.000204799  -2.64538e-05  -7.93846e-06       0.00000       0.00000       0.00000       0.00000       0.00000       0.00000       0.00000       0.00000       0.00000       0.00000       0.00000       0.00000       10.7512       13.9535       13.9755       14.1085       12.3129       10.6607       8.60925       6.59469       4.87995       3.25325       2.22871       1.34079      0.805247      0.436301      0.231295      0.112725     0.0517622     0.0214218    0.00822956    0.00278554   0.000891392   0.000220381   4.84908e-05   7.44667e-06       0.00000       0.00000       0.00000       0.00000       0.00000       0.00000       0.00000       0.00000       0.00000       0.00000       0.00000       0.00000
  12  23 3913.1045    1.7109  6.6428  9.9832  0.0011  0.0990   0.0213   0.2624    0.0749   0.0000   459.0698       22.7444       10.4298       6.57121       22.3213       25.8561       15.1850     -0.768080       1.17627       5.30266      -5.33880     -0.436453       2.48965      0.196377     -0.187239     -0.207133     0.0617832     0.0410382    0.00623515   -0.00242632  -0.000966908  -0.000305411   5.55488e-05  -4.85122e-06       0.00000       0.00000       0.00000       0.00000       0.00000       0.00000       0.00000       0.00000       0.00000       0.00000       0.00000       0.00000       12.6718       16.2973       16.7905       16.1175       14.9318       12.5973       10.2922       7.75906       5.75320       3.95277       2.62919       1.63615      0.942151      0.546458      0.271281      0.132890     0.0608138     0.0257786    0.00957385    0.00349030    0.00104858   0.000275775   5.95436e-05   8.34432e-06       0.00000       0.00000       0.00000       0.00000       0.00000       0.00000       0.00000       0.00000       0.00000       0.00000       0.00000       0.00000
  12  24 4053.5124    1.3981  8.1953  9.8583 -0.0015  0.1185   0.0173   0.3310    0.0642   0.0000   414.8911       1.96387       16.5641       16.4105       19.8156      -2.54262      -4.25974      -7.97076      -4.77992      -8.09312      -1.73918      -3.50401       1.35620     -0.624832     -0.668281      0.164442      0.115432   0.000445779    -0.0129886   -0.00348697   -0.00117568  -0.000189670   0.000104094   8.63624e-07       0.00000       0.00000       0.00000       0.00000       0.00000       0.00000       0.00000       0.00000       0.00000       0.00000       0.00000       0.00000       15.7657       20.3648       20.3269       19.5422       17.9677       15.2895       12.6421       9.81504       7.08020       4.93800       3.13688       2.00381       1.12687      0.634413      0.326532      0.161309     0.0724959     0.0302200     0.0114439    0.00407872    0.00119775   0.000330153   6.93641e-05   1.00298e-05       0.00000       0.00000       0.00000       0.00000       0.00000       0.00000       0.00000       0.00000       0.00000       0.00000       0.00000       0.00000
  12  25 4194.1549    1.1770 10.8991  9.5816 -0.0048  0.1527   0.0138   0.4181    0.0595   0.0000   449.4292       14.3860       40.3054      -2.05885      -2.98165      -35.0387      -21.4751       20.3836      -10.2879      -12.6396      -3.34975       3.42762     -0.223985     -0.875232     -0.413114      0.461874      0.223844    -0.0570959    -0.0384138  -0.000763634   -0.00111183  -8.57434e-05   4.61739e-05  -1.36632e-05       0.00000       0.00000       0.00000       0.00000       0.00000       0.00000       0.00000       0.00000       0.00000       0.00000       0.00000       0.00000       19.4378       24.7279       25.2166       25.3129       22.4435       19.6403       15.9268       12.2765       8.95040       6.29772       4.07684       2.57065       1.49667      0.831364      0.431127      0.211490     0.0953091     0.0402308     0.0155053    0.00539617    0.00163140   0.000430999   8.92514e-05   1.33896e-05       0.00000       0.00000       0.00000       0.00000       0.00000       0.00000       0.00000       0.00000       0.00000       0.00000       0.00000       0.00000
  12  26 4335.8684    0.9851 12.7661  9.4769  0.0008  0.1832   0.0119   0.5163    0.0534   0.0000   444.5029       35.8379       34.0442      0.316463       2.93408      -16.1520       43.7207       37.7796      -10.6508      -14.7029       5.54840       3.41616      -1.02729     -0.827007       1.03755     0.0766571     0.0256710    -0.0875895   -0.00644120    0.00849028    0.00103289  -0.000843161  -8.26455e-05   4.32212e-05       0.00000       0.00000       0.00000       0.00000       0.00000       0.00000       0.00000       0.00000       0.00000       0.00000       0.00000       0.00000       23.3260       29.6615       30.5235       30.4689       27.3759       23.1854       18.9594       14.8600       10.9618       7.55716       4.77617       3.14721       1.77043       1.04125      0.533898      0.267255      0.118355     0.0496275     0.0184727    0.00674905    0.00194139   0.000530225   0.000109535   1.59042e-05       0.00000       0.00000       0.00000       0.00000       0.00000       0.00000       0.00000       0.00000       0.00000       0.00000       0.00000       0.00000
  12  27 4476.8529    0.8379 14.8131  9.4233 -0.0014  0.2335   0.0104   0.6301    0.0485   0.0000   455.5875      -25.9806       45.0490       9.39350      -11.5737       35.8969      -6.43575       10.1836      -1.68854      -10.1636      -2.24487       10.1606      -9.13650      -1.80425      0.185010     -0.369357     -0.199657     0.0445708   0.000748809     0.0121743   -0.00212085  -0.000461222   0.000193924   3.07124e-07       0.00000       0.00000       0.00000       0.00000       0.00000       0.00000       0.00000       0.00000       0.00000       0.00000       0.00000       0.00000       28.8956       38.2439       38.5297       37.9119       34.6752       29.3596       24.7849       18.8566       14.0021       9.67203       6.43706       3.94996       2.36788       1.30806      0.680441      0.337884      0.150800     0.0650774     0.0247009    0.00850082    0.00263451   0.000684869   0.000148488   2.09363e-05       0.00000       0.00000       0.00000       0.00000       0.00000       0.00000       0.00000       0.00000       0.00000       0.00000       0.00000       0.00000
  13  10 2128.5013    0.7389  0.5848  9.4716 -0.0070  0.0311   0.0285   0.0632    0.1075   0.0000   437.5232       3.90753       12.6026     -0.890068      -2.70172       1.14366      -1.17410      0.289845      -3.02927    -0.0503779     0.0451566      0.119217      0.536654    -0.0198140     0.0398554   0.000434060     0.0393250    0.00585637    0.00126192   0.000550048  -8.33920e-05   5.83183e-05  -3.66061e-05   6.13704e-06  -8.16888e-06   3.83204e-07       0.00000       0.00000       0.00000       0.00000       0.00000       0.00000       0.00000       0.00000       0.00000       0.00000       3.79170       4.82821       4.60187       4.56823       3.68573       3.66844       3.31190       2.79783       2.01691       1.46644       1.01061      0.535424      0.340958      0.208053      0.110058     0.0559273     0.0260660     0.0136381    0.00619843    0.00253072   0.000786661   0.000261985   8.35127e-05   1.95623e-05   4.01781e-06   6.68858e-07       0.00000       0.00000       0.00000       0.00000       0.00000       0.00000       0.00000       0.00000       0.00000       0.00000
  13  11 2271.1175    1.0180  0.9210  9.8087 -0.0097  0.0384   0.0307   0.0842    0.1387   0.0000   442.0715       8.36332       11.2360      -4.50418       4.91263      -1.44308      -4.48488      -2.08179      -1.79140      -2.46832    -0.0536566     -0.549092      0.363174    -0.0739642     -0.115878      0.103264    -0.0396746    0.00222410    0.00660593    0.00261649   0.000500091   7.76496e-05  -9.76762e-05   5.25684e-05   2.28073e-06  -8.79619e-09       0.00000       0.00000       0.00000       0.00000       0.00000       0.00000       0.00000       0.00000       0.00000       0.00000       4.35425       6.44410       6.11375       6.28859       5.46991       4.87242       3.85230       2.81200       2.22796       1.44545       1.06402      0.678022      0.435767      0.236226      0.138674     0.0644590     0.0367890     0.0142715    0.00751292    0.00251811    0.00108253   0.000338952   0.000105922   2.41926e-05   5.70527e-06   9.29682e-07       0.00000       0.00000       0.00000       0.00000       0.00000       0.00000       0.00000       0.00000       0.00000       0.00000
  13  13 2551.7522    1.8382  0.9516 10.9017 -0.0021  0.0334   0.0533   0.0826    0.1675   0.0000   441.0348       1.99080       18.4824       7.31307       7.02712       12.3394      -3.68672       1.48377       2.14485    -0.0568124     -0.641796      0.154021     -0.184411     -0.127906    -0.0655032     0.0749275   -0.00826344     0.0257158    0.00785015    0.00225806  -0.000205776   9.53757e-06   1.66551e-05  -3.05930e-05  -6.42884e-06   6.39278e-07       0.00000       0.00000       0.00000       0.00000       0.00000       0.00000       0.00000       0.00000       0.00000       0.00000       4.17549       5.26458       5.29325       5.29459       4.68329       4.21789       3.50296       2.78531       2.07427       1.52347      0.943739      0.659238      0.394803      0.224183      0.121891     0.0674483     0.0334253     0.0147456    0.00631964    0.00256575   0.000965388   0.000313114   8.15690e-05   2.27919e-05   4.38020e-06   6.85364e-07       0.00000       0.00000       0.00000       0.00000       0.00000       0.00000       0.00000       0.00000       0.00000       0.00000
  13  14 2691.6707    2.3285  0.9356 11.3438  0.0015  0.0388   0.0694   0.0794    0.1790   0.0000   438.1697       14.1798     -0.103507       1.94612       9.34471       1.26214     -0.978823       2.04586       1.56711      -1.42506       2.38692      0.104903     -0.564355     0.0596134   -0.00286928     0.0292934   -0.00716406    -0.0159578   -0.00407902    0.00361181    0.00107044    0.00100417   0.000145873  -2.24732e-05   5.97750e-06   1.38898e-06       0.00000       0.00000       0.00000       0.00000       0.00000       0.00000       0.00000       0.00000       0.00000       0.00000       4.73497       5.06478       6.25387       5.36947       5.91897       4.60815       3.32194       3.12448       2.37329       1.65243       1.16589      0.692176      0.451557      0.297682      0.153559     0.0905812     0.0436644     0.0169571    0.00808854    0.00304042   0.000992093   0.000408744   0.000122709   2.94104e-05   5.01892e-06   5.36615e-07       0.00000       0.00000       0.00000       0.00000       0.00000       0.00000       0.00000       0.00000       0.00000       0.00000
  13  15 2832.1684    3.0138  0.8553 11.6158  0.0029  0.0371   0.0930   0.0708    0.2012   0.0000   438.7532       8.79521       12.9370     -0.129551       3.07688       4.51431      -1.87469      -3.92846     -0.379613       2.28325     0.0382425     -0.231717      0.527781     -0.297753    -0.0840052    -0.0452227     0.0231043   -0.00896731    0.00984756  -0.000529767   0.000442852   0.000275446   4.89661e-05  -1.63074e-05   5.19524e-07   5.12491e-07       0.00000       0.00000       0.00000       0.00000       0.00000       0.00000       0.00000       0.00000       0.00000       0.00000       5.92749       7.84000       8.80619       8.57783       7.18231       5.77450       4.51432       3.07158       1.93931       1.45002      0.968105      0.587017      0.357011      0.225477      0.125261     0.0557321     0.0289238     0.0139200    0.00715824    0.00260697   0.000949537   0.000274888   7.60062e-05   1.93765e-05   3.84825e-06   5.77162e-07       0.00000       0.00000       0.00000       0.00000       0.00000       0.00000       0.00000       0.00000       0.00000       0.00000
  13  17 3112.5484    3.7449  0.8875 12.7371 -0.0074  0.0320   0.1190   0.0810    0.1418   0.0000   438.1591       6.90994       14.2183      -10.4769      0.970019       2.13919      -2.58358      -2.36202       2.26773      -1.06714     -0.936429     -0.571910     -0.173799     -0.326458    -0.0224284     0.0367498   0.000675214    -0.0156885   -0.00965688    0.00194843   0.000205965  -0.000167989   4.93535e-05   5.05508e-05   6.50861e-07  -5.03279e-07       0.00000       0.00000       0.00000       0.00000       0.00000       0.00000       0.00000       0.00000       0.00000       0.00000       4.24398       5.13532       4.91714       4.68234       4.59205       3.99237       3.38115       2.80241       2.24466       1.51148       1.02495      0.621495      0.392574      0.222492      0.129096     0.0643278     0.0312307     0.0142842    0.00579979    0.00223315   0.000853924   0.000273368   9.00303e-05   2.10724e-05   4.45018e-06   5.99207e-07       0.00000       0.00000       0.00000       0.00000       0.00000       0.00000       0.00000       0.00000       0.00000       0.00000
  13  18 3252.4041    3.8197  1.2177 12.5582 -0.0030  0.0410   0.1006   0.0947    0.1564   0.0000   442.2636       11.3237       15.4920       13.6396      -10.1180       7.49429      -1.40031      -1.07732       1.90710      0.847743      -2.00668      -1.32745     0.0586741     -0.297288     -0.130705    -0.0584132     0.0216750     0.0272321   -0.00767359   -0.00775051    0.00170499   0.000248773  -0.000177330  -2.10056e-05   1.23864e-06   3.44235e-07       0.00000       0.00000       0.00000       0.00000       0.00000       0.00000       0.00000       0.00000       0.00000       0.00000       5.24975       6.59342       6.34776       6.03193       6.06764       5.60511       4.39690       3.32345       2.55851       1.76499       1.37142      0.896250      0.530359      0.323541      0.160053     0.0867492     0.0359152     0.0196636    0.00708858    0.00336084    0.00104208   0.000419065   0.000121264   2.76843e-05   5.80054e-06   8.14636e-07       0.00000       0.00000       0.00000       0.00000       0.00000       0.00000       0.00000       0.00000       0.00000       0.00000
  13  19 3392.4233    3.1570  2.0599 11.7499 -0.0033  0.0506   0.0627   0.1236    0.1040   0.0000   448.0885       18.0697      0.278979       14.6204      -2.09043      -1.54386      -8.03093      -1.94681      -1.21004     -0.771044      0.744455      -2.09233     -0.564987      0.216968      0.147168     0.0697195     0.0160723     0.0406790    0.00504250   0.000312056   0.000111126  -0.000212297   0.000148233  -1.53357e-05   6.11460e-06  -4.59012e-07       0.00000       0.00000       0.00000       0.00000       0.00000       0.00000       0.00000       0.00000       0.00000       0.00000       5.49111       7.54834       7.10596       7.95580       6.52863       6.39969       4.58221       3.95929       2.86916       2.09022       1.42629      0.935221      0.574409      0.338454      0.208962     0.0942931     0.0525501     0.0222551     0.0107662    0.00351092    0.00153776   0.000470099   0.000145289   3.49362e-05   6.58601e-06   1.24400e-06       0.00000       0.00000       0.00000       0.00000       0.00000       0.00000       0.00000       0.00000       0.00000       0.00000
  13  20 3532.6848    2.6445  2.7575 11.2345 -0.0001  0.0558   0.0459   0.1440    0.0927   0.0000   439.0688     -0.824779       14.0961       12.9148       3.31590      -11.1106     -0.189221      -1.21762       4.75429       3.48946     -0.780970     -0.374027     -0.582194     -0.234817      0.226739    -0.0263525     0.0334915     0.0189173    0.00640376    0.00178715   0.000361540   0.000101880  -0.000282822   4.31392e-05   6.59420e-06   1.07522e-09       0.00000       0.00000       0.00000       0.00000       0.00000       0.00000       0.00000       0.00000       0.00000       0.00000       6.89398       8.57121       8.94141       8.72457       7.94808       7.14064       5.65731       4.62374       3.36839       2.46744       1.70203       1.02664      0.665090      0.389493      0.219261      0.110856     0.0548483     0.0245284     0.0112115    0.00438662    0.00158705   0.000507168   0.000162234   3.87516e-05   7.28437e-06   1.08449e-06       0.00000       0.00000       0.00000       0.00000       0.00000       0.00000       0.00000       0.00000       0.00000       0.00000
  13  21 3673.1643    2.2819  3.7456 10.8394 -0.0006  0.0685   0.0343   0.1700    0.0762   0.0000   444.0707       1.44168       31.7599       31.6830      -3.35108    -0.0349853      -7.63833      -3.09127       3.06025       3.02387      -2.24033      -1.48822      0.850455     -0.733823      0.103681     -0.201119    -0.0716544   -0.00991191  -1.45280e-05   -0.00425878   -0.00281480   0.000670973   0.000382874  -8.99924e-07   1.07292e-05  -1.50695e-06       0.00000       0.00000       0.00000       0.00000       0.00000       0.00000       0.00000       0.00000       0.00000       0.00000       7.96378       10.8440       10.6132       11.0885       9.49680       8.71270       7.01726       5.57190       4.01298       3.03982       2.01126       1.30845      0.817582      0.473180      0.268074      0.137161     0.0665685     0.0318812     0.0135602    0.00561477    0.00207733   0.000656180   0.000193510   4.96731e-05   9.88875e-06   1.60717e-06       0.00000       0.00000       0.00000       0.00000       0.00000       0.00000       0.00000       0.00000       0.00000       0.00000
  13  22 3813.7555    1.8834  5.8493 10.2582 -0.0010  0.0870   0.0232   0.2315    0.0671   0.0000   438.7417       29.4001      -12.6858     0.0204979      -17.9014      -21.6837       6.08846      0.767686      -3.13865      -9.81258     -0.511029     -0.913164     -0.585011      0.186574     -0.315037     0.0591408     0.0618298     0.0119274     0.0201658   -0.00365580   -0.00170790    0.00142020  -0.000114170  -3.75616e-05   1.07314e-05  -9.17126e-07       0.00000       0.00000       0.00000       0.00000       0.00000       0.00000       0.00000       0.00000       0.00000       0.00000       10.3819       13.3421       13.6181       13.1233       12.5002       10.7503       9.27857       7.05910       5.44663       3.87054       2.70598       1.72416       1.05665      0.636561      0.346039      0.179936     0.0879484     0.0409118     0.0180279    0.00716880    0.00256468   0.000871226   0.000253298   6.32392e-05   1.35203e-05   1.76754e-06       0.00000       0.00000       0.00000       0.00000       0.00000       0.00000       0.00000       0.00000       0.00000       0.00000
  13  23 3954.3803    1.5875  7.3453  9.9847 -0.0012  0.1017   0.0184   0.2823    0.0636   0.0000   441.2449       21.2526      -5.77858      -8.86606      -11.4951       13.8856       14.8279      -3.71862       2.05240      -3.31129      -7.09672       1.19205       1.10325     -0.657661     -0.503883      0.132869    -0.0834512    -0.0387533     0.0162673  -0.000984587   -0.00381916   -0.00111201  -0.000177286   0.000120213  -8.15541e-06   5.50983e-07       0.00000       0.00000       0.00000       0.00000       0.00000       0.00000       0.00000       0.00000       0.00000       0.00000       12.0504       15.6008       16.6339       16.0907       14.6373       12.8384       10.3948       8.43274       6.11393       4.37881       3.10517       1.93091       1.20470      0.724333      0.398531      0.208089      0.103788     0.0482134     0.0217396    0.00845828    0.00303709    0.00102516   0.000310625   7.58954e-05   1.47738e-05   2.09919e-06       0.00000       0.00000       0.00000       0.00000       0.00000       0.00000       0.00000       0.00000       0.00000       0.00000
  13  24 4095.1269    1.3500  9.5735  9.7219 -0.0007  0.1240   0.0148   0.3468    0.0594   0.0000   426.6466       59.7976       35.9709       12.2989       10.7114       25.7938       3.43036      -8.94650       4.90808       3.39906      0.169293      -2.07435       1.00839      0.134390     -0.343404     -0.457112    -0.0776445      0.127082     0.0104399    0.00604848   0.000124731  -0.000824961  -0.000245493   3.25358e-05  -3.15696e-05   3.77190e-07       0.00000       0.00000       0.00000       0.00000       0.00000       0.00000       0.00000       0.00000       0.00000       0.00000       14.8101       18.8139       19.4246       19.3139       18.0198       15.2990       13.1915       9.97808       7.77795       5.47370       3.80799       2.49882       1.54260      0.907714      0.503415      0.266267      0.131227     0.0613465     0.0262510     0.0105538    0.00383373    0.00127375   0.000365144   9.06742e-05   1.93896e-05   2.53165e-06       0.00000       0.00000       0.00000       0.00000       0.00000       0.00000       0.00000       0.00000       0.00000       0.00000
  13  25 4236.5808    1.1086 10.9887  9.6394 -0.0018  0.1517   0.0127   0.4216    0.0533   0.0000   409.5811       8.98031       60.6127      -16.4283      -48.2781       14.9591      -1.02013      -5.60082      -26.4843       2.75838       3.70655      -1.36316      0.279854     -0.375618     -0.206918    -0.0606472     0.0454059     0.0497064   -0.00162472     0.0123977    -0.0138788    0.00214673    0.00114979  -9.42739e-05  -1.14407e-05  -7.03498e-07       0.00000       0.00000       0.00000       0.00000       0.00000       0.00000       0.00000       0.00000       0.00000       0.00000       18.1867       23.6215       24.6570       24.5983       22.1880       19.4101       15.9362       12.4933       9.27875       6.72883       4.66193       3.00530       1.89125       1.12768      0.610385      0.333082      0.162385     0.0757273     0.0330075     0.0135586    0.00476078    0.00158784   0.000461194   0.000114221   2.26646e-05   3.20313e-06       0.00000       0.00000       0.00000       0.00000       0.00000       0.00000       0.00000       0.00000       0.00000       0.00000
  13  26 4378.2062    0.9258 13.7458  9.4945 -0.0008  0.1989   0.0107   0.5477    0.0490   0.0000   445.6550       14.6012       62.1794       43.2106       59.1963      -27.1447      -23.8404       16.3911       12.4272       1.28067      -3.44126     -0.287869      -1.65222      -1.41638     -0.268627      0.310050     0.0119151      0.265241     0.0121307   3.55081e-05    0.00100015    0.00408121    0.00104659   0.000261095  -6.42109e-05  -6.60538e-06       0.00000       0.00000       0.00000       0.00000       0.00000       0.00000       0.00000       0.00000       0.00000       0.00000       23.1212       29.8134       30.9832       30.1223       28.7617       24.3691       20.9171       16.1810       12.5005       8.95248       6.11261       4.00769       2.51320       1.46502      0.825902      0.435098      0.217442     0.0993781     0.0432316     0.0173040    0.00642720    0.00209321   0.000614894   0.000154694   3.17280e-05   4.08623e-06       0.00000       0.00000       0.00000       0.00000       0.00000       0.00000       0.00000       0.00000       0.00000       0.00000
  13  27 4519.4737    0.7831 16.9131  9.4176 -0.0017  0.2572   0.0085   0.6775    0.0408   0.0000   490.3711       42.9900       6.22088      -16.6048       48.7744       36.6595      -4.08493       3.65731       20.9965      -13.6647      -9.68006       3.14986       3.87746    -0.0917597     -0.447341      0.345094    -0.0728668    -0.0938805     0.0435593     0.0142718    -0.0108912   0.000935770   -0.00133445   7.32245e-05   8.67425e-05  -4.52220e-06       0.00000       0.00000       0.00000       0.00000       0.00000       0.00000       0.00000       0.00000       0.00000       0.00000       30.6429       39.1552       41.5894       40.9999       37.4314       31.7130       27.1761       21.7728       16.4555       11.7273       8.05019       5.13511       3.28975       1.89736       1.09485      0.580923      0.295119      0.136583     0.0595929     0.0235174    0.00862215    0.00272386   0.000814437   0.000197252   3.94343e-05   5.23651e-06       0.00000       0.00000       0.00000       0.00000       0.00000       0.00000       0.00000       0.00000       0.00000       0.00000
  14   9 2017.0303    0.5744  0.5419  9.2766 -0.0044  0.0297   0.0207   0.0566    0.0826   0.0000   432.8298       2.30520       11.0193       4.94559       3.23065      -3.33628       2.81212     0.0731012     -0.324804      -1.80032     -0.313280      0.453898     -0.368532      0.334412      0.174731   -0.00607804    -0.0362144    -0.0283388   -0.00469414   0.000338950  -0.000438374  -0.000899403   3.05821e-05  -8.97683e-05  -8.57268e-06   3.87245e-07  -4.19218e-07  -7.06605e-08       0.00000       0.00000       0.00000       0.00000       0.00000       0.00000       0.00000       0.00000       3.23398       4.22795       4.65330       3.67672       3.77957       3.52602       2.97749       2.55124       2.08368       1.46042       1.05070      0.640265      0.418978      0.258252      0.134149     0.0804147     0.0400631     0.0208534    0.00936087    0.00417842    0.00173876   0.000728000   0.000242519   8.82785e-05   2.52868e-05   5.62766e-06   1.09726e-06   1.35035e-07       0.00000       0.00000       0.00000       0.00000       0.00000       0.00000       0.00000       0.00000
  14  10 2162.5615    0.8261  0.7339  9.4917 -0.0047  0.0295   0.0265   0.0702    0.1157   0.0000   438.1318      -6.96281       10.8943       9.58241       3.03460       1.54704      -4.06294     -0.725976      0.341137      0.692451      -1.06439      0.363804      0.193754     -0.290000     -0.195585     0.0125537     0.0989236    -0.0141473    0.00170983    0.00194190   -0.00343595   0.000714926   0.000270405  -5.05566e-05   1.12150e-05   5.30679e-06  -1.23327e-06   1.80773e-08       0.00000       0.00000       0.00000       0.00000       0.00000       0.00000       0.00000       0.00000       3.12482       3.87771       4.20546       3.90008       3.92100       3.42582       2.88297       2.50289       1.72141       1.36612       1.02302      0.614304      0.425693      0.254187      0.149904     0.0865414     0.0413708     0.0209014     0.0104673    0.00439169    0.00195637   0.000753164   0.000231959   7.73443e-05   2.53073e-05   5.96480e-06   1.05188e-06   1.41129e-07       0.00000       0.00000       0.00000       0.00000       0.00000       0.00000       0.00000       0.00000
  14  11 2305.7090    1.1085  0.7949  9.9847 -0.0101  0.0318   0.0346   0.0714    0.1263   0.0000   431.9308      -6.16203       13.5987      -2.28870     -0.984741      -2.02678      0.797238     -0.337411      -2.73054       1.53561     -0.568985     -0.316928     -0.364651    -0.0746989      0.266885     0.0300879     0.0514781   -0.00360305    0.00416507    0.00643421  -0.000863099   0.000780379  -0.000270189  -0.000125828  -4.10894e-06  -1.29669e-05  -3.06556e-07  -2.01251e-07       0.00000       0.00000       0.00000       0.00000       0.00000       0.00000       0.00000       0.00000       3.73680       4.20056       5.16080       5.13493       4.27116       3.93139       3.39161       2.52239       1.85643       1.47926       1.02026      0.660521      0.442826      0.268630      0.166218     0.0906589     0.0467435     0.0234383     0.0115674    0.00532041    0.00230354   0.000891741   0.000303649   8.47456e-05   2.30374e-05   5.27671e-06   9.35031e-07   1.29525e-07       0.00000       0.00000       0.00000       0.00000       0.00000       0.00000       0.00000       0.00000
  14  12 2446.7937    1.4901  0.8448 10.6243 -0.0067  0.0316   0.0440   0.0744    0.1355   0.0000   440.5364       9.27312       3.69169       3.34635      -8.63148       1.38395       1.14885      -2.41685      0.871072      0.272677      -1.28944     -0.363618     -0.524764    -0.0841940     0.0408117     0.0286817    -0.0643910    -0.0242400    0.00940746    0.00407642    0.00174748   9.13492e-05   0.000462588   2.80714e-05   3.48457e-05  -3.27371e-06  -6.04038e-07  -4.29633e-08       0.00000       0.00000       0.00000       0.00000       0.00000       0.00000       0.00000       0.00000       3.69058       4.97331       4.58298       5.11442       4.29258       4.16835       3.25239       2.70197       1.91891       1.48643       1.01540      0.723622      0.464084      0.289473      0.154200     0.0905008     0.0455176     0.0238186     0.0104124    0.00477850    0.00189713   0.000766334   0.000246115   8.16769e-05   2.10269e-05   5.58340e-06   1.00318e-06   1.84715e-07       0.00000       0.00000       0.00000       0.00000       0.00000       0.00000       0.00000       0.00000
  14  15 2869.2667    3.1164  0.9505 11.7166 -0.0024  0.0324   0.0877   0.0762    0.2005   0.0000   433.4297       5.23267       17.4384       5.62413      -4.93885      -1.87150      -2.07610      -3.46948     0.0101978     -0.348987     -0.420314    -0.0205389    -0.0742645     -0.178630     0.0800650     -0.135822    -0.0134854    0.00641148   -0.00286363   -0.00926563  -0.000400994    0.00138984  -1.80744e-05  -0.000127068   1.76340e-06  -1.29883e-05  -1.71344e-07   3.12360e-07       0.00000       0.00000       0.00000       0.00000       0.00000       0.00000       0.00000       0.00000       3.37370       4.12130       4.96181       4.54438       4.11824       4.03504       3.01365       2.65983       2.07510       1.37780       1.11847      0.702306      0.422137      0.294323      0.167488     0.0913695     0.0511224     0.0241555     0.0114751    0.00556439    0.00235118   0.000805594   0.000305379   0.000108921   2.99571e-05   6.26507e-06   1.11309e-06   1.56894e-07       0.00000       0.00000       0.00000       0.00000       0.00000       0.00000       0.00000       0.00000
  14  16 3010.1964    3.8198  0.9397 12.0772 -0.0056  0.0334   0.1080   0.0850    0.2199   0.0000   438.3416       9.63118       7.76238       12.7139       1.68943       3.68835      -5.80128       1.20577     -0.449362       1.16280     0.0828362      -1.21382    -0.0149068     -0.255551      0.358030     -0.155060    -0.0351905    -0.0192936    0.00207863    0.00705595    0.00289473   0.000718794   8.63018e-05   8.26890e-05  -1.00013e-05   4.32788e-06   2.91047e-07  -3.35125e-08       0.00000       0.00000       0.00000       0.00000       0.00000       0.00000       0.00000       0.00000       4.27841       4.90805       5.27856       5.09087       4.73485       4.19179       3.63557       2.92155       2.20498       1.54469       1.10954      0.831056      0.531653      0.291181      0.168803     0.0886748     0.0472679     0.0253651     0.0120798    0.00508419    0.00191399   0.000768006   0.000276706   8.01138e-05   2.24067e-05   5.26882e-06   9.57818e-07   1.21407e-07       0.00000       0.00000       0.00000       0.00000       0.00000       0.00000       0.00000       0.00000
  14  18 3290.9509    3.6682  1.3678 12.2380 -0.0019  0.0404   0.0870   0.0917    0.1431   0.0000   434.5914       10.1266       14.8832       9.83316       5.99778     -0.779537      -3.10743      -8.35544       1.07479       2.69601      -1.57214     -0.891429      0.233663     -0.109891     -0.429755     -0.164114     0.0514699      0.107323     0.0128244    0.00370852   -0.00132673    0.00117591   0.000595761   0.000283285   5.99048e-05  -8.77472e-06   1.62696e-06   1.68190e-07       0.00000       0.00000       0.00000       0.00000       0.00000       0.00000       0.00000       0.00000       4.50635       5.79672       5.69114       5.75734       5.20041       4.72117       4.37132       3.32054       2.80726       1.91344       1.42337      0.928180      0.590484      0.357936      0.204861      0.115091     0.0567430     0.0303809     0.0138470    0.00633690    0.00248549    0.00101540   0.000341290   0.000112672   3.02204e-05   6.86593e-06   1.60162e-06   2.07492e-07       0.00000       0.00000       0.00000       0.00000       0.00000       0.00000       0.00000       0.00000
  14  19 3431.4758    3.0414  2.2790 11.5172 -0.0043  0.0505   0.0547   0.1224    0.1034   0.0000   432.2251       29.3632       17.2014       6.68218     0.0288515       2.21324      -6.05491      -5.89179      -2.25196      -3.04508      -1.60922      -1.68668    -0.0977105     -0.248661      0.260524     -0.172130    -0.0611173    -0.0502582     0.0386711    0.00537589    0.00177493   0.000657067   0.000467124   1.23154e-05   4.35055e-05  -2.97340e-06   6.64833e-07   4.46270e-07       0.00000       0.00000       0.00000       0.00000       0.00000       0.00000       0.00000       0.00000       5.43421       6.99021       7.17917       7.43192       6.60297       6.16298       4.90580       4.05998       3.23813       2.33703       1.62610       1.08548      0.723073      0.415744      0.263103      0.150463     0.0735136     0.0389941     0.0186947    0.00776816    0.00307595    0.00129079   0.000449617   0.000138552   3.99857e-05   9.02025e-06   1.78780e-06   2.66868e-07       0.00000       0.00000       0.00000       0.00000       0.00000       0.00000       0.00000       0.00000
  14  20 3572.2652    2.5649  2.9236 11.2796 -0.0012  0.0600   0.0432   0.1432    0.0861   0.0000   432.1673       12.3291       20.5817       10.0164      -1.27036      0.850036      -6.13608      -5.20069       6.08561      -6.89391     -0.696243      0.431908     -0.705036     -0.395879      0.758006     -0.211305     0.0514929     0.0398034    0.00830613   -0.00265874    0.00209336  -0.000693374   0.000788150  -2.31591e-05  -7.73181e-05  -1.49175e-05   1.13048e-06  -1.41238e-07       0.00000       0.00000       0.00000       0.00000       0.00000       0.00000       0.00000       0.00000       6.39785       8.52991       8.77729       8.73513       8.10587       7.18931       5.91365       5.02738       3.76485       2.80702       1.98371       1.31172      0.850928      0.527881      0.303242      0.176596     0.0884481     0.0478079     0.0207400     0.0101499    0.00378471    0.00158650   0.000509861   0.000173554   4.97412e-05   1.18460e-05   2.24248e-06   3.19337e-07       0.00000       0.00000       0.00000       0.00000       0.00000       0.00000       0.00000       0.00000
  14  21 3713.1708    2.1625  4.3864 10.5716 -0.0027  0.0695   0.0293   0.1798    0.0763   0.0000   447.2173       20.5409       18.0643       15.0326      -6.37920       8.61705      -5.81923       6.87607       1.90752      -3.15806      -2.27117       1.25158     -0.375733     -0.608868     -0.333050     -0.126072      0.133122     0.0389925    0.00838356    0.00262196    0.00576481   0.000726820   0.000193374   3.72154e-05   0.000105846  -1.19000e-05   1.66925e-06  -6.49105e-08       0.00000       0.00000       0.00000       0.00000       0.00000       0.00000       0.00000       0.00000       8.31202       10.5392       11.3582       10.8573       10.1606       8.80098       7.38861       6.03160       4.57455       3.38731       2.35708       1.53526      0.994211      0.598117      0.353335      0.203874     0.0990495     0.0526208     0.0242448     0.0109383    0.00430637    0.00178523   0.000586572   0.000190972   5.50801e-05   1.31806e-05   2.46311e-06   3.15660e-07       0.00000       0.00000       0.00000       0.00000       0.00000       0.00000       0.00000       0.00000
  14  22 3854.1733    1.8063  6.2099 10.1838 -0.0023  0.0876   0.0213   0.2330    0.0637   0.0000   443.9993       26.5455      -7.36103       17.7596       2.57063       8.14919      -1.68479      -3.94209     -0.591902      -3.29802      -4.06215      -1.71222       1.01050     -0.892322     -0.223872      0.360471    0.00978692     0.0231373     0.0155440    0.00259842   -0.00731762    0.00105217  -7.94039e-05  -0.000133051  -0.000150440   2.52988e-05   1.24943e-06  -7.76204e-07       0.00000       0.00000       0.00000       0.00000       0.00000       0.00000       0.00000       0.00000       10.1643       12.7748       13.2649       13.1427       12.4403       10.8637       9.43318       7.15752       5.74335       4.07899       2.97248       2.01697       1.32366      0.817371      0.455995      0.257030      0.138426     0.0691815     0.0313231     0.0141742    0.00585684    0.00224687   0.000773590   0.000250104   6.77368e-05   1.59128e-05   3.33683e-06   4.17389e-07       0.00000       0.00000       0.00000       0.00000       0.00000       0.00000       0.00000       0.00000
  14  23 3995.5209    1.5103  7.6802  9.9715 -0.0007  0.1052   0.0173   0.2819    0.0588   0.0000   443.1834       21.9496       22.0768      -18.3657       25.4009      -3.92828      -9.25851      -19.7696       1.52489     -0.923480      -8.70175       2.62411      -1.02250      -1.80483     -0.553249     -0.280785      0.280772    -0.0305969   -0.00689325   -0.00273946  -0.000468821    0.00240388   -0.00107016   0.000122866   0.000134191   2.41927e-05  -6.25648e-06  -1.31710e-07       0.00000       0.00000       0.00000       0.00000       0.00000       0.00000       0.00000       0.00000       11.7812       15.5861       15.9612       15.9277       14.4865       13.0988       11.1082       8.92838       6.87590       5.05058       3.57973       2.38627       1.51376      0.948785      0.541763      0.304775      0.160426     0.0789350     0.0384627     0.0165354    0.00717270    0.00268689   0.000939339   0.000304238   8.40735e-05   2.04032e-05   4.01347e-06   5.53461e-07       0.00000       0.00000       0.00000       0.00000       0.00000       0.00000       0.00000       0.00000
  14  24 4136.6179    1.2437 10.3328  9.7680 -0.0030  0.1364   0.0138   0.3746    0.0531   0.0000   402.3330      -22.8825       58.7050      -8.49056      -29.9417       22.3811       27.7227       14.0057       20.4336       1.14734       1.23914      -3.13285       3.55958     -0.260443      0.228448      0.325385    -0.0463820     0.0320712   -0.00151643  -0.000313556    0.00259152   -0.00194478   -0.00408859    0.00141961  -0.000109205  -2.41306e-05  -1.08735e-05   8.43828e-07       0.00000       0.00000       0.00000       0.00000       0.00000       0.00000       0.00000       0.00000       15.3911       19.4913       21.1755       20.8947       19.1415       16.8048       14.3385       11.6892       8.80539       6.48221       4.67959       3.09094       1.98189       1.22428      0.731651      0.410130      0.211091      0.106957     0.0529841     0.0231668    0.00967698    0.00365340    0.00126151   0.000400123   0.000113709   2.68874e-05   5.11080e-06   6.67464e-07       0.00000       0.00000       0.00000       0.00000       0.00000       0.00000       0.00000       0.00000
  14  25 4278.0439    1.0531 12.3274  9.6543 -0.0042  0.1691   0.0119   0.4692    0.0493   0.0000   435.6192       6.95243      -30.7240      -26.0558       48.7347       6.34170      -43.1770      -11.8908       10.2017      -15.8920      -5.69068       4.52614       2.33871     -0.964115    0.00546551      0.688450      0.246187     -0.404580     0.0136037    -0.0132619     0.0233754   0.000741996  -5.78515e-05  -4.43417e-05   6.85091e-05  -9.56602e-06  -2.68425e-07   6.36096e-07       0.00000       0.00000       0.00000       0.00000       0.00000       0.00000       0.00000       0.00000       18.1632       23.6403       24.7549       24.6880       23.1558       20.2887       17.5869       13.7743       11.1255       8.10992       5.72150       3.85976       2.48624       1.54465      0.918184      0.519308      0.274015      0.136558     0.0664719     0.0283475     0.0120882    0.00459496    0.00162878   0.000514599   0.000141066   3.37031e-05   6.79660e-06   8.73425e-07       0.00000       0.00000       0.00000       0.00000       0.00000       0.00000       0.00000       0.00000
  15   8 1902.3042    0.4667  0.3988  9.0978 -0.0109  0.0264   0.0214   0.0479    0.0721   0.0000   436.3884       3.91173       10.1491       5.72099      -1.96537       1.50232      -2.23773      -1.01131     -0.199607     -0.779913      -1.08004     -0.188959      0.157591     0.0791589     -0.229938     0.0622415     0.0936140    -0.0549311    -0.0119968     0.0148872    0.00256924  -0.000375849  -0.000592212  -7.89219e-05   1.80666e-05  -3.31437e-05   2.13046e-06  -3.05624e-07  -2.90453e-07   4.73716e-08       0.00000       0.00000       0.00000       0.00000       0.00000       0.00000       3.12484       3.54802       4.08082       3.93920       3.84096       3.52702       2.65489       2.13150       1.85871       1.26133      0.997766      0.699929      0.370543      0.265289      0.197440      0.103890     0.0602123     0.0354444     0.0140902    0.00699786    0.00364054    0.00147742   0.000447690   0.000184623   7.42161e-05   2.35846e-05   5.26834e-06   1.06530e-06   2.05823e-07   2.30336e-08       0.00000       0.00000       0.00000       0.00000       0.00000       0.00000
  15  11 2339.4516    1.2796  0.8304 10.1629 -0.0127  0.0311   0.0370   0.0644    0.1421   0.0000   439.8036       1.02889       9.76404       11.5941      -4.95625       1.42958       3.19121      0.924062      0.676941      -1.49450      0.833231     -0.486408      0.267755      0.146344     -0.219399      0.339609    -0.0646464    -0.0329593    -0.0121902    0.00676085   -0.00114406   -0.00245503   0.000241045   0.000245100   4.06258e-05  -4.47857e-05   1.72050e-06   3.14823e-07  -3.46346e-07  -1.72586e-08       0.00000       0.00000       0.00000       0.00000       0.00000       0.00000       3.48580       4.33364       4.73025       4.66600       4.33315       3.76025       3.44079       2.54173       2.09390       1.65771       1.15398      0.770696      0.474947      0.324189      0.205834      0.119843     0.0712062     0.0359063     0.0172621    0.00845257    0.00359075    0.00177219   0.000663007   0.000237325   8.40852e-05   2.30301e-05   5.99258e-06   1.49364e-06   2.85981e-07   3.35162e-08       0.00000       0.00000       0.00000       0.00000       0.00000       0.00000
  15  12 2481.0385    1.7270  0.8806 10.5151 -0.0064  0.0300   0.0490   0.0715    0.1505   0.0000   437.2116       4.72874       14.5373      0.673135      -2.44006       1.52675      -4.74834     -0.164366       1.59994       1.66091     -0.149223     -0.142278      0.787312      0.246539    -0.0434274     0.0631809    -0.0440521   -0.00826248    -0.0198016    -0.0136478   -0.00294639   7.25025e-05   0.000620686  -9.73912e-05   6.28366e-06   4.48978e-05   5.88796e-08  -1.87069e-06   9.24904e-09   3.93927e-08       0.00000       0.00000       0.00000       0.00000       0.00000       0.00000       3.28080       4.34888       4.61289       4.39022       4.15082       3.44835       3.30263       2.46393       2.18571       1.54871       1.07025      0.764598      0.462042      0.297685      0.177216      0.108271     0.0594298     0.0302246     0.0157977    0.00797458    0.00333476    0.00145802   0.000575602   0.000214782   7.69014e-05   2.31375e-05   5.36131e-06   1.39900e-06   2.94471e-07   3.16954e-08       0.00000       0.00000       0.00000       0.00000       0.00000       0.00000
  15  13 2622.4171    2.1772  0.8127 11.1282 -0.0005  0.0422   0.0618   0.0635    0.1390   0.0000   437.3617       2.06875       13.6268       2.21361      -4.73476       3.21980      -1.78953      -2.63841       2.96138     -0.112415      0.382446     -0.737527      0.656463    -0.0216621   -0.00872955     -0.174863   -0.00127763    0.00301216   -0.00684875   -0.00903630   -0.00141044    0.00176238  -0.000894890  -4.98005e-05  -4.50933e-05   2.75753e-05  -1.55476e-05  -3.63241e-06   1.63458e-07   3.05869e-08       0.00000       0.00000       0.00000       0.00000       0.00000       0.00000       5.27337       5.09809       4.85092       5.57059       6.44142       6.11374       3.46885       2.63058       3.02300       2.54627       1.77443       1.02467      0.468779      0.418282      0.366836      0.218760      0.126899     0.0666471     0.0265293     0.0103168    0.00506071    0.00195448   0.000608489   0.000255926   0.000109665   3.08162e-05   7.42551e-06   1.44034e-06   2.53509e-07   3.59929e-08       0.00000       0.00000       0.00000       0.00000       0.00000       0.00000
  15  15 2905.7711    3.1766  0.8604 12.4346 -0.0102  0.0307   0.0928   0.0731    0.1386   0.0000   442.2050       5.55398       17.1867       1.16307      -2.75826       2.47650       2.09129       1.68337       2.04335      -1.07242     0.0675028     -0.993449      -1.42411     -0.276370   -0.00564200    -0.0515058    -0.0121366     0.0298085     0.0178566   -0.00504043   -0.00490056    0.00239295   0.000825235   3.12773e-06  -7.52395e-05   1.18277e-05   1.86814e-06  -1.41101e-06   4.53054e-07   2.26222e-08       0.00000       0.00000       0.00000       0.00000       0.00000       0.00000       3.29726       3.86520       4.33196       4.60770       4.03815       3.65716       3.18838       2.49322       1.98039       1.53145       1.10978      0.728486      0.515764      0.323254      0.196507      0.117542     0.0674251     0.0348065     0.0184376    0.00840671    0.00398124    0.00164590   0.000713857   0.000240392   7.81434e-05   2.27795e-05   6.21787e-06   1.35088e-06   2.64137e-07   3.53645e-08       0.00000       0.00000       0.00000       0.00000       0.00000       0.00000
  15  16 3047.1050    3.9062  0.9394 12.3148 -0.0054  0.0300   0.1063   0.0750    0.1802   0.0000   433.4199       5.89512       6.99036       8.68443      -10.1274       5.47637       1.66428      -3.10349      -2.13760     -0.321424     -0.563189      -1.11240      0.406467     0.0520709      0.247240     0.0360507    -0.0171572    -0.0110184     0.0145633   -0.00460355    0.00330897   0.000113874   0.000148399  -0.000154787  -3.91214e-05  -3.90482e-05  -1.48873e-06  -2.15999e-06   3.97077e-07  -3.38110e-09       0.00000       0.00000       0.00000       0.00000       0.00000       0.00000       3.22642       4.00172       4.14918       4.28401       3.80481       3.54824       3.13789       2.54741       1.98375       1.47326       1.08619      0.772103      0.507715      0.334237      0.196479      0.107791     0.0625081     0.0352289     0.0164692    0.00840301    0.00356200    0.00171562   0.000609009   0.000228939   7.47150e-05   2.27118e-05   5.81780e-06   1.35354e-06   2.60436e-07   3.61641e-08       0.00000       0.00000       0.00000       0.00000       0.00000       0.00000
  15  17 3188.0572    3.8183  1.1059 12.5409 -0.0072  0.0363   0.1009   0.0831    0.1844   0.0000   445.0168       7.43356       12.1287       2.85128       4.31738      0.814451       3.21721       3.01146      0.678453      -5.47733     -0.898978     -0.443692      0.689707    -0.0592886      0.546531     -0.104392     -0.122359    0.00734387    -0.0357639  -0.000740172    0.00278959   -0.00105078  -0.000672687   0.000212843   0.000142725  -1.06882e-06   3.01392e-07  -1.78845e-06   3.11301e-07   2.24349e-09       0.00000       0.00000       0.00000       0.00000       0.00000       0.00000       4.14938       5.23121       5.59667       5.94399       5.33506       4.60566       3.91337       2.96998       2.30498       1.71072       1.26886      0.875398      0.549128      0.378658      0.232499      0.139904     0.0758279     0.0404089     0.0205887    0.00926109    0.00476297    0.00185279   0.000767557   0.000258625   8.54374e-05   2.69737e-05   6.48689e-06   1.54056e-06   3.12787e-07   4.15920e-08       0.00000       0.00000       0.00000       0.00000       0.00000       0.00000
  15  18 3328.8173    3.5075  1.4866 12.0944 -0.0141  0.0380   0.0793   0.0975    0.1594   0.0000   433.4407       9.10457       14.5910       5.39707      -3.06810       2.40071       5.45196       1.26929       1.96096      -4.93438       1.44774       1.10454     -0.635201     -0.957894      0.243937      0.305570    -0.0145628     0.0374369    -0.0136883  -0.000664960   0.000306779  -0.000415936   -0.00117210  -0.000197729   5.73090e-05   4.00247e-05   8.13535e-06   6.99267e-08  -5.49831e-07   1.81042e-09       0.00000       0.00000       0.00000       0.00000       0.00000       0.00000       4.11096       5.35323       5.72362       5.67033       5.33086       4.72867       3.88094       3.16835       2.49685       1.93321       1.35040      0.923508      0.613535      0.390589      0.245688      0.145662     0.0828463     0.0420465     0.0219889     0.0107038    0.00455841    0.00200774   0.000793228   0.000284235   9.92115e-05   2.92203e-05   8.04579e-06   1.85239e-06   3.34800e-07   4.50520e-08       0.00000       0.00000       0.00000       0.00000       0.00000       0.00000
  15  19 3470.0035    2.9190  2.4800 11.4590  0.0001  0.0525   0.0509   0.1296    0.1014   0.0000   447.6512       17.4523       20.5701       1.84845      -12.3670       1.95458       3.98155       3.24067      -3.38942      -4.59325       1.90415       1.78513     -0.446730      -1.05690     -0.296434     0.0515924      0.150193     0.0695558    -0.0252773    0.00126366   -0.00105613  -0.000242179  -0.000483298   0.000225253  -3.10442e-05  -2.12124e-05   8.56224e-06   8.26595e-07   4.07945e-07  -7.90731e-08       0.00000       0.00000       0.00000       0.00000       0.00000       0.00000       5.65243       7.33621       7.30764       7.48078       6.88785       6.05971       5.20498       4.67766       3.80873       2.69564       1.97352       1.34631      0.913454      0.568363      0.332212      0.189694      0.112500     0.0593427     0.0325479     0.0147277    0.00677159    0.00261948    0.00108985   0.000367348   0.000133688   4.10847e-05   1.13509e-05   2.49222e-06   4.82900e-07   6.62677e-08       0.00000       0.00000       0.00000       0.00000       0.00000       0.00000
  15  20 3611.2540    2.4555  3.4612 11.0842 -0.0046  0.0625   0.0366   0.1563    0.0779   0.0000   437.5449       6.67456       7.43980      0.629860      -28.5457       2.46058       10.5123      0.104194       3.66982      -1.00426      -2.67010      -1.00387      -1.82225    -0.0529487      0.378840    -0.0644151      0.144246     -0.103622     0.0294378     0.0226436   -0.00100125   -0.00828089  -0.000408237   0.000375055  -8.19040e-05  -5.36147e-05   7.03548e-06  -1.40089e-06  -4.06009e-07  -3.49689e-08       0.00000       0.00000       0.00000       0.00000       0.00000       0.00000       6.20208       8.42877       8.30183       8.79408       8.06725       7.34097       6.38663       5.08242       4.08742       3.20044       2.28298       1.53976       1.02774      0.655851      0.416393      0.242402      0.139164     0.0722375     0.0360110     0.0175561    0.00759325    0.00344572    0.00133115   0.000492047   0.000165971   4.83641e-05   1.35080e-05   3.20660e-06   6.31332e-07   8.67545e-08       0.00000       0.00000       0.00000       0.00000       0.00000       0.00000
  15  21 3752.5768    2.0831  4.9674 10.4428 -0.0027  0.0719   0.0262   0.1899    0.0704   0.0000   436.1631       12.9877       13.9616       22.8727      -3.40904      -2.69857      -10.7974      -8.85584       8.70400       4.24972      -1.13690      -4.93576      -3.03897      0.243317      0.322530      0.300338      0.213959    -0.0781558   -0.00657373  -0.000218576   -0.00231060   -0.00749631    0.00106903   0.000524277  -0.000347132  -1.24929e-05  -1.38153e-05   4.57191e-06  -5.52612e-08   1.06148e-07       0.00000       0.00000       0.00000       0.00000       0.00000       0.00000       7.99402       9.72088       10.4371       10.3575       9.71860       8.71481       7.48166       6.20704       5.02258       3.77261       2.69263       1.84144       1.25266      0.773007      0.475305      0.283211      0.157236     0.0833690     0.0426841     0.0203854    0.00894262    0.00374845    0.00150776   0.000559322   0.000185781   5.60297e-05   1.52524e-05   3.40814e-06   6.36871e-07   7.96724e-08       0.00000       0.00000       0.00000       0.00000       0.00000       0.00000
  15  22 3894.2320    1.7087  6.7230 10.1432 -0.0006  0.0923   0.0193   0.2480    0.0588   0.0000   445.3571       29.4541       25.2976      -13.5163      -14.8114      -6.28149       3.60431      -2.80590       5.20736      -5.02073       6.52143      0.596977      0.778783     -0.901842     0.0669280     0.0267754      0.101754     0.0275573     0.0171217    -0.0422667     0.0244738    0.00495440    0.00336585   -0.00102617  -0.000187118   0.000125068  -1.67861e-06  -1.88371e-06  -7.91188e-07  -7.20870e-09       0.00000       0.00000       0.00000       0.00000       0.00000       0.00000       9.31755       12.2405       12.9486       12.9492       12.4445       10.9736       9.48533       7.57818       6.01683       4.71969       3.29311       2.33493       1.53388       1.02366      0.596180      0.374658      0.198825      0.109204     0.0550954     0.0247504     0.0120894    0.00469913    0.00203891   0.000753561   0.000243268   7.90063e-05   2.02578e-05   5.09048e-06   9.32556e-07   1.16248e-07       0.00000       0.00000       0.00000       0.00000       0.00000       0.00000
  15  23 4035.6367    1.4242  8.4717  9.8659 -0.0020  0.1091   0.0154   0.3080    0.0557   0.0000   426.8117       7.56569       1.79180       14.8766       20.4567       6.34766      -3.43248       17.0688       5.00584      -7.46528      -1.40910      0.356460     0.0827037     -0.824710     -0.972662     -0.464648      0.139041      0.280023     0.0806921     0.0469831    0.00988232   -0.00383864    0.00291112    0.00326142  -8.60537e-05  -0.000118938   2.30495e-05   9.01840e-06   1.40926e-06   3.84252e-08       0.00000       0.00000       0.00000       0.00000       0.00000       0.00000       11.2108       14.3424       14.7719       15.3186       14.4970       12.9070       11.2544       9.14603       7.18724       5.28014       4.05554       2.77132       1.91281       1.21650      0.744919      0.439473      0.244601      0.127019     0.0671717     0.0311362     0.0147724    0.00592417    0.00247450   0.000863467   0.000291524   8.98270e-05   2.47789e-05   5.48383e-06   1.08068e-06   1.37050e-07       0.00000       0.00000       0.00000       0.00000       0.00000       0.00000
  15  24 4177.6822    1.1733 10.4320  9.7346 -0.0064  0.1372   0.0127   0.3758    0.0500   0.0000   425.8569      -14.1017       43.0868      -18.1353      -19.5409       18.9823      -11.3044      -2.62016       9.67977       11.8988       9.56695       1.12509      -4.73659     -0.412385     -0.364889      0.291799     -0.583967  -0.000718374     0.0903290    -0.0668485     0.0408486    0.00414081   -0.00700451  -0.000692528    0.00106245  -0.000117742  -3.00472e-05  -2.27340e-06   2.83166e-06  -7.91317e-08       0.00000       0.00000       0.00000       0.00000       0.00000       0.00000       14.0540       17.5257       18.9624       19.0390       17.7461       16.4107       14.0693       11.3537       9.26546       6.81266       5.14222       3.54282       2.40184       1.50747      0.941523      0.566974      0.308557      0.162506     0.0818437     0.0421288     0.0175136    0.00796070    0.00302052    0.00116553   0.000385637   0.000118541   3.16243e-05   6.92384e-06   1.33798e-06   1.67121e-07       0.00000       0.00000       0.00000       0.00000       0.00000       0.00000
  15  28 4745.5473    0.5766 19.9848  9.3335 -0.0033  0.3426   0.0065   0.8687    0.0300   0.0000   434.9910       6.48417       1.99373       67.8791       14.6949      -40.3764      -20.2151       47.3098       31.7704      -29.5173       1.57254       5.33584      0.852699      -6.39745       2.02946     0.0641672      -1.66605    -0.0210265     -0.154408    -0.0667266     0.0169367    -0.0400474     0.0128407    0.00275946   -0.00101196   0.000106761  -2.22364e-05   2.08107e-05  -3.39548e-06  -1.06768e-07       0.00000       0.00000       0.00000       0.00000       0.00000       0.00000       34.0747       44.5097       47.8170       47.9425       45.0712       40.6683       35.3931       28.7767       22.8578       17.3801       12.9137       8.94428       6.23098       4.02362       2.47762       1.49160      0.824566      0.469175      0.229096      0.114898     0.0510427     0.0226488    0.00861537    0.00330846    0.00104636   0.000320740   8.48310e-05   1.88015e-05   3.47543e-06   4.35561e-07       0.00000       0.00000       0.00000       0.00000       0.00000       0.00000
  16   9 2081.6225    0.7142  0.5214  9.3074 -0.0111  0.0264   0.0275   0.0553    0.0918   0.0000   434.7566      -8.12426       14.9925      -2.98478      -3.10427       2.37147       3.59681     -0.751827       2.95465      0.926801       1.42063       1.03517      0.582340     0.0706164      0.234448     -0.164952     0.0220563     0.0245117    -0.0220057  -0.000313083  -0.000442035    0.00188890   -0.00109188  -0.000154362   0.000221538   1.52487e-05   6.74714e-06   5.60680e-06  -9.95740e-07  -1.67418e-07  -7.67774e-08  -1.27477e-08       0.00000       0.00000       0.00000       0.00000       2.55442       2.77832       3.74181       3.35754       2.81283       3.30800       2.45848       1.87983       1.84447       1.24328      0.864203      0.769833      0.454110      0.271349      0.223412      0.128992     0.0644798     0.0413507     0.0227708    0.00933604    0.00476468    0.00276229    0.00104167   0.000366917   0.000163509   7.12767e-05   2.44308e-05   6.35966e-06   1.27619e-06   2.43168e-07   4.13379e-08   5.85185e-09       0.00000       0.00000       0.00000       0.00000
  16  10 2228.4295    0.9375  0.8956  9.5794 -0.0084  0.0323   0.0263   0.0713    0.1385   0.0000   432.4085      -3.09337       13.2227       4.31594       6.35497       5.51153       3.52833      -1.06560       4.32159       1.38680       1.67379     0.0284896     -0.460826      0.202957     -0.341082     0.0590528     0.0233362    -0.0426751    0.00107518   -0.00344779   -0.00141683   -0.00414455   -0.00159767   5.30752e-05  -0.000114824  -0.000110702  -6.35188e-06   6.93562e-06   3.12270e-06   2.82513e-08   5.82309e-08  -1.57482e-08       0.00000       0.00000       0.00000       0.00000       3.00380       4.00990       4.47767       4.11854       4.16360       3.66512       3.06341       2.70589       2.06029       1.64897       1.20004      0.790452      0.599963      0.383334      0.230881      0.148754     0.0822149     0.0471996     0.0265787     0.0126986    0.00634274    0.00288724    0.00121133   0.000506579   0.000214157   7.20127e-05   2.25688e-05   7.33015e-06   2.08864e-06   4.40154e-07   7.20140e-08   8.95808e-09       0.00000       0.00000       0.00000       0.00000
  16  11 2372.6215    1.2519  0.8256 10.3124 -0.0077  0.0302   0.0346   0.0645    0.1166   0.0000   435.7118       3.23777       12.0372       3.66356     -0.867672     -0.175688       2.16407       3.64419       1.90727     -0.402472     -0.793278      0.416850       1.08831     0.0865331     -0.208334    -0.0185150     0.0522984     0.0989195    0.00424011    -0.0298953    0.00977374   0.000401674    0.00114629   0.000287868   0.000154178   0.000140826  -1.08587e-05   1.72958e-06  -1.69973e-06  -6.17947e-08  -1.95104e-08   2.84411e-09       0.00000       0.00000       0.00000       0.00000       2.86229       3.57697       4.02559       4.07590       3.64945       3.48043       3.11808       2.36589       1.87812       1.56290       1.11375      0.752452      0.590335      0.367081      0.225458      0.146394     0.0863424     0.0478187     0.0236722     0.0138965    0.00648101    0.00272220    0.00123850   0.000560052   0.000215221   7.76523e-05   2.21189e-05   6.31199e-06   1.68474e-06   3.68861e-07   6.90709e-08   8.94410e-09       0.00000       0.00000       0.00000       0.00000
  16  13 2656.9933    2.3930  0.8149 11.2410 -0.0027  0.0280   0.0673   0.0614    0.1416   0.0000   437.2401       1.04305       13.7140       6.45799      -6.58080       2.15194      0.172782      -3.05231       3.26640     -0.429021      0.621390      -1.02250      -1.28991     -0.369386     -0.362736    0.00387667     0.0500141     0.0204254     0.0373167    -0.0378686     0.0125784  -0.000975990    0.00127055  -0.000579405   0.000178011   9.70110e-06   2.59984e-05  -1.13675e-05   5.28023e-07   5.95081e-07   3.52107e-09  -3.89883e-09       0.00000       0.00000       0.00000       0.00000       2.90590       3.65177       3.78183       4.16966       3.88042       3.41976       2.74681       2.36002       1.95144       1.35881       1.03793      0.693203      0.551770      0.355879      0.230595      0.122949     0.0765082     0.0466572     0.0249795     0.0139508    0.00590611    0.00282647    0.00109219   0.000500021   0.000156489   6.16338e-05   1.92691e-05   5.76488e-06   1.55968e-06   2.98458e-07   6.11102e-08   8.41527e-09       0.00000       0.00000       0.00000       0.00000
  16  14 2799.4836    2.9327  0.8331 11.5560 -0.0063  0.0280   0.0809   0.0646    0.1522   0.0000   432.8174       10.2510       6.31641       1.45658      -1.09645       2.60369      -1.96805      -2.34883      -1.23115       1.05785      -1.39847      -2.16466    -0.0916268     -0.298587      0.263605      0.137416     -0.121382    -0.0425082   -0.00294756   0.000586733    0.00326821  -0.000866898    0.00206081  -3.17201e-06  -0.000269750  -8.26020e-06   1.48648e-05   4.63955e-06  -1.89765e-06  -7.30657e-08   7.94823e-08   3.89142e-12       0.00000       0.00000       0.00000       0.00000       2.61074       3.50713       3.33643       3.87453       3.40345       3.09699       2.75850       2.17992       1.96432       1.32184       1.08928      0.691511      0.557208      0.331621      0.230337      0.122686     0.0763014     0.0439758     0.0243628     0.0126280    0.00573888    0.00282452    0.00111552   0.000485492   0.000174820   6.35929e-05   2.04816e-05   5.56356e-06   1.67605e-06   2.89490e-07   7.51591e-08   9.66958e-09       0.00000       0.00000       0.00000       0.00000
  16  15 2941.7944    3.5086  0.8517 12.0276 -0.0117  0.0268   0.0959   0.0644    0.1645   0.0000   438.4345       6.41162       13.1587       3.44983      -5.72901       2.35870       5.79910     -0.169401       2.21514      -1.37775       1.34081     -0.777330      0.234710     -0.753471      0.115174     -0.107009     0.0612235   -0.00405344    -0.0397873   -0.00217772   -0.00915078    0.00272382  -0.000435891   0.000178278   0.000304617   0.000107815   7.49968e-06  -9.88182e-06  -2.55696e-06   3.76299e-07   1.69141e-08   1.38662e-08       0.00000       0.00000       0.00000       0.00000       2.60697       3.34318       3.37437       3.43205       3.36821       3.07973       2.73592       2.21722       1.86758       1.37602      0.997621      0.769657      0.531629      0.348019      0.223135      0.133778     0.0732956     0.0432243     0.0232450     0.0115396    0.00568084    0.00261751    0.00110802   0.000418604   0.000165845   6.22695e-05   2.02698e-05   5.87325e-06   1.51154e-06   3.48156e-07   6.48262e-08   8.14237e-09       0.00000       0.00000       0.00000       0.00000
  16  16 3083.5415    3.8832  0.8142 12.7108 -0.0103  0.0340   0.1164   0.0634    0.1429   0.0000   441.8672       12.3437       16.7023       4.59843       2.46835      -5.84313     -0.188611      -3.12626      -1.86120     -0.365824       1.55128      -2.04671      0.861192    -0.0761868      0.263901     0.0616911     0.0640251    -0.0202600     0.0178344     0.0133309    0.00793590   -0.00342253   0.000459191   0.000216050  -7.16330e-05  -7.78780e-05  -1.89439e-05   1.75702e-05   1.05255e-07  -2.46051e-07  -1.20189e-07  -1.24728e-08       0.00000       0.00000       0.00000       0.00000       4.50794       5.46529       5.06878       4.46510       3.86011       3.63337       3.77491       3.74762       3.31068       2.57522       1.86444       1.23959      0.783546      0.466275      0.275680      0.153564     0.0878937     0.0495583     0.0257151     0.0134603    0.00621859    0.00275455    0.00111885   0.000453587   0.000150763   5.69014e-05   1.75059e-05   5.24552e-06   1.37774e-06   2.96368e-07   5.61399e-08   7.17796e-09       0.00000       0.00000       0.00000       0.00000
  16  18 3366.4683    3.3420  1.6469 12.1340 -0.0093  0.0439   0.0744   0.1047    0.1303   0.0000   438.1181       2.85519       5.77724       11.3211      -11.4689      0.474550      -9.36714       1.92371     -0.108640      -4.52902       2.25253      -1.29733     0.0956307       1.11872     -0.287475      0.483277     -0.178245     0.0630976     0.0654197   -0.00228562   -0.00962429   0.000341295  -0.000139688   0.000171325   6.75509e-05  -3.87758e-05  -2.93394e-06   3.43838e-06  -4.01081e-07  -1.83477e-07  -1.05938e-08  -1.29903e-08       0.00000       0.00000       0.00000       0.00000       4.02982       5.68064       5.56755       5.92770       5.63116       5.04354       4.34981       3.54472       2.94321       2.29844       1.61669       1.19813      0.818388      0.530782      0.353217      0.208737      0.126856     0.0702800     0.0391164     0.0194915    0.00973093    0.00429828    0.00190793   0.000743641   0.000287455   0.000103903   3.54285e-05   9.36010e-06   2.59795e-06   6.02977e-07   1.14433e-07   1.51280e-08       0.00000       0.00000       0.00000       0.00000
  16  19 3507.9769    2.9199  2.6919 11.2344 -0.0023  0.0512   0.0478   0.1271    0.1126   0.0000   428.7086       7.25258       25.2459       1.26672      -17.5375       4.58848      -1.10563      -3.37088      -2.28609     -0.601044      -1.99084      0.357998      -1.28961    -0.0547721      0.705784      0.349365     0.0379319     -0.160811    -0.0112829     0.0549818    0.00505029   -0.00781588   -0.00136877    0.00167017   0.000451606   8.26967e-05  -7.14575e-05   9.72108e-06   1.87046e-06  -3.92475e-07  -3.41982e-08  -7.76559e-09       0.00000       0.00000       0.00000       0.00000       5.11817       6.68074       7.20673       7.04598       6.79250       6.16568       5.20145       4.42336       3.42579       2.73269       1.98782       1.38565      0.999524      0.620070      0.410187      0.249886      0.141791     0.0831056     0.0421291     0.0222980     0.0106938    0.00485112    0.00214670   0.000863282   0.000328791   0.000124930   3.77918e-05   1.12394e-05   3.15438e-06   6.79735e-07   1.17804e-07   1.50706e-08       0.00000       0.00000       0.00000       0.00000
  16  20 3649.8429    2.4271  3.8488 10.6704 -0.0026  0.0626   0.0325   0.1476    0.0847   0.0000   441.9140       7.71146       26.4118       17.3016      -17.2454       4.73091       8.41865      -4.73361       3.78558       5.43442      -3.34830     -0.370634       1.54305     -0.979053      0.264497     -0.117808      0.261168     0.0451330     -0.169258    -0.0414073    0.00709116   0.000127170   -0.00239274    0.00224116   0.000378728   4.82245e-05  -4.26711e-05  -3.06599e-06  -4.97007e-07  -1.69806e-07  -3.92570e-08  -2.05891e-08       0.00000       0.00000       0.00000       0.00000       6.15092       7.64167       8.29744       8.37717       7.76011       7.20231       6.30042       5.28505       4.39091       3.34181       2.47896       1.70703       1.24827      0.813172      0.505436      0.300721      0.177806      0.101219     0.0558080     0.0287133     0.0135050    0.00628500    0.00263847    0.00113199   0.000429961   0.000152460   4.86506e-05   1.41214e-05   3.72643e-06   7.89080e-07   1.48874e-07   1.85264e-08       0.00000       0.00000       0.00000       0.00000
  16  21 3791.5473    1.9434  5.1929 10.3813 -0.0026  0.0744   0.0234   0.1986    0.0665   0.0000   422.7878       10.0837       32.9193       5.71248     -0.612499       14.4235     -0.430231      -3.01636       6.66565      -3.53010       1.04746       1.59110       2.98290      -1.04057     -0.144982      0.794456      0.310105    -0.0560505     0.0787677    -0.0401475   -0.00256094    -0.0167306  -0.000794510   -0.00231561  -5.82674e-05   0.000112521  -4.09060e-05   8.37640e-06  -6.73445e-07   1.46642e-06   1.26994e-08   4.57356e-08       0.00000       0.00000       0.00000       0.00000       7.55395       9.50258       9.82809       10.3325       9.73064       8.65724       7.63911       6.48263       5.13920       3.90696       2.96733       2.14729       1.44995      0.954181      0.610181      0.382157      0.222458      0.120158     0.0662524     0.0326453     0.0168383    0.00756551    0.00336151    0.00128068   0.000507711   0.000168027   5.62851e-05   1.64212e-05   4.28524e-06   9.72239e-07   1.76221e-07   2.22765e-08       0.00000       0.00000       0.00000       0.00000
  16  22 3933.5414    1.6486  7.1908 10.0339  0.0002  0.0928   0.0176   0.2476    0.0561   0.0000   445.4278       19.0460       33.5244       19.5562       5.57743       11.6937       11.2759      -10.6997       3.50943      -6.33449      -4.32842       2.28425     -0.133918     -0.527948    -0.0613142     -0.388259      0.210511     -0.161902    -0.0792647  -0.000960225    -0.0257035    -0.0109016   -0.00313026   6.47100e-05  -0.000112947  -0.000109437   0.000125066  -1.24445e-05   2.89405e-07   9.93735e-07  -6.96494e-08  -1.55169e-08       0.00000       0.00000       0.00000       0.00000       9.02344       11.4198       11.8417       12.2945       11.5143       10.6567       9.17096       7.94351       6.34813       4.99577       3.72192       2.60803       1.82914       1.18996      0.764077      0.466309      0.272581      0.153882     0.0831292     0.0416912     0.0204416    0.00928713    0.00407567    0.00163393   0.000634272   0.000221928   7.17154e-05   2.10679e-05   5.65779e-06   1.23061e-06   2.20158e-07   2.89645e-08       0.00000       0.00000       0.00000       0.00000
  16  23 4075.5234    1.3673  9.2730  9.7067 -0.0024  0.1125   0.0136   0.3102    0.0525   0.0000   450.7417       36.3846       4.89035       3.16013      -11.4624      -14.1463      0.899872       22.2326      -8.20014      -14.7784       7.70140      -3.08188      -3.53560      -1.51504      -1.81759    -0.0421250     0.0377764      0.181660      0.112343    -0.0212851    -0.0206263    0.00804894    0.00348205  -0.000529294  -0.000567079  -0.000219735  -0.000190118  -1.67921e-05  -8.68658e-06   1.89117e-07  -2.52712e-07  -4.18551e-08       0.00000       0.00000       0.00000       0.00000       11.0154       14.4975       14.8931       15.7198       14.4767       13.5338       11.3100       9.77795       7.73174       5.98916       4.39487       3.19671       2.21346       1.46650      0.934953      0.563000      0.330987      0.187221     0.0999452     0.0518551     0.0249320     0.0115088    0.00494391    0.00203041   0.000760433   0.000274830   8.99479e-05   2.63044e-05   6.87534e-06   1.53338e-06   2.69688e-07   3.70318e-08       0.00000       0.00000       0.00000       0.00000
  16  25 4360.2188    0.9416 13.8351  9.5727 -0.0038  0.1835   0.0096   0.5009    0.0418   0.0000   466.0855       10.7525       23.3699       15.2859      -1.11598       47.2147      -4.99233      -10.6069      -6.80185       16.5474       4.39517      -16.3583      -3.72880      -1.65196     -0.342938      -1.58688       1.01968      0.126878     -0.345466     0.0913243    -0.0118226   -0.00779113    -0.0157186   -0.00367797  -0.000788640   0.000281748  -0.000143185   7.44004e-06  -1.01272e-05  -2.12044e-06  -7.80904e-07   1.73834e-09       0.00000       0.00000       0.00000       0.00000       18.1289       23.0377       24.6052       24.0129       23.1750       21.1011       18.7666       16.0737       12.9471       9.86772       7.49723       5.43773       3.72154       2.43722       1.56291      0.967153      0.565984      0.310372      0.169207     0.0861827     0.0434933     0.0198800    0.00875762    0.00348543    0.00135213   0.000468657   0.000154514   4.49886e-05   1.16245e-05   2.53142e-06   4.46359e-07   5.34583e-08       0.00000       0.00000       0.00000       0.00000
  17   9 2112.9906    0.7478  0.5276  9.4899 -0.0081  0.0319   0.0279   0.0516    0.0839   0.0000   437.7721      -6.42057       13.4525      -2.55075     -0.752921       1.46165       2.12716       1.04727      0.811992      0.941534      0.978129       1.42624      0.749582      0.518917      0.193575    -0.0838342     0.0724241    -0.0164711     0.0375148     0.0130628    0.00667215   -0.00225029   0.000370392  -0.000269771  -0.000220969   0.000122152   3.28531e-05  -2.57876e-05  -1.39205e-06   6.34355e-07   2.09896e-07   8.25904e-08  -1.36179e-08  -2.54109e-09       0.00000       0.00000       4.04790       4.16201       3.10136       3.62939       4.73252       4.78527       3.46797       2.00173       2.06333       2.21018       1.85583       1.20207      0.577911      0.316416      0.302714      0.252007      0.185841      0.109960     0.0576888     0.0256229     0.0108396    0.00439774    0.00173711   0.000735324   0.000292009   0.000112297   3.90119e-05   1.48888e-05   4.76352e-06   1.28780e-06   2.94289e-07   6.13200e-08   1.05922e-08   1.52340e-09       0.00000       0.00000
  17  10 2260.2905    1.0125  0.7051  9.8463 -0.0086  0.0388   0.0338   0.0714    0.1119   0.0000   435.8378     -0.277416       10.1543       1.28526      -3.55076      -3.10478      0.937624       2.84023      0.489855     -0.564500     -0.204926    -0.0592314     -0.266425  -0.000473025     0.0338326     0.0143678     0.0141495     0.0176431    0.00926702    -0.0400127   -0.00361057   -0.00116980  -0.000568304    0.00141869   0.000181260  -1.81643e-05   4.12565e-05   1.91533e-05   6.91565e-07   1.35517e-06  -7.14370e-07  -1.77213e-07  -2.42296e-09   1.55224e-09       0.00000       0.00000       2.61368       4.53825       3.90986       4.41175       4.64441       3.33231       4.08437       2.04028       2.61641       1.44108       1.57374      0.911726      0.699201      0.528239      0.256321      0.245508     0.0982601     0.0894284     0.0355357     0.0254271     0.0112339    0.00511131    0.00302772   0.000850821   0.000588178   0.000177810   7.07959e-05   2.76173e-05   5.33199e-06   2.74482e-06   4.47617e-07   1.16153e-07   3.30205e-08   3.03711e-09       0.00000       0.00000
  17  11 2405.0342    1.3732  0.8699 10.4439 -0.0075  0.0300   0.0359   0.0663    0.1151   0.0000   436.3989      0.596010       12.3325      -3.14049       1.23365       5.14904       1.98309       3.34221       2.48382     -0.236031     -0.353944     -0.861147      0.546423     -0.570208     -0.175308     -0.224458     0.0898216    -0.0624143    -0.0333236    -0.0153683   -0.00804182   -0.00513294  -0.000831722   0.000358628  -0.000230220  -0.000338932  -5.57115e-06  -8.26662e-06  -2.78563e-06   3.96933e-07  -4.90118e-08  -1.19331e-07   1.18235e-08  -2.30531e-09       0.00000       0.00000       2.87053       3.67095       3.85880       3.82776       3.61380       3.33035       3.06169       2.49474       2.29551       1.67986       1.26890      0.916175      0.634282      0.476966      0.283951      0.172015      0.101878     0.0601500     0.0349929     0.0189624     0.0102170    0.00459724    0.00213678   0.000911753   0.000414658   0.000157511   5.98010e-05   1.95671e-05   6.53721e-06   1.88309e-06   4.11115e-07   9.64163e-08   1.84023e-08   2.10385e-09       0.00000       0.00000
  17  12 2548.1281    1.8896  0.9327 10.4623  0.0007  0.0269   0.0480   0.0672    0.1593   0.0000   440.8713       1.93406       13.2526      0.917011       2.36399      -3.65286      -4.20147       2.10966       1.25631       1.67767      0.488041      0.220012      0.419755      0.890051     -0.107489     -0.248447     0.0682505    -0.0166569    0.00216958    0.00928686    0.00281161   -0.00801171   9.65713e-05   0.000944224  -0.000350232  -0.000368282   9.38215e-05   3.93653e-05   8.71655e-06  -1.46546e-06  -2.39074e-07  -2.89903e-08   7.70564e-09   3.64015e-09       0.00000       0.00000       2.71917       3.44967       3.58727       3.66637       3.52490       3.08745       2.82877       2.41816       1.91633       1.50215       1.12552      0.828881      0.594712      0.385226      0.257814      0.155603     0.0990979     0.0567942     0.0289073     0.0164969    0.00846458    0.00427501    0.00194187   0.000844907   0.000358609   0.000143293   4.76809e-05   1.75202e-05   5.34713e-06   1.41161e-06   3.91154e-07   8.43680e-08   1.51086e-08   1.81047e-09       0.00000       0.00000
  17  13 2691.0730    2.4703  0.8856 11.1050 -0.0071  0.0268   0.0635   0.0639    0.1427   0.0000   437.5996      -1.42678       22.4602       9.56210       2.25352      -1.15924     0.0572059      -1.45710      0.874279      -2.55256      0.403877      -1.53029     0.0319562     -0.182186    -0.0229314     0.0815018     -0.223951    -0.0137626   -0.00737485    -0.0201142   -0.00434439    0.00734939    0.00199456  -0.000162162   0.000873767  -0.000197118  -0.000109494  -3.62383e-06   4.64294e-06   2.32760e-06  -3.01305e-07   4.93179e-08   1.86226e-08  -2.09030e-09       0.00000       0.00000       2.67900       3.41812       3.48674       3.60778       3.34511       3.18153       2.69272       2.37180       1.99962       1.51253       1.14215      0.804433      0.616008      0.386048      0.268397      0.158003     0.0947634     0.0549279     0.0320669     0.0172730    0.00872034    0.00447753    0.00186819   0.000919951   0.000326786   0.000138707   5.08472e-05   1.81043e-05   5.46831e-06   1.52288e-06   4.17468e-07   7.30036e-08   1.50143e-08   1.97393e-09       0.00000       0.00000
  17  14 2834.3616    2.9482  0.8601 12.0333 -0.0108  0.0266   0.0777   0.0665    0.1170   0.0000   434.8606       6.48731       6.46567       1.90638      -2.73659    -0.0200256     -0.565389      -2.37105       1.73885      -1.78869       1.12516      -2.72940      0.961788     -0.646995     -0.533065     -0.365414     0.0136438    -0.0412090     0.0321365    -0.0188619   -0.00139952   0.000882189   -0.00123491   6.78584e-05  -0.000217909   9.46769e-05  -9.30412e-06  -2.91328e-07   2.35176e-06   3.53819e-07   1.21020e-08  -7.08127e-08   1.61706e-08   8.29795e-10       0.00000       0.00000       2.55860       3.35230       3.35837       3.53351       3.36524       3.22532       2.69355       2.32215       1.79697       1.42095       1.13255      0.800019      0.592877      0.386279      0.266215      0.162536      0.101482     0.0565850     0.0321288     0.0170761    0.00826128    0.00425122    0.00181136   0.000880170   0.000335796   0.000146254   4.99015e-05   1.69241e-05   5.55946e-06   1.56281e-06   4.37551e-07   8.36164e-08   1.55191e-08   2.12219e-09       0.00000       0.00000
  17  15 2977.2888    3.5423  0.9602 12.2034 -0.0105  0.0292   0.0883   0.0683    0.1376   0.0000   437.3715       6.86433       15.1852       1.97892       1.98707       1.25645      -1.63652      -1.04539      0.579464     -0.754667     -0.592971      0.887795     -0.201544     -0.272264     -0.128914     -0.286069     -0.218251    -0.0562453     0.0308911    0.00356891    0.00344370   -0.00429533    0.00531354   0.000571587  -0.000217195   7.58885e-05   2.64323e-05  -1.00514e-05  -6.01065e-07   1.23644e-06  -4.12981e-07  -9.31642e-08   3.45118e-09  -3.62240e-09       0.00000       0.00000       2.68426       3.54583       3.75699       3.77945       3.67165       3.21285       3.01827       2.34787       2.10961       1.58553       1.27104      0.882417      0.616160      0.403919      0.245720      0.184414      0.101905     0.0668118     0.0330724     0.0184770    0.00966518    0.00464935    0.00227590   0.000948680   0.000417838   0.000156055   6.10385e-05   2.14487e-05   5.70317e-06   1.97482e-06   4.40500e-07   9.81144e-08   1.95449e-08   2.10624e-09       0.00000       0.00000
  17  16 3119.4197    3.7857  1.0023 12.5259 -0.0206  0.0366   0.1020   0.0755    0.1544   0.0000   437.9099       10.6098       15.4381       12.1976      -1.16540      0.304988     -0.491611     -0.946275       3.58603       1.30303     -0.872226     -0.303700       1.18314      -1.62791   -0.00216539      0.255501     -0.246028    -0.0987480    0.00428044     0.0409069   -0.00173819   4.31800e-05   0.000294793    0.00137400  -0.000332478   1.91937e-05  -3.62181e-05   2.84504e-05  -4.90947e-06   8.78510e-07  -1.51550e-07   4.79182e-09   1.28065e-08   2.60775e-10       0.00000       0.00000       2.76262       4.23061       4.27234       4.36549       4.36825       3.64229       3.50864       2.70613       2.43091       1.73946       1.46205      0.983077      0.743605      0.547565      0.299306      0.249303     0.0984789     0.0889502     0.0396348     0.0245734     0.0120800    0.00535615    0.00306559    0.00114472   0.000566683   0.000178373   8.03775e-05   2.86550e-05   6.48532e-06   2.80310e-06   5.99746e-07   1.37096e-07   2.70815e-08   3.05582e-09       0.00000       0.00000
  17  17 3261.4589    3.7233  1.4198 12.1691 -0.0036  0.0465   0.0801   0.0925    0.1495   0.0000   444.3489       5.92310       11.9450       3.83765      -5.93625      0.366628       4.12974      0.315666      -3.84781       2.54691    -0.0274172       1.10361      0.438287      0.302129     -0.215579      0.120421     -0.131039      0.133446     0.0150119    -0.0172252    0.00674450   -0.00660288   -0.00547383  -0.000715028   0.000543675  -0.000206900  -5.91096e-05   7.92080e-06   8.12774e-06  -7.58872e-07  -3.12968e-07   6.06011e-08  -1.12617e-09  -2.28882e-09       0.00000       0.00000       3.45972       6.00584       4.56606       6.53420       4.69679       5.93139       3.72649       4.38793       2.42658       2.74564       1.40417       1.57607      0.779284      0.754279      0.349649      0.331293      0.135046      0.117085     0.0427758     0.0356465     0.0111963    0.00923495    0.00282562    0.00191847   0.000477379   0.000321371   6.79776e-05   4.10186e-05   7.25245e-06   3.70645e-06   5.43006e-07   2.24741e-07   2.10592e-08   5.78091e-09       0.00000       0.00000
  17  18 3403.5148    3.2235  2.0930 11.3723 -0.0003  0.0427   0.0571   0.1076    0.1568   0.0000   433.9103       6.14109       10.4134       6.67110      -4.37693       4.34299      -1.14668       1.17941       3.73198      -2.71171       2.84373      0.533348      0.206014     -0.495619     -0.118754     -0.209837      0.109910    -0.0188545   -0.00465891    -0.0266636    0.00579834    0.00108609   -0.00496437   0.000785721   0.000627051   7.77502e-05   5.63417e-05   1.05810e-06  -5.08553e-06   1.43838e-06  -3.68579e-07   1.54814e-07  -2.37754e-08   4.60433e-09       0.00000       0.00000       4.00555       5.17232       5.29442       5.35434       5.36680       4.71012       4.36414       3.56763       2.97108       2.31573       1.82467       1.31439      0.916515      0.614511      0.411080      0.258115      0.162126     0.0929502     0.0509166     0.0274718     0.0138491    0.00683854    0.00319395    0.00139493   0.000591222   0.000231996   8.19117e-05   2.83670e-05   9.03392e-06   2.55580e-06   6.70323e-07   1.45997e-07   2.72445e-08   3.05946e-09       0.00000       0.00000
  17  19 3545.5256    2.8027  2.9199 11.1188 -0.0010  0.0497   0.0424   0.1304    0.1027   0.0000   436.5113      0.535980       9.30730       16.3316      -4.13393       5.21939      -3.97531      -4.22561       3.57518     -0.667341      0.517290       1.26885      0.474011      0.127289      -1.44887     0.0824454      0.124953     -0.144989     0.0338397     0.0499395    0.00625204    -0.0145152  -0.000363277    0.00305120   0.000254658  -7.61488e-06   6.13780e-05  -7.99765e-06  -2.55929e-05  -1.54545e-06   4.24251e-07   6.62784e-08  -1.91322e-08  -3.21965e-09       0.00000       0.00000       4.70425       5.77367       6.24917       6.26590       6.11615       5.57285       4.87515       4.22369       3.46909       2.75205       2.09213       1.51764       1.06856      0.728073      0.483711      0.299505      0.185774      0.107442     0.0619521     0.0332315     0.0168910    0.00835618    0.00386565    0.00172640   0.000711050   0.000284423   0.000102502   3.47624e-05   1.12219e-05   3.09196e-06   7.88212e-07   1.66560e-07   2.82232e-08   3.39589e-09       0.00000       0.00000
  17  20 3687.8110    2.2477  4.4465 10.5262 -0.0011  0.0676   0.0278   0.1645    0.0771   0.0000   446.6395       25.2246       21.3007      -2.56444       3.20348       1.16002       6.12244       1.94137       4.19598      -12.0122      -1.98544     -0.713787    -0.0293959       1.15356      0.464489     -0.473339     -0.148425     0.0277715    -0.0433178    -0.0101488    0.00680789   -0.00932765    0.00183756   8.01499e-05  -0.000216176   9.73756e-05  -0.000215111   1.90530e-05   7.78672e-06  -2.21458e-06   6.12935e-07  -2.57792e-08   4.45098e-08  -1.09061e-09       0.00000       0.00000       6.71462       8.72738       9.26372       9.37718       8.80729       8.21339       7.11559       6.11152       4.72268       3.82286       2.86116       2.14184       1.43237       1.01653      0.651261      0.420501      0.245940      0.146958     0.0797514     0.0435888     0.0208191     0.0109205    0.00475866    0.00235425   0.000901422   0.000384594   0.000130113   4.72750e-05   1.43611e-05   4.31304e-06   1.03315e-06   2.35477e-07   3.76449e-08   4.95300e-09       0.00000       0.00000
  17  21 3830.0276    1.8713  5.9803 10.1804 -0.0002  0.0796   0.0210   0.2106    0.0645   0.0000   441.9206       6.98291       13.3457       29.6689      -4.48916      -12.1971      -7.83969      -3.20252      0.992094       2.94681      -1.11093       1.92319      -1.21841       1.23956     -0.230433    -0.0860524     -0.348305     0.0258351      0.170245    -0.0139212    -0.0439683     0.0213248   -0.00620118   -0.00458473   -0.00170285   0.000538159   0.000309284  -0.000227696   1.35580e-05   8.05556e-06  -1.12243e-06   6.08098e-08   7.43083e-08   3.58465e-09       0.00000       0.00000       7.34221       9.62852       10.0358       10.5747       9.79613       9.16964       7.92362       6.92370       5.45674       4.47175       3.30172       2.47699       1.66333       1.17796      0.756359      0.486766      0.284063      0.175369     0.0948269     0.0534280     0.0257530     0.0133794    0.00593262    0.00283627    0.00112050   0.000465356   0.000158652   5.84966e-05   1.72125e-05   5.19272e-06   1.25436e-06   2.91905e-07   4.77405e-08   6.38299e-09       0.00000       0.00000
  17  22 3972.2358    1.5851  7.9452  9.7583 -0.0015  0.0948   0.0157   0.2595    0.0586   0.0000   424.6263      -8.42136       16.0894       15.9759       8.05119       7.81420       9.28696      -7.33399      -12.0773      -7.90315      -4.00256      -2.21715       2.16449     -0.961839      0.549741    -0.0799446     -0.560220      0.105331    -0.0424459    -0.0264157   -0.00225879     0.0288114     0.0144760   -0.00862973   6.01766e-05   0.000519816  -4.33312e-05   3.72086e-05  -1.14479e-05  -3.50903e-06  -1.10071e-06   4.42037e-07  -6.38798e-08   5.76869e-09       0.00000       0.00000       8.85489       11.1950       11.9843       12.5187       11.9093       10.9924       9.42520       8.04664       6.63204       5.15934       4.07975       2.82512       2.04498       1.36474      0.933773      0.573524      0.352110      0.207841      0.120490     0.0641227     0.0322246     0.0158283    0.00731994    0.00335989    0.00136432   0.000545389   0.000197674   6.74415e-05   2.15019e-05   6.06899e-06   1.59173e-06   3.18319e-07   5.80210e-08   7.08939e-09       0.00000       0.00000
  17  23 4115.3377    1.2863  9.6743  9.7374 -0.0019  0.1173   0.0126   0.3286    0.0477   0.0000   439.8190       21.0357       33.1774       16.4197       4.86308      0.940526       11.1833      -7.35716      -4.74946       5.16233       3.02509      -4.39776      -6.36054       3.20834      0.625514     -0.941179     -0.233673     0.0660559     -0.215780    -0.0168703     0.0391886    0.00143509    0.00645563  -0.000614228    0.00289289  -1.37842e-05  -0.000288813   0.000135746   2.81590e-05  -3.67393e-07   4.76028e-06  -5.76609e-08  -2.78800e-08  -1.08917e-08       0.00000       0.00000       10.8573       13.9969       14.8591       15.0247       14.3950       13.4843       11.9045       9.97036       8.21178       6.49161       4.97596       3.56011       2.60425       1.75473       1.16979      0.725181      0.444889      0.262206      0.145531     0.0787477     0.0405025     0.0201530    0.00879784    0.00424646    0.00168607   0.000702874   0.000252210   8.80484e-05   2.71984e-05   7.68501e-06   1.98035e-06   4.10367e-07   7.31064e-08   8.78974e-09       0.00000       0.00000
  18   9 2143.6907    0.7980  0.6054  9.6495 -0.0068  0.0273   0.0275   0.0592    0.0837   0.0000   436.8626      -2.25760       16.5183      0.687253       2.19778       1.40623     -0.103689      0.939467       3.08653     -0.565451     -0.926903      0.968038     -0.221503      0.226376     -0.441130     -0.155881      0.332792     0.0275559    -0.0598636    -0.0154417    0.00312933   -0.00843349   -0.00213150    0.00316107   0.000157912  -0.000574866   0.000195819   2.79777e-06   3.31714e-06  -2.44799e-06   1.31044e-08   4.58523e-08   6.70760e-08   9.14424e-09  -3.02794e-09  -1.23329e-10       2.53045       2.85722       3.56326       2.85245       3.24199       3.00221       2.20497       2.56393       1.98859       1.62033       1.36767      0.803144      0.691164      0.512260      0.281163      0.212106      0.122600     0.0638799     0.0469519     0.0238551     0.0131652    0.00787556    0.00313778    0.00151819   0.000776060   0.000275945   0.000110898   5.20514e-05   1.71842e-05   4.33204e-06   1.79573e-06   6.28243e-07   1.35587e-07   2.22027e-08   3.08663e-09   3.12913e-10
  18  12 2580.8709    2.0556  0.9605 11.1227 -0.0021  0.0311   0.0515   0.0750    0.1248   0.0000   438.5168       2.03333       15.0495      0.930283       5.15757      0.862355      -4.61330      -3.43772      -1.20432      0.870634      -1.03458     -0.431182     0.0712820     -0.246031     0.0554633     -0.131461    -0.0643823    -0.0874141     0.0128141     0.0125419   -0.00350572   -0.00375226   -0.00188083    0.00192146   0.000657566   0.000271562   4.92065e-06  -2.23283e-05  -1.18152e-05   9.22895e-06  -1.99437e-06  -4.79718e-07   4.70700e-08   1.69465e-08   3.29925e-09   4.62396e-10       3.19701       4.07832       3.78032       3.60876       3.75258       3.75604       3.71897       2.93130       2.36097       1.60860       1.32852       1.06262      0.824156      0.632506      0.420514      0.275258      0.158318     0.0919110     0.0496224     0.0265001     0.0137384    0.00654399    0.00343023    0.00147938   0.000758879   0.000284031   0.000128771   4.38526e-05   1.67585e-05   5.35356e-06   1.62202e-06   4.86986e-07   1.05301e-07   2.40010e-08   4.76825e-09   4.99389e-10
  18  13 2724.7356    2.6288  0.8752 11.3719 -0.0062  0.0325   0.0647   0.0589    0.1379   0.0000   441.3455      -1.20991       15.0330       5.94123       1.78006       2.39758      -2.99872    -0.0239619      0.722020      -2.70074       1.30449      0.990160      0.445855     -0.218814     -0.382944     -0.611296     -0.105149     0.0169636     0.0393266   -0.00676215   -0.00135935   -0.00630269  -0.000581574   -0.00116138   0.000374007   0.000343416   0.000118869  -4.97989e-05  -8.57951e-06   2.97620e-06  -9.61550e-07  -7.36383e-07   4.79424e-08  -4.97184e-09  -1.82706e-09   9.89945e-11       2.64070       3.18182       4.07795       3.33120       3.89077       3.64019       2.60303       2.93560       2.05624       1.56466       1.49382      0.872857      0.749774      0.538005      0.317452      0.253142      0.144452     0.0753158     0.0588991     0.0274723     0.0147651    0.00920054    0.00373164    0.00181723    0.00102743   0.000363406   0.000134790   6.57542e-05   2.09079e-05   5.27844e-06   2.27259e-06   7.38943e-07   1.75404e-07   2.81007e-08   3.96667e-09   4.57150e-10
  18  15 3012.1950    3.9102  0.8490 12.4229 -0.0045  0.0266   0.1089   0.0680    0.1261   0.0000   441.4890       7.49599       16.1800      0.864989      -1.77770       1.50434      -2.95088    -0.0486452     -0.841706       1.40908     -0.541828      -1.66869       1.36939     -0.363343     -0.234662     -0.387196    -0.0525729      0.157817     0.0209888     0.0161908    0.00226137    -0.0155873   -0.00198028    0.00181265    0.00151820   0.000627533  -0.000354431  -2.78311e-05   8.92394e-06  -6.06921e-06   3.99059e-07   4.74822e-07   5.08895e-08   2.90071e-08   1.71162e-09  -2.30246e-10       2.69547       3.29876       3.26041       3.18392       3.15069       3.18444       3.03935       2.50826       1.93487       1.36699       1.06174      0.881810      0.708945      0.508777      0.350253      0.222864      0.136346     0.0764350     0.0414870     0.0212878     0.0114366    0.00602939    0.00294148    0.00144646   0.000632723   0.000279396   0.000109481   4.14838e-05   1.50108e-05   4.86346e-06   1.46368e-06   3.84113e-07   9.74780e-08   1.98915e-08   3.61409e-09   4.24196e-10
  18  16 3154.8974    3.9788  0.9944 12.7770 -0.0075  0.0312   0.0994   0.0749    0.1236   0.0000   439.4831       5.73665       10.1433       1.92572      0.542436       2.53972      -4.15222       3.23083     -0.376154      -1.66431      -4.00742      -1.11623     -0.285095       1.65695     -0.168444     -0.338380    -0.0183250    -0.0260277     0.0748743  -0.000864360    0.00613498   -0.00280368   0.000433777    0.00101422    0.00103490   0.000739077   8.21481e-06  -1.28361e-05   5.40209e-06   2.68369e-06   1.56052e-06  -3.18074e-07  -3.94154e-08   2.66626e-09   7.67783e-09   3.14651e-10       2.99168       3.57605       3.77577       4.19525       3.78104       3.51428       2.99480       2.76561       2.26830       1.82590       1.43983       1.05860      0.683893      0.554085      0.349097      0.232076      0.129656     0.0812512     0.0483700     0.0314708     0.0153212    0.00822699    0.00373664    0.00206059   0.000810486   0.000398984   0.000138343   5.71285e-05   1.66765e-05   6.26073e-06   1.77828e-06   5.31955e-07   1.02885e-07   2.45638e-08   3.78013e-09   5.50069e-10
  18  17 3297.3895    3.5735  1.3451 12.5026 -0.0060  0.0387   0.0806   0.0843    0.1216   0.0000   433.2385       13.8312       12.1106       8.05564      -3.46599     -0.393062      -6.56413     -0.384363       2.79169      -1.06954     -0.695497      -1.25069     -0.591070      -1.27225      0.343627     0.0308451     -0.123953    -0.0776083    -0.0124058    -0.0509272   -0.00550528   -0.00786168    0.00525504   -0.00228085   -0.00162130  -0.000633035   0.000278396  -4.18090e-05  -3.41116e-05   7.76138e-06  -4.57223e-08  -2.36944e-07   3.13450e-07   5.68909e-08  -6.99649e-09   4.11147e-10       3.55746       4.13273       4.93221       5.15810       4.62896       4.25116       4.11306       3.15206       2.57620       2.21794       1.69981       1.13632      0.859560      0.663035      0.429114      0.258127      0.169701      0.107756     0.0611065     0.0335867     0.0201182     0.0103073    0.00489504    0.00218455   0.000964526   0.000486440   0.000203757   7.58801e-05   2.60003e-05   7.80528e-06   2.29738e-06   6.09036e-07   1.46663e-07   3.07124e-08   5.34451e-09   5.68967e-10
  18  18 3440.0844    3.0610  2.0996 11.9265 -0.0050  0.0431   0.0566   0.1141    0.0960   0.0000   435.9488      -3.55891       6.61192       11.4385       3.99264      -1.64347      -3.63805       1.97493      -1.65039      -2.19408    -0.0926849      -1.48292     -0.925629     -0.210505    -0.0611798     0.0968270      0.536476      0.167345      0.111978    -0.0586113   0.000115177     0.0164418   -0.00111009   -0.00157498    0.00121543   5.75177e-05   0.000174275  -7.55599e-06   7.13116e-06   3.96119e-06  -2.21525e-06  -1.07039e-06   1.64583e-07  -3.21959e-08   1.75698e-09   1.63593e-09       3.93356       5.01760       5.43305       5.66167       5.47742       5.01701       4.49325       3.59828       2.94324       2.42787       1.91853       1.38887      0.966958      0.684683      0.460637      0.295691      0.203558      0.124476     0.0708129     0.0400949     0.0210075     0.0113299    0.00528137    0.00250211    0.00112317   0.000504683   0.000205552   7.99747e-05   2.61133e-05   8.94619e-06   2.67833e-06   7.25598e-07   1.78232e-07   3.77151e-08   6.54803e-09   7.46117e-10
  18  19 3582.6430    2.6010  3.3624 10.9131 -0.0016  0.0543   0.0366   0.1419    0.1004   0.0000   445.0576       7.51649       11.0191       12.4843      -5.59231       5.16853       1.26803      -2.05589       4.91282       4.65851    -0.0791460      0.522871      -1.97964      0.704853      0.253150     -0.220982     -0.529739     -0.264855    -0.0105534    -0.0677322    -0.0360301     0.0242917   -0.00356554   -0.00307853    0.00146398   0.000296181  -0.000126593  -0.000128823   1.55065e-05   2.67666e-06   3.00147e-07  -1.05836e-06  -2.48236e-07  -1.51578e-09  -6.79781e-09  -1.12505e-09       4.93581       6.14816       6.50990       6.73938       6.48652       6.12327       5.51971       4.44491       3.83038       3.03632       2.39395       1.80489       1.27163      0.876833      0.603317      0.399219      0.254934      0.155073     0.0921982     0.0505052     0.0273077     0.0137172    0.00692725    0.00317403    0.00151283   0.000617276   0.000257938   9.55298e-05   3.53287e-05   1.13708e-05   3.45994e-06   9.06794e-07   2.16359e-07   4.59322e-08   8.19137e-09   9.23010e-10
  18  20 3725.4209    2.1465  4.8157 10.4208 -0.0019  0.0699   0.0248   0.1709    0.0715   0.0000   437.2456       11.7901      -10.5119       8.93078       6.60927      -3.49561      -6.62694      -2.21629       7.18355      -1.13355      -4.76637      -2.06827      -2.34985      -1.31383     -0.356547     -0.608125      0.151303      0.261824     0.0917411    -0.0301746     0.0225598    0.00631411   -0.00544840   -0.00829830    0.00194248   0.000276457  -0.000175957   1.66609e-05   3.92159e-05   1.03872e-05   2.26775e-06  -1.33232e-06  -1.07205e-08  -4.34991e-08   8.25736e-09  -2.63911e-10       5.89889       7.99258       8.19093       9.08407       8.11551       7.91246       6.85046       5.93369       4.83456       3.87150       3.10984       2.22097       1.64465       1.11842      0.785681      0.478856      0.328685      0.193537      0.114855     0.0615516     0.0354111     0.0174115    0.00903956    0.00410665    0.00188766   0.000819555   0.000349055   0.000124800   4.60455e-05   1.45084e-05   4.73347e-06   1.20828e-06   3.20112e-07   6.20460e-08   1.13586e-08   1.46878e-09
  18  21 3868.2254    1.8079  6.2932 10.1169 -0.0011  0.0804   0.0188   0.2097    0.0581   0.0000   426.8941       17.4524       21.8950      -12.4139      -20.5703       14.7816      0.486911      -13.6925      -1.72742      -2.94137       1.20679      -3.33209     -0.321830      -1.15813       1.95934      0.178909      -1.00153     0.0521091      0.105505     0.0947531    -0.0278759    -0.0366298    -0.0102084   -0.00172845    0.00204148  -0.000776740  -0.000480163  -0.000391634   0.000151126   3.25469e-06  -3.62540e-06  -6.47881e-07   2.27916e-07  -4.92507e-08  -1.41788e-09  -1.96300e-09       7.15690       8.95338       9.74540       10.0494       9.78127       9.06227       7.99215       6.82557       5.60154       4.53295       3.56689       2.69254       1.86246       1.30298      0.898893      0.586220      0.373312      0.229242      0.133491     0.0763854     0.0401205     0.0204642     0.0101044    0.00494353    0.00217792   0.000964972   0.000381199   0.000145037   5.07153e-05   1.73200e-05   5.24099e-06   1.43295e-06   3.47631e-07   7.34070e-08   1.21531e-08   1.40548e-09
  18  22 4010.7062    1.5021  8.5125  9.8685 -0.0021  0.1017   0.0144   0.2762    0.0496   0.0000   461.0214       6.60264       3.13965       4.58237      -8.16147      -1.58691       14.4063      -10.2248      -9.69121       5.37512       2.27280      -5.61182       2.82313      -2.73595       1.66797      -1.23726     -0.164139     0.0161446     -0.183110      0.104612     0.0321317    -0.0164049   -0.00253598    0.00680552   -0.00150824   -0.00213578  -0.000776932   0.000326619   0.000118189  -2.69853e-05  -5.59433e-06   9.35920e-07  -1.80930e-07  -3.36811e-08  -1.61147e-08   1.98802e-10       8.75514       11.7698       12.2309       12.7759       12.0622       11.4614       10.1683       8.54067       7.26185       5.67665       4.45496       3.30002       2.42598       1.67862       1.14041      0.742717      0.472990      0.281385      0.165143     0.0949791     0.0495243     0.0261490     0.0128660    0.00619171    0.00276362    0.00117792   0.000479278   0.000189298   6.57901e-05   2.22950e-05   6.73939e-06   1.83818e-06   4.51752e-07   9.32154e-08   1.67259e-08   1.97817e-09
  18  23 4154.0615    1.2476 10.6450  9.6650 -0.0010  0.1223   0.0113   0.3418    0.0448   0.0000   429.4730       13.7648       25.1769       14.7251      -2.14783      -15.7889      -3.49890       9.51052       6.27916      -4.44890     0.0752136      0.667285       4.25608      -2.22681      -1.10113      -1.89267    -0.0505189      0.656555     -0.116122     0.0553027    -0.0495459     0.0475232     0.0237612    0.00902009   -0.00209577   0.000764095  -0.000240854  -0.000390451   8.60604e-06   3.54932e-05  -7.80854e-06  -4.49525e-06   7.39597e-07  -1.05376e-07   1.74861e-08   8.09868e-10       10.7967       13.9674       14.7732       15.7361       15.1772       13.6790       12.1213       10.4581       8.87085       6.94129       5.35337       4.08702       2.95189       2.00356       1.38081      0.874808      0.584103      0.351122      0.200816      0.115259     0.0606283     0.0334387     0.0162500    0.00769518    0.00347356    0.00144353   0.000582554   0.000225001   7.62385e-05   2.70374e-05   8.16081e-06   2.16721e-06   5.52176e-07   1.14215e-07   1.96661e-08   2.26183e-09
  18  24 4296.8411    1.0240 13.1971  9.5778 -0.0012  0.1591   0.0091   0.4462    0.0401   0.0000   435.7764       16.1384       33.6287       23.3678       16.2843       23.2124       26.5604       8.94594      -8.72255      -7.10238       9.01896      -4.10312       1.15088      0.906896      -1.15525     -0.336996      0.242938     -0.128421     -0.122074     -0.233461     0.0790797   -0.00241162     0.0211328   -0.00849169  -0.000314071   -0.00147797  -0.000861992  -0.000566493   0.000115906   7.90637e-06  -1.12022e-05   3.48046e-07  -8.53901e-07  -6.05263e-08   3.55861e-09   4.55791e-09       13.7424       17.8747       19.1812       19.4067       18.9356       17.6388       15.9182       13.3240       11.4908       8.78532       7.00660       5.23467       3.83544       2.70756       1.82714       1.19803      0.760847      0.468720      0.267989      0.153224     0.0832311     0.0432734     0.0220631     0.0101580    0.00474371    0.00195638   0.000832047   0.000305761   0.000110769   3.71294e-05   1.11808e-05   3.07169e-06   7.20738e-07   1.47708e-07   2.60451e-08   2.86374e-09
  18  26 4582.6777    0.7072 16.6486  9.4471 -0.0004  0.2399   0.0068   0.6228    0.0312   0.0000   395.6776      -6.54370       58.4124       16.7264       20.5397       6.41130      -19.0395       54.6176      -26.1546      -31.4538       11.9053       2.27234       14.5509       4.69228      -2.75789      0.981853       2.51044       1.18823    0.00103935    -0.0648870      0.133457     0.0503886    -0.0416413   -0.00528262     0.0123123  -0.000859185   0.000192393  -0.000409508  -9.07051e-05  -3.03699e-05  -2.73004e-05   6.19995e-06   1.93110e-06  -3.62437e-07  -1.86217e-08   2.00357e-09       20.2981       26.3018       28.1995       29.4397       27.6115       26.6786       23.1090       20.2020       16.8775       13.7852       10.5786       7.92600       5.84348       4.00650       2.81980       1.80274       1.16559      0.692217      0.426919      0.236720      0.131751     0.0667332     0.0342533     0.0156244    0.00750426    0.00302590    0.00129292   0.000477698   0.000177772   5.67387e-05   1.76441e-05   4.54952e-06   1.14014e-06   2.25284e-07   3.75658e-08   4.61494e-09
  19   8 2021.7610    0.6188  0.5802  9.1494  0.0005  0.0265   0.0195   0.0525    0.0827   0.0000   438.4318      -3.83179       16.8216       1.59678      -8.12018       2.37752      0.691381     -0.238809       2.54285      0.290422      -2.27714      -1.33120     0.0553623    -0.0322246     -0.482817    0.00607270     -0.182317    -0.0571084     0.0475124    0.00498815    -0.0132951   -0.00585964   0.000505914  -0.000943446   0.000507983   0.000198728  -0.000166454  -4.94228e-05   7.09942e-05  -1.89330e-05  -2.89911e-06  -3.09012e-07  -8.23122e-07  -4.56314e-08   6.38019e-09   3.93346e-09       2.29369       2.64735       2.74648       3.06780       2.82605       2.58407       2.32558       2.23457       1.78528       1.43448       1.24901      0.936015      0.678636      0.408017      0.324902      0.218917      0.138562     0.0820228     0.0532854     0.0331011     0.0184497    0.00908530    0.00469180    0.00232317    0.00123377   0.000599453   0.000254626   9.79925e-05   3.71891e-05   1.26078e-05   4.59409e-06   1.39147e-06   3.97695e-07   1.08890e-07   2.87197e-08   4.91937e-09
  19  10 2322.3557    1.1914  0.8552  9.6484 -0.0040  0.0404   0.0292   0.0588    0.1361   0.0000   440.3750      -1.69531       18.2522       5.83807      -4.43050       3.65805      0.468148      -8.01227      0.646677    -0.0744410      -1.08007     -0.318443      0.521697     -0.238133      0.444781     -0.159299     -0.262089     0.0126345    -0.0229593    -0.0197570     0.0188569   -0.00734662   -0.00488942    0.00290540   0.000276898  -0.000448874   8.77087e-05   8.22820e-05  -4.09343e-05  -7.67092e-06   1.17246e-06   1.58804e-06  -3.21021e-07   2.63435e-08  -7.54334e-09  -8.48189e-09       2.16655       4.66449       3.51196       5.09482       3.87167       4.24285       3.31178       3.21497       2.58030       1.93294       1.71864       1.10108       1.00624      0.570819      0.517686      0.255889      0.235496      0.101617     0.0925192     0.0329455     0.0322747    0.00944266    0.00966407    0.00240845    0.00242249   0.000495850   0.000493263   9.75867e-05   8.06967e-05   1.50730e-05   1.03461e-05   1.88220e-06   1.01602e-06   1.92218e-07   6.49747e-08   1.11348e-08
  19  11 2468.1379    1.5862  0.9574 10.4251 -0.0003  0.0265   0.0369   0.0678    0.1282   0.0000   435.8231      -2.96484       18.3498       2.45875       3.23150       1.11969      0.261445      -1.73271     -0.348094     -0.110628      0.261939     -0.565893       1.39579    -0.0625098     0.0234218    -0.0799050     -0.136453  -0.000671438     0.0911278     0.0194016   -0.00675074   -0.00499105   -0.00271888   -0.00135280  -0.000164265   0.000363892  -0.000103087  -1.91798e-05   6.25428e-05   2.02494e-05   5.06313e-06  -3.39655e-06  -4.58419e-07   1.22793e-07   1.02770e-08   4.19569e-09       2.19257       2.75528       2.91910       3.09455       2.97973       2.75926       2.49989       2.22830       1.89513       1.50921       1.26130      0.890665      0.696108      0.488533      0.334206      0.231164      0.141012     0.0925419     0.0539594     0.0322561     0.0193538    0.00992298    0.00508458    0.00266820    0.00128497   0.000549339   0.000255298   0.000104955   4.03364e-05   1.48727e-05   5.10525e-06   1.63853e-06   4.56343e-07   1.37438e-07   3.02172e-08   5.93303e-09
  19  13 2757.9459    2.6535  0.9366 11.7456 -0.0054  0.0305   0.0639   0.0629    0.1138   0.0000   439.9648       2.12003       4.01714       7.29373      -5.14258     -0.805665       7.22617     -0.687402     -0.831074      -1.06629       1.26176       1.66144       2.00173     -0.693615      0.489743    -0.0777173     0.0637289     0.0405357   -0.00607495    -0.0151835     0.0128645   -0.00396759    0.00620538   -0.00452126  -0.000614331   0.000151309   5.38538e-05   1.65972e-05  -0.000136644   1.42173e-05  -2.77864e-06  -8.05904e-08  -6.09003e-07   3.48160e-08   1.84642e-08  -1.08291e-09       2.63106       3.15910       3.63514       3.82867       3.20735       2.97215       2.98647       2.68900       2.13261       1.77395       1.55147       1.07125      0.781123      0.551942      0.391627      0.238433      0.151924     0.0965251     0.0611371     0.0336426     0.0180696     0.0111468    0.00579817    0.00267878    0.00124495   0.000668228   0.000300553   0.000127871   5.01509e-05   1.74488e-05   5.27831e-06   1.65684e-06   4.91469e-07   1.34667e-07   3.17396e-08   5.50322e-09
  19  14 2902.5869    3.2806  0.9031 12.1699 -0.0085  0.0262   0.0845   0.0665    0.1169   0.0000   436.0871       10.0504       10.8709       7.06814      -5.01001       2.80449      0.209223       1.73742      -2.68781    0.00670000       2.48467      0.264623      0.293421     -0.566436     -0.180692      0.287766     0.0685343     0.0651139     0.0536695    -0.0138350   0.000642668   -0.00852560    0.00370825    0.00227806   -0.00291011   0.000140351  -8.71782e-05  -4.24733e-05   5.84995e-06   6.83431e-06  -5.69670e-07   1.49295e-06   4.84842e-07  -1.60740e-07   5.23778e-08   7.98992e-09       2.23052       2.65859       3.07475       3.09482       2.78045       2.77626       2.54538       2.07527       1.92148       1.53113       1.15547      0.947943      0.659272      0.468521      0.316529      0.229191      0.131593     0.0886213     0.0562079     0.0286682     0.0162020    0.00951195    0.00510269    0.00230458    0.00111107   0.000569364   0.000245258   9.74189e-05   3.69718e-05   1.47254e-05   5.60299e-06   1.63048e-06   4.64164e-07   1.19633e-07   2.44586e-08   5.97372e-09
  19  16 3189.9270    3.7385  1.1458 12.5619 -0.0179  0.0331   0.0845   0.0778    0.1261   0.0000   439.6997       9.72205       7.75407       7.92534      0.386055       4.49049       4.76237      -5.10067       1.67408      0.585961       2.79783      -1.58673      0.797468    -0.0824177      0.932475     -0.149058    -0.0398197    -0.0143653     0.0180216     0.0311662    0.00698776   -0.00283006    0.00175446  -0.000992643    0.00115225  -9.21010e-05   0.000121587  -0.000118259  -6.38234e-05  -1.76589e-05  -3.46843e-06  -1.82906e-06  -4.22148e-07   7.18594e-08   1.34754e-08   1.02430e-09       2.90805       3.79773       3.90183       4.19657       4.07328       4.00996       3.34544       2.73262       2.30071       1.93787       1.55687       1.13861      0.830008      0.563648      0.412848      0.275753      0.182089      0.113490     0.0748766     0.0425870     0.0237857     0.0126783    0.00679779    0.00280011    0.00150378   0.000627396   0.000312863   0.000105903   5.01638e-05   1.71183e-05   6.48337e-06   1.91236e-06   5.98887e-07   1.51786e-07   3.75231e-08   7.32171e-09
  19  17 3332.9006    3.4430  1.6415 12.0949 -0.0098  0.0375   0.0638   0.0905    0.1021   0.0000   439.4952       10.1320       10.7114       6.18731       4.94011       4.37372      -5.90202       2.21721      -2.08542      -5.08418      0.788352      0.313645      -1.50030     -0.738029     -0.529725     -0.390645     0.0647603      0.141710     0.0661153    -0.0602528    -0.0272873    0.00877053   -0.00657862   0.000853204   0.000331002  -0.000157649   0.000101033   9.98362e-06  -4.50787e-05  -2.29702e-05   3.60986e-06  -3.27741e-06  -1.55256e-07   2.11536e-07   6.89903e-08   3.80733e-10       3.06483       3.96427       4.42685       4.33596       4.41605       4.01718       3.56987       2.98982       2.65052       2.17102       1.63278       1.25983      0.922233      0.660732      0.439312      0.302549      0.193372      0.122508     0.0767302     0.0434474     0.0251967     0.0138730    0.00717180    0.00360155    0.00168891   0.000759819   0.000333377   0.000136029   5.36538e-05   2.09760e-05   7.44629e-06   2.30676e-06   6.93318e-07   1.85330e-07   4.15851e-08   8.78670e-09
  19  18 3476.1190    2.8838  2.4060 11.5336 -0.0042  0.0501   0.0455   0.1134    0.0894   0.0000   436.8020       9.64464       21.1417       14.8817      -4.00538      0.229805       4.45117      0.873458      -7.14203       4.40057       1.55639      -3.41711     -0.385750      0.640885      0.676305     -0.131838     -0.325408     -0.237979    -0.0673916     0.0330972    -0.0399610    -0.0198550     0.0110319    0.00253838   -0.00182406   3.11701e-05   0.000213879   0.000174554  -1.98203e-05   5.91537e-06   1.02002e-05  -2.97161e-06  -7.07785e-08   3.34986e-07  -6.27305e-08  -1.40284e-08       3.84142       5.67832       5.29990       6.06791       5.32856       5.51344       4.71783       4.37341       3.35501       2.82016       2.11789       1.64655       1.26862      0.902439      0.667707      0.414534      0.293003      0.162333      0.108425     0.0562354     0.0362612     0.0167120     0.0101396    0.00442388    0.00247774   0.000968472   0.000490394   0.000180352   8.18975e-05   2.67190e-05   1.02235e-05   2.98518e-06   9.60258e-07   2.35679e-07   5.93898e-08   1.20635e-08
  19  19 3619.4579    2.4614  3.5011 10.9144 -0.0031  0.0534   0.0335   0.1422    0.0798   0.0000   437.6738       11.9923       6.54166       5.13228       2.43524      -5.40311       1.45600       2.80742       2.05199      -6.07152       1.77783      -2.04529      -2.76259      0.886753       1.08195    -0.0642086     0.0195141     -0.447109      0.204851   -0.00753012    -0.0176004     0.0190946    -0.0116012   -0.00386817   -0.00124157  -6.85394e-05  -0.000114090   2.45442e-05   5.84821e-05  -2.60190e-06   1.20794e-05   4.48063e-06  -2.12569e-06  -5.21794e-07   4.74451e-08   1.90579e-08       4.56966       5.76625       6.05505       6.56662       6.21242       5.83709       5.23555       4.55829       3.74115       3.15466       2.42490       1.83168       1.34692      0.977164      0.686307      0.453876      0.291873      0.181739      0.112788     0.0646205     0.0382792     0.0201346     0.0106447    0.00527015    0.00248773    0.00116742   0.000497659   0.000215083   8.14089e-05   2.98087e-05   1.04047e-05   3.13024e-06   9.45149e-07   2.43819e-07   5.89971e-08   1.21648e-08
  19  20 3762.4680    2.0317  5.4958 10.3074 -0.0017  0.0691   0.0220   0.1919    0.0639   0.0000   436.4457       4.43152       17.2440       4.39009       5.84692       3.22975      -2.82218       9.52978       9.79455      -4.36289       3.50903      -1.87262       3.59581      -1.08764     -0.602211     -0.851707     0.0233563      0.198322     0.0335176    -0.0326554   -0.00122860     0.0276632   -0.00995435    0.00965065  -0.000182984   0.000136850   0.000389855  -0.000283412   0.000106346  -6.34072e-06  -1.23666e-05   2.37426e-06   2.03573e-06   1.38038e-07   5.01830e-08  -2.74682e-09       5.86301       7.46324       7.89770       8.36707       8.08287       7.62893       6.77846       5.89412       4.94219       3.97507       3.15519       2.41525       1.76491       1.26932      0.861786      0.597621      0.376121      0.243597      0.144312     0.0858070     0.0474767     0.0257863     0.0135342    0.00668402    0.00320196    0.00150110   0.000634243   0.000265680   0.000103196   3.79326e-05   1.31636e-05   4.25666e-06   1.22854e-06   3.41414e-07   7.70792e-08   1.60841e-08
  19  21 3905.7773    1.7150  7.2061  9.8795 -0.0016  0.0860   0.0162   0.2266    0.0557   0.0000   455.8872       3.66489       15.0431       16.9111       20.9040       7.11113       11.0954      -12.2698     -0.381516       4.97178      -5.15453      -3.35908      -2.33265     -0.512618      0.328139      0.986581      0.355507     -0.324447     -0.119244     0.0476521    -0.0128848    -0.0311210   -0.00500835    0.00506138   -0.00263888   -0.00120914   0.000680738  -0.000481834   5.57347e-06  -4.99694e-05  -1.21174e-05   4.56721e-07   9.27908e-08   5.80335e-07  -3.58244e-07  -1.67332e-08       7.03451       9.32036       9.98251       10.2484       10.0583       9.15003       8.32894       7.21478       6.20736       4.86089       3.91431       2.93265       2.19766       1.55750       1.05682      0.718061      0.469161      0.285895      0.178997      0.101877     0.0576186     0.0312571     0.0170299    0.00823683    0.00395617    0.00192348   0.000773130   0.000330006   0.000129363   4.76952e-05   1.66030e-05   5.17207e-06   1.60926e-06   4.27173e-07   1.00113e-07   2.07372e-08
  19  22 4049.0356    1.4514  9.1025  9.7731 -0.0024  0.1022   0.0128   0.2810    0.0453   0.0000   438.7111       2.66259       3.78328       17.2151       1.94611       4.85319      -10.2798      -3.11964      -8.24899      -8.94779      -1.15243       1.63222      -2.04281      -1.29746     -0.703778       1.06186     -0.289232     -0.443752      0.197342      0.166346    -0.0433593    -0.0399052    -0.0493712  -0.000975516    0.00448198   -0.00476427   -0.00294861  -0.000110600   6.11279e-05   6.72043e-05  -3.28784e-05  -1.48808e-05  -7.61034e-07  -5.91803e-07  -1.22660e-07   3.62757e-08       8.42216       10.8832       12.1433       12.2793       12.1662       11.1610       10.0329       8.45743       7.38705       5.79453       4.56480       3.51262       2.57165       1.83911       1.27207      0.863826      0.552833      0.349730      0.213255      0.123467     0.0713506     0.0379489     0.0200752     0.0100281    0.00483788    0.00220242   0.000963095   0.000397313   0.000155165   5.76300e-05   2.07517e-05   6.59277e-06   1.96813e-06   5.18783e-07   1.20150e-07   2.48661e-08
  19  23 4192.2665    1.1795 10.7968  9.6698 -0.0069  0.1262   0.0106   0.3461    0.0420   0.0000   447.8681       3.51784       15.0459       11.0806      -3.96390       4.02706       23.3051      -2.07632      -10.5961       16.8312      -3.23040       1.98932      0.281265      0.549732      -1.44908      0.444577       2.68040     -0.734191      -1.13822      0.130580      0.179561   -0.00638222    -0.0184983    -0.0150812     0.0162394   -0.00224221   0.000374655  -0.000629530  -7.95808e-05  -7.11331e-05  -5.15262e-05  -1.29294e-05   2.21099e-06   1.62503e-06   7.36281e-10  -1.56338e-08       10.3015       13.2750       14.4393       14.8155       14.3959       13.7499       12.3922       10.5247       8.86130       7.18286       5.63763       4.26491       3.23930       2.32416       1.62521       1.08074      0.716135      0.443384      0.270632      0.155854     0.0895001     0.0481652     0.0249570     0.0128142    0.00605048    0.00274908    0.00120512   0.000512548   0.000199688   7.53163e-05   2.59422e-05   8.24593e-06   2.44728e-06   6.40684e-07   1.52217e-07   3.03778e-08
  19  25 4479.7134    0.8022 15.8441  9.5149 -0.0021  0.2090   0.0071   0.5521    0.0328   0.0000   403.7928      -13.1432       20.0257      -5.59844      -3.60315      -6.86611       13.1261      -8.81241      -34.4948      -18.2753      -5.77289      -4.99996      -3.39179      0.970579       7.09474       2.13017      -2.22522      0.391997      0.616706      0.267457     0.0602493   -0.00471461    -0.0438490     0.0373203    0.00716420   -0.00659108  -0.000278819    0.00261965  -0.000490488  -3.71509e-05  -4.73108e-07  -1.52932e-05  -1.27016e-06   2.61848e-07   3.35299e-07  -7.27993e-08       16.4758       22.2389       24.1647       24.8676       24.1418       22.9498       20.1121       17.5213       14.6862       11.9253       9.49859       7.19148       5.30546       3.82976       2.67720       1.79534       1.18316      0.745722      0.454242      0.273119      0.153053     0.0834777     0.0446535     0.0220692     0.0104144    0.00514400    0.00206881   0.000923420   0.000356566   0.000131705   4.53369e-05   1.47945e-05   4.30778e-06   1.14256e-06   2.63273e-07   5.30698e-08
  20   8 2050.0500    0.6888  0.5226  9.4291 -0.0070  0.0229   0.0227   0.0486    0.0716   0.0000   441.1993      -2.84284       13.1340       1.68996      0.721236      -4.82730      0.388625      0.476001      0.440643     -0.222270      -1.75902   -0.00745041       1.13221      0.205244    -0.0484137      0.146235    -0.0319268     0.0696751    -0.0224262     0.0118720     0.0266433    -0.0151690    0.00704644  -0.000428560   -0.00161602   0.000201036   0.000315034  -8.18376e-05   8.32988e-07  -4.23039e-05  -9.21661e-06  -2.67098e-06   4.63535e-07   5.25590e-08   2.55228e-10   3.73706e-09       1.80977       2.33593       2.21729       2.41201       2.36474       2.42582       2.19565       1.83642       1.40638       1.29147       1.01198      0.790299      0.598218      0.433771      0.305308      0.207056      0.145430     0.0933320     0.0622947     0.0352359     0.0205805     0.0112397    0.00594003    0.00298956    0.00147560   0.000676706   0.000302938   0.000141617   6.06609e-05   2.50224e-05   9.49078e-06   3.49569e-06   1.04671e-06   3.18654e-07   9.47111e-08   2.31323e-08
  20  10 2352.4246    1.3174  0.9062 10.0484 -0.0024  0.0268   0.0309   0.0637    0.1192   0.0000   439.4415      0.245546       11.3944     -0.131945     -0.279541       2.06392      -2.62267      -3.60473      0.708921     -0.598468      0.916137     -0.191006      0.832100      -1.14837      0.433226     -0.331261    -0.0110238    -0.0105833      0.155554    -0.0107196   -0.00100769   -0.00321284    0.00656746  -0.000981546   -0.00181899   -0.00137185  -0.000239731   6.51411e-05   3.77916e-05  -3.24433e-05  -2.19166e-05   2.82814e-07   2.43296e-06   4.55746e-07  -1.59547e-07   8.94120e-09       2.34394       3.19219       3.58560       3.73068       3.69960       3.31614       2.96927       2.42966       2.10631       1.49702       1.17542      0.907637      0.668335      0.530708      0.350895      0.239092      0.163509      0.106984     0.0640916     0.0387614     0.0219191     0.0117601    0.00711925    0.00374508    0.00186128   0.000909103   0.000433131   0.000169213   7.59556e-05   3.04308e-05   1.20761e-05   3.86339e-06   1.41878e-06   4.56305e-07   1.30431e-07   3.35165e-08
  20  11 2498.9882    1.7257  0.8999 10.6110 -0.0006  0.0269   0.0425   0.0638    0.1345   0.0000   439.5962       2.54138       11.9780      0.264493     -0.210631       3.45743       1.69523     -0.426420      -1.44852      -1.70728       1.32425      -2.76356      0.904322    -0.0357650     -0.258506     -0.133388     -0.129159     0.0615512     0.0736497    -0.0360654    -0.0285556    -0.0175202     0.0107529   0.000667309  -0.000172981   0.000526573   0.000380532   7.69145e-05  -2.41197e-05  -1.42257e-05  -7.43631e-06   2.41087e-06  -5.66360e-07  -9.21499e-07  -1.81619e-08   6.41132e-08       2.33130       2.73054       2.99221       3.50793       3.31454       2.91070       2.56326       2.33307       1.98595       1.55946       1.22342       1.00611      0.720092      0.501338      0.355071      0.256344      0.170972      0.102623     0.0628497     0.0419580     0.0252546     0.0141797    0.00734716    0.00399777    0.00203074    0.00105185   0.000498964   0.000200922   8.23402e-05   3.19275e-05   1.16473e-05   4.24531e-06   1.31079e-06   4.30118e-07   1.15560e-07   2.92770e-08
  20  12 2644.8154    2.2506  0.9443 11.1879 -0.0022  0.0269   0.0537   0.0666    0.1252   0.0000   436.7362       8.19374       12.8702       6.76987      -2.57550     -0.819989      -3.99379     -0.414326       2.32376      -2.97911       3.06743      -2.44564      0.620603      0.507713     -0.316191     0.0379055     -0.203614     0.0104123     0.0774719    -0.0556114    0.00630296     0.0124788   -0.00235408   -0.00331459    0.00117298    0.00119477  -0.000377225   4.25543e-05   1.64408e-05  -1.67740e-05   4.57230e-06  -3.81399e-06  -2.07274e-06   4.36607e-07   5.29250e-08  -7.55122e-08       2.26455       2.72125       2.83274       3.20204       3.20541       2.92153       2.47902       2.34432       1.90642       1.56832       1.28835      0.958504      0.715880      0.484507      0.398643      0.265580      0.176181      0.101796     0.0632042     0.0420022     0.0268265     0.0146225    0.00776872    0.00390546    0.00194891   0.000995791   0.000459602   0.000198269   8.01211e-05   3.16627e-05   1.12538e-05   3.86353e-06   1.33383e-06   4.22918e-07   1.20442e-07   3.06282e-08
  20  13 2790.7552    2.9285  0.7804 11.7181 -0.0077  0.0299   0.0744   0.0549    0.1183   0.0000   436.5704       4.09811       7.65815       1.80511       3.06469      -3.71553      -2.05507      -2.75072       1.17396      -2.69631     -0.211722       1.01012     0.0266072     -0.813928     0.0407597     -0.265136     -0.334228    -0.0983512     0.0672343    -0.0711602    -0.0229313    0.00599145    0.00205030  -0.000315351   -0.00152860    0.00120936   0.000170682   6.58849e-05  -4.11038e-05  -8.01392e-05  -1.37181e-05   6.47096e-06  -1.24737e-06   9.64791e-08   6.75412e-08   7.08422e-09       2.01644       3.13405       3.38432       3.14283       3.51592       2.73534       2.73949       2.23448       1.74397       1.49352       1.08467      0.811286      0.642715      0.476813      0.320164      0.240643      0.146686     0.0958662     0.0637925     0.0320328     0.0242304     0.0117499    0.00638986    0.00378320    0.00166286   0.000868344   0.000436693   0.000167405   7.85317e-05   3.76216e-05   1.13043e-05   4.84150e-06   1.91643e-06   3.91824e-07   1.57611e-07   4.62705e-08
  20  14 2935.9715    3.6624  0.8488 12.0484 -0.0035  0.0259   0.0876   0.0587    0.1262   0.0000   441.0394       2.14648       10.2856      0.684731      -3.02500       3.11445     0.0505336      -1.18634       1.66600       1.50448      -1.48341      -2.06721      -1.55471     0.0265821      0.338570     -0.247081      0.296290     0.0277369      0.117209   -0.00673097   -0.00613432     0.0104289   -0.00860639  -0.000107764  -7.83116e-05   0.000625484   0.000174106   0.000148346   0.000158801  -2.49609e-07  -6.84740e-06   5.52853e-06   1.24984e-06  -1.55066e-07  -4.35414e-08   4.27302e-08       2.12736       2.51819       2.50651       3.12336       3.03235       2.49746       2.20010       2.18873       1.92602       1.43562       1.12267      0.928021      0.748745      0.485320      0.339486      0.233852      0.166037      0.107441     0.0672854     0.0382692     0.0243466     0.0122397    0.00762012    0.00381599    0.00221728    0.00102626   0.000505203   0.000195898   8.52276e-05   2.93793e-05   1.15820e-05   3.58484e-06   1.42200e-06   3.69435e-07   1.13026e-07   3.06205e-08
  20  15 3080.5056    3.8568  0.9208 12.1770 -0.0109  0.0272   0.0915   0.0617    0.1469   0.0000   442.0690       6.99225       20.5221       6.80434    -0.0928177       2.13479      -6.11276       4.81493     -0.634914      0.906067       1.87446      -1.45610       1.64335     -0.137109     -0.664761     0.0257303     -0.174452     0.0398435    0.00282782     0.0540129    -0.0432147    0.00367768    0.00417599   0.000297737  -0.000280631  -0.000531838   0.000270234   5.72871e-05   0.000110457   1.43133e-05  -3.40412e-05   1.25051e-05   1.10410e-06   8.36680e-07  -1.13600e-07  -8.18372e-09       2.34381       3.01811       3.48230       3.45920       3.24125       3.15538       2.76610       2.35150       2.09649       1.70182       1.24747       1.03910      0.729680      0.528400      0.401402      0.251607      0.159433      0.108197     0.0666629     0.0353860     0.0236421     0.0136965    0.00642988    0.00369268    0.00198768   0.000857268   0.000377085   0.000180488   8.56331e-05   3.05428e-05   1.11252e-05   4.52635e-06   1.63959e-06   5.12045e-07   1.36095e-07   3.15040e-08
  20  16 3224.4236    3.6699  1.1866 12.6369 -0.0208  0.0338   0.0862   0.0799    0.1124   0.0000   442.3029       8.87974       10.3834     -0.417286       3.07954       4.52601       3.54632       3.75237      -3.64551      -2.24153       1.76951       2.11082      -2.13291  -0.000269138     -0.163081      0.131931     -0.312033      0.156180    -0.0126265    0.00350769     0.0237831    -0.0296287     0.0164995   -0.00733915   -0.00115386    0.00199219   0.000311929   0.000125521   0.000178321   3.75829e-06  -1.38753e-05  -3.87419e-06   1.66225e-06  -2.41455e-07  -4.01031e-07   4.82920e-11       2.82250       3.16052       3.66833       4.07382       3.82276       3.30989       3.14414       3.02011       2.46014       1.84478       1.54498       1.23605      0.993970      0.619654      0.452550      0.338948      0.229976      0.130793     0.0788167     0.0530558     0.0331736     0.0176421    0.00879653    0.00463011    0.00248737    0.00139441   0.000655994   0.000274417   0.000109091   4.37463e-05   1.58412e-05   5.66670e-06   1.87785e-06   5.58587e-07   1.66398e-07   4.08998e-08
  20  17 3368.0616    3.2590  1.9209 12.0110 -0.0030  0.0381   0.0557   0.1012    0.0805   0.0000   437.8686       13.6383       14.5743      -7.27196       3.28171      -1.56579       12.5361      0.909492       3.02249      -5.25104      -1.61965     -0.829372      0.604653      -1.06675      0.161913      0.232879    -0.0151495     -0.195951    -0.0254448    -0.0473934   -0.00249115    0.00258039    0.00781396   -0.00518476    0.00254884   0.000152635  -0.000336329   0.000121555  -8.16480e-05  -3.35695e-05   5.24315e-06   7.64557e-06  -1.30035e-06  -1.16647e-06  -3.97997e-07  -2.17435e-09       3.00898       4.00595       4.18466       4.51959       4.32491       4.07698       3.78003       3.16025       2.69155       2.14007       1.80610       1.38003       1.00774      0.746608      0.494203      0.363612      0.235236      0.155801     0.0974745     0.0593229     0.0346481     0.0192077     0.0103315    0.00525120    0.00275476    0.00131118   0.000620702   0.000277332   0.000117965   4.65583e-05   1.80457e-05   6.32378e-06   2.10078e-06   6.40077e-07   1.91377e-07   4.91414e-08
  20  18 3511.7809    2.7874  2.6236 11.5962 -0.0050  0.0492   0.0422   0.1165    0.0746   0.0000   435.6703       15.1543       11.6149       1.74057       1.54251      0.372880       3.93822     -0.387651       4.48496      0.543049       1.14921      0.341486     -0.978398      0.528198    -0.0996088      0.268818      0.549220     0.0282032     0.0271957    -0.0773595     0.0447477   -0.00627804     0.0105952    0.00475409   -0.00484727   -0.00404555  -0.000950455  -3.42592e-05   7.45036e-05   8.64661e-06   1.99021e-05  -4.54514e-06  -2.04023e-06  -7.30746e-07   3.09507e-07   5.45056e-08       3.87688       5.28377       5.61350       5.98396       5.78982       5.22779       4.97171       4.02543       3.64240       2.71865       2.29823       1.74434       1.31789      0.943402      0.658293      0.469567      0.303771      0.197096      0.125137     0.0735455     0.0445478     0.0239062     0.0135231    0.00672538    0.00358902    0.00170564   0.000813966   0.000359390   0.000151924   5.89306e-05   2.29385e-05   8.09071e-06   2.79971e-06   8.28824e-07   2.45634e-07   6.00831e-08
  20  19 3655.6390    2.3221  3.8760 10.8540 -0.0014  0.0579   0.0289   0.1463    0.0684   0.0000   439.0394       5.60070       7.69705      -3.81354      -12.4972       3.19533      -8.78927      0.874429      -2.61752       2.88276      -7.53454      -5.04158      -1.19470       1.01695     -0.683110      0.895608     -0.613491      0.121119     -0.116362   0.000347336     0.0568687     0.0227179   -0.00731469    0.00559897    0.00132143   0.000714169  -8.59157e-06  -0.000129186  -4.44456e-05   8.05423e-05   4.83932e-05  -1.91349e-05   3.34299e-06   1.20238e-06  -4.68964e-08  -5.38868e-08       4.60347       6.09573       6.59352       6.79774       6.43963       6.21877       5.56292       4.90827       4.25639       3.36598       2.75967       2.09631       1.58536       1.15608      0.809426      0.561544      0.366794      0.238755      0.144332     0.0898626     0.0516030     0.0295058     0.0158740    0.00867198    0.00419183    0.00215029   0.000981495   0.000439773   0.000181945   7.64538e-05   2.78156e-05   1.03113e-05   3.35562e-06   1.07070e-06   3.00609e-07   7.93948e-08
  20  20 3799.2713    1.9547  5.5550 10.3071 -0.0023  0.0718   0.0207   0.1839    0.0591   0.0000   433.5301       10.1388       18.5915       1.71641       2.72263       2.24859      -10.1253       3.66323       8.48286       1.22576      -5.65457      -2.88503       3.42496      0.386468      0.222937     -0.417436      0.177884     -0.395173      0.239709      0.121604     -0.146213     0.0106876    0.00992630    0.00874057    0.00101168    0.00211480    0.00131540  -0.000675686  -0.000361924   0.000100903   9.73675e-05  -5.73269e-06  -4.61233e-07   1.10571e-07   3.03771e-07  -1.19640e-07       5.59166       7.21766       7.99991       8.10279       8.14101       7.40200       6.99973       5.93361       4.98581       4.21957       3.33440       2.54786       1.94847       1.38475       1.01286      0.684619      0.457175      0.294839      0.182936      0.114145     0.0644960     0.0374616     0.0203138     0.0104416    0.00530588    0.00253823    0.00118880   0.000540669   0.000226721   9.12630e-05   3.59343e-05   1.26519e-05   4.19825e-06   1.33429e-06   3.58419e-07   9.67264e-08
  20  21 3943.1309    1.6276  7.6214  9.9059 -0.0030  0.0873   0.0149   0.2369    0.0507   0.0000   441.7189       7.34031       4.19455       13.7497      -1.98552     -0.215225       10.5459     0.0932813      -5.57603      -4.51752      -2.23894      -4.14272      -2.70101      0.746146       1.80618     -0.955452     0.0858817     -0.146008     -0.272692   0.000523362     0.0581165     0.0172194    -0.0649849     0.0240764     0.0116383  -0.000153787  -0.000696619   0.000205195  -0.000321258  -2.11013e-05   0.000119341  -3.84183e-05  -3.06700e-06   1.89532e-06   8.73140e-07  -1.52741e-08       6.90226       9.05909       9.51308       10.0186       9.81254       9.33303       8.19020       7.35239       6.32011       5.22821       4.14752       3.18384       2.39630       1.77533       1.23015      0.850682      0.563251      0.359037      0.227420      0.135190     0.0806414     0.0450053     0.0251456     0.0129518    0.00665932    0.00313633    0.00146718   0.000636050   0.000271120   0.000107220   4.19092e-05   1.47755e-05   5.03214e-06   1.53819e-06   4.57977e-07   1.18484e-07
  20  22 4086.7321    1.3314  9.6359  9.7368 -0.0007  0.1089   0.0116   0.2974    0.0432   0.0000   442.6421       18.0013       17.5407      -7.68095       3.86075      -1.35786       22.3588       4.35340      -10.0822       4.87621       6.43078      -1.31370      -3.29838       1.78926       1.24276      -1.40512     0.0260125      0.174312    -0.0580193     -0.228217    -0.0388040     0.0772456    -0.0465994   -0.00350993   -0.00506345  -6.93573e-06  -0.000653618   7.43567e-05  -0.000115233  -0.000151749  -0.000106953   2.99290e-05  -6.28761e-06  -9.13583e-07  -1.85720e-07  -1.56136e-07       8.44506       11.0752       12.0959       12.3119       12.3562       11.3227       10.4895       9.16594       7.76758       6.44570       5.12879       3.94712       2.99586       2.18205       1.56433       1.05113      0.711921      0.458744      0.281619      0.173961      0.100734     0.0566669     0.0316236     0.0163089    0.00835140    0.00405979    0.00186030   0.000846103   0.000348658   0.000145031   5.53268e-05   1.92738e-05   6.58627e-06   2.08736e-06   5.76572e-07   1.54639e-07
  20  23 4230.7030    1.1451 12.0944  9.6021 -0.0015  0.1359   0.0095   0.3670    0.0395   0.0000   436.4411       45.5486       1.19516      -6.72841       32.5812       8.96801      -36.3746       8.45108       2.16367      -10.0208       1.89645       2.34419      -9.55903      0.871384       2.25404      -2.07143      -2.61885      0.716712      0.574901     -0.115839     0.0156400      0.120771   -0.00511604    0.00816559    0.00594648    0.00231603   0.000790677  -0.000443802  -0.000111953   0.000434980   3.88102e-05  -1.49725e-05   6.03886e-06   3.37881e-06  -1.91748e-07   8.01492e-08       10.6756       13.5442       15.0847       15.5400       14.9098       14.3072       12.9979       11.3832       9.66302       7.93897       6.41280       4.92099       3.73007       2.74158       1.93230       1.30200      0.903868      0.569432      0.357855      0.215567      0.127911     0.0718095     0.0387203     0.0203904     0.0105987    0.00507833    0.00236138    0.00103975   0.000452051   0.000182357   7.04963e-05   2.48675e-05   8.24213e-06   2.58534e-06   7.41776e-07   1.85976e-07
  20  24 4374.2883    0.9386 14.0535  9.5551 -0.0027  0.1667   0.0078   0.4512    0.0351   0.0000   453.3807       36.2717       22.7874      0.640793       2.26309      -3.18048       5.79182      -5.48013      -4.16229       9.81891      -4.04262      -9.76004       2.41720     -0.787128      -1.93058     -0.577913       1.27450     -0.243455      0.433717     -0.459830      0.275769     -0.109442     -0.130574   -0.00178731   0.000212938   -0.00149790   -0.00100817   -0.00142646  -1.76278e-05  -0.000330339  -0.000174076   2.37822e-05  -2.34368e-06  -1.75907e-06  -5.65722e-07   3.37115e-07       12.9324       16.9509       18.5246       18.8926       18.6802       17.2696       16.1184       13.9497       12.0713       9.72177       7.75984       6.12383       4.61173       3.38117       2.38167       1.65371       1.10927      0.711975      0.452647      0.268818      0.158990     0.0905390     0.0484910     0.0262105     0.0133365    0.00648317    0.00308547    0.00133164   0.000585843   0.000227727   8.78212e-05   3.19512e-05   1.05128e-05   3.28068e-06   9.22127e-07   2.34791e-07
  20  25 4518.2051    0.7773 16.9549  9.4839 -0.0033  0.2185   0.0065   0.5746    0.0303   0.0000   432.7597       32.8476       14.3390      -25.3525       4.47229       37.7094       38.4791      -31.7147       2.80646       25.3446       14.2713       19.6660       4.86628       1.70286       4.95204      -6.09678      -1.10151     -0.457397      0.328351      0.742328     -0.525700     -0.161006    -0.0174142     0.0526233     0.0221439     0.0107641   -0.00127521  -5.96529e-05   5.07050e-05  -8.07432e-05  -5.44714e-05  -4.92588e-05  -1.54763e-06   3.47953e-06   3.88882e-06   2.19965e-07       16.5853       21.9734       23.7877       24.9653       24.1433       22.8706       20.6597       18.3822       15.3533       13.0079       10.0958       8.00272       6.07598       4.39099       3.15914       2.18523       1.45243      0.955458      0.597329      0.362766      0.215502      0.121912     0.0672693     0.0354353     0.0182614    0.00889783    0.00411932    0.00186332   0.000783261   0.000317025   0.000120529   4.32438e-05   1.46422e-05   4.45650e-06   1.21599e-06   3.18510e-07
  21   8 2077.7515    0.7298  0.6481  9.3415 -0.0102  0.0291   0.0202   0.0527    0.0818   0.0000   438.0601      -1.34301       11.6566      -2.13313       2.37216      0.809226       1.72152  -0.000299393       1.18859      -1.94725      0.567574      0.666323     -0.643513     -0.506446    -0.0330000     -0.140301     0.0705741     -0.107431     0.0404406     0.0249105     0.0292458   -0.00443134     0.0120812   -0.00284420    0.00159493   0.000616525  -0.000107135  -0.000234030   4.98302e-05  -5.29603e-07  -6.76824e-06  -2.43442e-06  -5.67952e-06  -1.36054e-06  -2.64714e-07   6.81580e-08       2.35586       2.39994       2.63802       2.78164       3.13024       3.42605       2.39103       2.13298       1.99329       1.74800       1.49878       1.10666      0.681552      0.676791      0.450064      0.367956      0.242178      0.113590     0.0771119     0.0601139     0.0351259     0.0249678     0.0149835    0.00673053    0.00349337    0.00203988   0.000763016   0.000355132   0.000204332   7.89544e-05   2.12507e-05   1.44291e-05   5.24370e-06   1.41912e-06   4.20680e-07   1.70668e-07
  21   9 2231.9063    1.0011  0.7663  9.6721 -0.0067  0.0310   0.0262   0.0570    0.1081   0.0000   439.6806      0.606797       15.1788       7.16717      -1.95065      -2.83871     -0.223325     -0.112671      0.572312     -0.391507      -1.38753     -0.657575     -0.621062      -1.16735      0.679217     -0.320743    -0.0223348     -0.122632    -0.0959249     0.0170305    0.00512362   -0.00164666   -0.00257148   -0.00303011   0.000809338  -0.000513742   0.000393634  -6.23365e-05   6.81124e-05  -1.64376e-06   3.87841e-06   4.62133e-06  -1.79777e-06   1.74748e-06  -4.77752e-07  -3.72901e-08       1.90849       3.26067       2.66240       3.79079       2.70836       3.35033       2.30984       2.74576       1.63621       1.88379       1.07962       1.21551      0.619897      0.714259      0.361044      0.355578      0.162821      0.152316     0.0683404     0.0628188     0.0241192     0.0210160    0.00887809    0.00686179    0.00245375    0.00179061   0.000569762   0.000420733   0.000135539   7.87036e-05   2.29939e-05   1.17095e-05   3.31690e-06   1.39423e-06   3.38329e-07   1.36367e-07
  21  10 2381.8863    1.3608  0.8903 10.4633 -0.0083  0.0306   0.0321   0.0605    0.0996   0.0000   439.1598      0.521588       15.2108       2.90503     0.0312299       2.98644      -2.33146      -1.86047      0.828105       1.70450      0.140292     -0.333342     -0.254091      -1.15892      0.345868      0.388094      0.245953      0.252543     0.0365034     0.0185957    -0.0254297    0.00595987    -0.0102691  -0.000479646   -0.00538027    0.00139357   0.000159934   1.80673e-05  -0.000201517  -2.58991e-05   6.61768e-05   5.55179e-06  -8.75831e-07  -6.63892e-08   2.47428e-07  -5.47167e-08       2.76414       3.91031       4.16046       4.40682       4.11960       3.92226       3.33793       2.85859       2.49842       2.06621       1.62306       1.21746      0.868567      0.663666      0.452268      0.331083      0.204493      0.133091     0.0725684     0.0509214     0.0308825     0.0184206     0.0106854    0.00563541    0.00289343    0.00140603   0.000690907   0.000331360   0.000137523   6.15744e-05   2.34285e-05   1.02059e-05   3.58194e-06   1.25008e-06   4.21390e-07   1.28991e-07
  21  12 2676.2773    2.4196  0.9269 11.0778  0.0026  0.0306   0.0548   0.0621    0.1428   0.0000   440.5978     -0.543326       12.5153       5.95732       2.15536       2.43688     -0.859762      -1.17310       1.47895       1.78099     -0.905923     -0.231561      0.691471      0.286351      0.136169     -0.411870     -0.141228     0.0765967      0.218812     0.0413602    -0.0396712   -0.00881498     0.0255448    0.00163533   -0.00148329   -0.00127197  -0.000612285   3.02808e-05   0.000190452  -5.50636e-05   8.80730e-07   1.15105e-05   3.61006e-08  -2.46867e-06   2.88487e-07  -6.71993e-08       3.18938       4.39898       5.08341       5.35773       5.27579       4.77238       4.12969       3.33732       2.65572       2.02234       1.52853       1.11328      0.812304      0.590854      0.405218      0.275645      0.190994      0.127654     0.0819741     0.0511260     0.0311088     0.0166003     0.0100020    0.00532617    0.00275290    0.00138250   0.000651068   0.000334333   0.000122976   6.26794e-05   2.18990e-05   9.96684e-06   3.38037e-06   1.13845e-06   4.17806e-07   1.14986e-07
  21  14 2968.9315    3.6398  0.7214 12.4021 -0.0054  0.0213   0.0942   0.0515    0.1001   0.0000   442.4128       10.2888       16.1777       3.73905       2.36673     -0.969291      0.719587     -0.155681      0.462239      -2.78214      -1.82702     -0.462638     -0.709840    -0.0656555      0.184323     -0.233217     0.0168205     0.0557711     0.0975295    -0.0565764    -0.0108568    0.00485998   -0.00579027   -0.00327623   0.000780934   -0.00180426   0.000466424   0.000369152  -0.000252632   3.62915e-05  -3.08259e-07  -1.12697e-05  -2.25124e-06   1.02852e-06  -1.64591e-07  -7.51942e-08       1.61152       2.14339       2.26589       2.44286       2.23381       2.13599       1.95880       1.81208       1.56309       1.28648       1.08320      0.862118      0.610639      0.463164      0.336238      0.226640      0.151011      0.101068     0.0653756     0.0416208     0.0237978     0.0134767    0.00825083    0.00448537    0.00245427    0.00109416   0.000616880   0.000262572   0.000139682   5.23450e-05   2.51743e-05   8.17135e-06   3.46727e-06   1.02691e-06   3.74700e-07   1.13445e-07
  21  15 3113.9916    3.9851  0.9982 12.4361 -0.0120  0.0263   0.0906   0.0665    0.1223   0.0000   438.8264       9.62072       12.5870       1.81811      -3.17031       3.50901     -0.606379      0.269571      -2.12853      0.250931     -0.862330      0.239670     -0.320005     -0.164340      0.267627    -0.0685622      0.284429      0.143851    -0.0589044    -0.0315716     0.0686761    0.00838795    -0.0265253    0.00534222   1.54039e-06   -0.00109341   -0.00101660  -0.000651090   0.000108069   2.80102e-05   2.85855e-05  -1.21846e-05  -4.31621e-07  -6.61032e-07   1.35691e-07   2.80387e-09       2.05737       2.43419       2.73221       3.03772       2.81502       2.62262       2.42932       2.29742       1.88742       1.43228       1.36032       1.00830      0.727268      0.515356      0.437225      0.288590      0.180085      0.118078     0.0845768     0.0516182     0.0290280     0.0166617     0.0102259    0.00624507    0.00289871    0.00129803   0.000673574   0.000354488   0.000169826   7.22086e-05   3.05340e-05   1.02190e-05   3.62179e-06   1.26585e-06   4.02936e-07   1.29648e-07
  21  16 3258.5578    3.8871  1.3518 12.0846  0.0016  0.0303   0.0729   0.0753    0.1250   0.0000   441.5494       10.1476       7.11888       2.24678      0.810899       2.75807      -1.28730      -2.15429      -3.37425      -1.44161     -0.343794     -0.837375      0.821290     -0.659880      0.117900     -0.388241     -0.137941     0.0819187      0.125139     -0.111011    -0.0215912    -0.0130666    0.00741428    -0.0119944   0.000382631   0.000768039  -0.000872356   0.000488904   0.000385486   4.44527e-05  -4.62857e-05  -2.18277e-05  -8.62536e-08  -1.58791e-06   9.44315e-07   2.24355e-08       2.36251       3.00883       3.23470       3.43129       3.28019       3.20145       2.81336       2.57923       2.26163       1.78687       1.42998       1.12226      0.844844      0.662702      0.477448      0.339006      0.222873      0.147685     0.0935578     0.0567697     0.0340323     0.0195795     0.0115105    0.00623496    0.00338639    0.00167448   0.000830199   0.000374615   0.000176457   7.20047e-05   3.07058e-05   1.14898e-05   4.26780e-06   1.46699e-06   5.01046e-07   1.48204e-07
  21  17 3402.8780    3.1730  1.8215 11.9365 -0.0028  0.0384   0.0530   0.0922    0.0828   0.0000   438.4402       9.88913       18.5230       9.89750      -1.43113      -4.28887       1.87492      -1.48920       2.62250       1.41769       3.24522    -0.0358246       1.01351     -0.418943     -0.606030     -0.683506     -0.259808      0.109223    -0.0615662     -0.125650     0.0212957    0.00158177    -0.0394705    0.00325279    0.00208163   0.000552163    0.00115840   0.000864943  -1.09336e-05  -3.64287e-05   2.90101e-05   4.62343e-06  -6.26446e-06   2.26489e-08   2.31459e-07   1.89601e-08       3.12909       3.99608       4.21056       4.26209       4.04506       4.11037       3.99454       3.46697       2.87329       2.19222       1.71304       1.38642       1.08485      0.856986      0.649084      0.462189      0.309210      0.208212      0.124917     0.0763490     0.0442041     0.0258152     0.0140666    0.00715112    0.00398085    0.00206358   0.000999551   0.000457840   0.000215139   9.41433e-05   3.85129e-05   1.48708e-05   5.48140e-06   1.89205e-06   6.38129e-07   1.90975e-07
  21  18 3547.2699    2.6524  2.9939 11.2482 -0.0010  0.0472   0.0350   0.1238    0.0654   0.0000   438.4920       8.86524       16.5901       4.99135      -7.76452       2.94810      -1.30821      -6.93490      -1.67806       2.40777     -0.168790      -1.42470      0.712300     -0.386263     -0.333719      0.348480    -0.0118428     -0.395533     0.0695602     0.0727822     0.0351741     0.0354706    -0.0130614    0.00314158    0.00904947   -0.00131270   0.000845550  -0.000548305  -0.000326180   0.000177189   2.38464e-05  -1.74769e-06   7.35336e-06   9.63426e-07   5.78831e-07  -1.58553e-07       3.50334       4.61661       4.84433       5.15507       4.99164       4.78519       4.39561       3.83107       3.41342       2.79201       2.22007       1.73917       1.33850       1.00802      0.741882      0.522895      0.351505      0.232013      0.143236     0.0887607     0.0552817     0.0322490     0.0179851     0.0100588    0.00532113    0.00261035    0.00135110   0.000606309   0.000276680   0.000114239   5.06444e-05   1.84726e-05   7.04859e-06   2.43687e-06   8.10470e-07   2.41214e-07
  21  19 3691.6479    2.1851  4.4095 10.8300 -0.0022  0.0624   0.0254   0.1570    0.0569   0.0000   441.2807       12.1453       23.1720      -5.52169      -18.5766       3.13280       4.84258      -4.41772      -3.28075      -2.34695      0.933377     0.0474625      0.159423     0.0408738      0.206078      0.595673      0.151857      0.295584     -0.402458     -0.189109     0.0476025    -0.0497051    0.00976087   8.98458e-05   -0.00397582    0.00701844   0.000177393  -0.000605798   0.000725027  -0.000144881   2.63451e-05  -4.10628e-05  -1.52233e-05   4.68920e-07  -1.39807e-06  -6.28332e-07       4.79025       6.18807       6.62823       6.98082       7.16434       6.35339       6.11451       5.09209       4.43835       3.76839       3.01301       2.40094       1.76752       1.31067      0.963832      0.687987      0.461491      0.300005      0.190116      0.121709     0.0742891     0.0444664     0.0248331     0.0134286    0.00691873    0.00348639    0.00170591   0.000799208   0.000365591   0.000154235   6.39901e-05   2.46581e-05   9.00545e-06   3.14809e-06   1.00141e-06   3.00650e-07
  21  20 3835.8036    1.8268  5.7869 10.3572 -0.0022  0.0728   0.0189   0.1968    0.0518   0.0000   444.3709       8.88925       18.0499      -9.25355       8.64836      -5.24841      -14.6852       4.85861      -2.23113     -0.533844      -3.46382       4.78699      -1.61747      -2.12935      0.954769       1.11588     -0.544819      0.329030    -0.0855895     -0.100085     -0.124010    -0.0658395    0.00324946    0.00480534    -0.0138427    0.00583813    0.00134944  -0.000552545   1.03955e-05   0.000292345   4.97923e-05  -3.48542e-05  -1.89234e-05   1.06423e-06   1.43774e-06   5.56808e-07       5.47189       7.19331       7.71929       7.85207       7.87233       7.50277       6.91002       6.14515       5.06954       4.42172       3.46113       2.76827       2.15392       1.55917       1.13395      0.796577      0.544994      0.360173      0.229501      0.144510     0.0859585     0.0496195     0.0281420     0.0150608    0.00790672    0.00401611    0.00197507   0.000908998   0.000427083   0.000174199   7.45101e-05   2.90406e-05   1.10214e-05   3.82435e-06   1.23330e-06   3.68720e-07
  21  21 3979.7273    1.5480  8.2455  9.9173 -0.0009  0.0937   0.0136   0.2513    0.0443   0.0000   443.3980       43.6999       17.3157       20.2860       8.09401       4.95712      -11.2693      -7.99614       11.9319       3.68035      -3.34967      -2.22058      -3.84613      0.370955      0.205685      0.255463     0.0439389     0.0810552      0.737956     0.0724520     0.0422116    -0.0137882  -5.72923e-05   -0.00781639   -0.00464570    0.00169966    0.00706278  -0.000362091  -0.000426727  -4.77636e-05   0.000128443   6.12219e-05   8.40291e-06   5.90602e-06  -1.37357e-08   5.53259e-07       6.75015       9.19740       9.57129       10.1947       9.76335       9.47026       8.55900       7.75481       6.59055       5.63645       4.50636       3.61944       2.68715       2.04526       1.44753       1.02437      0.683619      0.463364      0.290596      0.186219      0.108329     0.0651747     0.0362990     0.0200963     0.0104266    0.00541824    0.00259529    0.00121637   0.000563687   0.000238860   9.91635e-05   3.91262e-05   1.43046e-05   5.01078e-06   1.59607e-06   4.98315e-07
  21  22 4124.0373    1.3114 10.6420  9.6895 -0.0005  0.1152   0.0107   0.3094    0.0404   0.0000   431.5381       23.6087       48.3862       5.35489      -11.9044       11.8515      -4.74695      -4.32949       6.03609      -12.3360       2.55144       2.00659      -3.01706      0.518562      -1.69745      0.501022     -0.232263      -1.13366    -0.0274656      0.257152      0.192621     0.0777210    -0.0426240     0.0151361    0.00249662   -0.00799196   0.000868502  -0.000863101  -0.000257985   0.000243851   9.42329e-05  -0.000114461  -1.62048e-05   4.79686e-06   9.56004e-07   6.93177e-07       8.59843       11.2219       12.2242       12.5613       12.5439       11.6989       10.9310       9.55843       8.33004       6.79766       5.60169       4.30411       3.34270       2.50787       1.79625       1.27531      0.873505      0.570381      0.360241      0.229185      0.137170     0.0800361     0.0457751     0.0247874     0.0129735    0.00674664    0.00326227    0.00154228   0.000705450   0.000296780   0.000123014   4.95210e-05   1.81547e-05   6.23594e-06   1.99165e-06   6.15964e-07
  21  23 4268.4254    1.0615 13.0118  9.6528 -0.0025  0.1489   0.0085   0.4046    0.0345   0.0000   444.5962      -28.7459       68.4760       24.5067       15.6942       26.3055       42.4681      -5.52176       3.06092      0.558247       9.38228       1.34643       3.33410      0.178565       6.41111       1.08203     -0.529448      0.136051    -0.0335335     -0.115736    -0.0440048    -0.0757726     0.0871695   0.000346232    0.00998474   -0.00761052   -0.00231137   0.000781979   0.000838684   4.60278e-05  -0.000238364  -0.000100142   7.33859e-06   9.51885e-06  -1.29819e-06  -9.23953e-07       10.9359       14.1468       15.2878       15.7569       16.1824       15.1412       13.7706       12.3453       10.2138       8.87369       7.10631       5.69336       4.28466       3.22067       2.29625       1.65256       1.11168      0.756955      0.481097      0.303812      0.187572      0.107794     0.0615516     0.0337873     0.0172890    0.00908910    0.00430013    0.00208725   0.000919029   0.000402963   0.000162711   6.63452e-05   2.32825e-05   8.37148e-06   2.64075e-06   7.96843e-07
  21  24 4412.2568    0.9069 15.5298  9.4914 -0.0008  0.1825   0.0068   0.4814    0.0319   0.0000   414.5793       37.3115       2.77249       9.79560       9.21520       13.8467       24.9198       2.65912      -1.18214      -8.39492      -4.16848      -1.56143      -6.07416      0.178161      -2.39479      0.463412    -0.0402476      0.336212      0.186096      0.329556      0.143710     -0.180746    -0.0329788     0.0473499    -0.0268408    -0.0194884    -0.0147479   -0.00137864   0.000849672   0.000536253  -0.000681363   0.000104631   2.73387e-05  -1.10279e-05  -2.72635e-06  -7.62225e-07       13.3252       17.5805       19.1391       19.8122       19.6462       18.5337       17.0457       15.2713       12.9000       10.8791       8.69005       6.81750       5.33854       3.96573       2.88768       2.04191       1.38933      0.927227      0.599358      0.371281      0.226152      0.131294     0.0746003     0.0419698     0.0220693     0.0111098    0.00563045    0.00259785    0.00119811   0.000499793   0.000216044   8.17645e-05   3.06001e-05   1.07582e-05   3.34694e-06   1.01002e-06
  21  25 4557.0577    0.7668 18.5246  9.4212 -0.0001  0.2286   0.0060   0.5997    0.0278   0.0000   423.0195      -7.78032       37.5658      -24.0490       26.4093       7.28170       13.6344       9.90671       4.26214      0.460316       8.23508       3.78822      0.243848      -4.16341       2.58765       3.41985      -1.61155      -1.16142     -0.705063      0.169601      0.274238     -0.146737    0.00579905    -0.0339870   0.000268006    0.00385875    0.00974838    0.00198435   -0.00129158    0.00121487  -4.14824e-05   0.000178267   1.15320e-05   1.21198e-05  -1.14078e-06  -1.91198e-06       16.7178       21.7058       23.8555       24.9878       24.1964       23.3896       21.2209       19.0123       16.1090       13.6419       11.1049       8.63664       6.71146       4.94117       3.66271       2.51773       1.76389       1.14688      0.761457      0.461633      0.289262      0.168614     0.0944912     0.0541238     0.0274431     0.0145315    0.00703693    0.00332359    0.00153079   0.000646454   0.000275735   0.000107267   3.83290e-05   1.39672e-05   4.23442e-06   1.30141e-06
  22   8 2104.7880    0.7509  0.5534  9.5077 -0.0111  0.0206   0.0231   0.0463    0.0761   0.0000   436.4514      -2.75536       13.4627       4.61712      -2.50033     -0.152793      -3.22719     -0.140722      -3.60503      -1.74550      -1.25595      -1.07953      -1.21463      0.335240     -0.657711     -0.382768   -0.00864841    0.00942149    -0.0950033    -0.0696118     0.0394917   -0.00135582    -0.0113046    0.00628570    0.00471877   0.000516027  -0.000377708  -0.000808154  -0.000151732   4.23670e-05  -2.78598e-05   3.12757e-05   1.24066e-06   8.61395e-07  -9.89950e-07  -2.97828e-07       1.60291       2.08668       2.20189       2.21403       2.14659       1.83864       1.80450       1.68066       1.64596       1.34199       1.10296      0.944369      0.701020      0.497340      0.357904      0.238256      0.169682      0.109909     0.0677668     0.0426950     0.0278423     0.0166142    0.00948687    0.00517248    0.00280582    0.00142990   0.000795010   0.000409030   0.000198056   8.59124e-05   3.75278e-05   1.49919e-05   5.95254e-06   2.15236e-06   7.76917e-07   2.54669e-07
  22   9 2260.0068    1.0984  0.8533  9.7685 -0.0108  0.0237   0.0260   0.0601    0.1127   0.0000   440.9135      -1.29524       15.8299       3.82532      -5.32611     -0.195203       2.42288      -1.33365       2.72269      -2.92740      0.489105      0.374384     -0.402367     -0.110116      0.466332      0.401234     0.0198113      0.168348     -0.147129     0.0733391     0.0102957    0.00630624   -0.00217149   -0.00533321    0.00366741    0.00199344  -0.000292987  -0.000601078   1.54804e-05   0.000234321   2.94279e-05   6.85672e-06   6.16949e-06   3.36482e-06  -9.23238e-07   8.68166e-08       1.75914       2.24333       2.32796       2.54053       2.55137       2.39480       2.12114       1.92281       1.68824       1.46789       1.12502      0.858242      0.703493      0.542656      0.390975      0.273031      0.189351      0.126609     0.0884138     0.0549133     0.0341368     0.0184751     0.0114346    0.00665980    0.00382384    0.00200008    0.00102676   0.000494452   0.000232286   0.000101033   4.33479e-05   1.71659e-05   7.33350e-06   2.76857e-06   9.74003e-07   3.32968e-07
  22  11 2559.2063    1.8986  1.0162 10.9409 -0.0108  0.0262   0.0416   0.0637    0.1223   0.0000   439.0262       2.02202       9.39210       4.33677      0.829434     -0.512349      -5.02027    -0.0135205      -1.29755     -0.823824      -1.81762      -1.05144      0.442067     0.0134695     -0.770181     -0.145032     -0.228409     -0.188276     0.0343984    -0.0966367    -0.0231395     0.0157901   -0.00292898  -0.000125482    0.00421661    0.00112641   0.000815213  -0.000677664   0.000203965   0.000125182   1.31888e-05  -2.29395e-05   3.57762e-07   1.47131e-06   8.43273e-07   5.04944e-07       1.91791       2.41809       2.55740       2.83194       2.76531       2.52788       2.37464       2.20223       1.90468       1.49599       1.24763       1.01439      0.764571      0.573847      0.442620      0.315398      0.218308      0.145171     0.0932078     0.0621763     0.0365450     0.0219300     0.0134674    0.00721127    0.00428638    0.00214071    0.00111632   0.000555934   0.000281120   0.000120760   5.79447e-05   2.19236e-05   8.69249e-06   3.17836e-06   1.13137e-06   3.56287e-07
  22  12 2707.0973    2.5165  0.9631 11.3031 -0.0043  0.0281   0.0559   0.0626    0.1364   0.0000   437.2739       4.42872       15.9656       3.06288      -2.62846       3.38271       3.37476    -0.0650043      -3.25182       1.87957      0.327320       1.40075      0.964716     -0.824005      0.543624     -0.334837     -0.235845     0.0380678    -0.0411503     0.0530853     0.0308204     0.0168853    -0.0188548    0.00235857    0.00512949  -0.000342552  -0.000881408   0.000385375   2.49356e-06   6.17289e-05   3.68197e-06   4.08843e-05  -6.18286e-06   1.70442e-06   8.08758e-07  -4.90252e-08       2.06097       2.66086       2.71477       2.94885       3.04512       2.51560       2.62034       2.18034       2.07840       1.63500       1.33436       1.11241      0.785353      0.675511      0.435303      0.333800      0.211842      0.142200      0.103126     0.0625119     0.0389246     0.0205100     0.0126699    0.00751835    0.00427036    0.00228399    0.00108965   0.000557686   0.000261899   0.000118745   5.26353e-05   2.04523e-05   8.26474e-06   2.86238e-06   1.12687e-06   3.49873e-07
  22  13 2854.8004    3.1977  0.9255 11.8591 -0.0058  0.0288   0.0703   0.0597    0.1270   0.0000   435.9504       1.26173       13.5261       4.75094      -2.73209      -3.82617     -0.105100       4.48063      0.146748      -1.50135      -1.65505      -1.78569     -0.569508     -0.385252     -0.154148    0.00418688   -0.00442428      0.197311    -0.0470135     -0.133925    -0.0293788     0.0426203    -0.0103802  -0.000190386   -0.00305167   -0.00169483  -0.000346971   0.000271469  -0.000179917   2.03290e-06   2.30135e-05  -2.44703e-06  -9.23521e-06  -5.92233e-06  -5.43638e-07   7.14183e-07       1.79805       2.70499       2.43293       3.01166       2.60546       2.65538       2.39140       2.24431       2.03616       1.45628       1.37631      0.981137      0.898025      0.567302      0.476641      0.296728      0.236532      0.151949     0.0960482     0.0651292     0.0378819     0.0256600     0.0124538    0.00873283    0.00368134    0.00256260    0.00107702   0.000671053   0.000262970   0.000144389   4.99971e-05   2.46781e-05   8.75778e-06   3.54800e-06   1.11599e-06   3.94475e-07
  22  14 3001.4433    3.7857  0.9185 12.2685 -0.0029  0.0237   0.0820   0.0590    0.1228   0.0000   440.6078       7.04695       13.7977       5.83477      -2.30061       1.53731      0.881484      -2.68507      0.108946      -2.36549     -0.214251      -1.82919      -1.13305     -0.481998      0.424695     -0.366140      0.167015    -0.0247055     0.0825620     -0.108937    -0.0562046     0.0135915   -0.00740559   -0.00229353  -0.000532687   -0.00349217   0.000263859   0.000102975   5.32566e-05  -0.000309556   5.33032e-05   5.45402e-06   9.03016e-06  -2.94256e-06  -5.26270e-07   3.52503e-07       1.89192       2.18288       2.39450       2.68032       2.62112       2.38104       2.21856       2.07056       1.73745       1.45709       1.12620      0.973253      0.767737      0.537811      0.384171      0.292941      0.202849      0.134505     0.0884384     0.0592971     0.0355929     0.0220585     0.0125299    0.00700566    0.00366560    0.00204254    0.00102412   0.000549664   0.000253228   0.000128466   4.91624e-05   2.12787e-05   7.42161e-06   3.08506e-06   1.03937e-06   3.87475e-07
  22  15 3147.0196    3.9491  1.0770 12.4449 -0.0089  0.0264   0.0826   0.0665    0.1246   0.0000   437.1710       4.78339       12.2470       2.61364      0.453879       3.87884      -1.59450      -2.72746    -0.0615846      -1.04027       2.44766      -1.20072       1.44147     -0.489566     -0.806483     -0.168155     -0.303496     -0.181166     0.0467449     0.0336079     0.0457586    -0.0381593    -0.0179318    0.00943440    0.00248886  -0.000556945   0.000627601   0.000556397  -0.000609320  -2.34811e-05  -0.000114671  -1.99439e-07   1.23311e-05  -2.15666e-06  -8.10275e-07  -9.80198e-09       1.97382       2.51721       2.76726       3.03312       2.95407       2.76132       2.49527       2.08501       1.98699       1.57850       1.29504      0.990666      0.777945      0.587609      0.430711      0.311386      0.203644      0.143108     0.0928498     0.0595726     0.0363743     0.0221831     0.0132509    0.00734670    0.00431338    0.00219490    0.00116490   0.000557250   0.000259056   0.000120320   4.91103e-05   2.16947e-05   8.00594e-06   3.13296e-06   1.15794e-06   3.87950e-07
  22  16 3292.2714    3.6040  1.3805 12.2791 -0.0041  0.0311   0.0679   0.0752    0.1036   0.0000   441.7296       8.37925       13.5109       2.72854       1.76967       1.11122      -4.25375      -3.36099       3.57520      -4.92262      -1.38960      -3.74170       2.19956     -0.127315     -0.235270      0.241454      0.147156      0.105481    -0.0248404     0.0203655     0.0288900    0.00217886    -0.0447710    -0.0199528    0.00828074    0.00117410  -0.000256040   0.000675027   0.000212415  -0.000112554  -6.07650e-05   7.25521e-06   5.25311e-06   5.80091e-07  -1.42838e-06   4.24898e-07       2.32598       2.98628       3.11999       3.37501       3.39889       3.18816       2.89872       2.51616       2.22229       1.88166       1.55970       1.20173      0.959809      0.676530      0.525523      0.363577      0.260529      0.165847      0.115046     0.0708886     0.0450479     0.0272224     0.0165411    0.00887468    0.00514649    0.00256409    0.00132197   0.000662204   0.000296324   0.000143509   5.88923e-05   2.63068e-05   9.16702e-06   3.81369e-06   1.35114e-06   4.40320e-07
  22  17 3437.2647    3.0185  2.0948 12.0086 -0.0029  0.0393   0.0469   0.1019    0.0687   0.0000   439.4566       4.68105       3.17516       5.23497       3.43224       1.39209      -4.05010      -1.60585     -0.574650       2.38799     -0.774260     -0.577043     -0.372210     -0.379069     -0.395190     -0.277393     0.0442930    -0.0352334    -0.0783029    -0.0152560     0.0390433     0.0251875    -0.0234633    -0.0126261    0.00134239    0.00268223    0.00109416   0.000398895  -7.27791e-05  -2.26828e-05   1.24535e-05  -4.24246e-05  -1.49763e-05  -3.93768e-06   3.47500e-06   2.84320e-07       2.96848       3.81487       4.15932       4.23282       4.28337       4.10790       3.65196       3.28965       2.86462       2.35276       2.03862       1.54727       1.22189      0.932676      0.653353      0.453624      0.326585      0.215402      0.150428     0.0932896     0.0577513     0.0345028     0.0204666     0.0108887    0.00618629    0.00331504    0.00163774   0.000835135   0.000368964   0.000173803   7.46747e-05   3.29676e-05   1.21653e-05   5.07736e-06   1.71445e-06   5.74272e-07
  22  18 3582.1443    2.5625  3.3182 11.1340 -0.0017  0.0492   0.0310   0.1255    0.0582   0.0000   437.5255       4.61774       11.8573      0.998345      -4.97196       2.94132      -4.47307       2.03133     -0.404880      0.367697       1.38427      -3.13183       3.13791      0.269453      -1.64507     -0.628750     -0.248277     -0.142976    -0.0284746    -0.0728058      0.143472     0.0301231   -0.00326681    -0.0187579   -0.00174094  -0.000900973    0.00188621   -0.00160471  -8.20391e-07  -0.000338832   0.000138073  -1.72230e-05  -1.99891e-06  -2.16129e-06   2.46119e-06   6.56389e-07       3.60322       4.70548       4.95694       5.29418       5.08106       4.88017       4.46786       4.01460       3.54424       3.03151       2.48199       1.99997       1.57433       1.15288      0.819893      0.595152      0.402178      0.268885      0.184766      0.119191     0.0712426     0.0424221     0.0249624     0.0139940    0.00780938    0.00407555    0.00212522    0.00100287   0.000494088   0.000226015   9.83448e-05   3.95117e-05   1.56029e-05   5.99454e-06   2.29255e-06   7.44885e-07
  22  19 3727.0587    2.1181  4.9437 10.6594 -0.0026  0.0624   0.0224   0.1692    0.0518   0.0000   446.2198      -5.07777       9.12089       9.76963      -6.57921       1.59628       7.15403      0.208048       1.72630       1.96739       1.47577      -1.27052     -0.747059      -5.03487       1.01406       1.35629    -0.0369973      0.138615    -0.0573988     -0.100529   -0.00798679    -0.0223722    -0.0484926     0.0463614   -0.00566034    0.00343681   -0.00431999   -0.00159958   0.000378062  -0.000121234   0.000154687  -7.90134e-05   1.23492e-06   9.78911e-06  -1.95689e-06  -7.18645e-08       4.43407       5.80183       6.35904       6.69928       6.45983       6.33929       5.75116       5.20922       4.42974       3.72660       3.03557       2.43472       1.87041       1.42572       1.05495      0.758061      0.513671      0.355005      0.234754      0.146033     0.0921840     0.0545837     0.0320092     0.0181323    0.00996815    0.00528058    0.00269073    0.00132158   0.000637858   0.000281230   0.000131208   5.29350e-05   2.18284e-05   7.98083e-06   2.87678e-06   1.00393e-06
  22  20 3871.5739    1.8051  6.7741 10.0948 -0.0005  0.0759   0.0161   0.2042    0.0478   0.0000   427.6397       21.1706       5.04739       10.4896     0.0902917      -2.94678      -6.28731      -7.35755      0.418904      -2.36529       10.3092      -1.88173      -1.34767      -1.20147       1.01510       1.00065     -0.230653     -0.609825    -0.0857908      0.114911      0.145773     0.0784506     0.0531344    -0.0229169    0.00110933    0.00147050  -0.000796720   -0.00104384   0.000495419  -0.000122399  -1.28471e-05  -0.000105436   4.65001e-05   1.07663e-06   2.43348e-06  -5.65171e-07       5.46183       7.06991       7.82666       8.06976       8.11494       7.62670       7.19921       6.19497       5.42511       4.53931       3.79311       2.95433       2.26148       1.74396       1.29193      0.892556      0.645825      0.427643      0.281105      0.180184      0.111173     0.0676526     0.0393426     0.0221016     0.0121731    0.00637140    0.00328495    0.00159777   0.000755132   0.000346641   0.000151542   6.50842e-05   2.61215e-05   1.00543e-05   3.51154e-06   1.16411e-06
  22  21 4016.4532    1.4905  8.8321  9.8571 -0.0017  0.0948   0.0123   0.2587    0.0418   0.0000   449.0925       15.9027       2.99510       10.0806      -1.66111       1.92220      -21.0242      -4.21634       16.2004      -12.6544      -4.75675       6.84287      0.212496     -0.760616       1.54951     -0.580635     -0.818887     -0.481104     -0.210186    -0.0997842    -0.0457879     -0.105504    -0.0391640    -0.0154111     0.0202112    0.00256869   -0.00266290   -0.00208399    0.00211330   0.000790372   0.000112901   1.03208e-05  -8.95346e-06   1.26447e-05  -2.40873e-06  -1.30021e-06       6.81227       8.91583       9.56960       9.94451       9.94851       9.51222       8.78665       7.83863       6.76375       5.79952       4.73565       3.70028       2.85294       2.20325       1.61794       1.18265      0.805913      0.551374      0.349565      0.226198      0.139279     0.0860677     0.0502158     0.0283540     0.0155407    0.00819796    0.00420198    0.00204575   0.000978645   0.000439378   0.000197390   8.19619e-05   3.34084e-05   1.25476e-05   4.44906e-06   1.49029e-06
  22  22 4160.9864    1.2442 11.5540  9.6713 -0.0017  0.1249   0.0096   0.3336    0.0378   0.0000   447.7990       10.8177       20.2350       8.19099       16.1298      -5.04894       6.25722       2.24115       2.22519       2.48241      -8.24600      -6.41221       3.63107       1.79787      -1.88526      -1.40585       1.47033      0.386151      0.295966      0.268479     -0.160601    -0.0925116     0.0420963     0.0202526    0.00865679   0.000490141    0.00401785   -0.00261437   -0.00275690  -0.000717087  -0.000572172   5.68161e-05  -4.56445e-05  -8.51012e-06  -9.56385e-06  -2.95853e-06       8.66277       11.5957       12.6724       12.7482       13.1933       12.1287       11.5113       10.1519       8.82675       7.56111       6.13622       4.93327       3.79536       2.88340       2.14260       1.49048       1.06609      0.710212      0.471732      0.299000      0.183929      0.113974     0.0659419     0.0364875     0.0206797     0.0106657    0.00558328    0.00272542    0.00129090   0.000581181   0.000260363   0.000110367   4.36584e-05   1.66121e-05   5.95667e-06   1.96964e-06
  22  23 4305.8805    1.0393 13.1901  9.6398 -0.0029  0.1504   0.0080   0.3992    0.0331   0.0000   433.5919       25.4454       24.2922      -8.95169       13.0985      -22.1976       20.5370      -3.93014       3.61453      -9.26528      -1.92548       8.48593       5.53901       1.13145      -3.52351       3.26848       1.05763     -0.162686      0.716835     -0.835552   -0.00679578      0.170856     -0.104090    -0.0715434     0.0289675     0.0245902    0.00104999   -0.00346669    0.00303717   -0.00138758   0.000516309   0.000147175  -0.000175030   9.55170e-06   1.52367e-05  -3.55596e-06       10.6437       13.7088       15.0388       15.8666       15.3725       14.9928       13.6524       12.2657       10.8163       8.94309       7.35291       5.91911       4.51715       3.42240       2.58863       1.87079       1.28617      0.858615      0.575800      0.360945      0.226144      0.138105     0.0806502     0.0464340     0.0254790     0.0133458    0.00700144    0.00335161    0.00164639   0.000750435   0.000333209   0.000138281   5.56170e-05   2.02603e-05   7.47786e-06   2.53264e-06
  23   7 1969.6116    0.5713  0.5025  9.2124 -0.0106  0.0220   0.0180   0.0430    0.0640   0.0000   438.8243      -4.59234       12.1768     -0.958074      -6.90213      -4.95939     -0.889535      -3.07718      -2.17720       1.15114       1.01919      0.923326     -0.495861    -0.0884948     -0.969227     -0.351452     0.0980300      0.183344    -0.0581784     0.0351536    0.00721818     0.0156007    0.00365025   -0.00527428   0.000583189   -0.00250669  -0.000269939   0.000297762   2.78599e-05  -3.28995e-05  -1.71452e-06   5.37416e-05  -2.80653e-06   6.76936e-06  -1.02862e-06  -1.40221e-07       1.34942       1.94493       2.04545       2.27078       2.14049       2.15489       1.84592       1.57996       1.47575       1.17319       1.01286      0.801126      0.612626      0.482086      0.374480      0.241926      0.207164      0.115664     0.0909381     0.0553216     0.0369813     0.0214059     0.0145560    0.00738898    0.00500127    0.00217044    0.00143870   0.000675181   0.000347694   0.000159926   7.84121e-05   3.29480e-05   1.33545e-05   5.45553e-06   2.21209e-06   9.55657e-07
  23   8 2131.1036    0.7685  0.7414  9.4718 -0.0035  0.0243   0.0193   0.0560    0.0813   0.0000   440.0166     -0.423161       15.5716      0.112199      -2.13308      0.108153      -2.84475       1.24566      0.223542      0.581642      0.113015     -0.358907     -0.471549      0.146101      0.322856     -0.106742      0.223674     0.0309193      0.210436    -0.0288222    -0.0654274    0.00227415     0.0261680     0.0116043   -0.00557999   -0.00607487   -0.00322255   0.000611236  -0.000187404   6.03591e-05  -1.62746e-05  -1.11879e-05   2.08810e-05   2.75919e-06   1.18912e-06  -9.27887e-07       1.60554       2.13202       2.27755       2.54070       2.33871       2.27694       2.16125       1.86677       1.66299       1.43541       1.14287      0.959229      0.740844      0.535978      0.416036      0.308230      0.204771      0.137041     0.0975141     0.0631047     0.0398387     0.0234223     0.0148927    0.00863061    0.00481806    0.00284871    0.00144616   0.000719407   0.000363547   0.000176373   8.03137e-05   3.94462e-05   1.53663e-05   6.55336e-06   2.40520e-06   9.05535e-07
  23  10 2439.1845    1.5457  0.9683 10.4930 -0.0042  0.0287   0.0323   0.0605    0.1071   0.0000   439.1907       4.56928       16.0917       1.86354     -0.303506       1.00936      0.878848       2.88550      0.933375      -2.33318   -0.00686563      -1.11438     0.0228892      0.127761     0.0419607     0.0818033      0.477756     0.0124182     0.0245277     0.0313196    -0.0514961   -0.00598307    -0.0344557   -0.00954836    0.00318248   -0.00268397  -0.000470751   0.000156247  -0.000579224   0.000113703   0.000119246   3.90401e-05   1.86036e-05   9.10218e-06  -2.72880e-06  -1.64676e-06       2.10070       2.24657       2.58316       3.33528       3.03378       2.49944       2.48379       2.56739       2.01008       1.55482       1.33436       1.29670      0.874347      0.600550      0.474043      0.417366      0.274275      0.149015      0.113989     0.0899446     0.0538899     0.0282878     0.0159083     0.0111352    0.00708670    0.00390019    0.00168859   0.000788206   0.000478145   0.000261074   0.000134498   6.07059e-05   2.34313e-05   8.37581e-06   3.10450e-06   1.07906e-06
  23  11 2588.6649    1.9927  0.9642 11.0320 -0.0036  0.0258   0.0420   0.0605    0.1077   0.0000   437.3562     -0.181382       19.1690      0.900140      -5.17910      -1.25948      -1.42635     -0.268798     -0.495645     -0.518324     -0.988029     -0.803991      0.758304     -0.250587     -0.391230      0.306630     0.0566296     0.0591895    -0.0405693    -0.0243420     0.0157567     0.0275141   -0.00587954    0.00178532   -0.00511955   -0.00248894   -0.00132245   0.000866599   2.27504e-06   4.81590e-05  -4.07924e-06   2.06063e-05  -7.97122e-06   1.26242e-05  -5.95423e-07  -1.19009e-07       1.97195       2.45567       2.55334       2.53803       2.42269       2.43839       2.50422       2.38128       2.05441       1.56622       1.21347      0.914706      0.790833      0.636336      0.517930      0.395567      0.290786      0.197349      0.122590     0.0770310     0.0465254     0.0288533     0.0156651    0.00967480    0.00506730    0.00281714    0.00148416   0.000795106   0.000395953   0.000201350   9.11050e-05   3.78120e-05   1.69035e-05   6.80286e-06   2.63342e-06   9.47811e-07
  23  12 2737.6195    2.6861  0.9020 11.4624 -0.0063  0.0233   0.0577   0.0571    0.1136   0.0000   436.9659       4.55209       12.6046       2.34368     0.0549470       3.20308      -2.94093      0.905238     -0.774753      -2.03582      0.937192      0.494600      -1.07913      0.848978      0.127980      0.347754      0.367885     0.0312290    -0.0427581    -0.0503586   -0.00470248     0.0346882    0.00917554   -0.00469100   -0.00883856   -0.00222630   0.000996737   -0.00112063   0.000131818   0.000233801  -7.48849e-05   3.63967e-05   4.36113e-06   1.59946e-06  -6.64028e-07  -2.51508e-07       1.64336       2.28314       2.38478       2.47445       2.51085       2.39503       2.23060       1.96587       1.72594       1.36072       1.13602      0.863297      0.683850      0.547931      0.407668      0.309518      0.215180      0.146391      0.100388     0.0631656     0.0403678     0.0239484     0.0145474    0.00816382    0.00503066    0.00254031    0.00144508   0.000684629   0.000359027   0.000161084   7.96673e-05   3.30188e-05   1.47591e-05   5.76128e-06   2.18730e-06   7.94533e-07
  23  13 2886.1015    3.3889  0.9330 11.8679 -0.0060  0.0264   0.0721   0.0563    0.1335   0.0000   439.2607       2.46300       13.4444       2.21935      -3.85996      -1.62199       2.09812      0.685745    -0.0279136      -2.26787       1.62537      -2.55007     -0.502328     -0.572648     0.0824858      0.110686     -0.122060    -0.0510406     0.0316107    -0.0340442     0.0774235    -0.0214784    0.00515076    0.00199704     0.0127289    0.00231647   -0.00143085   0.000346701   0.000607817   9.50288e-05   1.85543e-05   2.57174e-07  -2.38627e-05   4.08351e-06  -2.47452e-08   4.26852e-07       1.98445       2.29883       2.46966       2.60293       2.71639       2.59456       2.56298       2.02808       1.76563       1.64088       1.40485       1.16535      0.782331      0.607111      0.483952      0.353885      0.265684      0.169143      0.106333     0.0685784     0.0475359     0.0300945     0.0187448     0.0113221    0.00633251    0.00331610    0.00160006   0.000791440   0.000387055   0.000192404   8.39685e-05   3.89718e-05   1.59739e-05   7.22012e-06   2.83483e-06   9.72127e-07
  23  14 3033.5244    3.8209  0.8872 12.4505 -0.0084  0.0233   0.0857   0.0580    0.1148   0.0000   441.3013       4.28262       11.9543       7.25935      -2.07163       2.46796     -0.184352      -3.25780      0.280817       1.52863      0.316887     -0.263114      -1.14686     -0.878906     -0.313382     -0.197310     -0.144736     0.0776681     -0.105035    -0.0611680   -0.00460056    -0.0451502     0.0144252    0.00285488   -0.00171146   -0.00533496   -0.00184373    0.00272166   0.000131440   8.39610e-05   2.76401e-05  -6.73150e-05   4.55972e-06  -1.60537e-06  -1.01002e-06   2.83230e-07       1.69651       2.10797       2.39721       2.44040       2.47106       2.28824       2.10510       2.00346       1.66180       1.45115       1.20332      0.902405      0.704417      0.579242      0.432659      0.310705      0.209975      0.151478     0.0989552     0.0658876     0.0379918     0.0247310     0.0146979    0.00836049    0.00478840    0.00283946    0.00142482   0.000798038   0.000361977   0.000167296   7.84465e-05   3.51043e-05   1.60425e-05   6.20323e-06   2.40776e-06   9.37008e-07
  23  15 3179.7514    3.8902  1.0412 12.5855 -0.0096  0.0260   0.0831   0.0657    0.1138   0.0000   442.2077       4.84602       13.4662       4.49536       3.21091      -2.22711      -1.42344      -1.57139       2.16903      -1.18727     -0.666216      0.681430      0.719107      0.282257      0.957511     -0.381603      0.920939     0.0155093    -0.0799723     0.0355589     0.0616684    -0.0143975    -0.0146371    0.00633369   -0.00205589    0.00745463  -0.000751273  -8.22358e-05  -0.000454907   9.81571e-05   6.50065e-05  -6.12013e-05  -1.61060e-05   1.05397e-05  -1.63506e-06  -6.17845e-07       1.90951       2.23946       2.37008       2.58364       2.60484       2.52148       2.44247       2.08901       1.85843       1.57383       1.25931      0.997207      0.820176      0.639485      0.467117      0.358165      0.246908      0.165449      0.120800     0.0795340     0.0487542     0.0291849     0.0177887     0.0104213    0.00558728    0.00327164    0.00177937   0.000861439   0.000426423   0.000193988   9.59886e-05   4.25086e-05   1.72049e-05   6.59766e-06   2.79861e-06   1.04922e-06
  23  16 3325.5940    3.4756  1.5939 12.0795  0.0011  0.0332   0.0584   0.0818    0.0923   0.0000   436.8549       9.37183       16.1533       10.9973      0.211687       2.14673      -1.77333      -2.29957       4.00585     -0.891793      0.916549       1.35895    -0.0157795     -0.296551      0.723195     -0.309469      0.116895     -0.289261    -0.0566003     0.0506462     0.0461790    -0.0518409    -0.0286502     0.0111641   -0.00500831  -0.000674378   0.000614554  -0.000720327  -0.000479938   0.000177080   1.28659e-05   1.74889e-05  -4.71741e-05  -9.85233e-07   5.57228e-06  -3.79315e-07       2.41650       3.32797       3.65169       3.90000       3.78058       3.62428       3.23483       2.90686       2.48325       2.03496       1.71509       1.38737       1.04738      0.787060      0.579298      0.420911      0.294468      0.201865      0.135778     0.0921028     0.0551041     0.0364813     0.0214683     0.0126655    0.00699057    0.00386801    0.00203568    0.00105099   0.000514810   0.000250011   0.000118810   5.29680e-05   2.30500e-05   8.95243e-06   3.42505e-06   1.27665e-06
  23  17 3471.2838    2.9050  2.5229 11.5878 -0.0046  0.0419   0.0393   0.1064    0.0631   0.0000   436.4115       8.36927       13.0176       7.57520       4.50559       6.00906     -0.496399       4.15165     -0.680487       1.05636      0.338280       2.23087     -0.873516      -1.30316      0.296595      -1.03398     -0.153386     -0.328447     -0.133722    -0.0908974    -0.0631499     0.0229261     0.0193117    0.00992441    -0.0179456   -0.00108875    0.00479159   0.000216536   -0.00147082  -0.000101929   1.89423e-05  -7.96710e-05  -1.08685e-05   2.30484e-05   5.73382e-06  -8.72032e-07       2.92707       3.96816       4.10469       4.40323       4.31075       4.19894       3.89664       3.47591       2.99311       2.50514       2.10988       1.71140       1.35762      0.996576      0.771304      0.533253      0.395541      0.260331      0.183773      0.118458     0.0763950     0.0462370     0.0275797     0.0159082    0.00927323    0.00472798    0.00265534    0.00132326   0.000652125   0.000313900   0.000155372   6.22251e-05   2.85797e-05   1.13147e-05   4.22792e-06   1.57740e-06
  23  18 3616.6967    2.3879  3.8303 10.9450 -0.0020  0.0519   0.0265   0.1325    0.0521   0.0000   440.5494       11.7507       18.5842       8.93833      -1.39043       8.53804       3.15077    -0.0833525       2.07129       3.08622     -0.234038      -5.75501       1.73351      0.134851     -0.755562      0.282439     -0.473690     -0.450000     0.0762693    -0.0143728     0.0241500      0.121316   -0.00374100    -0.0111767    -0.0156196   -0.00368410   0.000169752   0.000967184  -0.000513242   0.000693183  -7.96126e-05  -2.34639e-05   1.48244e-05   1.51858e-05  -4.21788e-06  -1.20093e-06       3.68864       4.63985       4.93523       5.28120       5.42238       5.13368       4.68330       4.17515       3.64439       3.16478       2.72061       2.11842       1.63767       1.25279      0.956447      0.692511      0.489531      0.335333      0.222597      0.146532     0.0929808     0.0587941     0.0358302     0.0211370     0.0120263    0.00653503    0.00349570    0.00174432   0.000853244   0.000411598   0.000184118   8.65118e-05   3.45013e-05   1.48987e-05   5.52196e-06   2.03184e-06
  23  19 3762.0375    2.0311  5.5321 10.3937 -0.0016  0.0651   0.0191   0.1698    0.0493   0.0000   430.2737       15.6517       5.90375       17.9243      -1.82875      -8.32760      -2.33287       3.25000     -0.642441       1.50474       1.71717     -0.518935      0.645221      -2.89838       1.50116      0.619502      0.300016     -0.542224      0.103726     -0.314814     -0.246672    -0.0744569     0.0281327    -0.0294270    -0.0214951   -0.00421052   0.000164490   -0.00114354  -0.000351015   6.80508e-05  -6.88210e-05   9.30369e-06  -6.91372e-06   2.53311e-05   8.52953e-06   2.09851e-06       4.54193       5.80364       6.37927       6.81099       6.45000       6.30805       5.89409       5.29003       4.65042       4.01963       3.32998       2.63455       2.09900       1.59564       1.20481      0.874083      0.606594      0.415295      0.283615      0.186069      0.116797     0.0706968     0.0427598     0.0253708     0.0140537    0.00799398    0.00420746    0.00215844    0.00104718   0.000509462   0.000234186   0.000108143   4.44517e-05   1.84207e-05   7.19465e-06   2.69221e-06
  23  20 3907.4096    1.6713  7.6084 10.0500 -0.0015  0.0837   0.0141   0.2209    0.0423   0.0000   441.8567       7.88189       13.7361       15.9115       14.4593      -3.93745      -7.05108      -4.64034       3.39735       7.37132      -2.49425       2.46488      -2.20665       2.05239      -1.81860       1.05567     -0.822363     -0.539878      0.162884      0.228167     0.0779886    0.00579573    -0.0622909     0.0321414     0.0284178    -0.0127808   -0.00364056  -0.000248622  -5.38647e-05  -0.000283891  -0.000304670  -8.01046e-05  -5.84273e-05  -2.26804e-05  -9.29099e-06   5.28382e-06       5.57174       7.48908       8.09245       8.67142       8.51791       8.08928       7.59511       6.57914       6.05205       4.96567       4.24851       3.35233       2.65609       2.02072       1.50429       1.09482      0.747278      0.548840      0.348816      0.235448      0.148362     0.0930147     0.0553625     0.0322180     0.0187130     0.0100344    0.00547929    0.00274459    0.00143000   0.000657535   0.000308442   0.000134932   5.84221e-05   2.37074e-05   9.17931e-06   3.29042e-06
  23  21 4052.5384    1.3986  9.6118  9.8200 -0.0014  0.1004   0.0112   0.2772    0.0391   0.0000   440.8300       11.3733       8.83499       21.2222      -12.4452       1.62885      -17.1230      -2.97880      -4.01583       5.90513      -8.95517       3.83228      0.296023      -1.49220      0.415967      0.984741      0.163431      0.163580      0.301967     -0.382470     0.0559290   0.000578731    -0.0482761    -0.0298654   -0.00686601   -0.00619120   -0.00293287  -0.000549728    0.00167882   0.000216030   0.000355790  -0.000313584  -0.000187255   5.43483e-06   1.38793e-05  -2.53975e-06       6.98995       9.02409       9.96183       10.3786       10.2955       9.77592       9.10674       8.25900       7.28558       6.15263       5.13207       4.08166       3.23749       2.45589       1.86301       1.34678      0.947060      0.655676      0.439370      0.282867      0.181642      0.110616     0.0672254     0.0395017     0.0220387     0.0122858    0.00658219    0.00336506    0.00167971   0.000795841   0.000374922   0.000164819   7.08580e-05   2.85090e-05   1.11086e-05   4.02027e-06
  23  22 4197.8350    1.1692 11.7153  9.7044 -0.0003  0.1245   0.0089   0.3470    0.0348   0.0000   438.3863       4.44112       14.8153       18.9624      -5.00402      -4.39385       16.4771      -10.9842      -10.6857     -0.840658      -3.87323       5.46120      -7.32774      -5.55335     -0.302087      0.775629      0.385570     -0.130136     -0.273761  -0.000475215      0.563134      0.149527     -0.130269    -0.0632596     0.0219425   -0.00733797   0.000585646   -0.00138976  -0.000337581   -0.00109866   0.000454203   0.000278646   9.59672e-06  -1.44347e-05   1.62049e-05  -1.17384e-06       8.47854       11.2363       12.2618       12.9277       12.6779       12.4354       11.2584       10.1994       8.98900       7.44340       6.26954       4.95587       3.95281       3.02569       2.23011       1.65657       1.18736      0.814142      0.534543      0.356492      0.226008      0.139258     0.0857455     0.0496793     0.0280927     0.0152916    0.00831446    0.00419956    0.00213725    0.00102122   0.000476356   0.000210057   8.82900e-05   3.57490e-05   1.39880e-05   5.20311e-06
  23  23 4343.0309    0.9620 14.4257  9.6641 -0.0005  0.1631   0.0073   0.4404    0.0305   0.0000   456.3498       2.92988      -6.37095       21.3397       18.1535       7.68704       4.48609      -9.45737       11.3967       8.06647      -9.44934      -6.61871       1.07600       4.64269       1.34739     -0.448657     -0.900251      0.473976       1.00798     -0.914401     -0.326745     0.0326565   -0.00215987     0.0445411    -0.0120909    0.00430965   -0.00471317     0.0118791    0.00371985   0.000912171   0.000820690   0.000280003  -8.37837e-05  -4.49402e-05  -2.34522e-05   4.37532e-06       11.1655       14.4419       16.0492       16.6724       16.7285       15.9608       14.8061       13.1172       11.6605       10.0544       8.07209       6.63498       5.17675       4.02141       2.99684       2.16767       1.52819       1.05613      0.724518      0.481048      0.304999      0.186255      0.112229     0.0664165     0.0380964     0.0213475     0.0113253    0.00581343    0.00291433    0.00138928   0.000647150   0.000286882   0.000122514   4.95228e-05   1.90146e-05   7.08742e-06
  24   6 1826.2813    0.4255  0.3705  9.0626 -0.0034  0.0247   0.0150   0.0409    0.0524   0.0000   439.2235      -1.79694       18.8853      0.507316      -1.84881       1.51006     -0.869694      -1.06979     -0.671532      0.472275      0.259806      0.887927     -0.282151     0.0849842    -0.0962478     -0.432652    -0.0787494    -0.0629584     0.0321849    0.00718967     0.0801131    0.00386114   -0.00922029    0.00647809   -0.00248844    0.00190401   -0.00123026   -0.00170364   0.000351532   9.62118e-05   1.94052e-06   6.86859e-05   2.09555e-05   5.80719e-07   6.57669e-06   1.65909e-06       1.87645       2.08277       2.36822       2.79804       2.48389       2.23644       1.97681       1.85899       1.84140       1.65183       1.16201       1.02426      0.942126      0.675985      0.444741      0.330845      0.236638      0.172036      0.118851     0.0756201     0.0411905     0.0308494     0.0210407     0.0115342    0.00566627    0.00328227    0.00190519    0.00114856   0.000604093   0.000337117   0.000156179   6.53133e-05   2.85464e-05   1.13394e-05   4.84204e-06   1.62216e-06
  24   9 2314.2918    1.2257  0.8732 10.0670 -0.0088  0.0254   0.0266   0.0541    0.1002   0.0000   439.9708       2.33512       14.5118       2.10644     -0.192426     -0.726602       1.94894     -0.967770    -0.0786938     -0.215181       2.91893      0.640353      -1.49895      0.144854      0.237611      0.169656     0.0145595  -0.000126499    -0.0193096     0.0718197    -0.0820067    -0.0488284     0.0596262     0.0235234   -0.00895851   -0.00247948    0.00339395    0.00108297   0.000957668   0.000102648  -0.000279762  -2.70129e-05   2.14602e-05  -6.75972e-06  -1.14634e-05   1.11118e-06       1.63134       2.15070       2.19553       2.58087       2.26093       2.37948       2.08286       2.12475       1.61347       1.56617       1.18525       1.09203      0.790509      0.661143      0.452613      0.363469      0.237157      0.187401      0.111065     0.0856079     0.0493099     0.0347574     0.0201608     0.0126072    0.00691321    0.00403461    0.00206237    0.00117998   0.000585799   0.000301635   0.000147449   6.98178e-05   3.12613e-05   1.31368e-05   5.70314e-06   2.19569e-06
  24  10 2467.0314    1.5977  1.0663 10.5191 -0.0016  0.0258   0.0324   0.0643    0.1128   0.0000   438.2563     -0.932779       14.1934       2.73372      -2.84138      -1.96265       1.44907       1.15318       2.30027     -0.868244      0.477179       1.47164      0.995640    -0.0497087     -0.521198      0.253028    -0.0475396   -0.00742555     -0.167929    -0.0946716    -0.0368086     0.0121904     0.0297542    -0.0101949     0.0132572   0.000942703    0.00278607   0.000553176  -0.000552386   0.000286927   9.23368e-05   6.23678e-05   9.37511e-06  -4.42370e-06  -6.78240e-06  -1.09303e-06       1.73649       2.35022       2.48597       2.77639       2.74264       2.61912       2.36069       2.18585       1.81357       1.56435       1.32529       1.02787      0.840183      0.646639      0.489663      0.339909      0.255733      0.179765      0.123073     0.0812665     0.0521481     0.0355660     0.0205615     0.0129929    0.00709863    0.00427404    0.00220193    0.00123905   0.000625381   0.000330854   0.000151602   7.13131e-05   3.03511e-05   1.34484e-05   5.72481e-06   2.30609e-06
  24  11 2617.7048    2.1086  1.0032 11.0793  0.0002  0.0265   0.0425   0.0608    0.1181   0.0000   439.2885       3.03974       15.7829       5.87554      -1.28195       2.38546      -1.91580    -0.0360463      0.886056       2.00167     -0.988437     -0.927645      0.821216       1.03148     0.0338624     -0.117122    -0.0966414     0.0201313    -0.0107566     0.0330330     0.0376313   -0.00548822    -0.0210487     0.0129988   -0.00937796   -0.00138588   0.000417055    0.00101353  -0.000277278   1.70706e-06  -3.49141e-05   9.33746e-05   7.09815e-07  -6.95432e-06  -9.35928e-07  -2.74251e-06       1.90181       2.16396       2.35788       2.87721       2.85406       2.37489       2.27534       2.28299       1.93294       1.51834       1.29692       1.15177      0.845379      0.653782      0.494133      0.383572      0.263202      0.176009      0.121777     0.0888606     0.0578710     0.0345567     0.0202438     0.0128585    0.00767757    0.00448403    0.00247838    0.00127126   0.000673314   0.000340609   0.000177099   8.39242e-05   3.65339e-05   1.52275e-05   6.07938e-06   2.28328e-06
  24  12 2767.7065    2.7767  0.9731 11.5282 -0.0032  0.0248   0.0575   0.0610    0.1203   0.0000   434.0800       5.75067       12.6092       3.89013     -0.366175       2.46958       1.99029      0.838499      -1.73901      -1.33830      0.367680     -0.461865      -1.06336      0.727795     -0.204407     -0.315026     -0.392663     -0.229282     0.0955517     0.0505970     0.0491926    -0.0228812     0.0137358   -0.00603101  -0.000475603    0.00268377   0.000682421  -0.000811233   6.28443e-05   0.000328520  -3.60446e-05  -0.000111966   1.65997e-05   4.84676e-06   9.50727e-06   2.42704e-06       1.81774       2.30263       2.50098       2.64285       2.58836       2.66120       2.50346       2.12557       1.76794       1.46714       1.20163       1.05692      0.909164      0.666140      0.451819      0.319542      0.225338      0.167313      0.124689     0.0854266     0.0565604     0.0359619     0.0224107     0.0128471    0.00658922    0.00360332    0.00199419    0.00106404   0.000553186   0.000277012   0.000132558   6.27894e-05   2.83191e-05   1.19606e-05   4.88149e-06   2.00767e-06
  24  13 2916.9625    3.4671  0.8222 12.0747 -0.0021  0.0234   0.0779   0.0532    0.1142   0.0000   438.9297       3.28425       14.1680       1.89367      -3.92182      0.166937      0.921563       2.57891       2.14068     -0.833394      -2.55321      -1.47639      -1.06750     -0.223021     -0.368278      0.396704    -0.0679739    -0.0757828      0.128148    -0.0103863   -0.00171539     0.0289815    0.00406678   -0.00841477  -0.000803521    0.00127492   0.000548599   -0.00195621   0.000487014  -2.65415e-05  -0.000246374   3.58930e-05   1.31936e-05   9.40125e-07  -4.98545e-06   1.67078e-07       1.74790       2.27845       2.30761       2.61780       2.78035       2.66126       2.42285       1.89666       1.70880       1.45114       1.30265       1.02094      0.767642      0.516313      0.413629      0.335607      0.251654      0.179313      0.104860     0.0682046     0.0438575     0.0325604     0.0211932     0.0133041    0.00790181    0.00429004    0.00221893    0.00107279   0.000567396   0.000279666   0.000133494   6.02514e-05   2.53461e-05   1.16482e-05   4.43133e-06   1.87677e-06
  24  14 3065.0664    3.9537  0.9925 12.3678 -0.0027  0.0271   0.0786   0.0570    0.1227   0.0000   436.9504       6.38238       13.9704       7.89452      0.761969       2.93099      0.310679      -2.71467    -0.0376066      -1.00833     -0.426845      -2.33356      0.173981     -0.577118     0.0821164     -0.287180      0.273256    -0.0869340    -0.0291122    -0.0194265    -0.0108997     0.0225300    0.00255748     0.0159020   -0.00155564   0.000103291    0.00116894   3.98543e-05  -0.000166635  -0.000181101  -2.49159e-05   9.40450e-05   1.37710e-05   9.67918e-06   4.25611e-06  -2.52224e-06       2.02987       2.63771       2.71701       2.93959       3.06244       3.04738       2.83642       2.33250       1.98559       1.67203       1.35531       1.14898      0.925888      0.762201      0.502155      0.367996      0.229121      0.180403      0.135957      0.100321     0.0687834     0.0388918     0.0247380     0.0134947    0.00809273    0.00435518    0.00250944    0.00140556   0.000657223   0.000326290   0.000147900   7.59001e-05   3.01518e-05   1.31944e-05   5.35844e-06   2.19849e-06
  24  15 3211.9675    3.9422  1.1380 12.6013 -0.0045  0.0261   0.0807   0.0703    0.1213   0.0000   440.7629       7.50744       14.3546       5.74969      -6.11000       3.17454     -0.449553      -2.09223       6.56596      -1.48863      0.478804      -1.60987      0.463017      0.978172     0.0235578     -0.540033    -0.0776019     -0.374352    -0.0424738    -0.0542699    -0.0446372    -0.0561636    -0.0742796    0.00800572   -0.00112345    0.00233391   0.000328688  -0.000512264   0.000220746  -0.000367556  -0.000163062  -3.96423e-05  -2.52223e-05  -4.41849e-06  -5.34286e-07  -4.28117e-08       1.91967       2.41572       2.60952       2.84221       2.76734       2.54307       2.40083       2.17393       1.99387       1.70397       1.43888       1.11227      0.866278      0.693837      0.545749      0.387092      0.255469      0.184040      0.129885     0.0871477     0.0546332     0.0338380     0.0203479     0.0119980    0.00712591    0.00423560    0.00240009    0.00131180   0.000660541   0.000320921   0.000149629   7.16518e-05   3.03385e-05   1.43460e-05   5.76112e-06   2.32466e-06
  24  16 3358.5402    3.3601  1.8364 12.0687 -0.0039  0.0356   0.0522   0.0849    0.0744   0.0000   440.0097       7.05329       14.8743       11.9523     -0.363283       3.44294       2.74932       2.37478     -0.393012       2.88817      0.223541      0.637148      -1.95178     -0.605172     -0.189072     -0.169330      0.186559     0.0540476     0.0755521    -0.0505727    -0.0555652     -0.137989    0.00334209    -0.0188991    -0.0125388   -0.00826989    0.00333426  -0.000642766   0.000363320  -0.000259288   5.03378e-05  -0.000114982   3.99105e-05   1.28258e-05   2.35131e-06   3.75488e-06       2.26871       3.11852       3.20979       3.47479       3.37148       3.21016       3.08514       2.89238       2.47679       2.14393       1.77315       1.40130       1.16023      0.873981      0.708088      0.489636      0.369571      0.254028      0.178245      0.114850     0.0730158     0.0486483     0.0280267     0.0177149    0.00963325    0.00572771    0.00307057    0.00168643   0.000863222   0.000448039   0.000202972   9.90474e-05   4.19134e-05   1.91738e-05   7.76734e-06   3.14521e-06
  24  17 3504.7908    2.7759  2.6846 11.4145 -0.0025  0.0412   0.0350   0.1055    0.0591   0.0000   445.3907       2.27255       21.4881       10.3893      -1.84395      -3.58957       7.51561      -3.53571     -0.475455      0.872319      -1.72248     -0.535679      -1.98122     -0.371136     -0.121335      0.412814      0.212993      0.135597      0.275876     0.0171941     0.0312432     0.0166846    0.00602274    -0.0131475    -0.0113961   -0.00240724    0.00402818   -0.00480777   -0.00157118   0.000838350   0.000434455  -0.000181582  -0.000101406   5.50721e-05   1.50131e-05  -8.07499e-07       2.87891       3.65313       3.97306       3.97883       4.17931       3.93051       3.82348       3.46661       2.95437       2.50761       2.08819       1.75991       1.42543       1.08809      0.803827      0.600217      0.422816      0.302228      0.209505      0.143860     0.0927678     0.0597244     0.0352562     0.0206311     0.0124687    0.00671676    0.00376500    0.00194440    0.00101912   0.000512331   0.000252135   0.000120217   5.16882e-05   2.32250e-05   9.25103e-06   3.62962e-06
  24  18 3650.9551    2.3106  3.8863 10.9760 -0.0004  0.0514   0.0253   0.1352    0.0486   0.0000   438.2121       16.0598       17.4657       5.77933      -8.40870     -0.695056      -4.69810      0.826435     0.0395418    -0.0173140      0.724987      -1.56085      -2.45802      0.756301      0.961615     -0.189220     -0.401773      0.278840      0.858966   -0.00935734    -0.0417967     -0.108892      0.128325     0.0250808   -0.00477127    0.00891148  -0.000947985   -0.00336322   0.000543953  -0.000294354  -0.000156548   5.76627e-06   1.43676e-05  -5.29286e-06  -1.13172e-05  -3.74163e-06       3.54729       4.38557       5.00135       5.35187       5.26485       5.00027       4.66497       4.26882       3.65164       3.15425       2.64144       2.12603       1.72270       1.30879      0.985596      0.724074      0.524934      0.355395      0.252279      0.169549      0.109374     0.0682878     0.0433647     0.0254398     0.0149417    0.00850530    0.00469502    0.00253528    0.00131458   0.000643776   0.000319921   0.000152929   6.65016e-05   3.04853e-05   1.17514e-05   4.76241e-06
  24  19 3796.8153    1.9128  5.4692 10.5934 -0.0024  0.0653   0.0184   0.1741    0.0426   0.0000   443.5145       9.58496       7.27821      0.955380       4.98864       5.27215       2.58280      -7.51320      -2.47685      -1.92543       4.76136      -1.20864      -3.19111      -3.46605     -0.329838     0.0132997     -0.276261     -0.516043    -0.0744134    -0.0559468    -0.0882721    -0.0347487    -0.0411755   -0.00469050    -0.0489964    -0.0274520   -0.00111446  -0.000445033   -0.00145303    0.00131723   0.000102063   5.94324e-05  -0.000158616  -5.61944e-08   1.28106e-05   4.25578e-06       4.32955       5.76012       6.30039       6.54226       6.46142       6.21621       5.86402       5.24246       4.69338       3.97492       3.43076       2.82241       2.21469       1.71402       1.28600      0.929507      0.679660      0.466232      0.329619      0.209792      0.142554     0.0888106     0.0550862     0.0333733     0.0192036     0.0106824    0.00594826    0.00313916    0.00163784   0.000807221   0.000397549   0.000185428   8.34911e-05   3.60956e-05   1.49733e-05   6.01526e-06
  24  20 3942.7583    1.6095  7.8440  9.9620 -0.0014  0.0830   0.0131   0.2212    0.0427   0.0000   439.8097      -4.25749       23.5308      -10.9656      0.102479       12.1044      -7.52172      -9.30159       3.17657       2.56923      -8.08584      0.456785       1.84457      0.331414     -0.527517     -0.479971       1.57571       1.40656     0.0898401     -0.454630      0.138023     -0.152812     0.0240149    0.00142279    0.00986950    -0.0131131   -0.00119500    0.00687659   0.000208562   -0.00147634    0.00137134   0.000122463  -0.000228285  -4.09260e-05   1.25307e-05   4.67126e-06       5.45420       7.07895       7.79326       8.34775       8.09840       7.91524       7.35519       6.72025       5.91945       5.09636       4.16589       3.39576       2.72780       2.10078       1.59624       1.18932      0.875498      0.602712      0.411109      0.274898      0.176105      0.111301     0.0696636     0.0421426     0.0242517     0.0136789    0.00757184    0.00413693    0.00210068    0.00105679   0.000517505   0.000242646   0.000109721   4.62688e-05   1.90735e-05   7.57685e-06
  24  21 4088.5685    1.3336 10.0921  9.7753 -0.0016  0.1055   0.0102   0.2861    0.0378   0.0000   439.6553      0.968523       13.9716       5.90031      -10.7229      -2.91636       2.10372      -3.09073      -17.8744      -2.62108       2.32576      -5.64508      -4.24803      0.866349      0.721841      0.147850      -1.40422     0.0763472     -0.272186     -0.179419     -0.189521    -0.0274792    -0.0596437     0.0688232    0.00974221   -0.00492039     0.0148404   -0.00530072    0.00159171   0.000470341   0.000699763   9.03369e-05  -0.000184166   3.85704e-05  -2.70266e-05   8.51880e-06       6.99437       9.25959       10.0033       10.7263       10.6113       10.1211       9.42784       8.55302       7.58013       6.56135       5.47098       4.41140       3.52986       2.72411       2.05582       1.52370       1.10093      0.769576      0.524671      0.343612      0.227594      0.142829     0.0884984     0.0534274     0.0312281     0.0178673    0.00969094    0.00523920    0.00269424    0.00135804   0.000657554   0.000304802   0.000135589   5.85665e-05   2.39852e-05   9.56277e-06
  24  22 4233.9225    1.1269 12.9301  9.7425 -0.0003  0.1366   0.0082   0.3779    0.0322   0.0000   446.5052       8.87031       10.2774      -9.48178      -14.4321      -3.43660       21.5180     -0.398292      -2.82587       22.5312      -4.68040      -7.44411      -3.61049      -6.22137       3.53389      0.177767     -0.951673      0.184486     -0.273097      0.564761     -0.393452    -0.0685018     0.0609951     0.0823175    -0.0856873    -0.0312134    0.00649928     0.0110736  -0.000224984   -0.00257577  -0.000574836   0.000253462   0.000173011   0.000115259  -4.19323e-05   9.20691e-06       8.84661       11.7392       12.5719       13.5129       13.3153       12.9631       12.1197       10.9737       9.65627       8.37211       6.94878       5.62173       4.52779       3.48946       2.68308       1.99896       1.42528      0.993677      0.701938      0.461573      0.301808      0.189964      0.117744     0.0710117     0.0411086     0.0235275     0.0130664    0.00694300    0.00361354    0.00177915   0.000861319   0.000400433   0.000182291   7.87607e-05   3.16948e-05   1.25508e-05
  24  23 4379.3960    0.9079 15.6595  9.6914 -0.0015  0.1782   0.0066   0.4769    0.0282   0.0000   432.5373       5.41972       11.2064      -11.6027      0.281460      0.444475      -14.8887       14.7268      -16.2353       14.5564       7.11941      -1.97388      -13.2231      -1.11504       3.57522      -1.68700      -1.52107     0.0896463      0.414196      0.502030      0.655929     -0.615830     -0.125594      0.187955     0.0797831     0.0232835    -0.0429288  -0.000259894     0.0101663   -0.00160070   -0.00221406    0.00126178   0.000531041  -9.78109e-05   3.75695e-05  -1.33397e-06       11.4685       15.1805       16.5848       17.3104       17.2601       16.7482       15.7787       14.1956       12.5552       10.8728       9.06087       7.41291       5.95422       4.57220       3.52226       2.57298       1.88554       1.31080      0.913990      0.602706      0.401843      0.249627      0.157922     0.0944582     0.0554499     0.0313159     0.0174931    0.00934477    0.00485861    0.00243451    0.00117564   0.000560320   0.000247087   0.000109320   4.27441e-05   1.75087e-05
  25   7 2016.9166    0.6232  0.5964  9.3833 -0.0029  0.0202   0.0167   0.0470    0.0625   0.0000   440.3109      -1.79272       18.1744       2.78104      -3.86374     -0.812751       2.55677      -2.49235      -1.88087       2.00168       1.35585     -0.679961      0.154704    -0.0510560      0.292954     -0.293537    -0.0782049     0.0513478      0.141158    -0.0102816    0.00215986    -0.0598516    -0.0273793    0.00527514   -0.00102325   -0.00957848    0.00176734    0.00257994   0.000420500  -0.000193131  -3.58236e-05  -2.97425e-05   1.34376e-05   1.07768e-05  -1.95048e-06   1.35396e-06       1.27259       1.68066       1.74154       1.94912       1.89990       1.83658       1.69332       1.58078       1.42243       1.22131      0.984793      0.786134      0.673030      0.518354      0.391959      0.302648      0.224780      0.151518      0.115141     0.0732409     0.0478355     0.0311183     0.0196456     0.0119357    0.00750850    0.00399184    0.00228269    0.00135183   0.000727427   0.000377352   0.000182866   9.39270e-05   4.50427e-05   1.99383e-05   8.32465e-06   3.44207e-06
  25   9 2340.5049    1.3244  0.8498 10.2866 -0.0043  0.0244   0.0287   0.0546    0.0934   0.0000   441.0054       2.18203       18.0565       1.47938       2.32877       1.31775     -0.857326      -1.94504      -2.48460      0.335011     -0.449075      -2.32408      0.356233      0.126796     0.0247042     -0.454514    -0.0322746     0.0737650     -0.108046     0.0270857     0.0402309   -0.00622405    -0.0401921   -0.00108501     0.0257567   -0.00535356   -0.00402322    0.00116993   0.000753274   0.000365626  -0.000477823   9.44963e-05   0.000124189   1.54205e-05  -1.18031e-05  -3.32347e-07       1.55332       2.09902       1.91932       2.16508       2.07892       2.34879       2.13529       1.98664       1.66480       1.39965       1.15593       1.00912      0.850523      0.657532      0.516594      0.352828      0.250703      0.185809      0.139400     0.0971317     0.0680140     0.0424966     0.0274884     0.0154464    0.00936784    0.00499720    0.00290528    0.00155831   0.000832330   0.000435536   0.000212122   0.000102678   4.65176e-05   2.09804e-05   9.28931e-06   3.83885e-06
  25  10 2494.3908    1.7487  1.0005 10.8177 -0.0026  0.0247   0.0348   0.0592    0.1025   0.0000   437.0670       2.32327       14.0762       3.90376      0.370131       1.77682      -1.88123      0.750260      0.618503       2.70093      -1.55768      -1.98399     -0.514863      0.844516      0.545603     -0.228750     0.0366913      0.185223     -0.278370    -0.0849034     0.0180636    -0.0147096    -0.0127921   0.000522736    0.00686671    0.00346171    0.00493683    0.00137799   0.000591436   0.000154453   0.000192989   2.84454e-05   8.63946e-05   3.26880e-05   3.31613e-06   1.62894e-06       1.58351       2.10107       2.33282       2.57544       2.39204       2.44569       2.26539       2.06071       1.71343       1.54175       1.22018       1.01775      0.797505      0.657853      0.480006      0.359324      0.262036      0.189042      0.129720     0.0912875     0.0615532     0.0401022     0.0237162     0.0148763    0.00893572    0.00526757    0.00297631    0.00166080   0.000849970   0.000467016   0.000218068   0.000116144   5.41799e-05   2.37391e-05   1.07990e-05   4.32023e-06
  25  11 2646.2514    2.3003  0.9904 11.3942 -0.0053  0.0253   0.0472   0.0569    0.1070   0.0000   438.3182      0.107057       14.8883       6.26250      -5.60477      -2.21744     -0.610735      -2.24388     -0.511979     -0.667997      0.325333      -2.66466       1.09456      0.260584      0.808531     -0.343742     -0.280864   -0.00181620    -0.0723870      0.179048     0.0756790    -0.0297393    -0.0217521     0.0428151     0.0151006   -0.00134902   -0.00307322  -0.000635226  -0.000923208  -7.70772e-05  -0.000313424   7.08935e-05  -0.000111658  -2.47658e-05   1.37903e-06   4.39574e-06       1.54804       2.14045       2.29179       2.54623       2.49517       2.40792       2.16683       2.03778       1.77614       1.49833       1.25888       1.05022      0.809416      0.656363      0.466395      0.381466      0.264345      0.189057      0.132995     0.0910277     0.0593525     0.0395573     0.0241246     0.0151101    0.00903523    0.00527938    0.00316434    0.00160135   0.000912914   0.000477642   0.000221424   0.000122414   5.37681e-05   2.41572e-05   1.13380e-05   4.49701e-06
  25  12 2797.4066    3.0024  0.9003 11.5388 -0.0012  0.0252   0.0621   0.0506    0.1193   0.0000   440.5499      0.919254       15.8797      -2.35782      -1.35003      -2.06756      -1.13856       4.65820       1.97881       1.08040      -2.08702      -1.11957      0.485010      0.299833     -0.581880      0.251525      0.336173    -0.0622589     -0.196242     0.0855985     0.0664668   -0.00759628    -0.0199444     0.0131330     0.0127657   0.000225003  -0.000840420    0.00184747   5.01327e-05   0.000322125   1.64479e-05  -3.97560e-05   3.78240e-05   1.01750e-05   6.02434e-06  -5.44848e-06       1.97007       2.67235       2.87624       2.75486       2.41187       2.17778       1.87797       1.98660       2.01720       1.90180       1.79242       1.53057       1.21551      0.920173      0.658762      0.448526      0.320495      0.204239      0.133433     0.0862568     0.0555809     0.0352570     0.0232101     0.0141864    0.00833593    0.00505037    0.00263791    0.00146762   0.000756219   0.000397848   0.000198263   0.000100316   4.55825e-05   2.14911e-05   8.99612e-06   3.88128e-06
  25  13 2947.4430    3.5935  0.9111 12.1720 -0.0053  0.0219   0.0733   0.0553    0.1157   0.0000   437.5752       5.34079       16.6553       7.13994      0.535269       2.68972       2.09664       2.60899      -1.02820      0.847620      0.529616     -0.989753       1.04488     -0.155338      0.343970    0.00694816     0.0118781     0.0493670     0.0562086     0.0595102     0.0236511    0.00219409   -0.00363625     0.0178208    0.00576309    0.00363622   -0.00143677  -0.000702403  -0.000234610   0.000279964   0.000424962   1.10314e-05   1.38021e-05  -4.37730e-05  -7.26133e-06  -2.95102e-06       1.43625       1.79044       2.10563       2.22860       2.11234       2.10892       1.96328       1.79384       1.57776       1.33827       1.12037      0.890787      0.739759      0.590647      0.440231      0.332570      0.237571      0.170180      0.124672     0.0805352     0.0534327     0.0337205     0.0225159     0.0130338    0.00801399    0.00458466    0.00238254    0.00144541   0.000816978   0.000403487   0.000198696   0.000104596   4.86672e-05   2.09250e-05   9.82099e-06   4.28486e-06
  25  14 3096.1682    4.0344  1.0463 12.3388 -0.0103  0.0317   0.0815   0.0592    0.1303   0.0000   441.7426       5.95347       17.6336       2.04245       2.02071      0.695111      0.531258       2.17734       1.24184     -0.912558       1.12649      -3.01038      0.456961      0.869765       1.13519     0.0519594      0.351812     -0.422477    -0.0388038     -0.149948    -0.0197434    -0.0523060     0.0562288     0.0125213    0.00661323   -0.00634110    0.00553154   0.000446463   -0.00226044    0.00127060   5.47152e-05   0.000160583   4.85093e-05   2.22115e-05   1.05443e-05   4.40664e-06       2.52855       2.67641       2.25860       2.99822       3.71795       3.55924       2.58300       2.02680       2.34165       2.41186       1.87713       1.12236      0.824124      0.872115      0.785821      0.569956      0.324821      0.196263      0.171116      0.148075      0.100068     0.0592479     0.0286611     0.0154390     0.0108651    0.00837833    0.00552298    0.00325427    0.00169052   0.000824643   0.000355862   0.000146496   6.04264e-05   2.49379e-05   1.05905e-05   4.11048e-06
  25  15 3243.9243    3.6419  1.3280 12.4456 -0.0064  0.0311   0.0667   0.0719    0.0976   0.0000   440.3053       4.80817       14.8739     -0.381791      -4.38771      -2.79243      0.562555       1.72063      -1.72482      0.455346      -3.00251      0.434415     -0.535059      0.202823     -0.247583      0.570477     -0.117583      0.120866     -0.171457    -0.0162775     -0.151069     0.0383427    -0.0205355    -0.0121182   -0.00797668   -0.00446818    0.00354664    0.00164618   0.000569328   0.000427909  -0.000227265   5.31804e-05  -2.07372e-05  -3.83731e-05  -1.87108e-05  -8.72382e-06       2.07758       2.70121       2.87104       3.36082       3.23239       3.07828       2.71110       2.60059       2.30561       1.88338       1.62394       1.39195       1.10674      0.818828      0.624748      0.451187      0.355069      0.239714      0.158666      0.105165     0.0806743     0.0512949     0.0300829     0.0179046     0.0113552    0.00739919    0.00406527    0.00211253    0.00105695   0.000573116   0.000309224   0.000160909   7.27207e-05   3.10755e-05   1.42569e-05   5.62958e-06
  25  16 3391.0476    3.2432  1.9170 12.1285 -0.0040  0.0348   0.0492   0.0904    0.0685   0.0000   438.7737       4.32819       11.6581       2.32792       4.58910       5.50742      -4.86259     -0.488834      -2.98258       1.40563      -4.53184      0.133376      0.563535      -1.07566      0.629647      0.197176     -0.306141     -0.260722     -0.183819     0.0620133      0.171364    -0.0373577     0.0171433     0.0180317     0.0176765    -0.0103478   -0.00100468    0.00255916  -0.000141661  -0.000635307  -5.33114e-06   5.77175e-05  -4.13926e-05  -1.63064e-05   1.05639e-07  -3.21594e-08       2.27832       2.98071       3.12057       3.37990       3.40433       3.27367       3.13639       2.81630       2.52796       2.12231       1.75607       1.42870       1.16078      0.934125      0.713091      0.509580      0.394261      0.280882      0.202888      0.129681     0.0877535     0.0544504     0.0376305     0.0220591     0.0132168    0.00747687    0.00412684    0.00230389    0.00129724   0.000665709   0.000345489   0.000159807   7.57538e-05   3.28881e-05   1.45404e-05   6.30901e-06
  25  17 3538.0762    2.7243  2.7350 11.4888 -0.0033  0.0423   0.0343   0.1033    0.0576   0.0000   434.3053       3.09788       12.1378       4.20280      -2.64012      -4.76564       1.88505      0.936521     0.0970980     -0.260707      -1.88163       1.67539     -0.832482       1.28858       1.47650     0.0129072     -0.938838     0.0325997    -0.0294810      0.107722     -0.120651     0.0116579     0.0214105    0.00531498    0.00186616    0.00928378    0.00269369   0.000258638   0.000272583   0.000788312   6.43356e-05  -0.000114113   1.48182e-05   5.42614e-06   3.72027e-05   1.17881e-05       2.76849       3.43069       3.81595       4.05392       3.98032       3.98467       3.78148       3.29250       2.99630       2.57142       2.14494       1.72485       1.47309       1.10905      0.846944      0.647376      0.472771      0.342682      0.237411      0.162236      0.104813     0.0697927     0.0446881     0.0272247     0.0161363    0.00944795    0.00539961    0.00281672    0.00156846   0.000808580   0.000411321   0.000198710   9.24767e-05   4.14004e-05   1.85036e-05   7.56364e-06
  25  18 3684.8430    2.1968  4.5208 10.8672 -0.0026  0.0556   0.0219   0.1444    0.0425   0.0000   434.8530       13.4152       16.7341      -2.61632      -3.44817       5.46811     -0.296271      -4.08069      -1.83775      -2.11673     -0.309851     -0.632261      0.328165       1.48401      0.880541      -1.42143     -0.974557     -0.550367    -0.0243717      0.291131      0.365045    -0.0809914    -0.0105836     0.0134008    0.00284586   -0.00492155   -0.00334746     0.0125478   0.000291803   0.000215497   0.000665425   0.000407779  -1.91351e-05  -0.000152664  -3.39555e-05  -4.38559e-06       3.55017       4.55306       4.95160       5.30246       5.38012       5.04398       4.85726       4.35227       3.89435       3.35723       2.84884       2.39119       1.91194       1.49582       1.13048      0.845955      0.616715      0.442240      0.307891      0.210471      0.139385     0.0908718     0.0575161     0.0360993     0.0213465     0.0123417    0.00699184    0.00382569    0.00212830    0.00106420   0.000539004   0.000268760   0.000125716   5.60269e-05   2.51811e-05   1.03284e-05
  25  19 3831.2165    1.8748  6.4359 10.3671 -0.0019  0.0706   0.0162   0.1863    0.0410   0.0000   442.3888       11.5972       9.09694       13.7573     -0.214333       7.88410      -4.33601      -1.46422       10.7684      -7.37254       1.41180      -3.80002       2.89410      -1.50980      -2.53404      0.657127      0.604840      0.871608     0.0560387      0.111391     -0.112469      0.138647     0.0737960     0.0254483     0.0201792    -0.0215098     0.0275483    -0.0114046   -0.00415487  -0.000597997  -1.72776e-05  -0.000403266  -0.000299768   0.000170960  -9.95968e-07   1.18125e-05       4.44404       5.69196       6.47422       6.60770       6.89466       6.45637       6.00712       5.66239       4.87142       4.33321       3.60456       3.04009       2.42321       1.86204       1.44948       1.07081      0.798602      0.560713      0.389907      0.268631      0.170981      0.116696     0.0720043     0.0446601     0.0271729     0.0156555    0.00889983    0.00487751    0.00262888    0.00134283   0.000692064   0.000334123   0.000159373   7.22046e-05   3.13863e-05   1.33433e-05
  25  20 3977.5849    1.5497  8.7318  9.9886 -0.0018  0.0890   0.0120   0.2404    0.0382   0.0000   451.6224      -6.06969       10.7944      -3.46907      -2.13827      -1.56153       8.30426       10.5629     -0.158514      -12.0593       6.20066      -6.09900       4.96801      -4.23840      0.960725      -3.07242       1.21966      0.166869     -0.427860      0.260268     0.0837813     0.0796077   0.000308559     0.0767276     0.0109265     0.0163900     0.0117778     0.0171096   0.000275308   -0.00335241   0.000156733   0.000674475   0.000169408   2.03184e-05  -6.80701e-05  -2.55233e-05       5.65170       7.39455       8.19240       8.74243       8.65236       8.35194       7.89134       7.16234       6.33317       5.39464       4.58568       3.78811       3.05825       2.35275       1.84393       1.34673      0.999044      0.712260      0.492781      0.337757      0.225278      0.145299     0.0919748     0.0567671     0.0334941     0.0199850     0.0111505    0.00619419    0.00328545    0.00173675   0.000867025   0.000428991   0.000202597   9.08138e-05   4.04918e-05   1.65243e-05
  25  21 4123.7416    1.3116 10.6085  9.7509 -0.0016  0.1084   0.0095   0.2900    0.0354   0.0000   438.7308     -0.748909       30.8489       14.8125       18.0822     -0.321026       3.19835       10.7012       8.56276      -13.0250      -8.32309       3.76632      -2.63611      0.689397       1.01401      -1.07016       4.58529      -2.04411     -0.580663      0.675025      0.211878      0.248797     -0.193227    -0.0501752     0.0385779    0.00330450    -0.0190809   -0.00797280   -0.00221577   8.29066e-05  -0.000238705  -0.000487164  -0.000159687  -3.77587e-05   1.87386e-05   3.43272e-05       6.74140       9.05765       9.71470       10.3898       10.4262       9.84430       9.43342       8.53269       7.68088       6.62186       5.52582       4.67740       3.74279       2.88332       2.27131       1.64253       1.24027      0.856818      0.610852      0.409221      0.277886      0.177407      0.112530     0.0685026     0.0418548     0.0241793     0.0136955    0.00776512    0.00401883    0.00216384    0.00106083   0.000532972   0.000248735   0.000112174   4.86124e-05   2.00046e-05
  25  22 4269.9118    1.0812 12.7424  9.7344 -0.0004  0.1374   0.0079   0.3716    0.0312   0.0000   438.2449       2.18552      -3.08885      -5.22953      -3.67463      -15.8158      -10.9245       10.9017      0.839862      -8.43130       1.84121       7.04601       2.56886     -0.282319       2.93916     -0.666030     -0.516037      0.535288       1.64339    -0.0407135      0.258202      0.349609     0.0723123    -0.0707157     -0.112297    -0.0196726    -0.0177789    -0.0135287     0.0106809   -0.00102600   -0.00119928   0.000565391   0.000271565   0.000181455  -8.10107e-05   4.82654e-06       8.41562       11.2246       12.1991       12.9777       12.9772       12.4999       11.9649       10.8649       9.41789       8.23201       7.04516       5.87194       4.71479       3.64048       2.87453       2.07254       1.53135       1.09612      0.777932      0.527198      0.351923      0.230569      0.147072     0.0896891     0.0542113     0.0311921     0.0179495    0.00980485    0.00521212    0.00278270    0.00136282   0.000676392   0.000312377   0.000143816   6.33610e-05   2.64822e-05
  25  23 4415.4673    0.8651 15.5743  9.6591 -0.0006  0.1809   0.0064   0.4769    0.0274   0.0000   429.7835       28.9662       3.41292     -0.229168       8.74518      -6.02476       2.65917       3.76225      -6.03192      -25.7403      -16.4985       13.8667       12.7695      -5.12012      -5.57639      0.990368       2.06015     -0.974121      0.157389      0.568034    -0.0461620     -0.164195    -0.0222226     0.0726590    -0.0176006     -0.128702     0.0310870     0.0324069    0.00992009   -0.00386670    0.00501459  -7.75286e-05  -0.000479562   0.000112721   8.68431e-05  -2.20831e-05       11.0875       14.5531       16.3182       17.0247       17.1938       16.6189       15.6228       14.2105       12.5328       10.9601       9.17261       7.70489       6.16552       4.87963       3.72506       2.74037       2.02534       1.46599       1.02228      0.699138      0.468382      0.306058      0.194234      0.121041     0.0717012     0.0421719     0.0242085     0.0131631    0.00717391    0.00377124    0.00192177   0.000930567   0.000438421   0.000199285   8.50628e-05   3.56287e-05
  26   8 2206.0557    0.9504  0.8272  9.8640 -0.0057  0.0237   0.0208   0.0538    0.0794   0.0000   439.0973      0.227957       19.6563       1.92202      -1.72062     -0.742669      -3.86767       2.94296       2.45517      -1.01894      0.637666      -2.17872      -1.21694      0.129553     -0.251143      0.402165     0.0400084     0.0955079    -0.0551343     -0.114784    -0.0103755    0.00302354     0.0169803     0.0200311   -0.00878782   -0.00147753   -0.00500681    0.00364432   -0.00153828   0.000956546  -0.000165475   8.64177e-05  -4.32421e-05   3.86826e-05  -6.56304e-07   1.42442e-06       1.45687       1.78979       1.87110       2.15747       2.08001       2.02059       1.94922       1.85143       1.61682       1.39650       1.19620      0.945999      0.748892      0.615017      0.505798      0.385945      0.276907      0.205122      0.152817      0.101393     0.0692752     0.0438735     0.0292291     0.0177336     0.0109992    0.00650467    0.00388465    0.00222349    0.00125570   0.000656451   0.000366657   0.000171486   8.86038e-05   3.77520e-05   1.87480e-05   8.25014e-06
  26   9 2366.0591    1.3401  0.9448 10.2100 -0.0057  0.0230   0.0275   0.0583    0.0967   0.0000   439.3407      -1.30325       17.9307       3.66743      -4.19402       1.76860     -0.322724       1.09278       1.82536     -0.909502       2.06029       2.20501     -0.564860      -1.48503     -0.206417      0.340405     -0.169640     -0.153981     0.0813211    0.00468806    -0.0508433     0.0884851     0.0171051    0.00560040  -0.000421353  -0.000382196    0.00469885   -0.00110632   0.000684423  -0.000584805   9.38374e-06   0.000224374   6.89196e-06  -9.20382e-05   1.54207e-05   6.04424e-06       1.52644       1.90773       2.03655       2.16165       2.20968       2.21519       2.13330       1.90179       1.67477       1.40197       1.13151      0.982756      0.800762      0.674064      0.494176      0.365167      0.267431      0.196004      0.145291     0.0999727     0.0711140     0.0482975     0.0299565     0.0184521     0.0112212    0.00657724    0.00363194    0.00206950    0.00119467   0.000599636   0.000317385   0.000168304   7.99785e-05   3.99448e-05   1.71945e-05   7.07870e-06
  26  10 2521.2424    1.7786  0.9767 10.8713 -0.0069  0.0240   0.0357   0.0580    0.1054   0.0000   439.2965       2.04474       12.9753       5.19706      -4.30691       1.42220      -1.05414      0.993932      0.576640       1.14618      0.243024      0.628007      0.314654     -0.643349      0.623174     -0.412108     -0.220673     0.0829909     0.0167133    -0.0195241    -0.0488887     0.0904112    -0.0192858   -0.00835518     0.0175606    0.00519461   0.000764038   0.000123101   0.000687586  -0.000272798   0.000151625   0.000332902   7.79371e-05  -1.12289e-05  -2.91933e-05   5.71330e-07       1.66364       2.18810       2.33949       2.41337       2.36689       2.13932       2.03061       1.88085       1.80613       1.62350       1.42684       1.19526      0.972793      0.777937      0.572845      0.428855      0.305785      0.211227      0.147584     0.0995593     0.0691008     0.0423579     0.0282412     0.0174107     0.0105574    0.00634881    0.00364401    0.00211390    0.00115129   0.000654868   0.000318018   0.000168879   8.17506e-05   3.70134e-05   1.77610e-05   7.98009e-06
  26  11 2674.3933    2.5417  0.8825 11.3523 -0.0036  0.0245   0.0546   0.0511    0.1222   0.0000   437.8442     -0.733177       20.4227     -0.970035       1.84075      -1.11256       1.14201      -3.75313      0.743117     -0.609759      0.934151      -1.21171      0.946104      -1.84496     -0.261697     -0.383918    0.00950598      0.109952     0.0983224     -0.176256     0.0449094     0.0490285     0.0168664    0.00251055    -0.0162131    0.00230076  -2.05472e-05   -0.00174059   0.000400992   0.000560713   0.000352345  -0.000167958   5.28483e-06  -1.88737e-06   1.10180e-05  -2.70769e-06       1.89730       2.52330       3.04569       3.37709       3.38803       3.22944       2.89981       2.55559       2.11218       1.70588       1.40666       1.12373      0.844236      0.638794      0.488744      0.369226      0.252324      0.183108      0.133969     0.0898674     0.0620068     0.0412219     0.0272890     0.0162149     0.0101890    0.00612387    0.00372046    0.00208402    0.00115151   0.000581128   0.000303800   0.000159637   7.80374e-05   3.60291e-05   1.69672e-05   7.19090e-06
  26  12 2826.5682    3.1189  0.9354 11.5402 -0.0049  0.0277   0.0643   0.0608    0.1261   0.0000   441.2465       4.06884       17.3378       5.19741      0.966366       1.10097      -2.00259      -2.08592      0.719420       1.93024       2.16971     -0.851665      -1.17363      -1.11422     -0.485333      0.107365     0.0897240    -0.0575671     -0.130577    0.00478887    -0.0247096   -0.00506387     0.0224623  -0.000700892    0.00668902    -0.0185196    0.00696085   0.000786584    0.00125718  -0.000139716   5.24994e-05  -8.17111e-05   3.31921e-05  -3.90831e-05   1.72371e-05   2.19056e-06       2.26664       2.91606       2.84811       2.45468       2.09091       2.42112       2.79802       2.92904       2.70549       2.14012       1.49484      0.988856      0.710396      0.689852      0.717226      0.621115      0.501116      0.377776      0.256409      0.168366      0.102620     0.0623517     0.0350905     0.0198830     0.0107549    0.00618629    0.00346469    0.00189395    0.00102899   0.000570177   0.000283734   0.000144159   7.26277e-05   3.27694e-05   1.47129e-05   7.28316e-06
  26  13 2977.4633    3.6362  0.8911 12.3450 -0.0042  0.0221   0.0751   0.0539    0.1041   0.0000   438.7632       3.43586       13.6178       4.90135      -2.87765       1.11655      -2.24224      0.447549     -0.528166      -1.20364      0.672649     -0.745664     -0.766978     -0.139516     0.0883001     -0.521426     0.0825532     -0.312590     -0.244325    0.00117308    -0.0215589     0.0192897  -0.000962580     0.0114252  -9.64947e-05  -0.000690081   -0.00131351    0.00106315  -0.000315770   0.000563415  -0.000551102  -0.000262281   6.59489e-05   4.96029e-05   6.33033e-06  -6.39348e-06       1.39022       1.90608       1.96827       2.14134       2.05183       2.12309       1.85043       1.75965       1.52632       1.38732       1.19210       1.00437      0.810349      0.666528      0.481239      0.374784      0.251522      0.183173      0.130802     0.0928738     0.0643376     0.0420925     0.0278868     0.0160738     0.0101111    0.00611834    0.00351687    0.00198908    0.00114094   0.000564731   0.000309305   0.000151334   7.44024e-05   3.49945e-05   1.51917e-05   6.80631e-06
[truncated: 1,521,038 more chars]
