# Supplementary material for: Global-Mode Analysis of Full-Disk Data from the Michelson Doppler Imager and the Helioseismic and Magnetic Imager
Source: Sol Phys. 2018 Jan 31;293(2):29. doi: 10.1007/s11207-017-1201-5 (PMC6566312; doi:10.1007/s11207-017-1201-5)
Supplement: Supplementary file 3 — (TAR 230.0 MB) [file 11207_2017_1201_MOESM3_ESM.tar › MDI/mdifdvwap.4830]

   0  14 2093.5725    0.8141  0.3489 10.2719  0.0000  0.0858   0.1977   0.2695    0.2999   0.0000    -0.0000       0.00000       0.00000       0.00000       0.00000       0.00000       0.00000       0.00000       0.00000       0.00000       0.00000       0.00000
   0  15 2228.6764    1.1159  0.7151  9.7524  0.0000  0.1164   0.1967   0.9839    1.6920   0.0000    -0.0000       0.00000       0.00000       0.00000       0.00000       0.00000       0.00000       0.00000       0.00000       0.00000       0.00000       0.00000
   0  24 3438.6115    3.8074  1.7750  4.2407  0.0000  0.2684   0.9085   0.8336 1000.0000   0.0000    -0.0000       0.00000       0.00000       0.00000       0.00000       0.00000       0.00000       0.00000       0.00000       0.00000       0.00000       0.00000
   1  13 2020.7545    0.7451  0.9605  9.5862  0.0000  0.1240   0.0698   0.2347    0.4512   0.0000   369.3548      -13.7112       0.00000       0.00000       0.00000       0.00000       154.154       84.3540       0.00000       0.00000       0.00000       0.00000
   1  14 2156.6706    0.8565  1.2218  3.2116  0.0000  0.0947   0.0618   0.2849  185.2661   0.0000   324.5273       59.4179       0.00000       0.00000       0.00000       0.00000       107.317       67.8203       0.00000       0.00000       0.00000       0.00000
   1  15 2291.8957    1.1243  0.7896 10.2143  0.0000  0.0913   0.0997   0.2346    0.4036   0.0000   518.0230       22.5442       0.00000       0.00000       0.00000       0.00000       128.522       53.5785       0.00000       0.00000       0.00000       0.00000
   1  16 2425.5202    1.5621  1.3396 -0.0338  0.0000  0.1071   0.1189   0.3126 1000.0000   0.0000   368.9952      -21.1148       0.00000       0.00000       0.00000       0.00000       113.697       81.3369       0.00000       0.00000       0.00000       0.00000
   1  21 3098.2858    4.3624  0.9234 10.6855  0.0000  0.0929   0.3506   0.3159    3.9629   0.0000   426.4508      -4.07350       0.00000       0.00000       0.00000       0.00000       115.601       66.3180       0.00000       0.00000       0.00000       0.00000
   1  23 3368.6482    4.0865  1.9565  4.4174  0.0000  0.1486   0.2297   0.3677 1000.0000   0.0000   421.7672       45.3852       0.00000       0.00000       0.00000       0.00000       179.793       99.0305       0.00000       0.00000       0.00000       0.00000
   1  24 3503.8469    3.3195  3.1136 -0.3612  0.0000  0.1862   0.1497   0.6099 1000.0000   0.0000   777.7568      -63.0291       0.00000       0.00000       0.00000       0.00000       203.654       138.324       0.00000       0.00000       0.00000       0.00000
   1  26 3776.1479    2.6342  6.7586  0.4897  0.0000  0.3125   0.0719   0.8953 1000.0000   0.0000   882.5539       444.625       0.00000       0.00000       0.00000       0.00000       377.872       220.142       0.00000       0.00000       0.00000       0.00000
   2  13 2081.9888    0.8486  0.6174  9.5331 -0.0067  0.0939   0.0655   0.1422    0.3967   0.0000   376.8708       12.5180     -0.320740       1.85286       0.00000       0.00000       67.7894       51.2017       35.6217       11.1129       0.00000       0.00000
   2  15 2352.1887    1.4609  0.8762 -0.1838  0.0000  0.0754   0.0916   0.1839 1000.0000   0.0000   395.8179      -1.37499      -29.2118     -0.286129       0.00000       0.00000       69.8678       51.6128       23.2646       7.63687       0.00000       0.00000
   2  20 3024.7004    4.1145  1.0910 -3.3108  0.0000  0.0825   0.2939   0.2014 1000.0000   0.0000   426.3588      -9.34266       22.5294       15.1129       0.00000       0.00000       55.9343       46.7349       31.8654       10.4476       0.00000       0.00000
   2  21 3159.8362    4.1123  1.3581  2.5763  0.0000  0.0803   0.2271   0.2801 1000.0000   0.0000   334.6904      -16.0479       4.95332       3.89442       0.00000       0.00000       51.8203       44.0345       27.8322       9.98440       0.00000       0.00000
   2  22 3294.9448    4.0611  1.5989  1.1448  0.0000  0.1028   0.1949   0.2395 1000.0000   0.0000   378.6784       54.1358       15.3556      -5.22230       0.00000       0.00000       82.2374       70.5410       28.7148       12.5033       0.00000       0.00000
   2  23 3430.5220    3.6573  2.2197  8.3508  0.0000  0.1200   0.1549   0.2903   11.9515   0.0000   331.9238       32.6034       55.9870       23.0981       0.00000       0.00000       93.3515       70.6911       44.7281       13.7286       0.00000       0.00000
   3  12 2001.0902    0.5573  0.5775  9.6551  0.0000  0.0796   0.0428   0.1603    0.2240   0.0000   401.0306       82.8171      0.466579      -35.4464      -10.8397       4.48525       32.3379       37.4762       22.9303       13.0398       6.48500       2.57452
   3  13 2137.7876    0.7968  0.4389 10.3965  0.0000  0.0637   0.0686   0.1052    0.1861   0.0000   381.0606       29.0445      -22.5713       3.78592       2.60716      -1.10957       37.5488       37.0805       23.5821       11.8389       4.69309       1.40402
   3  14 2273.3410    0.9812  0.8436 10.1760  0.0000  0.0654   0.0645   0.1636    0.3221   0.0000   431.1633      -3.25175       49.4268       1.88278      -1.56181       2.14929       35.5714       35.0372       23.2752       13.9487       5.59531       1.82591
   3  17 2676.1010    2.7107  0.8928 -0.6361  0.0000  0.0631   0.1561   0.1399 1000.0000   0.0000   431.1646       34.2056       29.7164       10.2065      -10.4098     -0.500014       27.4357       30.1845       23.9979       11.9160       7.03435       2.13226
   3  18 2811.3623    2.8553  0.7738 12.2266  0.0000  0.0686   0.1718   0.1385    0.3340   0.0000   389.3990       22.1638      -2.38818       3.96166     -0.823765      -1.72830       42.9299       39.3123       26.7608       13.4125       5.99050       1.56502
   3  19 2946.8999    3.9593  0.7447 12.0553  0.0000  0.0502   0.2834   0.1721    0.5118   0.0000   446.9623       29.7454       60.0241       13.5617      -4.56099       1.00793       27.2212       26.3997       19.4281       10.6522       4.34354       1.41236
   3  20 3082.1591    3.8450  1.0352 12.2642 -0.0074  0.0784   0.2111   0.1922    0.5249   0.0000   397.7357      -16.9475       37.5476      -11.8753     -0.613660       1.35351       48.3694       46.3777       28.9711       13.9678       5.92558       1.84292
   3  21 3217.5519    4.0675  1.3281 12.1830  0.0000  0.0746   0.2033   0.2173    0.5836   0.0000   436.3647       11.9305       35.4085       10.1307      -12.7823       3.44151       35.9341       37.7577       27.2078       13.6585       7.53458       2.36142
   3  22 3353.3318    3.2166  1.7289 12.4577  0.0000  0.0967   0.1602   0.2599    0.2696   0.0000   422.9104       46.4149       21.9151       13.3733      -8.61105      -7.34931       51.2015       54.2192       34.1648       18.8962       8.38278       2.91847
   3  25 3762.4602    1.8607  4.0159 11.4349  0.0000  0.1756   0.0728   0.4566    0.1569   0.0000   351.1863       23.1792      -29.2909      -6.52201      -22.8673       3.86958       97.9224       93.6845       64.9501       35.5059       15.8347       4.92143
   4  10 1777.9956    0.3367  0.2883  9.0931  0.0000  0.0406   0.0289   0.0664    0.0881   0.0000   433.8184       2.32187       2.96474       22.0018      -1.99288      -8.21157       12.9376       15.2807       13.4539       7.95091       5.98516       2.32174
   4  12 2051.6462    0.6315  0.4434  9.5959  0.0000  0.0863   0.0555   0.1286    0.1485   0.0000   426.2865       6.86613       28.9583       31.3904       10.8353     -0.823069       45.2757       43.2649       29.1463       21.0264       13.8149       4.50225
   4  13 2188.4050    0.9459  0.5884 10.0698  0.0000  0.0492   0.0604   0.1232    0.2199   0.0000   398.6172      -1.79956       20.3836      -7.52339       3.91883      -2.24313       21.4248       20.7170       19.0612       9.97816       7.13009       2.94889
   4  14 2324.0823    1.3629  0.6479  9.4216 -0.0110  0.1178   0.0821   0.1507    0.7937   0.0000   428.8550      -2.90528      -3.46695      -7.07224       8.79167       1.79789       62.1472       62.2202       43.9254       25.2105       11.0695       3.83069
   4  18 2864.2472    3.7155  0.6617 11.9833  0.0000  0.0466   0.2277   0.1220    0.3881   0.0000   447.1314      0.761951      -8.89498       4.71222       1.46953       2.03280       19.4788       20.7409       15.3034       11.1530       5.95301       2.62907
   4  19 3000.1049    4.4151  0.6502 12.2620  0.0000  0.0463   0.2656   0.1028    0.4532   0.0000   424.7343       1.37269       5.14119      -15.2289       1.44215      0.352340       20.3979       20.4163       17.0372       10.9668       5.89832       3.28712
   4  20 3135.9301    4.2559  1.3348 11.7927 -0.0058  0.0751   0.2054   0.1776    0.8686   0.0000   433.6342      -17.3820      -9.52896      -4.02893       9.58833      -3.72450       26.4501       24.4963       24.2505       17.7600       10.8245       5.73298
   4  22 3407.9904    3.2618  1.6676 12.0827  0.0000  0.0842   0.1540   0.2412    0.3807   0.0000   443.7016      -16.2084       21.1572       13.7972      -12.7504     -0.113387       35.4350       36.1935       30.9357       18.8538       11.0509       5.54277
   4  23 3544.7499    2.6570  2.4394 11.6532  0.0000  0.1091   0.1021   0.3104    0.2523   0.0000   409.6800      -21.0529      -37.0047       6.47145      -20.2487       2.81739       36.1976       46.8257       32.1583       25.9489       12.9643       7.17206
   4  24 3681.4512    2.3722  3.8903 10.9694  0.0000  0.1419   0.0740   0.3483    0.2196   0.0000   449.2349       34.7559       2.83772       1.45869       8.53709       4.15380       49.5539       56.5974       46.2106       33.0694       18.5032       10.1446
   4  25 3818.9779    2.0486  4.2668 10.8445  0.0088  0.1461   0.0636   0.3870    0.1830   0.0000   574.6919       49.3581      -28.8798       47.2216       40.5415      -3.55587       57.5021       61.1982       51.0475       35.6197       19.7827       10.6724
   5  11 1960.5824    0.5921  0.2765  9.5023  0.0000  0.0273   0.0474   0.0645    0.0957   0.0000   433.9045      -18.6333       6.57081       2.84779       2.94152      -3.35723       7.40122       7.96727       8.33264       5.95428       3.79015       2.45929
   5  12 2098.5041    0.6817  0.5521  9.6997  0.0000  0.0408   0.0405   0.1000    0.1270   0.0000   429.5596      -23.9781       8.98620       13.6645       5.54534      -5.27774       13.8363       15.1846       13.4119       9.89741       6.41795       3.65416
   5  13 2235.4003    0.9757  0.6196 10.0246  0.0000  0.0477   0.0560   0.1083    0.1597   0.0000   431.6625      -8.51579       14.9532       16.8167      -7.86119       1.24378       15.7571       14.1357       10.9076       12.2174       8.88793       5.12399
   5  14 2371.0939    1.2987  0.9559 10.3295  0.0000  0.0545   0.0598   0.1300    0.2203   0.0000   428.7046       3.09895       23.9224       7.66025      -13.7893     -0.320443       17.8724       19.2406       17.0412       13.7932       9.16821       5.27707
   5  15 2506.0124    1.8245  0.9777  9.8586  0.0000  0.0486   0.0818   0.1222    0.5846   0.0000   436.0539      -25.9772       9.56536       9.91037      0.336700      -2.63495       14.2783       15.6692       14.3548       11.2872       8.11406       4.44187
   5  16 2641.0983    2.3014  0.9667 11.0453  0.0000  0.0566   0.1088   0.1359    0.4218   0.0000   440.0836       45.3240      -1.74589       19.1455      -4.09291       5.25412       15.0881       18.1037       16.9783       12.0641       7.52993       4.78257
   5  19 3049.8412    4.6120  0.7992 11.4681  0.0021  0.0506   0.2130   0.1535    1.4531   0.0000   411.4790       14.5902       12.8354       7.66510      -4.79029     -0.161034       18.6170       19.3339       16.2053       12.8720       8.73365       4.72424
   5  23 3596.6025    2.6743  3.3108 10.6554  0.0000  0.1223   0.0740   0.3066    0.4388   0.0000   422.9821       9.28317       3.41665      -9.24523      -4.78660      -7.20576       37.1431       45.2954       37.5517       30.5277       18.6584       11.6295
   6   9 1727.7613    0.2867  0.2418  9.0331  0.0000  0.0295   0.0242   0.0711    0.0717   0.0000   431.1906      -10.3756       16.5471       2.87381      -5.27507      0.201872       6.85053       7.71102       7.69374       5.89811       5.06729       2.87804
   6  10 1866.1101    0.3592  0.2944  9.2272  0.0000  0.0342   0.0255   0.0671    0.0801   0.0000   423.6488      -18.7737      -1.73105      -3.99210     0.0408835       3.10487       7.52691       7.46642       8.57451       8.83066       3.90434       3.80318
   6  11 2004.0023    0.5756  0.4217  9.3724  0.0000  0.0363   0.0356   0.0756    0.1123   0.0000   427.6907      0.840474       6.70910       7.54827      -9.82517       4.11785       11.6035       13.1198       12.7759       9.14675       6.22744       4.13083
   6  12 2142.4978    0.6778  0.7109  9.6010  0.0000  0.0460   0.0341   0.1127    0.1340   0.0000   434.7225      -7.28619       24.8598       2.97964      -2.57795       9.90725       11.6191       14.5775       13.2443       9.42613       7.79860       4.48779
   6  13 2279.7247    1.1456  0.6639  9.8987  0.0008  0.0536   0.0552   0.0900    0.1602   0.0000   431.7360       13.9683       26.1842       13.4757      -6.23833       1.37298       19.3255       22.6360       20.4013       14.4095       9.18755       4.73187
   6  14 2415.4423    1.4472  0.7075 10.6890  0.0000  0.0467   0.0672   0.0942    0.1570   0.0000   422.2643       17.8680       3.59434      -5.34622      -18.6175      -7.73664       14.5732       14.9053       12.1627       11.8164       9.59710       5.73081
   6  15 2551.1073    1.9164  0.9062 11.4115  0.0000  0.0481   0.0888   0.1357    0.1446   0.0000   447.3821      0.147513       15.4015      0.205550      -3.50989       2.78843       12.1121       15.2127       12.2277       10.1947       10.6681       6.83391
   6  16 2687.0586    2.5596  0.7077 11.7375  0.0000  0.0379   0.1283   0.1143    0.1716   0.0000   435.6371      -9.39638       12.9367       4.15317      -5.77789       8.59120       8.27488       11.0962       8.40836       8.17786       6.06946       3.95096
   6  17 2823.6557    3.1177  0.7768 11.9997  0.0000  0.0611   0.1481   0.1185    0.1926   0.0000   425.2415      -6.39302       9.34789     -0.394665      -2.85158      -4.89758       25.7076       29.3727       24.2322       17.3977       10.6772       6.56243
   6  18 2960.6193    3.4901  0.8158 12.2669  0.0000  0.0436   0.1513   0.0983    0.2091   0.0000   432.6476       5.24921      -3.09216     -0.295720      -4.86640       5.53976       10.5576       13.1980       12.2233       10.0669       6.48952       4.65791
   6  19 3097.2361    4.2336  0.8099 12.4586  0.0000  0.0447   0.1833   0.0971    0.2553   0.0000   442.1143       27.6809       7.40255       1.74794       9.01544      0.141694       11.0048       12.4101       11.3984       10.1457       7.31633       4.96916
   6  20 3233.9745    4.0617  1.3293 11.7416  0.0000  0.0608   0.1515   0.1491    0.5534   0.0000   436.5307       16.1728      -3.73634      -1.62717      -6.69520   -0.00527324       13.6623       17.8928       14.7996       13.0869       9.32594       6.24284
   6  21 3370.9739    3.4343  2.0408 11.2355  0.0070  0.0779   0.1021   0.2093    0.4272   0.0000   448.8847       9.29190      -8.06410      -8.14901      0.870315      -5.99910       18.1094       21.8677       20.1198       17.1582       12.5524       8.62633
   6  22 3508.0304    2.8445  2.5934 11.4862  0.0000  0.0887   0.0827   0.2533    0.2632   0.0000   419.7395       22.1193       70.3488      -3.82437      -12.4774      -7.51964       23.3494       25.1574       24.3058       22.1545       15.5398       10.7046
   6  23 3646.0286    2.4284  3.3194 10.8209  0.0000  0.1091   0.0632   0.2972    0.2759   0.0000   474.2945       7.61564       2.13258       26.2688       17.5060       3.19045       25.5235       33.0843       29.7044       24.0732       18.2063       11.5445
   7   7 1483.3271    0.1764  0.1977  8.8344  0.0000  0.0302   0.0172   0.0660    0.0578   0.0000   429.6925       2.17211       23.3305       5.21376      -6.25518       2.83322       6.53149       7.06859       6.66319       6.02409       5.05416       4.26273
   7  11 2045.7988    0.6195  0.4727  9.4261  0.0000  0.0318   0.0324   0.0704    0.0979   0.0000   431.0321     -0.974619     -0.390054      -2.02831      0.306835       3.95105       6.79175       8.05556       7.82466       6.06901       5.37437       4.30175
   7  12 2184.6177    0.8691  0.6930  9.6201  0.0000  0.0416   0.0375   0.0922    0.1351   0.0000   430.6938       8.66752       33.1725      -4.64260      -2.78873      0.889422       11.5056       14.1887       14.0102       12.0296       7.86545       4.74932
   7  13 2322.0168    1.0875  1.0095 10.0364  0.0000  0.0485   0.0421   0.1296    0.1856   0.0000   425.0970       16.9945       4.71709      -3.12691      -3.52313     -0.115287       9.82634       12.3634       11.4305       9.73269       8.10422       5.77587
   7  14 2458.1984    1.6111  0.8205 10.6031  0.0000  0.0384   0.0655   0.1088    0.1686   0.0000   435.8180      -5.90713       25.6682      -5.12936       7.72975       5.12331       9.76264       11.1315       9.71543       8.11966       6.65775       5.50220
   7  15 2594.2578    2.0924  0.8402 11.4476  0.0000  0.0407   0.0880   0.1126    0.1480   0.0000   421.3894      -25.4072       21.1213      -1.73318      -1.75912       2.10169       8.72354       10.0480       9.80051       8.24267       7.12419       5.01601
   7  16 2731.1083    2.5892  0.6454 12.0800  0.0000  0.0369   0.1147   0.0856    0.1326   0.0000   436.3524      -5.31917      -2.96374       15.9685       6.61305      -1.99246       8.12865       9.77474       8.44261       7.32257       6.78394       5.36575
   7  17 2868.3510    3.1963  0.8519 12.1861  0.0000  0.0385   0.1295   0.1080    0.1495   0.0000   424.0256      -1.63477       10.3880       16.9332       6.07919      -9.03575       8.35385       9.78832       9.51642       8.66171       6.40034       4.48620
   7  18 3005.6154    3.7585  0.8215 12.7878  0.0000  0.0398   0.1551   0.1011    0.1372   0.0000   430.2036       2.34374       18.2472      -11.6375      -4.24145       3.85817       8.25490       10.9084       9.16260       8.48490       6.67576       4.60813
   7  19 3142.7751    4.2843  0.8194 12.5004  0.0000  0.0401   0.1742   0.0953    0.1876   0.0000   418.3321       8.12643       14.9685       13.9894      -4.37874      -1.93535       10.3617       12.0757       10.3236       9.40049       6.91618       4.90258
   7  20 3279.7823    3.9646  1.2021 12.5955 -0.0026  0.0513   0.1464   0.1247    0.2224   0.0000   448.4796       8.46067      -1.07919       6.73059      -9.64672      0.148766       10.7622       13.8797       12.8155       10.7493       8.39719       5.93090
   7  21 3417.3735    3.2541  1.9274 11.9413  0.0000  0.0690   0.1052   0.1755    0.1968   0.0000   430.1403       3.62719       48.3359      -30.7821       23.1477       8.31718       13.9731       18.2240       16.8947       14.5786       11.2959       7.92622
   7  22 3555.3906    2.7650  2.7446 11.0472  0.0000  0.0793   0.0671   0.2213    0.2099   0.0000   419.0621      0.692755       21.2815       19.9145       3.50060       28.0290       16.9571       20.7716       19.2484       17.2216       13.3691       10.0995
   7  23 3693.5951    2.2684  3.7566 10.7876  0.0000  0.0986   0.0493   0.2827    0.1591   0.0000   432.8055       46.3689      -15.7078       4.67057       5.66983      -7.07373       21.8046       27.3399       25.4095       22.8942       16.7493       12.1116
   7  24 3832.0490    1.9253  5.2116 10.5156  0.0000  0.1285   0.0388   0.3812    0.1254   0.0000   433.4535       7.62151      -11.7347       19.0482       18.1376       5.68589       27.9079       32.1432       31.8713       27.5880       22.7683       16.1097
   7  26 4109.3353    1.2753  7.8277 10.1349  0.0000  0.1842   0.0257   0.5453    0.0831   0.0000   398.7867       87.0478       54.0283      -6.68655      -30.3094       5.02760       39.9861       47.4074       47.2578       41.3235       32.4430       23.0121
   8   9 1806.1800    0.3682  0.3753  9.1216  0.0000  0.0400   0.0231   0.0727    0.0838   0.0000   441.5122       5.16543       21.1033     -0.434199      -6.43097      -2.76117       9.06842       12.0960       9.47506       7.12816       6.43658       5.77693
   8  11 2086.1210    0.6981  0.5069  9.5968  0.0000  0.0345   0.0324   0.0670    0.0980   0.0000   442.7383      -8.07722       10.1802       5.40149      -5.22814      -2.56875       6.48312       6.95121       9.05028       6.78517       5.20137       5.14300
   8  12 2225.1962    0.9160  0.7392 10.1804  0.0000  0.0375   0.0411   0.0946    0.1165   0.0000   431.4851      -2.40353       7.85159       4.45449     -0.655274       4.11877       7.50856       9.40250       9.09342       8.60380       6.54346       4.41452
   8  13 2362.8181    1.2966  0.9395 10.2544  0.0000  0.0408   0.0487   0.1155    0.1557   0.0000   434.8870       2.73172      -2.48124      -11.5949       14.2258      -1.20510       7.50361       8.67270       9.28720       8.06529       6.48431       5.02505
   8  14 2499.3964    1.7794  0.7880 10.9345  0.0000  0.0360   0.0686   0.0881    0.1403   0.0000   450.0925       5.44611       6.34349      -19.4567       13.5202       8.73902       6.83263       8.22275       7.73165       6.91528       6.09536       4.66730
   8  15 2636.0962    2.3105  1.0081 11.1491 -0.0017  0.0433   0.0797   0.1047    0.1891   0.0000   425.1760       5.12772     -0.465222     -0.597468     -0.108360      -1.06444       8.67742       9.68724       8.94205       8.42298       7.26385       5.86586
   8  16 2773.7465    2.8778  0.8023 11.7370  0.0000  0.0347   0.1100   0.1040    0.1773   0.0000   441.2622      -6.05083       9.50630       10.4838       2.36023       1.71581       7.04595       8.38026       8.47693       7.44344       5.62292       4.44436
   8  17 2911.5323    3.5370  0.7752 12.4244  0.0000  0.0370   0.1307   0.0850    0.1509   0.0000   443.9332       3.09073      -1.00268      -2.87610       2.07659       10.0273       8.10903       9.54434       9.94007       8.62827       6.87991       4.64534
   8  18 3049.2460    3.9172  0.8883 12.8008  0.0000  0.0390   0.1463   0.1096    0.1466   0.0000   440.2224      -13.9894      -5.97553       9.25812       12.1376      -5.73553       7.81608       8.73647       8.86267       8.23595       6.40839       5.12377
   8  19 3186.7044    4.0922  0.8391 12.9843  0.0000  0.0393   0.1571   0.1057    0.1352   0.0000   447.9950       6.39967       18.0618       14.8398       7.51224       1.28758       7.99215       10.2914       9.43607       8.54482       6.56514       4.75608
   8  20 3324.3439    3.5047  1.4686 12.5222 -0.0003  0.0569   0.1118   0.1529    0.1385   0.0000   460.0434       9.68147       36.3175       3.28699       1.45802       3.88316       11.7949       15.8480       14.3530       13.6369       10.6741       6.74222
   8  21 3462.5293    2.9429  1.9803 12.1156  0.0000  0.0691   0.0825   0.1758    0.1129   0.0000   451.7148      -8.05339       19.2748       2.87615       1.71453      -6.36432       12.8571       14.7861       13.7748       13.5996       11.2743       8.79900
   8  22 3600.6134    2.4341  2.8676 11.4899 -0.0004  0.0899   0.0599   0.2234    0.1172   0.0000   415.7560       26.2774       7.16688      -27.8595       4.91010      -4.67559       15.5805       22.2629       18.9894       18.6407       13.8890       11.1045
   8  23 3739.6446    2.0864  4.0241 10.8523 -0.0091  0.1010   0.0423   0.2896    0.1102   0.0000   467.7775      -9.28717       18.6594       28.6501       12.4901       21.2323       20.0186       24.4181       24.3038       21.2667       17.6082       12.8565
   8  25 4017.4165    1.4676  6.3944 10.3480  0.0000  0.1590   0.0276   0.4173    0.0818   0.0000   440.6729       81.4014     -0.875229      -10.8077      -30.7346      -27.8051       27.6838       35.1769       35.4027       31.9253       25.6392       18.5329
   8  26 4156.3313    1.2355  7.9590  9.9946  0.0000  0.1834   0.0230   0.4951    0.0790   0.0000   463.6355       81.7206       35.0392      -34.9468       21.5613       16.0156       34.0960       43.8461       41.4720       37.9423       30.8259       23.6571
   9   8 1702.4389    0.2963  0.2312  9.0146  0.0000  0.0212   0.0211   0.0539    0.0559   0.0000   435.8277     0.0372440       9.68004     0.0534784       1.65858      -1.59282       3.50636       4.32231       3.77853       3.85330       3.21850       2.94832
   9   9 1843.6228    0.4515  0.3014  9.1575  0.0000  0.0223   0.0259   0.0529    0.0726   0.0000   433.6923      -1.87815       11.3832       5.08125       5.75544      -3.04072       4.29129       5.29857       5.95092       5.45143       4.03322       3.25280
   9  10 1984.1555    0.5778  0.4460  9.2181  0.0000  0.0348   0.0293   0.0660    0.1171   0.0000   440.6612      0.780968       10.8919      -8.30912       1.40145       5.34686       4.72422       8.20176       6.13848       7.39259       4.06335       4.71015
   9  11 2125.0293    0.7492  0.7433  9.6445  0.0000  0.0372   0.0299   0.0914    0.1332   0.0000   439.9977       4.01957      0.919601       5.36457      -5.36791       1.26385       6.11290       7.88239       7.53426       6.85386       5.75284       4.53635
   9  12 2264.5004    1.1218  0.7059 10.0948  0.0000  0.0325   0.0452   0.0785    0.1253   0.0000   443.3551      -5.84276       3.84869      -3.09533       1.56415     -0.413969       5.70812       7.06585       7.04857       6.27361       5.56808       3.97346
   9  13 2402.3133    1.4662  0.8705 10.2762  0.0000  0.0477   0.0522   0.0951    0.1471   0.0000   432.8033      -12.2958       9.06483     -0.406663       7.85462      -2.96077       11.5182       13.8620       12.7875       9.47999       7.31060       5.28126
   9  14 2539.5236    1.9825  0.8149 10.9124  0.0000  0.0429   0.0745   0.0943    0.1429   0.0000   420.5941      -11.7106       12.2981      -1.29787       6.58330      -5.69641       10.5917       13.4691       11.9395       9.40066       6.85209       4.78487
   9  15 2676.9540    2.6113  0.7801 11.4193  0.0000  0.0340   0.0945   0.0783    0.1506   0.0000   439.3174       21.7270       21.4694      -4.55135       6.91073       3.90577       5.55338       7.11854       6.84341       6.71648       5.32927       4.22941
   9  16 2815.1655    3.0375  0.8196 11.7547  0.0000  0.0335   0.1100   0.0877    0.1618   0.0000   443.4238       1.49216       7.70068     -0.252540       1.44982      0.377160       6.44320       7.21100       6.87341       6.74223       5.71978       4.48000
   9  17 2953.5138    3.6842  0.7006 12.3431  0.0000  0.0349   0.1390   0.0778    0.1476   0.0000   425.5603      -2.57246       12.2052      -1.64075       7.67114       5.75696       5.13873       7.20414       6.51252       6.20002       5.48732       4.19888
   9  18 3091.4082    3.9921  0.8016 12.5337  0.0000  0.0332   0.1443   0.0834    0.1419   0.0000   429.9198      -3.30655       2.03990       9.65528       15.7389       1.15532       5.69802       6.97289       6.69867       6.28782       5.50038       4.16525
   9  19 3229.4638    3.8224  1.1959 12.9721  0.0112  0.0456   0.1279   0.1286    0.1432   0.0000   441.8566       9.65162      -3.38398       1.38094      -2.37459       11.7895       8.10597       10.0150       9.41921       8.64429       7.58714       5.93194
   9  20 3367.6630    3.1909  1.6805 12.5279  0.0000  0.0583   0.0930   0.1544    0.1045   0.0000   427.1738       5.62297       20.1711      -5.90782       11.5951      -2.92993       10.2896       12.2739       12.5991       11.3177       9.68325       7.74568
   9  21 3506.2292    2.7252  2.3037 12.0256  0.0000  0.0682   0.0706   0.2007    0.0892   0.0000   452.5324      -20.6154      -2.66111       16.2330       16.6951      0.733671       12.0715       14.7142       14.7955       13.2192       11.6155       9.02207
   9  22 3645.2096    2.3276  3.1083 11.4731  0.0046  0.0877   0.0531   0.2232    0.0834   0.0000   434.2920       11.5587       11.4600       26.9393       4.41271       11.3634       13.4525       18.2556       16.6878       16.3339       13.2109       11.0044
   9  23 3783.9994    1.9428  4.4821 11.0563  0.0000  0.1027   0.0386   0.3001    0.0767   0.0000   450.5981       8.90822      -6.00698       21.8678       3.85051     -0.732202       18.3330       22.4260       22.4524       19.9326       17.6787       13.6688
   9  24 3923.3630    1.5932  5.8468 10.6401  0.0000  0.1366   0.0299   0.3645    0.0729   0.0000   437.3444       60.2209       15.3242       13.0928      -1.77470       1.57471       21.4005       28.2174       27.7900       25.5514       21.8829       16.6697
  10   9 1879.9642    0.3964  0.4733  9.0747  0.0000  0.0307   0.0199   0.0818    0.0704   0.0000   436.2208      -1.16824       16.2251       2.49836       4.23535       3.36321       4.32054       5.00087       5.92416       5.50034       4.34467       3.52994
  10  10 2021.4339    0.6160  0.5604  9.2185  0.0000  0.0289   0.0256   0.0682    0.1057   0.0000   430.7332       7.59930       10.1967       1.13507       9.43335       2.99383       4.28751       5.30816       5.64577       4.94769       4.40862       3.84613
  10  11 2162.8432    0.8516  0.6110  9.7489  0.0000  0.0305   0.0351   0.0753    0.1394   0.0000   437.3174       7.17982       9.57635       9.74720       3.60844       6.08041       5.72622       7.18876       6.87295       6.44771       5.58167       4.33937
  10  12 2302.8417    1.0973  0.7232 10.4069  0.0000  0.0323   0.0429   0.0869    0.1373   0.0000   439.9635      -3.31522       6.80587       7.63846      -1.77686      -3.97569       5.17747       6.70511       6.41270       6.97807       5.30815       4.29223
  10  14 2578.5988    1.9968  0.7761 11.2197  0.0000  0.0329   0.0708   0.0790    0.1217   0.0000   435.4442       14.8984       20.4410     -0.301653      -3.58991       4.15946       4.83977       6.19459       6.05092       5.87846       5.20976       4.07574
  10  15 2716.9590    2.5016  0.7612 11.5116  0.0000  0.0313   0.0883   0.0753    0.1302   0.0000   431.4896       3.44760       17.5029       8.06509      0.108652      -1.25958       4.76052       5.52896       6.05743       5.65166       4.73926       3.81706
  10  16 2855.6842    3.3286  0.8012 11.9065  0.0000  0.0357   0.1183   0.0799    0.1358   0.0000   433.6738      -2.13913       13.6194       2.75170       7.75682     -0.147585       4.60558       7.16331       5.95221       6.22879       5.10913       4.00404
  10  17 2994.4296    4.1567  0.7400 12.3495  0.0000  0.0302   0.1472   0.0749    0.1395   0.0000   440.6488       8.18103       10.0786       1.59040       3.85093      -2.21649       4.35137       5.66164       5.78919       5.28040       4.53261       3.56333
  10  18 3132.8228    4.0739  0.9671 12.3300  0.0005  0.0381   0.1282   0.0825    0.1664   0.0000   438.3178      -1.51150       2.95371       1.25577      -3.40524      -4.46613       5.80529       6.79998       6.87128       6.66094       5.79448       4.97894
  10  19 3271.2742    3.8051  1.2294 12.4289  0.0000  0.0448   0.1143   0.1025    0.1525   0.0000   424.3253      -3.60220       8.02292       8.48381       3.55671       3.75305       6.63204       8.42303       8.43148       7.89976       6.86739       5.62839
  10  20 3410.0938    3.2715  1.8560 12.1940  0.0000  0.0557   0.0867   0.1434    0.1047   0.0000   434.1425       12.0369       34.4225       9.88862      -23.7264       1.72569       8.49556       10.9112       10.6249       10.1432       8.90532       7.00396
  10  21 3549.0727    2.5970  2.6563 11.7331  0.0000  0.0687   0.0574   0.1881    0.0789   0.0000   427.5550      -8.28749       19.8583       9.62584      -10.1327      0.161340       10.6221       13.0330       12.8477       12.5055       10.4773       8.90228
  10  22 3688.5085    2.0639  3.7162 11.3906  0.0000  0.0930   0.0429   0.2546    0.0648   0.0000   434.0135      0.240078       4.67811      -2.32755       7.24366      -9.03274       13.0463       17.2287       16.9153       16.0572       13.8659       11.5515
  10  23 3827.6581    1.7989  4.7955 10.9919  0.0000  0.1090   0.0350   0.2947    0.0655   0.0000   429.3454       21.3562       33.4199      -8.87105      -9.05482       43.1734       16.3830       20.1026       20.8926       19.7119       16.7183       14.0162
  10  24 3967.6991    1.4654  6.1783 10.5637  0.0000  0.1347   0.0268   0.3669    0.0632   0.0000   440.4244       44.9774       14.9494      -35.3349       45.0352      -15.6519       21.0757       24.7819       26.3768       24.0686       21.9288       17.6501
  10  25 4107.0179    1.1948  7.5041 10.3420  0.0000  0.1574   0.0222   0.4768    0.0562   0.0000   452.9250       52.8032       12.1337      -32.8685       16.8051       3.88027       23.7173       30.2629       29.5708       29.1425       24.7773       20.4428
  11   6 1477.1356    0.1342  0.1388  8.8374  0.0000  0.0341   0.0142   0.0599    0.0442   0.0000   436.7764       1.22411       10.6346      0.985231      0.909646   -0.00601203       5.20856       4.44568       4.19142       4.14972       5.11521       3.67036
  11   8 1772.1989    0.3379  0.2493  9.0884  0.0000  0.0191   0.0226   0.0530    0.0552   0.0000   434.2853      0.964545       16.8311      0.599821       3.65211      0.372320       2.98496       3.51474       4.14215       4.04981       3.59165       2.62560
  11   9 1915.3958    0.4641  0.4419  9.1452  0.0000  0.0263   0.0210   0.0584    0.0703   0.0000   435.9580       1.60184       20.1550      -4.88629      -2.55086      0.692447       3.72057       4.06346       4.24672       4.62173       3.49792       3.24780
  11  10 2057.9929    0.6746  0.5301  9.3547  0.0000  0.0306   0.0279   0.0629    0.0895   0.0000   444.5202       1.14117       13.4382       5.94307      -2.56930       2.21593       4.81724       5.96948       6.60251       6.00237       5.23858       4.10315
  11  11 2199.8369    0.8343  0.6493  9.6641  0.0000  0.0330   0.0307   0.0684    0.1288   0.0000   435.1134       3.25339       29.9856       3.67849       1.73017      -3.62862       5.37721       7.62802       7.43499       7.38668       5.88840       4.47885
  11  12 2339.9992    1.2508  0.9389 10.0074  0.0000  0.0368   0.0426   0.0898    0.2501   0.0000   435.8420       4.09841       7.33584    -0.0829663       4.75796      -4.92149       4.92526       6.76573       6.79141       6.82400       6.13299       4.79260
  11  13 2478.4545    1.6786  0.7658 10.7823  0.0000  0.0308   0.0577   0.0790    0.1805   0.0000   442.3553      -2.29455       7.65711     -0.739645       3.90843       4.82201       4.30601       5.35763       4.94079       4.96050       4.56321       3.86650
  11  14 2616.8771    2.1439  0.8568 11.4416  0.0000  0.0336   0.0735   0.0865    0.1344   0.0000   434.7246       6.64972       14.8224      -1.18340      -1.11558       6.10550       4.51308       5.86728       5.68576       5.50834       4.81662       4.00050
  11  15 2756.1349    2.6602  0.7394 11.9953  0.0000  0.0315   0.0930   0.0753    0.1138   0.0000   439.8745       4.76874       16.5369       12.5177      -3.83015      -4.28474       4.33515       5.03668       5.26504       5.47781       4.42563       3.54403
  11  16 2895.4138    3.4054  0.8235 12.2484  0.0000  0.0305   0.1113   0.0785    0.1259   0.0000   437.5076      -6.64686       7.64493      -1.84151      -5.21709      -1.15211       4.52589       5.87474       6.13567       5.94030       4.77851       4.28578
  11  17 3034.4992    3.8846  0.9633 12.1783  0.0000  0.0349   0.1179   0.0871    0.1544   0.0000   434.5069       3.87877       13.4740      -10.4288      0.753066       7.26291       4.84932       6.64212       6.61063       6.19215       5.13675       4.26569
  11  18 3173.4280    4.2414  0.8819 12.5484  0.0000  0.0322   0.1379   0.0841    0.1381   0.0000   435.9124       10.4398       12.4328     0.0473458      -1.70676       4.44795       4.33793       5.86131       5.12176       5.40880       4.90668       3.86520
  11  19 3312.2385    3.5907  1.3932 12.4589  0.0000  0.0473   0.0997   0.1148    0.1199   0.0000   446.3543      -5.66519       5.03389      -5.93918      -2.92018       4.25082       6.29391       8.91438       8.42725       8.09928       7.34332       5.60460
  11  20 3451.4963    3.2048  2.1282 11.6928  0.0000  0.0542   0.0708   0.1460    0.0986   0.0000   432.8233      -3.19973       20.2469       4.58902       2.66653      -9.59381       7.20016       9.64808       9.40984       9.21581       7.83160       6.55276
  11  21 3591.0962    2.5199  3.0358 11.4511  0.0000  0.0724   0.0501   0.1882    0.0720   0.0000   437.4555       13.2913       24.9052       18.8346      0.823831      -13.2983       9.68187       12.8213       13.3472       12.3846       10.8544       9.00031
  11  22 3730.6034    2.0078  3.9644 11.3130  0.0000  0.0976   0.0393   0.2334    0.0609   0.0000   451.8173       18.7532      -17.6914       13.7268       13.1744       10.3038       12.4509       17.5268       16.8274       16.3664       14.6967       11.3533
  11  23 3870.8928    1.6614  4.9933 10.8458  0.0000  0.1051   0.0310   0.2869    0.0606   0.0000   434.7012      -34.8090       28.5055       41.7715      -6.30125       3.66548       14.8183       18.9789       19.1244       18.7111       16.4168       13.4710
  11  24 4010.4452    1.3771  6.7059 10.5346  0.0000  0.1350   0.0246   0.3824    0.0561   0.0000   421.6447       16.4281       58.5587       28.3091      -4.09144      -27.0709       18.4468       23.2245       23.7594       22.9587       20.1503       17.3266
  12   7 1660.2189    0.2171  0.2288  8.9095  0.0000  0.0244   0.0142   0.0498    0.0495   0.0000   437.6485      0.744595       16.0194      -2.04420      -4.11510       4.89801       2.87689       3.66734       3.33168       3.64860       3.53971       2.69062
  12   8 1805.8265    0.3764  0.2889  9.0066  0.0000  0.0204   0.0206   0.0487    0.0560   0.0000   439.4039      -6.68552       11.6842      0.277839      -2.51716     -0.515056       2.51339       3.20549       3.40310       2.91514       2.87341       2.78097
  12   9 1949.9698    0.4734  0.4259  9.2401  0.0000  0.0272   0.0217   0.0593    0.0636   0.0000   433.0264      -2.07192       2.93602       1.77637      -2.42242     -0.173041       3.80413       4.54429       4.38072       4.06929       3.64498       3.32513
  12  10 2093.6117    0.7011  0.6354  9.3857  0.0000  0.0301   0.0262   0.0729    0.0906   0.0000   439.1974       3.65989       18.2601      -6.08162      -3.41300       3.19583       3.59887       4.23095       4.59812       4.74634       4.04793       3.52639
  12  11 2235.8268    0.9343  0.5752  9.9768  0.0000  0.0275   0.0367   0.0691    0.0930   0.0000   438.8170       5.43965       9.11512      -1.86730      -1.42668       2.49596       3.23665       4.37622       4.07316       4.38922       3.38703       3.24389
  12  12 2376.2897    1.3585  0.9432 10.0777  0.0000  0.0338   0.0421   0.0924    0.1926   0.0000   436.5193       1.98354       10.1023      -6.22141       4.87503       4.71555       4.51820       6.65459       6.03375       6.52809       5.29251       4.83597
  12  13 2515.4386    1.8466  0.9459 10.3897  0.0000  0.0357   0.0591   0.0838    0.3193   0.0000   440.0380       3.67015       15.7208       3.73671       1.83168      -4.17297       4.22958       6.18922       5.75842       6.14777       5.07576       4.33178
  12  14 2654.5346    2.5674  0.8926 10.8365  0.0000  0.0313   0.0836   0.0780    0.3384   0.0000   433.7490      -6.63757       5.86894       7.39586       2.17442     0.0140242       4.13352       5.42120       5.38435       5.09143       4.76294       3.92885
  12  15 2794.4843    2.8839  0.8022 11.8015  0.0000  0.0343   0.0906   0.0755    0.1543   0.0000   440.5112      -8.28036       23.7639       3.90813      -3.22183       4.50758       5.89104       7.50304       7.48978       6.76753       6.25887       5.36628
  12  16 2934.3517    3.6894  0.7668 12.2980  0.0000  0.0284   0.1207   0.0727    0.1195   0.0000   439.3781     0.0256291       12.9404       3.25776      -4.69676       3.47779       4.22689       5.17240       5.08437       4.49808       4.21486       3.63768
  12  17 3073.7565    3.9577  0.8577 12.6828  0.0000  0.0324   0.1263   0.0776    0.1148   0.0000   445.5243      -5.77792       12.5641      -3.02594       2.54985       1.58894       3.87367       5.39661       5.18844       4.78857       4.73665       3.85284
  12  18 3213.1599    3.9438  0.9927 12.7303  0.0000  0.0361   0.1216   0.0887    0.1262   0.0000   433.0475       5.59817       11.1956      -3.13842       1.66918      -3.32195       4.79360       6.35830       6.17985       6.40639       5.27479       4.63916
  12  19 3352.7123    3.5210  1.5152 12.2215  0.0000  0.0457   0.0875   0.1134    0.1050   0.0000   447.0347       2.21784       10.5859       1.62317      -1.24934      -4.03906       5.40897       7.08263       7.07943       7.35639       6.13007       5.39265
  12  20 3492.4238    2.9279  2.1829 11.5472  0.0000  0.0530   0.0622   0.1417    0.0916   0.0000   439.9266       18.1987       2.72153      -1.48227       11.6462      -11.5585       6.76548       9.09387       8.54511       8.86880       7.86047       6.76740
  12  21 3632.3489    2.4129  3.3740 11.2632  0.0000  0.0688   0.0448   0.1959    0.0674   0.0000   422.7264    -0.0860306       10.3221      0.366894      -13.4185       14.4845       8.87800       11.0794       11.3959       11.3437       10.3424       8.51985
  12  22 3772.6991    1.9497  4.4987 10.9133  0.0000  0.0882   0.0332   0.2352    0.0609   0.0000   460.8530       8.95709       14.5588      -9.61236       12.2654       5.69808       10.9958       13.9969       14.5724       14.3182       12.7800       10.7869
  12  23 3912.7307    1.5450  5.9854 10.6468  0.0000  0.1172   0.0269   0.3181    0.0572   0.0000   422.6676       73.0025      -6.10870      -51.6219       38.7741       41.6880       13.6369       18.5992       18.5697       18.2228       16.4207       13.7900
  12  24 4053.2949    1.2793  7.4544 10.4305  0.0000  0.1364   0.0222   0.4133    0.0518   0.0000   426.4411     -0.413726       35.1129       23.1227      -24.4402     -0.891546       16.9703       21.0949       22.4467       22.3869       19.4055       16.9602
  12  25 4194.0280    1.1173  9.6351  9.9328  0.0000  0.1636   0.0183   0.4894    0.0579   0.0000   479.4033       10.9680     -0.802170      0.936447       38.1598       11.0711       20.3644       25.8313       27.2496       26.4337       23.8836       20.3902
  12  27 4475.5677    0.7759 13.7183  9.7087  0.0000  0.2785   0.0160   0.8058    0.0489   0.0000   435.6906       79.4693      -12.1799      -12.1798       35.2408       13.9551       33.0948       44.0898       46.0875       44.6595       39.9211       33.0933
  13   6 1541.1341    0.1691  0.1613  8.8289  0.0000  0.0274   0.0132   0.0384    0.0417   0.0000   439.2553       2.49499       8.54904       2.02284       2.08647      -1.95403       2.20332       3.94809       3.14506       3.46554       2.98825       2.59268
  13   7 1692.3547    0.2910  0.2080  8.8729  0.0000  0.0176   0.0175   0.0360    0.0478   0.0000   437.2923      -1.21581       18.2727      -4.92330      -3.96126     -0.205042       2.17219       2.63394       2.85481       2.21409       2.46163       2.23042
  13   8 1838.6439    0.4117  0.2910  9.0698  0.0000  0.0178   0.0205   0.0430    0.0599   0.0000   436.2273      -8.01274       16.3860      -1.31926       1.00125      0.176484       2.30008       2.54547       3.07259       2.99852       2.44786       2.14876
  13  10 2128.4755    0.7966  0.5370  9.6948  0.0000  0.0245   0.0297   0.0589    0.0786   0.0000   430.5036      -3.37872       12.0978      -1.74225       1.83411      0.542555       3.16681       3.36570       3.91948       4.12065       3.39601       2.97067
  13  11 2271.1034    1.0491  0.7704  9.9220  0.0000  0.0300   0.0331   0.0693    0.1068   0.0000   439.7498      -1.91278       4.69288       4.36612       7.73239      -2.15740       3.69963       4.81459       4.80569       4.66405       4.06455       3.57293
  13  12 2411.7671    1.4224  0.8343 10.3159  0.0000  0.0291   0.0447   0.0740    0.1277   0.0000   442.3702       5.06130       12.3402      -4.81110      -6.57137       1.49515       3.59987       4.60129       4.78021       4.80423       4.43422       3.63581
  13  13 2551.6801    1.9330  0.8353 10.9139  0.0000  0.0315   0.0592   0.0789    0.1693   0.0000   433.9887      0.220640       9.33781       1.56970      -1.08636       4.15232       3.37334       4.70529       4.98489       4.82399       3.96661       3.94092
  13  14 2691.6140    2.4212  0.8880 11.4473  0.0000  0.0350   0.0813   0.0791    0.2129   0.0000   439.9393      -2.71896       8.38861       3.72588      -5.56944       3.00158       3.58731       5.26909       4.92118       4.67280       4.63246       4.12718
  13  15 2832.0973    3.2904  0.7902 11.6188  0.0000  0.0306   0.1057   0.0644    0.2513   0.0000   435.8415      -2.34686       22.6403       3.99666      0.594149      -3.78901       4.09373       4.45922       4.28876       4.75490       4.45043       3.87524
  13  16 2972.5365    3.6370  0.9719 12.1746  0.0000  0.0307   0.1036   0.0846    0.1918   0.0000   437.3381       5.56687       9.72674     -0.684217      -1.04636       6.26494       3.65353       4.51536       4.75614       4.44267       4.39624       3.69676
  13  17 3112.4485    3.9008  0.9708 12.6370  0.0009  0.0321   0.1130   0.0882    0.1251   0.0000   440.0561       6.37394       10.0649       4.71987       3.21193       1.38689       3.61851       4.89272       4.87187       4.73891       4.67637       3.80742
  13  18 3252.2993    3.7221  1.1459 12.7059  0.0000  0.0370   0.1033   0.1016    0.1237   0.0000   439.4167       2.77076       11.0197       6.63221      -4.72935       5.19878       4.18060       5.50359       5.64723       5.75984       5.18412       4.43599
  13  19 3392.3396    3.3463  1.6503 12.1159  0.0000  0.0448   0.0786   0.1155    0.1002   0.0000   436.6375       3.22932      -3.40153       14.8128       2.84944     -0.905338       5.56987       7.34554       7.61439       7.67620       6.39249       5.76510
  13  20 3532.4795    2.7648  2.6825 11.5602  0.0000  0.0608   0.0526   0.1526    0.0743   0.0000   440.0815      -3.64782       13.0925      -9.11319       15.0853       4.98867       6.85291       9.14075       9.16492       8.84561       8.53291       7.11195
  13  21 3673.0375    2.2201  3.8207 11.1223  0.0000  0.0760   0.0381   0.1959    0.0625   0.0000   447.2462       3.14323      -1.50838       9.66826      0.173249      -8.40560       8.61410       11.4006       11.9468       12.1345       10.2763       9.07592
  13  22 3813.6813    1.8676  5.3284 10.6174  0.0000  0.0913   0.0282   0.2464    0.0624   0.0000   435.1728       1.80641       54.1549       44.3560       11.1923     -0.136815       10.2348       13.5489       13.6814       13.8000       12.8188       11.1282
  13  23 3954.4263    1.4956  6.2751 10.5245  0.0000  0.1111   0.0244   0.3054    0.0561   0.0000   424.6380       25.6864       11.4238       13.0251       42.5853       8.23842       12.6667       16.5410       17.1321       17.2101       15.7284       13.3044
  13  24 4095.2990    1.2241  7.7829 10.2339  0.0000  0.1310   0.0202   0.3930    0.0542   0.0000   469.6844     -0.410598      -44.2828       11.4235       40.3998      -3.19302       15.4574       19.7182       20.9916       20.2986       18.3250       16.2179
  14   6 1571.5484    0.1738  0.1327  8.8713  0.0000  0.0174   0.0198   0.0573    0.0402   0.0000   435.9903       1.59311       18.0327      -1.83928   -0.00795110      -3.79414       2.87698       3.87017       3.05957       2.54211       4.76689       4.12770
  14   8 1870.7989    0.4162  0.3450  9.1023  0.0000  0.0216   0.0188   0.0459    0.0598   0.0000   439.9534      -3.42663       17.1271      0.576067      -3.59451      -3.82129       2.34248       3.01976       2.87196       2.92739       2.77956       2.34105
  14   9 2017.0102    0.6018  0.4683  9.3873  0.0000  0.0252   0.0222   0.0486    0.0746   0.0000   437.7353      0.164284       10.4490      -6.04118    -0.0885890     -0.614088       3.08764       4.11135       4.18916       3.86678       3.78353       3.21285
  14  10 2162.4933    0.8223  0.7295  9.6225  0.0000  0.0287   0.0263   0.0684    0.0934   0.0000   438.6514      -3.91398       4.39167       8.67469       4.55021       1.84335       3.23722       3.62912       3.96109       4.16491       3.65544       3.23863
  14  11 2305.6984    1.0799  0.7780 10.2039  0.0000  0.0293   0.0342   0.0764    0.0920   0.0000   441.9640       2.79829       13.1451      0.974296       1.13474      0.949291       3.64393       4.70687       4.80470       4.71558       4.31733       3.57080
  14  12 2446.7609    1.5583  0.7549 10.6251  0.0000  0.0276   0.0485   0.0680    0.1045   0.0000   435.5544     -0.566825       20.2660       6.10004      -7.81177       7.59845       3.21635       3.47785       3.85132       3.95114       3.93248       2.99677
  14  13 2587.3388    1.9639  0.9346 11.2263  0.0000  0.0306   0.0574   0.0815    0.1118   0.0000   442.0560      -3.63246       15.0330       1.45097      -5.11415       3.84194       3.40841       4.13404       4.42873       4.31534       4.05486       3.40342
  14  14 2728.1508    2.5459  1.0065 11.2057  0.0000  0.0333   0.0703   0.0760    0.2322   0.0000   440.1211      -5.78905       15.1457      0.852700      -4.52552      0.950337       3.38852       4.66369       4.33989       4.54599       4.21576       3.77865
  14  15 2869.2097    3.3799  0.8318 11.4848  0.0000  0.0279   0.1049   0.0749    0.3144   0.0000   429.5338       1.17605       6.83621       8.20472      -4.08196       5.91334       3.26901       4.23061       4.40748       3.92703       3.93522       3.43902
  14  16 3010.0866    4.1529  0.8157 12.2293  0.0000  0.0281   0.1250   0.0697    0.2281   0.0000   440.7463       5.32803       16.8534       6.24849       2.88167     -0.465337       2.98034       4.09311       4.16472       3.81453       3.98668       3.28073
  14  17 3150.4968    3.8710  1.1381 12.3745  0.0000  0.0352   0.1037   0.0938    0.2065   0.0000   442.4510      -2.79945       10.6032      -3.35798       3.20030       6.75420       3.75766       5.08433       4.87748       4.96637       4.67299       4.11229
  14  18 3290.7639    3.5762  1.4108 12.4180  0.0000  0.0397   0.0890   0.1065    0.1272   0.0000   432.9627       6.98948       21.1855      -8.41641       5.33104       1.42825       4.21260       5.57431       5.69294       5.87438       5.32155       4.62285
  14  19 3431.4462    3.0078  1.7946 12.2327  0.0000  0.0459   0.0693   0.1251    0.0886   0.0000   429.4403       2.44465      -4.28058       14.9828       4.78369       3.31303       5.20876       6.53722       7.08956       6.67438       6.39294       5.75009
  14  20 3572.1567    2.5288  3.0560 11.5167  0.0000  0.0619   0.0454   0.1687    0.0699   0.0000   425.9287      -1.76278       19.1703       17.8084      -9.58165     -0.662233       6.75448       8.56270       9.14839       8.90310       8.50189       7.29977
  14  21 3713.1479    2.0613  4.3320 11.0389  0.0000  0.0775   0.0338   0.2157    0.0604   0.0000   442.8639       19.7636       11.3013      -22.0644     -0.316468      -6.93852       8.61421       10.8849       11.7263       11.5915       11.1005       9.59713
  14  22 3854.0032    1.7156  6.0768 10.4941  0.0004  0.0998   0.0250   0.2671    0.0605   0.0000   453.8502      -7.90164       26.2105       21.8510      -15.7130     -0.734089       10.3588       14.0681       14.2293       14.4160       13.0180       12.0069
  14  23 3995.1449    1.4035  7.2181 10.4190  0.0000  0.1187   0.0221   0.3350    0.0540   0.0000   456.3489       13.1404       34.0177      -25.0853      -22.3794       4.89740       12.7044       17.1201       17.9449       17.4005       16.1438       14.3984
  14  24 4136.3971    1.1352  8.8676 10.1504  0.0000  0.1511   0.0192   0.4170    0.0558   0.0000   403.8972       31.5032       48.5547       49.9976      -11.6875      -8.19556       15.8211       21.3637       22.2560       22.1023       19.9939       18.1666
  14  25 4277.6024    0.9762 10.8869  9.9211  0.0000  0.1793   0.0170   0.5326    0.0531   0.0000   410.5014       31.0810       33.0934       34.5985      -10.1587      -60.7652       19.1146       25.2747       26.6900       26.1448       24.6214       22.0684
  14  26 4419.7826    0.7735 12.9211  9.8840  0.0000  0.2516   0.0159   0.7164    0.0458   0.0000   432.7256      -30.9625       45.3969       14.4792      -3.13099      -11.4076       26.0434       35.1257       36.1241       36.7213       32.8552       29.3020
  14  27 4560.6945    0.6610 14.9690  9.7204  0.0061  0.3129   0.0135   0.8528    0.0407   0.0000   397.9030       2.79715       12.2779       58.5295       25.1562      -30.3913       33.1549       42.0607       46.8271       44.7609       41.4150       36.2500
  15   6 1601.0115    0.2177  0.1775  8.8519  0.0000  0.0151   0.0141   0.0370    0.0405   0.0000   435.6201      -2.67790       12.1757     -0.883526       1.04244      0.487454       1.65959       2.25771       2.36161       2.30773       2.54833       1.94405
  15   8 1902.3111    0.4511  0.5137  8.9989  0.0000  0.0236   0.0167   0.0624    0.0656   0.0000   436.2725     -0.590612       16.6389       5.26322    -0.0110101      -2.53236       2.31402       3.00793       3.52554       2.91153       2.86802       2.75925
  15   9 2049.5920    0.6414  0.6087  9.2844  0.0000  0.0245   0.0215   0.0633    0.0868   0.0000   437.5425      0.169229       5.73899       4.15665       4.47812      -4.00953       2.66081       3.09443       3.64085       3.83175       2.91846       3.28814
  15  10 2195.7980    0.9241  0.6874  9.7264  0.0000  0.0245   0.0288   0.0649    0.0873   0.0000   436.4435     -0.998125       10.9908      -8.82179      -1.22961      -1.05266       2.60718       3.36566       3.57178       3.30567       3.08544       2.91145
  15  11 2339.5038    1.3144  0.7032 10.2144  0.0000  0.0257   0.0395   0.0591    0.0974   0.0000   441.8865      -1.43944       10.3395       1.09450      -1.53526      -3.50871       2.58798       3.24235       3.26003       3.61624       3.29338       2.74244
  15  12 2481.0348    1.6892  0.8157 10.9601  0.0000  0.0281   0.0495   0.0746    0.0941   0.0000   436.4728      -1.58414       10.1836    -0.0297292      -8.05263       2.60984       3.06998       3.82851       3.54437       3.92159       3.57590       3.10695
  15  13 2622.4160    2.1003  0.9192 11.3643  0.0000  0.0294   0.0578   0.0782    0.1024   0.0000   437.5268       2.29447       13.9728      0.126042       2.77632       2.08618       2.99518       3.77891       3.84638       4.10227       3.76230       3.22280
  15  14 2764.0961    2.7848  0.8290 11.7410  0.0000  0.0278   0.0783   0.0655    0.1212   0.0000   441.0772      -7.10059       19.8068      0.970980      -1.36998     -0.939642       2.93842       4.00345       4.00257       4.19067       3.82178       3.24195
  15  15 2905.7294    3.4208  0.8690 11.9464  0.0000  0.0284   0.0947   0.0695    0.2079   0.0000   432.8272       4.31131       12.7084       1.79200      -3.76463       6.30198       2.73595       3.90102       3.84650       3.87584       3.86375       3.09197
  15  16 3047.1120    3.7832  0.7577 12.7916  0.0000  0.0305   0.1296   0.0680    0.1556   0.0000   437.4581       6.44246       13.1981       8.43546       2.77573       5.31269       3.33147       4.97143       4.86575       5.06681       4.49353       4.12824
  15  17 3187.9842    4.0788  1.1231 12.7494  0.0000  0.0340   0.1203   0.0998    0.1902   0.0000   436.0983       8.54476       2.54849       3.12706     -0.823050       1.37780       3.61461       4.78222       4.92302       5.09965       4.83434       4.15777
  15  18 3328.8029    3.4538  1.5643 12.4907  0.0000  0.0435   0.0833   0.1112    0.1272   0.0000   440.3294       11.4889       11.3516       7.09625       8.35491       1.65427       4.28031       5.76270       6.21298       6.03949       5.56449       5.01757
  15  19 3469.8317    2.7987  2.3473 11.8493  0.0000  0.0505   0.0552   0.1417    0.0877   0.0000   442.5108       2.87566       4.28481      -2.01613       5.81885      -9.15575       5.28918       6.58310       7.10538       7.28529       6.40753       6.23987
  15  20 3611.1127    2.4781  3.5466 11.0647  0.0000  0.0634   0.0396   0.1684    0.0837   0.0000   436.5800       7.26982       8.82274       14.1194      -10.7291       8.71480       6.32069       8.44014       8.63367       8.82413       8.14391       7.49595
  15  21 3752.5393    2.0170  4.7779 10.8384  0.0000  0.0846   0.0306   0.2072    0.0650   0.0000   432.8789       4.20257       8.61563       9.21129      -21.4682       4.03060       8.31370       11.3948       11.5173       12.1062       10.8085       9.91585
  15  22 3894.0449    1.6682  6.4259 10.4054  0.0000  0.0960   0.0232   0.2698    0.0600   0.0000   454.4651       15.9980       24.2434      -3.16016       5.65301       12.7047       9.81273       12.6425       13.8295       13.3380       12.6661       11.2507
  15  23 4035.5287    1.3403  7.5842 10.3694  0.0000  0.1189   0.0210   0.3464    0.0530   0.0000   456.4094       9.08716      -21.8798       8.76947       14.6789       7.07536       12.4100       15.7405       17.0006       16.6241       15.9994       14.1868
  15  24 4177.4314    1.1813  9.8281  9.9779  0.0000  0.1439   0.0172   0.4315    0.0548   0.0000   435.7418       4.17038       86.5094      -21.2416      -1.89820       1.52736       14.2560       18.3224       19.9364       19.8331       18.7246       16.6580
  16   6 1629.5035    0.2244  0.1648  8.8694  0.0000  0.0231   0.0139   0.0289    0.0400   0.0000   439.3085       3.44711       13.9554      0.709817      -4.31172     -0.360151       2.41127       2.88624       3.54272       2.93240       2.36086       2.32548
  16   7 1783.2601    0.3198  0.2524  9.0322  0.0000  0.0176   0.0156   0.0347    0.0472   0.0000   440.2910      0.480772       11.4765       1.94871      -1.01502       2.29933       1.77828       2.23050       2.79190       2.80962       2.60394       2.18458
  16   8 1933.1406    0.5041  0.4117  9.1887  0.0000  0.0219   0.0193   0.0458    0.0593   0.0000   439.2015       1.82230       13.1126      -4.27400     -0.854759     -0.484312       1.97976       2.61813       2.93245       2.74736       2.79034       2.42846
  16   9 2081.5785    0.7201  0.5537  9.4697  0.0000  0.0236   0.0243   0.0566    0.0817   0.0000   435.7539      -7.28640       10.4239       2.74629      -5.59398     -0.742007       2.58279       3.44440       3.46242       3.21643       2.96872       2.70202
  16  10 2228.3885    1.0026  0.6472  9.9294  0.0000  0.0246   0.0311   0.0595    0.0948   0.0000   441.1605      -5.90338       11.0170       9.01798       1.89879       4.69556       3.28369       3.99390       4.56769       4.21498       3.97991       3.52906
  16  11 2372.5470    1.3503  0.9074 10.2890  0.0000  0.0298   0.0360   0.0693    0.1030   0.0000   440.0576      -3.33232       11.7876     -0.255886      -7.27324       4.75440       2.86756       3.70011       3.95140       3.90729       3.80426       3.41998
  16  12 2514.8454    1.7634  0.9090 10.8664 -0.0005  0.0288   0.0472   0.0730    0.1022   0.0000   442.1114       1.17353       15.5970       1.99693       7.26419       7.27859       3.04110       3.82145       4.16091       3.95838       3.85473       3.42914
  16  13 2656.9283    2.3967  0.8910 11.2258  0.0005  0.0290   0.0630   0.0666    0.1238   0.0000   439.1035       1.79711       3.43013       3.47249      -5.22108       1.37002       3.14326       4.03813       4.21561       4.31837       4.05828       3.80808
  16  14 2799.4404    2.9338  0.7736 12.0274  0.0000  0.0245   0.0862   0.0664    0.0930   0.0000   439.0867       2.92993       14.9266       2.98020       3.89479       5.29105       2.38052       3.00466       3.13473       3.25916       2.93925       2.70524
  16  15 2941.7340    3.5819  0.7733 12.3465 -0.0006  0.0247   0.1026   0.0682    0.1173   0.0000   440.6358      0.822489       8.73854       3.48968       3.72264       2.09954       2.24456       3.01254       2.83968       3.08127       2.92759       2.62986
  16  16 3083.4518    4.0202  1.0439 12.1018  0.0000  0.0310   0.1038   0.0770    0.2474   0.0000   438.3181     -0.358460       14.4453       3.40483      -6.80455      -1.96969       3.01893       4.06993       4.55186       4.82544       4.57317       4.10559
  16  17 3224.9020    4.0540  0.9878 12.7830  0.0000  0.0323   0.1174   0.0790    0.1763   0.0000   437.3175       6.49554       9.00063       2.60574      -4.66489       11.7236       3.22739       4.33866       4.46286       4.51072       4.57853       3.87584
  16  18 3366.2378    3.3542  1.7850 11.8525  0.0000  0.0425   0.0770   0.1180    0.2008   0.0000   439.2271      -8.60176       4.81314      -2.73712       1.19238      -1.58519       4.35927       5.58236       5.94360       5.96851       5.74135       5.26283
  16  19 3507.9236    2.7732  2.6405 11.6754  0.0000  0.0541   0.0521   0.1488    0.0972   0.0000   452.5354       11.8930       11.0852       2.04439      -3.41871      -7.99921       5.32397       6.46788       7.04599       7.20729       7.02449       6.14903
  16  20 3649.6857    2.2573  3.6743 11.2019  0.0000  0.0674   0.0370   0.1786    0.0750   0.0000   442.8666       14.0102       4.02799      0.335254      -1.57839       1.63934       6.54324       8.26529       9.23554       8.99651       8.82830       7.76278
  16  21 3791.6291    1.8831  5.1744 10.6336  0.0000  0.0814   0.0269   0.2213    0.0653   0.0000   429.0389      -11.2051      -5.99736       6.32123       2.54685       2.98626       7.81469       10.1341       10.9285       11.0554       10.2808       9.23159
  16  22 3933.5417    1.5897  7.1739 10.2906  0.0000  0.1017   0.0215   0.2910    0.0584   0.0000   440.2559      -8.20184       12.1781      -1.04160      -8.58345      -10.8172       9.83162       12.7061       13.5176       13.9578       13.2409       11.6380
  16  23 4075.3642    1.2687  8.3038 10.1473  0.0000  0.1202   0.0182   0.3591    0.0525   0.0000   435.2363       7.25516       18.1384       24.3498       3.71104      -7.63093       11.6784       14.4032       15.9204       15.9662       14.8241       13.5859
  16  24 4217.5145    1.0590 10.5061  9.9916  0.0000  0.1574   0.0160   0.4620    0.0488   0.0000   430.4241      -15.5541      -6.75458      -2.10113       20.0241     -0.757312       14.5776       19.0163       20.4168       21.0304       19.2963       17.6307
  16  25 4360.2620    0.8772 12.3947  9.8553  0.0000  0.2030   0.0150   0.5703    0.0467   0.0000   424.7727       25.4925       17.3390      -16.8850       11.6428      -4.32945       18.8718       24.4457       26.1672       26.7144       25.0921       22.7689
  17   7 1811.9824    0.3639  0.3308  8.9865  0.0000  0.0215   0.0153   0.0372    0.0514   0.0000   437.3706      -1.32636       12.8609       2.44865      -2.10049      -3.18892       1.79648       2.56597       2.50172       2.71930       2.50973       2.27115
  17   8 1963.2883    0.5288  0.4937  9.1706  0.0000  0.0213   0.0184   0.0533    0.0626   0.0000   440.1924     -0.101900       15.0546      -1.11790      0.374180      0.750195       1.85762       2.33805       2.41825       2.38021       2.72589       2.34018
  17   9 2112.9756    0.7567  0.6434  9.4433  0.0000  0.0253   0.0229   0.0558    0.0762   0.0000   437.7406     -0.731064       19.0631       2.81799      -5.17967     0.0350048       2.37001       3.23689       3.60569       3.42511       3.55476       2.85992
  17  10 2260.3122    1.0146  0.8213 10.0456  0.0000  0.0275   0.0285   0.0749    0.0999   0.0000   436.2578      -1.32146       12.8330      -6.44623      -3.67930       2.83048       2.36701       3.16379       3.55281       3.38230       3.07905       2.78658
  17  11 2405.0251    1.4090  0.9068 10.6630  0.0000  0.0298   0.0385   0.0753    0.0981   0.0000   436.6980      -3.39539       8.97033      -1.97527      -4.06181       3.63427       2.63128       3.84435       3.62736       3.90032       3.78243       3.35736
  17  12 2548.0873    1.8733  0.8861 10.9358  0.0000  0.0276   0.0475   0.0640    0.1029   0.0000   438.5530     -0.717243       11.4240      -2.01573     -0.186407      -3.68526       2.51813       3.25445       3.37279       3.49871       3.24583       3.07590
  17  13 2691.0475    2.3135  0.9819 11.3748  0.0000  0.0296   0.0570   0.0730    0.1080   0.0000   438.3208      0.210451       7.12930      0.504546      0.264811       1.67371       2.69986       3.64125       3.67950       3.98259       3.91234       3.68559
  17  14 2834.3102    3.0338  0.6740 12.2184  0.0000  0.0225   0.0883   0.0563    0.0870   0.0000   441.4734       1.63773       12.6592       5.58250      -4.60768      -2.58506       2.17870       2.66671       2.79890       3.00914       2.90559       2.77384
  17  15 2977.1376    3.6150  0.7493 12.5706  0.0000  0.0238   0.1038   0.0627    0.0898   0.0000   438.8117      -1.04169       16.0048       6.94714       1.24496       5.36396       2.11499       2.91124       2.87904       3.13594       2.90534       2.66150
  17  16 3119.3036    3.8095  0.9233 12.6412  0.0000  0.0271   0.0998   0.0695    0.1306   0.0000   439.8538       5.35713       12.1114      -5.67784      -10.2293      0.834398       2.63999       3.29076       3.55556       3.68247       3.52526       3.09783
  17  17 3261.3488    3.8612  1.1912 12.2721 -0.0012  0.0338   0.0949   0.0794    0.2155   0.0000   444.2756       6.12206       10.5630       3.85157      -4.44247      0.812116       3.00053       3.66676       4.20054       4.17626       4.19342       3.65584
  17  18 3403.3231    3.3522  1.9691 11.7340  0.0009  0.0450   0.0717   0.1173    0.1894   0.0000   431.6798       11.1343       7.48615       1.15602       8.28538      0.706022       3.97916       5.48054       5.71247       5.44110       5.42021       4.88932
  17  19 3545.4409    2.7027  2.6184 11.5307  0.0000  0.0534   0.0510   0.1449    0.1173   0.0000   441.6823       8.94840       20.3113       6.84705      -7.01180      -2.37406       4.74627       6.27307       6.36220       6.55696       6.42172       5.77717
  17  20 3687.6874    2.1688  4.1448 11.0676  0.0000  0.0697   0.0339   0.1971    0.0745   0.0000   439.6886       5.52858       8.04604       21.2516       3.82658      -6.18906       6.23341       8.01634       8.89067       9.12434       8.22229       7.89540
  17  21 3829.7582    1.9052  5.5901 10.4977  0.0000  0.0812   0.0248   0.2243    0.0669   0.0000   450.4411       1.12812       4.04158       22.6455     -0.247143      -7.90892       7.09138       9.40085       9.93563       10.1929       9.60259       8.82275
  17  22 3972.2961    1.4838  7.6391 10.1980  0.0000  0.1060   0.0194   0.3080    0.0575   0.0000   437.9315      -5.31743      -8.71277       18.9717       25.0176       12.1926       9.38068       12.4169       13.1955       13.4554       12.8198       11.8980
  17  23 4114.8802    1.2438  9.8830  9.9747  0.0000  0.1328   0.0165   0.3800    0.0536   0.0000   446.2529      -18.0579       25.9657      -1.09616       5.31064      -27.1514       11.7870       15.6920       16.8755       16.8947       16.0667       14.8140
  17  24 4257.5410    1.0304 11.3491  9.9793  0.0001  0.1655   0.0155   0.4874    0.0469   0.0000   467.4212      -7.16707      -4.32976       1.50889       40.0623       35.1516       14.4936       19.2226       20.5777       20.8216       20.0327       17.9423
  17  25 4399.6882    0.8041 13.4265  9.9000 -0.0012  0.2279   0.0140   0.6392    0.0423   0.0000   448.5420       14.7291       26.1395      -10.7287      -10.2614       32.3234       19.2756       26.1957       28.0221       28.8266       26.6592       24.5652
  18   5 1518.7347    0.1699  0.1362  8.8961  0.0000  0.0141   0.0131   0.0362    0.0349   0.0000   437.8666      0.158038       18.5614     -0.951315      -1.02042      0.389595       1.55865       1.79824       2.33368       2.52039       2.40556       1.98654
  18   6 1683.6771    0.2817  0.2205  8.8865  0.0000  0.0155   0.0141   0.0321    0.0401   0.0000   437.2063      -2.35523       16.3042       3.13951     -0.790859    -0.0756469       1.56215       1.92266       2.28056       2.08139       2.12315       1.96300
  18   7 1839.9663    0.4301  0.3856  9.0456  0.0000  0.0210   0.0162   0.0431    0.0529   0.0000   434.1748     0.0342880       9.64763      -5.63791      -1.27194       3.91192       1.91579       2.85528       2.97962       2.87690       2.70235       2.58673
  18   8 1992.7768    0.5729  0.5972  9.1589  0.0000  0.0237   0.0180   0.0554    0.0712   0.0000   436.0545      -1.91182       12.9974       1.48743     -0.284855      -6.16968       1.93822       2.64341       2.43269       2.83748       2.75815       2.54076
  18   9 2143.6918    0.8215  0.5976  9.5767  0.0000  0.0214   0.0243   0.0492    0.0749   0.0000   438.1707       3.41615       8.14743      0.860423     -0.577515       3.97216       1.85671       2.45102       2.55753       2.55422       2.43895       2.44075
  18  10 2291.6261    1.1413  0.7775 10.2436  0.0000  0.0260   0.0322   0.0672    0.0928   0.0000   437.6093      -2.99588       14.9327       5.62884       1.06538       4.11867       2.09723       3.16083       3.01692       3.15012       3.00322       2.89340
  18  11 2436.8066    1.4511  1.0225 10.5343  0.0000  0.0307   0.0369   0.0812    0.1267   0.0000   443.0043      -1.11555       16.1031       8.35504      -3.68176      0.435764       2.40610       3.32464       3.38904       3.89897       3.57558       3.14301
  18  12 2580.8238    1.9394  0.8312 11.2121 -0.0002  0.0273   0.0506   0.0627    0.0892   0.0000   439.5627       1.58214       14.2488      -2.56915       4.78928      -1.76685       2.29330       3.35994       3.49066       3.52582       3.50936       3.15174
  18  13 2724.7097    2.5822  0.8827 11.5658  0.0000  0.0275   0.0654   0.0669    0.0979   0.0000   436.5335       1.79552       13.8476     0.0880534      -1.73140       2.99418       1.97523       3.03316       2.83444       3.13629       2.84511       2.51509
  18  14 2868.6276    3.1589  0.8678 12.2344  0.0000  0.0266   0.0806   0.0649    0.0938   0.0000   441.9069      0.161367       7.48834       3.32261       3.04507       5.20500       2.41856       3.22398       3.39424       3.44981       3.28391       2.88540
  18  15 3012.1103    3.8578  0.7817 12.4462  0.0000  0.0235   0.1014   0.0586    0.0992   0.0000   444.2999       1.15929       12.2070       4.26959       8.54026       1.72685       2.08106       2.67646       3.01578       2.90768       2.97218       2.62522
  18  16 3154.7845    4.0064  0.9113 12.4307  0.0000  0.0261   0.0992   0.0650    0.1163   0.0000   439.6193       5.44483       11.4884       4.83587     -0.122258      -2.43118       2.22983       2.96035       3.15562       3.19875       3.01256       2.74116
  18  17 3297.3122    3.5672  1.3545 12.4019  0.0000  0.0346   0.0806   0.0895    0.1333   0.0000   437.1917       6.85176       11.5019      -1.53288      0.873146       4.82984       2.87706       3.99519       4.13737       4.40129       4.27427       3.84022
  18  18 3439.8701    3.1258  2.1057 11.4505  0.0000  0.0430   0.0600   0.1144    0.1715   0.0000   443.2291      0.453056       12.6293       4.62113       2.54407      -3.64894       3.83374       5.23081       5.44233       5.79361       5.53677       4.97481
  18  19 3582.5141    2.5329  3.4022 11.1453  0.0000  0.0609   0.0411   0.1621    0.1077   0.0000   444.9389       9.05522       1.49226       1.43978       16.5509      -1.51216       5.00648       6.90031       7.30528       7.33930       7.02919       6.69873
  18  20 3725.2835    2.1012  4.5519 10.8823  0.0000  0.0714   0.0309   0.1997    0.0762   0.0000   445.1705       5.44984       16.0055       4.33914       2.64406      -1.00736       6.11691       7.71657       8.38105       8.61741       8.24641       7.56120
  18  21 3867.9575    1.7278  6.5580 10.2833 -0.0000  0.0908   0.0215   0.2456    0.0639   0.0000   438.3812       4.92013       3.57148       22.8486      -12.9035      -5.49545       7.38801       10.0611       10.7068       10.9221       10.4078       9.75969
  18  22 4010.9575    1.4414  8.2958 10.1228  0.0000  0.1099   0.0179   0.3182    0.0531   0.0000   445.9518       5.01956       5.45906       13.8481       6.09983       5.10481       9.15627       12.1862       13.1092       13.4033       12.5948       11.6778
  18  23 4153.6646    1.1805  9.7523  9.9843  0.0000  0.1336   0.0160   0.3837    0.0500   0.0000   431.9147      -31.5421       5.26732      -6.45659       27.3990      -5.33917       11.3031       14.9169       15.9432       16.2015       15.6975       14.5663
  18  26 4582.8679    0.6347 16.9299  9.7030 -0.0000  0.3142   0.0101   0.8257    0.0325   0.0000   495.2926       30.7589       97.8451       47.7830       23.7729      -23.1019       25.9739       32.9988       36.8372       38.2569       35.0752       33.7143
  19   4 1364.3100    0.1225  0.0914  8.8777  0.0000  0.0476   0.0156   0.0445    0.0323   0.0000   438.5291      0.685217       16.6571      -1.73688      -3.02104      -1.90373       7.01153       5.42843       1.80074       3.74583       4.89372       4.07118
  19   5 1543.0469    0.1761  0.1476  8.9005  0.0000  0.0171   0.0135   0.0450    0.0349   0.0000   438.6030      0.644386       17.7900     -0.810687      -2.35758      -1.34856       1.32022       1.75938       1.96490       1.90826       1.78828       1.67601
  19   6 1709.3281    0.2731  0.2761  8.9439  0.0000  0.0164   0.0126   0.0429    0.0406   0.0000   438.8606     -0.160766       12.4651      -3.06536      0.868397       1.58412       1.29912       1.76602       1.73286       1.93349       1.60639       1.87990
  19   7 1867.2644    0.4315  0.3520  9.2232  0.0000  0.0172   0.0165   0.0416    0.0495   0.0000   439.2034      0.370671       16.4089    -0.0240198      -1.39939       1.67632       1.42626       1.89029       2.07603       1.96726       2.01757       1.80831
  19   8 2021.7572    0.6468  0.4312  9.3826  0.0000  0.0197   0.0229   0.0451    0.0663   0.0000   435.5908       2.53940       18.8135      -1.42675      -5.94833       2.55473       1.85269       2.51168       2.51341       2.64247       2.50726       2.26034
  19   9 2173.6991    0.8571  0.7056  9.7341  0.0000  0.0240   0.0240   0.0585    0.0770   0.0000   442.8434      0.873772       16.5410      -4.05291       2.07626      -2.77362       1.91194       2.54569       2.51553       2.46261       2.65690       2.48618
  19  10 2322.3125    1.1402  0.8188 10.3953  0.0000  0.0250   0.0300   0.0653    0.0783   0.0000   435.2482       1.97193       11.1833      -1.72522       2.44464       2.34070       2.10877       2.69183       2.89282       3.13019       3.20343       2.87844
  19  11 2468.1303    1.6486  0.8367 10.7375  0.0000  0.0265   0.0423   0.0629    0.1156   0.0000   438.1596      0.211047       13.1832       1.52852      -3.57467      0.270138       1.99418       2.79364       2.73881       2.94521       2.94898       2.77558
  19  12 2613.1005    2.1838  0.7856 11.5657  0.0000  0.0228   0.0583   0.0622    0.0925   0.0000   438.6504      -2.32758       18.8566      -4.80938      -4.34742      0.948527       1.91801       2.46662       2.65556       2.79106       2.47169       2.35947
  19  13 2757.9169    2.8178  0.9259 11.5575  0.0000  0.0253   0.0660   0.0627    0.1071   0.0000   439.2728       4.39628       9.24763      0.157142      -1.60212       4.31413       2.12258       2.78572       3.06695       3.19386       3.02979       2.80147
  19  14 2902.5081    3.4586  0.8263 12.1576  0.0000  0.0239   0.0863   0.0600    0.1030   0.0000   440.1439       2.86756       16.7368     0.0100098      0.571717       3.74485       2.00442       2.39412       2.70807       2.79180       2.71371       2.48996
  19  15 3046.5182    3.8917  0.7966 12.6009  0.0000  0.0238   0.0987   0.0587    0.0932   0.0000   439.8071       3.00539       12.6424       1.23909      0.822461      -1.21234       1.93598       2.58532       2.66695       2.78802       2.69791       2.56975
  19  16 3189.8495    3.9049  1.0114 12.7331  0.0000  0.0285   0.0943   0.0725    0.1038   0.0000   440.3916       3.52575       14.4437      0.137528       2.55252       4.53868       2.23858       3.07110       3.26414       3.34510       3.23152       2.75034
  19  17 3332.8369    3.3840  1.4885 12.5269  0.0000  0.0371   0.0730   0.0949    0.0934   0.0000   438.8573       1.50111       11.6691       2.05505       4.50817     0.0548995       2.94891       3.79083       4.19912       4.32957       3.97785       3.87422
  19  18 3476.1062    2.8708  2.0972 11.9291  0.0000  0.0437   0.0545   0.1172    0.0971   0.0000   445.6272       3.72273       1.19193       10.8122      -6.96551       2.22013       3.46496       4.51550       4.88775       4.88805       4.87697       4.49422
  19  19 3619.2704    2.4822  3.8559 10.8647  0.0000  0.0591   0.0351   0.1605    0.1011   0.0000   444.0352       11.0457       10.8604      -5.39180       10.6148     -0.291079       5.08520       6.45837       7.16233       7.46581       7.23552       6.99941
  19  20 3762.2980    1.9921  5.4365 10.6538  0.0000  0.0757   0.0254   0.2132    0.0655   0.0000   436.5968       14.6077       21.6275       2.26237      -19.0827      -15.3621       6.12094       7.84575       8.84664       8.87834       8.65164       8.05357
  19  21 3905.5417    1.7060  6.9348 10.2851  0.0000  0.0924   0.0201   0.2550    0.0584   0.0000   428.9465       24.4409       14.5054      -13.2359      -2.14406      -7.19546       7.17989       9.62397       10.3338       10.5203       10.1028       9.41075
  19  22 4048.8525    1.3452  8.6905 10.1304  0.0000  0.1159   0.0170   0.3262    0.0505   0.0000   437.9175       4.25866      -1.43201       1.98813       30.6211       2.28752       9.43648       12.7616       13.4396       13.9671       13.4902       12.5484
  19  23 4192.3073    1.1189 10.6865 10.0040  0.0018  0.1410   0.0148   0.4142    0.0449   0.0000   442.4090      -10.3142      -5.21866       27.2567       10.0795      -13.9977       11.2572       14.6259       16.2121       16.7524       16.2167       14.7970
  19  24 4335.2831    0.9131 12.8793  9.8941  0.0000  0.1848   0.0130   0.5396    0.0420   0.0000   415.0048       23.5572       35.0548      -9.07160       24.3129      -40.6911       14.7399       19.1209       20.7741       21.4301       20.3881       19.1172
  20   5 1566.5616    0.1938  0.1547  8.8576  0.0000  0.0206   0.0122   0.0290    0.0346   0.0000   438.9818      -1.58367       17.7694      0.320425      -3.54426      0.106201       1.80921       1.96130       2.24506       1.88956       2.17168       1.65609
  20   6 1734.1722    0.3099  0.3348  8.8576  0.0000  0.0198   0.0123   0.0405    0.0441   0.0000   438.7268      -1.27227       15.9752      0.937211      -3.81586     -0.311339       1.71728       2.51720       2.94194       2.90557       2.64043       2.48661
  20   7 1893.9006    0.4563  0.4704  9.0214  0.0000  0.0189   0.0151   0.0464    0.0541   0.0000   437.8466      -4.58458       15.1069       2.83931       2.03776     -0.237825       1.51533       1.98721       2.03998       2.19041       2.19832       2.11798
  20   8 2050.0468    0.6655  0.5654  9.2993  0.0000  0.0234   0.0193   0.0499    0.0659   0.0000   437.1876      -1.25368       13.8682       6.36709       1.34573      0.841778       1.63820       2.47766       2.61865       2.30345       2.66767       2.32556
  20   9 2203.1132    0.9372  0.6595  9.9035  0.0000  0.0223   0.0260   0.0519    0.0770   0.0000   440.5086      -2.58905       15.6793      0.332260      -4.34032     0.0279639       1.71440       2.22580       2.40277       2.35434       2.28885       2.16754
  20  10 2352.3610    1.2015  0.8916 10.3287  0.0000  0.0260   0.0300   0.0684    0.0832   0.0000   436.5061       1.99727       12.3709     -0.674325       3.55469       1.01194       2.00155       2.78142       2.82084       3.03740       2.87335       2.57097
  20  11 2498.9028    1.7110  0.9367 10.8920  0.0000  0.0270   0.0421   0.0667    0.1054   0.0000   436.7207       3.75406       16.7948      -2.02662      -3.68931     0.0454359       2.10753       2.87935       2.95543       3.01256       3.06451       2.60852
  20  12 2644.8559    2.2625  0.8757 11.2636  0.0000  0.0246   0.0570   0.0654    0.1274   0.0000   436.8260      -1.79351       16.3325       4.36500       1.50843     -0.446258       2.03734       2.55645       2.59133       2.85656       2.79365       2.53577
  20  13 2790.6408    2.8263  0.8425 11.9762  0.0000  0.0241   0.0693   0.0598    0.0904   0.0000   437.6528       8.68440       10.6546      0.345441       2.74384      0.576030       2.05496       2.57511       2.88198       2.91964       2.90855       2.66165
  20  14 2935.8749    3.6890  0.8440 12.4150  0.0000  0.0237   0.0907   0.0601    0.0896   0.0000   436.1446      0.186116       13.9375       1.48798       4.30482       2.37663       1.82569       2.39028       2.41549       2.66429       2.52817       2.39911
  20  15 3080.4453    4.0168  0.8362 12.4806  0.0000  0.0229   0.0983   0.0611    0.0989   0.0000   435.8936     -0.914035       12.6930       2.70470      -3.16827     -0.456288       1.83941       2.48608       2.56520       2.78696       2.73303       2.47306
  20  16 3224.3679    3.8140  1.1012 12.8848  0.0000  0.0300   0.0902   0.0801    0.0979   0.0000   436.5725       3.42259       11.0816      -1.40675      -1.67754      0.613318       2.43826       3.29520       3.31615       3.40952       3.40684       3.04515
  20  17 3368.0559    3.2665  1.6385 12.2791  0.0003  0.0359   0.0635   0.1035    0.0775   0.0000   440.5659      0.373150       15.1300      -3.72594     -0.244734       7.54329       2.94457       3.74866       4.08247       4.02595       4.18093       3.77584
  20  18 3511.7628    2.7003  2.3510 11.8708 -0.0010  0.0473   0.0481   0.1235    0.0764   0.0000   443.3560       5.38464       19.3952       9.56161       9.89199     -0.614869       3.60508       4.91173       5.00498       5.36982       5.17683       4.86360
  20  19 3655.6880    2.2419  4.1076 10.9158 -0.0021  0.0622   0.0310   0.1688    0.0785   0.0000   443.2170       9.68077       7.94768       10.4233       6.54700       7.87258       4.72547       6.31477       6.93864       7.02727       6.86035       6.57662
  20  20 3799.2421    1.9085  5.2865 10.6479  0.0000  0.0759   0.0245   0.2070    0.0629   0.0000   437.9284       9.33015       12.7760      -3.81513      -12.1555      -16.7128       5.67286       7.66194       8.24239       8.37307       8.34549       8.02137
  20  21 3942.6284    1.5482  7.5929 10.1515  0.0000  0.0987   0.0178   0.2676    0.0537   0.0000   447.9502       17.6771       10.1547      -1.27795    -0.0243707       3.63492       7.34133       9.67980       10.6773       10.8392       10.5502       9.98043
  20  22 4086.4729    1.2894  9.6747 10.0615 -0.0002  0.1237   0.0158   0.3515    0.0463   0.0000   443.8535      -1.09520      -13.0087      -14.5363      -10.8352     -0.549500       9.42690       12.5616       13.6131       13.9136       13.5433       12.7743
  20  23 4230.4121    1.0218 11.2994  9.9974  0.0000  0.1570   0.0142   0.4547    0.0421   0.0000   441.0575      -12.9956      -14.9656      -22.4528      -5.95432       27.5476       11.8221       14.9866       16.8700       17.4351       16.7247       15.7434
  21   5 1589.2662    0.2036  0.1623  8.8662  0.0000  0.0131   0.0124   0.0329    0.0334   0.0000   439.4037     -0.656730       16.1004      0.847489      -4.28514       1.92833       1.10323       1.27802       1.45496       1.70648       1.44802       1.30844
  21   6 1758.2184    0.3352  0.3170  9.0408  0.0000  0.0160   0.0133   0.0378    0.0427   0.0000   440.4472      -2.05605       15.2963      -1.48758     -0.253222       1.54000       1.25815       1.61721       1.68348       1.64041       1.77347       1.57936
  21   7 1919.8254    0.5045  0.4778  9.1436  0.0000  0.0194   0.0162   0.0466    0.0553   0.0000   440.8178      -1.57095       12.8194     -0.986668      -1.84700     -0.700547       1.47896       1.86991       2.06311       1.96352       2.08962       2.03094
  21   8 2077.6991    0.6836  0.5762  9.5791  0.0000  0.0202   0.0195   0.0496    0.0651   0.0000   438.0911       4.20611       15.2989      -6.91401     -0.633992       1.39305       1.64208       2.06190       2.16853       2.25938       2.24571       2.08459
  21   9 2231.9062    0.9956  0.8081  9.9145  0.0000  0.0258   0.0249   0.0600    0.0853   0.0000   438.9669      -1.91077       12.9922      -2.85883     -0.520882      -1.43383       1.81180       2.39081       2.73344       2.71774       2.68702       2.32146
  21  10 2381.8576    1.3279  0.8873 10.7129  0.0000  0.0259   0.0326   0.0674    0.0763   0.0000   439.0716      0.149028       12.5785      -4.77422      -2.75646       1.16356       1.82640       2.58219       2.75466       3.07097       2.58160       2.62515
  21  11 2529.3068    1.8078  0.9589 11.1006  0.0000  0.0270   0.0424   0.0671    0.0868   0.0000   441.1480       1.73026       15.5877     -0.561672       1.26232       2.46747       1.93692       2.59967       2.87979       2.87412       2.89008       2.63803
  21  12 2676.2050    2.3473  0.9964 11.5161  0.0000  0.0274   0.0546   0.0682    0.1222   0.0000   432.6048      -3.29788       16.7015       1.90605      -2.81363     -0.897053       2.01809       2.66023       2.89880       3.04037       2.92915       2.73326
  21  13 2822.9238    3.1438  0.8284 11.9639  0.0000  0.0221   0.0770   0.0620    0.1165   0.0000   437.5925       1.87013       7.92259       1.14979       1.51076      -1.69631       1.76735       2.51872       2.72780       3.16307       3.09857       2.79457
  21  14 2968.8650    3.7000  0.7946 12.5030  0.0000  0.0221   0.0911   0.0582    0.0846   0.0000   438.2332       4.48092       10.4358      0.611405       1.17600      -1.29743       1.67902       2.29312       2.37675       2.55225       2.53760       2.33439
  21  15 3113.9245    3.9713  0.9830 12.8456  0.0000  0.0262   0.0920   0.0681    0.0882   0.0000   438.2155       5.24614       13.7135       2.30735       1.96279      0.717832       1.90011       2.57018       2.88549       3.05676       2.84958       2.54449
  21  16 3258.4590    3.6750  1.3101 12.5761  0.0000  0.0318   0.0757   0.0833    0.0908   0.0000   441.2876      0.984269       17.4284      -5.51325     -0.218096       1.82268       2.35762       3.04721       3.49363       3.35116       3.50783       3.27780
  21  17 3402.7596    3.0771  1.8890 12.3697 -0.0021  0.0401   0.0557   0.1061    0.0629   0.0000   435.4564      -4.23899       6.36223       7.47814       2.46411       7.28036       2.85866       3.93292       4.18434       4.35871       4.14817       3.79765
  21  18 3547.0393    2.5875  2.7492 11.7119  0.0000  0.0497   0.0405   0.1319    0.0645   0.0000   436.8001       2.27104       8.25364      -1.74290       7.51499       3.64074       3.53543       4.77103       5.13293       5.39105       5.23298       4.80799
  21  19 3691.4323    2.1197  4.3495 10.9578  0.0000  0.0639   0.0279   0.1750    0.0634   0.0000   434.4589      -13.2131       28.1745       5.67368      -8.38052      -13.2310       4.64572       5.98479       6.99024       6.94093       6.80479       6.42227
  21  20 3835.4997    1.7940  6.3634 10.4917  0.0000  0.0825   0.0207   0.2291    0.0543   0.0000   435.3552       6.95175       15.5626       13.4215      -4.30291      -9.68638       5.98026       7.80921       8.71308       8.86448       8.67676       8.14667
  21  21 3979.5620    1.4706  8.1849 10.2159  0.0000  0.1014   0.0167   0.2877    0.0472   0.0000   435.4121       12.6673       18.5460       1.63774       14.6531       4.79435       7.45567       9.92582       10.9252       11.2003       11.0332       10.2968
  21  22 4123.6585    1.2308  9.8971 10.0734 -0.0001  0.1270   0.0148   0.3521    0.0441   0.0000   446.0625       19.6349       18.9445       2.55228      -4.31440       14.4863       9.07159       11.8916       12.9614       13.6166       13.1352       12.6637
  21  23 4268.0971    0.9776 12.1072  9.9743  0.0000  0.1664   0.0130   0.4703    0.0404   0.0000   449.0303       8.07931       3.78654       2.93815      -11.3658      -2.40551       11.7268       15.8340       17.0457       17.8782       17.0104       16.2261
  21  24 4412.5259    0.7968 14.7381  9.8634 -0.0011  0.2164   0.0103   0.6108    0.0346   0.0000   455.7089      -10.9570       37.4367       3.44409      -1.09991      -21.5334       15.6601       20.1741       22.3575       23.2720       21.8544       21.3571
  22   4 1429.1273    0.1359  0.0891  8.8246  0.0000  0.0142   0.0142   0.0325    0.0298   0.0000   438.5451      -1.13982       21.6670       1.38019      -2.60545      0.139864       1.13798       1.21224       1.76408       1.99880       1.55618       1.19385
  22   5 1611.3614    0.2277  0.1613  8.9443  0.0000  0.0118   0.0130   0.0312    0.0335   0.0000   437.5177      0.147159       19.3006       1.82122      -4.63691       1.85076      0.929138       1.16362       1.35408       1.57076       1.39632       1.11453
  22   6 1781.5476    0.3605  0.3999  8.9588  0.0000  0.0182   0.0125   0.0406    0.0462   0.0000   438.6588      -4.20804       14.2664      0.693457      -3.03340      -2.17041       1.30127       1.69526       1.81255       1.78650       1.96297       1.76801
  22   7 1945.0611    0.5422  0.4450  9.2435  0.0000  0.0189   0.0173   0.0418    0.0525   0.0000   439.1274      -1.89622       17.6896      0.347973     -0.972227       1.86494       1.61835       1.90131       2.15736       2.19234       2.25932       2.10517
  22   8 2104.7582    0.7546  0.6157  9.6240  0.0000  0.0206   0.0204   0.0484    0.0626   0.0000   442.2332      -1.03196       18.6015       2.44008     -0.231603       2.57886       1.43607       1.93892       2.04016       2.40782       2.33771       2.10692
  22   9 2260.0285    1.0383  0.8184 10.0716  0.0000  0.0249   0.0248   0.0627    0.0764   0.0000   437.8867     -0.891577       12.7772       1.98787      -4.82885      -3.50466       1.68337       2.37058       2.50704       2.57797       2.51956       2.25703
  22  10 2410.7782    1.4445  0.8978 10.6953  0.0000  0.0261   0.0341   0.0608    0.0915   0.0000   439.4910       4.95459       11.8136       2.47277     -0.502213      -2.63227       1.76786       2.43078       2.67126       2.73989       2.58234       2.48945
  22  11 2559.1907    1.9694  0.9162 11.2108 -0.0003  0.0244   0.0451   0.0622    0.0849   0.0000   436.3237     -0.403071       14.9773     -0.286160       4.59395       2.09012       1.78748       2.39012       2.57166       2.54408       2.71115       2.45898
  22  12 2707.0483    2.4907  0.9094 11.6796  0.0000  0.0246   0.0595   0.0670    0.1008   0.0000   438.6590       1.81403       16.2710      -2.96001      -2.16693       3.77697       1.62924       2.28546       2.53329       2.58538       2.48564       2.44284
  22  13 2854.6852    3.4151  0.8041 11.9191  0.0000  0.0221   0.0816   0.0563    0.1299   0.0000   436.5708       1.78594       16.3175       4.47936      0.931715       1.68926       1.45703       2.00288       2.14975       2.25883       2.10308       2.09739
  22  14 3001.4055    3.7915  0.7773 12.6834  0.0000  0.0225   0.0916   0.0536    0.0883   0.0000   439.0158      -1.61000       14.4956       5.48727      -1.77085     -0.100331       1.65739       2.32840       2.41182       2.74087       2.85855       2.56215
  22  15 3146.9510    3.9133  0.9954 12.7466  0.0000  0.0268   0.0875   0.0655    0.0931   0.0000   438.4189       3.56618       5.93915       5.36612       1.26457     -0.304551       1.97264       2.46283       2.76937       2.81786       2.73673       2.52652
  22  16 3292.1275    3.5473  1.5007 12.3327 -0.0001  0.0351   0.0664   0.0830    0.0847   0.0000   438.7619       4.57430       13.1319       6.21478      -1.12443      0.129159       2.34253       3.07809       3.54337       3.47936       3.49995       3.24985
  22  17 3437.1641    3.0215  2.1296 12.0985  0.0000  0.0418   0.0502   0.1126    0.0602   0.0000   438.3704       3.35460       10.7705       1.84826      -8.03643     -0.946091       2.71551       3.76222       4.07893       4.17909       3.99252       3.63190
  22  18 3581.9639    2.4510  3.2989 11.4374  0.0000  0.0543   0.0338   0.1385    0.0560   0.0000   434.8868       9.96930       14.2506      -6.81979      -7.66209       3.31148       3.60213       4.97403       5.33859       5.40785       5.56768       5.00526
  22  19 3726.9224    2.0219  4.7405 11.0042  0.0000  0.0647   0.0252   0.1889    0.0503   0.0000   432.3215      0.464884       15.0862       6.34682      -7.56309      -9.64486       4.54910       5.78209       6.61114       6.75714       6.39694       6.32303
  22  20 3871.5356    1.6960  6.4642 10.4470  0.0000  0.0828   0.0192   0.2229    0.0507   0.0000   440.6022      -17.9850       20.6236      0.624635       12.0955     -0.632514       5.74743       7.60508       8.56154       8.72671       8.68716       8.25672
  22  22 4160.8266    1.1265 10.5919 10.0857 -0.0034  0.1354   0.0139   0.3894    0.0402   0.0000   433.4042       15.5472       42.3943       9.71132    -0.0920916       7.63161       9.36405       12.2801       13.6818       14.2576       13.8410       13.0527
  22  23 4305.5134    0.9613 12.9311  9.9704  0.0029  0.1751   0.0122   0.4865    0.0368   0.0000   431.9884       14.4542       53.0703       38.6901       22.4743      -40.5755       11.8684       15.6496       17.4270       17.4764       17.8165       16.7248
  22  25 4594.0719    0.5769 16.6039  9.7712 -0.0018  0.3138   0.0086   0.7903    0.0278   0.0000   394.5192      -17.7807       38.1083       25.8725      -7.31244      -10.2785       20.7113       28.0092       31.0110       32.5485       31.4584       29.9070
  23   3 1252.2684    0.0552  0.0425  8.7907  0.0000  0.0379   0.0088   0.0230    0.0273   0.0000   441.6894     -0.572539       14.9858       1.43378     -0.452297       2.53846       1.81593       2.57854       3.62795       1.68201       3.18856       1.63901
  23   5 1632.7733    0.2368  0.2278  8.9072  0.0000  0.0183   0.0110   0.0347    0.0351   0.0000   439.0277     -0.438704       18.2380      -2.31917      -2.33935     -0.990353       1.63829       1.48055       1.93739       3.06409       3.40098       3.90617
  23   6 1804.1667    0.3789  0.3624  9.0773  0.0000  0.0164   0.0135   0.0390    0.0440   0.0000   438.2069      -2.80661       18.5161     -0.209474      -4.38117      -2.63417       1.36151       1.75415       1.89340       2.09748       2.06454       1.77231
  23   7 1969.6472    0.6033  0.4740  9.3395  0.0000  0.0169   0.0184   0.0413    0.0540   0.0000   437.7417     -0.748221       17.6345     -0.818761     -0.264586      0.518912       1.20015       1.54651       1.68402       1.78594       1.71337       1.66023
  23   8 2131.0602    0.8023  0.6868  9.6231  0.0000  0.0208   0.0204   0.0509    0.0675   0.0000   436.0351       1.21956       17.8195       1.27817    -0.0914707     -0.740297       1.45940       1.88672       1.96470       2.19424       2.35399       2.21115
  23   9 2287.4528    1.1317  0.8273 10.1515  0.0000  0.0241   0.0262   0.0583    0.0821   0.0000   440.0992      -2.42918       17.1900      -1.93486      -2.84693       2.55487       1.56429       2.26736       2.37573       2.42958       2.43868       2.41227
  23  10 2439.1616    1.5728  0.9562 10.5546  0.0000  0.0256   0.0346   0.0612    0.1017   0.0000   438.2748      -4.55349       13.1173       2.04021     -0.621206      0.627303       1.66011       2.26344       2.40044       2.64319       2.56006       2.42041
  23  11 2588.5566    1.9414  0.9535 11.3353  0.0000  0.0244   0.0443   0.0663    0.0824   0.0000   438.4090      -1.40995       12.5170      -2.22175      -4.29050      -1.57958       1.68036       2.23950       2.36475       2.47563       2.50116       2.32621
  23  12 2737.5559    2.7975  0.8907 11.6040  0.0000  0.0226   0.0622   0.0588    0.0932   0.0000   438.9922      -1.70129       11.5804       1.38504      -4.33760      0.698443       1.54793       2.13849       2.23675       2.34329       2.43219       2.29257
  23  13 2886.0124    3.4418  0.8006 12.1132  0.0000  0.0214   0.0811   0.0567    0.1164   0.0000   437.0097       4.60509       16.6378     -0.961527       3.69449       1.45154       1.41537       1.98373       2.05395       2.14298       2.14879       1.90992
  23  14 3033.3890    3.8595  0.9065 12.5260 -0.0004  0.0241   0.0883   0.0610    0.1168   0.0000   437.2305      0.888730       10.1086       1.90840      0.662543      -3.90737       1.65419       2.26814       2.41964       2.47022       2.45224       2.34902
  23  15 3179.6249    3.8622  1.0764 12.8073 -0.0000  0.0266   0.0838   0.0702    0.0892   0.0000   439.7136       4.94301       19.5947       2.86772      -2.27233       4.97321       1.85446       2.31361       2.62616       2.71154       2.59506       2.67781
  23  16 3325.5211    3.4947  1.3925 12.5662  0.0000  0.0331   0.0681   0.0822    0.0801   0.0000   437.5066       2.99986       10.5851       1.63416       4.98735      0.760671       2.06966       2.93259       2.98307       3.28538       2.94011       2.95795
  23  17 3471.1227    2.8481  2.3773 11.8008  0.0000  0.0425   0.0428   0.1096    0.0598   0.0000   440.8702       6.30122       7.53435       10.0102       2.57493       3.20464       2.81647       3.71407       3.98347       4.04520       4.16042       3.90102
  23  18 3616.6438    2.3051  3.5981 11.3308  0.0000  0.0561   0.0303   0.1488    0.0509   0.0000   438.4990      -4.34622       21.4479       6.74615       13.4625      -2.59239       3.51336       4.95496       5.16460       5.52555       5.29988       5.17172
  23  19 3762.0085    1.9572  5.1120 10.8119  0.0000  0.0682   0.0234   0.1841    0.0522   0.0000   445.6589      0.562747       19.6558       6.83737      -8.98261       2.08170       4.50291       5.83666       6.59387       6.84466       6.60835       6.32366
  23  20 3907.3331    1.6263  6.9825 10.4404 -0.0000  0.0860   0.0182   0.2415    0.0464   0.0000   434.9213       4.19170       20.3021      -11.8953      -3.07196       1.35756       5.57542       7.55813       8.19621       8.67151       8.35354       8.07088
  23  21 4052.3076    1.3229  8.9391 10.2203  0.0000  0.1117   0.0148   0.3105    0.0402   0.0000   421.1685       11.4162       21.6464      -19.9593      0.365677       2.40941       7.06389       9.90056       10.5179       11.2514       10.9205       10.2997
  23  22 4197.5420    1.0938 11.4906 10.0795 -0.0007  0.1454   0.0129   0.4135    0.0367   0.0000   434.6439       17.5609       4.16307       9.29657      -24.4637      -10.2408       9.54467       12.1957       13.9324       14.4542       13.9182       13.5045
  23  23 4342.8988    0.8854 13.1592  9.9620  0.0027  0.1860   0.0111   0.5087    0.0339   0.0000   435.4948       3.43498       16.3727       21.1727      -1.13657      -8.24923       11.6487       16.0273       17.3747       18.2107       17.2628       16.6556
  23  24 4487.1316    0.7059 14.9682  9.7996 -0.0002  0.2385   0.0090   0.6283    0.0307   0.0000   405.1799      -39.8094      -1.89797      -36.2179       79.9703       5.80468       14.8866       20.0603       22.5135       22.9216       22.0451       21.2892
  23  25 4632.1850    0.5644 17.9191  9.7237 -0.0020  0.3200   0.0081   0.8273    0.0261   0.0000   422.0779      -2.01988      -3.83031      -52.4238       65.7932      -3.56200       20.8828       26.9204       30.7963       31.5937       30.9491       30.0520
  24   4 1469.7771    0.1646  0.1563  8.8162  0.0000  0.0153   0.0100   0.0331    0.0303   0.0000   439.3059      0.816760       18.2103       1.45771      -1.63664       1.78784       1.22899       1.64542       1.93066       1.83066       1.78805       1.78121
  24   5 1653.7105    0.2306  0.2216  8.9713  0.0000  0.0135   0.0106   0.0312    0.0334   0.0000   440.3468     -0.891808       19.1286       1.77239     -0.894272     -0.584469      0.892008       1.21640       1.30657       1.24178       1.46432       1.30997
  24   6 1826.2677    0.3925  0.4146  8.9718  0.0000  0.0172   0.0127   0.0428    0.0463   0.0000   439.4554      0.691145       19.4999       3.20449      -2.39055     -0.788211       1.03689       1.47106       1.58677       1.86102       1.78497       1.65568
  24   7 1993.5547    0.6310  0.5567  9.3503  0.0000  0.0189   0.0174   0.0451    0.0575   0.0000   439.0118       1.79614       21.3255       3.32949      -2.27306      -1.86232       1.18078       1.64576       1.73345       1.79963       1.84107       1.74039
  24   8 2156.6901    0.8705  0.6564  9.8234  0.0000  0.0206   0.0216   0.0463    0.0639   0.0000   437.7484       1.50365       17.0038      -3.22245      -6.13273     -0.377310       1.28412       1.81567       1.91305       2.04696       2.06326       2.02058
  24   9 2314.2587    1.2009  0.8088 10.5107  0.0000  0.0227   0.0286   0.0599    0.0669   0.0000   438.9697       1.76336       15.3115      -2.63070       1.70851      0.564901       1.50027       1.95402       2.01407       2.24617       2.08098       2.08513
  24  10 2467.0199    1.6188  0.9681 10.9870  0.0000  0.0254   0.0361   0.0649    0.0868   0.0000   440.1844      -2.25529       14.5392       1.71990       3.46212      -3.34672       1.68521       2.24509       2.50119       2.54244       2.56573       2.42476
  24  11 2617.6349    2.0842  1.0077 11.4931  0.0000  0.0269   0.0461   0.0668    0.0906   0.0000   439.1937      -1.74540       14.8453      0.427966      0.814357      0.101957       1.72239       2.44511       2.65285       2.84993       2.87425       2.61097
  24  12 2767.6498    2.8340  0.8037 11.8957  0.0000  0.0213   0.0642   0.0519    0.0846   0.0000   441.0535       2.10258       14.2643       3.06540      0.989695      -4.15200       1.40833       1.85164       2.13556       2.24373       2.29719       2.14356
  24  13 2916.8844    3.4915  0.8160 12.4327  0.0000  0.0232   0.0803   0.0518    0.0890   0.0000   437.8987       4.13012       15.8757       3.68968      -2.34409     -0.388324       1.42443       2.02206       2.14310       2.14767       2.16236       1.96038
  24  14 3065.0373    3.9262  0.9162 12.7187  0.0000  0.0249   0.0877   0.0614    0.1017   0.0000   436.9614     -0.975399       15.4841       2.33096      -1.14919      0.821257       1.44626       2.09407       2.09528       2.30830       2.21893       2.09764
  24  15 3211.9494    4.0467  1.1593 12.5315 -0.0018  0.0271   0.0814   0.0697    0.1204   0.0000   439.5387       1.07798       13.0069       3.36465       1.53352       2.45795       1.66732       2.24416       2.57073       2.58584       2.58984       2.35085
  24  16 3358.4491    3.3351  1.6431 12.4257 -0.0031  0.0345   0.0595   0.0884    0.0716   0.0000   440.8415      -5.77242       6.32782       3.31272      -1.19413      -1.15354       2.22293       3.03667       3.23702       3.37673       3.29255       3.07146
  24  17 3504.7475    2.7483  2.4769 11.8159  0.0000  0.0435   0.0399   0.1117    0.0554   0.0000   440.1763       2.52487       10.9264       8.38469       7.42736      -2.04191       2.62150       3.65792       3.94812       4.16387       3.89757       3.88095
  24  18 3650.9172    2.2402  3.9570 11.1293  0.0000  0.0559   0.0270   0.1488    0.0500   0.0000   444.3953       5.68574       10.7884       4.32659       2.42923      -4.34509       3.54109       4.82878       5.25709       5.61087       5.51293       5.31497
  24  19 3796.6939    1.8089  5.3562 10.8928  0.0000  0.0709   0.0223   0.1980    0.0465   0.0000   451.5036      -2.42521       10.0690       18.4024      0.993260       11.5323       4.62879       6.02701       6.82335       7.10502       7.05569       6.86221
  24  20 3942.5661    1.5206  7.7643 10.3853  0.0000  0.0904   0.0166   0.2621    0.0436   0.0000   437.3334       1.83385       18.5461       22.8335      -2.91398       13.6647       5.78802       7.56019       8.46102       8.83052       8.58936       8.35446
  24  21 4087.9703    1.2460 10.0981 10.1523  0.0014  0.1190   0.0139   0.3442    0.0400   0.0000   439.4862       2.17701      -5.45407      -20.2100      -3.02865      -11.2969       7.50435       9.98593       10.9908       11.5423       11.4050       11.0408
  24  22 4233.5775    1.0152 11.4631 10.0953 -0.0007  0.1504   0.0123   0.4298    0.0357   0.0000   442.6816      -1.16094      -3.34796      -6.97938       18.8372       17.6622       9.13908       12.4091       13.8549       14.3678       13.9307       13.3803
  24  23 4379.0744    0.8398 13.9017  9.9738  0.0028  0.1955   0.0102   0.5364    0.0313   0.0000   427.3623      -21.7870       24.0098       2.40819      -11.0926       1.18172       12.3466       15.9522       18.3972       18.6605       18.7258       17.7831
  24  24 4524.6113    0.7055 16.6873  9.8142  0.0027  0.2490   0.0087   0.6697    0.0280   0.0000   431.4469       16.4716       48.4018     -0.769834       31.4633      -23.6106       15.2154       20.5220       22.8474       23.7487       23.0551       22.6295
  25   5 1674.0847    0.2765  0.2269  8.9188  0.0000  0.0145   0.0119   0.0306    0.0342   0.0000   439.9757    -0.0178233       20.5854      -1.14527      -1.76366      0.914434      0.679685       1.25637       1.06878       1.26309       1.23299       1.12279
  25   6 1847.9040    0.4430  0.3987  9.0793  0.0000  0.0161   0.0139   0.0373    0.0456   0.0000   440.7030      -2.48356       19.6410     -0.847653      -2.88152      0.208329       1.03651       1.32922       1.40687       1.54989       1.49651       1.64305
  25   7 2016.9010    0.6489  0.5959  9.4171  0.0000  0.0205   0.0170   0.0472    0.0569   0.0000   438.3542      0.721169       17.1107      -1.02951      -1.32891      -2.36765       1.16366       1.77888       1.72897       1.95749       1.86875       1.78742
  25   8 2181.7096    0.8947  0.8276  9.7294  0.0000  0.0227   0.0202   0.0536    0.0714   0.0000   439.5945      -1.64859       18.6444      -4.28409      0.691071      0.597854       1.43015       1.86657       1.97750       2.05867       2.21030       1.96023
  25   9 2340.4569    1.2512  0.9236 10.2855  0.0003  0.0237   0.0270   0.0582    0.0798   0.0000   440.8628       3.04294       11.5576     -0.446786      0.753847       5.00502       1.51085       2.01900       2.23543       2.24640       2.25162       2.14767
  25  10 2494.3647    1.7473  0.8704 10.9136  0.0000  0.0229   0.0377   0.0559    0.0850   0.0000   441.4234       1.13864       15.6383     0.0766549       1.04981     -0.600971       1.41891       1.97600       2.04214       2.15158       2.10852       1.94311
  25  11 2646.2068    2.2625  0.9097 11.4728  0.0000  0.0234   0.0491   0.0595    0.0931   0.0000   440.6533       1.36604       15.1726      0.858560     -0.756826      -1.98282       1.45252       2.01631       2.06359       2.18129       2.12202       2.10587
  25  12 2797.2946    2.8734  0.8652 11.9692  0.0000  0.0218   0.0625   0.0574    0.0801   0.0000   438.4946       3.05508       13.7204       4.58697      -3.42472      -1.43144       1.37744       1.79250       1.90402       2.08704       2.06447       1.94012
  25  13 2947.3810    3.7546  0.7346 12.4613  0.0000  0.0193   0.0873   0.0497    0.0748   0.0000   438.7369       1.38921       16.2108       3.98514     -0.383025     -0.755400       1.16010       1.62640       1.68841       1.73582       1.75503       1.66673
  25  14 3096.0964    3.9329  0.9160 12.7288  0.0000  0.0223   0.0886   0.0610    0.1054   0.0000   438.1190       2.80642       11.4158       3.59889       3.08874       2.43333       1.46278       1.94334       2.07888       2.19759       2.21577       2.18825
  25  15 3243.7624    3.7250  1.2394 12.6451  0.0000  0.0305   0.0752   0.0744    0.1096   0.0000   435.9064       5.98119       16.9173     -0.138921       2.90836      -1.53021       1.73506       2.50524       2.63477       2.75198       2.86442       2.70049
  25  16 3391.0008    3.2345  1.5954 12.4751  0.0002  0.0333   0.0594   0.0878    0.0720   0.0000   437.1225       6.17776       15.7916     -0.248832       4.06983      -1.18005       2.06460       2.78492       3.05466       3.37600       3.27198       3.02397
  25  17 3537.9690    2.5994  2.9339 11.7694  0.0000  0.0466   0.0359   0.1279    0.0489   0.0000   440.2783       4.78445       14.7690       8.54846      -6.10290       2.33687       2.82685       3.86892       4.21518       4.46325       4.49215       4.31318
  25  18 3684.7189    2.1498  4.6497 11.0031 -0.0000  0.0601   0.0240   0.1629    0.0449   0.0000   439.1423       6.28464       11.9896      -3.50416      -4.11707       3.34277       3.73248       5.00559       5.55997       5.73505       5.82564       5.67642
  25  19 3831.2185    1.7616  5.9872 10.6586  0.0000  0.0738   0.0197   0.1985    0.0451   0.0000   438.0230      -7.43042       10.1191      -9.08864      -3.30534       5.22790       4.48630       5.92568       6.58486       7.03168       6.80270       6.66657
  25  20 3977.4184    1.4084  7.9180 10.3824 -0.0005  0.0948   0.0160   0.2652    0.0412   0.0000   428.3301       9.41381       9.14015      -12.1315      -3.18565      -20.3731       5.88185       7.72268       8.62895       9.13959       9.09194       8.93645
  25  22 4269.4717    1.0142 13.5131 10.0016  0.0005  0.1670   0.0107   0.4629    0.0332   0.0000   417.5115      -11.8812       27.1328       5.19958       2.31805      -1.33848       10.0446       13.0729       14.9825       15.0683       15.4056       14.9390
  25  24 4561.1311    0.6121 16.1309  9.8398 -0.0057  0.2727   0.0084   0.7159    0.0267   0.0000   475.9583       61.8935      -14.7506      -14.8172       6.06396      -19.1994       15.9553       21.4487       23.9429       25.1117       24.4415       23.9874
  26   5 1694.0301    0.2755  0.2871  8.9683  0.0000  0.0153   0.0106   0.0335    0.0348   0.0000   438.0695      -2.58181       18.1635     -0.102705      -1.66871     -0.165832      0.893056       1.08784       1.33089       1.38405       1.28570       1.30270
  26   6 1869.0167    0.4647  0.4653  8.9741  0.0000  0.0166   0.0134   0.0402    0.0500   0.0000   440.3559      0.859612       18.2927    -0.0720490     -0.495410      0.978168      0.996063       1.30964       1.50239       1.59164       1.55517       1.51965
  26   7 2039.7314    0.6754  0.6227  9.4007  0.0000  0.0185   0.0171   0.0474    0.0579   0.0000   439.8183   -0.00166410       21.1143       1.93421      -4.53910       1.23677       1.15944       1.51740       1.56805       1.70363       1.74607       1.72456
  26   8 2206.0553    0.9835  0.7919  9.9636  0.0000  0.0225   0.0224   0.0543    0.0705   0.0000   441.1811       1.11032       18.7758       2.36730       1.67069      -2.18677       1.31777       1.76336       1.94736       2.03840       1.96137       1.99467
  26   9 2366.0292    1.3213  0.9967 10.3461  0.0000  0.0243   0.0272   0.0668    0.0834   0.0000   439.4974      -1.27094       16.0880       1.70259     -0.128897      -2.48001       1.41842       1.94340       1.98288       2.26050       2.09630       2.10491
  26  10 2521.1394    1.8844  1.0226 10.9094  0.0000  0.0245   0.0374   0.0598    0.0866   0.0000   439.1416       1.78838       14.8886      -1.08692      -3.07991   3.55974e-05       1.42466       1.94720       2.04360       2.24128       2.17215       2.08465
  26  11 2674.2997    2.4208  1.0197 11.4169  0.0000  0.0244   0.0492   0.0629    0.1068   0.0000   439.4780     -0.609523       14.9295      0.733870      -7.55630      -4.27371       1.40790       1.92229       2.12991       2.20606       2.16815       2.12879
  26  12 2826.5602    3.0808  0.8256 12.2485  0.0000  0.0218   0.0678   0.0542    0.0790   0.0000   441.4181       2.39321       16.4704       4.03030     -0.122607      0.318814       1.36007       1.94904       2.14523       2.34364       2.41364       2.25082
  26  13 2977.3772    3.8598  0.8442 12.6131  0.0000  0.0209   0.0830   0.0512    0.0791   0.0000   440.7203       1.94589       11.7334      0.311180      -2.01358     -0.674169       1.23926       1.60567       1.78172       1.87334       1.78163       1.69553
  26  14 3126.8298    3.8599  0.9791 12.9570  0.0000  0.0247   0.0824   0.0644    0.0826   0.0000   436.2828     -0.525069       15.6240     -0.871555      -4.15755     0.0590413       1.37035       1.91120       2.13352       2.29449       2.15335       1.98772
  26  15 3275.3053    3.6428  1.3235 12.6918  0.0000  0.0308   0.0720   0.0796    0.0981   0.0000   439.2810       1.07623       9.41767       2.69220       4.53773      -1.55452       1.72276       2.48914       2.49152       2.77956       2.68425       2.65438
  26  16 3423.3035    3.1115  1.8249 12.2672  0.0000  0.0362   0.0528   0.0921    0.0744   0.0000   436.9918       4.75917       11.3597     -0.751544      -1.28031       3.43496       2.10077       2.74682       3.13656       3.18564       3.27162       3.22967
  26  17 3570.8784    2.4623  3.1227 11.7284  0.0000  0.0505   0.0328   0.1277    0.0476   0.0000   437.5694       3.73083       7.09963       4.53784       4.41507      -4.67158       2.77990       3.98435       4.19333       4.46276       4.44618       4.24143
  26  18 3718.1237    2.0245  4.9668 11.0098  0.0000  0.0635   0.0225   0.1696    0.0430   0.0000   440.7565       2.64619       8.45480       7.16811       1.67341      0.196238       3.68397       4.90705       5.46055       5.71060       5.81411       5.65032
  26  19 3865.1032    1.6675  6.6869 10.6307  0.0001  0.0772   0.0177   0.2203    0.0412   0.0000   431.3020       4.78190       22.7936       6.41370      -7.68115       21.3385       4.44415       5.92438       6.65127       6.91047       6.90422       6.52356
  26  20 4011.9314    1.3809  9.0981 10.3718  0.0000  0.1035   0.0152   0.2993    0.0389   0.0000   439.6503      -13.6998       15.4707       23.2749       15.0193      -7.78813       6.09174       7.80968       8.85409       9.27602       9.16714       9.04502
  26  21 4158.9889    1.1168 10.9944 10.1886  0.0000  0.1310   0.0127   0.3775    0.0358   0.0000   426.1928       5.12000       14.7415       13.6385       22.5804       8.54734       7.63729       10.2470       11.4408       11.8738       11.7802       11.5179
  27   3 1325.2126    0.0859  0.0668  8.7852  0.0000  0.0241   0.0099   0.0298    0.0264   0.0000   438.0092      -1.46456       18.3143     -0.209792      -1.45105      -2.11384       2.01691       2.35890       1.42310       1.34953       1.70187       3.15518
  27   4 1527.5544    0.1769  0.1526  8.8764  0.0000  0.0131   0.0105   0.0335    0.0289   0.0000   440.2756      0.483151       20.7735     0.0226444      -3.56982      0.819455      0.828297      0.825488       1.12644       1.18209       1.07035       1.17719
  27   5 1713.5829    0.3129  0.2711  8.9334  0.0000  0.0144   0.0115   0.0285    0.0364   0.0000   440.0391     0.0416662       19.9462      -1.18108      -1.85585      -1.06775      0.852801       1.03404       1.29822       1.26874       1.43537       1.35942
  27   6 1889.7413    0.4882  0.5531  8.9992  0.0000  0.0189   0.0130   0.0448    0.0544   0.0000   439.8428      -1.84947       17.8130       4.17413      -2.22416     -0.643641       1.01464       1.43509       1.53750       1.67487       1.64560       1.60599
  27   7 2062.0170    0.7016  0.6437  9.5144  0.0000  0.0186   0.0173   0.0479    0.0560   0.0000   439.2402      0.779537       17.7033       3.37823       1.99417     -0.502077       1.09075       1.49657       1.53084       1.76190       1.70306       1.66037
  27   8 2229.7514    1.0109  0.8322  9.9939  0.0000  0.0214   0.0222   0.0564    0.0677   0.0000   438.0615       2.13787       19.8480       1.13701     -0.799848      -2.00268       1.25975       1.76325       1.86953       1.93805       2.02297       2.15496
  27   9 2390.9879    1.4777  0.9857 10.4233  0.0000  0.0229   0.0297   0.0598    0.0870   0.0000   438.8308      -2.31119       17.3383       2.28147      -4.61446      -3.35449       1.34890       1.80793       2.01214       2.05076       2.14371       2.03428
  27  10 2547.4335    1.8858  1.0736 11.2188  0.0000  0.0251   0.0375   0.0662    0.0812   0.0000   438.5948       1.10152       11.5366      -1.10882      -2.59869       1.94396       1.45814       2.00810       2.13213       2.39723       2.55663       2.33568
  27  11 2701.9892    2.5034  0.9401 11.6995  0.0000  0.0227   0.0515   0.0595    0.0831   0.0000   438.8326       3.13492       12.0044      0.300204      -1.65628       1.13596       1.26994       1.79912       1.92296       2.01162       2.05181       1.97927
  27  12 2855.3315    3.1765  0.7874 12.3306  0.0000  0.0198   0.0687   0.0515    0.0794   0.0000   438.8317     -0.306900       12.6653       4.05100       1.20481      -1.58385       1.16259       1.54554       1.64512       1.80406       1.77794       1.72080
  27  13 3006.9807    4.0291  0.8286 12.5418  0.0000  0.0198   0.0838   0.0486    0.0823   0.0000   441.3390      0.406328       10.6464      0.872737      -1.16345      0.878831       1.17847       1.54863       1.71859       1.70908       1.86735       1.79264
  27  14 3157.1924    4.0602  1.0486 12.7750  0.0000  0.0237   0.0802   0.0613    0.0835   0.0000   438.8097       1.89618       15.4415      0.915627     -0.537746       1.13902       1.49940       2.00963       2.18827       2.36451       2.29008       2.28939
  27  15 3306.4106    3.5178  1.5313 12.3797  0.0000  0.0314   0.0617   0.0808    0.0897   0.0000   442.0788       1.74183       11.5239       1.92317      -6.85967       3.81700       1.75217       2.35663       2.65983       2.65467       2.74590       2.61648
  27  16 3455.1194    2.9382  2.0591 12.1593  0.0000  0.0391   0.0482   0.1031    0.0718   0.0000   440.6438       4.64107       8.56313       2.81028       6.46760       4.87806       2.09167       2.95851       3.10304       3.28001       3.29393       3.13189
  27  17 3603.4111    2.3551  3.3905 11.5357  0.0000  0.0498   0.0300   0.1324    0.0490   0.0000   433.2969       1.55381       20.8686       9.09405      -5.11086       2.56649       2.82560       3.75040       4.23927       4.31296       4.28150       4.31976
  27  18 3751.5712    1.9821  5.2695 10.8766  0.0000  0.0639   0.0210   0.1753    0.0438   0.0000   435.3800      -7.02344       9.61359       5.54448      -9.13141       1.27958       3.60169       4.76855       5.45908       5.69723       5.72025       5.55116
  27  19 3898.8588    1.5849  7.3093 10.6304  0.0000  0.0846   0.0171   0.2363    0.0392   0.0000   442.0224       7.77828       24.1345       10.5687       3.67057       4.51095       4.76297       6.16298       6.98822       7.31426       7.43721       7.07610
  27  20 4046.3783    1.2615  8.7711 10.4439  0.0000  0.1034   0.0148   0.3051    0.0368   0.0000   422.1514      0.962691       8.43776      -4.93775       7.96820      -19.1890       6.05386       7.65390       8.95808       9.11218       9.20156       9.08073
  27  22 4340.4598    0.8519 13.2058 10.0993 -0.0023  0.1818   0.0102   0.4973    0.0298   0.0000   423.3598      -12.9174       35.7108      -18.1979       12.4150      -16.6042       9.77517       13.2691       14.9239       15.4988       15.6745       15.3216
  27  23 4487.5864    0.6791 14.5731  9.9465  0.0004  0.2244   0.0090   0.5996    0.0273   0.0000   440.9369      -3.04792       28.1448       14.6093       14.4418      -25.4746       12.1089       16.4166       18.4793       19.3835       18.4974       18.4898
  27  24 4632.9464    0.5483 17.9389  9.7682  0.0005  0.3158   0.0077   0.7880    0.0249   0.0000   451.9660       20.6932       4.43947       15.3853       7.84427       20.9746       17.0083       22.8695       26.3367       26.9853       27.1523       26.5889
  28   3 1342.6540    0.1028  0.0967  8.8212  0.0000  0.0175   0.0088   0.0291    0.0260   0.0000   440.8006      0.751216       20.5533       1.25031      -2.65239      -1.07239       1.04717       1.34181       1.66436       1.63059       1.91757       1.89209
  28   4 1546.0403    0.1850  0.1722  8.8631  0.0000  0.0158   0.0092   0.0286    0.0295   0.0000   440.0785      -1.35461       19.4939     -0.632275      -1.77664     -0.408231      0.599295       1.07874      0.983560       1.20529       1.02927       1.18944
  28   5 1732.7386    0.3250  0.3178  8.9809  0.0000  0.0143   0.0113   0.0360    0.0367   0.0000   439.7599      0.659719       21.4347      -2.05751      -2.20065     -0.715157      0.838505       1.14161       1.38688       1.34435       1.25667       1.15447
  28   6 1910.1106    0.4897  0.5310  9.1727  0.0000  0.0185   0.0132   0.0440    0.0495   0.0000   442.0153       1.14287       21.2428      -3.02745      -6.02403       1.28478       1.13734       1.66397       1.62732       1.98928       2.07265       2.15648
  28   7 2083.8725    0.7508  0.6656  9.4654  0.0000  0.0185   0.0176   0.0463    0.0608   0.0000   440.8351      -1.20424       19.7071      0.304207      -2.15169      0.784168       1.00935       1.45243       1.48464       1.80172       1.78577       1.69316
  28   8 2252.7295    1.0646  0.8157 10.1145  0.0000  0.0217   0.0228   0.0504    0.0700   0.0000   441.0771       2.75309       15.8279       1.21646      -1.15416      -1.79559       1.21597       1.54484       1.71266       1.93967       1.76276       1.78762
  28   9 2415.2644    1.5594  1.0749 10.4368  0.0000  0.0241   0.0300   0.0613    0.0984   0.0000   438.4415       1.47634       18.8948    0.00670225      -6.94374       5.30700       1.32338       1.79405       1.94584       2.07952       2.18268       2.07921
  28  10 2573.3161    2.1138  1.0242 11.1839  0.0000  0.0241   0.0407   0.0571    0.0878   0.0000   437.8023       1.17125       13.2400       1.45851     -0.635494     -0.423833       1.38335       1.91727       2.01848       2.18590       2.17299       2.16600
  28  11 2729.2604    2.6572  0.9450 11.7560  0.0016  0.0211   0.0535   0.0574    0.0779   0.0000   440.6117       1.84759       16.4245       2.04681      0.999223      0.548494       1.18371       1.64733       1.75829       1.93131       1.93403       1.82045
  28  12 2883.6508    3.3201  0.9523 12.3742  0.0000  0.0240   0.0665   0.0586    0.0858   0.0000   436.7797      -1.01540       15.8698      0.118613      0.136248       2.16268       1.27604       1.85535       1.97096       2.11148       2.17815       2.08832
  28  13 3036.1991    3.8702  0.8393 12.7126  0.0000  0.0213   0.0799   0.0511    0.0812   0.0000   439.2472      0.189139       20.0010       2.90476      0.670522      -1.65237       1.20995       1.67500       1.76408       1.83711       1.81062       1.75742
  28  14 3187.0996    4.0154  1.1595 12.6491  0.0000  0.0261   0.0755   0.0651    0.0952   0.0000   441.2809  -0.000457972       14.8127     0.0492746      -2.56751    -0.0129399       1.37552       1.92184       2.10243       2.19773       2.28711       2.11451
  28  15 3337.2023    3.3926  1.6426 12.5837  0.0000  0.0310   0.0567   0.0899    0.0652   0.0000   436.5326       4.34963       14.8178       5.44343      -2.47752       1.85572       1.70249       2.32123       2.57843       2.69466       2.81167       2.58072
  28  16 3486.7450    2.8500  2.6059 11.7961  0.0000  0.0403   0.0394   0.1124    0.0670   0.0000   437.3095       1.99578       4.51874       3.71307       7.03301      -5.19384       2.30025       3.01639       3.46463       3.42490       3.63176       3.44865
  28  17 3635.6405    2.2203  3.8074 11.5201  0.0000  0.0533   0.0281   0.1506    0.0445   0.0000   442.3312       3.95482       9.78287       6.41751       5.61075       6.90541       2.96227       3.94704       4.40957       4.65892       4.55983       4.56773
  28  18 3784.2006    1.9012  5.5433 10.8424  0.0000  0.0651   0.0198   0.1798    0.0410   0.0000   441.7308     0.0675758       14.0189       3.58405      0.728126      -14.7029       3.62339       4.63678       5.16238       5.48225       5.54192       5.45801
  28  19 3932.6506    1.5634  7.6023 10.5334  0.0000  0.0848   0.0162   0.2368    0.0386   0.0000   441.0772       3.37037       19.7814       5.37319      -7.73025     -0.319634       4.66028       6.13448       6.87180       7.28395       7.12606       7.07168
  28  20 4080.1842    1.2482  9.6327 10.3896 -0.0018  0.1091   0.0140   0.3182    0.0348   0.0000   449.7576       8.03873       26.0075       6.37481       7.66064      -8.30934       5.86850       7.94709       8.71029       9.33170       9.11813       8.97417
  28  21 4227.4843    1.0143 11.9350 10.1793  0.0033  0.1471   0.0116   0.4094    0.0328   0.0000   432.2494       35.4443       55.7385      -7.40137      -13.7706       12.9694       7.70152       10.6860       11.5677       12.3970       12.2126       11.9451
  28  22 4375.6804    0.8053 14.2336 10.0798  0.0004  0.1960   0.0094   0.5341    0.0277   0.0000   448.3637      -1.13681       22.7382      -15.0199       8.83535       26.2719       10.5358       13.9480       16.0075       16.6968       16.7244       16.3720
  28  23 4522.4715    0.6789 16.2858  9.8790  0.0000  0.2366   0.0079   0.6194    0.0250   0.0000   408.9629      -4.00038      -1.10305       18.7879       21.4815      -15.5787       12.6761       16.8314       19.0595       20.0371       19.5830       19.0683
  29   2 1135.2325    0.0538  0.0240  8.9324  0.0000  0.0207   0.0127   0.0130    0.0241   0.0000   437.9698      -2.73755       21.9373      0.910868      -6.34260     -0.644744       1.39369       1.59764       1.94818       2.13942       1.93226       1.88756
  29   4 1564.1281    0.1792  0.1647  8.8656  0.0000  0.0117   0.0093   0.0286    0.0286   0.0000   440.4666       1.37732       20.4148     0.0804242      -1.61998      0.106258      0.606277      0.839239       1.00411       1.02498       1.08570      0.979780
  29   6 1930.2136    0.5458  0.4673  9.3702  0.0000  0.0148   0.0151   0.0398    0.0449   0.0000   440.4797       2.14765       18.4151      0.279267      -3.18168     -0.198255      0.848182       1.07194       1.23569       1.39244       1.25529       1.28084
  29   7 2105.3281    0.8058  0.6259  9.7233  0.0000  0.0179   0.0190   0.0433    0.0565   0.0000   439.9148       1.35635       19.3002      -3.54858     -0.867014      0.866109      0.970547       1.32162       1.42718       1.44308       1.56868       1.48358
  29   8 2275.2450    1.1911  0.8316 10.1196  0.0000  0.0209   0.0246   0.0498    0.0723   0.0000   442.3995     -0.178364       18.4827      -1.33062      -2.74196       4.83439       1.11152       1.58651       1.62824       1.86945       1.89462       1.88866
  29   9 2438.9898    1.6116  1.0062 10.7480 -0.0001  0.0237   0.0308   0.0568    0.0789   0.0000   442.6327      0.603341       18.5386       4.74098      -2.10701      -1.22350       1.31578       1.78086       1.98433       2.00696       2.04466       2.00999
  29  10 2598.6559    2.1341  1.0532 11.3822  0.0000  0.0242   0.0406   0.0622    0.0802   0.0000   439.2271     -0.294948       17.0548       3.55752      -1.59057       2.79601       1.30159       1.86758       2.00900       2.21003       2.30800       2.15997
  29  11 2756.1313    2.9221  0.8298 11.9724  0.0001  0.0208   0.0594   0.0482    0.0748   0.0000   440.1211      -1.73913       15.8564       2.09855     -0.110502      -1.36851       1.13424       1.55037       1.66360       1.80618       1.90087       1.83228
  29  12 2911.5492    3.4592  0.9104 12.4590  0.0000  0.0217   0.0686   0.0542    0.0869   0.0000   438.4428       2.32031       12.7825      0.186311      0.712383      0.335287       1.24414       1.76303       1.86856       2.01026       2.01219       1.99160
  29  13 3064.9334    3.9518  0.9216 12.8415  0.0000  0.0217   0.0783   0.0567    0.0827   0.0000   442.6569     -0.616429       14.0958       1.78892       1.47310      0.623438       1.17790       1.55577       1.77270       1.88633       1.93155       1.84946
  29  14 3216.7297    3.9949  1.1646 12.7605  0.0000  0.0264   0.0732   0.0676    0.0905   0.0000   439.4711       1.08387       15.0254      0.193487     -0.876364       3.49383       1.26626       1.92181       1.90341       2.19360       2.08327       2.01386
  29  15 3367.5544    3.2684  1.6949 12.4478  0.0000  0.0320   0.0526   0.0838    0.0605   0.0000   438.8991       1.16082       13.5244       2.06833      0.380025      0.595315       1.72310       2.26560       2.57768       2.65602       2.68208       2.66845
  29  16 3517.7563    2.6631  2.8798 11.7062  0.0000  0.0423   0.0341   0.1174    0.0553   0.0000   443.5166       2.12980       2.86924       3.11954     -0.274460      -2.17505       2.26409       3.00035       3.48402       3.45358       3.58010       3.52292
  29  17 3667.5422    2.1389  4.3460 11.1733  0.0000  0.0552   0.0243   0.1541    0.0452   0.0000   438.4744     -0.794344       18.5280      0.452152     -0.339398      0.523231       2.94666       3.88246       4.34998       4.49141       4.68635       4.47389
  29  18 3816.6426    1.7880  5.8071 10.7797  0.0000  0.0665   0.0183   0.1878    0.0394   0.0000   442.9582      -3.17868       25.8900       11.2436      -13.5216       5.50036       3.56077       4.71662       5.24682       5.48798       5.55096       5.28009
  29  19 3965.3974    1.4150  7.6633 10.5939  0.0000  0.0872   0.0153   0.2513    0.0348   0.0000   445.1216      -2.17879       23.1519       9.31254     -0.594924       6.10374       4.75506       6.27728       7.07343       7.42549       7.67833       7.50356
  29  21 4262.5159    0.9523 12.1197 10.1662  0.0014  0.1477   0.0109   0.4225    0.0312   0.0000   463.2110      -11.0008       2.69718       16.4987       4.11278       9.90463       7.86792       10.1499       11.5176       11.9393       12.3471       11.8393
  30   3 1376.6120    0.1149  0.0663  8.8235  0.0000  0.0116   0.0120   0.0228    0.0248   0.0000   440.5508      -1.04501       21.9044      0.344095      -4.38646      0.494424      0.578922      0.824398      0.970409      0.841031      0.958729      0.915464
  30   4 1581.8777    0.1892  0.1852  8.9545  0.0000  0.0128   0.0091   0.0291    0.0284   0.0000   442.3015     -0.738843       19.3715     -0.546460      -3.78391      0.615439      0.632304      0.767768      0.980705      0.970322       1.08231      0.994017
  30   5 1770.0656    0.3785  0.3559  8.9870  0.0000  0.0147   0.0116   0.0320    0.0391   0.0000   439.8877      -1.95222       18.4581       1.71897      -3.79665      -2.50697      0.830302       1.07375       1.22039       1.36237       1.30694       1.27929
  30   6 1949.9581    0.5616  0.5015  9.3308  0.0000  0.0158   0.0146   0.0386    0.0473   0.0000   441.1004      -1.42902       19.0964     -0.907019      -5.72765       1.63207      0.819549       1.11062       1.22785       1.29223       1.35513       1.25456
  30   7 2126.3517    0.7979  0.7060  9.8352  0.0000  0.0191   0.0180   0.0495    0.0580   0.0000   442.5546      0.867106       17.3170       1.30243      -4.81008       2.66504       1.06409       1.32491       1.48110       1.57833       1.61601       1.53388
  30   8 2297.3210    1.2110  0.8689 10.3011  0.0000  0.0208   0.0244   0.0536    0.0696   0.0000   440.1655     -0.150079       19.0189      -1.40660      -3.80385      -1.20868       1.05181       1.50245       1.57787       1.65517       1.66047       1.62829
  30   9 2462.2182    1.7245  1.0036 10.9933  0.0000  0.0229   0.0333   0.0597    0.0769   0.0000   441.9179      0.864532       16.4358      -1.68975      -1.60032       3.43429       1.20044       1.63890       1.84150       1.89394       2.00426       1.88352
  30  10 2623.4453    2.2132  1.0250 11.5274  0.0000  0.0231   0.0422   0.0597    0.0752   0.0000   438.4774       2.15994       15.0371     -0.726319      -1.58600       2.70194       1.18435       1.67980       1.79299       1.99279       1.97803       1.88609
  30  11 2782.4340    2.9830  0.9134 12.0323  0.0000  0.0203   0.0588   0.0542    0.0764   0.0000   439.2756       3.16972       17.9480       1.24688      -1.06931      0.868403       1.06778       1.49396       1.52583       1.76796       1.75713       1.71111
  30  12 2939.0792    3.6983  0.8398 12.4384  0.0000  0.0194   0.0740   0.0493    0.0763   0.0000   439.2213      -1.46079       17.4165      0.975804      -2.41672      -1.93340       1.01583       1.34089       1.48658       1.65252       1.60596       1.57027
  30  13 3093.3272    4.0389  1.0131 12.5870  0.0000  0.0229   0.0750   0.0565    0.0997   0.0000   440.5303       1.22184       20.6937      -1.15297     -0.137498      -1.82881       1.20212       1.65031       1.81088       1.87391       1.97831       1.91422
  30  14 3245.8899    3.7575  1.3195 12.6573  0.0000  0.0270   0.0647   0.0711    0.0759   0.0000   438.4109       2.47779       12.8106       3.89412     -0.294404       3.88943       1.35522       1.89003       2.02668       2.20546       2.33235       2.22109
  30  15 3397.5597    3.2520  1.9638 12.1667  0.0000  0.0326   0.0460   0.0869    0.0575   0.0000   440.0317     -0.540515       13.0210       4.21621      -3.22047       1.41856       1.71487       2.31542       2.54126       2.66380       2.76067       2.72238
  30  16 3548.6574    2.6242  2.9985 11.6551  0.0000  0.0422   0.0318   0.1136    0.0499   0.0000   440.8308       2.02930       12.8661       11.2556       3.90828      -9.01579       2.16523       2.85113       3.21369       3.46936       3.48662       3.39195
  30  17 3698.9789    2.1045  4.4935 11.1347  0.0000  0.0569   0.0229   0.1513    0.0440   0.0000   437.2405       4.59104       15.2609       6.68434       4.03731       14.7072       2.83411       3.86249       4.35996       4.55901       4.66584       4.62990
  30  18 3848.8202    1.7110  6.4742 10.7471  0.0000  0.0741   0.0172   0.2015    0.0364   0.0000   443.8324       4.06456       15.0210     -0.399535       5.02400      -8.98240       3.71946       5.00197       5.62120       5.94536       5.89541       5.80977
  30  19 3998.4102    1.3798  8.7619 10.5258  0.0004  0.0947   0.0142   0.2790    0.0326   0.0000   435.1054       3.87628       4.29602     -0.195973      -11.6600       12.2707       4.94050       6.43156       7.10871       7.47935       7.71776       7.57803
  30  20 4147.4411    1.0986 10.6209 10.3560  0.0000  0.1271   0.0126   0.3582    0.0325   0.0000   430.3748      -2.61322       32.8033       8.14819     -0.574607       1.38286       6.48366       8.39118       9.72441       10.2283       10.3141       10.0713
  30  21 4296.5397    0.9358 12.9922 10.1378  0.0000  0.1596   0.0098   0.4322    0.0290   0.0000   449.6062       15.2403       14.8136       9.69260       20.1563      -6.73603       8.04839       10.8487       12.0590       12.9651       12.9098       12.6173
  31   3 1393.1428    0.1085  0.1312  8.7872 -0.0009  0.0218   0.0073   0.0258    0.0256   0.0000   439.5215      -1.71019       18.5037     -0.143056      -3.28396      -1.64337      0.930768       1.64809       1.28415       1.46452       1.53867       1.52680
  31   4 1599.3126    0.2126  0.2694  8.8750  0.0000  0.0133   0.0083   0.0359    0.0300   0.0000   440.1263      -1.29888       20.2719       1.08652      -3.10899      -1.49960      0.624124      0.857050      0.953021       1.02394       1.05779       1.07108
  31   5 1788.2202    0.3740  0.4392  9.0297  0.0000  0.0170   0.0108   0.0381    0.0404   0.0000   440.4398       1.34713       19.9834      -1.28606      -1.56998     -0.504277      0.821824       1.18712       1.25404       1.24524       1.43483       1.33653
  31   6 1969.4314    0.5894  0.5541  9.3706  0.0000  0.0176   0.0145   0.0409    0.0507   0.0000   440.1125     -0.800472       19.3600      -2.23137      -4.12687      -1.86432      0.853295       1.11569       1.27634       1.44301       1.38850       1.39065
  31   7 2146.9955    0.8898  0.7648  9.6364  0.0000  0.0188   0.0186   0.0485    0.0665   0.0000   440.0746      -1.02737       17.6750      0.589853      0.331685       1.44361      0.948190       1.29370       1.48225       1.51394       1.58457       1.53936
  31   8 2318.9157    1.3076  0.9488 10.1872 -0.0003  0.0214   0.0249   0.0570    0.0781   0.0000   439.9994      -1.36119       19.2855     -0.177935      -2.31313       1.50541       1.01940       1.39060       1.56805       1.59709       1.63641       1.56712
  31   9 2484.9359    1.8089  1.0437 10.9183  0.0001  0.0226   0.0334   0.0578    0.0819   0.0000   441.0192       2.27554       18.8416      -1.79135      -1.27385       1.56238       1.13556       1.53146       1.60774       1.82409       1.83480       1.80184
  31  10 2647.7183    2.3752  1.0314 11.5865 -0.0002  0.0236   0.0445   0.0561    0.0830   0.0000   438.6818      -1.70986       18.6034       3.15197      -6.39731     -0.589936       1.19979       1.69364       1.74808       1.91086       1.91059       1.92637
  31  11 2808.2941    3.1075  0.8895 12.1520  0.0000  0.0211   0.0611   0.0516    0.0735   0.0000   439.1266       1.25446       16.3997       2.89942      0.192012     -0.215595       1.19516       1.72379       1.80615       1.94186       1.86155       1.75645
  31  12 2966.0405    3.7744  0.8925 12.4943  0.0000  0.0204   0.0715   0.0497    0.0778   0.0000   440.5786       2.88568       13.8934       2.38475      -1.21611       2.88208       1.02795       1.37742       1.55704       1.53478       1.65568       1.63219
  31  13 3121.2586    4.0632  1.0143 12.8715  0.0000  0.0216   0.0774   0.0613    0.0860   0.0000   441.6126       2.21695       11.7905      0.788544       2.36037     -0.883921       1.10376       1.44387       1.60201       1.71289       1.72175       1.66807
  31  14 3274.7040    3.7231  1.3786 12.6953  0.0000  0.0280   0.0622   0.0716    0.0735   0.0000   438.6601       3.79304       10.5781       2.57372     -0.560058       5.99371       1.35057       1.84967       1.96375       2.19469       2.12821       2.20940
  31  15 3427.2033    3.0728  2.2790 12.0201  0.0000  0.0365   0.0398   0.0924    0.0524   0.0000   438.9349       6.16603       17.5646      -2.00904      -5.30314       9.18616       1.73996       2.47288       2.66912       2.78440       2.90210       2.84918
  31  16 3579.0952    2.4570  3.4471 11.5524  0.0000  0.0460   0.0278   0.1242    0.0439   0.0000   437.2096       5.20780       9.51221      -5.39006       3.15748       1.08221       2.30860       3.15705       3.52185       3.77211       3.67677       3.72509
  31  17 3730.3234    2.0164  4.9653 11.0325  0.0000  0.0587   0.0207   0.1602    0.0404   0.0000   436.7038      -1.42347       16.9418       2.72018      -8.18872     -0.389511       2.91624       3.98809       4.42892       4.63656       4.82917       4.67728
  31  18 3880.6453    1.6336  7.1734 10.6052  0.0000  0.0766   0.0154   0.2170    0.0351   0.0000   433.4471      -2.39173       15.2032       15.3477      -3.44464      0.682094       3.78950       5.14086       5.60969       6.02365       6.08025       5.98975
  31  19 4030.7289    1.3527  8.9598 10.4221 -0.0002  0.0966   0.0131   0.2687    0.0324   0.0000   442.6149       3.80243       18.1607      -2.38271      -7.00288      0.301934       4.81175       6.25211       7.16882       7.59496       7.68836       7.47528
  31  20 4180.5032    1.0788 11.7033 10.2665  0.0000  0.1358   0.0110   0.3745    0.0309   0.0000   437.2951       15.0841       34.3713       2.88231      -23.7542       6.38917       6.66136       8.82732       10.1161       10.4610       10.7827       10.5733
  31  21 4329.4379    0.8810 13.7428 10.1234 -0.0008  0.1760   0.0088   0.4595    0.0266   0.0000   428.5506       7.42134       22.2311       27.4978       7.80250      -33.8421       8.59313       11.4854       12.7641       13.6393       13.8788       13.6151
  32   2 1179.6205    0.0622  0.0439  8.8578  0.0000  0.0218   0.0089   0.0204    0.0234   0.0000   449.9682       12.7437       32.8434       10.9715       8.29879       3.55791      0.980457       1.45190       1.57632       1.90324       1.67895       1.60920
  32   4 1616.3977    0.2299  0.2200  8.8165  0.0000  0.0119   0.0091   0.0258    0.0294   0.0000   441.3730      0.130921       20.9165      0.990177      -3.48357      0.447172      0.672340      0.820160      0.891351      0.887989      0.885864      0.934717
  32   5 1806.1468    0.4177  0.3773  8.9891  0.0000  0.0137   0.0120   0.0332    0.0393   0.0000   439.7136      0.469296       21.4842      0.458260      -5.37145     -0.692720      0.648672      0.817265      0.952332       1.01911      0.984583      0.937747
  32   6 1988.6345    0.6227  0.5609  9.4144  0.0000  0.0171   0.0147   0.0374    0.0502   0.0000   440.5157     -0.200197       19.0683      0.919946      -2.76563     -0.741462      0.850449       1.07753       1.21139       1.31203       1.32770       1.24438
  32   7 2167.2926    0.9171  0.7608  9.9047  0.0000  0.0195   0.0193   0.0482    0.0595   0.0000   441.6360      -2.11409       20.7144       3.31642    0.00982253      0.100246       1.03358       1.42009       1.57091       1.61706       1.56875       1.57497
  32   8 2339.9869    1.2989  1.0155 10.3147  0.0000  0.0225   0.0239   0.0565    0.0738   0.0000   441.5156      -1.01281       16.6884       4.18042      -1.32845      0.307406       1.08621       1.42393       1.52943       1.66695       1.78356       1.73299
  32   9 2507.2455    1.8669  1.0293 11.0872  0.0000  0.0223   0.0344   0.0571    0.0742   0.0000   438.9041      -1.79174       17.2877       3.60394      -1.06413     -0.298933       1.09336       1.45600       1.62020       1.71350       1.71854       1.70207
  32  10 2671.6144    2.3842  0.9810 11.7990  0.0000  0.0226   0.0454   0.0569    0.0715   0.0000   440.3910      -1.56925       13.5024       2.68066      -3.49021      -2.37197       1.02594       1.53105       1.53090       1.79049       1.67709       1.67171
  32  11 2833.6423    3.1625  0.8605 12.4110  0.0000  0.0199   0.0620   0.0499    0.0669   0.0000   438.6923     -0.145152       20.3376       1.96652      -1.65358      -1.89903      0.990778       1.30253       1.42877       1.58306       1.65330       1.55652
  32  12 2992.6420    4.1063  0.7766 12.4592  0.0000  0.0174   0.0804   0.0450    0.0787   0.0000   439.1427      0.582022       15.5905       4.91960      -1.32541      0.395390      0.841377       1.14785       1.19951       1.32050       1.37252       1.32451
  32  13 3148.7973    4.0293  1.0930 12.8500 -0.0001  0.0230   0.0736   0.0586    0.0792   0.0000   439.5433       1.43629       15.1867       5.24290      -4.36055       1.31551       1.20158       1.61166       1.75566       1.97105       2.09661       1.97586
  32  14 3303.1463    3.5869  1.5937 12.3154  0.0000  0.0288   0.0540   0.0737    0.0765   0.0000   437.0575       4.78813       13.8710       2.07907     -0.578313    0.00404693       1.37304       1.85299       2.04396       2.20619       2.22727       2.22362
  32  15 3456.5440    2.9090  2.3489 12.0540  0.0000  0.0363   0.0377   0.0976    0.0484   0.0000   439.8263      -3.68695       12.6944       6.42571       2.83191      -1.28489       1.74709       2.35481       2.61352       2.76346       2.78805       2.76214
  32  16 3609.2018    2.3187  3.8093 11.4143  0.0000  0.0479   0.0248   0.1311    0.0398   0.0000   442.5774       1.04314       14.8645       2.30037     -0.802283       4.06998       2.33810       3.08389       3.58546       3.69491       3.84635       3.78303
  32  17 3761.0722    1.9292  5.1857 11.0059 -0.0000  0.0613   0.0194   0.1664    0.0373   0.0000   442.0241       4.83260       9.06765       7.39113      -4.32477       7.65449       2.85409       3.89640       4.43212       4.55669       4.73602       4.59406
  32  18 3912.0922    1.6014  7.5207 10.5513  0.0000  0.0784   0.0146   0.2202    0.0339   0.0000   433.9140       2.85931       20.3788       2.37710      -5.08337      -7.33711       3.76918       4.96840       5.64164       5.89835       6.00905       5.99956
  32  19 4062.7284    1.2866  9.5458 10.4059  0.0000  0.1054   0.0124   0.2879    0.0308   0.0000   441.5333      -5.98069       7.32043    -0.0310737       6.17479       2.21232       4.87064       6.69564       7.43404       7.92822       8.02673       8.08979
  32  20 4213.0932    1.0552 12.7802 10.2061 -0.0010  0.1489   0.0095   0.3960    0.0287   0.0000   437.1135       8.52986       24.5065      -19.6044      -14.3309       20.9277       6.85156       9.29821       10.6359       11.1286       11.3073       11.2883
  32  21 4362.8908    0.8086 14.3157 10.1126 -0.0024  0.1914   0.0083   0.4965    0.0254   0.0000   421.2191       7.32737       20.7137       15.7706       13.0371       14.5681       8.87731       12.0221       13.5538       14.2195       14.2624       14.2706
  33   3 1425.4051    0.1318  0.1144  8.8026  0.0000  0.0126   0.0083   0.0244    0.0249   0.0000   441.0789     -0.441806       20.4526    -0.0341363      -1.84148    0.00347221      0.587976      0.826929      0.873682      0.999828       1.31249       1.30457
  33   4 1633.2143    0.2582  0.2383  8.8894  0.0000  0.0126   0.0093   0.0249    0.0297   0.0000   439.6910      -1.31971       19.1897     -0.278526      -4.80671      -1.00297      0.559612      0.805213      0.909912       1.02838       1.02992       1.02135
  33   5 1823.8175    0.4243  0.4166  9.0546  0.0000  0.0143   0.0117   0.0347    0.0403   0.0000   440.4386     -0.486224       20.9725     -0.624408      -1.33365      0.793438      0.707666      0.891323       1.06210       1.10369       1.17859       1.17527
  33   6 2007.5909    0.6828  0.6114  9.3939  0.0000  0.0166   0.0152   0.0400    0.0519   0.0000   441.5938     -0.523781       19.9118      0.765432      -2.57265     0.0296802      0.807701       1.09694       1.20160       1.27631       1.32110       1.38171
  33   7 2187.2959    0.9453  0.8372  9.7893  0.0000  0.0195   0.0186   0.0490    0.0634   0.0000   439.3008      -2.07504       19.4419      0.348951      -3.69745      -1.91974      0.897109       1.24037       1.30550       1.44318       1.47438       1.44354
  33   8 2360.7856    1.3926  1.0292 10.4845  0.0000  0.0227   0.0253   0.0567    0.0729   0.0000   439.3047       1.85886       20.1588      -3.95868      0.644109     -0.264006       1.00813       1.45009       1.49982       1.69834       1.67456       1.60066
  33   9 2529.1203    1.9560  0.9831 11.2209  0.0000  0.0221   0.0362   0.0545    0.0740   0.0000   439.2129      0.495058       18.0720       3.03554      -2.59362       1.36037       1.04761       1.40414       1.62565       1.65377       1.78969       1.67912
  33  10 2694.9672    2.5432  1.0031 11.7276 -0.0000  0.0225   0.0461   0.0521    0.0761   0.0000   438.8547       3.23816       15.7188     -0.658093      -4.25934       4.04016       1.06711       1.51971       1.64735       1.71352       1.77882       1.67937
  33  11 2858.4733    3.3553  0.9580 12.2840  0.0000  0.0209   0.0618   0.0531    0.0768   0.0000   440.9653       1.55234       15.4923      0.366271      -1.63861       2.65184      0.965056       1.32758       1.49012       1.54401       1.55729       1.55789
  33  12 3018.7177    4.0161  0.9666 12.6412  0.0000  0.0207   0.0728   0.0528    0.0738   0.0000   438.0781       2.21166       16.2090      0.597378     -0.867915       3.50934      0.933068       1.34272       1.37043       1.58211       1.54981       1.50304
  33  13 3175.9357    4.0787  1.0874 12.8241  0.0000  0.0230   0.0728   0.0577    0.0785   0.0000   441.0282       3.72758       12.5338       1.18334       2.92191      0.997869       1.06858       1.45633       1.52602       1.64783       1.70612       1.70221
  33  14 3331.3355    3.4664  1.5621 12.5632  0.0000  0.0296   0.0555   0.0780    0.0705   0.0000   440.8133       2.34473       8.34849      -1.09183      -4.06238       1.11542       1.33958       1.81515       2.04439       2.21655       2.20731       2.16887
  33  15 3485.6643    2.7800  2.6534 11.8509  0.0000  0.0377   0.0334   0.1021    0.0481   0.0000   442.9577       1.41672       11.7531       1.12089       2.06073     -0.271115       1.81576       2.44535       2.73376       2.90484       2.92109       2.91507
  33  16 3638.9858    2.2495  4.1614 11.2939  0.0000  0.0493   0.0227   0.1368    0.0378   0.0000   440.4948       6.69751       10.4137       4.91229       5.19074       2.92746       2.28477       3.09357       3.44030       3.60795       3.67116       3.77806
  33  17 3791.6204    1.8150  5.9832 10.8281  0.0000  0.0663   0.0168   0.1803    0.0343   0.0000   443.4677       3.38728       17.3609       6.02664      -5.80563     -0.382370       2.99783       4.15956       4.60929       4.88532       5.16994       5.02225
  33  18 3943.2770    1.5364  7.9348 10.4814  0.0000  0.0818   0.0137   0.2267    0.0333   0.0000   440.6128     -0.762116       2.09397       14.3559       5.84740       3.78144       3.80971       5.10786       5.71840       6.09755       6.22577       6.14089
  33  19 4094.9315    1.2563 10.1165 10.3484  0.0003  0.1087   0.0116   0.3010    0.0301   0.0000   436.1000       3.33435       15.2098       11.2088      -12.9984      -1.34530       4.95115       6.82800       7.54147       8.03135       8.25881       7.99944
  33  20 4245.4465    1.0182 13.0882 10.1825  0.0025  0.1471   0.0091   0.4015    0.0273   0.0000   436.5927      -1.79208       6.36815      -10.7171      -10.4082       7.19874       6.74155       8.99521       10.2701       10.7898       10.8790       10.8612
  33  21 4395.8246    0.8062 16.1755 10.0570  0.0030  0.2073   0.0078   0.5310    0.0234   0.0000   439.4080       6.29286       10.6236      0.735286       39.6002      -18.1728       9.47986       12.5909       14.3873       15.2840       15.4248       15.2124
  34   2 1207.9693    0.0769  0.0973  8.8426  0.0000  0.0217   0.0086   0.0372    0.0235   0.0000   441.4353      0.250379       19.8088      -1.42580      -2.76703     -0.790944       1.10996       1.53394       1.88534       1.60789       1.25125       1.22751
  34   3 1441.1626    0.1500  0.1395  8.7306  0.0000  0.0130   0.0080   0.0248    0.0255   0.0000   441.9853      -1.32065       20.0232      0.723743      -2.27908     -0.352580      0.722440      0.798948      0.927944       1.07486       1.13536       1.04944
  34   4 1649.7320    0.2734  0.2793  8.8565  0.0000  0.0118   0.0093   0.0301    0.0307   0.0000   440.3076     -0.693928       19.7659      -1.03749      -1.87577      0.731335      0.586220      0.810791      0.888079      0.928905      0.978071      0.908759
  34   5 1841.2501    0.4593  0.4480  9.0422  0.0000  0.0150   0.0119   0.0353    0.0430   0.0000   440.5979      -1.15981       19.5926       1.22668      -1.12985     -0.424098      0.640920      0.908808      0.937980       1.06681       1.05977       1.04453
  34   6 2026.3193    0.6810  0.6725  9.3039  0.0000  0.0170   0.0146   0.0435    0.0566   0.0000   440.2056      -1.40776       21.7426       2.91247      -1.48415     -0.972265      0.776974       1.03736       1.12424       1.19820       1.36930       1.30859
  34   7 2206.9828    1.0052  0.8757  9.8890  0.0000  0.0204   0.0189   0.0487    0.0644   0.0000   441.2546      -1.41836       24.1698     -0.441016    -0.0577675     -0.155949      0.928120       1.33143       1.40275       1.62176       1.70091       1.71210
  34   8 2381.2433    1.5170  0.9125 10.7487  0.0000  0.0201   0.0285   0.0529    0.0652   0.0000   442.0547      -1.05380       18.7384     -0.814755      -3.55114      -1.38619      0.896946       1.25513       1.34685       1.41531       1.47025       1.42734
  34   9 2550.5918    1.9924  1.1705 11.0499 -0.0000  0.0232   0.0340   0.0621    0.0843   0.0000   439.2198       1.09320       20.8747     -0.231258      -4.92635      0.711128       1.07348       1.43263       1.59685       1.69357       1.75896       1.77420
  34  10 2717.9519    2.7678  1.0012 11.7177  0.0000  0.0204   0.0488   0.0531    0.0755   0.0000   440.9180     -0.285242       19.9645       2.09367     -0.781042       2.75470      0.909461       1.25126       1.30313       1.53732       1.51348       1.50620
  34  11 2882.8715    3.5257  0.8897 12.4153  0.0000  0.0194   0.0652   0.0485    0.0709   0.0000   440.1739       1.98616       18.1878      0.665821      -1.30772       1.90248      0.890518       1.21929       1.34734       1.42717       1.51694       1.51755
  34  12 3044.3661    4.0492  0.9892 12.5643  0.0000  0.0209   0.0720   0.0520    0.0821   0.0000   440.0046      0.307666       15.1366       3.00413     -0.416260      -1.07923      0.915348       1.25045       1.32441       1.42820       1.44805       1.48742
  34  13 3202.7289    4.0679  1.1731 12.7087  0.0000  0.0239   0.0697   0.0612    0.0856   0.0000   440.1129     -0.191528       17.1332      -2.10159      -2.73418      0.998863       1.09108       1.54547       1.61854       1.77543       1.79141       1.83076
  34  14 3359.1371    3.3387  1.7555 12.3344  0.0000  0.0301   0.0480   0.0764    0.0608   0.0000   440.5883       3.19468       14.1269      0.914715    -0.0842620      -2.03631       1.34461       1.91379       2.09078       2.28246       2.29572       2.25446
  34  15 3514.3691    2.6936  2.8730 11.7850  0.0000  0.0391   0.0309   0.1065    0.0456   0.0000   439.9183       1.68113       11.1319      -2.64666       6.42516      -1.29598       1.76163       2.38371       2.73639       2.84622       3.03562       2.96317
  34  16 3668.4114    2.1476  4.1252 11.3020  0.0000  0.0490   0.0217   0.1359    0.0356   0.0000   439.0326       4.18981       14.5863      -4.97292       4.74721      -2.79540       2.20318       2.96103       3.35170       3.56306       3.68955       3.66332
  34  17 3821.7921    1.7297  6.1276 10.8581  0.0000  0.0661   0.0163   0.1844    0.0325   0.0000   442.8124       2.45568       9.60626       11.9170      -6.79646      -8.20725       3.03630       4.05983       4.48469       4.74444       5.06434       5.00965
  34  18 3974.4928    1.4688  9.1165 10.4430  0.0000  0.0915   0.0127   0.2552    0.0314   0.0000   436.2548       1.33317       26.8929       2.22786      -8.87779      -4.53985       4.14189       5.51672       6.31265       6.55527       6.87210       6.91772
  34  19 4126.1675    1.1737 11.0494 10.3555  0.0002  0.1213   0.0106   0.3405    0.0283   0.0000   433.3990      -8.36491       32.1576       1.26098      -15.1256     -0.916014       5.32385       7.19630       8.11100       8.63192       8.73418       8.79088
  34  20 4277.8749    0.9098 12.6063 10.2106 -0.0013  0.1590   0.0091   0.4148    0.0265   0.0000   432.6082      -1.39068       28.2931      -4.52797       8.41457      -17.3535       7.03704       9.35372       10.8437       11.2809       11.6034       11.4705
  35   4 1665.9286    0.2783  0.2743  8.9704  0.0000  0.0125   0.0094   0.0270    0.0303   0.0000   441.6957     -0.142393       21.2794      -1.06483      -2.57541     -0.744220      0.571441      0.717925      0.858613      0.863472      0.876036      0.873179
  35   5 1858.4302    0.4936  0.3927  9.1288  0.0000  0.0125   0.0132   0.0316    0.0403   0.0000   440.9475     -0.126949       19.8978      -1.52150     -0.600321    -0.0525311      0.587561      0.760039      0.852073      0.949344      0.996536      0.992957
  35   6 2044.8120    0.7228  0.7485  9.2821  0.0000  0.0184   0.0144   0.0449    0.0593   0.0000   440.6839      0.288366       18.4472     -0.270299      -1.21844      -1.77862      0.858447       1.16592       1.26946       1.35530       1.40987       1.41051
  35   7 2226.3544    1.0476  0.8398 10.1052  0.0000  0.0195   0.0200   0.0487    0.0605   0.0000   441.4543     -0.427906       17.5694     -0.294898     -0.262137       1.55187      0.868682       1.19251       1.31218       1.40998       1.52779       1.43175
  35   8 2401.2819    1.4892  0.9728 10.8905  0.0000  0.0223   0.0274   0.0555    0.0634   0.0000   442.0702     0.0369590       18.0282      -1.88290      -1.79309     -0.360798      0.942959       1.39671       1.41555       1.60198       1.64631       1.67619
  35   9 2571.7831    2.1681  1.0813 11.3105  0.0000  0.0215   0.0375   0.0579    0.0778   0.0000   439.9503      0.646072       21.4902      0.618556      -1.81917      0.835298       1.00643       1.29966       1.41838       1.53827       1.68299       1.61244
  35  10 2740.4530    2.8762  1.0468 11.7302  0.0002  0.0211   0.0488   0.0540    0.0844   0.0000   441.4921       1.98067       17.1385      0.617146      -1.19973      -1.07676      0.914559       1.27739       1.36151       1.47847       1.50446       1.55608
  35  11 2906.7665    3.5945  0.9476 12.5281  0.0000  0.0206   0.0648   0.0501    0.0735   0.0000   439.9049       1.49393       17.2596       2.01846      -3.44575       2.15331      0.910905       1.28456       1.36701       1.46806       1.55596       1.61041
  35  12 3069.4790    4.0927  1.0541 12.5753  0.0000  0.0212   0.0689   0.0531    0.0839   0.0000   438.9308       3.24428       15.2841       1.26507      0.591833       1.82238      0.933609       1.28299       1.42001       1.54051       1.60147       1.61389
  35  13 3229.0586    3.8647  1.3612 12.7020  0.0000  0.0246   0.0619   0.0682    0.0651   0.0000   439.6120       2.35336       17.5895     0.0966550      -1.72048      0.860638       1.12081       1.51713       1.66081       1.76081       1.82063       1.79009
  35  14 3386.5056    3.3712  1.8339 12.4130  0.0000  0.0308   0.0472   0.0799    0.0544   0.0000   441.7179       3.15709       11.4171       4.67630      -2.86840       3.61359       1.30662       1.82666       1.95456       2.13982       2.22705       2.23205
  35  15 3542.6371    2.5771  3.0137 11.8732  0.0000  0.0415   0.0299   0.1113    0.0421   0.0000   439.4681       2.03560       12.6649      -2.39368      -9.62915       8.68014       1.76828       2.44784       2.77378       2.93292       2.98346       3.01259
  35  16 3697.6579    2.0724  4.4296 11.3157  0.0000  0.0526   0.0208   0.1396    0.0340   0.0000   437.9853       2.68463       19.1863      0.496647      -2.00158       7.15447       2.32267       3.01697       3.51559       3.65964       3.79390       3.69154
  35  17 3851.6135    1.6342  6.5802 10.8544  0.0000  0.0705   0.0154   0.1973    0.0305   0.0000   440.0931       2.18910       15.3746       2.71576      -5.50970      -9.66366       3.11276       4.12775       4.70305       4.94724       5.19775       5.09606
  35  18 4004.8102    1.3666  8.8148 10.5314  0.0000  0.0936   0.0126   0.2551    0.0297   0.0000   432.3379       17.1976       24.1230      -7.27028     -0.635968       7.35212       4.13817       5.37443       6.26883       6.55585       6.78863       6.73135
  35  19 4157.2659    1.1250 11.3108 10.3585  0.0008  0.1279   0.0102   0.3412    0.0274   0.0000   438.0224       10.1291       23.4831       2.82798      -2.91816       11.8796       5.47594       7.20594       8.35930       8.64962       9.09080       8.86373
  35  20 4309.5722    0.8872 13.9376 10.2082  0.0000  0.1720   0.0082   0.4501    0.0243   0.0000   429.7037      -6.05333       17.8769       2.96538      -5.96919       4.96924       7.33674       9.83219       11.0958       11.9418       12.1537       12.0053
  36   2 1235.6457    0.0741  0.0939  8.8215  0.0000  0.0198   0.0075   0.0312    0.0228   0.0000   440.9604      0.488931       19.5132      0.946736      -2.09718     -0.306029      0.845546       1.08597       1.20859       1.12855       1.20495       1.26300
  36   4 1681.8940    0.3062  0.2594  8.9231  0.0000  0.0109   0.0100   0.0250    0.0302   0.0000   440.4438     -0.187116       20.2753     -0.865725      -3.16474      0.232086      0.488961      0.663684      0.722559      0.815744      0.792154      0.799616
  36   5 1875.4340    0.5047  0.4301  9.1410  0.0000  0.0129   0.0128   0.0322    0.0403   0.0000   442.7154      -1.98817       20.7893      -1.84474     -0.100104       1.47838      0.614839      0.778779      0.846754      0.913433      0.931533      0.921151
  36   6 2063.1000    0.7369  0.6576  9.5755  0.0001  0.0166   0.0155   0.0415    0.0501   0.0000   440.7328     -0.738889       20.2049      0.285258     -0.451120      0.222683      0.701595      0.969345       1.08968       1.21779       1.22115       1.18998
  36   7 2245.4611    1.1154  0.9667  9.9490 -0.0020  0.0201   0.0199   0.0521    0.0701   0.0000   440.4666       1.00628       19.7180       1.80862      -1.74109      0.404258      0.888181       1.20587       1.29364       1.40196       1.45204       1.39599
  36   8 2421.0800    1.5830  1.1196 10.6179  0.0000  0.0217   0.0268   0.0600    0.0753   0.0000   439.8265       2.19695       18.1179       2.51351      -3.08734      -1.14198      0.930024       1.26978       1.42334       1.53071       1.52640       1.47438
  36   9 2592.6863    2.1872  1.1176 11.4831 -0.0000  0.0229   0.0376   0.0592    0.0744   0.0000   439.9436      0.812443       17.2465       1.12709     -0.401971     -0.348447      0.965903       1.26860       1.53663       1.64609       1.67287       1.72736
  36  10 2762.6825    2.9628  1.0051 11.9863  0.0000  0.0205   0.0514   0.0522    0.0744   0.0000   441.7215       1.37973       17.4605       3.28953     -0.412685      -1.23091      0.952163       1.32852       1.43857       1.56462       1.63234       1.52900
  36  11 2930.1765    3.8104  0.9164 12.5899  0.0000  0.0187   0.0682   0.0504    0.0679   0.0000   441.8367       3.52593       19.2782       1.11201      -1.34779      0.110910      0.809093       1.05279       1.15778       1.25390       1.30498       1.30128
  36  12 3094.2463    4.2376  0.9531 12.9821  0.0000  0.0204   0.0755   0.0502    0.0679   0.0000   440.5139     0.0895163       19.1518       3.34171      -1.66358     -0.902972      0.898987       1.25694       1.29867       1.43192       1.47310       1.50704
  36  13 3254.9668    3.8596  1.3863 12.4919  0.0000  0.0251   0.0587   0.0659    0.0722   0.0000   438.8720       2.05397       17.2486       2.59620     -0.144834      -2.18105       1.04174       1.49248       1.53761       1.71449       1.77258       1.79888
  36  14 3413.6494    3.1143  2.0060 12.3007  0.0000  0.0319   0.0422   0.0856    0.0491   0.0000   440.3160       1.09616       12.9170     -0.818063      0.102893       1.24740       1.34718       1.82372       2.05056       2.18829       2.19840       2.23523
  36  15 3570.6006    2.4745  3.4895 11.5973  0.0000  0.0425   0.0260   0.1178    0.0404   0.0000   444.0865       1.82395       11.6300       5.62276       1.71076      0.185682       1.80350       2.45627       2.75184       2.93161       3.07551       3.01515
  36  16 3726.5252    2.0453  5.0254 10.9953 -0.0002  0.0535   0.0184   0.1455    0.0350   0.0000   438.2397      -1.41611       18.8208       5.82678      -5.16487       1.87165       2.28618       3.05892       3.45602       3.70946       3.81101       3.86401
  36  17 3881.3471    1.6261  7.5962 10.6804  0.0000  0.0759   0.0142   0.2130    0.0308   0.0000   436.4859       7.48468       16.2014      -4.34959      -6.51413       2.02951       3.20722       4.34885       4.90791       5.10385       5.29797       5.23065
  36  18 4035.2090    1.3096  9.0775 10.5029  0.0000  0.0971   0.0122   0.2669    0.0291   0.0000   442.1506       2.85663       26.2832       3.27742       4.40454      -1.29657       4.08300       5.46046       6.33804       6.45155       6.90205       6.80159
  36  19 4188.2478    1.0829 11.5889 10.3275 -0.0001  0.1287   0.0097   0.3535    0.0263   0.0000   445.1330       6.39522       14.4801      -5.42587       4.52456      -1.47385       5.35943       7.16230       8.19493       8.74257       8.78516       8.93366
  36  20 4340.8759    0.8628 14.0029 10.1662  0.0005  0.1748   0.0081   0.4522    0.0239   0.0000   431.0894       1.64208       27.3078     -0.874363      -19.1727       13.8098       7.27303       9.79291       11.0748       11.5959       12.2499       12.1053
  37   2 1249.2153    0.0821  0.0981  8.8421  0.0000  0.0148   0.0070   0.0286    0.0224   0.0000   442.3467      -2.30635       21.0441     -0.756634    -0.0482746      -1.94792      0.594766      0.808078      0.992169      0.988467      0.892040       1.00325
  37   3 1486.8205    0.1601  0.1376  8.8523  0.0000  0.0118   0.0082   0.0232    0.0244   0.0000   440.1532     -0.356429       20.8041     -0.956520      -3.33553     -0.360381      0.467113      0.537181      0.775071      0.794020      0.724614      0.751215
  37   4 1697.5694    0.3123  0.3172  8.9359  0.0000  0.0127   0.0094   0.0290    0.0325   0.0000   441.1934     -0.187243       22.0877     -0.459974      -2.02113     -0.639286      0.589380      0.800665      0.885211      0.926373      0.931038      0.975315
  37   5 1892.2190    0.5111  0.4711  9.2267  0.0000  0.0143   0.0124   0.0323    0.0413   0.0000   440.5038     -0.297797       20.5314       1.65490     -0.891654      0.622182      0.648290      0.821680      0.910096      0.970248       1.00233      0.954399
  37   6 2081.0688    0.7609  0.8408  9.3841  0.0000  0.0188   0.0144   0.0501    0.0599   0.0000   440.8697       1.19165       19.0497      -3.69668      -3.12579       3.19424      0.757345       1.01919       1.15728       1.25372       1.20958       1.25338
  37   7 2264.2826    1.1744  0.9583 10.0683  0.0000  0.0204   0.0205   0.0500    0.0686   0.0000   439.2969       1.32731       20.0055     -0.883549      -2.41439     -0.182803      0.824417       1.14979       1.26442       1.38633       1.38573       1.32558
  37   8 2440.6545    1.6885  1.0494 10.9145  0.0001  0.0214   0.0296   0.0564    0.0738   0.0000   440.9343       1.08702       19.4249      0.908225      -2.42213       2.27074      0.886445       1.22881       1.25740       1.45715       1.54400       1.51414
  37   9 2613.3319    2.3538  1.0764 11.3128  0.0004  0.0216   0.0393   0.0541    0.0822   0.0000   441.2173       1.24977       19.9769       2.59480     -0.457573     -0.228147      0.881173       1.25983       1.27203       1.43824       1.43515       1.41958
  37  10 2784.4723    3.0538  0.9752 12.1001  0.0000  0.0194   0.0527   0.0512    0.0703   0.0000   440.6944       2.23724       17.4248     -0.666120      -3.54607       1.84810      0.837836       1.05549       1.19563       1.29884       1.34649       1.35970
  37  11 2953.2072    3.7706  0.8887 12.5369  0.0000  0.0195   0.0669   0.0458    0.0731   0.0000   441.0879       4.04460       19.3923     -0.347274      -3.46669       1.75840      0.786779       1.13095       1.16201       1.33676       1.30661       1.33511
  37  12 3118.4792    4.2956  1.0590 12.8780  0.0000  0.0210   0.0731   0.0541    0.0759   0.0000   440.4959       2.54436       18.1449       4.44411     -0.605986       3.32026      0.913733       1.26102       1.33882       1.48845       1.45842       1.47349
  37  13 3280.4689    3.8108  1.4903 12.5515  0.0017  0.0256   0.0560   0.0694    0.0625   0.0000   438.3491       2.77944       16.5481      0.959296      -1.53729      0.766666       1.07768       1.46183       1.62018       1.70691       1.76370       1.76127
  37  14 3440.2602    3.1011  2.2065 12.0890  0.0000  0.0316   0.0381   0.0853    0.0472   0.0000   442.8593       1.65900       13.3971      -1.36039       1.32787       3.06929       1.33248       1.78809       1.97298       2.15006       2.25834       2.14584
  37  15 3598.3256    2.4169  3.9699 11.3233  0.0000  0.0446   0.0230   0.1189    0.0396   0.0000   443.2119     0.0601502       14.6405       3.17418      -2.37682       3.69833       1.85098       2.46707       2.80335       2.89079       3.11196       3.01708
  37  16 3755.0346    1.9297  5.6083 11.0480  0.0000  0.0590   0.0174   0.1624    0.0308   0.0000   439.0966       6.74401       20.7699       4.81972       1.05154      -7.40735       2.48063       3.32348       3.76671       3.97871       4.11148       4.20051
  37  17 3910.3964    1.5854  7.8427 10.6702 -0.0001  0.0778   0.0135   0.2153    0.0296   0.0000   433.7473       5.20352       14.8462       6.59957      -2.53970     -0.713125       3.21505       4.28628       4.85360       5.21277       5.32310       5.38667
  37  18 4065.3123    1.2702  9.9443 10.4601  0.0003  0.1038   0.0114   0.2919    0.0288   0.0000   444.9760       10.0756       21.1207      -10.6886      -2.85931       17.6817       4.25538       5.68547       6.53927       7.02302       7.18334       7.17884
  37  19 4219.1344    1.0459 12.3420 10.2804  0.0000  0.1370   0.0088   0.3675    0.0253   0.0000   428.6923       6.90527       31.7657       4.34006      -16.0407       7.78553       5.61277       7.51515       8.56397       9.29853       9.47099       9.42665
  38   2 1262.5688    0.0749  0.1058  8.8100  0.0000  0.0182   0.0066   0.0395    0.0222   0.0000   440.8512      -1.17680       20.6577     -0.493418      -3.25777       1.26838      0.690704       1.00586       1.18583       1.13201       1.19507       1.06019
  38   3 1501.5589    0.1723  0.1856  8.8463  0.0000  0.0111   0.0076   0.0277    0.0252   0.0000   441.1631     -0.511581       21.0778      0.803026      -2.61679     -0.361026      0.507694      0.554039      0.627356      0.678341      0.687586      0.735658
  38   4 1713.0046    0.3227  0.3531  8.9368  0.0000  0.0122   0.0092   0.0320    0.0323   0.0000   440.5473     -0.681936       21.9201     -0.715694      -2.65990      0.811008      0.533568      0.684293      0.744236      0.799400      0.771019      0.784095
  38   5 1908.7740    0.5198  0.5463  9.2347  0.0000  0.0148   0.0119   0.0387    0.0421   0.0000   440.9264      -1.34727       19.7227       1.08223      -3.09077       1.57896      0.626777      0.884943      0.931758       1.03013       1.02207      0.997316
  38   6 2098.9096    0.8378  0.7528  9.5105  0.0000  0.0171   0.0158   0.0424    0.0602   0.0000   441.4486      0.597872       20.3564       1.08113      -1.93133       1.43034      0.729933      0.921788       1.08029       1.16034       1.14007       1.19138
  38   7 2282.8866    1.2348  0.9970 10.1055  0.0000  0.0200   0.0209   0.0515    0.0723   0.0000   441.7457      -1.30197       19.4819     -0.236543      -1.86108    0.00574930      0.820206       1.12769       1.18448       1.40047       1.36669       1.36295
  38   8 2459.9158    1.7408  1.1866 10.8160  0.0006  0.0237   0.0279   0.0588    0.0769   0.0000   439.9029      0.933441       21.1163     0.0417125     -0.710086      -1.91087      0.875015       1.31628       1.35354       1.55386       1.50736       1.48689
  38   9 2633.6847    2.3520  1.0933 11.6276  0.0000  0.0220   0.0390   0.0547    0.0697   0.0000   441.7422      0.369269       17.9062       3.16517      -1.26749       2.49689      0.849171       1.24190       1.30477       1.45313       1.51495       1.51679
  38  10 2805.9954    3.1789  1.0513 12.1796  0.0000  0.0202   0.0526   0.0528    0.0735   0.0000   440.7011       1.13168       18.9501       1.55291      -2.67833      -3.07881      0.856708       1.11428       1.24030       1.40665       1.46942       1.47922
  38  11 2975.8427    3.9728  0.9209 12.6086  0.0000  0.0191   0.0680   0.0461    0.0720   0.0000   441.3287       1.03022       15.4909       2.31334      -2.29361       1.23731      0.735260       1.05373       1.12454       1.20990       1.26024       1.20259
  38  12 3142.1863    4.1900  1.1292 12.9177  0.0000  0.0215   0.0688   0.0575    0.0721   0.0000   440.8820       1.02720       17.5897       2.17032      -2.77374       2.88797      0.884889       1.22807       1.34219       1.45142       1.46693       1.50240
  38  13 3305.6128    3.7892  1.5022 12.5503  0.0000  0.0259   0.0542   0.0670    0.0600   0.0000   441.3365       4.31499       13.5751       1.61544       1.51485       1.70519       1.01335       1.45319       1.56435       1.74630       1.69775       1.69204
  38  14 3466.6060    2.9402  2.4929 12.0360  0.0000  0.0337   0.0336   0.0907    0.0415   0.0000   441.3576       2.19450       7.79904       1.74848       2.78551     -0.997838       1.35562       1.84319       2.09076       2.19533       2.33200       2.31005
  38  15 3625.5934    2.3203  4.3424 11.3355  0.0000  0.0465   0.0209   0.1271    0.0337   0.0000   438.3183       5.23603       21.1108      0.665853       2.95256      -1.17509       1.88260       2.48489       2.87186       2.99550       3.09530       3.07896
  38  16 3783.1863    1.8655  5.6407 10.9859  0.0000  0.0580   0.0162   0.1604    0.0305   0.0000   434.8116       4.40458       25.1866       4.18194       1.25169       8.33057       2.33153       3.12070       3.52418       3.72945       3.91142       3.93104
  38  17 3939.2937    1.5191  7.9563 10.6706  0.0000  0.0786   0.0128   0.2219    0.0285   0.0000   433.6674       11.3993       23.0107      -19.1027       2.18167       7.62900       3.16014       4.27045       4.87317       5.11897       5.41424       5.42511
  38  18 4094.7183    1.2184 10.5158 10.4997 -0.0002  0.1140   0.0104   0.3078    0.0264   0.0000   446.7915     -0.415462       22.2103     -0.384510      -1.31280       17.4182       4.44239       6.07622       6.98147       7.29650       7.53830       7.43521
  38  19 4249.6472    0.9922 13.7435 10.2750  0.0013  0.1556   0.0078   0.4047    0.0234   0.0000   424.7610      -7.16776       39.4428       10.5421      -27.0296     -0.663810       6.20903       8.34465       9.38478       10.1227       10.4156       10.4484
  39   2 1275.7347    0.0891  0.0904  8.8013  0.0000  0.0219   0.0070   0.0225    0.0219   0.0000   441.7519      0.239272       19.3830      0.947200      -1.03442      -2.05051      0.740467      0.972088       1.19697       1.07965       1.34854       1.31557
  39   3 1516.0400    0.1769  0.1666  8.8364  0.0000  0.0102   0.0078   0.0262    0.0244   0.0000   440.7823      0.344043       22.3158      0.601179      -1.74146      0.539526      0.422395      0.533045      0.511007      0.763946      0.636084      0.733964
  39   4 1728.2666    0.3519  0.3065  8.9848  0.0008  0.0118   0.0103   0.0275    0.0316   0.0000   441.6151     -0.468262       19.6718       1.49105      -1.19836     0.0685198      0.445917      0.630819      0.627485      0.729195      0.696494      0.766971
  39   5 1925.2148    0.5644  0.5026  9.2497  0.0000  0.0135   0.0128   0.0352    0.0425   0.0000   442.5673      -1.44652       22.2215     -0.769898      -2.01523     0.0649361      0.541045      0.717915      0.811271      0.839241      0.869222      0.876243
  39   6 2116.5480    0.8398  0.7991  9.5102  0.0000  0.0177   0.0155   0.0453    0.0621   0.0000   440.2116       1.17102       21.3294      -1.26807      -2.27320      -1.16746      0.679127      0.925248       1.01326       1.11900       1.19361       1.15090
  39   7 2301.2448    1.2828  0.9618 10.2569 -0.0000  0.0201   0.0217   0.0485    0.0683   0.0000   440.9611     -0.667503       19.7614      0.938044      -4.26845     -0.108823      0.789100       1.15429       1.22219       1.31311       1.37930       1.37424
  39   8 2479.0194    1.8407  1.1533 10.8000  0.0008  0.0218   0.0295   0.0543    0.0824   0.0000   441.9070       1.31612       23.0189      0.912010      -2.07293      0.431759      0.895078       1.25119       1.33236       1.46346       1.50874       1.45745
  39   9 2653.8513    2.5642  1.0519 11.6359  0.0000  0.0207   0.0416   0.0509    0.0730   0.0000   439.7492       1.35561       19.9822       3.78436      -1.19005     -0.893381      0.809910       1.09098       1.25929       1.32278       1.38899       1.36613
  39  10 2827.2770    3.2835  0.9964 12.3393  0.0000  0.0199   0.0551   0.0505    0.0659   0.0000   442.3489     -0.842314       19.2859      0.380969      -4.22911     -0.161982      0.797874       1.09267       1.23082       1.27215       1.41925       1.37603
  39  11 2998.0553    4.0530  0.9687 12.6812  0.0000  0.0187   0.0683   0.0506    0.0680   0.0000   441.4179       1.36291       17.7784       2.39156      -1.89002       2.03043      0.723423       1.01753       1.12270       1.25934       1.28407       1.27637
  39  12 3165.6611    4.3526  1.1792 12.7996  0.0006  0.0218   0.0691   0.0573    0.0782   0.0000   440.5923       1.08390       15.1316      0.291652     -0.990737      -1.20683      0.859945       1.19813       1.31088       1.42112       1.48475       1.41479
  39  13 3330.2963    3.6278  1.7298 12.4826  0.0000  0.0281   0.0488   0.0712    0.0527   0.0000   441.7622       1.70757       16.9930       1.88756       1.12937     -0.880542       1.09234       1.54796       1.63916       1.82583       1.86615       1.86254
  39  14 3492.5518    2.8021  2.8170 11.9009  0.0000  0.0360   0.0303   0.0969    0.0400   0.0000   443.5134      0.239190       10.6038       7.82116       2.60294      -1.29054       1.46396       1.93736       2.24802       2.35967       2.49794       2.48437
  39  15 3652.6166    2.2237  4.4859 11.2994  0.0000  0.0477   0.0197   0.1325    0.0315   0.0000   441.3601     -0.605992       18.7113      -2.56815      -9.78486       3.39492       1.82734       2.46524       2.80065       2.98605       3.07779       3.04691
  39  16 3810.9032    1.7798  6.2422 10.9069 -0.0000  0.0638   0.0153   0.1725    0.0298   0.0000   438.4581       5.35470       11.3021       6.48421      -7.47993       4.29859       2.45894       3.38823       3.76399       4.15044       4.15748       4.18319
  39  17 3968.2000    1.4613  8.8269 10.6045  0.0005  0.0876   0.0119   0.2415    0.0274   0.0000   439.5273       12.4985       11.4420      -3.18359      -8.44170      -4.29054       3.41068       4.52106       5.23183       5.44666       5.64757       5.58058
  39  18 4124.4206    1.1600 10.9053 10.4875 -0.0003  0.1183   0.0098   0.3216    0.0252   0.0000   444.3744       3.61478       4.91730      -14.3510       2.43421       10.8473       4.59656       6.14205       7.05082       7.44852       7.74002       7.74239
  39  19 4279.2839    0.9350 13.8501 10.2780  0.0011  0.1593   0.0077   0.4193    0.0224   0.0000   446.5632       8.97534       19.8399       2.87225       9.92528      -5.24163       6.13202       8.16313       9.32699       10.0127       10.2777       10.3416
  40   2 1288.7366    0.0955  0.1400  8.8461  0.0000  0.0304   0.0065   0.0339    0.0223   0.0000   440.5239     -0.442366       20.8806       1.66446      -4.16436     -0.152116       1.70146       2.61034       2.84655       2.58663       2.58328       1.98283
  40   3 1530.3263    0.1995  0.1830  8.7813  0.0000  0.0090   0.0081   0.0253    0.0254   0.0000   441.2350    -0.0249410       20.6512     0.0602150      -3.34221      0.429446      0.384989      0.512894      0.601409      0.629647      0.583680      0.667956
  40   4 1743.2340    0.3441  0.3380  8.9436  0.0000  0.0116   0.0095   0.0287    0.0317   0.0000   441.3896      0.442869       20.7313      0.193387      -3.12045     -0.595069      0.451248      0.626596      0.654763      0.771362      0.773967      0.796866
  40   5 1941.4239    0.5818  0.5523  9.2971  0.0000  0.0148   0.0126   0.0359    0.0442   0.0000   440.5174     -0.431610       20.7070      0.591355      -2.72566      0.448643      0.550060      0.762146      0.839122      0.923684      0.918994      0.948729
  40   6 2133.9319    0.8458  0.8489  9.6581  0.0000  0.0181   0.0153   0.0473    0.0598   0.0000   440.1187      0.889897       21.4046       2.12012      -2.82762     -0.376003      0.739405      0.975561       1.11582       1.23802       1.32282       1.34062
  40   7 2319.2673    1.2628  1.0779 10.3273  0.0000  0.0211   0.0205   0.0535    0.0663   0.0000   440.4519     -0.517716       20.6101       2.24536      -5.60513       1.19801      0.805502       1.12185       1.21645       1.34179       1.41725       1.43548
  40   8 2497.8620    1.8225  1.1792 11.0428  0.0000  0.0218   0.0290   0.0580    0.0711   0.0000   440.8756      0.520753       17.9221       1.73740      -3.51130      0.292842      0.840126       1.13884       1.23289       1.35771       1.38111       1.37147
  40   9 2673.7976    2.5567  1.1528 11.5442  0.0001  0.0218   0.0400   0.0556    0.0803   0.0000   441.7795      0.795344       19.6947     -0.296682      -2.61023     -0.290146      0.805870       1.17915       1.22489       1.39193       1.42993       1.42415
  40  10 2848.2096    3.4135  0.9737 12.3212  0.0000  0.0190   0.0565   0.0484    0.0702   0.0000   440.7789      0.440450       18.3739       2.11076      -4.06636      -1.61220      0.751576       1.05467       1.15763       1.22072       1.34889       1.32943
  40  11 3019.9696    4.1293  0.9497 12.7875  0.0000  0.0185   0.0692   0.0477    0.0664   0.0000   441.4973       2.81769       20.9950      0.696055      -2.56451     0.0644173      0.743618       1.04711       1.10563       1.20710       1.18682       1.18090
  40  12 3188.6357    4.1952  1.3044 12.8371  0.0000  0.0232   0.0622   0.0591    0.0633   0.0000   440.8374      0.619737       17.0648       4.07007      -1.79691       2.24462      0.860409       1.19870       1.33252       1.39181       1.49307       1.45846
  40  13 3354.5390    3.5681  1.8567 12.4311  0.0000  0.0274   0.0455   0.0762    0.0504   0.0000   440.1789       5.83389       13.5311       4.15633    -0.0610049      0.463466       1.04528       1.43393       1.56809       1.72633       1.81228       1.79261
  40  14 3518.0392    2.6983  3.0769 11.8976  0.0000  0.0378   0.0277   0.1028    0.0358   0.0000   440.0218      0.997408       12.9888       5.46332       1.36932      -7.84353       1.46390       1.93247       2.18163       2.37819       2.40852       2.41764
  40  15 3679.2431    2.1724  4.7550 11.2291  0.0000  0.0488   0.0185   0.1350    0.0306   0.0000   442.0534       2.20564       20.0126      -3.38205      -7.66968      0.921965       1.85090       2.48978       2.91652       2.99588       3.14330       3.11143
  40  16 3838.4213    1.7393  7.1210 10.8523  0.0000  0.0699   0.0141   0.1879    0.0283   0.0000   439.3423       8.03309       16.4896       10.7501      -1.50525     -0.805539       2.59993       3.60502       3.93720       4.38401       4.47376       4.50461
  40  17 3996.4977    1.3799  9.0421 10.6707 -0.0007  0.0923   0.0113   0.2586    0.0260   0.0000   441.2255       3.16740       8.54621       12.9177      -2.63335      -3.89642       3.45507       4.69281       5.37389       5.78333       5.90247       5.94076
  40  18 4153.3896    1.1488 11.9440 10.4585  0.0000  0.1266   0.0088   0.3374    0.0241   0.0000   440.8196     -0.579596       12.2358      -30.2533       5.35025       9.16345       4.84906       6.43594       7.47937       7.84760       8.16665       8.19264
  40  19 4309.3228    0.8715 13.5648 10.3072  0.0010  0.1681   0.0075   0.4261    0.0218   0.0000   439.3256       1.51749       9.25457       3.02237       16.8055      -16.3634       6.24782       8.47191       9.69639       10.4371       10.5058       10.7927
  41   2 1301.5611    0.0930  0.1099  8.8036  0.0000  0.0162   0.0072   0.0264    0.0219   0.0000   441.9886      0.219018       20.9583     0.0134325      -1.61926      0.181004      0.672031      0.989654       1.08213      0.879621       1.13050       1.26894
  41   4 1758.0173    0.3689  0.3957  8.9664  0.0000  0.0126   0.0097   0.0337    0.0340   0.0000   441.9797      0.720941       20.7066      0.648074      -2.61009      0.423455      0.527964      0.685439      0.772245      0.831442      0.784283      0.765300
  41   5 1957.4387    0.6013  0.5931  9.2387 -0.0000  0.0148   0.0124   0.0374    0.0459   0.0000   441.6112      0.136551       20.3457       1.76892      -2.49942     -0.996951      0.558759      0.747584      0.855676      0.932884      0.960616       1.00541
  41   6 2151.0930    0.8885  0.8514  9.7186  0.0000  0.0173   0.0158   0.0479    0.0586   0.0000   441.0179     -0.291365       19.1390     -0.102321     -0.908449      0.588424      0.675613      0.867566      0.973726       1.10174       1.10543       1.12104
  41   7 2337.1591    1.3687  0.9910 10.5199  0.0000  0.0197   0.0226   0.0498    0.0637   0.0000   440.2043     -0.869793       20.7649       1.72520      -2.90567       3.74948      0.754676      0.988448       1.11279       1.25473       1.30344       1.30307
  41   8 2516.5672    1.9667  1.0857 11.1092  0.0000  0.0211   0.0317   0.0522    0.0749   0.0000   440.6197      -1.63726       19.3872     -0.849284      -3.07783      0.720743      0.758707       1.07845       1.14034       1.28813       1.30630       1.28200
  41   9 2693.4740    2.6344  1.0687 11.7430  0.0000  0.0202   0.0419   0.0520    0.0738   0.0000   441.7900      0.319376       20.2135      0.199478      -1.76795    -0.0277947      0.757264       1.04755       1.16045       1.22002       1.26278       1.27858
  41  10 2868.8361    3.4714  1.0023 12.5427  0.0000  0.0189   0.0573   0.0511    0.0616   0.0000   440.6869       2.31549       20.0420      0.811950      -3.39648       1.16559      0.751601       1.03287       1.09358       1.23398       1.31935       1.31136
  41  11 3041.5600    4.2642  0.9875 12.6861  0.0000  0.0185   0.0690   0.0474    0.0721   0.0000   439.6245      0.367159       20.7357       2.27090      -1.95066       1.11181      0.725947       1.03190       1.07753       1.24784       1.31614       1.25461
  41  12 3211.2656    4.2866  1.2854 12.8250 -0.0006  0.0225   0.0638   0.0597    0.0663   0.0000   440.6705       1.65479       18.5822       3.89298      -1.20871     -0.527025      0.860403       1.20150       1.31658       1.43912       1.48388       1.50956
  41  13 3378.4350    3.4193  2.1213 12.1358  0.0000  0.0287   0.0393   0.0761    0.0480   0.0000   440.0160       1.35716       16.0460     -0.534032       1.09782       5.28506       1.09847       1.48824       1.64026       1.77059       1.85611       1.87279
  41  14 3543.2170    2.6331  3.3348 11.7091  0.0000  0.0382   0.0253   0.1062    0.0346   0.0000   441.1096     -0.160541       14.0910       7.48604       1.51378      -2.28414       1.43213       1.92340       2.17685       2.34575       2.47966       2.48031
  41  15 3705.4634    2.1273  5.2183 11.1532  0.0000  0.0524   0.0172   0.1406    0.0284   0.0000   441.2869       1.48102       15.8504      0.824607       2.84679      -3.73156       1.92230       2.61110       3.02574       3.13817       3.29197       3.33343
  41  16 3865.9020    1.7235  7.2384 10.7895  0.0000  0.0689   0.0134   0.1869    0.0278   0.0000   441.3190      0.860679       16.0184      0.923461      -8.07303       3.53522       2.54136       3.42585       3.93344       4.23282       4.36036       4.45883
  41  17 4024.6624    1.3800 10.1821 10.5637  0.0011  0.1001   0.0101   0.2727    0.0253   0.0000   442.1004     -0.588857       14.9635       15.1980      -4.96603      -6.01289       3.73279       4.93269       5.65877       5.99896       6.25249       6.29167
  42   2 1314.2889    0.0827  0.1101  8.8268  0.0000  0.0153   0.0067   0.0330    0.0214   0.0000   437.5221       4.58949       17.0475       5.14932      -5.08108      0.282389      0.628740      0.799110      0.838380      0.808471      0.870680      0.995448
  42   3 1558.1844    0.1969  0.2175  8.8335  0.0000  0.0109   0.0072   0.0239    0.0249   0.0000   441.8999     -0.122849       20.6356     -0.490141      -2.69611       1.30092      0.407338      0.544531      0.626642      0.641208      0.723523      0.708266
  42   5 1973.3299    0.6194  0.5770  9.4460  0.0000  0.0149   0.0129   0.0368    0.0439   0.0000   441.4409      0.814564       20.1651     -0.829497      -3.16567       1.54833      0.554144      0.714332      0.795799      0.869280      0.950166      0.958564
  42   6 2168.0702    0.9558  0.8497  9.7752  0.0000  0.0175   0.0165   0.0453    0.0591   0.0000   441.7276      -1.10978       17.9920      -2.91111      -2.39465       1.51903      0.638546      0.861793      0.976953       1.03027       1.07679       1.09183
  42   7 2354.7435    1.4470  1.0636 10.4818  0.0000  0.0197   0.0231   0.0523    0.0706   0.0000   440.4888       1.27697       23.3398      0.904657      -2.18180      0.715561      0.745899       1.00631       1.09447       1.23978       1.29185       1.23625
  42   8 2535.0005    2.0585  1.1727 10.9019  0.0000  0.0201   0.0306   0.0542    0.0831   0.0000   442.1893       1.16979       20.5942      -1.68840     -0.601312      0.884499      0.763676       1.02719       1.14100       1.21485       1.29924       1.29230
  42   9 2712.9584    2.7107  1.1215 11.7940  0.0000  0.0203   0.0416   0.0531    0.0707   0.0000   441.3296       1.02504       19.5896     -0.141527      -2.94550     -0.137377      0.743147       1.01513       1.10926       1.24590       1.26839       1.26425
  42  10 2889.3398    3.5900  0.9660 12.5577 -0.0001  0.0193   0.0587   0.0467    0.0642   0.0000   439.2586      0.289373       20.6252       2.39565      -2.45269       2.43126      0.666113      0.994920       1.01604       1.18042       1.23692       1.20569
  42  11 3062.8894    4.4030  1.0609 12.6901  0.0000  0.0193   0.0683   0.0500    0.0770   0.0000   439.7141       1.98140       20.2393       1.26573      -3.39438       1.79434      0.698060      0.989217       1.08104       1.13304       1.19512       1.16036
  42  12 3233.5669    3.9941  1.4848 12.6158  0.0017  0.0235   0.0547   0.0646    0.0561   0.0000   440.6651       2.06179       21.4343      0.740044      -1.96346     -0.837264      0.882329       1.20512       1.33558       1.43578       1.48706       1.49295
  42  13 3401.9714    3.3402  2.1355 12.2691  0.0000  0.0293   0.0387   0.0788    0.0454   0.0000   440.0306       1.48710       14.9935       6.54171      -3.46348      -1.57902       1.07884       1.48065       1.64888       1.82587       1.92787       1.86493
  42  14 3567.9404    2.5705  3.7371 11.6199  0.0000  0.0412   0.0232   0.1097    0.0324   0.0000   441.1768       2.15218       15.4820       2.01682       2.73563      0.524124       1.48740       2.03436       2.27052       2.41666       2.59392       2.51980
  42  15 3731.4014    2.0552  5.5429 11.1456  0.0006  0.0540   0.0164   0.1489    0.0272   0.0000   438.2591      0.425468       20.0441       3.33282      -7.29627       7.26089       1.97350       2.67250       3.04466       3.22678       3.39968       3.50237
  42  16 3892.7320    1.6096  7.7569 10.8084  0.0000  0.0751   0.0125   0.2050    0.0265   0.0000   438.3635       1.00038       20.0207      0.366209      -5.61191      -3.64378       2.65962       3.65223       4.11245       4.43879       4.51694       4.57664
  42  17 4052.4125    1.3385 10.3837 10.5571  0.0017  0.1051   0.0096   0.2783    0.0252   0.0000   443.6290       6.78302       20.0749       1.15978      -7.70050       8.41436       3.71115       5.07963       5.71974       6.16637       6.15414       6.35248
  42  18 4210.8884    1.0798 13.2794 10.3373  0.0005  0.1399   0.0075   0.3593    0.0227   0.0000   438.5877       2.95661       12.8593       2.87621     -0.769938       6.91198       5.02711       6.83997       7.67366       8.40336       8.48412       8.75807
  43   2 1326.7389    0.1101  0.1319  8.7719  0.0000  0.0129   0.0064   0.0255    0.0219   0.0000   441.3575     -0.583933       21.0945    0.00772080      -1.56666     -0.385696      0.448811      0.575855      0.673104      0.771507      0.807720      0.799558
  43   3 1571.7910    0.2323  0.2148  8.8488  0.0000  0.0097   0.0079   0.0222    0.0250   0.0000   441.8034     -0.195814       21.1664     -0.165449      -3.89001    -0.0599121      0.361719      0.436085      0.518962      0.546153      0.564814      0.599652
  43   4 1787.0256    0.4114  0.3887  9.0338  0.0000  0.0123   0.0100   0.0273    0.0339   0.0000   440.8333      -1.71235       19.6602     -0.886397      -2.88351      0.635012      0.461749      0.617727      0.684279      0.760134      0.753514      0.746182
  43   5 1988.9973    0.6395  0.7172  9.3182  0.0000  0.0171   0.0121   0.0411    0.0495   0.0000   440.6255      0.592935       20.8498     -0.522693      -4.09767    -0.0974762      0.592627      0.802100      0.933786      0.983409       1.00768       1.06511
  43   6 2184.8539    0.9699  0.9357  9.9282  0.0000  0.0190   0.0162   0.0476    0.0585   0.0000   441.1803     -0.429181       20.3643      -1.03207      -2.29164     -0.490562      0.689696      0.959356       1.06101       1.13161       1.18165       1.15626
  43   7 2372.2328    1.4932  1.0755 10.5575  0.0000  0.0195   0.0238   0.0535    0.0681   0.0000   441.1181     -0.929553       20.2879       2.13194      -3.89842       1.04421      0.715312       1.02307       1.05673       1.18424       1.27110       1.24941
  43   8 2553.2470    2.1029  1.2386 11.1585  0.0000  0.0215   0.0311   0.0568    0.0719   0.0000   442.7794      0.502951       20.9375      0.259117      -2.24034      -2.33693      0.781164       1.05941       1.21654       1.26406       1.40165       1.36109
  43   9 2732.3788    2.8861  1.1378 11.8561  0.0000  0.0204   0.0438   0.0522    0.0727   0.0000   441.5018       2.05477       21.2329      0.653064      -2.65327       1.09886      0.751754       1.02392       1.13326       1.20820       1.28720       1.34272
  43  10 2909.5751    3.8222  1.0873 12.2722  0.0000  0.0183   0.0578   0.0512    0.0788   0.0000   441.7978      0.869285       19.4514       2.89200      -5.10058     -0.225585      0.694419      0.903704       1.01315       1.08220       1.19445       1.15111
  43  11 3083.9327    4.3097  1.0959 12.8382  0.0000  0.0199   0.0670   0.0519    0.0715   0.0000   441.6420       2.28874       20.3480    -0.0521269      -4.20709       1.68522      0.731818       1.01355       1.09747       1.16591       1.22817       1.20574
  43  12 3255.5409    4.0228  1.3916 12.8057 -0.0001  0.0241   0.0579   0.0600    0.0619   0.0000   439.9895       2.29581       17.5218       3.35363      -3.66449      0.517004      0.855254       1.18319       1.28457       1.42518       1.48879       1.50414
  43  13 3425.0587    3.2305  2.4087 12.0752  0.0000  0.0304   0.0342   0.0821    0.0412   0.0000   443.5425       2.80082       14.0650       1.45825       5.89295       2.59101       1.07553       1.46376       1.63453       1.73110       1.86593       1.83588
  43  14 3592.2952    2.4981  4.1022 11.4028 -0.0014  0.0425   0.0209   0.1142    0.0319   0.0000   439.6897       3.82040       16.7352     -0.454275      -2.06280       4.20697       1.48437       2.06620       2.30648       2.49639       2.54976       2.59083
  43  15 3756.9872    1.9418  5.7067 11.1520 -0.0000  0.0564   0.0157   0.1555    0.0260   0.0000   440.1702       7.27968       15.6286      0.802780      -6.59255      0.517266       2.00382       2.67596       3.07492       3.30207       3.36461       3.44665
  43  16 3919.3716    1.5819  8.0672 10.7662  0.0005  0.0785   0.0121   0.2086    0.0261   0.0000   439.0669      0.213024       18.2754      -2.66406      -5.09934       9.43391       2.71794       3.72703       4.25697       4.47291       4.70364       4.72600
  43  17 4079.7616    1.2785 11.2157 10.5212 -0.0013  0.1126   0.0085   0.2955    0.0234   0.0000   436.8465       4.47564       24.9992       5.00067      -2.39568      -5.15756       3.98271       5.30762       6.09152       6.59221       6.85196       6.90497
  43  18 4238.8088    1.0364 13.3066 10.2971  0.0003  0.1435   0.0071   0.3647    0.0217   0.0000   442.1346      -3.23517       22.3046       5.84066       6.35476      -7.40616       4.97793       6.82064       7.69013       8.34192       8.54006       8.67322
  44   4 1801.2447    0.4206  0.4014  9.0879  0.0000  0.0131   0.0101   0.0282    0.0347   0.0000   441.2527     -0.776760       22.1485      0.263345      -2.61227      0.116225      0.434809      0.627839      0.701709      0.770708      0.806165      0.757694
  44   5 2004.5742    0.6772  0.6510  9.3223  0.0000  0.0151   0.0129   0.0373    0.0502   0.0000   441.2781       1.48961       21.5788     -0.179694      -2.60321     -0.333383      0.538423      0.727816      0.850341      0.888616      0.926628      0.928902
  44   6 2201.3730    1.0657  0.9122  9.9150  0.0000  0.0180   0.0175   0.0457    0.0615   0.0000   440.6298       1.03787       21.6774     -0.409328      -2.75416     -0.221473      0.607527      0.871587      0.960177       1.05510       1.18295       1.13736
  44   7 2389.4325    1.5637  1.0774 10.6811  0.0000  0.0197   0.0242   0.0516    0.0668   0.0000   441.4368      0.281871       22.8043     -0.779308      -2.61657       1.21680      0.694681      0.960147       1.04824       1.17448       1.20289       1.18800
  44   8 2571.4549    2.1513  1.1514 11.4213  0.0000  0.0203   0.0329   0.0549    0.0658   0.0000   441.2649      0.450441       21.0498       2.43322      -3.73440      0.541967      0.711847      0.980408       1.08373       1.16002       1.21404       1.21950
  44   9 2751.4999    2.9156  1.1177 12.0424  0.0000  0.0194   0.0445   0.0549    0.0674   0.0000   440.2949      -1.26378       21.3133       1.71864      -1.42012     -0.221125      0.692108      0.925736       1.05940       1.15431       1.20057       1.20380
  44  10 2929.5769    3.8651  1.0151 12.5169  0.0000  0.0184   0.0599   0.0470    0.0699   0.0000   441.0939       1.26859       19.4079       1.99841      -2.43301     -0.599267      0.649265      0.884641      0.988430       1.05657       1.14392       1.11127
  44  11 3104.7084    4.2281  1.1653 12.8368  0.0000  0.0207   0.0640   0.0532    0.0721   0.0000   441.9856       2.48374       21.5465      0.907161      -3.45977       1.08022      0.722213      0.998582       1.10988       1.18438       1.22959       1.22401
  44  12 3277.3186    3.9126  1.6502 12.5726  0.0000  0.0252   0.0500   0.0640    0.0529   0.0000   442.7488     -0.908832       20.1574       4.16720      -1.19518       2.96614      0.895867       1.23822       1.36460       1.48982       1.56955       1.57669
  44  13 3447.8605    3.1226  2.5757 12.1013  0.0000  0.0317   0.0326   0.0857    0.0399   0.0000   443.9346      0.445547       16.0360       1.03973       3.54563       2.39089       1.11897       1.50273       1.72930       1.81063       1.90963       1.91373
  44  14 3616.2927    2.4287  4.1976 11.4538 -0.0000  0.0434   0.0203   0.1140    0.0309   0.0000   442.6343      -1.09323       16.9824      -5.15019       3.79723      0.545145       1.52312       2.07091       2.28684       2.51913       2.59874       2.63820
  44  15 3782.1486    1.9122  6.3121 11.0871  0.0000  0.0615   0.0147   0.1632    0.0254   0.0000   440.5348       3.54175       19.2473       5.19382      -1.41646      -4.46590       2.07384       2.92001       3.22454       3.54290       3.61792       3.65737
  44  16 3945.4894    1.5324  8.4208 10.7932 -0.0009  0.0814   0.0114   0.2223    0.0250   0.0000   433.9866       3.52768       25.6643       3.72285      -2.44448     -0.913851       2.83137       3.77637       4.35079       4.72588       4.74931       4.87187
  44  17 4106.9800    1.2243 11.5634 10.5417  0.0011  0.1187   0.0082   0.3091    0.0226   0.0000   441.9802      -4.15825       20.1217      -1.89815      -8.71232     -0.379629       4.09299       5.43441       6.34363       6.76375       7.07816       7.12042
  45   2 1351.2638    0.1103  0.1175  8.7912  0.0000  0.0104   0.0068   0.0293    0.0210   0.0000   441.3276      0.444533       22.0658     -0.104540      -2.93488     -0.279178      0.396747      0.557026      0.623545      0.602475      0.803878      0.661495
  45   3 1598.4004    0.2375  0.2726  8.8336  0.0000  0.0111   0.0074   0.0276    0.0258   0.0000   441.9423     -0.364629       20.7986      0.272276      -3.26506       1.57436      0.384003      0.536872      0.526306      0.626389      0.627512      0.643879
  45   4 1815.2996    0.4605  0.5073  9.0440  0.0000  0.0141   0.0100   0.0340    0.0379   0.0000   441.4426    -0.0918351       20.7288     -0.489037      -2.26876      0.787077      0.451833      0.650332      0.688996      0.711377      0.765247      0.771052
  45   5 2020.0009    0.6822  0.7190  9.3696  0.0000  0.0164   0.0125   0.0404    0.0491   0.0000   441.5229      0.511654       21.8554       3.16136      -1.19725      -1.40637      0.543131      0.744705      0.831626      0.917146      0.895157      0.896882
  45   6 2217.7838    1.0767  0.9393  9.8935  0.0001  0.0190   0.0171   0.0453    0.0627   0.0000   440.5616      -1.05038       19.5971     -0.943036      -2.29857      -1.71515      0.608736      0.868682      0.963075       1.04146       1.07360       1.10263
  45   7 2406.3932    1.5988  1.2105 10.4566  0.0000  0.0211   0.0226   0.0522    0.0705   0.0000   440.5383       2.12244       21.0161      0.115873      -1.12244      0.161266      0.719887       1.02551       1.12000       1.20480       1.29147       1.23922
  45   8 2589.3903    2.2718  1.1720 11.3162  0.0000  0.0205   0.0334   0.0525    0.0737   0.0000   439.9083      0.121536       21.7208       1.61391      -3.53783       1.01047      0.692050      0.958549       1.05423       1.14390       1.24682       1.25188
  45   9 2770.4724    3.0838  1.1244 11.8762  0.0000  0.0186   0.0453   0.0526    0.0720   0.0000   441.0487       1.21210       20.3805      -1.30442      -2.66008       1.90777      0.650554      0.901955       1.00311       1.06566       1.13669       1.13290
  45  10 2949.4051    4.0159  0.9624 12.4608 -0.0000  0.0169   0.0625   0.0462    0.0719   0.0000   441.7381     -0.144541       20.8504     -0.845126      -3.96116     -0.119062      0.614028      0.857708      0.933595       1.05566       1.09191       1.09658
  45  11 3125.2879    4.3118  1.1769 12.7706  0.0000  0.0216   0.0629   0.0517    0.0741   0.0000   441.6054       2.86928       21.3215       4.37757      -2.33528       1.33191      0.682186      0.995488       1.02106       1.20263       1.17276       1.18150
  45  12 3298.7532    3.9029  1.6667 12.4446  0.0000  0.0246   0.0479   0.0632    0.0529   0.0000   442.0185       4.13813       16.0135    -0.0382727      0.482591      0.213544      0.843942       1.19777       1.30997       1.43595       1.46980       1.46395
  45  13 3470.3390    3.0081  2.8511 11.9950 -0.0000  0.0337   0.0292   0.0919    0.0354   0.0000   441.4319      0.267993       12.3469     -0.122195       4.08353      -5.10039       1.09522       1.57422       1.71266       1.88450       1.92825       1.98999
  45  14 3639.8984    2.3570  4.6323 11.3873  0.0000  0.0457   0.0187   0.1245    0.0281   0.0000   440.0040     -0.174119       20.5432       2.12788      -8.32811      -2.30441       1.52478       2.09352       2.33493       2.53261       2.63810       2.64561
  45  15 3807.0130    1.8628  6.6461 10.9986  0.0000  0.0632   0.0140   0.1709    0.0256   0.0000   439.7001       7.46959       19.6910       3.12378      -3.95703     -0.938013       2.14044       2.88134       3.31134       3.55965       3.62279       3.69124
  45  16 3971.3723    1.5217  8.9099 10.6852  0.0006  0.0840   0.0103   0.2297    0.0244   0.0000   439.9484       7.50732       18.6518       2.47902       2.02106       3.91814       2.83229       3.87202       4.37045       4.65559       4.93152       4.98167
  45  17 4133.8504    1.1773 12.0172 10.4835  0.0000  0.1252   0.0077   0.3196    0.0218   0.0000   429.2723       4.75536       32.5794      -4.00642      -8.60812      -1.39724       4.21195       5.62044       6.47908       6.98708       7.18902       7.38835
  46   2 1363.2837    0.1278  0.1274  8.7947  0.0000  0.0101   0.0067   0.0229    0.0212   0.0000   441.0875      0.816051       21.4876     -0.229910      -2.90673      0.804154      0.371811      0.478671      0.547157      0.664042      0.685929      0.693781
  46   3 1611.4188    0.2451  0.2472  8.9069  0.0000  0.0101   0.0077   0.0247    0.0254   0.0000   441.6162     -0.282934       21.6239      0.128575      -2.40033     -0.902765      0.369583      0.467591      0.527562      0.576270      0.603805      0.601172
  46   4 1829.1661    0.4630  0.4745  9.1207  0.0000  0.0130   0.0102   0.0318    0.0365   0.0000   441.0095     -0.791407       21.1678      0.702746     -0.874431      0.462471      0.438270      0.574720      0.692464      0.729424      0.755152      0.748863
  46   5 2035.1822    0.7295  0.7174  9.5022  0.0000  0.0155   0.0132   0.0396    0.0490   0.0000   441.6055      0.723092       20.8901      0.695568     -0.978688     -0.818769      0.533896      0.688226      0.786421      0.853799      0.906215      0.903608
  46   6 2233.9391    1.1455  0.9828  9.9947  0.0000  0.0190   0.0176   0.0459    0.0630   0.0000   441.0259     -0.497486       20.1672     -0.415194      -1.92431      -1.31385      0.590795      0.878398      0.924124       1.04377       1.05351       1.10842
  46   7 2423.2799    1.6550  1.2431 10.7323  0.0000  0.0219   0.0235   0.0538    0.0650   0.0000   440.8180      0.439751       21.4028     -0.481082      -3.02441      0.210565      0.706744       1.00180       1.12111       1.16110       1.23869       1.22491
  46   8 2607.2128    2.3300  1.2173 11.4424  0.0000  0.0204   0.0335   0.0554    0.0641   0.0000   440.4799      -2.42592       20.3320       1.47655      -5.20592      -1.55692      0.679728      0.966551       1.02949       1.13866       1.21112       1.23920
  46   9 2789.3258    3.2709  0.8977 12.2713 -0.0000  0.0168   0.0524   0.0429    0.0622   0.0000   440.8553      0.614580       21.7398      0.220791      -2.31400       1.25820      0.593461      0.817735      0.873389      0.947859      0.999417       1.00497
  46  10 2968.9872    4.1183  1.0017 12.5832  0.0000  0.0176   0.0630   0.0463    0.0722   0.0000   441.7530       1.90308       19.1174       2.09078      -2.03183      0.328126      0.600237      0.836140      0.928373       1.01758       1.06175       1.05790
  46  11 3145.6508    4.2845  1.1740 13.0812  0.0000  0.0207   0.0647   0.0544    0.0645   0.0000   440.5021      0.965438       20.6661       1.85984      -4.86885       2.85102      0.699401      0.971236       1.04376       1.16624       1.24854       1.17774
  46  12 3319.9751    3.7639  1.7331 12.5605  0.0001  0.0257   0.0458   0.0648    0.0471   0.0000   443.6409      -1.28886       19.4167       1.39712      -1.52295     -0.426726      0.842937       1.15686       1.31996       1.39811       1.48346       1.46021
  46  13 3492.6017    2.9048  3.1894 11.8465  0.0000  0.0351   0.0262   0.0951    0.0338   0.0000   443.2198       1.51059       17.9322       3.65319       2.68034     -0.993210       1.15754       1.59155       1.76918       1.98615       2.04271       2.03592
  46  14 3663.1304    2.3258  4.9115 11.2528  0.0001  0.0470   0.0175   0.1251    0.0284   0.0000   442.0752       1.77549       17.5235      0.804000     -0.742845      -1.85475       1.53855       2.08625       2.41886       2.54994       2.65423       2.66723
  46  15 3831.5506    1.7913  7.0273 11.0025  0.0000  0.0663   0.0130   0.1806    0.0245   0.0000   439.6729     -0.678625       23.2118       6.19182      -4.23896      -1.41627       2.19285       3.00524       3.34534       3.66221       3.79570       3.87453
  46  16 3997.0347    1.4952 10.1972 10.6382  0.0009  0.0971   0.0090   0.2529    0.0233   0.0000   442.9328       3.30306       12.2500       13.4821      -8.69308      -1.24078       3.18177       4.30982       4.98803       5.26332       5.49477       5.55360
  47   3 1624.2490    0.2599  0.2521  8.8820  0.0000  0.0099   0.0078   0.0228    0.0254   0.0000   440.7870     -0.173655       22.4284      0.167317      -2.78063    -0.0268434      0.331191      0.435552      0.524479      0.563101      0.546556      0.605698
  47   4 1842.8873    0.4647  0.5551  9.0212  0.0000  0.0144   0.0094   0.0354    0.0395   0.0000   441.8436     -0.221193       20.7265     -0.151706      -2.90198     -0.119508      0.452534      0.645972      0.670777      0.815606      0.777080      0.820186
  47   5 2050.3178    0.7570  0.7583  9.3658  0.0002  0.0153   0.0130   0.0406    0.0514   0.0000   441.1577     -0.870381       21.3653     -0.599889      -2.07701      0.447800      0.498940      0.693145      0.757041      0.820724      0.839494      0.840354
  47   6 2249.8965    1.1387  0.9667 10.1291  0.0000  0.0178   0.0179   0.0463    0.0605   0.0000   440.2941     -0.929916       21.2674       1.45908      -2.36418       1.49935      0.594435      0.814904      0.880513      0.962689       1.05792       1.07505
  47   7 2439.9557    1.7058  1.1356 11.0164  0.0000  0.0210   0.0258   0.0521    0.0649   0.0000   439.9282      0.235298       19.2313      0.152975     -0.118341      -2.02982      0.667722      0.968112       1.04516       1.13393       1.16768       1.13978
  47   8 2624.8396    2.4371  1.1388 11.4817  0.0001  0.0197   0.0356   0.0492    0.0744   0.0000   442.0142       1.74191       21.5194      0.359944      -1.16500      -1.45196      0.690986      0.910807       1.05472       1.14315       1.21237       1.19617
  47   9 2807.9644    3.2719  1.0459 12.1665  0.0000  0.0179   0.0485   0.0482    0.0673   0.0000   441.9100       2.23075       19.0661       2.68817      -1.87573     -0.250481      0.585306      0.819825      0.889138      0.976678      0.998239       1.04447
  47  10 2988.4262    4.0817  1.0023 12.6663  0.0000  0.0174   0.0614   0.0454    0.0662   0.0000   441.7702       1.28553       20.8791       2.65033      -2.92085       2.16765      0.593796      0.797083      0.858491       1.01144       1.07496       1.04970
  47  11 3165.7548    4.2503  1.3428 12.7403  0.0000  0.0211   0.0573   0.0575    0.0628   0.0000   441.1405       2.37203       20.0643       1.57609      -2.10914       1.66531      0.703506      0.951023       1.03677       1.16565       1.22576       1.23976
  47  12 3340.9766    3.6219  1.7934 12.7066  0.0010  0.0263   0.0447   0.0694    0.0441   0.0000   443.1977       1.33987       21.3497      0.236115       2.14679      0.333264      0.866982       1.23193       1.37032       1.48487       1.57570       1.58836
  47  13 3514.5014    2.8008  3.0182 11.9048  0.0000  0.0347   0.0264   0.0924    0.0350   0.0000   441.4872       2.61963       23.7265       5.62602      -2.48035       2.98576       1.11851       1.52595       1.76734       1.83720       1.95486       1.98784
  47  14 3686.1427    2.1780  4.9134 11.3981 -0.0003  0.0496   0.0172   0.1314    0.0264   0.0000   443.8306      0.421255       17.8245       5.05108      -3.45222       4.31381       1.56576       2.28375       2.42160       2.68440       2.88706       2.87969
  47  15 3855.4672    1.7474  7.4936 10.9680 -0.0011  0.0722   0.0123   0.1901    0.0249   0.0000   439.9631      -2.67915       21.7256       4.20462      -2.30960      -8.79982       2.28060       3.13693       3.53649       3.84398       3.92631       4.08173
  47  16 4021.9009    1.4050 10.6496 10.6722 -0.0001  0.1040   0.0084   0.2715    0.0224   0.0000   440.1474       1.03330       27.9750       12.4015      -8.38951    -0.0548726       3.36537       4.59966       5.20085       5.61181       5.79722       5.93370
  48   2 1386.9270    0.1243  0.1303  8.7937  0.0000  0.0108   0.0065   0.0240    0.0208   0.0000   441.0509     -0.147964       20.7544     -0.257870      -2.75335     -0.218651      0.442035      0.583020      0.693169      0.820413      0.735911      0.770946
  48   3 1636.8826    0.2573  0.3069  8.8924  0.0000  0.0112   0.0073   0.0273    0.0262   0.0000   442.1494    -0.0820181       21.6044     -0.346286      -2.49352    -0.0856481      0.390796      0.501386      0.578251      0.623046      0.700473      0.719685
  48   4 1856.5152    0.4988  0.5253  9.1140  0.0000  0.0139   0.0102   0.0322    0.0376   0.0000   441.6896     -0.192847       21.1601     -0.740568      -3.06590       2.07564      0.419222      0.595683      0.629436      0.721370      0.669343      0.709574
  48   5 2065.2620    0.7843  0.7591  9.5497 -0.0000  0.0155   0.0134   0.0397    0.0494   0.0000   441.5822     -0.718024       21.4315      0.341848      -1.50553      0.711291      0.506167      0.676203      0.743712      0.845599      0.864379      0.915766
  48   6 2265.7018    1.2137  0.9723 10.3436  0.0000  0.0183   0.0190   0.0458    0.0575   0.0000   441.3338      -1.48254       19.8590      0.196244      -3.63535      0.203389      0.591004      0.796854      0.897784      0.989855       1.02219       1.05783
  48   7 2456.4314    1.7474  1.3094 10.8441  0.0000  0.0213   0.0241   0.0560    0.0615   0.0000   440.7211      0.536892       21.4432     0.0749152     -0.936144       1.86016      0.692531      0.958050       1.08807       1.17573       1.26687       1.31177
  48   8 2642.3658    2.5410  1.2442 11.4482  0.0000  0.0199   0.0346   0.0526    0.0674   0.0000   440.1123      0.675668       21.4881      -1.47332      -3.37420       1.86689      0.644418      0.879797      0.951943       1.05314       1.06941       1.10357
  48   9 2826.4269    3.3543  1.0367 12.2712  0.0000  0.0178   0.0496   0.0476    0.0664   0.0000   440.6191       1.83377       20.9321      -1.45723      -1.74429     -0.722630      0.606343      0.828421      0.907985      0.993080       1.07421       1.12080
  48  10 3007.6488    4.3114  0.9887 12.7664  0.0000  0.0177   0.0642   0.0434    0.0647   0.0000   440.7687      0.248107       20.5147       2.53509      -3.63937       1.03046      0.562022      0.808064      0.858348      0.944102      0.984887      0.972992
  48  11 3185.7555    4.2674  1.3265 12.7887  0.0000  0.0207   0.0574   0.0560    0.0597   0.0000   440.2286       2.20906       21.2907      0.941074      -2.75052      0.944989      0.664226      0.921578       1.01242       1.10584       1.15297       1.16242
  48  12 3361.7524    3.5533  2.0683 12.3709  0.0000  0.0277   0.0389   0.0713    0.0435   0.0000   441.3127      0.613952       18.4863      -2.42216       1.58652       1.86101      0.863255       1.23057       1.37752       1.48369       1.55567       1.58210
  48  13 3536.2086    2.7418  3.6954 11.7274  0.0000  0.0380   0.0230   0.1036    0.0306   0.0000   441.6918       1.21377       19.8453       8.93643     -0.485308      -2.85099       1.20306       1.67471       1.87039       2.00981       2.10700       2.15926
  48  14 3708.7786    2.1841  5.8191 11.2168 -0.0013  0.0541   0.0157   0.1436    0.0263   0.0000   440.4976      0.446852       19.7386       2.69371      -2.84666       3.21671       1.69526       2.29338       2.65439       2.83514       3.00382       3.06132
  48  15 3879.1887    1.7752  8.3019 10.8810  0.0026  0.0768   0.0115   0.2023    0.0252   0.0000   439.8816       4.81005       23.7992       10.0810      0.170470      -8.57252       2.38801       3.31948       3.72806       3.96355       4.24085       4.26722
  48  16 4046.9964    1.3913 11.0847 10.6629  0.0011  0.1075   0.0081   0.2823    0.0214   0.0000   433.8016      0.858644       13.6118       3.59488      -7.04928      -4.11330       3.30888       4.63755       5.18813       5.63198       5.85620       5.93830
  49   2 1398.5002    0.1338  0.1446  8.7334  0.0000  0.0106   0.0063   0.0235    0.0210   0.0000   441.9056      0.152350       21.1434     -0.290102      -3.50994     0.0352146      0.395988      0.460478      0.644443      0.747259      0.729915      0.616569
  49   3 1649.3089    0.2995  0.3086  8.8378  0.0000  0.0111   0.0080   0.0250    0.0276   0.0000   441.8044     -0.255063       21.3233     -0.360652      -2.61021      0.468645      0.339959      0.484366      0.513608      0.581975      0.574256      0.620836
  49   4 1869.9769    0.5139  0.5291  9.2376  0.0000  0.0133   0.0106   0.0331    0.0365   0.0000   441.8484      -1.21673       21.2073      0.598037      -3.95785      0.144369      0.443727      0.609916      0.642878      0.706109      0.788860      0.792231
  49   5 2080.0153    0.8196  0.8214  9.4435  0.0000  0.0163   0.0134   0.0409    0.0571   0.0000   441.7514     -0.407317       21.4684      0.258723      -4.00046      0.198246      0.510037      0.693368      0.778374      0.842206      0.896923      0.862459
  49   6 2281.3102    1.2238  1.0466 10.2495  0.0000  0.0188   0.0185   0.0488    0.0624   0.0000   441.2488     -0.355618       22.2728       1.26080      -1.11750    -0.0428486      0.592837      0.833095      0.901219      0.970117       1.04099       1.07119
  49   7 2472.8361    1.8599  1.1698 11.0046  0.0000  0.0197   0.0268   0.0512    0.0682   0.0000   442.3097       1.36114       19.2614       1.10491      -2.15909       1.89634      0.630578      0.841431      0.951458       1.04179       1.07908       1.13285
  49   8 2659.7291    2.6531  1.2342 11.4340  0.0000  0.0197   0.0357   0.0513    0.0725   0.0000   441.1364     -0.725595       20.4698       2.52168      -1.99832     -0.257751      0.612907      0.831633      0.933475       1.00050       1.05343       1.05546
  49   9 2844.7741    3.5004  0.9818 12.4017  0.0000  0.0173   0.0529   0.0453    0.0609   0.0000   441.3720     -0.980751       19.0024      0.667494      -1.29741      0.882907      0.542267      0.775317      0.835582      0.968645      0.987736      0.987222
  49  10 3026.6660    4.1969  1.0907 12.6957  0.0000  0.0179   0.0606   0.0487    0.0682   0.0000   441.7428       1.21130       19.5887       1.02493      -2.80641      -1.03426      0.590761      0.785155      0.857511      0.949736       1.02799       1.02223
  49  11 3205.5720    4.1859  1.3426 12.6949 -0.0001  0.0210   0.0560   0.0550    0.0637   0.0000   442.5875      0.560194       18.5108       3.89367      -1.78718     -0.999433      0.671430      0.919688       1.02445       1.06410       1.15971       1.19271
  49  12 3382.4402    3.4323  2.2004 12.3062 -0.0002  0.0278   0.0361   0.0728    0.0406   0.0000   440.8159     -0.282136       19.9804       3.38165     -0.867299       2.97153      0.883469       1.21420       1.33110       1.48549       1.56670       1.53884
  49  13 3557.6989    2.6344  3.7882 11.6975  0.0000  0.0391   0.0221   0.1049    0.0303   0.0000   442.6295      0.369629       17.5284       4.22891      -1.64016       1.01488       1.22425       1.68561       1.86525       2.04791       2.14213       2.15062
  49  14 3731.1358    2.1166  5.6901 11.2016  0.0000  0.0538   0.0156   0.1423    0.0270   0.0000   440.7392      -2.57517       20.6630       2.45805       1.80563     -0.114190       1.68319       2.31063       2.54031       2.79189       2.92062       2.99830
  49  15 3902.4912    1.6410  8.0506 10.8745 -0.0038  0.0770   0.0107   0.2053    0.0246   0.0000   434.0606       1.70502       24.9712       4.43823      -4.83416       2.61113       2.37814       3.20328       3.68452       3.93944       4.08542       4.13604
  49  16 4071.4555    1.3247 11.4311 10.6283  0.0012  0.1146   0.0078   0.2928    0.0209   0.0000   438.1020       9.42391       23.8822     -0.211754       1.21633      -7.74357       3.44081       4.82521       5.38664       5.78466       6.03975       6.16963
  50   1 1110.7219    0.0548  0.0606  8.8728  0.0000  0.0169   0.0066   0.0241    0.0188   0.0000   440.3093     -0.443173       21.2332     -0.416164      -4.27557     -0.260638      0.619234      0.719087      0.988075      0.945351      0.896960       1.32754
  50   2 1409.9748    0.1376  0.1690  8.7876  0.0000  0.0134   0.0058   0.0216    0.0210   0.0000   441.9096     -0.141729       21.4125      0.367851      -2.22939     -0.134296      0.336269      0.643211      0.561747      0.709276      0.630693      0.743498
  50   3 1661.6033    0.2951  0.3197  8.8936  0.0000  0.0111   0.0077   0.0247    0.0271   0.0000   442.1988      -1.34419       21.0938      0.157642      -2.96736     -0.597251      0.368317      0.461180      0.535048      0.574311      0.581133      0.571481
  50   4 1883.2938    0.5371  0.5261  9.1771  0.0000  0.0126   0.0107   0.0320    0.0393   0.0000   441.8977      0.225045       20.3686      0.186816      -2.35392     -0.857739      0.394751      0.536806      0.604882      0.644833      0.714829      0.729291
  50   5 2094.6758    0.8193  0.8239  9.6269  0.0000  0.0162   0.0134   0.0408    0.0522   0.0000   441.7200     -0.314631       21.6961      0.362300      -4.67492       2.33908      0.504347      0.688923      0.794613      0.856324      0.897574      0.933153
  50   6 2296.7211    1.2720  1.1531 10.2835  0.0000  0.0201   0.0185   0.0516    0.0658   0.0000   442.8350      0.624073       20.3182     -0.200673      -1.43726      0.298796      0.607482      0.848540      0.948297       1.07943       1.07479       1.08616
  50   7 2488.9789    1.9139  1.2151 11.0103  0.0000  0.0199   0.0265   0.0519    0.0646   0.0000   442.1464      0.674427       20.8332     -0.405450      -2.78919      -1.76401      0.600125      0.844956      0.915529       1.00677       1.03168       1.07869
  50   8 2676.9622    2.6441  1.1728 11.5978  0.0000  0.0191   0.0368   0.0493    0.0733   0.0000   440.1099      0.471153       22.7672       1.89197      -2.62068    -0.0812956      0.602219      0.830021      0.923237      0.970275       1.03083       1.05915
  50   9 2862.9021    3.6906  1.0840 12.2033  0.0000  0.0176   0.0517   0.0459    0.0735   0.0000   441.3257       1.40037       19.0465       2.14801      -4.61985       1.01112      0.575909      0.782958      0.888305      0.955623       1.01867       1.01284
  50  10 3045.6014    4.2915  1.1180 12.7575  0.0000  0.0187   0.0608   0.0486    0.0705   0.0000   442.6203       1.96094       21.0221      0.185805      -3.84427      0.783483      0.574998      0.782120      0.852586      0.977252      0.995524       1.02539
  50  11 3225.1618    4.1713  1.4309 12.8315  0.0017  0.0220   0.0536   0.0554    0.0555   0.0000   440.4890       2.57689       19.4923       1.16530     -0.764819      0.373791      0.663809      0.910443       1.02050       1.12552       1.13011       1.16104
  50  12 3402.8188    3.3315  2.1889 12.4553  0.0000  0.0275   0.0361   0.0777    0.0383   0.0000   441.8404       1.13801       17.9851      0.108520       1.16676     0.0969186      0.864649       1.16235       1.31871       1.46795       1.50359       1.53501
  50  13 3578.9535    2.5996  4.0817 11.6007 -0.0000  0.0399   0.0206   0.1076    0.0298   0.0000   440.1900       1.19058       20.1696       1.76802     -0.916290      -3.43170       1.25612       1.68542       1.91368       2.05366       2.17047       2.19915
  50  14 3753.2706    2.0584  6.1362 11.1964 -0.0007  0.0572   0.0144   0.1505    0.0257   0.0000   444.0214       5.52044       19.8113       4.88890      -1.90231       1.63860       1.73167       2.40161       2.70859       2.91849       3.08646       3.18837
  50  15 3925.6711    1.6685 10.0385 10.8626  0.0005  0.0943   0.0092   0.2412    0.0224   0.0000   439.3932     -0.931236       15.9068       4.84460      -2.75429       1.38582       2.78310       3.92099       4.37635       4.82322       4.95032       5.12036
  50  16 4095.3976    1.2502 11.5991 10.6530 -0.0026  0.1178   0.0074   0.3022    0.0200   0.0000   436.7975       20.7052       23.5013       2.98671      -10.5540      0.857017       3.49396       4.82260       5.49503       5.88608       6.27258       6.22657
  51   1 1120.1166    0.0504  0.0413  8.8446 -0.0039  0.0311   0.0079   0.0175    0.0187   0.0000   442.7841      -6.97234       30.0067      -4.09216       6.57048      -7.23276      0.727361       1.87355       1.16781       1.70871       1.78998       1.44157
  51   2 1421.2518    0.1470  0.1422  8.8075  0.0000  0.0091   0.0066   0.0210    0.0204   0.0000   442.0711     -0.333156       21.3645      0.117094      -3.05846      0.680233      0.314542      0.407340      0.474313      0.543309      0.584611      0.614842
  51   3 1673.7064    0.2997  0.4082  8.8694  0.0000  0.0132   0.0072   0.0317    0.0288   0.0000   441.2309      0.797748       21.0382      0.176359      -3.15634      0.116048      0.426393      0.602102      0.649926      0.719321      0.786107      0.765391
  51   4 1896.4327    0.5448  0.5551  9.1772  0.0000  0.0137   0.0104   0.0308    0.0395   0.0000   441.6752      0.853794       20.0747     -0.264115      -3.42304      0.724960      0.449248      0.618350      0.730410      0.798935      0.831042      0.861051
  51   5 2109.1598    0.8641  0.8370  9.6763  0.0000  0.0161   0.0137   0.0411    0.0528   0.0000   441.2046      -1.14290       21.0548       1.23717      -2.19703     -0.586138      0.488829      0.653659      0.746036      0.808676      0.845129      0.839161
  51   6 2311.9409    1.3336  1.1266 10.3358  0.0000  0.0194   0.0190   0.0487    0.0653   0.0000   441.3367      0.326698       22.9395     -0.450755      -4.43590       1.46113      0.589202      0.799043      0.906100      0.950897       1.06258       1.04565
  51   7 2505.0059    1.9369  1.2287 11.0457  0.0000  0.0203   0.0262   0.0525    0.0621   0.0000   441.2180       1.03877       19.5169     -0.853482      -1.44300      0.475370      0.579426      0.822077      0.895250      0.987953       1.08473       1.06451
  51   8 2694.0829    2.7698  1.2467 11.5909  0.0000  0.0199   0.0370   0.0508    0.0718   0.0000   441.2462     -0.682562       19.8534      0.749356      -3.32834     -0.521161      0.591865      0.826047      0.923361       1.00130       1.07040       1.09245
  51   9 2880.8931    3.7976  1.0596 12.3186  0.0000  0.0180   0.0531   0.0437    0.0706   0.0000   440.9225     -0.626214       20.0496     -0.497681      -1.83163      -1.54494      0.546719      0.775148      0.846160      0.951800      0.988254      0.996529
  51  10 3064.2785    4.3609  1.1477 12.8866 -0.0000  0.0191   0.0606   0.0485    0.0637   0.0000   441.2833       1.32623       21.2832       1.63051      -2.04626      -1.27411      0.571067      0.793267      0.886506      0.965299       1.03587       1.03656
  51  11 3244.5829    4.1621  1.5030 12.6579  0.0000  0.0216   0.0508   0.0563    0.0522   0.0000   440.0203       1.44949       20.4555       2.05013      -3.46340      -1.14133      0.669272      0.905909      0.987495       1.08795       1.16826       1.16259
  51  12 3423.0244    3.2582  2.5678 12.1726  0.0001  0.0300   0.0310   0.0788    0.0362   0.0000   441.9080       3.50873       18.4108      -1.36572     -0.162782    -0.0815464      0.877808       1.23994       1.35870       1.49089       1.51877       1.56650
  51  13 3599.9434    2.5781  4.4649 11.4774  0.0000  0.0422   0.0192   0.1121    0.0288   0.0000   440.0395       5.57799       19.6557       2.09345      -2.92951      -1.72365       1.25934       1.78905       1.97353       2.13707       2.23210       2.28156
  51  14 3775.1795    2.0363  7.2921 11.0890  0.0017  0.0660   0.0129   0.1756    0.0253   0.0000   442.3665      0.982124       15.2431       1.28895      0.504055       4.04762       1.95301       2.65071       3.03457       3.28738       3.39661       3.50697
  51  15 3948.3714    1.5704  9.0898 10.8887 -0.0006  0.0901   0.0094   0.2270    0.0228   0.0000   432.1092       3.92546       24.2087       5.60112      -9.97539       4.89735       2.62807       3.69221       4.09014       4.50485       4.61651       4.76782
  52   2 1432.4322    0.1376  0.1816  8.7868  0.0000  0.0099   0.0058   0.0261    0.0209   0.0000   441.2337     -0.638423       21.0052     -0.353163      -2.58095    -0.0588499      0.306828      0.385980      0.445745      0.506610      0.513861      0.521869
  52   3 1685.6549    0.3155  0.4008  8.8145  0.0000  0.0118   0.0074   0.0292    0.0291   0.0000   442.0136     -0.189402       22.1020     -0.785514      -2.94954      0.116107      0.377295      0.478692      0.547357      0.639149      0.639744      0.662242
  52   4 1909.5519    0.5859  0.5988  9.2226  0.0002  0.0137   0.0107   0.0324    0.0403   0.0000   442.3356     -0.376813       21.7241      0.189564      -2.58308      -1.11140      0.414302      0.577731      0.625221      0.678418      0.715554      0.738367
  52   5 2123.4861    0.9036  0.8730  9.6923  0.0000  0.0168   0.0140   0.0408    0.0535   0.0000   442.2996      0.612118       21.6400     -0.236055      -4.26480    -0.0433542      0.475994      0.688734      0.754883      0.804329      0.867157      0.870481
  52   6 2327.0670    1.3537  1.1474 10.4949 -0.0001  0.0199   0.0192   0.0508    0.0602   0.0000   441.0974       1.19015       20.1789      0.117983     -0.420361     -0.829915      0.564837      0.805536      0.879714      0.955770       1.00071       1.02024
  52   7 2520.8961    1.9878  1.2740 11.0005 -0.0000  0.0197   0.0258   0.0520    0.0593   0.0000   442.0504       2.23527       20.1417       1.43914      -2.70672     -0.968540      0.585208      0.777883      0.886845      0.963362       1.00356      0.995623
  52   8 2711.0562    2.8693  1.1550 11.8248  0.0000  0.0183   0.0390   0.0494    0.0659   0.0000   442.1815      0.646982       20.7009      0.817603     -0.703767     -0.391593      0.540880      0.745282      0.842278      0.918017      0.961636      0.967085
  52   9 2898.7472    3.7436  1.1225 12.4899  0.0000  0.0182   0.0522   0.0478    0.0641   0.0000   441.5178       1.51227       19.7549      0.582648      -2.33013       1.21507      0.557518      0.767255      0.847781      0.930756      0.991284       1.00852
  52  10 3082.8484    4.3621  1.0861 12.8305  0.0000  0.0185   0.0611   0.0453    0.0658   0.0000   442.2149      0.886620       21.1217       2.70986      -1.02549      0.171798      0.572084      0.809779      0.869312      0.957357       1.00223       1.00948
  52  11 3263.9528    4.1062  1.5797 12.5521  0.0000  0.0219   0.0486   0.0584    0.0523   0.0000   443.0417      0.187800       18.3713       1.44936      0.473487       2.53702      0.652910      0.857577       1.00349       1.07144       1.16962       1.15800
  52  12 3443.2070    3.2162  2.7204 12.0599  0.0000  0.0301   0.0295   0.0827    0.0364   0.0000   443.9747      0.280001       16.4598       4.94467       2.70672       1.65631      0.870494       1.22807       1.36012       1.48698       1.56749       1.62091
  52  13 3620.7365    2.4611  4.6290 11.4036 -0.0018  0.0440   0.0181   0.1150    0.0287   0.0000   441.5331       2.38964       22.2550       3.55834     -0.137064      -1.45884       1.28091       1.78831       2.02448       2.18974       2.32155       2.34431
  52  14 3796.8701    1.9107  6.8956 11.1233 -0.0012  0.0644   0.0128   0.1722    0.0257   0.0000   444.1603      -3.51649       24.8108       3.68729      -6.85274      -4.11415       1.89228       2.56659       2.92408       3.19796       3.30999       3.38920
  52  15 3970.6765    1.5496 10.3436 10.8527  0.0000  0.0986   0.0085   0.2556    0.0213   0.0000   437.7661      -4.33004       27.1948       4.73146      -6.97704       8.23742       2.86382       3.87193       4.48654       4.81475       4.98876       5.03236
  53   1 1138.7839    0.0709  0.0633  8.8980  0.0000  0.0148   0.0068   0.0191    0.0185   0.0000   440.6533    -0.0896982       20.9821      0.289095      -2.94288    -0.0366067      0.401639      0.506119      0.618657      0.671275      0.697483      0.713898
  53   2 1443.4826    0.1606  0.1665  8.7982  0.0000  0.0093   0.0064   0.0227    0.0207   0.0000   441.4642     -0.515804       21.9717      0.546862      -2.67873      0.341593      0.312346      0.312214      0.393379      0.431825      0.474707      0.458354
  53   3 1697.4726    0.3260  0.3661  8.9985  0.0000  0.0111   0.0079   0.0283    0.0279   0.0000   440.9729      0.212130       22.4824      0.224409      -3.11202     -0.578103      0.345010      0.464359      0.512812      0.581249      0.617082      0.598754
  53   4 1922.4792    0.5908  0.6602  9.2431  0.0000  0.0143   0.0104   0.0352    0.0425   0.0000   441.5503     -0.348484       20.8025     -0.561044      -2.97838      0.466607      0.425832      0.564950      0.654647      0.723749      0.774917      0.778075
  53   5 2137.6992    0.9104  0.8442  9.9127  0.0000  0.0166   0.0142   0.0407    0.0494   0.0000   441.5415      0.110984       20.2271     -0.191270      -2.88526      0.157716      0.469081      0.670495      0.717453      0.822471      0.845336      0.882814
  53   6 2341.9583    1.4557  1.1839 10.3300 -0.0000  0.0196   0.0197   0.0487    0.0717   0.0000   441.1909      0.980778       21.0851       1.72395      -2.97702      0.594700      0.559870      0.799142      0.852995      0.948427       1.00687       1.03262
  53   7 2536.7388    2.0556  1.2691 11.2823  0.0040  0.0203   0.0275   0.0533    0.0599   0.0000   442.4872      -1.11746       21.9681      0.609622      -1.98889      0.359558      0.568221      0.827957      0.886585      0.966293       1.03101      0.998058
  53   8 2727.8504    2.9510  1.1889 11.7167  0.0000  0.0186   0.0390   0.0474    0.0745   0.0000   440.9721       1.54418       21.5429       1.07038     -0.959889     -0.857582      0.552180      0.755202      0.853885      0.923315      0.977149      0.988977
  53   9 2916.4226    3.8794  1.0331 12.5378  0.0000  0.0173   0.0545   0.0436    0.0631   0.0000   441.7161     -0.317351       20.9092       1.77286      -2.12729      0.655404      0.489174      0.689144      0.747817      0.822055      0.880163      0.875360
  53  10 3101.2563    4.4162  1.0921 12.9199  0.0000  0.0184   0.0615   0.0463    0.0638   0.0000   441.0057       1.31868       19.8767       2.75044      -3.54284     -0.708305      0.523844      0.756485      0.804883      0.895078      0.946458      0.963575
  53  11 3283.1079    3.9758  1.6230 12.6941  0.0001  0.0226   0.0467   0.0596    0.0480   0.0000   441.5189      0.424776       18.8710       2.39992      -3.05287      0.720436      0.671122      0.924871       1.02924       1.13519       1.22122       1.23098
  53  12 3463.0540    3.1171  2.8871 12.0972  0.0000  0.0313   0.0278   0.0845    0.0334   0.0000   443.0551       2.72440       18.8789      0.420121       2.08940       4.10902      0.899674       1.24968       1.40827       1.49417       1.59262       1.64571
  53  13 3641.5687    2.4126  5.0536 11.3996  0.0000  0.0457   0.0172   0.1235    0.0275   0.0000   439.0150     -0.420559       24.8425       1.29369      -3.01155       1.86264       1.32605       1.80443       2.05771       2.18028       2.33365       2.32931
  53  14 3818.1190    1.9048  7.4536 11.0969  0.0001  0.0691   0.0119   0.1836    0.0250   0.0000   441.3647      -2.67510       20.9628       1.95323      -2.74383     0.0305656       1.94303       2.68885       3.04802       3.40131       3.47093       3.62093
  53  15 3993.1618    1.5083 10.5458 10.8355  0.0000  0.1010   0.0082   0.2611    0.0208   0.0000   440.1513       5.56912       24.4544       7.96947      -9.88553       5.33505       2.85765       3.93099       4.40538       4.84104       5.02131       5.14914
  54   1 1147.9082    0.0697  0.0636  8.8953  0.0000  0.0218   0.0061   0.0178    0.0182   0.0000   439.6839     -0.445156       22.7008    -0.0317073      -3.97104      0.351820      0.496145      0.673448       1.01890      0.652661      0.930457       1.12677
  54   2 1454.3833    0.1581  0.1902  8.7917  0.0000  0.0091   0.0059   0.0236    0.0208   0.0000   442.2012     -0.204495       21.3459     -0.826440      -3.41182      0.276270      0.265042      0.363657      0.410741      0.445519      0.466900      0.474486
  54   3 1709.0762    0.3298  0.4238  8.9999  0.0000  0.0127   0.0076   0.0301    0.0293   0.0000   441.5621     -0.233331       21.7305      0.750319      -3.16008     -0.213776      0.366375      0.496396      0.587157      0.619735      0.613442      0.627770
  54   4 1935.3084    0.5935  0.6814  9.2914 -0.0001  0.0144   0.0103   0.0363    0.0421   0.0000   441.4962     0.0667824       20.5117      0.437259      -2.27737     -0.559985      0.422302      0.565189      0.654702      0.704977      0.731450      0.749490
  54   5 2151.6904    0.9566  0.9674  9.8516  0.0000  0.0176   0.0142   0.0435    0.0563   0.0000   442.4085       1.15630       20.2605     0.0853559      -1.59037     -0.998432      0.499795      0.705787      0.773679      0.866824      0.908216      0.915777
  54   6 2356.6668    1.4662  1.2267 10.3727  0.0000  0.0190   0.0192   0.0506    0.0641   0.0000   441.2680      0.820354       20.0016     -0.328412      -1.11446      0.436240      0.560155      0.765499      0.867124      0.955032       1.00804       1.00912
  54   7 2552.3300    2.1404  1.3114 11.2435  0.0000  0.0200   0.0274   0.0529    0.0582   0.0000   442.6674     -0.760222       19.7188      0.396671      -1.96323       1.55807      0.575105      0.812923      0.903920      0.976813       1.08364       1.05692
  54   8 2744.5824    2.9892  1.1695 12.0384  0.0000  0.0190   0.0405   0.0482    0.0653   0.0000   443.2205    -0.0731524       20.8342      0.907681     -0.869288       1.27855      0.531582      0.754374      0.827092      0.885148      0.942173      0.928940
  54   9 2933.9872    3.9668  1.0814 12.4994 -0.0000  0.0175   0.0541   0.0438    0.0703   0.0000   443.1975       1.57882       20.5198       2.71352      -2.62093      0.970529      0.529006      0.712821      0.771333      0.865275      0.925589      0.936887
  54  10 3119.4998    4.4525  1.2435 12.7541  0.0000  0.0194   0.0576   0.0489    0.0658   0.0000   441.4385      0.305315       20.1249       2.43282      -2.70946      -1.30426      0.530015      0.767321      0.836385      0.903901      0.951033      0.964645
  54  11 3302.1485    3.8827  1.7419 12.5841  0.0000  0.0239   0.0433   0.0618    0.0444   0.0000   442.0909       1.73247       19.6117       1.83045      -1.21559      -1.20359      0.652981      0.975228       1.04913       1.15515       1.18629       1.21792
  54  12 3482.8937    3.0443  3.2079 11.8651 -0.0000  0.0326   0.0253   0.0890    0.0344   0.0000   442.5306       2.45113       17.8554       3.24754      0.248311       2.19972      0.906909       1.28312       1.43891       1.53093       1.63792       1.65936
  54  13 3662.0687    2.3099  5.1090 11.4551 -0.0000  0.0472   0.0166   0.1288    0.0269   0.0000   438.5963       1.98432       24.9439       6.41151      -5.27723      0.789327       1.31514       1.80958       2.05383       2.26889       2.32015       2.39528
  54  14 3839.3780    1.8695  8.1373 11.0613 -0.0011  0.0741   0.0106   0.1959    0.0243   0.0000   443.9308       3.86360       24.3997       1.29988      -4.64543       2.77624       2.05732       2.86563       3.24435       3.47886       3.74044       3.81627
  55   2 1465.1623    0.1637  0.1764  8.7635  0.0000  0.0088   0.0061   0.0212    0.0205   0.0000   441.7892      0.138779       20.9132      0.165365      -3.61674      0.337888      0.279491      0.348638      0.429713      0.407662      0.463579      0.492995
  55   3 1720.6026    0.3604  0.3707  8.9139  0.0005  0.0109   0.0083   0.0268    0.0291   0.0000   441.8260     -0.197962       21.3659     -0.797447      -2.29222      0.761358      0.326667      0.467650      0.525157      0.613174      0.717317      0.709863
  55   4 1948.0295    0.6198  0.6366  9.3458  0.0000  0.0140   0.0107   0.0329    0.0399   0.0000   441.8161     -0.746010       22.8042       1.02190      -2.98910       1.75387      0.387338      0.542044      0.595720      0.674997      0.695232      0.740152
  55   5 2165.6359    0.9573  0.9528  9.8229  0.0000  0.0168   0.0142   0.0445    0.0544   0.0000   442.6866     -0.656182       20.0161     0.0184107      -1.81483       2.12179      0.467117      0.650341      0.723408      0.777930      0.865179      0.841340
  55   6 2371.3047    1.5026  1.2352 10.5202  0.0001  0.0197   0.0199   0.0500    0.0625   0.0000   442.1975     0.0915969       20.5602      0.370338      -2.66280     -0.281158      0.566687      0.771594      0.851457      0.942285       1.01072       1.03522
  55   7 2567.8377    2.2188  1.1991 11.2404 -0.0003  0.0182   0.0289   0.0492    0.0614   0.0000   440.8525      0.896130       21.6623       1.32067      -2.99237      0.168245      0.513456      0.708559      0.783172      0.857461      0.903441      0.926209
  55   8 2761.1472    3.1536  1.1275 12.0041  0.0000  0.0178   0.0423   0.0461    0.0665   0.0000   441.1125       1.94856       20.5683       3.06015      -2.21643      0.289243      0.498627      0.692868      0.753381      0.838810      0.873239      0.896553
  55   9 2951.3754    4.0605  1.0931 12.6574  0.0000  0.0182   0.0549   0.0443    0.0619   0.0000   441.9770       1.41911       18.5608      0.534882      -1.68233    -0.0729423      0.482081      0.704738      0.744086      0.843411      0.867271      0.873189
  55  10 3137.5873    4.4037  1.2874 12.7447  0.0000  0.0187   0.0555   0.0499    0.0573   0.0000   442.3345       1.37842       19.6952    -0.0194660     -0.949337      0.961005      0.534970      0.737273      0.821549      0.886266      0.953635      0.958043
  55  11 3320.9617    3.8404  1.8533 12.5109  0.0000  0.0234   0.0416   0.0651    0.0432   0.0000   441.5867       1.72960       18.2475       1.46299      0.670136       1.33346      0.652715      0.906152      0.998591       1.07799       1.17335       1.19464
  55  12 3502.5484    2.8981  3.3964 11.8252 -0.0000  0.0339   0.0235   0.0916    0.0313   0.0000   441.9416      0.774743       19.8206      0.619015      0.207392      -1.22102      0.942601       1.29677       1.45670       1.57563       1.70205       1.71046
  55  13 3682.4236    2.2808  5.5626 11.3597  0.0000  0.0497   0.0155   0.1367    0.0257   0.0000   438.4117       3.71063       20.4750      -2.42735      -1.43885       4.49203       1.34951       1.88584       2.10890       2.30512       2.42351       2.48940
  55  14 3860.4707    1.8280  8.5099 10.9942 -0.0003  0.0768   0.0102   0.2054    0.0239   0.0000   438.7742       6.08985       25.2160      -3.12602      -8.60603      0.301627       2.14549       2.91513       3.30951       3.65096       3.82446       3.89207
  56   2 1475.7810    0.1683  0.2363  8.7960  0.0000  0.0102   0.0057   0.0279    0.0214   0.0000   441.6240      0.131834       21.7513     -0.466074      -3.09006     -0.605830      0.283098      0.363508      0.412272      0.485145      0.478831      0.482461
  56   3 1732.0063    0.3792  0.3994  8.9754  0.0000  0.0110   0.0083   0.0266    0.0296   0.0000   441.9487     -0.531791       21.1604      0.704309      -2.33691      0.434242      0.306604      0.417677      0.486110      0.493531      0.560104      0.587376
  56   4 1960.6449    0.6412  0.7340  9.2003  0.0000  0.0150   0.0103   0.0357    0.0461   0.0000   441.9061     -0.183230       21.3392      0.347909      -2.45200      0.286658      0.392450      0.557026      0.625054      0.662374      0.711079      0.732077
  56   5 2179.4131    1.0153  0.9907  9.8893  0.0000  0.0169   0.0146   0.0439    0.0555   0.0000   442.4590    -0.0903750       22.0239      0.228910      -3.58870      0.180591      0.468957      0.625630      0.729269      0.799390      0.856475      0.864751
  56   6 2385.7804    1.5511  1.2552 10.6499  0.0000  0.0194   0.0201   0.0516    0.0585   0.0000   441.4773       1.71192       22.0246    -0.0562171      -2.57647     -0.567947      0.524849      0.738757      0.808678      0.888187      0.962325      0.954851
  56   7 2583.2416    2.3424  1.2617 11.2218  0.0001  0.0187   0.0294   0.0501    0.0615   0.0000   442.5475      0.249779       20.0123      0.692407      -2.36058      -1.03829      0.508811      0.709771      0.804033      0.869206      0.928782      0.924480
  56   8 2777.6045    3.1256  1.2671 12.0092 -0.0001  0.0191   0.0400   0.0502    0.0589   0.0000   441.8145     -0.235300       20.7632       1.84145      -2.90850     0.0416844      0.538954      0.749665      0.829260      0.907492      0.944932      0.956009
  56   9 2968.5920    4.1693  1.1272 12.6384  0.0003  0.0174   0.0560   0.0459    0.0682   0.0000   442.2173      0.722225       20.9924       1.24024      -3.37703       1.33453      0.494440      0.668076      0.759918      0.833375      0.875632      0.886543
  56  10 3155.5830    4.4246  1.2890 12.7756  0.0000  0.0191   0.0552   0.0491    0.0590   0.0000   441.2438       1.48842       20.3702       1.00054      -2.31018   -0.00996287      0.536650      0.746519      0.823609      0.885407      0.930255      0.952489
  56  11 3339.7221    3.7838  2.0560 12.2419  0.0000  0.0243   0.0370   0.0639    0.0443   0.0000   442.2214       3.10299       18.1558       2.27789     -0.992210      0.946755      0.672289      0.902658       1.06873       1.10391       1.18118       1.21716
  56  12 3522.0714    2.8213  3.5551 11.8230  0.0000  0.0351   0.0223   0.0948    0.0300   0.0000   442.7549       1.95772       19.6083       3.62686     -0.352016     -0.503822      0.929156       1.33002       1.42940       1.63729       1.70155       1.74743
  56  13 3702.6891    2.2530  6.0508 11.3554  0.0022  0.0535   0.0146   0.1439    0.0254   0.0000   441.2479      0.617625       21.5399       5.50970      -1.31919      -1.46065       1.43243       1.97316       2.23863       2.46985       2.56256       2.61857
  56  14 3881.5386    1.7627  8.6804 11.0183  0.0000  0.0808   0.0097   0.2093    0.0234   0.0000   439.6900      -1.01542       26.9501       5.34816      -10.5237      0.197776       2.16053       2.99445       3.35278       3.73248       3.80891       3.99704
  57   2 1486.2976    0.1812  0.2152  8.7790  0.0000  0.0099   0.0059   0.0225    0.0210   0.0000   441.7478     -0.807854       21.7001     -0.448423      -3.64643      0.247307      0.253334      0.370543      0.418756      0.442312      0.446934      0.447449
  57   3 1743.2012    0.3842  0.4404  9.0121  0.0000  0.0120   0.0080   0.0278    0.0296   0.0000   442.0704     -0.805539       20.7997      0.211949      -3.74517     -0.658888      0.327237      0.450494      0.515418      0.557856      0.587031      0.604895
  57   4 1973.1722    0.6569  0.7093  9.3606  0.0000  0.0143   0.0108   0.0353    0.0447   0.0000   443.0157     0.0827757       21.9015     -0.237368      -1.94073      0.786734      0.390778      0.528775      0.604384      0.666486      0.707552      0.719419
  57   5 2193.0175    1.0325  1.0493  9.9132  0.0000  0.0177   0.0144   0.0457    0.0582   0.0000   442.1421     0.0484508       20.2780     -0.240880      -2.28783     -0.244159      0.468957      0.637435      0.736807      0.791224      0.867746      0.885486
  57   6 2400.0685    1.6238  1.3067 10.5012  0.0000  0.0195   0.0202   0.0502    0.0616   0.0000   442.2358      0.560851       21.3594     -0.759165     -0.708816     -0.460031      0.505442      0.715450      0.778135      0.902239      0.942371      0.973197
  57   7 2598.5346    2.3699  1.2997 11.4697  0.0000  0.0189   0.0296   0.0520    0.0551   0.0000   442.1497       1.10739       20.1466       2.22240      -3.88741     -0.732137      0.516882      0.712153      0.791410      0.860736      0.940982      0.943992
  57   8 2793.9069    3.3252  1.1101 12.2539  0.0000  0.0177   0.0444   0.0452    0.0627   0.0000   442.3950     -0.275994       21.4236       2.52268      -1.52912       1.32945      0.471599      0.665048      0.727262      0.820627      0.852323      0.871379
  57   9 2985.6947    4.2626  1.1590 12.6997  0.0000  0.0180   0.0556   0.0460    0.0648   0.0000   440.9514      0.817884       22.7142      0.156271      -3.66790      0.424391      0.473824      0.695091      0.727303      0.836652      0.862239      0.859668
  57  10 3173.4246    4.4328  1.3573 12.7213  0.0000  0.0191   0.0532   0.0508    0.0561   0.0000   441.9530       1.86913       20.3444      0.451998     -0.907567     -0.370473      0.528209      0.740896      0.823221      0.898832      0.961621      0.976074
  57  11 3358.3185    3.6021  2.1467 12.4661  0.0000  0.0257   0.0359   0.0675    0.0390   0.0000   442.2018       1.27311       20.6366       4.58324      -2.33081     -0.247474      0.703074      0.938527       1.07515       1.18708       1.25870       1.24709
  57  12 3541.3598    2.7388  3.9199 11.7603  0.0000  0.0382   0.0209   0.0995    0.0289   0.0000   442.4887       2.65666       20.3247      0.907162       1.84344       1.07521      0.993768       1.39403       1.58537       1.71969       1.77920       1.84888
  57  13 3722.7235    2.1371  6.2252 11.3219 -0.0020  0.0566   0.0139   0.1507    0.0260   0.0000   441.3929       5.31682       19.3689     -0.701209       1.17168       8.99753       1.50021       2.08392       2.35052       2.58749       2.69119       2.80421
  57  14 3902.4629    1.7256  9.5581 10.9839  0.0008  0.0885   0.0090   0.2249    0.0224   0.0000   437.0568      0.894298       19.2060       1.15418      -4.68326      -2.39509       2.35956       3.26576       3.64849       4.02033       4.21372       4.34096
  58   2 1496.6966    0.1787  0.2289  8.7885  0.0000  0.0090   0.0058   0.0260    0.0209   0.0000   441.5848      0.149239       21.5621     -0.522885      -3.08744      0.205783      0.260939      0.352270      0.404231      0.418819      0.495081      0.492969
  58   3 1754.3100    0.3950  0.4319  9.0147  0.0000  0.0111   0.0082   0.0280    0.0297   0.0000   442.3795     -0.330495       20.6806     -0.267751      -2.57401     -0.359872      0.308313      0.433473      0.486495      0.507240      0.586909      0.585784
  58   4 1985.5373    0.6817  0.7805  9.3513  0.0000  0.0147   0.0107   0.0382    0.0458   0.0000   442.4038      0.227967       20.9595      0.291011      -2.50571     -0.170152      0.397835      0.523779      0.615601      0.654550      0.714105      0.729615
  58   5 2206.4850    1.1018  1.0583  9.9013  0.0000  0.0172   0.0150   0.0445    0.0597   0.0000   441.8344      0.361584       21.3729     -0.255218      -5.19404      0.130010      0.452321      0.631120      0.695119      0.759674      0.816843      0.820991
  58   6 2414.2555    1.6879  1.2679 10.5467 -0.0057  0.0190   0.0206   0.0479    0.0608   0.0000   441.9759      0.894354       21.1036      -1.79424      -2.26436       1.46602      0.510578      0.697470      0.788467      0.849936      0.892654      0.946942
  58   7 2613.6979    2.4193  1.2321 11.5838  0.0000  0.0191   0.0313   0.0486    0.0593   0.0000   442.3493      0.850874       19.6908      0.707783      -2.24256     -0.186001      0.502868      0.713847      0.780607      0.864783      0.917304      0.932006
  58   8 2810.0872    3.3226  1.1030 12.3264  0.0000  0.0173   0.0445   0.0467    0.0589   0.0000   442.6935       1.37236       21.0340     -0.734802      -2.57546     -0.648088      0.479000      0.678382      0.728490      0.795109      0.839723      0.874364
  58   9 3002.7046    4.2363  1.1182 12.6223  0.0000  0.0175   0.0548   0.0441    0.0683   0.0000   441.6563       1.45198       21.7037       2.74525      -1.57841      0.802266      0.474012      0.683075      0.749259      0.832654      0.900527      0.929915
  58  10 3191.0895    4.4050  1.4205 12.7248  0.0000  0.0195   0.0516   0.0517    0.0510   0.0000   441.7657       1.06468       21.3460       1.68472      -1.84315       1.42293      0.518705      0.692147      0.805138      0.868454      0.911134      0.902367
  58  11 3376.7655    3.5801  2.4628 12.0921 -0.0001  0.0260   0.0314   0.0707    0.0395   0.0000   442.0431       1.72924       20.1534       1.84413      0.266551       1.22456      0.690432      0.952857       1.06313       1.17961       1.22497       1.25395
  58  12 3560.6397    2.7322  3.9737 11.6828 -0.0000  0.0379   0.0204   0.0991    0.0293   0.0000   441.0192      -1.12151       21.0816       1.52095      -1.78786       1.56592      0.957626       1.36500       1.48618       1.65421       1.72033       1.76304
  58  13 3742.7086    2.1710  6.8013 11.2408  0.0022  0.0607   0.0134   0.1578    0.0268   0.0000   441.8034     -0.596085       20.2262       2.05235     -0.859231      -2.39211       1.57428       2.21467       2.47537       2.70644       2.88068       2.89335
  58  14 3923.0354    1.6624  9.7787 10.9315 -0.0009  0.0901   0.0085   0.2350    0.0220   0.0000   440.1381      -5.82139       14.4202      0.927043      -2.63322      -7.60098       2.33192       3.19597       3.64339       3.95426       4.06235       4.24828
  59   1 1192.2458    0.0662  0.0782  8.8643  0.0000  0.0138   0.0060   0.0238    0.0175   0.0000   441.0892      0.116812       21.4677      0.950666      -2.93967      -1.50140      0.390797      0.500468      0.529277      0.547411      0.653593      0.661779
  59   2 1506.9471    0.1854  0.2353  8.8156  0.0000  0.0092   0.0059   0.0269    0.0212   0.0000   441.8419     -0.882660       21.9429      0.303487      -3.55651      0.247360      0.248966      0.323275      0.369559      0.399996      0.455337      0.480272
  59   3 1765.2630    0.4176  0.4451  9.0087  0.0000  0.0117   0.0084   0.0273    0.0311   0.0000   441.8049     -0.943986       21.7045       1.08831      -3.86325     -0.635624      0.297275      0.392068      0.478228      0.491911      0.562934      0.531531
  59   4 1997.8552    0.7352  0.7400  9.4055  0.0000  0.0141   0.0114   0.0344    0.0454   0.0000   442.5188     -0.753002       20.7887      0.387213      -2.19079     -0.874681      0.377396      0.507930      0.585897      0.635341      0.687384      0.683885
  59   5 2219.8317    1.1188  1.0884 10.0656  0.0000  0.0175   0.0152   0.0471    0.0577   0.0000   441.6911     0.0729207       19.3681      0.512605      -3.08486    -0.0396006      0.453510      0.629033      0.684575      0.762440      0.802921      0.805296
  59   6 2428.3007    1.7284  1.3376 10.7259 -0.0000  0.0196   0.0209   0.0510    0.0576   0.0000   441.2751      0.440325       20.3835       1.24755     -0.464183      -1.29572      0.518829      0.738918      0.812148      0.882934      0.963544      0.967665
  59   7 2628.7924    2.4697  1.2672 11.5374  0.0000  0.0190   0.0308   0.0493    0.0614   0.0000   442.5664       1.04468       19.9580     0.0600954      -1.25401       1.09931      0.491419      0.682941      0.751050      0.854495      0.888480      0.900748
  59   8 2826.1441    3.4651  1.1772 12.1422  0.0000  0.0170   0.0440   0.0467    0.0670   0.0000   442.0493     -0.298136       23.0766     -0.514214      -2.15911     -0.651716      0.469557      0.651085      0.722444      0.813103      0.872839      0.903982
  59   9 3019.5054    4.3203  1.1595 12.7962  0.0000  0.0172   0.0558   0.0469    0.0634   0.0000   442.5074      0.367436       20.6887      0.147648      -3.94458       1.94432      0.473393      0.639776      0.735396      0.791461      0.854328      0.885378
  59  10 3208.7026    4.2089  1.5049 12.7636  0.0044  0.0203   0.0483   0.0552    0.0496   0.0000   442.2912      0.466089       21.6557       3.43176      -1.35682      0.541130      0.526234      0.736867      0.844531      0.907218      0.973077      0.963120
  59  11 3395.1143    3.4830  2.3295 12.2305  0.0000  0.0262   0.0321   0.0683    0.0396   0.0000   443.8050       2.94041       18.5626      0.484073      0.904751       1.82359      0.679632      0.948242       1.06073       1.14898       1.23521       1.26823
  59  12 3579.6793    2.6608  4.3079 11.5669  0.0003  0.0388   0.0189   0.1047    0.0295   0.0000   442.3377       2.18150       19.8880     -0.221468      -2.41501      -1.62932       1.01079       1.40988       1.58676       1.71241       1.87140       1.89679
  59  13 3762.4040    2.0448  6.9565 11.2314 -0.0028  0.0636   0.0123   0.1638    0.0268   0.0000   441.1702       2.32741       14.7101       4.15189      -3.10125       2.97450       1.59613       2.25927       2.52739       2.72211       2.92727       2.97766
  60   1 1200.8299    0.0888  0.1059  8.8002  0.0000  0.0114   0.0058   0.0241    0.0178   0.0000   439.7670     -0.184463       21.6225      0.452563      -2.97129      0.221744      0.323107      0.381657      0.468240      0.540394      0.564594      0.507054
  60   2 1517.0871    0.2021  0.2456  8.7665  0.0000  0.0099   0.0060   0.0226    0.0213   0.0000   441.7829     -0.339747       21.8624      0.487746      -2.91773    -0.0921953      0.259193      0.339357      0.361336      0.408195      0.448169      0.477873
  60   3 1776.1197    0.4418  0.4501  9.0126  0.0000  0.0110   0.0087   0.0266    0.0318   0.0000   442.1994      0.147242       21.2923      0.340649      -2.73576     -0.784505      0.291622      0.383085      0.454311      0.483082      0.492244      0.527613
  60   4 2010.0401    0.7073  0.7605  9.4986 -0.0006  0.0145   0.0110   0.0374    0.0433   0.0000   442.5386      0.424361       20.8186     -0.935481      -2.23337     -0.665285      0.369294      0.508794      0.543600      0.622501      0.644898      0.678674
  60   5 2233.0147    1.1377  1.0728 10.1269 -0.0000  0.0169   0.0154   0.0461    0.0559   0.0000   442.4299      0.288903       20.8618      0.128701      -3.64674     -0.164915      0.449464      0.605714      0.682004      0.744006      0.783879      0.830102
  60   6 2442.2411    1.7689  1.4028 10.6080  0.0000  0.0197   0.0206   0.0518    0.0582   0.0000   440.5641       1.71781       22.5761     -0.130384      -4.17469      0.809366      0.495660      0.703760      0.785421      0.853483      0.914172      0.939020
  60   7 2643.7052    2.4940  1.2805 11.4584  0.0000  0.0184   0.0300   0.0478    0.0564   0.0000   441.4398       1.59752       21.4888      0.182843      -3.67423      0.904188      0.475090      0.651074      0.718308      0.802767      0.839331      0.865528
  60   8 2842.1105    3.6122  1.0949 12.2628  0.0000  0.0166   0.0468   0.0428    0.0657   0.0000   441.1573     -0.170290       22.0177       1.68889      -2.54221     -0.645166      0.444073      0.586851      0.667008      0.738146      0.757817      0.774149
  60   9 3036.1926    4.3658  1.2118 12.7819  0.0000  0.0178   0.0550   0.0472    0.0574   0.0000   442.1658      0.457826       21.6373       1.59409      -2.54603     0.0988852      0.455833      0.644191      0.698399      0.784471      0.829750      0.836879
  60  10 3226.0483    4.2977  1.5508 12.7331  0.0001  0.0205   0.0483   0.0548    0.0478   0.0000   441.1655       3.05530       21.8459       1.48875      -1.83298      0.559354      0.515206      0.728515      0.809356      0.884256      0.950866      0.966430
  60  11 3413.3851    3.4170  2.6359 12.1040  0.0000  0.0279   0.0291   0.0734    0.0360   0.0000   442.9782       1.43678       19.2236       3.12035       1.40896      0.157190      0.702928       1.01409       1.10524       1.25187       1.29051       1.35151
  60  12 3598.6494    2.5639  4.6549 11.5244  0.0000  0.0414   0.0175   0.1109    0.0273   0.0000   442.6265    -0.0793784       18.9518       7.31186      -3.26901      0.338512       1.02857       1.43852       1.62302       1.77849       1.88186       1.90712
  60  13 3782.0549    2.0798  7.6057 11.1498  0.0064  0.0669   0.0105   0.1744    0.0229   0.0000   438.5071       4.48534       23.4763     -0.560268      -3.28415       1.83454       1.67922       2.33484       2.65136       2.88716       3.05677       3.15509
  61   2 1527.1235    0.1953  0.2350  8.8175  0.0000  0.0084   0.0060   0.0249    0.0210   0.0000   441.7114     -0.443968       21.5135     0.0160557      -2.73183      0.298095      0.236654      0.312272      0.367197      0.381298      0.390356      0.435062
  61   3 1786.8639    0.4495  0.5145  8.9884  0.0000  0.0120   0.0083   0.0295    0.0334   0.0000   442.1887      0.127477       21.0908     -0.234002      -2.86409    -0.0434507      0.309927      0.415496      0.480193      0.539426      0.533754      0.579063
  61   4 2022.1285    0.7403  0.8422  9.5262  0.0000  0.0151   0.0111   0.0394    0.0456   0.0000   442.0435     -0.174664       21.2513     -0.257661      -4.31422      0.348071      0.386937      0.522899      0.593384      0.664217      0.683459      0.725856
  61   5 2246.1036    1.2132  1.0915 10.0618  0.0000  0.0171   0.0159   0.0447    0.0615   0.0000   442.7822     -0.166918       22.8831     -0.337852      -1.81564      0.127660      0.429462      0.612705      0.676336      0.738377      0.795616      0.817898
  61   6 2456.0392    1.8302  1.3357 10.8892  0.0000  0.0195   0.0220   0.0501    0.0559   0.0000   441.8143     -0.438847       22.2062       1.75652      -2.08832      -1.67304      0.487420      0.697745      0.746013      0.837109      0.885035      0.927952
  61   7 2658.5934    2.6144  1.2840 11.5341  0.0000  0.0182   0.0310   0.0480    0.0569   0.0000   442.0368     -0.451813       21.9702      0.745401      -2.33233     -0.266405      0.458873      0.635649      0.723274      0.785433      0.835119      0.881739
  61   8 2857.9178    3.7098  1.1875 12.0577 -0.0054  0.0170   0.0446   0.0450    0.0665   0.0000   441.6209     -0.140486       21.1078      0.701827      -2.54147      0.362288      0.442420      0.631018      0.698914      0.794587      0.848852      0.853506
  61   9 3052.7609    4.4827  1.1434 12.7309  0.0000  0.0168   0.0567   0.0440    0.0672   0.0000   442.4366      0.735553       18.8418      0.847324      -3.14805    -0.0493143      0.437479      0.595872      0.663029      0.759099      0.832946      0.822562
  61  10 3243.4266    4.1885  1.6038 12.6461  0.0001  0.0208   0.0453   0.0536    0.0465   0.0000   441.2886    -0.0512524       20.1124     -0.229198      -2.66488       1.10428      0.527621      0.744950      0.819003      0.899186      0.969985      0.979860
  61  11 3431.4127    3.2926  2.7319 12.1733 -0.0000  0.0282   0.0277   0.0759    0.0330   0.0000   442.6836       1.97834       17.5003       1.43028       3.33816     0.0598035      0.705847      0.977561       1.10890       1.20059       1.29712       1.31033
  61  12 3617.5437    2.5137  4.7440 11.5823  0.0000  0.0437   0.0172   0.1116    0.0269   0.0000   442.2836     -0.207567       20.4197       7.18752      -3.29604      -1.19332       1.05324       1.52245       1.68479       1.86427       1.93187       2.03443
  61  13 3801.3840    1.9797  7.3996 11.2206 -0.0019  0.0674   0.0111   0.1761    0.0243   0.0000   438.1735       5.32174       23.5390       3.15238      -5.59920      0.866723       1.65041       2.29280       2.58646       2.88103       2.97435       3.10606
  62   1 1217.8423    0.0867  0.0846  8.8116  0.0000  0.0106   0.0059   0.0185    0.0174   0.0000   440.2135      0.253958       21.6459    -0.0522401      -3.38677     -0.521179      0.299715      0.406524      0.436950      0.443160      0.454429      0.532793
  62   2 1537.0176    0.2173  0.2664  8.8010  0.0000  0.0099   0.0060   0.0240    0.0220   0.0000   441.7189     -0.163461       21.2431     0.0546201      -3.08641     -0.678230      0.270862      0.336630      0.443628      0.472228      0.487581      0.515790
  62   3 1797.5033    0.4501  0.5297  9.0205  0.0000  0.0124   0.0082   0.0295    0.0333   0.0000   442.3790     -0.644484       22.1010      0.284299      -3.84740     -0.434982      0.305825      0.421024      0.453267      0.497814      0.542314      0.562065
  62   4 2034.1295    0.7550  0.8453  9.5033  0.0000  0.0150   0.0110   0.0387    0.0457   0.0000   442.6381      0.168757       21.7272     -0.260362      -2.68536     -0.607264      0.373450      0.510063      0.571357      0.618619      0.677558      0.689371
  62   5 2259.0634    1.2202  1.1421 10.3174  0.0000  0.0181   0.0161   0.0480    0.0550   0.0000   441.8103     -0.249325       20.7054      0.723613      -2.51528      0.881525      0.439472      0.615497      0.678593      0.755858      0.785140      0.808819
  62   6 2469.7164    1.8888  1.3464 11.0582  0.0041  0.0191   0.0228   0.0508    0.0535   0.0000   442.3200     -0.577959       21.9044      -1.09565      -2.23324      0.533475      0.472955      0.649965      0.730921      0.804282      0.865684      0.889435
  62   7 2673.3432    2.7575  1.3344 11.4725  0.0006  0.0183   0.0320   0.0480    0.0643   0.0000   442.7157     0.0950582       21.4550      0.481855      -3.16908       1.89205      0.467084      0.655253      0.721207      0.786751      0.859829      0.875552
  62   8 2873.6406    3.7274  1.1483 12.5477 -0.0000  0.0180   0.0475   0.0447    0.0584   0.0000   442.0474    -0.0395414       21.0471       1.32912      -2.00109      -1.03708      0.419452      0.621107      0.641192      0.739360      0.740412      0.770658
  62   9 3069.1777    4.4411  1.2034 12.8528  0.0053  0.0178   0.0556   0.0466    0.0637   0.0000   442.4391      0.854105       19.3432       2.56406      -2.12942      0.363241      0.439299      0.617131      0.695846      0.744608      0.826862      0.818783
  62  10 3260.6182    4.1637  1.6961 12.5273  0.0000  0.0213   0.0431   0.0555    0.0466   0.0000   441.5656    -0.0454672       21.4250       1.81361     -0.910271      0.314456      0.511766      0.741435      0.800690      0.915444      0.933549      0.957827
  62  11 3449.4367    3.1948  3.1271 12.0188  0.0000  0.0302   0.0251   0.0810    0.0317   0.0000   442.0379      0.853001       20.3865       2.56768      0.550743      0.498204      0.749998       1.02890       1.16171       1.28939       1.36058       1.40583
  62  12 3636.2214    2.5294  5.4279 11.4327  0.0002  0.0469   0.0160   0.1214    0.0280   0.0000   442.1415       1.02688       19.8702       1.70286      -2.72239     -0.550650       1.13661       1.60488       1.80233       1.97855       2.10790       2.15538
  62  13 3820.9937    1.9346  7.9204 11.2162 -0.0011  0.0705   0.0105   0.1845    0.0235   0.0000   441.0733      -1.09529       23.4507     -0.425385      -11.5933     -0.953663       1.69933       2.38502       2.67597       2.96919       3.08404       3.22094
  63   1 1226.2103    0.0849  0.0671  8.8144  0.0000  0.0120   0.0059   0.0131    0.0172   0.0000   441.1648      0.229744       21.1701     -0.358784      -3.74393      0.511929      0.291868      0.423266      0.420562      0.508269      0.514845      0.507404
  63   2 1546.7947    0.2107  0.2270  8.8782  0.0000  0.0088   0.0061   0.0207    0.0207   0.0000   441.6561     -0.564047       21.0724      0.391308      -2.98491    -0.0186964      0.231893      0.295618      0.308988      0.366220      0.381813      0.418836
  63   3 1808.0045    0.4564  0.4844  9.0939  0.0000  0.0116   0.0085   0.0274    0.0318   0.0000   442.3114     -0.401456       21.5312      0.329828      -2.97124      0.998085      0.270607      0.395831      0.436639      0.486306      0.490063      0.508415
  63   4 2046.0178    0.8033  0.8419  9.5225 -0.0001  0.0148   0.0115   0.0372    0.0492   0.0000   442.0838    -0.0560339       21.2712     0.0586400      -3.44846     -0.325622      0.358039      0.499154      0.543509      0.612850      0.654016      0.647605
  63   5 2271.8894    1.2720  1.1346 10.2456  0.0000  0.0173   0.0163   0.0461    0.0591   0.0000   442.0000     -0.378615       21.5017      0.668093      -4.07736     -0.533578      0.427984      0.618082      0.670112      0.743921      0.772374      0.795853
  63   6 2483.2783    1.9765  1.3085 10.9459  0.0000  0.0184   0.0233   0.0484    0.0587   0.0000   441.3005       1.28137       21.3138       1.21467      -2.99516     -0.716437      0.448488      0.635051      0.700413      0.756543      0.825873      0.847454
  63   7 2687.9792    2.7558  1.3622 11.6563  0.0000  0.0187   0.0314   0.0495    0.0531   0.0000   442.4566      0.999337       21.6333       1.48800      -3.07367       1.00373      0.448447      0.635533      0.716369      0.763652      0.807632      0.824958
  63   8 2889.2140    3.7339  1.1623 12.3680 -0.0001  0.0169   0.0462   0.0445    0.0661   0.0000   441.2356       1.13001       21.1133       1.96798      -3.07885      -1.61781      0.424193      0.578974      0.653880      0.723661      0.775944      0.795948
  63   9 3085.5731    4.4224  1.3224 12.6785 -0.0001  0.0178   0.0517   0.0493    0.0588   0.0000   442.5429      0.220420       21.4184       1.78971      -1.33230       1.40232      0.436647      0.594195      0.670299      0.736745      0.776769      0.771589
  63  10 3277.7089    4.0270  1.7548 12.6365 -0.0002  0.0212   0.0412   0.0582    0.0421   0.0000   441.0758      0.843179       18.6527       2.13088     -0.736014      0.269746      0.520200      0.701819      0.811829      0.884469      0.936762      0.961285
  63  11 3467.2958    3.0665  3.1842 12.0751  0.0000  0.0315   0.0244   0.0845    0.0306   0.0000   441.7553       2.00680       22.2827     0.0654939      -2.21384      0.845414      0.748189       1.06647       1.18814       1.27149       1.37145       1.43213
  63  12 3654.7467    2.3614  5.3251 11.5563  0.0007  0.0481   0.0155   0.1284    0.0266   0.0000   441.8232      0.205664       22.0167      0.829982      -3.99535      0.284863       1.11353       1.59623       1.76918       1.97156       2.02201       2.13271
  63  13 3840.2328    1.8217  7.8206 11.1500 -0.0009  0.0729   0.0097   0.1896    0.0246   0.0000   440.4903       2.16648       23.6078       10.0577      -8.14338     -0.385574       1.70644       2.39997       2.71452       2.99087       3.11392       3.19302
  64   1 1234.5309    0.0830  0.0841  8.7988  0.0000  0.0136   0.0056   0.0178    0.0171   0.0000   440.2445     -0.429298       21.8705      0.184945      -2.59449      0.164532      0.375236      0.385541      0.447820      0.472206      0.505692      0.479072
  64   2 1556.4587    0.2337  0.2611  8.8437  0.0000  0.0097   0.0062   0.0218    0.0213   0.0000   441.3784      0.142112       21.3128      0.606293      -2.81614      0.644938      0.221261      0.324499      0.362934      0.406564      0.426634      0.412268
  64   3 1818.4521    0.4892  0.5641  9.0087  0.0000  0.0126   0.0084   0.0292    0.0351   0.0000   441.9233     -0.330060       21.7964     -0.560049      -2.73628     -0.395333      0.295576      0.414762      0.483590      0.508836      0.538707      0.563992
  64   4 2057.8737    0.8014  0.8151  9.6409 -0.0000  0.0145   0.0117   0.0361    0.0452   0.0000   442.5042     -0.968409       21.5999    -0.0915070      -2.61969     0.0401262      0.366095      0.502865      0.565885      0.609133      0.669690      0.683870
  64   5 2284.5645    1.3172  1.2351 10.0950  0.0000  0.0178   0.0158   0.0477    0.0587   0.0000   441.8981      0.204445       20.4808       1.22952      -3.08579      0.671059      0.432197      0.617887      0.685100      0.746858      0.820850      0.825228
  64   6 2496.7452    1.9612  1.4171 10.9934  0.0000  0.0196   0.0223   0.0506    0.0524   0.0000   443.0111      0.256584       21.6759       2.00614      -1.14785     -0.589964      0.463325      0.652184      0.715128      0.817834      0.831770      0.871519
  64   7 2702.5315    2.7908  1.2951 11.9117  0.0002  0.0187   0.0330   0.0478    0.0497   0.0000   442.1143      0.725616       20.1795      0.757598      -2.59479      0.916983      0.443777      0.611723      0.700769      0.785378      0.808383      0.815598
  64   8 2904.6611    3.8415  1.2122 12.3966 -0.0000  0.0173   0.0459   0.0443    0.0588   0.0000   442.1662       1.45105       19.5339      0.252480      -2.39927     -0.276673      0.418509      0.569683      0.647837      0.712924      0.771186      0.793557
  64   9 3101.7211    4.4074  1.2425 12.8181  0.0000  0.0179   0.0531   0.0464    0.0581   0.0000   442.1163      0.333972       20.0170       2.14526      -1.23958     -0.288198      0.422192      0.604580      0.660791      0.743491      0.791299      0.817543
  64  10 3294.6540    3.9156  1.8265 12.6191  0.0000  0.0223   0.0396   0.0591    0.0396   0.0000   442.8910       2.10228       18.9382       1.46756      -1.46949     -0.103597      0.526535      0.738397      0.831064      0.920174      0.956241      0.984543
  64  11 3485.0401    3.0393  3.4888 11.8973  0.0000  0.0333   0.0224   0.0854    0.0298   0.0000   442.2115       2.14043       21.2519      -1.36443      -1.63932       1.22002      0.766394       1.11317       1.21698       1.36015       1.40594       1.47579
  64  12 3673.1629    2.3906  5.6732 11.3130 -0.0025  0.0493   0.0102   0.1254    0.0151   0.0000   438.7819       3.16966       21.8720     -0.367550      -6.01691       3.58715       1.17385       1.60688       1.82240       2.00198       2.11370       2.16932
  65   2 1566.0107    0.2384  0.2445  8.8030  0.0000  0.0084   0.0063   0.0195    0.0214   0.0000   442.1947      0.194133       21.2801      0.687357      -3.24733     -0.128452      0.217583      0.297015      0.323208      0.356392      0.391313      0.396081
  65   3 1828.7705    0.4952  0.5502  9.1062  0.0000  0.0122   0.0086   0.0285    0.0343   0.0000   441.8092     -0.711448       21.2797     0.0889344      -3.92715      0.247020      0.300297      0.397080      0.473503      0.479668      0.546362      0.525412
  65   4 2069.5499    0.8278  0.9119  9.6114  0.0008  0.0154   0.0116   0.0396    0.0486   0.0000   442.0793     -0.273189       20.4828     0.0761283      -2.70487      0.175908      0.364371      0.501468      0.557964      0.629483      0.653830      0.688192
  65   5 2297.0837    1.3230  1.2533 10.3164  0.0000  0.0185   0.0161   0.0478    0.0557   0.0000   442.6455    -0.0793560       19.9592      0.767354      -3.40670      0.498479      0.439297      0.609824      0.682395      0.743677      0.789455      0.817126
  65   6 2510.0686    2.0585  1.4303 11.0211  0.0001  0.0189   0.0229   0.0516    0.0507   0.0000   442.3545     -0.391574       20.3556      0.530654      -3.08566     -0.812377      0.439022      0.621094      0.682363      0.750926      0.782134      0.829357
  65   7 2716.9984    2.9709  1.2235 11.8300  0.0000  0.0173   0.0356   0.0455    0.0606   0.0000   442.5287     -0.122510       20.1639      0.414615      -3.23306      0.542176      0.410767      0.581185      0.637968      0.720323      0.749027      0.786710
  65   8 2920.0221    3.9691  1.1599 12.6042 -0.0001  0.0170   0.0485   0.0430    0.0591   0.0000   441.3128       1.18168       21.6772      0.790726      -2.42754      0.251674      0.401598      0.554448      0.625453      0.686676      0.707849      0.723685
  65   9 3117.8420    4.4521  1.2587 13.0125 -0.0000  0.0179   0.0541   0.0469    0.0526   0.0000   442.4518       1.02812       20.2358      0.726194      -2.34765       1.37964      0.433693      0.603843      0.662049      0.738736      0.813632      0.835529
  65  10 3311.5468    3.8989  1.8911 12.4484  0.0000  0.0223   0.0377   0.0580    0.0419   0.0000   443.2858       2.32700       20.0924       2.05047     -0.775456      -2.17909      0.535580      0.755261      0.850787      0.906528      0.957671       1.00542
  65  11 3502.7131    2.9551  3.7185 11.8458 -0.0000  0.0338   0.0213   0.0904    0.0295   0.0000   442.1865      0.742195       20.3812       2.56197      -5.68218     -0.634993      0.796108       1.10208       1.24764       1.36812       1.42773       1.52296
  65  12 3691.3418    2.5699  7.0411 10.7831  0.0015  0.0555   0.0086   0.1455    0.0119   0.0000   443.1834       4.79514       23.7177      -3.93759      -7.31747       7.92097       1.37842       1.81868       2.13377       2.26308       2.50878       2.51589
  66   1 1250.9510    0.0917  0.1245  8.7932  0.0000  0.0124   0.0053   0.0237    0.0173   0.0000   440.3227     -0.198113       20.8624      0.127963      -3.07162     -0.353338      0.331965      0.525926      0.672669      0.714734      0.815958      0.893334
  66   2 1575.4571    0.2552  0.3118  8.8157  0.0000  0.0096   0.0061   0.0237    0.0226   0.0000   441.6246    -0.0488840       20.7253      0.152899      -3.25131    0.00712974      0.227889      0.306861      0.340065      0.402336      0.461685      0.440645
  66   3 1838.9850    0.5156  0.5776  9.1514  0.0000  0.0123   0.0087   0.0295    0.0338   0.0000   441.7426      0.119947       22.1011      0.408853      -2.87308    -0.0140814      0.284476      0.378929      0.440519      0.479119      0.500985      0.507734
  66   4 2081.1653    0.8584  0.9363  9.6685  0.0000  0.0162   0.0118   0.0392    0.0493   0.0000   441.7975     0.0576711       21.4714      0.395447      -1.88788      0.758014      0.361862      0.507956      0.582712      0.632696      0.657403      0.685910
  66   5 2309.5246    1.3874  1.2918 10.3531  0.0000  0.0180   0.0160   0.0475    0.0498   0.0000   442.1798      0.630238       21.9024      -1.72555      -3.13056      0.648844      0.418379      0.563065      0.644074      0.706044      0.740538      0.770086
  66   6 2523.3603    2.1259  1.3450 11.2057  0.0017  0.0185   0.0242   0.0480    0.0529   0.0000   442.1751       1.49285       21.4860     -0.579445     -0.786326      0.336750      0.425234      0.601327      0.668035      0.720713      0.793513      0.825529
  66   7 2731.3039    2.9903  1.2723 11.8987  0.0000  0.0175   0.0346   0.0463    0.0529   0.0000   441.4362       1.36764       20.2147      0.523350      -2.95530      0.370380      0.405773      0.575258      0.635074      0.713515      0.757666      0.777604
  66   8 2935.2295    4.1287  1.1824 12.5065  0.0000  0.0171   0.0494   0.0432    0.0649   0.0000   442.1598     -0.195675       21.1948       2.01314      -1.94540      0.659671      0.389139      0.558480      0.624499      0.693163      0.733779      0.766069
  66   9 3133.7785    4.4196  1.3904 12.8385  0.0000  0.0185   0.0499   0.0497    0.0499   0.0000   440.7373       1.67855       21.3772       1.11075      -1.42140     -0.239286      0.424502      0.601890      0.662081      0.738568      0.767842      0.793333
  66  10 3328.2711    3.7142  2.1066 12.4459 -0.0000  0.0228   0.0339   0.0637    0.0373   0.0000   442.9403      0.911487       19.3851       2.76795     -0.673496       2.42157      0.553486      0.747362      0.872082      0.944038      0.998365       1.01675
  66  11 3520.2013    2.8776  3.8734 11.8464  0.0000  0.0343   0.0203   0.0948    0.0281   0.0000   442.8429       1.76856       19.6992       2.03954      0.147441     -0.983957      0.792130       1.09277       1.25173       1.35963       1.42281       1.48146
  66  12 3709.7639    2.5287  7.5366 10.8285  0.0020  0.0572   0.0080   0.1563    0.0108   0.0000   438.0506       3.96772       27.3507      -5.29526      -11.6635       8.18854       1.44544       1.86264       2.20499       2.32627       2.55053       2.61837
  67   1 1259.0345    0.0888  0.1212  8.8004  0.0000  0.0110   0.0052   0.0282    0.0171   0.0000   440.5396     -0.340590       21.7213     -0.190611      -3.03854     -0.485300      0.292138      0.366057      0.459135      0.491342      0.515495      0.544402
  67   2 1584.7858    0.2559  0.2842  8.8387  0.0000  0.0085   0.0064   0.0239    0.0219   0.0000   442.0767    -0.0154834       20.9804      0.786173      -3.10650      0.272901      0.208636      0.265395      0.310954      0.352799      0.363235      0.364216
  67   3 1849.1634    0.5041  0.6251  9.2172 -0.0001  0.0132   0.0084   0.0322    0.0340   0.0000   441.5888      0.141644       22.2039     0.0692240      -2.60824     -0.407480      0.306351      0.392151      0.464941      0.515560      0.524694      0.547295
  67   4 2092.7029    0.8687  0.9652  9.6040  0.0000  0.0152   0.0115   0.0401    0.0493   0.0000   442.3440     -0.603791       20.9854      0.129360      -3.42149      -1.23366      0.348120      0.478645      0.547604      0.591302      0.629919      0.645182
  67   5 2321.8520    1.3839  1.3140 10.5042  0.0000  0.0191   0.0163   0.0496    0.0488   0.0000   441.9783      0.786203       22.0253       1.45027      -4.35326      -1.01450      0.423842      0.593988      0.672059      0.744786      0.777496      0.794832
  67   6 2536.4928    2.1846  1.3884 11.0893  0.0000  0.0181   0.0240   0.0481    0.0534   0.0000   442.3168      0.198869       20.8399       1.29226      -4.41339      -1.33156      0.420254      0.581405      0.648560      0.718866      0.779594      0.793865
  67   7 2745.5997    3.0521  1.3030 11.8981  0.0000  0.0177   0.0348   0.0458    0.0551   0.0000   442.0502     0.0195054       21.3868       1.15084      -2.24926    -0.0566577      0.406915      0.558481      0.621922      0.674126      0.748517      0.757096
  67   8 2950.3461    4.0617  1.2259 12.5093  0.0000  0.0167   0.0472   0.0446    0.0586   0.0000   442.2853      0.889174       21.4122       1.99463      -2.44827       1.85999      0.386084      0.531808      0.586901      0.646561      0.677350      0.718315
  67   9 3149.6367    4.4873  1.3985 12.8645  0.0000  0.0184   0.0500   0.0489    0.0501   0.0000   441.7939       1.63454       20.6414       1.29594      -2.76290       2.27575      0.435089      0.601462      0.688789      0.749220      0.806486      0.824641
  67  10 3344.9386    3.7808  2.1257 12.3018  0.0000  0.0230   0.0334   0.0608    0.0395   0.0000   441.6644       2.10173       18.9997       1.19132     -0.695178     -0.326193      0.523383      0.714325      0.810513      0.888160      0.952483      0.965954
  67  11 3537.6624    2.8075  4.0145 11.8177  0.0000  0.0354   0.0194   0.0961    0.0273   0.0000   443.1249       4.02803       21.6644      0.646979     -0.634911      -1.37126      0.810849       1.12480       1.27263       1.39960       1.49600       1.54691
  67  12 3727.9935    2.2672  6.4805 11.0678 -0.0031  0.0546   0.0080   0.1441    0.0117   0.0000   439.8612       5.38830       26.6551      -6.65850      -9.93564       5.28757       1.27350       1.69677       1.99274       2.12706       2.29924       2.35417
  68   1 1267.0495    0.0961  0.1478  8.7887  0.0000  0.0107   0.0050   0.0286    0.0173   0.0000   440.5497      0.354829       21.4865     -0.180058      -3.78862     -0.776007      0.269964      0.312104      0.383650      0.456574      0.523694      0.475993
  68   2 1594.0229    0.2594  0.2844  8.8703  0.0000  0.0096   0.0063   0.0214    0.0218   0.0000   441.6709     -0.376200       21.1223      0.429334      -3.72467     -0.767658      0.196280      0.321602      0.300650      0.397819      0.392469      0.428940
  68   3 1859.2142    0.5350  0.6204  9.1800  0.0000  0.0129   0.0087   0.0309    0.0368   0.0000   442.1163     -0.380041       22.4570      0.604001      -4.25346      0.296386      0.290134      0.397044      0.451653      0.519975      0.541333      0.533617
  68   4 2104.0824    0.9175  1.0163  9.6448  0.0000  0.0157   0.0118   0.0402    0.0531   0.0000   442.5421   -0.00614224       22.4793      0.789546      -3.09977      0.190212      0.374971      0.504065      0.582894      0.626972      0.658118      0.683226
  68   5 2334.0592    1.4778  1.2579 10.4845  0.0000  0.0181   0.0174   0.0469    0.0577   0.0000   442.3504      0.179009       21.9183      0.750091      -1.90703    0.00637275      0.401222      0.573234      0.637317      0.708590      0.757667      0.749894
  68   6 2549.5654    2.1562  1.3827 11.3596  0.0000  0.0194   0.0242   0.0494    0.0488   0.0000   442.9610       1.00727       21.4192       1.36794      -3.05027      -1.50842      0.421073      0.630133      0.666963      0.755467      0.805351      0.813014
  68   7 2759.7473    3.1942  1.1708 12.2461  0.0000  0.0170   0.0389   0.0438    0.0578   0.0000   441.9800      0.362753       22.2576      0.520116      -2.86824       1.65113      0.388696      0.551923      0.601751      0.682317      0.701495      0.711876
  68   8 2965.3754    4.1641  1.1937 12.5677  0.0000  0.0166   0.0489   0.0432    0.0661   0.0000   441.6832      0.997808       22.2154       2.47530      -3.10781       1.25254      0.382902      0.535694      0.582499      0.663885      0.715883      0.725572
  68   9 3165.4048    4.5222  1.4331 12.6982  0.0000  0.0180   0.0478   0.0476    0.0506   0.0000   441.9604      0.658047       20.4436       2.27312      -2.59916     -0.105453      0.409738      0.573675      0.639623      0.692375      0.741224      0.761164
  68  10 3361.4195    3.6118  2.2794 12.4693  0.0000  0.0241   0.0318   0.0665    0.0348   0.0000   441.5744      0.804040       19.0429       1.76744       1.83684      -1.32861      0.547578      0.765929      0.852508      0.942753      0.998866       1.03844
  68  11 3554.9068    2.7894  4.0686 11.7938  0.0000  0.0368   0.0190   0.0946    0.0284   0.0000   443.2099       1.36197       23.4834     -0.385868      -2.22600       2.83529      0.804677       1.12195       1.25645       1.41952       1.45827       1.53124
  68  12 3746.0372    2.2742  7.7668 11.1676  0.0009  0.0622   0.0077   0.1671    0.0139   0.0000   437.8804      0.627882       28.0782       2.90085      -6.59981     -0.824180       1.42678       1.90367       2.18202       2.38197       2.52408       2.60376
  69   1 1275.0269    0.0930  0.1215  8.7990  0.0001  0.0142   0.0051   0.0194    0.0169   0.0000   440.5613     -0.543430       22.0960      0.741046      -3.92551    -0.0243700      0.379658      0.425965      0.448046      0.554429      0.672344      0.755416
  69   2 1603.1506    0.2740  0.3170  8.8304  0.0000  0.0098   0.0062   0.0210    0.0228   0.0000   441.6479     -0.751411       22.7475    -0.0938957      -3.82235      0.241073      0.221552      0.302262      0.348590      0.385588      0.416287      0.414553
  69   3 1869.1904    0.5453  0.6397  9.1933  0.0000  0.0128   0.0087   0.0314    0.0361   0.0000   441.8199    -0.0866906       21.4656      0.646641      -3.31225      0.866712      0.284151      0.397553      0.465080      0.495184      0.524815      0.562636
  69   4 2115.4181    0.9222  1.0123  9.7866  0.0000  0.0162   0.0120   0.0404    0.0505   0.0000   441.9294      0.129496       20.3788     -0.566405      -2.24811       1.00255      0.354854      0.501790      0.544348      0.614347      0.666575      0.676934
  69   5 2346.0936    1.4570  1.3235 10.5813 -0.0014  0.0186   0.0167   0.0491    0.0489   0.0000   442.1874      0.607875       22.8989      0.637659      -2.59031      0.239029      0.403235      0.577819      0.633272      0.706250      0.759105      0.786753
  69   6 2562.5863    2.2885  1.4882 11.0160 -0.0000  0.0188   0.0237   0.0479    0.0556   0.0000   442.4689      0.422963       21.3490      0.839479      -1.52177     -0.342288      0.413330      0.579756      0.644111      0.728526      0.743185      0.767221
  69   7 2773.8143    3.2123  1.2896 12.0551  0.0000  0.0172   0.0360   0.0456    0.0516   0.0000   442.2776     -0.375660       20.7199     0.0370081      -3.56045       1.46260      0.379205      0.529407      0.596240      0.652720      0.700783      0.724751
  69   8 2980.2477    4.2608  1.2256 12.6177  0.0000  0.0169   0.0488   0.0424    0.0588   0.0000   442.9444      0.953672       21.4061      0.100032      -2.20556       1.02223      0.375379      0.524886      0.586351      0.651650      0.712914      0.730091
  69   9 3180.9921    4.4498  1.5375 12.7686  0.0001  0.0190   0.0461   0.0504    0.0460   0.0000   441.7297       1.43606       21.2411      0.304725      -2.56088     0.0266300      0.433482      0.584566      0.667541      0.734209      0.801409      0.814498
  69  10 3377.8888    3.5516  2.6558 12.2708  0.0000  0.0260   0.0284   0.0699    0.0331   0.0000   442.2509       1.41125       18.5639     -0.106695     -0.485291       2.01528      0.576722      0.809042      0.915133       1.01504       1.07159       1.11458
  69  11 3572.1494    2.7850  4.6757 11.6793  0.0000  0.0390   0.0152   0.1045    0.0214   0.0000   441.3763       1.07268       22.3112       6.05790      -4.36857      -1.04011      0.873912       1.18779       1.35814       1.49658       1.59111       1.64075
  69  12 3763.9546    2.1449  7.5182 11.2983  0.0010  0.0649   0.0080   0.1676    0.0153   0.0000   438.9590       2.52789       24.9951       6.86297      -4.75999      -1.35067       1.40409       1.95310       2.22410       2.38366       2.53522       2.59895
  70   2 1612.1533    0.2755  0.3353  8.8734  0.0000  0.0100   0.0062   0.0242    0.0227   0.0000   441.4915     -0.545361       21.9478      0.278522      -3.61876     -0.578774      0.231509      0.320144      0.392177      0.410753      0.417964      0.474663
  70   3 1879.0516    0.5715  0.6466  9.1660  0.0000  0.0129   0.0088   0.0296    0.0369   0.0000   441.6535      0.613709       22.2322     -0.511313      -2.79061      0.544125      0.279366      0.392517      0.443850      0.493024      0.525961      0.526671
  70   4 2126.6315    0.9459  1.0549  9.6864  0.0009  0.0159   0.0119   0.0417    0.0532   0.0000   442.6373      0.669738       21.5351     -0.280266      -3.26326     0.0168106      0.349207      0.474352      0.550388      0.591918      0.626378      0.642231
  70   5 2358.0895    1.5172  1.3301 10.6487  0.0000  0.0190   0.0174   0.0483    0.0504   0.0000   441.5947      0.714002       21.7807      0.834775      -4.53249     -0.387611      0.409469      0.609617      0.652379      0.766413      0.802122      0.819813
  70   6 2575.4802    2.2590  1.4290 11.4178  0.0000  0.0188   0.0244   0.0484    0.0454   0.0000   442.3239       1.04647       21.7298       1.21529      -1.27259     0.0527192      0.416235      0.563876      0.632613      0.696942      0.766325      0.792049
  70   7 2787.7896    3.3582  1.2258 12.1306  0.0000  0.0165   0.0384   0.0436    0.0559   0.0000   442.1949       1.05493       21.7667    -0.0560553      -3.38403     -0.155976      0.373282      0.522927      0.582701      0.645284      0.682701      0.705032
  70   8 2995.0622    4.1718  1.1904 12.7489  0.0000  0.0171   0.0492   0.0434    0.0590   0.0000   442.6028       1.12269       21.9539    -0.0899755      -1.84906      0.945586      0.372660      0.538674      0.564070      0.652058      0.682059      0.712825
  70   9 3196.5715    4.4295  1.5687 12.6045  0.0032  0.0186   0.0447   0.0502    0.0491   0.0000   441.5550      0.814416       21.2496      0.830822      -3.60727     0.0624905      0.408287      0.559819      0.631589      0.683547      0.749756      0.765141
  70  10 3394.2452    3.3838  2.7401 12.2709 -0.0001  0.0270   0.0268   0.0732    0.0312   0.0000   442.5302       3.25284       21.6588     -0.317971      -1.70958       1.37383      0.578069      0.832715      0.910747       1.01543       1.08780       1.11908
  70  11 3589.2976    2.6511  4.6699 11.7113  0.0000  0.0416   0.0172   0.1070    0.0274   0.0000   443.4195     -0.848299       22.5646       3.68095      -3.62426      -2.00858      0.864857       1.24578       1.37156       1.52622       1.61204       1.65235
  70  12 3781.7194    1.9789  7.1612 11.3702  0.0005  0.0643   0.0108   0.1691    0.0246   0.0000   441.4891       3.70124       24.4795       4.83041      -4.52292      0.630545       1.39126       1.94953       2.20406       2.43715       2.59679       2.66358
  71   1 1290.7458    0.1003  0.1205  8.8119  0.0000  0.0101   0.0051   0.0197    0.0168   0.0000   440.1213     -0.191280       21.4589      0.108448      -3.54618     -0.245718      0.247559      0.315019      0.378470      0.430157      0.463668      0.509461
  71   2 1621.0638    0.2801  0.3573  8.8768  0.0000  0.0104   0.0061   0.0252    0.0233   0.0000   441.9978     -0.217258       21.6366      0.209379      -3.25271      0.217313      0.221821      0.323846      0.359879      0.378201      0.430452      0.423673
  71   3 1888.8683    0.5831  0.7227  9.1119  0.0000  0.0130   0.0085   0.0333    0.0392   0.0000   441.8090      0.339353       21.6719     -0.918752      -2.17376      0.625700      0.284917      0.391649      0.459989      0.477863      0.523158      0.575147
  71   4 2137.7770    0.9579  1.0780  9.7916  0.0001  0.0163   0.0121   0.0426    0.0534   0.0000   442.0075      0.353944       22.3522    -0.0416583      -3.30948     -0.260652      0.373778      0.529717      0.585649      0.651640      0.706877      0.696330
  71   5 2369.9695    1.5715  1.3582 10.6453  0.0000  0.0184   0.0176   0.0471    0.0495   0.0000   442.7833      0.862345       21.2335     -0.195123      -3.37927     -0.371165      0.400628      0.557449      0.622692      0.683393      0.741953      0.779331
  71   6 2588.2668    2.3196  1.4173 11.5682  0.0000  0.0185   0.0252   0.0499    0.0449   0.0000   442.3862      0.945416       20.8802     -0.311553      -3.50748      0.632471      0.398662      0.557820      0.620484      0.691249      0.740208      0.762403
  71   7 2801.6671    3.3920  1.2698 12.2399 -0.0007  0.0167   0.0380   0.0452    0.0535   0.0000   441.8695      0.901482       21.7959       1.50411      -3.07344     -0.685323      0.360642      0.509668      0.561037      0.628909      0.675744      0.677655
  71   8 3009.7426    4.3250  1.2110 12.8510  0.0000  0.0171   0.0506   0.0434    0.0533   0.0000   442.3291       1.37430       21.5787       1.62317      -3.49638       1.16553      0.356585      0.524196      0.538931      0.635072      0.653320      0.684205
  71   9 3211.9958    4.2795  1.6411 12.8068  0.0001  0.0199   0.0432   0.0529    0.0429   0.0000   441.7827       1.50041       21.0305       1.20602      -3.52440      0.931908      0.424987      0.595325      0.662807      0.733936      0.761722      0.797456
  71  10 3410.4996    3.4195  2.8980 12.1591  0.0000  0.0271   0.0255   0.0727    0.0314   0.0000   443.1819       3.23519       18.9332     -0.344069      -1.07919       1.83900      0.576823      0.813968      0.912699       1.02136       1.08498       1.12847
  71  11 3606.1791    2.6027  4.9684 11.6021 -0.0008  0.0428   0.0157   0.1127    0.0280   0.0000   443.2175      0.123104       21.2693       1.87885      -2.89203      0.498650      0.891624       1.27139       1.44964       1.56683       1.67315       1.75470
  71  12 3799.1360    1.9878  7.8427 11.3000 -0.0003  0.0694   0.0090   0.1779    0.0212   0.0000   442.1572       2.19552       20.5344     -0.430556      -5.47125       1.52313       1.43085       2.02903       2.28203       2.55632       2.63185       2.72607
  72   1 1298.4964    0.1013  0.1497  8.7399  0.0000  0.0106   0.0049   0.0246    0.0170   0.0000   440.3378     -0.162068       20.7577     0.0808966      -3.09915      0.483209      0.246021      0.345311      0.407131      0.462976      0.415783      0.480276
  72   2 1629.8621    0.2931  0.3373  8.8503  0.0000  0.0090   0.0063   0.0238    0.0228   0.0000   441.6408    -0.0211138       21.0665      0.657525      -2.87641     -0.552733      0.203376      0.263407      0.312019      0.370659      0.362936      0.396151
  72   3 1898.6395    0.5924  0.6185  9.2165  0.0000  0.0119   0.0091   0.0290    0.0361   0.0000   441.5038     -0.399224       22.0506     -0.427359      -3.98260      0.662515      0.253346      0.347065      0.402235      0.452020      0.467305      0.505202
  72   4 2148.8392    0.9841  1.1166  9.9365  0.0000  0.0171   0.0124   0.0431    0.0504   0.0000   442.8126     0.0853207       21.0511     -0.584124      -2.50659      0.518030      0.366785      0.501262      0.568202      0.641433      0.690105      0.709627
  72   5 2381.7256    1.6179  1.3020 10.6468 -0.0001  0.0176   0.0182   0.0471    0.0520   0.0000   442.1363     -0.118564       21.6325       1.31805      -3.32513     -0.447380      0.376804      0.529121      0.591947      0.657363      0.710650      0.728591
  72   6 2601.0069    2.4687  1.5202 11.3287 -0.0001  0.0188   0.0253   0.0492    0.0484   0.0000   442.0314    0.00239632       22.1183      0.673705      -2.62939     -0.248695      0.400399      0.561853      0.618666      0.692352      0.740097      0.765682
  72   7 2815.4377    3.4947  1.2087 12.1908  0.0001  0.0161   0.0397   0.0424    0.0555   0.0000   442.0876     0.0160068       21.5661       1.62642      -3.03786     -0.254022      0.348738      0.481530      0.550653      0.595310      0.642015      0.649405
  72   8 3024.2909    4.3450  1.2844 12.6164  0.0000  0.0168   0.0477   0.0438    0.0539   0.0000   442.1116       1.01394       21.4516       1.29647      -2.05450       1.52425      0.363111      0.508749      0.574700      0.639657      0.681434      0.705090
  72   9 3227.3442    4.2937  1.6372 12.6728  0.0000  0.0193   0.0426   0.0518    0.0445   0.0000   442.0478       1.57125       21.5342      0.787250      -3.63786       1.32026      0.418836      0.564822      0.650299      0.720046      0.754874      0.773807
  72  10 3426.6283    3.2817  2.9557 12.2004  0.0000  0.0282   0.0248   0.0753    0.0296   0.0000   442.5466       2.19191       18.6814       2.29226      -1.44577      0.452733      0.589187      0.830282      0.942062       1.03306       1.11476       1.15038
  72  11 3623.1295    2.6912  5.8636 11.3391  0.0004  0.0467   0.0103   0.1208    0.0143   0.0000   440.6083       1.25317       21.5719      0.370851      -4.60159       1.22490       1.00581       1.37679       1.59286       1.71787       1.86558       1.93844
  73   1 1306.2248    0.1042  0.1185  8.7559  0.0000  0.0095   0.0050   0.0176    0.0166   0.0000   440.4420     -0.877186       20.9672     -0.249358      -3.19713      0.274668      0.209774      0.263109      0.313323      0.384694      0.354721      0.414090
  73   2 1638.5906    0.2942  0.3655  8.8799  0.0000  0.0095   0.0062   0.0247    0.0235   0.0000   441.5770     -0.426791       21.9170      0.237092      -3.85185      0.339347      0.212886      0.284466      0.324465      0.355303      0.388782      0.409624
  73   3 1908.3038    0.5903  0.7359  9.2840  0.0000  0.0132   0.0087   0.0336    0.0379   0.0000   441.8081     -0.759716       22.2576      0.346811      -2.59558      0.788290      0.286274      0.388073      0.426473      0.483859      0.499626      0.513225
  73   4 2159.8053    1.0049  1.0768  9.9322  0.0000  0.0162   0.0126   0.0414    0.0519   0.0000   441.7359     -0.511479       21.1638      0.492727      -3.29230    -0.0264855      0.348895      0.469897      0.548650      0.596616      0.652396      0.658194
  73   5 2393.3915    1.6475  1.4156 10.7421  0.0000  0.0187   0.0178   0.0492    0.0480   0.0000   442.7861      0.162607       21.5399      0.272200      -3.72792    -0.0476159      0.384283      0.532803      0.617068      0.671905      0.728284      0.745614
  73   6 2613.6823    2.4553  1.3873 11.5561 -0.0000  0.0179   0.0265   0.0477    0.0490   0.0000   442.6965      0.381862       20.6664   -0.00984976      -3.05032      0.762157      0.378525      0.530390      0.580635      0.664628      0.698834      0.723933
  73   7 2829.1181    3.4953  1.2752 12.3368  0.0000  0.0167   0.0389   0.0450    0.0481   0.0000   442.7478       1.31121       20.9846     -0.529754      -3.60572      0.535084      0.357582      0.511563      0.565156      0.638678      0.664173      0.669780
  73   8 3038.7465    4.4031  1.2823 12.7402  0.0000  0.0168   0.0485   0.0440    0.0542   0.0000   441.8229       2.09326       22.7871     0.0240932      -3.57473     -0.116397      0.360033      0.510119      0.548342      0.632562      0.652253      0.678139
  73   9 3242.5942    4.2221  1.6200 12.8299  0.0000  0.0195   0.0427   0.0523    0.0418   0.0000   442.6661       1.20130       20.1054      0.866951      -1.82344      0.223506      0.414350      0.577409      0.640772      0.730870      0.769491      0.808294
  73  10 3442.6378    3.2481  3.1803 12.0859  0.0000  0.0283   0.0233   0.0781    0.0300   0.0000   442.1947       1.80850       20.0827       1.00234     -0.821709      -2.01059      0.605353      0.837254      0.948298       1.04586       1.09876       1.14183
  73  11 3640.0000    2.5711  5.7880 11.5305  0.0013  0.0480   0.0107   0.1242    0.0165   0.0000   440.2835       4.24196       24.0246       6.14523      -1.72052      -5.28895       1.01411       1.40469       1.59593       1.74733       1.86950       1.92071
  74   1 1313.8470    0.1054  0.1348  8.7498  0.0000  0.0110   0.0047   0.0193    0.0166   0.0000   439.9441      0.410009       20.9837    -0.0151794      -3.86313      0.672527      0.235800      0.369527      0.429371      0.454096      0.483923      0.525596
  74   2 1647.2161    0.3127  0.3783  8.9347  0.0000  0.0103   0.0064   0.0238    0.0238   0.0000   441.4773     -0.352762       21.4990      0.289190      -3.44134     -0.450892      0.221124      0.298405      0.350385      0.357756      0.379149      0.388119
  74   3 1917.8829    0.6297  0.7455  9.2495  0.0000  0.0134   0.0089   0.0326    0.0408   0.0000   441.7245     -0.398667       21.5638     -0.880645      -2.98168      0.545900      0.275541      0.383726      0.440487      0.486277      0.508899      0.538261
  74   4 2170.6354    1.0387  1.1660  9.9487  0.0000  0.0169   0.0126   0.0450    0.0545   0.0000   443.0014      0.404951       19.8592     -0.330317      -1.94483     0.0506857      0.361264      0.503214      0.564047      0.619133      0.666266      0.712601
  74   5 2404.9175    1.6559  1.5062 10.6324 -0.0000  0.0190   0.0169   0.0495    0.0456   0.0000   442.0521      0.568107       20.8846       1.17093      -2.51724      0.537268      0.385354      0.540298      0.607953      0.672522      0.722248      0.745063
  74   6 2626.2486    2.5384  1.4276 11.6175 -0.0001  0.0177   0.0265   0.0484    0.0438   0.0000   443.1529     -0.360480       20.9215      0.336894      -2.86533      0.603614      0.375958      0.506542      0.596641      0.639973      0.696361      0.723940
  74   7 2842.7250    3.6119  1.2723 12.2749  0.0013  0.0161   0.0396   0.0444    0.0553   0.0000   443.1346     -0.290152       21.0608      0.974617      -3.14079      0.627601      0.336809      0.480132      0.522673      0.589044      0.631554      0.650375
  74   8 3053.1393    4.4772  1.2979 12.7665  0.0000  0.0169   0.0483   0.0432    0.0516   0.0000   441.7975      0.588035       21.2155       1.64159      -2.89122      0.365608      0.353320      0.501309      0.561652      0.610799      0.636611      0.668913
  74   9 3257.7192    4.3027  1.7587 12.5028  0.0000  0.0193   0.0397   0.0524    0.0442   0.0000   443.1436       1.99478       20.9453       2.25393      -1.30836      0.661034      0.405317      0.567051      0.634173      0.698332      0.733138      0.769289
  74  10 3458.6335    3.2369  3.4041 11.9940  0.0002  0.0295   0.0226   0.0818    0.0306   0.0000   443.5522       2.03800       19.5152      0.434185      -2.44527       1.92392      0.605348      0.842907      0.949334       1.05233       1.12977       1.16409
  74  11 3656.5673    2.2886  5.2627 11.6091 -0.0126  0.0481   0.0122   0.1251    0.0239   0.0000   441.4971       1.70649       20.4675       2.63584      -3.31774      0.555133      0.947391       1.37968       1.50289       1.70347       1.78812       1.86180
  75   1 1321.4182    0.1120  0.1563  8.7638  0.0000  0.0111   0.0049   0.0264    0.0168   0.0000   440.4076     -0.205239       20.8661     -0.726358      -3.04499     -0.599305      0.307214      0.463608      0.491968      0.562496      0.543451      0.633079
  75   2 1655.7640    0.3231  0.3901  8.8675 -0.0001  0.0100   0.0064   0.0236    0.0247   0.0000   441.2398     -0.345440       21.0229      0.253680      -2.99354      0.887182      0.210841      0.278945      0.320834      0.368383      0.419445      0.419846
  75   3 1927.4117    0.6269  0.7893  9.3107  0.0000  0.0135   0.0088   0.0356    0.0385   0.0000   441.9993     -0.297170       21.2222     -0.530926      -3.37073     -0.552696      0.273548      0.377631      0.418761      0.474163      0.485082      0.497234
  75   4 2181.4069    1.0902  1.1931  9.9184  0.0000  0.0170   0.0128   0.0439    0.0561   0.0000   442.4499       1.10828       20.9941     -0.343010      -2.52543     -0.875941      0.344412      0.492968      0.543002      0.600244      0.657034      0.653640
  75   5 2416.4471    1.7381  1.4854 10.6485 -0.0000  0.0181   0.0177   0.0490    0.0494   0.0000   441.5195      0.631531       21.7110      0.729054      -2.81450      0.791620      0.381189      0.512680      0.589828      0.639609      0.711726      0.724879
  75   6 2638.7309    2.5614  1.4142 11.5781  0.0000  0.0180   0.0266   0.0472    0.0487   0.0000   442.3446      0.588431       21.8379     -0.212161      -3.40300      -1.35112      0.363204      0.503568      0.577585      0.634832      0.683648      0.684892
  75   7 2856.2103    3.6710  1.3033 12.2221  0.0000  0.0166   0.0389   0.0429    0.0530   0.0000   443.2205      0.823056       20.4336      0.472542      -3.22563    -0.0492283      0.341728      0.477537      0.530171      0.601458      0.645216      0.666527
  75   8 3067.4321    4.4393  1.3116 12.9522  0.0000  0.0172   0.0487   0.0448    0.0474   0.0000   442.6246     -0.194653       21.3995       2.38964      -3.03631     -0.464578      0.363494      0.519143      0.572642      0.636742      0.674598      0.690262
  75   9 3272.7924    4.0871  1.8850 12.5902 -0.0001  0.0205   0.0368   0.0552    0.0379   0.0000   443.6891      0.835005       21.8763       1.80849      -1.97226     -0.806708      0.418744      0.595820      0.661749      0.736886      0.778808      0.789248
  75  10 3474.5037    3.1453  3.4849 12.0152 -0.0003  0.0314   0.0218   0.0821    0.0295   0.0000   442.3091      0.740040       21.0830       3.54584      -1.65689       1.44013      0.619954      0.892643      0.977705       1.10274       1.14498       1.20305
  75  11 3673.1568    2.8076  7.8263 11.2278  0.0266  0.0571   0.0081   0.1487    0.0086   0.0000   440.2962       2.37118       25.7774      0.169442      -8.30751       3.21360       1.23511       1.62757       1.88065       2.00756       2.23104       2.28698
  76   1 1328.9514    0.1223  0.1674  8.8017  0.0000  0.0101   0.0047   0.0201    0.0169   0.0000   440.2986     -0.263297       20.8826     0.0444662      -3.49138    -0.0882173      0.189358      0.284529      0.304804      0.346917      0.369144      0.390698
  76   2 1664.1810    0.3340  0.3818  8.9114  0.0000  0.0098   0.0065   0.0226    0.0245   0.0000   441.4081      0.161961       21.8398      0.323851      -3.28938      0.112373      0.193687      0.271522      0.294252      0.343095      0.360598      0.358184
  76   3 1936.8662    0.6415  0.7953  9.3894  0.0000  0.0139   0.0088   0.0343    0.0388   0.0000   442.1731     -0.404577       21.4496      0.549517      -2.93621      0.367537      0.266801      0.389867      0.416168      0.487545      0.496651      0.519175
  76   4 2192.1096    1.1089  1.1363 10.1853  0.0000  0.0165   0.0134   0.0432    0.0520   0.0000   442.2953      0.482665       21.1504    -0.0268235      -2.29764      0.332617      0.329648      0.462793      0.514080      0.573798      0.629500      0.626675
  76   5 2427.8024    1.7740  1.5631 10.7786 -0.0000  0.0190   0.0176   0.0501    0.0463   0.0000   442.5787      0.301843       21.1532      0.418216      -3.65415       2.09803      0.382029      0.542649      0.598852      0.659340      0.708517      0.734603
  76   6 2651.1720    2.6291  1.4658 11.6596  0.0000  0.0178   0.0266   0.0477    0.0464   0.0000   442.5804     -0.356367       21.6999      0.751470      -2.36294     -0.193206      0.372226      0.500751      0.582495      0.643223      0.683125      0.702441
  76   7 2869.6403    3.7702  1.2691 12.2911  0.0000  0.0159   0.0404   0.0427    0.0581   0.0000   441.9867      0.820726       22.6861      0.656864      -2.08006     -0.728700      0.326976      0.442853      0.496698      0.546252      0.589184      0.604868
  76   8 3081.6240    4.5766  1.4078 12.5649  0.0000  0.0168   0.0464   0.0447    0.0581   0.0000   441.7801      0.415614       20.8539      0.672372      -2.77519      0.888887      0.350380      0.489137      0.543539      0.602885      0.645220      0.684044
  76   9 3287.7784    4.0628  1.9302 12.6063  0.0001  0.0206   0.0359   0.0558    0.0392   0.0000   442.9668       1.32270       20.8072       1.88516      -1.72285      0.871391      0.421215      0.581208      0.654594      0.731810      0.766375      0.798321
  76  10 3490.2595    3.0935  3.7303 12.0190  0.0000  0.0323   0.0209   0.0858    0.0293   0.0000   443.2980       2.27667       20.5342    -0.0619945      -1.52321      0.776552      0.647988      0.907505       1.02692       1.11147       1.20456       1.24701
  77   1 1336.3951    0.1261  0.1627  8.7275  0.0000  0.0095   0.0048   0.0194    0.0169   0.0000   440.4556    -0.0745504       21.1515      0.558449      -3.02906    0.00502603      0.181566      0.278391      0.307238      0.385579      0.397604      0.388447
  77   2 1672.5094    0.3380  0.4181  8.8969  0.0000  0.0099   0.0064   0.0259    0.0252   0.0000   441.2867      0.198077       21.9316     -0.145780      -3.87458     -0.285051      0.193668      0.265518      0.304919      0.333304      0.355682      0.366371
  77   3 1946.2827    0.6538  0.7940  9.3353  0.0000  0.0135   0.0090   0.0342    0.0401   0.0000   442.1105     0.0677716       22.1585     -0.236110      -3.99192       1.36885      0.271393      0.372234      0.423989      0.473642      0.484908      0.512187
  77   4 2202.6832    1.1305  1.1773 10.0086  0.0000  0.0164   0.0131   0.0438    0.0549   0.0000   442.5024      0.347365       21.6355       1.33454      -1.84340   -0.00684533      0.334366      0.470581      0.517815      0.578398      0.619948      0.621099
  77   5 2439.0688    1.8143  1.4848 10.8606  0.0000  0.0185   0.0187   0.0481    0.0478   0.0000   442.8879     -0.185247       20.6867      -1.34407      -2.59774      0.138021      0.390719      0.515600      0.609027      0.648518      0.708373      0.740552
  77   6 2663.5309    2.6814  1.5000 11.5540  0.0000  0.0178   0.0264   0.0476    0.0455   0.0000   442.3099      0.412538       21.5122      0.457003      -2.75251      0.190466      0.364153      0.487045      0.574376      0.621678      0.681084      0.688947
  77   7 2882.9944    3.8730  1.2047 12.6058  0.0024  0.0157   0.0438   0.0419    0.0543   0.0000   442.1092    -0.0246945       22.3436      0.748179      -4.16925       1.33569      0.320040      0.450858      0.496539      0.570840      0.602834      0.608906
  77   8 3095.6908    4.5972  1.4049 12.7342  0.0000  0.0171   0.0467   0.0458    0.0483   0.0000   442.8326       1.01973       21.0685      0.721874      -3.19893    -0.0664003      0.331283      0.479102      0.534764      0.589058      0.621902      0.640519
  77   9 3302.5801    4.0815  2.0648 12.3751  0.0000  0.0206   0.0342   0.0570    0.0400   0.0000   443.1557      0.853317       20.2149      0.224446      -2.98692     -0.329860      0.410805      0.572001      0.646030      0.713218      0.758743      0.800806
  77  10 3505.9157    2.9951  3.8860 11.9423  0.0000  0.0330   0.0196   0.0902    0.0278   0.0000   444.0520       1.91299       19.5292      0.183267      -3.99363      -1.00215      0.658108      0.899990       1.02525       1.12135       1.19114       1.25048
  78   1 1343.8127    0.1221  0.1373  8.7939  0.0000  0.0083   0.0049   0.0204    0.0164   0.0000   440.3490    -0.0823191       21.4370    -0.0705276      -3.68556    -0.0398382      0.187763      0.212087      0.272519      0.265356      0.313151      0.309593
  78   2 1680.7698    0.3424  0.4245  8.9440  0.0000  0.0100   0.0063   0.0246    0.0248   0.0000   441.1196     -0.547936       21.7681     -0.207424      -3.88161      -1.09534      0.199551      0.271761      0.318870      0.345216      0.371697      0.389919
  78   3 1955.6512    0.6724  0.8138  9.4198  0.0000  0.0133   0.0090   0.0348    0.0391   0.0000   442.1120  -0.000934339       20.9576     0.0660063      -3.31456     0.0349331      0.259640      0.363027      0.404033      0.456634      0.477797      0.498777
  78   4 2213.1851    1.1571  1.2210 10.0725  0.0000  0.0167   0.0130   0.0436    0.0519   0.0000   441.9845      0.672289       21.7573      0.305727      -4.09644      0.278102      0.324821      0.459390      0.517734      0.563986      0.616281      0.627230
  78   5 2450.3286    1.8828  1.4883 10.9485  0.0000  0.0185   0.0190   0.0486    0.0476   0.0000   442.5315      0.298236       21.0351     -0.565764      -3.33446      0.823298      0.361068      0.510999      0.564743      0.640535      0.685172      0.701607
  78   6 2675.8254    2.8039  1.4436 11.7262  0.0000  0.0174   0.0279   0.0459    0.0458   0.0000   442.2767      0.605741       21.0974      0.779730      -3.76030      0.267058      0.337886      0.469730      0.537114      0.574630      0.612930      0.632180
  78   7 2896.2022    3.9790  1.2267 12.5771  0.0000  0.0158   0.0431   0.0417    0.0512   0.0000   442.6457       1.16197       21.4133       1.44980      -2.26441     0.0516885      0.314827      0.447611      0.480423      0.551985      0.597600      0.629202
  78   8 3109.6787    4.5370  1.4326 12.7449  0.0001  0.0170   0.0448   0.0444    0.0466   0.0000   442.4236       1.24477       22.5963      0.582226      -3.17114       1.44446      0.343157      0.475998      0.534955      0.593383      0.652011      0.665845
  78   9 3317.4523    3.9721  1.9850 12.6329  0.0002  0.0211   0.0345   0.0564    0.0366   0.0000   443.0154     0.0887491       19.8725       1.19764      -2.01832       1.19246      0.410488      0.585556      0.641228      0.714863      0.763780      0.787176
  78  10 3521.4895    2.9748  4.1313 11.9374  0.0000  0.0349   0.0189   0.0938    0.0283   0.0000   441.5438       2.08059       21.0967       1.49424      -2.88864     -0.807191      0.672649      0.957440       1.06634       1.18001       1.27074       1.34491
  78  11 3722.7160    2.0357  5.8873 11.5905 -0.0058  0.0550   0.0109   0.1462    0.0253   0.0000   443.1227     -0.674458       22.1555       3.61275      -5.79118      0.542920       1.03013       1.47334       1.67789       1.82977       1.92966       2.00929
  79   1 1351.1670    0.1335  0.1705  8.7736  0.0000  0.0095   0.0047   0.0183    0.0168   0.0000   440.4274    -0.0812084       21.7282      0.162965      -3.36524      0.310475      0.162555      0.260424      0.268227      0.319897      0.308300      0.365191
  79   2 1688.9435    0.3580  0.4285  8.9488  0.0000  0.0099   0.0066   0.0253    0.0253   0.0000   441.4844    -0.0812419       21.4913      0.506222      -2.76218     0.0630747      0.198006      0.271009      0.313900      0.340994      0.365227      0.365817
  79   3 1964.9030    0.6785  0.8277  9.3860  0.0000  0.0137   0.0091   0.0347    0.0411   0.0000   442.0674      0.251257       22.1097      0.995870      -3.51542      0.367650      0.263134      0.373276      0.406093      0.456168      0.487212      0.513741
  79   4 2223.6067    1.1558  1.2569 10.2666 -0.0000  0.0171   0.0133   0.0465    0.0466   0.0000   441.8583     -0.643112       22.5103      0.359253      -3.82413      0.168101      0.335526      0.467195      0.510108      0.588948      0.613097      0.636973
  79   5 2461.4252    1.9326  1.6107 10.7260  0.0000  0.0188   0.0182   0.0485    0.0478   0.0000   442.6022      0.265039       20.8437      0.199214      -2.22352     -0.392304      0.360844      0.506501      0.577938      0.625344      0.681255      0.694547
  79   6 2687.9828    2.8868  1.4192 11.6210  0.0000  0.0168   0.0286   0.0451    0.0486   0.0000   442.4495      0.335881       22.4355       1.01025      -3.29648     -0.164623      0.326901      0.464492      0.514147      0.578185      0.599785      0.629653
  79   7 2909.3468    3.9832  1.3217 12.4203  0.0000  0.0160   0.0411   0.0430    0.0514   0.0000   443.0622       1.10353       20.5174      0.169230      -2.17286     -0.298587      0.316946      0.442191      0.492742      0.548450      0.598314      0.603465
  79   8 3123.5640    4.5711  1.4307 12.7980  0.0000  0.0171   0.0456   0.0449    0.0453   0.0000   442.7891       1.55846       20.9508       1.21180      -2.13494     -0.572494      0.335302      0.473446      0.524463      0.576818      0.624811      0.632890
  79   9 3332.0746    3.7811  2.3615 12.4460 -0.0000  0.0231   0.0299   0.0615    0.0336   0.0000   442.6343       1.37917       20.7829       1.12752     -0.826002      0.416185      0.441562      0.618821      0.701891      0.776393      0.839872      0.862182
  79  10 3537.0645    2.9092  4.4603 11.8596  0.0004  0.0368   0.0180   0.0995    0.0284   0.0000   442.3567       2.23136       19.9117       4.10350      -1.35733      0.723069      0.710870      0.983035       1.11554       1.22246       1.29847       1.36217
  79  11 3738.4798    2.2029  7.1891 11.5041  0.0064  0.0616   0.0107   0.1604    0.0245   0.0000   441.9580     -0.552590       23.2257       3.06014      -1.62393      -5.52316       1.15114       1.64877       1.82555       2.03556       2.13884       2.21564
  80   1 1358.4737    0.1358  0.1545  8.7610  0.0000  0.0089   0.0048   0.0170    0.0165   0.0000   439.9540      0.115454       21.9085      0.167204      -4.21670     0.0402159      0.158723      0.238740      0.258421      0.284594      0.312944      0.330245
  80   2 1697.0212    0.3635  0.4740  8.9635  0.0000  0.0109   0.0065   0.0265    0.0261   0.0000   441.2128     -0.203671       21.4536      0.830969      -3.56478      0.185890      0.207519      0.308854      0.332360      0.374753      0.406095      0.445167
  80   3 1974.1350    0.7234  0.8216  9.4847  0.0000  0.0137   0.0095   0.0329    0.0392   0.0000   442.0254      0.613391       20.4538      0.170664      -3.59116      0.963307      0.255993      0.377934      0.407288      0.456219      0.483802      0.498832
  80   4 2233.9005    1.2010  1.4119 10.0684  0.0000  0.0181   0.0126   0.0477    0.0483   0.0000   442.0429     0.0526384       21.3725      0.999205      -3.42751      -1.27963      0.345961      0.475207      0.543562      0.598727      0.650948      0.667100
  80   5 2472.4670    1.9504  1.4789 11.0608  0.0000  0.0181   0.0194   0.0475    0.0440   0.0000   441.5410     0.0681492       20.7457       1.56264      -2.68890     -0.875078      0.343494      0.482417      0.530989      0.592070      0.637754      0.663810
  80   6 2700.1354    2.9129  1.4584 11.6390  0.0000  0.0171   0.0283   0.0456    0.0498   0.0000   442.5651      0.460651       22.0786       1.25259      -3.11741      0.460075      0.323086      0.456730      0.497761      0.580066      0.611850      0.646781
  80   7 2922.4348    4.0450  1.2989 12.5875 -0.0000  0.0160   0.0423   0.0428    0.0485   0.0000   442.6381      0.536002       21.1944       1.66224      -3.71544      0.144005      0.317573      0.437796      0.489527      0.542255      0.580333      0.603239
  80   8 3137.4107    4.5166  1.4972 12.6740  0.0000  0.0173   0.0435   0.0457    0.0461   0.0000   442.3116      0.877689       21.9370       1.95372      -2.82620     -0.232584      0.332844      0.467243      0.511710      0.574096      0.610179      0.628333
  80   9 3346.7650    3.8221  2.2947 12.5089  0.0000  0.0229   0.0309   0.0619    0.0346   0.0000   442.6063       1.52183       19.7540       1.25608     -0.558404      0.388247      0.432719      0.616276      0.700000      0.761217      0.842257      0.845353
  80  10 3552.4058    2.7819  4.5278 11.8014 -0.0008  0.0382   0.0164   0.1029    0.0288   0.0000   442.7002      0.904605       21.4741      0.742368     -0.763511       1.41085      0.712123      0.998462       1.14165       1.24161       1.31566       1.39249
  80  11 3754.6826    2.2324  7.9042 11.2988 -0.0028  0.0656   0.0072   0.1652    0.0145   0.0000   439.5260     -0.241710       25.8294       6.34017      -9.99865      -1.47473       1.24227       1.73066       1.96140       2.17961       2.25300       2.40601
  81   1 1365.7088    0.1385  0.1866  8.7847 -0.0011  0.0086   0.0047   0.0208    0.0167   0.0000   439.7879    -0.0670764       21.4797     -0.121931      -3.37412     -0.575127      0.176331      0.233896      0.273716      0.289259      0.309254      0.323408
  81   2 1705.0305    0.3535  0.5128  9.0104  0.0000  0.0118   0.0062   0.0283    0.0264   0.0000   441.1189     -0.323869       21.9303      0.303854      -3.40717   -0.00869477      0.222267      0.312449      0.343666      0.391925      0.402289      0.420264
  81   3 1983.2622    0.7116  0.8696  9.4860  0.0000  0.0137   0.0092   0.0347    0.0413   0.0000   442.1292      0.203525       22.1784      0.253444      -2.32709      0.301446      0.267869      0.371337      0.419584      0.465153      0.501834      0.511124
  81   4 2244.1318    1.2381  1.3207 10.2756  0.0000  0.0171   0.0132   0.0455    0.0459   0.0000   442.3364    -0.0804239       21.7190     -0.576159      -1.69078     0.0242780      0.329455      0.438168      0.505577      0.564403      0.583689      0.621551
  81   5 2483.4334    1.9869  1.5608 10.9792  0.0000  0.0182   0.0189   0.0490    0.0456   0.0000   442.3926     -0.166140       20.8244    -0.0943518      -4.25390      0.288906      0.339455      0.479582      0.530328      0.599146      0.630939      0.657376
  81   6 2712.2285    2.9261  1.4516 11.9334  0.0000  0.0172   0.0290   0.0455    0.0437   0.0000   442.8737      0.685766       22.3680      0.414140      -2.57669     -0.598224      0.349787      0.482049      0.538342      0.582011      0.641926      0.654825
  81   7 2935.4024    4.0634  1.3183 12.7044 -0.0000  0.0167   0.0427   0.0431    0.0483   0.0000   442.2076       1.65324       22.1420       1.17670      -2.71336      0.567583      0.314400      0.449956      0.488831      0.546057      0.603233      0.623297
  81   8 3151.1184    4.5151  1.5184 12.7470  0.0000  0.0172   0.0428   0.0462    0.0442   0.0000   442.2961       1.40764       21.5145       1.02179      -1.74886       1.30384      0.331240      0.455846      0.519594      0.553604      0.597734      0.633886
  81   9 3361.2580    3.6709  2.4401 12.5042  0.0000  0.0239   0.0286   0.0625    0.0324   0.0000   443.2009       1.27825       19.8029       2.13994     -0.287447     -0.264850      0.450951      0.633262      0.703240      0.782048      0.849205      0.866653
  81  10 3567.7579    3.0582  5.4212 11.4448  0.0001  0.0307   0.0106   0.0475    0.0071   0.0000   442.8729      -1.51225       21.7588       2.99610      -4.78076      -3.02645      0.804379      0.831884       1.10650       1.14768       1.11603       1.05402
  82   1 1372.8974    0.1360  0.1668  8.7686  0.0000  0.0082   0.0047   0.0193    0.0166   0.0000   439.9533     0.0617272       21.4740      0.243130      -3.15894      0.234399      0.199212      0.244968      0.267402      0.299438      0.313520      0.337510
  82   2 1712.9532    0.3855  0.4545  9.0043  0.0000  0.0101   0.0067   0.0248    0.0264   0.0000   441.1105     -0.399834       21.5356     0.0910945      -3.37001      0.573336      0.191756      0.272700      0.292913      0.341393      0.363836      0.397117
  82   3 1992.3779    0.7316  0.8342  9.5637  0.0000  0.0129   0.0095   0.0349    0.0392   0.0000   441.1146     -0.229944       21.8647     -0.516721      -3.37825       1.07097      0.247932      0.341513      0.393650      0.440482      0.459858      0.505243
  82   4 2254.2504    1.2664  1.3587 10.2026  0.0000  0.0171   0.0132   0.0456    0.0462   0.0000   442.1699      0.505845       21.8802      0.760228      -3.72507     -0.194182      0.323057      0.457434      0.519896      0.561227      0.614458      0.647479
  82   5 2494.2577    1.9858  1.5242 11.1556  0.0000  0.0188   0.0194   0.0479    0.0421   0.0000   443.1556      0.418493       22.0810      0.967037      -2.87833     -0.456174      0.346906      0.501663      0.561645      0.618025      0.660658      0.691189
  82   6 2724.2246    3.0323  1.3168 12.0301 -0.0001  0.0164   0.0313   0.0429    0.0471   0.0000   442.3506      0.775266       21.6709      0.723923      -3.09488     -0.930879      0.310761      0.437915      0.487831      0.542807      0.589836      0.627183
  82   7 2948.2770    4.3011  1.3046 12.5013  0.0000  0.0156   0.0437   0.0412    0.0544   0.0000   442.1434      0.786796       20.4539       1.06384      -3.30608     -0.357621      0.299279      0.411978      0.462165      0.510007      0.556717      0.572962
  82   8 3164.8042    4.4348  1.5564 12.9488 -0.0001  0.0184   0.0425   0.0477    0.0406   0.0000   441.9037      0.650953       21.1902      0.988596      -3.99476      0.934593      0.334591      0.473396      0.531019      0.584782      0.618005      0.650424
  82   9 3375.7746    3.6183  2.8026 12.3024  0.0000  0.0252   0.0259   0.0666    0.0315   0.0000   441.4538       1.49974       19.9477       2.57346      -2.47763    -0.0947498      0.469483      0.658001      0.730760      0.825018      0.857399      0.916358
  82  10 3583.2489    3.2227  6.2810 11.2260  0.0117  0.0472   0.0100   0.1199    0.0081   0.0000   442.2552      -2.05812       27.0141       5.28637      -3.72672      -1.69737      0.929492       1.25300       1.45611       1.57182       1.74880       1.77455
  83   1 1380.0187    0.1477  0.1571  8.7902  0.0000  0.0071   0.0049   0.0178    0.0165   0.0000   440.3065     -0.207296       21.7985     0.0723534      -3.30722     -0.290527      0.144494      0.174209      0.209443      0.220135      0.244562      0.249670
  83   2 1720.7873    0.3763  0.5042  9.0211  0.0000  0.0110   0.0064   0.0263    0.0269   0.0000   441.3407     -0.119067       21.1895    -0.0433163      -3.55463     0.0269793      0.212756      0.277661      0.327192      0.360708      0.395944      0.419869
  83   3 2001.4238    0.7756  0.9182  9.4802  0.0000  0.0138   0.0095   0.0353    0.0442   0.0000   441.9983      0.974490       21.5538     -0.402897      -2.56902     0.0553238      0.256904      0.364372      0.401047      0.455565      0.489130      0.498278
  83   4 2264.3278    1.2698  1.3605 10.2683  0.0000  0.0174   0.0132   0.0461    0.0465   0.0000   442.7071     -0.281215       21.6973       1.20755      -3.44499    -0.0216276      0.317407      0.447290      0.502947      0.558859      0.596735      0.616610
  83   5 2505.1087    2.0558  1.5995 11.1503 -0.0007  0.0185   0.0191   0.0483    0.0411   0.0000   443.0279      0.248329       21.2621      0.184883      -2.25735      0.253875      0.347414      0.481331      0.545291      0.598590      0.651590      0.676095
  83   6 2736.1620    3.0837  1.4457 11.9505  0.0000  0.0170   0.0299   0.0458    0.0448   0.0000   442.3601      0.936043       21.7153      0.376265      -2.42597      0.756937      0.304497      0.430443      0.479445      0.537410      0.555288      0.569723
  83   7 2961.1233    4.2398  1.3098 12.7045  0.0002  0.0159   0.0432   0.0423    0.0479   0.0000   442.3868      0.656803       21.7487      0.834838      -3.09779      0.194580      0.293396      0.415564      0.469796      0.514853      0.548857      0.566773
  83   8 3178.4056    4.4500  1.5675 12.9565  0.0000  0.0182   0.0426   0.0483    0.0403   0.0000   442.9618       2.04189       20.7788       1.16301      -3.39156      0.971934      0.325858      0.472081      0.522896      0.581077      0.611977      0.624774
  83   9 3390.1604    3.5768  2.8590 12.3412 -0.0000  0.0250   0.0251   0.0693    0.0296   0.0000   443.5388    -0.0106782       18.7188       1.23213     -0.313286       2.33317      0.459689      0.644016      0.724116      0.796899      0.855299      0.880714
  83  10 3598.4290    2.5448  4.8906 11.7889 -0.0199  0.0433   0.0117   0.1105    0.0207   0.0000   441.6898      0.919250       18.0959       2.89865      0.624467      -1.14185      0.765061       1.09909       1.22127       1.36902       1.47119       1.53147
  84   1 1387.1014    0.1438  0.1718  8.8260  0.0000  0.0084   0.0048   0.0203    0.0163   0.0000   440.2421     -0.181590       21.6443      0.285928      -3.78501      0.321862      0.200483      0.289950      0.339472      0.361631      0.361552      0.345469
  84   2 1728.5651    0.3842  0.5400  8.9786 -0.0000  0.0113   0.0063   0.0280    0.0280   0.0000   441.2217     -0.226642       21.6749      0.451618      -3.55025     -0.169828      0.206626      0.283747      0.317566      0.365802      0.371473      0.392999
  84   3 2010.4256    0.7781  0.9253  9.6065 -0.0000  0.0141   0.0096   0.0361    0.0424   0.0000   442.0123    -0.0512954       21.4984     -0.523373      -3.70835      0.186108      0.253545      0.360199      0.396684      0.457766      0.486125      0.482481
  84   4 2274.3041    1.3387  1.3722 10.2552  0.0000  0.0171   0.0136   0.0449    0.0480   0.0000   442.0116      0.649968       21.6690       1.06315      -3.53087     -0.924001      0.312176      0.433205      0.504600      0.548943      0.607560      0.635788
  84   5 2515.8342    2.1212  1.5674 11.1400 -0.0005  0.0178   0.0197   0.0481    0.0421   0.0000   442.0301       1.37595       22.2317      -1.01342      -2.45680     -0.352905      0.327561      0.455990      0.513593      0.574992      0.611700      0.636497
  84   6 2747.9642    3.1674  1.4150 12.1324 -0.0000  0.0170   0.0315   0.0451    0.0458   0.0000   442.9944      0.404199       21.5284      0.374242      -2.32583       1.46066      0.315984      0.435187      0.488025      0.530897      0.583625      0.605894
  84   7 2973.8389    4.2743  1.3350 12.6705  0.0000  0.0160   0.0433   0.0421    0.0510   0.0000   442.9244      0.743956       21.1175      0.223515      -1.76892      0.672438      0.303725      0.413419      0.467698      0.524403      0.554501      0.579170
  84   8 3191.8271    4.4609  1.7092 12.6454  0.0000  0.0183   0.0390   0.0480    0.0420   0.0000   442.7103      0.610853       20.9455       1.06739      -2.48779      0.334943      0.334766      0.472861      0.523997      0.585956      0.628629      0.664280
  84   9 3404.4894    3.4339  3.0070 12.3954  0.0000  0.0267   0.0238   0.0725    0.0273   0.0000   443.2453       2.98079       19.3380      0.541702      -1.65570      0.665209      0.480453      0.677884      0.776055      0.850998      0.909802      0.946694
  84  10 3613.3802    2.7547  5.7852 11.7835  0.0081  0.0475   0.0105   0.1198    0.0156   0.0000   441.6619       1.55527       24.2223       1.60614      -4.85149       1.16967      0.851468       1.20416       1.36404       1.50273       1.62612       1.67089
  85   1 1394.1163    0.1464  0.2129  8.7788  0.0000  0.0092   0.0045   0.0204    0.0168   0.0000   440.2038     -0.172173       21.4817     -0.188719      -3.13016     -0.265871      0.158685      0.240209      0.249439      0.309529      0.333474      0.338535
  85   2 1736.2386    0.4024  0.5523  8.9469  0.0000  0.0113   0.0064   0.0276    0.0284   0.0000   441.0748      0.100814       21.5531     -0.101564      -3.27487      0.361523      0.198516      0.283275      0.315565      0.353854      0.364002      0.377800
  85   3 2019.3582    0.7831  0.9709  9.5872  0.0000  0.0146   0.0095   0.0373    0.0440   0.0000   441.8038      0.493642       21.3586       1.00038      -4.47945      0.271792      0.257616      0.365602      0.411720      0.447948      0.465594      0.510260
  85   4 2284.2050    1.3339  1.3516 10.5288  0.0000  0.0175   0.0139   0.0460    0.0417   0.0000   441.7310      0.469849       21.3772     -0.164566      -3.06486      0.767499      0.311808      0.448563      0.498942      0.550562      0.600821      0.617715
  85   5 2526.5696    2.1658  1.5489 11.1881  0.0001  0.0181   0.0202   0.0471    0.0449   0.0000   442.4475     -0.620737       21.6286      0.194803      -3.72724     -0.528223      0.330672      0.471642      0.530282      0.585691      0.631265      0.633634
  85   6 2759.7878    3.1430  1.4763 12.0832  0.0002  0.0175   0.0302   0.0457    0.0434   0.0000   442.9849      0.284932       21.3464       1.10678      -3.59786      -1.43487      0.309635      0.445954      0.486072      0.557645      0.598477      0.616641
  85   7 2986.4672    4.2161  1.2935 12.8930  0.0000  0.0162   0.0435   0.0419    0.0438   0.0000   442.4671      0.700733       21.4833      0.784886      -2.05671      0.989976      0.288746      0.409148      0.457726      0.514149      0.542312      0.565665
  85   8 3205.2622    4.4110  1.7254 12.8131 -0.0000  0.0184   0.0390   0.0493    0.0371   0.0000   442.9151      0.983033       20.0493      0.622392      -1.54075     -0.493123      0.336342      0.467081      0.533444      0.587758      0.616876      0.637702
  85   9 3418.6978    3.4503  3.1811 12.2632  0.0000  0.0278   0.0231   0.0732    0.0289   0.0000   443.1957      0.988651       20.5979       1.52242      -1.55026      0.168108      0.484423      0.703835      0.770012      0.870389      0.906610      0.955778
  85  10 3628.3625    2.5244  5.4977 11.8289 -0.0113  0.0474   0.0134   0.1263    0.0259   0.0000   443.8496       1.34132       19.7581       3.24316       1.13884       1.10031      0.831970       1.16246       1.33809       1.46847       1.53460       1.60883
  86   0  943.7336    0.0307  0.0066  9.0535 -0.0127  0.0099   0.0065   0.0046    0.0139   0.0000   436.1071     -0.633049       21.5344     -0.285503      -3.36694       1.83632      0.164566      0.206107      0.256514      0.268181      0.320694      0.289627
  86   1 1401.1119    0.1525  0.1996  8.7920  0.0000  0.0076   0.0046   0.0200    0.0167   0.0000   440.1644     -0.293195       21.5076     0.0104456      -3.24656      0.300725      0.151362      0.200039      0.242045      0.290084      0.306896      0.301664
  86   2 1743.8677    0.4128  0.5453  9.0940  0.0000  0.0107   0.0065   0.0281    0.0276   0.0000   440.6070     0.0203654       21.2749      0.221302      -2.95191     -0.599146      0.194626      0.262043      0.294762      0.337106      0.355191      0.372415
  86   3 2028.2118    0.7854  0.9664  9.6602 -0.0000  0.0146   0.0095   0.0369    0.0437   0.0000   442.1482      0.158574       21.3266    -0.0968990      -3.18765      0.405770      0.261211      0.373565      0.411291      0.454907      0.490106      0.499592
  86   4 2294.0348    1.3677  1.4671 10.4182  0.0000  0.0178   0.0135   0.0477    0.0445   0.0000   442.5940     -0.780499       22.1831      0.718240      -4.39703     0.0308955      0.312542      0.440254      0.494222      0.547265      0.580825      0.616280
  86   5 2537.1233    2.2175  1.6803 11.1964 -0.0000  0.0187   0.0199   0.0484    0.0439   0.0000   442.5042      0.482823       21.5846      0.112283      -1.89188      0.375202      0.338830      0.474931      0.520831      0.595475      0.641817      0.662442
  86   6 2771.4673    3.3024  1.4171 12.1929  0.0029  0.0164   0.0322   0.0447    0.0454   0.0000   441.6853      0.983946       21.4519      0.550103      -3.28075     -0.361086      0.286464      0.411019      0.437757      0.504831      0.543420      0.571758
  86   7 2999.0252    4.4005  1.3396 12.9136  0.0002  0.0162   0.0443   0.0425    0.0462   0.0000   442.2386       1.43282       22.5532      0.182749      -2.61848     -0.235245      0.290896      0.410938      0.455944      0.507820      0.548963      0.570515
  86   8 3218.6072    4.3809  1.7486 12.7998 -0.0000  0.0187   0.0385   0.0498    0.0390   0.0000   443.5183       1.64192       20.9913       1.64231      -2.75427       1.12082      0.332724      0.474122      0.531075      0.592427      0.637762      0.659775
  86   9 3432.8766    3.3351  3.2896 12.2828 -0.0001  0.0283   0.0221   0.0759    0.0285   0.0000   443.6239       1.24335       22.2798       1.12569      0.872968       1.31883      0.504810      0.700019      0.799191      0.883760      0.953785      0.992918
  86  10 3643.2212    2.5432  6.1364 11.8301  0.0185  0.0538   0.0129   0.1412    0.0265   0.0000   444.1085      -4.02848       19.6725       5.59158       1.48626      -3.59694      0.955867       1.31549       1.50991       1.69426       1.79861       1.88691
  87   1 1408.0135    0.1552  0.1833  8.8094  0.0000  0.0074   0.0048   0.0194    0.0165   0.0000   440.3160     -0.443143       21.2227      0.256773      -3.57553     -0.105818      0.148304      0.183337      0.188332      0.230308      0.246876      0.252107
  87   2 1751.4320    0.4246  0.5775  9.0184  0.0000  0.0112   0.0065   0.0289    0.0292   0.0000   440.7173    -0.0286454       21.8351      0.100868      -3.61623     -0.365579      0.197213      0.280937      0.317762      0.363346      0.393884      0.413887
  87   3 2037.0490    0.7972  0.9759  9.7576  0.0000  0.0146   0.0097   0.0376    0.0416   0.0000   442.0321      0.593423       21.1520      0.664014      -3.07542     -0.466366      0.261660      0.362778      0.411319      0.445845      0.484330      0.506377
  87   4 2303.7252    1.3834  1.5123 10.3803  0.0001  0.0182   0.0134   0.0472    0.0433   0.0000   442.3969     -0.142607       21.9860    -0.0750770      -3.17912      0.225499      0.322803      0.449353      0.497815      0.554171      0.591784      0.609500
  87   5 2547.7237    2.2342  1.6139 11.2224 -0.0002  0.0178   0.0203   0.0490    0.0434   0.0000   442.2991      0.465804       20.8071       1.86583      -2.90259      0.453755      0.313462      0.430472      0.498340      0.552992      0.606780      0.627894
  87   6 2783.1007    3.3004  1.4326 12.0792  0.0006  0.0165   0.0312   0.0433    0.0447   0.0000   442.5580      0.499507       22.9635       1.01942      -3.20636      0.814778      0.291867      0.413113      0.457217      0.503024      0.543263      0.565712
  87   7 3011.5433    4.3466  1.4120 12.7050 -0.0031  0.0165   0.0414   0.0428    0.0437   0.0000   442.4307       1.14045       22.0512       1.91502      -3.52131     0.0957972      0.295094      0.416338      0.473762      0.520741      0.553374      0.589588
  87   8 3231.8506    4.3308  1.8794 12.7002 -0.0000  0.0194   0.0359   0.0497    0.0363   0.0000   443.6019      0.661827       19.7290       1.91530      -2.28876      0.391741      0.339417      0.476919      0.533953      0.586476      0.625910      0.657494
  87   9 3446.9245    3.3672  3.7065 12.1058  0.0000  0.0305   0.0211   0.0810    0.0298   0.0000   442.4620       1.45948       20.7641      0.857421      -2.92879       2.93035      0.533833      0.758185      0.839298      0.943712       1.00636       1.05329
  88   1 1414.9090    0.1613  0.1981  8.8318  0.0000  0.0075   0.0047   0.0185    0.0166   0.0000   439.9471    -0.0992781       21.4387     -0.293268      -3.53767     -0.596380      0.151472      0.195840      0.228252      0.256789      0.261938      0.276946
  88   2 1758.9011    0.4224  0.6248  9.1125  0.0000  0.0123   0.0064   0.0301    0.0292   0.0000   440.6350     -0.686028       21.5194     -0.217860      -3.07056    -0.0864309      0.207244      0.298952      0.329704      0.366695      0.399743      0.410368
  88   3 2045.7877    0.8520  1.0201  9.7022  0.0000  0.0147   0.0099   0.0375    0.0461   0.0000   441.7864      0.600896       21.9131      0.593895      -3.08963     -0.510617      0.247012      0.359465      0.393513      0.437292      0.471657      0.485372
  88   4 2313.3907    1.4175  1.5143 10.5483 -0.0000  0.0178   0.0136   0.0482    0.0414   0.0000   442.1932      0.272148       21.1330      0.365967      -3.50318      0.617213      0.312365      0.431752      0.495187      0.543816      0.598724      0.620557
  88   5 2558.2326    2.2787  1.5444 11.4492  0.0000  0.0178   0.0215   0.0473    0.0438   0.0000   442.5711      0.194485       21.7248       1.97727      -2.15131     -0.237935      0.317590      0.438726      0.497347      0.561908      0.588738      0.617143
  88   6 2794.7634    3.3727  1.3633 12.3837  0.0058  0.0161   0.0335   0.0433    0.0454   0.0000   442.8089      0.933688       22.2386      0.787267      -3.12815     -0.100474      0.277486      0.392405      0.442395      0.477858      0.513536      0.529386
  88   7 3023.9411    4.4687  1.3714 12.8537  0.0000  0.0159   0.0433   0.0419    0.0449   0.0000   442.5697       1.11923       22.2060       1.02683      -3.04161      0.292531      0.283640      0.394908      0.448885      0.498984      0.538006      0.559979
  88   8 3245.0334    4.2854  1.8793 12.7934  0.0000  0.0193   0.0358   0.0511    0.0358   0.0000   442.6859      0.529554       21.6101       2.57763      -2.37280      0.209124      0.337082      0.474200      0.532322      0.588001      0.620003      0.646127
  88   9 3461.0042    3.2766  3.6483 12.2185  0.0000  0.0308   0.0208   0.0818    0.0292   0.0000   442.5722       1.92728       22.1353       3.20498     -0.782606       1.82474      0.528686      0.752966      0.827641      0.942616      0.988688       1.02854
  89   1 1421.7342    0.1664  0.2185  8.7565  0.0000  0.0077   0.0045   0.0194    0.0167   0.0000   439.9025     -0.293303       21.8632     -0.134388      -3.48889      0.113284      0.133154      0.184316      0.204949      0.237278      0.242379      0.244728
  89   2 1766.2862    0.4431  0.6282  9.0378  0.0000  0.0119   0.0065   0.0283    0.0303   0.0000   441.0646    -0.0869242       21.7384      0.242459      -3.28576      0.391854      0.199853      0.272415      0.322612      0.361308      0.392681      0.414242
  89   3 2054.5120    0.8326  1.0346  9.6810 -0.0000  0.0145   0.0097   0.0390    0.0447   0.0000   441.8512     -0.202763       21.4588     -0.229005      -3.93091      0.460759      0.252286      0.355732      0.397876      0.446727      0.474666      0.500175
  89   4 2322.9738    1.4424  1.5725 10.4467  0.0000  0.0183   0.0135   0.0475    0.0426   0.0000   442.4170    -0.0496567       20.9231      0.714137      -2.47192     -0.322356      0.322819      0.437933      0.492519      0.540734      0.598004      0.611530
  89   5 2568.6385    2.3350  1.6563 11.3085 -0.0000  0.0182   0.0204   0.0473    0.0415   0.0000   441.8777      0.851408       21.2208      0.275035      -2.29539       1.51076      0.310241      0.432542      0.484394      0.544581      0.576854      0.601015
  89   6 2806.2306    3.4475  1.4906 12.1936  0.0000  0.0168   0.0321   0.0440    0.0438   0.0000   442.5716      0.326865       21.9193     -0.242619      -3.44065      0.275693      0.293538      0.397127      0.465725      0.505430      0.558169      0.559889
  89   7 3036.2446    4.5145  1.4239 12.7756  0.0037  0.0160   0.0427   0.0420    0.0463   0.0000   442.8933       1.08591       21.1446       2.21701      -3.05719      0.891839      0.283653      0.384922      0.433952      0.486041      0.531044      0.551083
  89   8 3258.1130    4.1949  1.9732 12.7961 -0.0000  0.0198   0.0346   0.0544    0.0341   0.0000   442.4889       1.08469       20.6636      0.460446      -1.71498      0.496813      0.338992      0.479964      0.542054      0.591434      0.639668      0.656775
  89   9 3474.9252    3.1815  3.9488 12.1947  0.0002  0.0334   0.0199   0.0881    0.0280   0.0000   443.8158       2.89025       19.8144       1.66655       1.00965       1.22359      0.555788      0.801549      0.879870      0.991758       1.05507       1.10068
  90   1 1428.5162    0.1631  0.2340  8.7370  0.0000  0.0087   0.0045   0.0212    0.0169   0.0000   440.0925     -0.238669       21.4664     0.0438401      -3.62702      0.133763      0.169023      0.228620      0.279830      0.296164      0.312450      0.301522
  90   2 1773.6662    0.4504  0.6420  9.0325  0.0000  0.0119   0.0066   0.0293    0.0310   0.0000   440.7620    -0.0458609       21.6481      0.213865      -4.18787     -0.195226      0.200669      0.278292      0.328416      0.351713      0.379407      0.393298
  90   3 2063.1521    0.8489  1.0158  9.7935  0.0000  0.0148   0.0100   0.0379    0.0429   0.0000   441.9459      0.211157       21.4419      0.166456      -2.85885      0.159324      0.245700      0.352755      0.385855      0.439438      0.457502      0.485244
  90   4 2332.4538    1.4992  1.5711 10.4285 -0.0001  0.0177   0.0137   0.0478    0.0429   0.0000   442.2684     -0.119429       21.7006       1.12513      -3.09274     -0.189815      0.304688      0.422037      0.470835      0.532424      0.563479      0.595512
  90   5 2579.0127    2.3454  1.6623 11.4177  0.0000  0.0183   0.0205   0.0484    0.0391   0.0000   442.0390     -0.616684       20.2179       1.18774      -2.80114     -0.537301      0.313898      0.433809      0.494495      0.542556      0.599072      0.615045
  90   6 2817.7150    3.4937  1.4296 12.1623  0.0000  0.0161   0.0323   0.0420    0.0438   0.0000   442.3646       1.10834       21.9569       1.35215      -3.75398    -0.0211170      0.281200      0.389393      0.447840      0.474594      0.533710      0.549788
  90   7 3048.5347    4.3860  1.4353 12.8666  0.0000  0.0166   0.0412   0.0429    0.0400   0.0000   442.8499      0.747068       22.5099       1.41609      -4.43101      0.957094      0.282763      0.399649      0.444044      0.511354      0.541330      0.569630
  90   8 3271.1667    4.2566  1.9625 12.6673  0.0000  0.0196   0.0345   0.0517    0.0368   0.0000   443.0600       1.27094       21.2753      0.755887      -2.42341      0.291469      0.338047      0.473170      0.528627      0.587310      0.633046      0.639897
  90   9 3488.7843    3.1040  3.9484 12.1639 -0.0000  0.0328   0.0191   0.0884    0.0274   0.0000   443.3286       2.42738       20.9159      0.241297      -1.98263    -0.0296772      0.556683      0.774052      0.879413      0.980996       1.05199       1.09901
  90  10 3702.3560    2.3354  6.9402 11.6762 -0.0058  0.0608   0.0071   0.1516    0.0111   0.0000   442.9353     0.0933491       21.4858       5.20618      -4.00098      -1.91080      0.998455       1.42146       1.59028       1.79965       1.87513       1.96043
  91   1 1435.2530    0.1661  0.2263  8.8062  0.0000  0.0079   0.0045   0.0205    0.0169   0.0000   440.2372    -0.0143863       21.1030      0.140264      -3.19433      0.174271      0.135697      0.176114      0.212089      0.223275      0.247392      0.252105
  91   2 1780.9784    0.4616  0.6841  9.0745  0.0000  0.0123   0.0066   0.0303    0.0316   0.0000   440.9044     -0.111284       21.7638      0.277712      -2.90796      0.268901      0.214574      0.297085      0.338905      0.367510      0.385006      0.398128
  91   3 2071.7763    0.8603  1.1790  9.7650  0.0000  0.0164   0.0097   0.0428    0.0466   0.0000   442.3228    -0.0511212       22.2772     -0.818801      -3.14708       1.21689      0.264350      0.385831      0.427360      0.483213      0.506604      0.523462
  91   4 2341.8635    1.5387  1.5172 10.6318 -0.0001  0.0179   0.0144   0.0465    0.0418   0.0000   442.0387      0.630063       22.2201      0.328253      -3.04571     0.0687326      0.296372      0.426372      0.476722      0.538108      0.565109      0.588977
  91   5 2589.3538    2.4250  1.6452 11.4615  0.0000  0.0178   0.0212   0.0480    0.0395   0.0000   442.5253      0.137846       21.7665      0.799730      -3.75440      0.384139      0.301861      0.418497      0.489542      0.527650      0.570130      0.596853
  91   6 2829.0725    3.5172  1.5162 12.2811  0.0001  0.0167   0.0321   0.0446    0.0414   0.0000   442.4465       1.35225       21.3661       1.10737      -2.98432     -0.224365      0.287763      0.401886      0.450872      0.499714      0.540961      0.563320
  91   7 3060.6843    4.5774  1.4546 12.7825  0.0000  0.0160   0.0424   0.0429    0.0458   0.0000   442.7204      0.975711       21.8224       1.63897      -2.72278      0.720393      0.279963      0.383787      0.434196      0.484824      0.535113      0.546316
  91   8 3284.1357    4.0666  2.1839 12.6758 -0.0000  0.0205   0.0310   0.0561    0.0322   0.0000   443.2349      0.977445       22.0873      0.566072      -1.36630     -0.407574      0.343816      0.478122      0.541513      0.598315      0.619741      0.653730
  91   9 3502.5383    3.1391  4.3539 12.1024 -0.0004  0.0358   0.0186   0.0953    0.0292   0.0000   443.2821       1.80325       21.0361      0.449631      -4.41262    -0.0435532      0.597980      0.853676      0.951046       1.05576       1.14714       1.19505
  92   1 1441.9372    0.1667  0.2521  8.7746  0.0000  0.0086   0.0044   0.0223    0.0170   0.0000   439.8931     -0.386436       21.4967    -0.0459366      -3.92482    -0.0182238      0.144780      0.211200      0.232536      0.266355      0.286779      0.298134
  92   2 1788.2004    0.4556  0.6501  9.1297  0.0000  0.0121   0.0066   0.0293    0.0303   0.0000   440.9654     -0.331183       21.8203     -0.180803      -2.94281     -0.109489      0.207457      0.283792      0.323833      0.364433      0.381111      0.390753
  92   3 2080.3318    0.8899  1.2117  9.6892  0.0000  0.0159   0.0096   0.0421    0.0461   0.0000   442.0177     -0.120265       22.1724    -0.0289046      -3.59302     -0.395930      0.264027      0.356638      0.417917      0.465809      0.482604      0.510997
  92   4 2351.1650    1.5359  1.6068 10.6771  0.0000  0.0182   0.0141   0.0498    0.0398   0.0000   442.0917      0.364553       21.0738     -0.475277      -2.91264       1.08131      0.302140      0.411765      0.483033      0.520092      0.579119      0.594974
  92   5 2599.5730    2.4747  1.6566 11.4970 -0.0000  0.0177   0.0213   0.0478    0.0386   0.0000   442.2535      0.181090       20.8113       1.37126      -2.33227      0.204757      0.297463      0.413610      0.474963      0.522878      0.565402      0.592135
  92   6 2840.4274    3.6467  1.4535 12.3597  0.0002  0.0160   0.0337   0.0437    0.0424   0.0000   442.3343      0.332875       20.7564      0.816171      -3.77781     -0.563609      0.274295      0.381397      0.426431      0.474344      0.518133      0.537863
  92   7 3072.7982    4.5532  1.4647 12.8694 -0.0000  0.0163   0.0424   0.0430    0.0428   0.0000   442.6554      0.760481       21.7208       1.33449      -2.78386      0.210906      0.280281      0.389062      0.432986      0.482931      0.543898      0.560260
  92   8 3297.0077    4.0249  2.2687 12.5771  0.0000  0.0214   0.0302   0.0567    0.0342   0.0000   443.1436       2.28599       20.7585      0.274350      -2.05553       1.26198      0.349471      0.502940      0.560451      0.623432      0.659511      0.702834
  92   9 3516.3512    2.9293  4.2911 12.2339  0.0008  0.0372   0.0182   0.0985    0.0266   0.0000   443.3697       1.11555       21.7386     -0.481406      -2.11876       2.46029      0.596700      0.853538      0.956690       1.09026       1.12786       1.17681
  93   1 1448.5616    0.1754  0.2451  8.7701  0.0000  0.0086   0.0045   0.0196    0.0170   0.0000   439.8295     -0.290694       21.5700     0.0817989      -3.47136     -0.315081      0.137414      0.194566      0.214226      0.251965      0.271508      0.294236
  93   2 1795.3578    0.4797  0.6766  9.0927  0.0003  0.0121   0.0067   0.0295    0.0320   0.0000   440.5396     -0.175207       21.9186      0.201119      -3.08100     -0.326826      0.191456      0.278264      0.302454      0.346872      0.374734      0.383570
  93   3 2088.8373    0.9036  1.1869  9.7434  0.0000  0.0156   0.0098   0.0423    0.0490   0.0000   441.5720     -0.163170       21.6367     0.0217976      -3.36481    -0.0349177      0.257398      0.359788      0.415058      0.455282      0.487553      0.525760
  93   4 2360.4618    1.5711  1.5872 10.6402  0.0000  0.0180   0.0142   0.0476    0.0407   0.0000   441.6696      0.300579       22.2178      0.384455      -2.89386     -0.509279      0.298720      0.410693      0.465611      0.526044      0.571363      0.592708
  93   5 2609.8055    2.4728  1.6930 11.5680  0.0000  0.0182   0.0212   0.0489    0.0381   0.0000   442.4064    -0.0770511       21.9836       1.87251      -2.01667      -1.12026      0.300836      0.416137      0.476948      0.515984      0.563079      0.576913
  93   6 2851.6833    3.7336  1.4229 12.4496  0.0037  0.0160   0.0348   0.0417    0.0439   0.0000   442.5292       1.46847       21.1557      0.487224      -3.29552      0.516789      0.268727      0.373774      0.424293      0.463462      0.509654      0.526265
  93   7 3084.8501    4.5583  1.4526 12.8820  0.0000  0.0165   0.0420   0.0429    0.0427   0.0000   442.9767      0.920512       20.5651       2.08264      -2.07880     -0.356015      0.268553      0.383088      0.423599      0.475089      0.494260      0.523160
  93   8 3309.8999    3.9549  2.3329 12.6735 -0.0000  0.0217   0.0292   0.0583    0.0305   0.0000   443.5556       1.30451       20.0446      0.584960     -0.349693      0.883478      0.351941      0.505160      0.563599      0.632460      0.670100      0.687991
  93   9 3529.8034    2.7929  4.2965 12.1524 -0.0041  0.0375   0.0166   0.0991    0.0277   0.0000   443.6473       1.72094       20.9290       3.18691      -1.56242    -0.0220773      0.603680      0.860896      0.964634       1.08218       1.13395       1.21191
  94   1 1455.1367    0.1813  0.2412  8.7657  0.0000  0.0082   0.0046   0.0192    0.0168   0.0000   439.8965     -0.116007       21.5457      0.260497      -3.64949      0.451059      0.144773      0.174936      0.208488      0.239100      0.260810      0.276530
  94   2 1802.4428    0.4951  0.6790  9.0847 -0.0000  0.0118   0.0067   0.0292    0.0325   0.0000   440.7452     -0.440822       21.8676     -0.131744      -4.49503     -0.554641      0.197475      0.267439      0.308563      0.349793      0.380410      0.391666
  94   3 2097.2666    0.9750  1.1751  9.6640  0.0000  0.0150   0.0102   0.0400    0.0517   0.0000   441.4620     -0.479823       22.0930      0.125898      -3.47631     -0.777583      0.243935      0.347091      0.381802      0.441537      0.469609      0.487016
  94   4 2369.6643    1.5830  1.6092 10.7212  0.0000  0.0180   0.0143   0.0498    0.0388   0.0000   441.2617     -0.320705       21.3847     0.0431504      -2.01395      0.676010      0.294883      0.409958      0.462391      0.504190      0.559201      0.572833
  94   5 2619.9788    2.5428  1.6711 11.4823  0.0000  0.0179   0.0218   0.0469    0.0413   0.0000   442.3652     -0.583753       21.0691      0.128027      -2.50303      0.388030      0.292872      0.405128      0.459779      0.511847      0.538309      0.570433
  94   6 2862.8549    3.7418  1.4217 12.4429  0.0000  0.0159   0.0346   0.0428    0.0407   0.0000   442.4885       1.04177       21.6509       1.04586      -3.06393     -0.389097      0.269888      0.369504      0.426829      0.468014      0.501641      0.532950
  94   7 3096.7880    4.5105  1.5070 12.9037  0.0001  0.0166   0.0404   0.0444    0.0377   0.0000   442.7979       1.34470       20.8891     0.0631895      -2.73348       1.30561      0.268545      0.379508      0.432928      0.476193      0.521954      0.541740
  94   8 3322.6444    3.9259  2.4475 12.5778  0.0000  0.0223   0.0284   0.0594    0.0315   0.0000   443.6439       1.27769       20.1943       2.51442      -2.19378      0.185065      0.359867      0.503709      0.572289      0.644666      0.678397      0.702209
  94   9 3543.4706    3.3065  6.0464 11.6191  0.0000  0.0328   0.0100   0.0700    0.0063   0.0000   443.6547      0.377666       23.0538       5.09385      -3.42914      -4.63700      0.739778      0.789214       1.05579       1.05077       1.07551      0.822281
  95   1 1461.7054    0.1767  0.2660  8.8141  0.0000  0.0092   0.0044   0.0216    0.0171   0.0000   439.7761    -0.0706718       21.9072      0.363693      -3.56277      0.235610      0.139294      0.204751      0.221750      0.248773      0.280618      0.287211
  95   2 1809.4959    0.5173  0.7351  9.0519 -0.0000  0.0120   0.0068   0.0303    0.0346   0.0000   440.5906     -0.316517       21.5978     -0.114089      -3.08657      0.102747      0.195796      0.264202      0.306378      0.339700      0.357160      0.380273
  95   3 2105.6491    0.9615  1.2291  9.7404  0.0000  0.0159   0.0100   0.0406    0.0492   0.0000   441.5650     -0.411101       21.7822     -0.658231      -3.38363       1.52291      0.254965      0.357872      0.403340      0.439937      0.479027      0.498019
  95   4 2378.8221    1.6297  1.6091 10.8082 -0.0000  0.0183   0.0146   0.0480    0.0397   0.0000   442.3103      0.245001       21.3520     0.0269764      -3.17461      0.163974      0.290565      0.409265      0.459613      0.514344      0.544438      0.572167
  95   5 2630.0221    2.5858  1.6736 11.6872 -0.0000  0.0180   0.0220   0.0470    0.0378   0.0000   442.4165     0.0109335       21.7376     -0.186958      -3.45299     -0.474392      0.297060      0.417583      0.473080      0.518426      0.569725      0.576580
  95   6 2874.0059    3.8038  1.4963 12.3835  0.0024  0.0164   0.0338   0.0424    0.0443   0.0000   442.4206      0.182314       22.1449      0.141059      -3.53850     -0.416045      0.263447      0.368892      0.422669      0.464772      0.510231      0.535725
  95   7 3108.6870    4.5261  1.5672 12.9441  0.0027  0.0167   0.0401   0.0453    0.0390   0.0000   442.2089       1.41754       22.0754     -0.567862      -2.31893      0.177202      0.271425      0.384428      0.424613      0.478740      0.514197      0.543667
  95   8 3335.4023    3.8308  2.8045 12.4902  0.0000  0.0241   0.0258   0.0647    0.0309   0.0000   443.0702      0.918147       20.7389       1.09646      -1.31467      0.647464      0.386268      0.542629      0.611241      0.679830      0.723571      0.743719
  96   1 1468.1865    0.1842  0.2578  8.7556  0.0000  0.0082   0.0045   0.0207    0.0170   0.0000   440.1007     -0.192208       21.9026     -0.307786      -3.29441      0.137104      0.134990      0.178438      0.204395      0.231351      0.256512      0.261970
  96   2 1816.5039    0.5027  0.7037  9.1484  0.0000  0.0119   0.0068   0.0303    0.0321   0.0000   440.5303     -0.225571       21.6215      0.191595      -3.55346    -0.0276287      0.190780      0.263213      0.299936      0.334108      0.376862      0.382928
  96   3 2114.0315    0.9629  1.1915  9.9030  0.0000  0.0159   0.0105   0.0415    0.0484   0.0000   442.0172     -0.468174       22.1941      0.257070      -3.40885      0.512636      0.252257      0.362044      0.408330      0.458410      0.486456      0.504861
  96   4 2387.8390    1.6782  1.6845 10.7348  0.0002  0.0184   0.0147   0.0488    0.0413   0.0000   441.7695      0.592594       21.7877      0.580939      -1.45758      0.362024      0.299023      0.411253      0.465221      0.519019      0.558574      0.588921
  96   5 2640.0934    2.6838  1.7424 11.5515  0.0000  0.0180   0.0222   0.0476    0.0405   0.0000   442.8552      0.893695       20.6115      0.874210      -2.44324      0.597397      0.291990      0.410768      0.452697      0.512483      0.553007      0.575372
  96   6 2885.1078    3.8104  1.4647 12.5058  0.0000  0.0161   0.0348   0.0437    0.0405   0.0000   443.0551      0.629601       21.4900      0.597632      -3.48594     -0.393325      0.257363      0.355112      0.406448      0.450124      0.484136      0.510432
  96   7 3120.5195    4.6749  1.6359 12.7844  0.0000  0.0165   0.0394   0.0453    0.0389   0.0000   442.7527       1.14518       22.1637      0.393849      -3.34311       1.22658      0.268223      0.369787      0.423124      0.465964      0.503079      0.516050
  96   8 3348.0441    3.7558  2.7774 12.4840 -0.0000  0.0244   0.0255   0.0642    0.0302   0.0000   442.8591       1.35116       20.5037      0.814936     -0.510926      -1.34557      0.384780      0.541101      0.610466      0.683782      0.726073      0.759034
  96   9 3570.5937    2.7419  4.6153 12.0490 -0.0002  0.0393   0.0156   0.1058    0.0285   0.0000   444.5398      0.306669       20.4026      0.951857      -3.45320       1.24273      0.613926      0.877344      0.969338       1.10570       1.14411       1.21339
  97   0 1000.6301    0.0310  0.0085  8.9679  0.0000  0.0142   0.0059   0.0062    0.0131   0.0000   436.7487     -0.677375       21.2762      0.164004      -3.72559      0.456117      0.215283      0.311537      0.418061      0.380646      0.390943      0.467682
  97   1 1474.6468    0.1893  0.2903  8.7903  0.0000  0.0090   0.0045   0.0217    0.0178   0.0000   439.7653     -0.244757       21.7392      0.357458      -3.31940      0.250990      0.147562      0.198217      0.233540      0.257178      0.263771      0.284894
  97   2 1823.4602    0.5195  0.7428  9.1905  0.0000  0.0124   0.0069   0.0306    0.0338   0.0000   440.7386     -0.191319       21.9125      0.102404      -3.27172     -0.357269      0.198007      0.274969      0.313397      0.345775      0.374873      0.399478
  97   3 2122.2860    0.9632  1.2530  9.9734  0.0000  0.0161   0.0103   0.0427    0.0449   0.0000   441.5354      0.220616       22.0088      0.538590      -3.20333     -0.198193      0.263725      0.360146      0.411297      0.454349      0.484920      0.517753
  97   4 2396.8147    1.6949  1.7961 10.7586 -0.0000  0.0187   0.0140   0.0517    0.0385   0.0000   441.7036     -0.159588       20.9525      0.271062      -2.50608      0.936063      0.292650      0.411778      0.468206      0.518655      0.558969      0.579285
  97   5 2650.1176    2.7063  1.6315 11.7580 -0.0001  0.0176   0.0233   0.0469    0.0400   0.0000   441.7711       1.22050       20.6644      0.867522      -2.60831      0.586734      0.279159      0.400688      0.443203      0.498124      0.539744      0.550050
  97   6 2896.1266    3.8690  1.4590 12.5473  0.0000  0.0163   0.0349   0.0428    0.0413   0.0000   442.8541      0.161239       22.2326      0.996088      -2.92270     -0.479970      0.255663      0.370722      0.408253      0.453624      0.485838      0.508457
  97   7 3132.3232    4.4840  1.6193 12.9042 -0.0000  0.0169   0.0385   0.0467    0.0378   0.0000   442.9847      0.831520       22.0638       1.41831      -2.29534       1.03392      0.266937      0.379643      0.416482      0.476046      0.503316      0.529212
  97   8 3360.6350    3.7709  3.0333 12.3901  0.0000  0.0250   0.0241   0.0682    0.0311   0.0000   443.9138       1.61446       20.1702       1.71950      -2.19885       1.50236      0.393166      0.549172      0.621475      0.695251      0.747340      0.771992
  97   9 3583.8053    2.7151  5.2217 12.0926 -0.0028  0.0445   0.0141   0.1167    0.0273   0.0000   444.0488       2.00664       19.9195       1.12729      -1.10028      0.986822      0.679642      0.965070       1.08612       1.22217       1.26705       1.32634
  98   1 1481.0356    0.1967  0.3147  8.7603  0.0000  0.0091   0.0044   0.0226    0.0178   0.0000   439.8806     -0.225756       21.2943     -0.279011      -3.30098      0.423986      0.142146      0.193282      0.224816      0.245692      0.258047      0.271551
  98   2 1830.3376    0.5200  0.7100  9.2489  0.0000  0.0121   0.0069   0.0294    0.0326   0.0000   440.8613     -0.445437       21.4153      0.441659      -3.85041      0.249874      0.192488      0.264747      0.301280      0.333046      0.361780      0.380619
  98   3 2130.5439    0.9668  1.2615 10.0718  0.0000  0.0166   0.0104   0.0437    0.0434   0.0000   440.8465   -0.00371072       21.7330    -0.0659647      -4.13721      0.354028      0.255744      0.359818      0.396401      0.457071      0.498607      0.512540
  98   4 2405.7901    1.7554  1.6275 11.0002  0.0003  0.0184   0.0156   0.0492    0.0402   0.0000   442.3009       1.06347       21.4085      0.310688      -3.32798      0.693175      0.280754      0.397229      0.443725      0.488278      0.537202      0.556668
  98   5 2660.0399    2.7683  1.6886 11.7689 -0.0000  0.0177   0.0232   0.0477    0.0396   0.0000   442.9549      0.295387       21.3327      0.839767      -3.35975     -0.996803      0.278043      0.389797      0.439902      0.489944      0.535744      0.558480
  98   6 2907.0055    3.9765  1.5016 12.5060  0.0000  0.0162   0.0347   0.0425    0.0407   0.0000   443.1498       1.10313       20.9612     -0.260642      -3.41146      0.394342      0.250193      0.353368      0.397634      0.437428      0.469277      0.495316
  98   7 3143.9863    4.5420  1.7352 12.8722  0.0000  0.0173   0.0374   0.0471    0.0365   0.0000   443.0213       1.53600       20.2319       1.15377      -2.42704      0.929733      0.276785      0.385880      0.438951      0.488869      0.530715      0.557021
  98   8 3373.1803    3.7263  2.9532 12.5169  0.0000  0.0252   0.0245   0.0682    0.0297   0.0000   443.3437      0.191429       21.3395      0.819598     -0.480203      0.622042      0.388952      0.561597      0.618163      0.696605      0.760636      0.795710
  99   1 1487.4226    0.2018  0.3104  8.7640  0.0000  0.0090   0.0045   0.0210    0.0178   0.0000   439.5508     -0.665986       21.4603      0.423730      -3.59189     -0.223296      0.147840      0.197004      0.225730      0.246699      0.271996      0.288212
  99   2 1837.1632    0.5373  0.7899  9.2180  0.0000  0.0126   0.0069   0.0325    0.0346   0.0000   440.4575     -0.316308       21.7927    -0.0495529      -2.97926      0.127216      0.196741      0.272111      0.309319      0.349133      0.375607      0.397087
  99   3 2138.7133    1.0131  1.2346 10.1032  0.0000  0.0159   0.0107   0.0422    0.0435   0.0000   441.3649     -0.238683       22.1070      0.430497      -3.21700     -0.475314      0.250858      0.337469      0.393395      0.426932      0.461376      0.475025
  99   4 2414.6146    1.7595  1.8274 10.8602 -0.0001  0.0191   0.0145   0.0518    0.0390   0.0000   441.7655     -0.444557       21.2492     -0.548466      -2.60943      0.119611      0.293395      0.415566      0.473665      0.519887      0.553989      0.583935
  99   5 2669.9576    2.7965  1.6501 11.8828  0.0000  0.0175   0.0239   0.0468    0.0373   0.0000   442.5458      0.293407       21.4364      0.469262      -2.60916     -0.518464      0.275381      0.392732      0.448303      0.486438      0.537737      0.552157
  99   6 2917.8747    3.9696  1.4798 12.6972  0.0000  0.0166   0.0357   0.0434    0.0397   0.0000   442.5005      0.614995       21.2680      0.548609      -2.58673      0.550775      0.249392      0.358331      0.396230      0.446373      0.473139      0.486434
  99   7 3155.6396    4.5485  1.7000 12.9334  0.0000  0.0177   0.0380   0.0465    0.0371   0.0000   442.9627      0.722086       21.6720       1.00256      -2.81278      0.259341      0.268840      0.386681      0.426577      0.474590      0.503911      0.543441
  99   8 3385.6276    3.6697  3.1225 12.4489  0.0000  0.0258   0.0239   0.0720    0.0308   0.0000   443.2569       1.37935       20.4435       1.04084      -1.72041       1.39510      0.399366      0.562782      0.630282      0.708269      0.758260      0.802740
  99   9 3610.4728    2.6421  5.6868 11.8937 -0.0022  0.0481   0.0084   0.1246    0.0122   0.0000   443.2358     -0.926741       22.6748       4.41436      -4.12718     -0.107521      0.731136       1.02362       1.16196       1.29089       1.38979       1.43781
 100   1 1493.7428    0.1947  0.3203  8.7877  0.0000  0.0096   0.0044   0.0231    0.0177   0.0000   439.9165     -0.301024       21.3698      0.204276      -3.54973      0.470054      0.156698      0.203914      0.224008      0.261503      0.301331      0.312320
 100   2 1843.9628    0.5414  0.7686  9.2414  0.0000  0.0128   0.0069   0.0308    0.0341   0.0000   440.4728     -0.232398       21.5153     -0.108695      -3.68912      0.164900      0.190066      0.275551      0.297980      0.336221      0.375242      0.384357
 100   3 2146.8337    1.0335  1.3966 10.0700  0.0000  0.0172   0.0102   0.0443    0.0404   0.0000   441.4252      0.131513       22.0723     -0.762855      -3.87216    -0.0531340      0.264080      0.359874      0.412610      0.460943      0.490588      0.510179
 100   4 2423.4501    1.7957  1.8035 10.8099  0.0000  0.0188   0.0146   0.0499    0.0414   0.0000   441.5895      0.182480       21.4531       1.51077      -2.99334      -1.06333      0.291630      0.398421      0.463237      0.508684      0.544715      0.568610
 100   5 2679.7883    2.8004  1.6488 11.8931  0.0000  0.0174   0.0237   0.0469    0.0371   0.0000   442.3584      0.640935       21.9287     -0.145935      -3.00435      0.827823      0.266492      0.376562      0.420637      0.462191      0.513614      0.533336
 100   6 2928.7104    4.1325  1.5079 12.4933  0.0000  0.0158   0.0355   0.0417    0.0428   0.0000   442.5830      0.973617       21.7840      0.391629      -3.54838      0.246805      0.249144      0.346722      0.402071      0.433752      0.469193      0.489112
 100   7 3167.2118    4.6215  1.7776 12.7395  0.0000  0.0175   0.0369   0.0469    0.0394   0.0000   442.5085      0.536141       21.2929      0.969115      -2.93931       1.22519      0.265730      0.379668      0.427375      0.472996      0.512409      0.532554
 100   8 3397.9950    3.5700  3.4660 12.4154  0.0000  0.0284   0.0218   0.0775    0.0291   0.0000   443.2577       2.33008       19.2946       1.04556      -2.13457     -0.906208      0.423546      0.597566      0.683270      0.752864      0.804053      0.830333
 101   1 1500.0035    0.2019  0.3173  8.8651  0.0000  0.0092   0.0045   0.0224    0.0175   0.0000   439.7419     -0.177712       21.7171      0.106285      -3.34126     -0.130371      0.140820      0.187223      0.223130      0.235568      0.269684      0.268913
 101   2 1850.7226    0.5473  0.7982  9.2765  0.0000  0.0126   0.0069   0.0325    0.0343   0.0000   440.6358     -0.207319       21.0724      0.179942      -2.61184     -0.287535      0.184735      0.262980      0.293837      0.321080      0.359870      0.372773
 101   3 2154.9354    1.0514  1.2480 10.1798 -0.0001  0.0160   0.0110   0.0416    0.0445   0.0000   441.3132      0.182275       21.6332      0.254625      -3.40640     0.0958713      0.247569      0.341234      0.388683      0.424340      0.467577      0.474279
 101   4 2432.2012    1.8089  1.8005 10.9800 -0.0002  0.0188   0.0147   0.0511    0.0382   0.0000   441.7224      0.366420       21.7148     -0.222296      -2.72311     -0.132475      0.283863      0.389569      0.449721      0.497366      0.527329      0.543614
 101   5 2689.6083    2.8256  1.7063 12.0170  0.0000  0.0179   0.0236   0.0487    0.0349   0.0000   442.3933      0.947989       22.4774       1.14360      -3.09231      0.445702      0.271072      0.377923      0.420727      0.477093      0.507080      0.530282
 101   6 2939.4931    4.0909  1.5046 12.6942 -0.0001  0.0163   0.0354   0.0422    0.0383   0.0000   442.6142      0.382840       21.9994    -0.0917221      -3.63577      0.379112      0.242526      0.342035      0.387172      0.426308      0.466411      0.487765
 101   7 3178.7056    4.5152  1.8314 12.8990  0.0000  0.0180   0.0359   0.0481    0.0352   0.0000   443.0622       1.60247       21.0814       1.72484      -2.45571      0.677708      0.272998      0.380160      0.433659      0.476799      0.528032      0.557287
 101   8 3410.3417    3.5386  3.5866 12.4092  0.0000  0.0302   0.0213   0.0792    0.0294   0.0000   442.8221       1.69472       21.2236      0.411498      -2.33187      0.157260      0.432190      0.636176      0.700306      0.789915      0.823809      0.871773
 102   0 1025.3775    0.0358  0.0195  8.8944  0.0000  0.0187   0.0052   0.0109    0.0129   0.0000   437.0086      0.620454       20.5823       1.19264      -2.82901      -1.10235      0.196015      0.454480      0.534527      0.468222      0.512460      0.682643
 102   1 1506.2467    0.2120  0.3078  8.7690  0.0000  0.0084   0.0045   0.0214    0.0177   0.0000   439.8510     -0.291135       21.2802     -0.229916      -3.42322     -0.320629      0.137659      0.165118      0.190553      0.230301      0.227990      0.242215
 102   2 1857.4012    0.5686  0.8031  9.2450  0.0000  0.0122   0.0070   0.0317    0.0356   0.0000   441.0405      0.563308       21.4383     -0.309320      -3.79471      0.596954      0.190754      0.250247      0.295493      0.324728      0.348610      0.366838
 102   3 2162.9042    1.0735  1.3968  9.9933 -0.0000  0.0166   0.0102   0.0435    0.0421   0.0000   442.3032       1.01257       21.3309     -0.364398      -2.27531     -0.704317      0.245534      0.346281      0.394339      0.441223      0.477856      0.504069
 102   4 2440.9181    1.8431  1.7836 11.0531  0.0000  0.0192   0.0154   0.0512    0.0385   0.0000   442.2774     -0.202885       21.6546      0.621577      -1.88511     -0.424232      0.281977      0.405049      0.453894      0.508404      0.556319      0.578986
 102   5 2699.3600    2.9448  1.6640 11.8782  0.0000  0.0174   0.0242   0.0461    0.0379   0.0000   441.9746      0.780835       21.9222      0.784978      -3.25754     -0.568110      0.255187      0.366750      0.404773      0.460000      0.487226      0.510517
 102   6 2950.1449    4.2311  1.5232 12.5963  0.0000  0.0160   0.0363   0.0423    0.0413   0.0000   442.0504      0.196284       21.3140       1.32573      -3.19465      0.288624      0.239480      0.340108      0.380033      0.425023      0.461480      0.476146
 102   7 3190.1938    4.4609  1.8920 12.7751  0.0000  0.0180   0.0344   0.0489    0.0352   0.0000   442.8365      0.814554       21.5655      0.130276      -1.74383      0.465207      0.272126      0.383417      0.425221      0.467720      0.509768      0.533648
 102   8 3422.6945    3.4693  3.5090 12.4142 -0.0006  0.0295   0.0213   0.0787    0.0289   0.0000   443.2920      0.740798       19.1951       1.82581      -1.06249      0.428821      0.436752      0.625239      0.703655      0.779866      0.841904      0.884184
 103   1 1512.4308    0.2042  0.3301  8.8269  0.0000  0.0095   0.0043   0.0216    0.0178   0.0000   439.6533     -0.129266       21.7238     -0.158800      -3.75378     -0.287688      0.143941      0.202677      0.221033      0.239647      0.261973      0.279582
 103   2 1864.0615    0.5810  0.8193  9.2847  0.0000  0.0127   0.0071   0.0314    0.0364   0.0000   440.6645     -0.486980       21.5849     -0.210898      -3.26591    -0.0181852      0.184871      0.258780      0.291022      0.326668      0.340202      0.355785
 103   3 2170.8948    1.0669  1.3773 10.1554 -0.0001  0.0171   0.0104   0.0436    0.0409   0.0000   441.2714    -0.0679015       20.8488    -0.0384840      -2.03070       1.29798      0.243719      0.358941      0.387861      0.448005      0.480941      0.495979
 103   4 2449.5019    1.8876  1.8840 11.0069 -0.0004  0.0191   0.0148   0.0521    0.0391   0.0000   441.7504       1.53107       21.3532     -0.146845      -3.24258       1.08121      0.280595      0.398068      0.443258      0.494969      0.536704      0.556009
 103   5 2709.0884    2.9631  1.7197 11.9246  0.0000  0.0176   0.0238   0.0470    0.0380   0.0000   442.7575      0.394926       21.0699      0.550954      -2.94083      0.297321      0.257621      0.371370      0.412025      0.458894      0.487802      0.511635
 103   6 2960.7874    4.2044  1.5148 12.7085 -0.0004  0.0160   0.0359   0.0427    0.0391   0.0000   442.8214      0.841967       21.6347       1.18428      -3.70910      0.297987      0.233933      0.339637      0.377338      0.409833      0.452098      0.473151
 103   7 3201.5430    4.4128  1.9836 12.7971  0.0000  0.0186   0.0330   0.0497    0.0348   0.0000   442.6553       1.35444       21.7060      0.706960      -2.68563     -0.440354      0.278624      0.390904      0.442826      0.491059      0.521198      0.546977
 103   8 3434.9031    3.4769  3.8303 12.3750  0.0008  0.0315   0.0201   0.0827    0.0298   0.0000   441.8229     0.0489633       21.0001       1.66680      -3.02980     -0.489024      0.456639      0.659662      0.723412      0.829758      0.883888      0.930160
 104   0 1035.1464    0.0343  0.0084  8.8857  0.0000  0.0137   0.0072   0.0040    0.0128   0.0000   435.8850      0.224462       22.7556    -0.0496039      -4.40356     -0.692161      0.171622      0.207589      0.342055      0.369598      0.333907      0.492132
 104   1 1518.5930    0.2146  0.3658  8.8013  0.0000  0.0098   0.0044   0.0239    0.0184   0.0000   439.4462     -0.322578       21.6616     -0.247054      -3.56360      0.475666      0.145180      0.199459      0.224406      0.252407      0.263970      0.289265
 104   2 1870.6727    0.5652  0.8068  9.3673  0.0000  0.0126   0.0071   0.0327    0.0347   0.0000   440.3197     0.0605858       21.3321      0.370280      -2.50737      0.334963      0.181484      0.263913      0.287612      0.328983      0.347256      0.365154
 104   3 2178.8455    1.1093  1.3724 10.1479 -0.0000  0.0161   0.0106   0.0439    0.0412   0.0000   441.9722      0.363103       22.4343     -0.338264      -3.41044     -0.120763      0.239316      0.328708      0.370592      0.419807      0.452686      0.475817
 104   4 2458.0862    1.9110  1.8131 11.1265  0.0002  0.0189   0.0156   0.0504    0.0377   0.0000   441.3576      0.726230       21.3381     -0.326881      -3.83844     -0.696245      0.280549      0.388772      0.445178      0.487502      0.541537      0.566667
 104   5 2718.7494    3.0011  1.7202 11.9154 -0.0000  0.0176   0.0240   0.0455    0.0381   0.0000   442.8238    0.00201778       21.6993      0.311359      -3.23114      0.420992      0.255675      0.365586      0.407801      0.451319      0.494151      0.506948
 104   6 2971.3531    4.1921  1.5653 12.6781 -0.0077  0.0162   0.0351   0.0434    0.0378   0.0000   442.9291      0.620313       21.1369       1.01550      -2.77355     0.0986740      0.241266      0.339630      0.380769      0.421816      0.458756      0.478621
 104   7 3212.9207    4.3554  2.1114 12.7230 -0.0001  0.0190   0.0312   0.0524    0.0332   0.0000   442.3433      0.739886       20.5224     -0.490909      -3.10047      0.589980      0.280653      0.402133      0.450523      0.503397      0.537873      0.575004
 104   8 3447.0154    3.3136  3.7204 12.4435 -0.0007  0.0313   0.0198   0.0843    0.0281   0.0000   443.6835       1.40912       20.4136       1.50509      -1.22339       1.56597      0.449079      0.638154      0.722280      0.804841      0.855785      0.895914
 105   0 1040.0127    0.0513  0.1005  8.8817  0.0000  0.0186   0.0053   0.0303    0.0133   0.0000   437.1859      0.395421       21.1747    -0.0857494      -3.53048     -0.785869      0.257050      0.360711      0.392224      0.484874      0.464164      0.542799
 105   1 1524.6879    0.2242  0.3703  8.7716 -0.0007  0.0095   0.0044   0.0231    0.0186   0.0000   439.7811     -0.430110       21.6459      0.143617      -3.06837      0.463576      0.144747      0.187596      0.216081      0.252736      0.258321      0.273050
 105   2 1877.2269    0.5958  0.8439  9.2625  0.0000  0.0123   0.0071   0.0328    0.0368   0.0000   440.3126      0.236548       22.1442      0.126079      -3.55350     -0.340383      0.180932      0.247117      0.282225      0.312225      0.338245      0.347404
 105   3 2186.7251    1.1311  1.4433 10.0486 -0.0000  0.0168   0.0104   0.0438    0.0431   0.0000   441.2466     -0.518011       21.6270      0.117984      -3.57075     -0.239346      0.242403      0.339370      0.382648      0.424443      0.452421      0.479750
 105   4 2466.5988    1.8809  1.8548 11.2211  0.0000  0.0194   0.0157   0.0532    0.0369   0.0000   441.6489      0.627975       21.7890    -0.0100586      -2.49888     -0.115880      0.288589      0.391165      0.453884      0.501994      0.536910      0.561423
 105   5 2728.3834    3.0489  1.6950 12.0318 -0.0000  0.0172   0.0250   0.0469    0.0385   0.0000   442.0131      0.617654       22.6531      0.410880      -3.28791     -0.540268      0.262193      0.358635      0.400748      0.441162      0.485002      0.506831
 105   6 2981.8648    4.2320  1.5646 12.6941 -0.0026  0.0166   0.0355   0.0424    0.0382   0.0000   442.7925      0.559119       21.9273      0.606004      -2.77810     -0.366008      0.240311      0.338750      0.386338      0.431685      0.453992      0.489077
 105   7 3224.1830    4.3353  2.0251 12.8476  0.0000  0.0191   0.0324   0.0510    0.0327   0.0000   443.0079       1.07670       21.6327      0.631808      -2.41362       1.71416      0.276670      0.385769      0.440022      0.490761      0.523855      0.556920
 105   8 3459.1658    3.3940  4.2711 12.3567  0.0009  0.0353   0.0184   0.0916    0.0280   0.0000   443.3471       1.31042       20.4144      0.167916      -1.70609     -0.895556      0.495766      0.708193      0.809866      0.899456      0.951949       1.01099
 106   0 1044.8168    0.0339  0.0159  8.8903 -0.0009  0.0139   0.0053   0.0066    0.0127   0.0000   436.9039     -0.432984       20.8613      0.804976      -2.76656      0.650904      0.162841      0.260943      0.298795      0.308507      0.326083      0.308127
 106   1 1530.7717    0.2284  0.3468  8.8242  0.0000  0.0089   0.0045   0.0219    0.0183   0.0000   439.7391     -0.323828       21.6821      0.346841      -3.63451      0.412711      0.129821      0.182717      0.201980      0.224182      0.248957      0.261447
 106   2 1883.7614    0.5975  0.9080  9.3328 -0.0000  0.0132   0.0071   0.0338    0.0374   0.0000   440.6436    -0.0627838       21.1332      0.157548      -2.88483      0.294866      0.194728      0.267538      0.306194      0.329092      0.363245      0.382386
 106   3 2194.5548    1.1469  1.4574 10.1403  0.0000  0.0168   0.0106   0.0443    0.0426   0.0000   441.3423     -0.455005       21.3401      0.539023      -3.35930     -0.627318      0.245231      0.340531      0.387184      0.421423      0.459338      0.478994
 106   4 2475.0500    1.9850  1.8433 11.2512  0.0000  0.0190   0.0161   0.0517    0.0370   0.0000   442.3317      0.400449       21.6199      0.331250      -1.97088     -0.327263      0.275130      0.379870      0.438676      0.482113      0.533233      0.549802
 106   5 2737.9252    3.0722  1.7946 12.0225  0.0000  0.0177   0.0242   0.0479    0.0366   0.0000   442.0672       1.57212       21.0588     -0.645437      -3.18674      0.188028      0.258203      0.359179      0.403357      0.447964      0.481560      0.515663
 106   6 2992.2894    4.3239  1.6715 12.6807 -0.0000  0.0163   0.0347   0.0454    0.0375   0.0000   442.7441      0.832399       22.0726       1.05922      -3.51126      0.707775      0.235244      0.334270      0.376460      0.416237      0.457912      0.478922
 106   7 3235.4344    4.3308  2.1490 12.8150  0.0000  0.0192   0.0315   0.0533    0.0332   0.0000   443.2110      0.530187       21.7771      0.805451      -1.92882     -0.212700      0.284738      0.396118      0.453778      0.499281      0.540619      0.563926
 106   8 3471.2309    3.1953  3.9769 12.4936  0.0001  0.0346   0.0190   0.0912    0.0273   0.0000   443.5145       2.54297       20.5148      0.943427      -2.19782       1.27822      0.478472      0.697480      0.776969      0.866054      0.947459      0.986312
 107   0 1049.6269    0.0509  0.0768  8.8534  0.0000  0.0168   0.0050   0.0240    0.0131   0.0000   437.0961     -0.303171       21.6454      0.535911      -4.26198      0.160056      0.238436      0.338964      0.412427      0.424746      0.457289      0.543052
 107   1 1536.7950    0.2305  0.3733  8.7963  0.0000  0.0092   0.0044   0.0237    0.0187   0.0000   439.4543    -0.0576023       21.2457     -0.151114      -3.64867      0.231176      0.134212      0.175157      0.206254      0.225140      0.239469      0.250980
 107   2 1890.2501    0.6101  0.8479  9.3543  0.0000  0.0128   0.0072   0.0322    0.0368   0.0000   440.5342     -0.135568       21.6507      0.778111      -3.94171      0.544849      0.175836      0.259764      0.284652      0.318472      0.345919      0.362871
 107   3 2202.3208    1.1404  1.4728 10.1822  0.0000  0.0169   0.0105   0.0452    0.0409   0.0000   441.4071    -0.0402698       21.8373      0.640093      -2.99690     -0.360733      0.248657      0.345476      0.390277      0.433732      0.480580      0.494262
 107   4 2483.5648    1.9832  1.7469 11.3704  0.0000  0.0188   0.0168   0.0503    0.0362   0.0000   442.2798     -0.431578       21.4161       1.21657      -2.78260      0.782848      0.272539      0.370797      0.435657      0.476153      0.504071      0.529282
 107   5 2747.5118    3.1199  1.6578 12.2039 -0.0001  0.0168   0.0255   0.0465    0.0341   0.0000   442.0952      0.287534       22.0185      0.538631      -3.04289       1.06942      0.245001      0.340974      0.392104      0.429933      0.459498      0.482349
 107   6 3002.6874    4.4805  1.6195 12.6884  0.0000  0.0157   0.0358   0.0436    0.0383   0.0000   442.7854       1.00346       21.9269       1.09778      -3.45965      0.996342      0.232159      0.321949      0.367797      0.408902      0.444473      0.463163
 107   7 3246.5586    4.2262  2.1809 12.8669  0.0000  0.0198   0.0304   0.0534    0.0302   0.0000   442.5417       1.31049       20.4435       1.44649      -3.36269      0.103799      0.288204      0.399827      0.456652      0.505983      0.547880      0.576171
 107   8 3483.1470    3.1479  4.2748 12.4036 -0.0019  0.0360   0.0175   0.0974    0.0277   0.0000   444.6449       1.62343       19.7034      0.398322      -1.56247       2.91953      0.499450      0.713434      0.804345      0.900312      0.956114       1.01055
 108   1 1542.7916    0.2330  0.3784  8.8356  0.0000  0.0095   0.0044   0.0230    0.0187   0.0000   439.3794     -0.218267       21.1665     0.0959112      -3.65353      0.245012      0.133955      0.191752      0.209145      0.243180      0.241926      0.260777
 108   2 1896.6861    0.6218  0.9107  9.4323  0.0000  0.0132   0.0073   0.0337    0.0376   0.0000   440.3485    -0.0648520       21.3393      0.397202      -3.41483     -0.464386      0.191268      0.269114      0.302931      0.331659      0.366090      0.390287
 108   3 2210.0739    1.1643  1.5712 10.2112  0.0000  0.0176   0.0103   0.0473    0.0400   0.0000   441.0972    -0.0583929       21.3410    -0.0144503      -2.77550      0.105733      0.244246      0.346513      0.385991      0.438764      0.453525      0.471600
 108   4 2491.8700    2.0178  1.8742 11.3776 -0.0000  0.0192   0.0162   0.0524    0.0356   0.0000   441.8602      0.648794       21.8694      0.188489      -2.44456     -0.236915      0.277177      0.382996      0.440873      0.485493      0.519623      0.543097
 108   5 2756.9406    3.1889  1.7838 12.0893 -0.0000  0.0174   0.0248   0.0475    0.0373   0.0000   442.6319      0.375293       21.2797      0.433877      -2.95704      0.326270      0.249229      0.347064      0.401223      0.431092      0.465559      0.490859
 108   6 3013.0700    4.4391  1.5387 12.8709  0.0000  0.0161   0.0371   0.0415    0.0387   0.0000   443.1126      0.708288       21.5087      0.112374      -2.42770      0.771867      0.229284      0.323445      0.369953      0.402601      0.443604      0.457568
 108   7 3257.7268    4.2400  2.3092 12.8086 -0.0000  0.0206   0.0296   0.0553    0.0318   0.0000   442.8503       1.13700       20.9901       1.16312      -1.70280      0.288285      0.286614      0.414219      0.460874      0.517510      0.556972      0.582235
 109   1 1548.7395    0.2374  0.3940  8.7778  0.0000  0.0095   0.0044   0.0237    0.0190   0.0000   439.5258    -0.0619527       21.3423     -0.180554      -3.17934     -0.220185      0.139984      0.180410      0.216842      0.250149      0.271594      0.293846
 109   2 1903.0963    0.6191  0.9832  9.4122  0.0000  0.0140   0.0072   0.0375    0.0379   0.0000   440.2394    -0.0251285       21.2757     -0.123303      -3.24401      0.104671      0.193708      0.273638      0.309860      0.355502      0.370059      0.387333
 109   3 2217.6789    1.2031  1.4823 10.2647 -0.0000  0.0170   0.0108   0.0451    0.0406   0.0000   441.2361      0.214129       22.3707     -0.154391      -3.37928      0.473678      0.236870      0.330904      0.378762      0.418454      0.453335      0.471804
 109   4 2500.2277    2.0566  1.8141 11.3797  0.0000  0.0189   0.0166   0.0513    0.0352   0.0000   442.0902     0.0144479       21.9691      0.106593      -3.51461      0.554197      0.260707      0.368079      0.423352      0.463085      0.503671      0.527002
 109   5 2766.4005    3.2754  1.6654 12.2537  0.0001  0.0171   0.0266   0.0456    0.0350   0.0000   442.4070      0.411637       20.8477       1.00727      -3.57727      0.920671      0.238102      0.339711      0.382183      0.426552      0.463822      0.478381
 109   6 3023.3105    4.3676  1.6259 12.8736 -0.0000  0.0166   0.0361   0.0444    0.0362   0.0000   442.9993       1.30644       21.3304       1.04936      -3.35881     -0.377900      0.232432      0.326814      0.369501      0.409041      0.435968      0.459612
 109   7 3268.8291    4.2195  2.3790 12.7410  0.0000  0.0209   0.0288   0.0556    0.0313   0.0000   443.4268      0.959842       20.9478      0.934046      -1.86305      -1.08529      0.291139      0.412761      0.463297      0.517616      0.561154      0.582188
 109   8 3507.1569    3.1397  4.6290 12.1090  0.0009  0.0378   0.0116   0.0980    0.0181   0.0000   443.9239     -0.324306       19.4622       2.10834      -1.99461      0.601452      0.522312      0.742401      0.842208      0.934942      0.990864       1.04040
 110   0 1063.8949    0.0460  0.0492  8.8661  0.0000  0.0131   0.0049   0.0167    0.0127   0.0000   436.3548     -0.353397       21.6251      0.612178      -3.61053     0.0441545      0.199975      0.257322      0.323770      0.372435      0.382245      0.485979
 110   1 1554.6550    0.2433  0.3971  8.8152  0.0000  0.0094   0.0044   0.0238    0.0190   0.0000   439.5273     -0.134903       21.5057      0.306928      -3.53988     -0.224244      0.138175      0.181164      0.212860      0.235945      0.256574      0.276669
 110   2 1909.4704    0.6303  1.0083  9.3958  0.0000  0.0142   0.0072   0.0368    0.0405   0.0000   440.5770     -0.104643       21.7026     0.0813926      -3.25746     0.0993288      0.195588      0.275177      0.310006      0.349862      0.368028      0.390212
 110   3 2225.2713    1.2084  1.5693 10.3548  0.0000  0.0173   0.0106   0.0475    0.0376   0.0000   441.6629      0.468134       21.2048      0.348806      -3.73379      0.327074      0.240879      0.328481      0.390147      0.416024      0.453673      0.478110
 110   4 2508.5428    2.0863  1.8722 11.4986 -0.0002  0.0194   0.0168   0.0524    0.0345   0.0000   442.1012    -0.0485525       22.1439      0.974625      -3.43080     -0.338859      0.267585      0.376328      0.431411      0.480038      0.512231      0.551610
 110   5 2775.8102    3.2923  1.6911 12.2693  0.0000  0.0170   0.0265   0.0458    0.0362   0.0000   442.2182       1.07328       21.8201      0.635473      -3.11931      0.395497      0.243092      0.334755      0.387039      0.426709      0.455601      0.480813
 110   6 3033.5545    4.4810  1.6305 12.8783 -0.0000  0.0162   0.0363   0.0439    0.0370   0.0000   442.6048      0.402929       21.6197       1.72795      -2.96834     -0.506728      0.225869      0.316276      0.358377      0.399081      0.434476      0.450412
 110   7 3279.7812    4.1872  2.2957 12.8644  0.0000  0.0208   0.0299   0.0551    0.0317   0.0000   443.4053      0.592045       20.8205      0.672042      -1.43609      0.583243      0.288953      0.409025      0.463827      0.514697      0.550204      0.582767
 111   0 1068.6157    0.0521  0.0637  8.8377  0.0000  0.0158   0.0045   0.0168    0.0127   0.0000   436.7827     -0.471224       20.3097      0.254174      -3.13485      -1.21683      0.212208      0.248200      0.295367      0.320428      0.440623      0.425962
 111   1 1560.4946    0.2496  0.4257  8.8033  0.0000  0.0099   0.0045   0.0240    0.0200   0.0000   439.2282   -0.00987177       21.3527     -0.139582      -3.38813     -0.476444      0.142713      0.195083      0.225543      0.250992      0.269048      0.286835
 111   2 1915.8076    0.6523  1.0313  9.4298  0.0000  0.0141   0.0073   0.0373    0.0405   0.0000   440.2699     -0.430108       21.0376     -0.475620      -2.23422      0.413323      0.195398      0.263532      0.305308      0.346254      0.356858      0.383684
 111   3 2232.8291    1.2225  1.6310 10.2764  0.0000  0.0177   0.0105   0.0488    0.0410   0.0000   441.7681      0.138259       20.9792   -0.00788886      -2.49374      0.893464      0.240272      0.337904      0.381233      0.424444      0.456220      0.477513
 111   4 2516.7624    2.1282  1.9831 11.5030  0.0000  0.0200   0.0167   0.0544    0.0352   0.0000   441.7108      0.390187       20.7633       1.00175      -1.90640     -0.107664      0.276157      0.382665      0.436257      0.491743      0.520980      0.555186
 111   5 2785.1385    3.3955  1.6666 12.2747  0.0000  0.0167   0.0271   0.0450    0.0371   0.0000   442.3616      0.382781       21.2890     -0.157990      -3.68143      0.371144      0.230284      0.324708      0.362315      0.401285      0.429870      0.451127
 111   6 3043.7062    4.4864  1.7234 12.7968  0.0000  0.0167   0.0346   0.0450    0.0364   0.0000   442.7740       1.16665       21.5582      0.309311      -2.58550      0.142878      0.227266      0.319368      0.366276      0.397057      0.432305      0.455468
 111   7 3290.7307    4.1555  2.3508 12.8837  0.0000  0.0208   0.0289   0.0566    0.0297   0.0000   442.4856       1.09395       20.3039       1.04973      -1.31966     -0.390128      0.283168      0.398017      0.450783      0.501389      0.541075      0.567223
 111   8 3530.6985    2.8105  4.4437 12.3869 -0.0048  0.0398   0.0146   0.1060    0.0261   0.0000   444.2254       1.47535       21.1265       2.54285      -1.82704     -0.289275      0.530411      0.753093      0.846935      0.966698       1.00433       1.06634
 112   0 1073.2696    0.0422  0.0591  8.8544 -0.0038  0.0160   0.0051   0.0211    0.0128   0.0000   437.4531     -0.174165       21.5871      0.233980      -3.49094      0.389296      0.215095      0.338867      0.334995      0.342588      0.399664      0.508096
 112   1 1566.3327    0.2538  0.4101  8.8282  0.0000  0.0094   0.0045   0.0231    0.0198   0.0000   439.1882     -0.479166       21.4738      0.160803      -3.59450      0.365508      0.130184      0.179398      0.200330      0.232399      0.254970      0.265020
 112   2 1922.1132    0.6599  0.9507  9.4075 -0.0001  0.0130   0.0074   0.0345    0.0411   0.0000   440.5376     -0.211856       21.8765    -0.0696605      -3.34359      -1.43311      0.182070      0.246395      0.291712      0.323263      0.347818      0.364459
 112   3 2240.3784    1.2455  1.6850 10.3185  0.0000  0.0185   0.0106   0.0484    0.0410   0.0000   441.7570     -0.448434       21.3844      0.931205      -2.84321      0.165884      0.248641      0.354892      0.397863      0.437279      0.470967      0.499759
 112   4 2524.9059    2.0858  1.9754 11.5787 -0.0000  0.0207   0.0167   0.0554    0.0348   0.0000   441.6158      0.106530       20.6585      0.598718      -2.55968      0.873259      0.276320      0.395336      0.440644      0.501560      0.518613      0.548184
 112   5 2794.4578    3.3846  1.7281 12.2621  0.0000  0.0171   0.0265   0.0458    0.0367   0.0000   442.7661     -0.202887       21.1681      0.845657      -2.88755     -0.127557      0.231607      0.333055      0.372664      0.419436      0.454141      0.463597
 112   6 3053.8585    4.5302  1.7899 12.7250  0.0001  0.0165   0.0341   0.0462    0.0381   0.0000   442.4282       1.03762       21.6924      0.721200      -2.99352       1.23412      0.226042      0.313799      0.363313      0.395060      0.420304      0.443493
 112   7 3301.6773    4.0577  2.7116 12.8011  0.0000  0.0232   0.0269   0.0631    0.0298   0.0000   443.8112       1.21816       20.1115       1.19949     -0.530555     -0.390045      0.306299      0.442670      0.493009      0.551736      0.586843      0.617136
 113   0 1077.9493    0.0515  0.0558  8.8225  0.0000  0.0111   0.0045   0.0161    0.0127   0.0000   437.1230      0.146501       21.3567      0.153619      -3.75955     -0.453272      0.173307      0.221067      0.269670      0.271666      0.336833      0.433736
 113   1 1572.1131    0.2659  0.4293  8.8019  0.0000  0.0096   0.0046   0.0231    0.0202   0.0000   439.3324   -0.00498878       21.7611     0.0738097      -4.31524     -0.496011      0.136112      0.182790      0.212211      0.230990      0.248441      0.272222
 113   2 1928.4215    0.6739  0.9990  9.5005  0.0000  0.0138   0.0076   0.0357    0.0406   0.0000   440.3541     -0.324417       21.9380      0.628873      -3.14526      0.165414      0.183872      0.258683      0.293666      0.332264      0.350138      0.362724
 113   3 2247.8700    1.2515  1.6432 10.4482  0.0000  0.0182   0.0107   0.0482    0.0381   0.0000   441.2927     -0.412920       21.5010     -0.377490      -3.17809      0.101420      0.246425      0.348148      0.388389      0.439689      0.476813      0.508990
 113   4 2533.0617    2.1543  2.1118 11.4849  0.0000  0.0207   0.0162   0.0567    0.0356   0.0000   441.8619      0.581498       20.2339      0.789814      -1.83814     0.0551435      0.278063      0.386974      0.442619      0.483260      0.541521      0.556497
 113   5 2803.6928    3.3581  1.7349 12.3901  0.0000  0.0175   0.0266   0.0470    0.0341   0.0000   442.7073      0.292616       21.0160      0.700519      -2.26246      0.453781      0.233510      0.332365      0.374486      0.417001      0.459831      0.477724
 113   6 3063.8698    4.4971  1.6626 12.9082  0.0000  0.0161   0.0350   0.0445    0.0341   0.0000   442.7768      0.300661       21.4376      0.465294      -2.84646       1.00446      0.217096      0.309242      0.346430      0.384480      0.412476      0.435283
 113   7 3312.5635    3.9446  2.7183 12.8687 -0.0007  0.0236   0.0264   0.0632    0.0284   0.0000   443.2623      0.900602       20.1584       1.56723      -2.04603     -0.702721      0.320047      0.444369      0.504998      0.560677      0.600592      0.625814
 114   1 1577.8743    0.2633  0.4173  8.8237  0.0000  0.0092   0.0045   0.0229    0.0200   0.0000   439.1315     -0.174962       21.2627    -0.0794580      -3.42967     0.0772929      0.124781      0.170853      0.203820      0.225516      0.240413      0.247947
 114   2 1934.6413    0.6738  1.0298  9.5221  0.0000  0.0140   0.0074   0.0378    0.0407   0.0000   440.2221     0.0304628       21.5984     -0.227699      -3.60770    -0.0987448      0.182501      0.261589      0.293239      0.331489      0.350343      0.373406
 114   3 2255.2293    1.2861  1.6738 10.4577  0.0001  0.0183   0.0109   0.0486    0.0401   0.0000   441.8473      0.233071       21.8306      0.245403      -3.00217      0.479588      0.242332      0.335502      0.389552      0.424485      0.460936      0.495458
 114   4 2541.2272    2.2474  1.9973 11.4521  0.0000  0.0198   0.0169   0.0535    0.0385   0.0000   441.3405      0.349443       21.3453       1.23267      -3.10188     -0.296493      0.258591      0.372787      0.415846      0.466194      0.506388      0.528813
 114   5 2812.9250    3.5140  1.8024 12.2783  0.0000  0.0172   0.0265   0.0453    0.0362   0.0000   442.4027      0.793400       21.7017      0.415793      -1.45221      0.796875      0.234943      0.324493      0.369398      0.412085      0.434348      0.467286
 114   6 3073.9050    4.6144  1.8155 12.7063 -0.0000  0.0166   0.0339   0.0450    0.0386   0.0000   442.2195       1.24528       22.1174       1.10449      -2.82099      0.179604      0.226863      0.313042      0.364857      0.406467      0.439403      0.463459
 114   7 3323.3514    3.9850  3.0110 12.7800  0.0002  0.0249   0.0254   0.0683    0.0294   0.0000   443.7921      0.402836       21.3373      0.904647      -1.56580     -0.732079      0.334997      0.470206      0.526225      0.598619      0.628487      0.665719
 115   0 1087.2486    0.0509  0.0795  8.8334  0.0000  0.0160   0.0050   0.0217    0.0128   0.0000   436.8296      0.527282       21.4602      0.538933      -4.07790      -1.09598      0.225734      0.342817      0.390584      0.345325      0.454326      0.488329
[truncated: 137,813 more chars]
