# Supplementary material for: Global-Mode Analysis of Full-Disk Data from the Michelson Doppler Imager and the Helioseismic and Magnetic Imager
Source: Sol Phys. 2018 Jan 31;293(2):29. doi: 10.1007/s11207-017-1201-5 (PMC6566312; doi:10.1007/s11207-017-1201-5)
Supplement: Supplementary file 3 — (TAR 230.0 MB) [file 11207_2017_1201_MOESM3_ESM.tar › MDI/mdivwcomm.5454.36]

   0  20 2898.8684    3.7839  1.0035 10.9212  0.0000  0.1510   0.5810   0.5202    4.2202   0.0000     0.0000       0.00000       0.00000       0.00000       0.00000       0.00000       0.00000       0.00000       0.00000       0.00000       0.00000       0.00000       0.00000       0.00000       0.00000       0.00000       0.00000       0.00000       0.00000       0.00000       0.00000       0.00000       0.00000       0.00000       0.00000       0.00000       0.00000       0.00000       0.00000       0.00000       0.00000       0.00000       0.00000       0.00000       0.00000       0.00000       0.00000       0.00000       0.00000       0.00000       0.00000       0.00000       0.00000       0.00000       0.00000       0.00000       0.00000       0.00000       0.00000       0.00000       0.00000       0.00000       0.00000       0.00000       0.00000       0.00000       0.00000       0.00000       0.00000       0.00000       0.00000       0.00000       0.00000       0.00000       0.00000       0.00000       0.00000       0.00000       0.00000       0.00000       0.00000       0.00000
   0  24 3438.5585    3.6710  1.7944 10.6212  0.0000  0.2600   0.5228   0.7464    5.5648   0.0000     0.0000       0.00000       0.00000       0.00000       0.00000       0.00000       0.00000       0.00000       0.00000       0.00000       0.00000       0.00000       0.00000       0.00000       0.00000       0.00000       0.00000       0.00000       0.00000       0.00000       0.00000       0.00000       0.00000       0.00000       0.00000       0.00000       0.00000       0.00000       0.00000       0.00000       0.00000       0.00000       0.00000       0.00000       0.00000       0.00000       0.00000       0.00000       0.00000       0.00000       0.00000       0.00000       0.00000       0.00000       0.00000       0.00000       0.00000       0.00000       0.00000       0.00000       0.00000       0.00000       0.00000       0.00000       0.00000       0.00000       0.00000       0.00000       0.00000       0.00000       0.00000       0.00000       0.00000       0.00000       0.00000       0.00000       0.00000       0.00000       0.00000       0.00000       0.00000       0.00000
   1  11 1749.1867    0.4232  0.4266  9.8921  0.0000  0.1560   0.0728   0.2520    0.2204   0.0000   296.7800      -13.7429       0.00000       0.00000       0.00000       0.00000       0.00000       0.00000       0.00000       0.00000       0.00000       0.00000       0.00000       0.00000       0.00000       0.00000       0.00000       0.00000       0.00000       0.00000       0.00000       0.00000       0.00000       0.00000       0.00000       0.00000       0.00000       0.00000       0.00000       0.00000       0.00000       0.00000       0.00000       0.00000       0.00000       0.00000       191.705       150.345       0.00000       0.00000       0.00000       0.00000       0.00000       0.00000       0.00000       0.00000       0.00000       0.00000       0.00000       0.00000       0.00000       0.00000       0.00000       0.00000       0.00000       0.00000       0.00000       0.00000       0.00000       0.00000       0.00000       0.00000       0.00000       0.00000       0.00000       0.00000       0.00000       0.00000       0.00000       0.00000       0.00000       0.00000
   1  13 2020.8149    0.5829  1.0844  9.6150  0.0000  0.1741   0.0591   0.2507    0.3718   0.0000   439.8829       79.1001       0.00000       0.00000       0.00000       0.00000       0.00000       0.00000       0.00000       0.00000       0.00000       0.00000       0.00000       0.00000       0.00000       0.00000       0.00000       0.00000       0.00000       0.00000       0.00000       0.00000       0.00000       0.00000       0.00000       0.00000       0.00000       0.00000       0.00000       0.00000       0.00000       0.00000       0.00000       0.00000       0.00000       0.00000       238.708       109.093       0.00000       0.00000       0.00000       0.00000       0.00000       0.00000       0.00000       0.00000       0.00000       0.00000       0.00000       0.00000       0.00000       0.00000       0.00000       0.00000       0.00000       0.00000       0.00000       0.00000       0.00000       0.00000       0.00000       0.00000       0.00000       0.00000       0.00000       0.00000       0.00000       0.00000       0.00000       0.00000       0.00000       0.00000
   1  14 2156.8600    0.7778  0.9854  9.7264  0.0000  0.1618   0.0692   0.2957    0.4515   0.0000   489.5888      -85.8521       0.00000       0.00000       0.00000       0.00000       0.00000       0.00000       0.00000       0.00000       0.00000       0.00000       0.00000       0.00000       0.00000       0.00000       0.00000       0.00000       0.00000       0.00000       0.00000       0.00000       0.00000       0.00000       0.00000       0.00000       0.00000       0.00000       0.00000       0.00000       0.00000       0.00000       0.00000       0.00000       0.00000       0.00000       230.359       86.0706       0.00000       0.00000       0.00000       0.00000       0.00000       0.00000       0.00000       0.00000       0.00000       0.00000       0.00000       0.00000       0.00000       0.00000       0.00000       0.00000       0.00000       0.00000       0.00000       0.00000       0.00000       0.00000       0.00000       0.00000       0.00000       0.00000       0.00000       0.00000       0.00000       0.00000       0.00000       0.00000       0.00000       0.00000
   1  15 2291.8627    1.0204  1.3149  8.7917  0.0000  0.1185   0.0763   0.2931    1.2156   0.0000   261.9666       50.1152       0.00000       0.00000       0.00000       0.00000       0.00000       0.00000       0.00000       0.00000       0.00000       0.00000       0.00000       0.00000       0.00000       0.00000       0.00000       0.00000       0.00000       0.00000       0.00000       0.00000       0.00000       0.00000       0.00000       0.00000       0.00000       0.00000       0.00000       0.00000       0.00000       0.00000       0.00000       0.00000       0.00000       0.00000       153.893       77.7276       0.00000       0.00000       0.00000       0.00000       0.00000       0.00000       0.00000       0.00000       0.00000       0.00000       0.00000       0.00000       0.00000       0.00000       0.00000       0.00000       0.00000       0.00000       0.00000       0.00000       0.00000       0.00000       0.00000       0.00000       0.00000       0.00000       0.00000       0.00000       0.00000       0.00000       0.00000       0.00000       0.00000       0.00000
   1  16 2425.3816    1.4463  1.6913  7.6421  0.0003  0.1360   0.0899   0.3300    2.6329   0.0000   348.7808      -4.28390       0.00000       0.00000       0.00000       0.00000       0.00000       0.00000       0.00000       0.00000       0.00000       0.00000       0.00000       0.00000       0.00000       0.00000       0.00000       0.00000       0.00000       0.00000       0.00000       0.00000       0.00000       0.00000       0.00000       0.00000       0.00000       0.00000       0.00000       0.00000       0.00000       0.00000       0.00000       0.00000       0.00000       0.00000       169.219       83.7369       0.00000       0.00000       0.00000       0.00000       0.00000       0.00000       0.00000       0.00000       0.00000       0.00000       0.00000       0.00000       0.00000       0.00000       0.00000       0.00000       0.00000       0.00000       0.00000       0.00000       0.00000       0.00000       0.00000       0.00000       0.00000       0.00000       0.00000       0.00000       0.00000       0.00000       0.00000       0.00000       0.00000       0.00000
   1  21 3098.1597    4.5948  0.7479 11.5323  0.0000  0.0876   0.3839   0.2370    2.1494   0.0000   562.7958       31.1860       0.00000       0.00000       0.00000       0.00000       0.00000       0.00000       0.00000       0.00000       0.00000       0.00000       0.00000       0.00000       0.00000       0.00000       0.00000       0.00000       0.00000       0.00000       0.00000       0.00000       0.00000       0.00000       0.00000       0.00000       0.00000       0.00000       0.00000       0.00000       0.00000       0.00000       0.00000       0.00000       0.00000       0.00000       102.091       68.6584       0.00000       0.00000       0.00000       0.00000       0.00000       0.00000       0.00000       0.00000       0.00000       0.00000       0.00000       0.00000       0.00000       0.00000       0.00000       0.00000       0.00000       0.00000       0.00000       0.00000       0.00000       0.00000       0.00000       0.00000       0.00000       0.00000       0.00000       0.00000       0.00000       0.00000       0.00000       0.00000       0.00000       0.00000
   1  22 3233.2543    4.1031  1.4579  5.7558  0.0000  0.1156   0.2822   0.3551  404.6638   0.0000   399.3451       62.4830       0.00000       0.00000       0.00000       0.00000       0.00000       0.00000       0.00000       0.00000       0.00000       0.00000       0.00000       0.00000       0.00000       0.00000       0.00000       0.00000       0.00000       0.00000       0.00000       0.00000       0.00000       0.00000       0.00000       0.00000       0.00000       0.00000       0.00000       0.00000       0.00000       0.00000       0.00000       0.00000       0.00000       0.00000       145.863       84.1463       0.00000       0.00000       0.00000       0.00000       0.00000       0.00000       0.00000       0.00000       0.00000       0.00000       0.00000       0.00000       0.00000       0.00000       0.00000       0.00000       0.00000       0.00000       0.00000       0.00000       0.00000       0.00000       0.00000       0.00000       0.00000       0.00000       0.00000       0.00000       0.00000       0.00000       0.00000       0.00000       0.00000       0.00000
   1  23 3368.5466    3.4988  2.2614  9.8173  0.0000  0.2007   0.1831   0.4502    3.1691   0.0000   528.8909      -120.187       0.00000       0.00000       0.00000       0.00000       0.00000       0.00000       0.00000       0.00000       0.00000       0.00000       0.00000       0.00000       0.00000       0.00000       0.00000       0.00000       0.00000       0.00000       0.00000       0.00000       0.00000       0.00000       0.00000       0.00000       0.00000       0.00000       0.00000       0.00000       0.00000       0.00000       0.00000       0.00000       0.00000       0.00000       190.638       157.172       0.00000       0.00000       0.00000       0.00000       0.00000       0.00000       0.00000       0.00000       0.00000       0.00000       0.00000       0.00000       0.00000       0.00000       0.00000       0.00000       0.00000       0.00000       0.00000       0.00000       0.00000       0.00000       0.00000       0.00000       0.00000       0.00000       0.00000       0.00000       0.00000       0.00000       0.00000       0.00000       0.00000       0.00000
   1  24 3503.8517    3.2365  2.9659 -0.0982  0.0000  0.1718   0.1408   0.5829 1000.0000   0.0000   467.6583      -150.435       0.00000       0.00000       0.00000       0.00000       0.00000       0.00000       0.00000       0.00000       0.00000       0.00000       0.00000       0.00000       0.00000       0.00000       0.00000       0.00000       0.00000       0.00000       0.00000       0.00000       0.00000       0.00000       0.00000       0.00000       0.00000       0.00000       0.00000       0.00000       0.00000       0.00000       0.00000       0.00000       0.00000       0.00000       226.135       116.444       0.00000       0.00000       0.00000       0.00000       0.00000       0.00000       0.00000       0.00000       0.00000       0.00000       0.00000       0.00000       0.00000       0.00000       0.00000       0.00000       0.00000       0.00000       0.00000       0.00000       0.00000       0.00000       0.00000       0.00000       0.00000       0.00000       0.00000       0.00000       0.00000       0.00000       0.00000       0.00000       0.00000       0.00000
   1  25 3639.8420    2.5646  4.7457  8.5122  0.0027  0.2774   0.0887   0.8127    9.0438   0.0000   -77.7701       380.675       0.00000       0.00000       0.00000       0.00000       0.00000       0.00000       0.00000       0.00000       0.00000       0.00000       0.00000       0.00000       0.00000       0.00000       0.00000       0.00000       0.00000       0.00000       0.00000       0.00000       0.00000       0.00000       0.00000       0.00000       0.00000       0.00000       0.00000       0.00000       0.00000       0.00000       0.00000       0.00000       0.00000       0.00000       284.065       226.813       0.00000       0.00000       0.00000       0.00000       0.00000       0.00000       0.00000       0.00000       0.00000       0.00000       0.00000       0.00000       0.00000       0.00000       0.00000       0.00000       0.00000       0.00000       0.00000       0.00000       0.00000       0.00000       0.00000       0.00000       0.00000       0.00000       0.00000       0.00000       0.00000       0.00000       0.00000       0.00000       0.00000       0.00000
   2  13 2081.8820    0.7342  0.9204  8.2573  0.0021  0.0891   0.0464   0.1957    0.6388   0.0000   504.4690       102.398       35.3533      -4.18977       0.00000       0.00000       0.00000       0.00000       0.00000       0.00000       0.00000       0.00000       0.00000       0.00000       0.00000       0.00000       0.00000       0.00000       0.00000       0.00000       0.00000       0.00000       0.00000       0.00000       0.00000       0.00000       0.00000       0.00000       0.00000       0.00000       0.00000       0.00000       0.00000       0.00000       0.00000       0.00000       72.1238       52.8272       29.8741       8.68970       0.00000       0.00000       0.00000       0.00000       0.00000       0.00000       0.00000       0.00000       0.00000       0.00000       0.00000       0.00000       0.00000       0.00000       0.00000       0.00000       0.00000       0.00000       0.00000       0.00000       0.00000       0.00000       0.00000       0.00000       0.00000       0.00000       0.00000       0.00000       0.00000       0.00000       0.00000       0.00000
   2  14 2217.6730    1.0936  0.7537  9.3085  0.0000  0.1000   0.0758   0.1380    0.6583   0.0000   415.3670       10.5976      -2.27814     -0.453634       0.00000       0.00000       0.00000       0.00000       0.00000       0.00000       0.00000       0.00000       0.00000       0.00000       0.00000       0.00000       0.00000       0.00000       0.00000       0.00000       0.00000       0.00000       0.00000       0.00000       0.00000       0.00000       0.00000       0.00000       0.00000       0.00000       0.00000       0.00000       0.00000       0.00000       0.00000       0.00000       76.9722       56.7370       37.5402       10.4679       0.00000       0.00000       0.00000       0.00000       0.00000       0.00000       0.00000       0.00000       0.00000       0.00000       0.00000       0.00000       0.00000       0.00000       0.00000       0.00000       0.00000       0.00000       0.00000       0.00000       0.00000       0.00000       0.00000       0.00000       0.00000       0.00000       0.00000       0.00000       0.00000       0.00000       0.00000       0.00000
   2  17 2619.4755    2.4066  1.1080  2.1023  0.0000  0.0956   0.1413   0.2095 1000.0000   0.0000   429.5405       10.2339       5.02338      -13.9347       0.00000       0.00000       0.00000       0.00000       0.00000       0.00000       0.00000       0.00000       0.00000       0.00000       0.00000       0.00000       0.00000       0.00000       0.00000       0.00000       0.00000       0.00000       0.00000       0.00000       0.00000       0.00000       0.00000       0.00000       0.00000       0.00000       0.00000       0.00000       0.00000       0.00000       0.00000       0.00000       56.9179       59.7665       27.1334       15.5997       0.00000       0.00000       0.00000       0.00000       0.00000       0.00000       0.00000       0.00000       0.00000       0.00000       0.00000       0.00000       0.00000       0.00000       0.00000       0.00000       0.00000       0.00000       0.00000       0.00000       0.00000       0.00000       0.00000       0.00000       0.00000       0.00000       0.00000       0.00000       0.00000       0.00000       0.00000       0.00000
   2  19 2889.5586    3.5207  0.9338  5.3569  0.0000  0.0683   0.2069   0.1580  238.1690   0.0000   435.5274       13.0428       22.5804      -8.22340       0.00000       0.00000       0.00000       0.00000       0.00000       0.00000       0.00000       0.00000       0.00000       0.00000       0.00000       0.00000       0.00000       0.00000       0.00000       0.00000       0.00000       0.00000       0.00000       0.00000       0.00000       0.00000       0.00000       0.00000       0.00000       0.00000       0.00000       0.00000       0.00000       0.00000       0.00000       0.00000       53.4176       45.3757       23.8484       8.45765       0.00000       0.00000       0.00000       0.00000       0.00000       0.00000       0.00000       0.00000       0.00000       0.00000       0.00000       0.00000       0.00000       0.00000       0.00000       0.00000       0.00000       0.00000       0.00000       0.00000       0.00000       0.00000       0.00000       0.00000       0.00000       0.00000       0.00000       0.00000       0.00000       0.00000       0.00000       0.00000
   2  20 3024.6113    4.3213  0.7561  2.2422  0.0000  0.0689   0.2924   0.1409 1000.0000   0.0000   439.1126       6.62294       34.8747       4.39537       0.00000       0.00000       0.00000       0.00000       0.00000       0.00000       0.00000       0.00000       0.00000       0.00000       0.00000       0.00000       0.00000       0.00000       0.00000       0.00000       0.00000       0.00000       0.00000       0.00000       0.00000       0.00000       0.00000       0.00000       0.00000       0.00000       0.00000       0.00000       0.00000       0.00000       0.00000       0.00000       49.8981       39.8140       27.2994       8.54357       0.00000       0.00000       0.00000       0.00000       0.00000       0.00000       0.00000       0.00000       0.00000       0.00000       0.00000       0.00000       0.00000       0.00000       0.00000       0.00000       0.00000       0.00000       0.00000       0.00000       0.00000       0.00000       0.00000       0.00000       0.00000       0.00000       0.00000       0.00000       0.00000       0.00000       0.00000       0.00000
   2  21 3159.7087    4.3332  0.9915 11.1075  0.0000  0.0727   0.2609   0.1837    1.7365   0.0000   478.3132      -15.2655      -7.91818      -9.53064       0.00000       0.00000       0.00000       0.00000       0.00000       0.00000       0.00000       0.00000       0.00000       0.00000       0.00000       0.00000       0.00000       0.00000       0.00000       0.00000       0.00000       0.00000       0.00000       0.00000       0.00000       0.00000       0.00000       0.00000       0.00000       0.00000       0.00000       0.00000       0.00000       0.00000       0.00000       0.00000       54.9573       43.2426       27.2473       8.94005       0.00000       0.00000       0.00000       0.00000       0.00000       0.00000       0.00000       0.00000       0.00000       0.00000       0.00000       0.00000       0.00000       0.00000       0.00000       0.00000       0.00000       0.00000       0.00000       0.00000       0.00000       0.00000       0.00000       0.00000       0.00000       0.00000       0.00000       0.00000       0.00000       0.00000       0.00000       0.00000
   2  23 3430.8021    3.2847  2.6161  3.5129  0.0000  0.1232   0.1458   0.3413 1000.0000   0.0000   400.6116       107.916      -14.7123       18.1937       0.00000       0.00000       0.00000       0.00000       0.00000       0.00000       0.00000       0.00000       0.00000       0.00000       0.00000       0.00000       0.00000       0.00000       0.00000       0.00000       0.00000       0.00000       0.00000       0.00000       0.00000       0.00000       0.00000       0.00000       0.00000       0.00000       0.00000       0.00000       0.00000       0.00000       0.00000       0.00000       88.7753       74.3441       42.1046       16.2626       0.00000       0.00000       0.00000       0.00000       0.00000       0.00000       0.00000       0.00000       0.00000       0.00000       0.00000       0.00000       0.00000       0.00000       0.00000       0.00000       0.00000       0.00000       0.00000       0.00000       0.00000       0.00000       0.00000       0.00000       0.00000       0.00000       0.00000       0.00000       0.00000       0.00000       0.00000       0.00000
   2  24 3566.6922    2.8454  3.0998  8.5203  0.0000  0.1386   0.0993   0.3617    4.4188   0.0000   415.3989      -68.5584       9.80293       23.8304       0.00000       0.00000       0.00000       0.00000       0.00000       0.00000       0.00000       0.00000       0.00000       0.00000       0.00000       0.00000       0.00000       0.00000       0.00000       0.00000       0.00000       0.00000       0.00000       0.00000       0.00000       0.00000       0.00000       0.00000       0.00000       0.00000       0.00000       0.00000       0.00000       0.00000       0.00000       0.00000       94.1846       76.4120       54.9286       18.3733       0.00000       0.00000       0.00000       0.00000       0.00000       0.00000       0.00000       0.00000       0.00000       0.00000       0.00000       0.00000       0.00000       0.00000       0.00000       0.00000       0.00000       0.00000       0.00000       0.00000       0.00000       0.00000       0.00000       0.00000       0.00000       0.00000       0.00000       0.00000       0.00000       0.00000       0.00000       0.00000
   3  14 2273.4514    1.1215  0.6091  9.6861  0.0000  0.0566   0.0832   0.1250    0.3745   0.0000   460.0804      -1.21479       23.0718      -24.4055      0.941591      -1.75768       0.00000       0.00000       0.00000       0.00000       0.00000       0.00000       0.00000       0.00000       0.00000       0.00000       0.00000       0.00000       0.00000       0.00000       0.00000       0.00000       0.00000       0.00000       0.00000       0.00000       0.00000       0.00000       0.00000       0.00000       0.00000       0.00000       0.00000       0.00000       0.00000       0.00000       27.5491       24.0616       21.2611       14.2931       5.72668       1.46129       0.00000       0.00000       0.00000       0.00000       0.00000       0.00000       0.00000       0.00000       0.00000       0.00000       0.00000       0.00000       0.00000       0.00000       0.00000       0.00000       0.00000       0.00000       0.00000       0.00000       0.00000       0.00000       0.00000       0.00000       0.00000       0.00000       0.00000       0.00000       0.00000       0.00000
   3  15 2407.5266    1.4014  0.7990 10.1909  0.0000  0.0681   0.0963   0.1568    0.5670   0.0000   482.1915       5.46548      -7.05707     -0.594038      -13.6202     -0.269799       0.00000       0.00000       0.00000       0.00000       0.00000       0.00000       0.00000       0.00000       0.00000       0.00000       0.00000       0.00000       0.00000       0.00000       0.00000       0.00000       0.00000       0.00000       0.00000       0.00000       0.00000       0.00000       0.00000       0.00000       0.00000       0.00000       0.00000       0.00000       0.00000       0.00000       28.5904       33.6750       21.1336       15.5943       5.92285       2.47647       0.00000       0.00000       0.00000       0.00000       0.00000       0.00000       0.00000       0.00000       0.00000       0.00000       0.00000       0.00000       0.00000       0.00000       0.00000       0.00000       0.00000       0.00000       0.00000       0.00000       0.00000       0.00000       0.00000       0.00000       0.00000       0.00000       0.00000       0.00000       0.00000       0.00000
   3  16 2541.5423    1.9617  0.8333 10.5499  0.0000  0.0606   0.1245   0.1700    0.6994   0.0000   400.9986       16.8378      -1.95529      -3.39751      0.992402      -1.79804       0.00000       0.00000       0.00000       0.00000       0.00000       0.00000       0.00000       0.00000       0.00000       0.00000       0.00000       0.00000       0.00000       0.00000       0.00000       0.00000       0.00000       0.00000       0.00000       0.00000       0.00000       0.00000       0.00000       0.00000       0.00000       0.00000       0.00000       0.00000       0.00000       0.00000       28.2876       29.9583       19.7539       13.5603       5.14589       2.01863       0.00000       0.00000       0.00000       0.00000       0.00000       0.00000       0.00000       0.00000       0.00000       0.00000       0.00000       0.00000       0.00000       0.00000       0.00000       0.00000       0.00000       0.00000       0.00000       0.00000       0.00000       0.00000       0.00000       0.00000       0.00000       0.00000       0.00000       0.00000       0.00000       0.00000
   3  18 2811.4096    2.8776  0.8355 11.3612  0.0000  0.0704   0.1750   0.1553    0.6641   0.0000   412.1839       25.5226       51.2661      -8.89250     -0.641623     -0.237840       0.00000       0.00000       0.00000       0.00000       0.00000       0.00000       0.00000       0.00000       0.00000       0.00000       0.00000       0.00000       0.00000       0.00000       0.00000       0.00000       0.00000       0.00000       0.00000       0.00000       0.00000       0.00000       0.00000       0.00000       0.00000       0.00000       0.00000       0.00000       0.00000       0.00000       25.6941       30.6554       24.7339       12.7377       7.97547       2.41486       0.00000       0.00000       0.00000       0.00000       0.00000       0.00000       0.00000       0.00000       0.00000       0.00000       0.00000       0.00000       0.00000       0.00000       0.00000       0.00000       0.00000       0.00000       0.00000       0.00000       0.00000       0.00000       0.00000       0.00000       0.00000       0.00000       0.00000       0.00000       0.00000       0.00000
   3  21 3217.6742    3.8221  1.0760 12.4953  0.0000  0.1765   0.2199   0.1996    0.4843   0.0000   497.2059       48.1164       15.7814       1.19584       1.79260      -3.99760       0.00000       0.00000       0.00000       0.00000       0.00000       0.00000       0.00000       0.00000       0.00000       0.00000       0.00000       0.00000       0.00000       0.00000       0.00000       0.00000       0.00000       0.00000       0.00000       0.00000       0.00000       0.00000       0.00000       0.00000       0.00000       0.00000       0.00000       0.00000       0.00000       0.00000       123.748       112.077       67.7093       25.5229       9.06033       2.30410       0.00000       0.00000       0.00000       0.00000       0.00000       0.00000       0.00000       0.00000       0.00000       0.00000       0.00000       0.00000       0.00000       0.00000       0.00000       0.00000       0.00000       0.00000       0.00000       0.00000       0.00000       0.00000       0.00000       0.00000       0.00000       0.00000       0.00000       0.00000       0.00000       0.00000
   3  22 3353.3634    3.4106  1.3754 12.2719 -0.0581  0.0832   0.1867   0.2275    0.6367   0.0000   428.7668      -26.1920       44.5530       2.56437      -2.38362       6.65930       0.00000       0.00000       0.00000       0.00000       0.00000       0.00000       0.00000       0.00000       0.00000       0.00000       0.00000       0.00000       0.00000       0.00000       0.00000       0.00000       0.00000       0.00000       0.00000       0.00000       0.00000       0.00000       0.00000       0.00000       0.00000       0.00000       0.00000       0.00000       0.00000       0.00000       49.6211       46.1343       29.9515       17.9108       6.40380       2.18291       0.00000       0.00000       0.00000       0.00000       0.00000       0.00000       0.00000       0.00000       0.00000       0.00000       0.00000       0.00000       0.00000       0.00000       0.00000       0.00000       0.00000       0.00000       0.00000       0.00000       0.00000       0.00000       0.00000       0.00000       0.00000       0.00000       0.00000       0.00000       0.00000       0.00000
   3  23 3489.3241    3.0519  1.9711 11.4236  0.0000  0.0940   0.1390   0.2646    0.4763   0.0000   413.6868       81.9445       70.2950      -16.2702      -15.2549       4.18787       0.00000       0.00000       0.00000       0.00000       0.00000       0.00000       0.00000       0.00000       0.00000       0.00000       0.00000       0.00000       0.00000       0.00000       0.00000       0.00000       0.00000       0.00000       0.00000       0.00000       0.00000       0.00000       0.00000       0.00000       0.00000       0.00000       0.00000       0.00000       0.00000       0.00000       49.4584       46.8486       34.2882       19.5830       9.23944       2.70752       0.00000       0.00000       0.00000       0.00000       0.00000       0.00000       0.00000       0.00000       0.00000       0.00000       0.00000       0.00000       0.00000       0.00000       0.00000       0.00000       0.00000       0.00000       0.00000       0.00000       0.00000       0.00000       0.00000       0.00000       0.00000       0.00000       0.00000       0.00000       0.00000       0.00000
   3  24 3626.0154    2.4032  3.0315 11.3755  0.0003  0.1314   0.0931   0.3826    0.2193   0.0000   432.2789       102.981       123.437      -6.39816      -3.13839      0.511972       0.00000       0.00000       0.00000       0.00000       0.00000       0.00000       0.00000       0.00000       0.00000       0.00000       0.00000       0.00000       0.00000       0.00000       0.00000       0.00000       0.00000       0.00000       0.00000       0.00000       0.00000       0.00000       0.00000       0.00000       0.00000       0.00000       0.00000       0.00000       0.00000       0.00000       69.7217       71.5496       47.9944       25.5111       12.1578       4.09254       0.00000       0.00000       0.00000       0.00000       0.00000       0.00000       0.00000       0.00000       0.00000       0.00000       0.00000       0.00000       0.00000       0.00000       0.00000       0.00000       0.00000       0.00000       0.00000       0.00000       0.00000       0.00000       0.00000       0.00000       0.00000       0.00000       0.00000       0.00000       0.00000       0.00000
   4  12 2051.6409    0.5838  0.5229  9.4481 -0.0176  0.0629   0.0458   0.1062    0.1615   0.0000   450.9880      -20.3841      -4.75670       6.89190       6.47704      0.314679       1.37060     -0.230750       0.00000       0.00000       0.00000       0.00000       0.00000       0.00000       0.00000       0.00000       0.00000       0.00000       0.00000       0.00000       0.00000       0.00000       0.00000       0.00000       0.00000       0.00000       0.00000       0.00000       0.00000       0.00000       0.00000       0.00000       0.00000       0.00000       0.00000       0.00000       29.7997       32.3171       23.0039       16.7014       9.61726       4.32023       1.26879      0.376525       0.00000       0.00000       0.00000       0.00000       0.00000       0.00000       0.00000       0.00000       0.00000       0.00000       0.00000       0.00000       0.00000       0.00000       0.00000       0.00000       0.00000       0.00000       0.00000       0.00000       0.00000       0.00000       0.00000       0.00000       0.00000       0.00000       0.00000       0.00000
   4  17 2728.3219    2.4051  0.8500 10.5418 -0.0048  0.0624   0.1218   0.1569    0.9322   0.0000   448.4266       39.1408     -0.945367      -7.12408       8.55492      -4.42727       1.60186      0.531019       0.00000       0.00000       0.00000       0.00000       0.00000       0.00000       0.00000       0.00000       0.00000       0.00000       0.00000       0.00000       0.00000       0.00000       0.00000       0.00000       0.00000       0.00000       0.00000       0.00000       0.00000       0.00000       0.00000       0.00000       0.00000       0.00000       0.00000       0.00000       24.2293       23.0431       20.1773       15.7716       9.32710       4.64723       1.59347      0.404468       0.00000       0.00000       0.00000       0.00000       0.00000       0.00000       0.00000       0.00000       0.00000       0.00000       0.00000       0.00000       0.00000       0.00000       0.00000       0.00000       0.00000       0.00000       0.00000       0.00000       0.00000       0.00000       0.00000       0.00000       0.00000       0.00000       0.00000       0.00000
   4  18 2864.0147    3.5347  0.7271 10.8031  0.0026  0.0868   0.3293   0.2735    1.0190   0.0000   462.4649      -19.3655       39.3601      -8.02178      -3.20149      0.794402      -1.17842      0.196305       0.00000       0.00000       0.00000       0.00000       0.00000       0.00000       0.00000       0.00000       0.00000       0.00000       0.00000       0.00000       0.00000       0.00000       0.00000       0.00000       0.00000       0.00000       0.00000       0.00000       0.00000       0.00000       0.00000       0.00000       0.00000       0.00000       0.00000       0.00000       29.3728       18.1531       20.1160       25.6903       14.0643       6.00298       1.64927      0.349918       0.00000       0.00000       0.00000       0.00000       0.00000       0.00000       0.00000       0.00000       0.00000       0.00000       0.00000       0.00000       0.00000       0.00000       0.00000       0.00000       0.00000       0.00000       0.00000       0.00000       0.00000       0.00000       0.00000       0.00000       0.00000       0.00000       0.00000       0.00000
   4  19 3000.0711    3.7006  0.9639 11.5872 -0.0015  0.0635   0.2107   0.1528    0.9266   0.0000   453.8049       32.1930       20.4898      -9.05562      -15.1952      -1.26185     -0.558589     0.0677251       0.00000       0.00000       0.00000       0.00000       0.00000       0.00000       0.00000       0.00000       0.00000       0.00000       0.00000       0.00000       0.00000       0.00000       0.00000       0.00000       0.00000       0.00000       0.00000       0.00000       0.00000       0.00000       0.00000       0.00000       0.00000       0.00000       0.00000       0.00000       26.9203       27.3522       24.5739       13.9120       8.04485       4.06539       1.68842      0.368694       0.00000       0.00000       0.00000       0.00000       0.00000       0.00000       0.00000       0.00000       0.00000       0.00000       0.00000       0.00000       0.00000       0.00000       0.00000       0.00000       0.00000       0.00000       0.00000       0.00000       0.00000       0.00000       0.00000       0.00000       0.00000       0.00000       0.00000       0.00000
   4  21 3271.5650    3.1939  0.6897 12.8598 -0.0085  0.0584   0.2119   0.1344    0.2843   0.0000   461.8912      -36.7600       1.73936      -12.6547     -0.731806       1.67898       2.42094     -0.318538       0.00000       0.00000       0.00000       0.00000       0.00000       0.00000       0.00000       0.00000       0.00000       0.00000       0.00000       0.00000       0.00000       0.00000       0.00000       0.00000       0.00000       0.00000       0.00000       0.00000       0.00000       0.00000       0.00000       0.00000       0.00000       0.00000       0.00000       0.00000       24.8712       25.6530       20.0659       14.5915       8.40032       3.87848       1.37191      0.372458       0.00000       0.00000       0.00000       0.00000       0.00000       0.00000       0.00000       0.00000       0.00000       0.00000       0.00000       0.00000       0.00000       0.00000       0.00000       0.00000       0.00000       0.00000       0.00000       0.00000       0.00000       0.00000       0.00000       0.00000       0.00000       0.00000       0.00000       0.00000
   4  22 3408.0116    3.2388  2.0427 11.9823 -0.0142  0.1031   0.1429   0.2492    0.3458   0.0000   392.4916       12.7034      -12.1747      -6.20836       12.1977      -2.26771      -4.72939      0.983973       0.00000       0.00000       0.00000       0.00000       0.00000       0.00000       0.00000       0.00000       0.00000       0.00000       0.00000       0.00000       0.00000       0.00000       0.00000       0.00000       0.00000       0.00000       0.00000       0.00000       0.00000       0.00000       0.00000       0.00000       0.00000       0.00000       0.00000       0.00000       37.2526       43.5147       33.5325       24.5695       13.2216       7.69738       2.74520      0.805430       0.00000       0.00000       0.00000       0.00000       0.00000       0.00000       0.00000       0.00000       0.00000       0.00000       0.00000       0.00000       0.00000       0.00000       0.00000       0.00000       0.00000       0.00000       0.00000       0.00000       0.00000       0.00000       0.00000       0.00000       0.00000       0.00000       0.00000       0.00000
   4  23 3544.6077    2.5941  2.6893 11.1755  0.0003  0.1409   0.0981   0.3036    0.3343   0.0000   446.5374      -3.37133      -27.5515       23.9106      -4.76205      -2.36393      0.549642      0.883830       0.00000       0.00000       0.00000       0.00000       0.00000       0.00000       0.00000       0.00000       0.00000       0.00000       0.00000       0.00000       0.00000       0.00000       0.00000       0.00000       0.00000       0.00000       0.00000       0.00000       0.00000       0.00000       0.00000       0.00000       0.00000       0.00000       0.00000       0.00000       41.8473       53.0110       42.4816       33.1250       16.3694       11.1238       3.61392       1.19119       0.00000       0.00000       0.00000       0.00000       0.00000       0.00000       0.00000       0.00000       0.00000       0.00000       0.00000       0.00000       0.00000       0.00000       0.00000       0.00000       0.00000       0.00000       0.00000       0.00000       0.00000       0.00000       0.00000       0.00000       0.00000       0.00000       0.00000       0.00000
   4  25 3818.6929    1.8476  5.3411 10.2034 -0.0018  0.1871   0.0488   0.4633    0.2186   0.0000   508.1270      -3.34265      -23.8891      -36.0962      -21.1754       6.48899       4.05816      -2.03607       0.00000       0.00000       0.00000       0.00000       0.00000       0.00000       0.00000       0.00000       0.00000       0.00000       0.00000       0.00000       0.00000       0.00000       0.00000       0.00000       0.00000       0.00000       0.00000       0.00000       0.00000       0.00000       0.00000       0.00000       0.00000       0.00000       0.00000       0.00000       59.1209       72.3598       59.3625       41.0920       25.4511       12.7580       5.35240       1.47015       0.00000       0.00000       0.00000       0.00000       0.00000       0.00000       0.00000       0.00000       0.00000       0.00000       0.00000       0.00000       0.00000       0.00000       0.00000       0.00000       0.00000       0.00000       0.00000       0.00000       0.00000       0.00000       0.00000       0.00000       0.00000       0.00000       0.00000       0.00000
   5  14 2371.0883    1.2478  0.8915  9.9151  0.0079  0.0603   0.0635   0.1450    0.2573   0.0000   426.1389      -6.04934       1.43057       2.74421       6.97005      -5.51731      0.724034     -0.175214     -0.417131     -0.120385       0.00000       0.00000       0.00000       0.00000       0.00000       0.00000       0.00000       0.00000       0.00000       0.00000       0.00000       0.00000       0.00000       0.00000       0.00000       0.00000       0.00000       0.00000       0.00000       0.00000       0.00000       0.00000       0.00000       0.00000       0.00000       0.00000       18.2883       18.9842       19.5627       12.8222       9.37302       5.53516       2.88063       1.28670      0.449424     0.0823611       0.00000       0.00000       0.00000       0.00000       0.00000       0.00000       0.00000       0.00000       0.00000       0.00000       0.00000       0.00000       0.00000       0.00000       0.00000       0.00000       0.00000       0.00000       0.00000       0.00000       0.00000       0.00000       0.00000       0.00000       0.00000       0.00000
   5  15 2505.9520    1.6669  0.9830 10.2464  0.0080  0.0586   0.0800   0.1420    0.3687   0.0000   433.1258       7.73839       6.17065      -4.75065      -6.63085      -2.01156     -0.720006      0.161183     -0.891792    -0.0194794       0.00000       0.00000       0.00000       0.00000       0.00000       0.00000       0.00000       0.00000       0.00000       0.00000       0.00000       0.00000       0.00000       0.00000       0.00000       0.00000       0.00000       0.00000       0.00000       0.00000       0.00000       0.00000       0.00000       0.00000       0.00000       0.00000       17.4415       19.0479       18.1357       14.6687       9.58339       6.09019       3.33411       1.37472      0.459440      0.104908       0.00000       0.00000       0.00000       0.00000       0.00000       0.00000       0.00000       0.00000       0.00000       0.00000       0.00000       0.00000       0.00000       0.00000       0.00000       0.00000       0.00000       0.00000       0.00000       0.00000       0.00000       0.00000       0.00000       0.00000       0.00000       0.00000
   5  16 2641.1306    2.4650  0.6604 10.9000 -0.0157  0.0401   0.1423   0.1055    0.4212   0.0000   431.3925      -12.9754       18.1872      -4.96773      -2.40857       4.42505      0.824269       2.01231      0.236089    -0.0850647       0.00000       0.00000       0.00000       0.00000       0.00000       0.00000       0.00000       0.00000       0.00000       0.00000       0.00000       0.00000       0.00000       0.00000       0.00000       0.00000       0.00000       0.00000       0.00000       0.00000       0.00000       0.00000       0.00000       0.00000       0.00000       0.00000       13.7736       14.5121       12.7612       9.90546       6.30157       3.82589       1.95764      0.810720      0.254300     0.0591389       0.00000       0.00000       0.00000       0.00000       0.00000       0.00000       0.00000       0.00000       0.00000       0.00000       0.00000       0.00000       0.00000       0.00000       0.00000       0.00000       0.00000       0.00000       0.00000       0.00000       0.00000       0.00000       0.00000       0.00000       0.00000       0.00000
   5  18 2913.6404    3.7159  0.7485 10.1944 -0.0025  0.0515   0.1641   0.1105    3.8979   0.0000   448.5439      -11.7736       4.98053       4.59868      0.485195      -1.33827     -0.823052     -0.343025     -0.619676      0.157567       0.00000       0.00000       0.00000       0.00000       0.00000       0.00000       0.00000       0.00000       0.00000       0.00000       0.00000       0.00000       0.00000       0.00000       0.00000       0.00000       0.00000       0.00000       0.00000       0.00000       0.00000       0.00000       0.00000       0.00000       0.00000       0.00000       13.8387       16.7624       15.2418       12.2497       9.00141       4.69164       3.21691       1.13150      0.450539      0.100307       0.00000       0.00000       0.00000       0.00000       0.00000       0.00000       0.00000       0.00000       0.00000       0.00000       0.00000       0.00000       0.00000       0.00000       0.00000       0.00000       0.00000       0.00000       0.00000       0.00000       0.00000       0.00000       0.00000       0.00000       0.00000       0.00000
   5  19 3049.8071    4.2103  0.7952 -1.3039  0.0000  0.0550   0.1834   0.1230 1000.0000   0.0000   452.5920       21.3050       6.31392      -10.7934      -3.85923      -4.18137       0.00000       0.00000       0.00000       0.00000       0.00000       0.00000       0.00000       0.00000       0.00000       0.00000       0.00000       0.00000       0.00000       0.00000       0.00000       0.00000       0.00000       0.00000       0.00000       0.00000       0.00000       0.00000       0.00000       0.00000       0.00000       0.00000       0.00000       0.00000       0.00000       0.00000       13.8274       18.7896       14.2197       14.0221       10.2667       4.91440       4.08083       1.09257      0.455210      0.113233       0.00000       0.00000       0.00000       0.00000       0.00000       0.00000       0.00000       0.00000       0.00000       0.00000       0.00000       0.00000       0.00000       0.00000       0.00000       0.00000       0.00000       0.00000       0.00000       0.00000       0.00000       0.00000       0.00000       0.00000       0.00000       0.00000
   5  20 3186.2146    4.2955  1.1870  2.8554  0.0000  0.0798   0.1985   0.1875 1000.0000   0.0000   446.6713       8.35460       23.2682       10.6141     -0.534336      0.345870       0.00000       0.00000       0.00000       0.00000       0.00000       0.00000       0.00000       0.00000       0.00000       0.00000       0.00000       0.00000       0.00000       0.00000       0.00000       0.00000       0.00000       0.00000       0.00000       0.00000       0.00000       0.00000       0.00000       0.00000       0.00000       0.00000       0.00000       0.00000       0.00000       0.00000       19.5013       23.2473       27.1394       16.9555       14.4599       9.32029       3.72345       2.29084      0.802944      0.139244       0.00000       0.00000       0.00000       0.00000       0.00000       0.00000       0.00000       0.00000       0.00000       0.00000       0.00000       0.00000       0.00000       0.00000       0.00000       0.00000       0.00000       0.00000       0.00000       0.00000       0.00000       0.00000       0.00000       0.00000       0.00000       0.00000
   5  21 3322.4225    3.4431  1.3255 12.0160  0.0096  0.0769   0.1465   0.1972    0.4967   0.0000   435.3197      -9.50891       30.5360       12.0376       4.73008      -1.39485       4.71354       1.14986      0.989309      0.135045       0.00000       0.00000       0.00000       0.00000       0.00000       0.00000       0.00000       0.00000       0.00000       0.00000       0.00000       0.00000       0.00000       0.00000       0.00000       0.00000       0.00000       0.00000       0.00000       0.00000       0.00000       0.00000       0.00000       0.00000       0.00000       0.00000       20.2301       25.6578       23.8566       17.4881       12.6720       7.25226       4.38707       1.74906      0.665678      0.143279       0.00000       0.00000       0.00000       0.00000       0.00000       0.00000       0.00000       0.00000       0.00000       0.00000       0.00000       0.00000       0.00000       0.00000       0.00000       0.00000       0.00000       0.00000       0.00000       0.00000       0.00000       0.00000       0.00000       0.00000       0.00000       0.00000
   5  22 3459.2391    3.0806  2.6127 10.2223 -0.0080  0.0965   0.0848   0.2697    1.0671   0.0000   471.9684       73.8206      -12.4690      -16.2646       7.37417      0.529291      -4.76635      0.348883      0.717052      0.286937       0.00000       0.00000       0.00000       0.00000       0.00000       0.00000       0.00000       0.00000       0.00000       0.00000       0.00000       0.00000       0.00000       0.00000       0.00000       0.00000       0.00000       0.00000       0.00000       0.00000       0.00000       0.00000       0.00000       0.00000       0.00000       0.00000       27.3328       28.8664       30.2445       23.5755       15.4721       10.0362       5.70988       2.45198      0.776846      0.158873       0.00000       0.00000       0.00000       0.00000       0.00000       0.00000       0.00000       0.00000       0.00000       0.00000       0.00000       0.00000       0.00000       0.00000       0.00000       0.00000       0.00000       0.00000       0.00000       0.00000       0.00000       0.00000       0.00000       0.00000       0.00000       0.00000
   5  23 3596.5357    2.5539  3.4235 10.1534 -0.0010  0.1231   0.0665   0.3294    0.5537   0.0000   434.2308       47.3736       30.8961      -10.2550       5.64981       17.8036       2.88806       1.81671     -0.304883    -0.0331626       0.00000       0.00000       0.00000       0.00000       0.00000       0.00000       0.00000       0.00000       0.00000       0.00000       0.00000       0.00000       0.00000       0.00000       0.00000       0.00000       0.00000       0.00000       0.00000       0.00000       0.00000       0.00000       0.00000       0.00000       0.00000       0.00000       33.5267       40.8558       36.7123       29.1052       20.8051       12.8653       6.52064       2.88088       1.01817      0.232047       0.00000       0.00000       0.00000       0.00000       0.00000       0.00000       0.00000       0.00000       0.00000       0.00000       0.00000       0.00000       0.00000       0.00000       0.00000       0.00000       0.00000       0.00000       0.00000       0.00000       0.00000       0.00000       0.00000       0.00000       0.00000       0.00000
   5  24 3733.6056    2.0856  4.6827  9.7714  0.0011  0.1474   0.0466   0.3942    0.3508   0.0000   437.2739      -49.9597      -15.3708       27.1069      -48.3287      -1.04717       8.22001       2.74828      0.653417     0.0900882       0.00000       0.00000       0.00000       0.00000       0.00000       0.00000       0.00000       0.00000       0.00000       0.00000       0.00000       0.00000       0.00000       0.00000       0.00000       0.00000       0.00000       0.00000       0.00000       0.00000       0.00000       0.00000       0.00000       0.00000       0.00000       0.00000       43.2937       50.1804       45.1872       37.6010       25.2190       15.7567       8.42819       3.63857       1.17347      0.271158       0.00000       0.00000       0.00000       0.00000       0.00000       0.00000       0.00000       0.00000       0.00000       0.00000       0.00000       0.00000       0.00000       0.00000       0.00000       0.00000       0.00000       0.00000       0.00000       0.00000       0.00000       0.00000       0.00000       0.00000       0.00000       0.00000
   5  25 3871.0965    1.7367  6.2770  9.5677  0.0017  0.1907   0.0361   0.4805    0.2629   0.0000   450.3666      -134.220       72.8674       15.2478      -23.9827       25.9097       1.39056      -3.56236       2.29738      0.552314       0.00000       0.00000       0.00000       0.00000       0.00000       0.00000       0.00000       0.00000       0.00000       0.00000       0.00000       0.00000       0.00000       0.00000       0.00000       0.00000       0.00000       0.00000       0.00000       0.00000       0.00000       0.00000       0.00000       0.00000       0.00000       0.00000       55.3560       61.1548       63.3035       45.5789       31.9119       19.2358       10.8542       4.63154       1.71131      0.326640       0.00000       0.00000       0.00000       0.00000       0.00000       0.00000       0.00000       0.00000       0.00000       0.00000       0.00000       0.00000       0.00000       0.00000       0.00000       0.00000       0.00000       0.00000       0.00000       0.00000       0.00000       0.00000       0.00000       0.00000       0.00000       0.00000
   6  12 2142.4455    0.7558  0.5861  9.2062 -0.0063  0.0479   0.0443   0.0981    0.1685   0.0000   425.4526      -13.5188       2.44460      -22.7538       11.7395      -3.12526      0.159513     -0.991139     -0.320060     -0.108824    0.00453823     0.0205439       0.00000       0.00000       0.00000       0.00000       0.00000       0.00000       0.00000       0.00000       0.00000       0.00000       0.00000       0.00000       0.00000       0.00000       0.00000       0.00000       0.00000       0.00000       0.00000       0.00000       0.00000       0.00000       0.00000       0.00000       14.1230       12.7959       12.3077       11.6907       9.05478       5.37073       3.47471       1.98876      0.783628      0.264732     0.0729009     0.0153682       0.00000       0.00000       0.00000       0.00000       0.00000       0.00000       0.00000       0.00000       0.00000       0.00000       0.00000       0.00000       0.00000       0.00000       0.00000       0.00000       0.00000       0.00000       0.00000       0.00000       0.00000       0.00000       0.00000       0.00000
   6  14 2415.4794    1.2773  0.9359 10.4541 -0.0023  0.0923   0.0639   0.1642    0.1782   0.0000   459.5622      -24.1325       10.3547      -4.41112       7.99096      -3.49211     -0.359674       1.36665     -0.400246     -0.465088   -0.00280956     0.0289714       0.00000       0.00000       0.00000       0.00000       0.00000       0.00000       0.00000       0.00000       0.00000       0.00000       0.00000       0.00000       0.00000       0.00000       0.00000       0.00000       0.00000       0.00000       0.00000       0.00000       0.00000       0.00000       0.00000       0.00000       31.7691       38.1914       35.4191       22.8652       14.5764       7.00287       3.42906       1.85535      0.730176      0.321372      0.103657     0.0194326       0.00000       0.00000       0.00000       0.00000       0.00000       0.00000       0.00000       0.00000       0.00000       0.00000       0.00000       0.00000       0.00000       0.00000       0.00000       0.00000       0.00000       0.00000       0.00000       0.00000       0.00000       0.00000       0.00000       0.00000
   6  15 2551.0324    1.6545  0.8368 11.3180 -0.0009  0.0567   0.0831   0.1281    0.1510   0.0000   458.1815       20.2760      -11.1404       12.5014      -18.5218       10.0797     -0.737976       1.75573      0.166509      0.235009     0.0602159    0.00564621       0.00000       0.00000       0.00000       0.00000       0.00000       0.00000       0.00000       0.00000       0.00000       0.00000       0.00000       0.00000       0.00000       0.00000       0.00000       0.00000       0.00000       0.00000       0.00000       0.00000       0.00000       0.00000       0.00000       0.00000       12.3535       15.7136       13.0948       13.4525       8.06983       6.13374       3.51580       2.18954      0.882184      0.365743     0.0897256     0.0264670       0.00000       0.00000       0.00000       0.00000       0.00000       0.00000       0.00000       0.00000       0.00000       0.00000       0.00000       0.00000       0.00000       0.00000       0.00000       0.00000       0.00000       0.00000       0.00000       0.00000       0.00000       0.00000       0.00000       0.00000
   6  16 2687.0471    2.3684  0.8796 11.5572 -0.0046  0.0652   0.1076   0.1151    0.1964   0.0000   429.6895      -11.2265       20.5272       13.0997      -10.7723      -5.09556       1.92857     -0.992251      -1.58527    -0.0919300     0.0670311    -0.0227772       0.00000       0.00000       0.00000       0.00000       0.00000       0.00000       0.00000       0.00000       0.00000       0.00000       0.00000       0.00000       0.00000       0.00000       0.00000       0.00000       0.00000       0.00000       0.00000       0.00000       0.00000       0.00000       0.00000       0.00000       11.3892       19.6269       13.6156       14.7423       9.38334       6.94994       4.46527       2.12288       1.20121      0.402960      0.127581     0.0367168       0.00000       0.00000       0.00000       0.00000       0.00000       0.00000       0.00000       0.00000       0.00000       0.00000       0.00000       0.00000       0.00000       0.00000       0.00000       0.00000       0.00000       0.00000       0.00000       0.00000       0.00000       0.00000       0.00000       0.00000
   6  17 2823.5881    2.9902  0.8165 11.1346  0.0066  0.0477   0.1352   0.1153    0.3432   0.0000   420.9241      -12.7636     -0.318946      -3.64156      -8.67995      -1.83759      -3.62199      -1.47778      0.518067      0.187898     -0.139302   -0.00506058       0.00000       0.00000       0.00000       0.00000       0.00000       0.00000       0.00000       0.00000       0.00000       0.00000       0.00000       0.00000       0.00000       0.00000       0.00000       0.00000       0.00000       0.00000       0.00000       0.00000       0.00000       0.00000       0.00000       0.00000       13.1194       15.1801       14.8986       11.2376       8.10257       5.39143       2.94385       1.59641      0.738601      0.298346     0.0900974     0.0170798       0.00000       0.00000       0.00000       0.00000       0.00000       0.00000       0.00000       0.00000       0.00000       0.00000       0.00000       0.00000       0.00000       0.00000       0.00000       0.00000       0.00000       0.00000       0.00000       0.00000       0.00000       0.00000       0.00000       0.00000
   6  18 2960.6211    3.5624  0.8061 11.6787 -0.0124  0.0462   0.1682   0.1043    0.3550   0.0000   434.9611      -20.0341      -9.74702       2.81581       2.28128      -4.66380      -5.11039       1.42609      0.252478      0.102080      0.137568    0.00456518       0.00000       0.00000       0.00000       0.00000       0.00000       0.00000       0.00000       0.00000       0.00000       0.00000       0.00000       0.00000       0.00000       0.00000       0.00000       0.00000       0.00000       0.00000       0.00000       0.00000       0.00000       0.00000       0.00000       0.00000       11.1329       13.3059       11.8128       10.6878       7.62091       5.32814       2.89132       1.86335      0.599034      0.319329     0.0905525     0.0205431       0.00000       0.00000       0.00000       0.00000       0.00000       0.00000       0.00000       0.00000       0.00000       0.00000       0.00000       0.00000       0.00000       0.00000       0.00000       0.00000       0.00000       0.00000       0.00000       0.00000       0.00000       0.00000       0.00000       0.00000
   6  19 3097.2611    4.1738  0.8260 12.0643 -0.0181  0.0422   0.2113   0.1168    0.3852   0.0000   447.1085      -20.9015     -0.883221      -6.85153      -10.2799     0.0864360       1.55236      0.268672    -0.0931968     -0.242396     0.0280257    -0.0277773       0.00000       0.00000       0.00000       0.00000       0.00000       0.00000       0.00000       0.00000       0.00000       0.00000       0.00000       0.00000       0.00000       0.00000       0.00000       0.00000       0.00000       0.00000       0.00000       0.00000       0.00000       0.00000       0.00000       0.00000       11.8200       13.2206       10.6884       9.82948       7.50787       5.18389       2.91958       1.42824      0.608273      0.222559     0.0666218     0.0171160       0.00000       0.00000       0.00000       0.00000       0.00000       0.00000       0.00000       0.00000       0.00000       0.00000       0.00000       0.00000       0.00000       0.00000       0.00000       0.00000       0.00000       0.00000       0.00000       0.00000       0.00000       0.00000       0.00000       0.00000
   6  20 3233.9116    3.8132  1.0588 12.4307 -0.0013  0.0673   0.1764   0.1448    0.3557   0.0000   422.7349      -22.9434      -3.63606       10.1354       10.5748       7.85838       4.23077      -2.33143       1.54429     -0.400543    -0.0362004     0.0531244       0.00000       0.00000       0.00000       0.00000       0.00000       0.00000       0.00000       0.00000       0.00000       0.00000       0.00000       0.00000       0.00000       0.00000       0.00000       0.00000       0.00000       0.00000       0.00000       0.00000       0.00000       0.00000       0.00000       0.00000       16.1115       17.3530       17.6340       13.9412       9.94360       7.97759       4.49956       1.99601       1.11716      0.444273      0.107552     0.0237369       0.00000       0.00000       0.00000       0.00000       0.00000       0.00000       0.00000       0.00000       0.00000       0.00000       0.00000       0.00000       0.00000       0.00000       0.00000       0.00000       0.00000       0.00000       0.00000       0.00000       0.00000       0.00000       0.00000       0.00000
   6  21 3370.7826    3.3994  2.0426 10.8806 -0.0086  0.0860   0.1033   0.2011    0.6581   0.0000   434.1499       2.84467       41.4912      -2.47581      -11.7685       11.0456       4.31358      -2.42926      0.907215     -0.410753    -0.0316931     0.0310449       0.00000       0.00000       0.00000       0.00000       0.00000       0.00000       0.00000       0.00000       0.00000       0.00000       0.00000       0.00000       0.00000       0.00000       0.00000       0.00000       0.00000       0.00000       0.00000       0.00000       0.00000       0.00000       0.00000       0.00000       19.2125       25.1500       22.5819       18.6234       15.5441       9.32874       6.22117       3.04709       1.51238      0.530293      0.197526     0.0396379       0.00000       0.00000       0.00000       0.00000       0.00000       0.00000       0.00000       0.00000       0.00000       0.00000       0.00000       0.00000       0.00000       0.00000       0.00000       0.00000       0.00000       0.00000       0.00000       0.00000       0.00000       0.00000       0.00000       0.00000
   6  22 3508.0901    3.1113  2.4018 10.6915 -0.0057  0.0883   0.0940   0.2286    0.5981   0.0000   414.4652       28.5042       38.6839       20.7307      -14.8361      0.930993       8.00041      -2.11572       1.86188     -0.700926      0.205041     0.0588211       0.00000       0.00000       0.00000       0.00000       0.00000       0.00000       0.00000       0.00000       0.00000       0.00000       0.00000       0.00000       0.00000       0.00000       0.00000       0.00000       0.00000       0.00000       0.00000       0.00000       0.00000       0.00000       0.00000       0.00000       22.0856       26.2666       24.4263       20.2936       15.8605       10.5144       6.56582       3.47132       1.61401      0.592237      0.178797     0.0367217       0.00000       0.00000       0.00000       0.00000       0.00000       0.00000       0.00000       0.00000       0.00000       0.00000       0.00000       0.00000       0.00000       0.00000       0.00000       0.00000       0.00000       0.00000       0.00000       0.00000       0.00000       0.00000       0.00000       0.00000
   6  23 3645.9536    2.3945  3.4442 10.6152 -0.0043  0.1243   0.0655   0.3143    0.3146   0.0000   404.7179      -85.6967       49.5232       28.5167      -9.16517      -3.88687      -9.48436      -2.62265       1.04265      -1.32195     -0.154131      0.100394       0.00000       0.00000       0.00000       0.00000       0.00000       0.00000       0.00000       0.00000       0.00000       0.00000       0.00000       0.00000       0.00000       0.00000       0.00000       0.00000       0.00000       0.00000       0.00000       0.00000       0.00000       0.00000       0.00000       0.00000       30.5110       37.5063       36.6365       28.1343       22.6626       14.5110       9.56964       4.49466       2.41763      0.857987      0.291730     0.0538803       0.00000       0.00000       0.00000       0.00000       0.00000       0.00000       0.00000       0.00000       0.00000       0.00000       0.00000       0.00000       0.00000       0.00000       0.00000       0.00000       0.00000       0.00000       0.00000       0.00000       0.00000       0.00000       0.00000       0.00000
   6  24 3783.6786    2.0151  5.1414 10.2817 -0.0052  0.1421   0.0467   0.4277    0.1950   0.0000   368.9087       27.5683       59.3882       24.9948      -12.4507      -1.67686       5.17820       4.65594       3.09481       1.28395      0.111328    -0.0913876       0.00000       0.00000       0.00000       0.00000       0.00000       0.00000       0.00000       0.00000       0.00000       0.00000       0.00000       0.00000       0.00000       0.00000       0.00000       0.00000       0.00000       0.00000       0.00000       0.00000       0.00000       0.00000       0.00000       0.00000       34.9477       41.6641       39.1790       34.5367       26.2172       18.1822       10.9444       6.06175       2.78436       1.09364      0.314926     0.0635770       0.00000       0.00000       0.00000       0.00000       0.00000       0.00000       0.00000       0.00000       0.00000       0.00000       0.00000       0.00000       0.00000       0.00000       0.00000       0.00000       0.00000       0.00000       0.00000       0.00000       0.00000       0.00000       0.00000       0.00000
   6  25 3921.9810    1.6153  6.3186  9.9073 -0.0046  0.1734   0.0368   0.4664    0.1828   0.0000   458.4527     -0.342710      -11.5451       88.6994       21.7528      -19.3528     -0.239259       12.8974      -1.11530       1.50741     0.0740667     0.0225663       0.00000       0.00000       0.00000       0.00000       0.00000       0.00000       0.00000       0.00000       0.00000       0.00000       0.00000       0.00000       0.00000       0.00000       0.00000       0.00000       0.00000       0.00000       0.00000       0.00000       0.00000       0.00000       0.00000       0.00000       43.0173       50.0755       48.8956       42.2134       32.0806       22.1687       13.4915       7.51471       3.39307       1.33806      0.385339     0.0744703       0.00000       0.00000       0.00000       0.00000       0.00000       0.00000       0.00000       0.00000       0.00000       0.00000       0.00000       0.00000       0.00000       0.00000       0.00000       0.00000       0.00000       0.00000       0.00000       0.00000       0.00000       0.00000       0.00000       0.00000
   6  27 4199.1969    1.0600  9.6116  9.5496 -0.0013  0.2559   0.0231   0.7388    0.1127   0.0000   523.9590      -15.0065      -60.4704       9.02463      -2.72454      -12.5856      -14.4274      -9.17805       7.79557      -1.02988     -0.894888    -0.0886613       0.00000       0.00000       0.00000       0.00000       0.00000       0.00000       0.00000       0.00000       0.00000       0.00000       0.00000       0.00000       0.00000       0.00000       0.00000       0.00000       0.00000       0.00000       0.00000       0.00000       0.00000       0.00000       0.00000       0.00000       62.7907       77.8532       73.9848       60.8384       47.7297       32.3629       20.4360       10.9600       5.17048       1.96281      0.598121      0.111719       0.00000       0.00000       0.00000       0.00000       0.00000       0.00000       0.00000       0.00000       0.00000       0.00000       0.00000       0.00000       0.00000       0.00000       0.00000       0.00000       0.00000       0.00000       0.00000       0.00000       0.00000       0.00000       0.00000       0.00000
   7  12 2184.5167    0.9488  0.5588  9.5101  0.0013  0.0367   0.0487   0.0841    0.1383   0.0000   435.7937      -2.66225       8.27119       15.4526       3.75842       2.83534       1.30438      0.837391     -0.926496      0.440945    -0.0315000    -0.0260139    -0.0208183   -0.00370929       0.00000       0.00000       0.00000       0.00000       0.00000       0.00000       0.00000       0.00000       0.00000       0.00000       0.00000       0.00000       0.00000       0.00000       0.00000       0.00000       0.00000       0.00000       0.00000       0.00000       0.00000       0.00000       6.95581       9.29999       7.86634       7.23040       6.21282       4.51578       2.91714       1.71923      0.959290      0.401867      0.176672     0.0637072     0.0194828    0.00410096       0.00000       0.00000       0.00000       0.00000       0.00000       0.00000       0.00000       0.00000       0.00000       0.00000       0.00000       0.00000       0.00000       0.00000       0.00000       0.00000       0.00000       0.00000       0.00000       0.00000       0.00000       0.00000
   7  14 2458.1312    1.5602  1.1894  9.0040  0.0011  0.0610   0.0538   0.1170    0.3912   0.0000   412.4779      -27.0061       6.34648       15.5690      -5.95476       8.23529      -1.32456     -0.631014     -0.984065      0.201859      0.196680    -0.0276316     0.0281357   -0.00795791       0.00000       0.00000       0.00000       0.00000       0.00000       0.00000       0.00000       0.00000       0.00000       0.00000       0.00000       0.00000       0.00000       0.00000       0.00000       0.00000       0.00000       0.00000       0.00000       0.00000       0.00000       0.00000       11.7751       15.9915       14.4362       11.5899       11.2388       6.27055       4.94792       2.93164       1.31685      0.819266      0.244654      0.102293     0.0376653    0.00649443       0.00000       0.00000       0.00000       0.00000       0.00000       0.00000       0.00000       0.00000       0.00000       0.00000       0.00000       0.00000       0.00000       0.00000       0.00000       0.00000       0.00000       0.00000       0.00000       0.00000       0.00000       0.00000
   7  15 2594.1004    1.9228  0.9729 10.6879  0.0005  0.0604   0.0761   0.1211    0.2212   0.0000   440.8747       9.59619      -1.48999       9.26614       6.37045      -8.68246     -0.342735      -1.09234       1.14645      0.198839     -0.191711     0.0418606     0.0234131   -0.00948717       0.00000       0.00000       0.00000       0.00000       0.00000       0.00000       0.00000       0.00000       0.00000       0.00000       0.00000       0.00000       0.00000       0.00000       0.00000       0.00000       0.00000       0.00000       0.00000       0.00000       0.00000       0.00000       13.4271       14.0280       14.0680       12.7569       10.7518       6.96233       4.78380       3.09121       1.73808      0.753273      0.298476     0.0989705     0.0283927    0.00496508       0.00000       0.00000       0.00000       0.00000       0.00000       0.00000       0.00000       0.00000       0.00000       0.00000       0.00000       0.00000       0.00000       0.00000       0.00000       0.00000       0.00000       0.00000       0.00000       0.00000       0.00000       0.00000
   7  16 2731.0915    2.4452  0.7513 11.6864  0.0054  0.0457   0.1144   0.1076    0.1503   0.0000   437.7866      -1.27106       7.62399      0.650805      -4.61090     -0.652646      -2.76371       5.02890     0.0221184      -1.37184     -0.441361    -0.0876074     0.0598365    0.00878166       0.00000       0.00000       0.00000       0.00000       0.00000       0.00000       0.00000       0.00000       0.00000       0.00000       0.00000       0.00000       0.00000       0.00000       0.00000       0.00000       0.00000       0.00000       0.00000       0.00000       0.00000       0.00000       8.76355       12.2591       11.2990       9.61773       8.11928       4.80780       3.75102       2.12641      0.995456      0.615012      0.215104     0.0779555     0.0278651    0.00512691       0.00000       0.00000       0.00000       0.00000       0.00000       0.00000       0.00000       0.00000       0.00000       0.00000       0.00000       0.00000       0.00000       0.00000       0.00000       0.00000       0.00000       0.00000       0.00000       0.00000       0.00000       0.00000
   7  17 2868.2743    3.2763  0.7018 12.2128 -0.0045  0.0491   0.1571   0.0942    0.1700   0.0000   445.9429     -0.710830       10.5421       2.99479      -4.62316       4.88175      0.218116       1.02106    -0.0776098      0.480701     -0.123837    -0.0425165    0.00390807    0.00177282       0.00000       0.00000       0.00000       0.00000       0.00000       0.00000       0.00000       0.00000       0.00000       0.00000       0.00000       0.00000       0.00000       0.00000       0.00000       0.00000       0.00000       0.00000       0.00000       0.00000       0.00000       0.00000       9.42222       11.6606       10.9832       9.13023       8.43517       5.21030       3.91398       2.13597       1.17226      0.553896      0.232801     0.0765599     0.0278013    0.00460779       0.00000       0.00000       0.00000       0.00000       0.00000       0.00000       0.00000       0.00000       0.00000       0.00000       0.00000       0.00000       0.00000       0.00000       0.00000       0.00000       0.00000       0.00000       0.00000       0.00000       0.00000       0.00000
   7  18 3005.5601    3.8283  0.6924 12.2976 -0.0053  0.0391   0.1835   0.0881    0.1700   0.0000   417.5619       1.82633       13.9041       11.7856       3.81081       7.12446      0.807574      -2.90553      -2.17415      0.304967     -0.280922    -0.0959640   0.000660380   -0.00115068       0.00000       0.00000       0.00000       0.00000       0.00000       0.00000       0.00000       0.00000       0.00000       0.00000       0.00000       0.00000       0.00000       0.00000       0.00000       0.00000       0.00000       0.00000       0.00000       0.00000       0.00000       0.00000       8.94725       9.29359       9.03722       9.20295       6.59998       4.33024       2.94863       2.04876       1.13650      0.543418      0.191132     0.0631374     0.0159241    0.00353450       0.00000       0.00000       0.00000       0.00000       0.00000       0.00000       0.00000       0.00000       0.00000       0.00000       0.00000       0.00000       0.00000       0.00000       0.00000       0.00000       0.00000       0.00000       0.00000       0.00000       0.00000       0.00000
   7  19 3142.6779    4.0984  0.7707 12.5425 -0.0180  0.0513   0.1917   0.0992    0.2147   0.0000   439.1980       1.08961      -24.8963       7.12988      -5.34045       5.40478       1.25924      -1.81069      0.674037      0.536395     0.0960032    -0.0568066     0.0148688   -0.00142492       0.00000       0.00000       0.00000       0.00000       0.00000       0.00000       0.00000       0.00000       0.00000       0.00000       0.00000       0.00000       0.00000       0.00000       0.00000       0.00000       0.00000       0.00000       0.00000       0.00000       0.00000       0.00000       11.8687       14.5380       14.7393       11.9811       8.63247       6.03296       3.45884       2.21741       1.30687      0.534175      0.260015     0.0930909     0.0248162    0.00470014       0.00000       0.00000       0.00000       0.00000       0.00000       0.00000       0.00000       0.00000       0.00000       0.00000       0.00000       0.00000       0.00000       0.00000       0.00000       0.00000       0.00000       0.00000       0.00000       0.00000       0.00000       0.00000
   7  20 3279.7783    3.4137  1.2275 12.2334 -0.0039  0.0725   0.1299   0.1510    0.2263   0.0000   462.3053      -23.3150      -3.43810       13.7267       5.30582      -15.0826      -4.65441       1.96215     -0.352322     -0.565663      0.145139      0.120410    -0.0266519    0.00183570       0.00000       0.00000       0.00000       0.00000       0.00000       0.00000       0.00000       0.00000       0.00000       0.00000       0.00000       0.00000       0.00000       0.00000       0.00000       0.00000       0.00000       0.00000       0.00000       0.00000       0.00000       0.00000       13.1361       17.2441       18.3019       12.7660       13.8712       7.39257       5.86726       3.81285       1.77078       1.04195      0.331962      0.139263     0.0480375    0.00685776       0.00000       0.00000       0.00000       0.00000       0.00000       0.00000       0.00000       0.00000       0.00000       0.00000       0.00000       0.00000       0.00000       0.00000       0.00000       0.00000       0.00000       0.00000       0.00000       0.00000       0.00000       0.00000
   7  21 3417.3112    3.3377  1.7430 11.0039 -0.0085  0.0694   0.1061   0.1430    0.3869   0.0000   450.4428      -13.4907       26.5410      -2.60593       5.30548       18.7471      0.107659      0.779041       1.15101      0.704114     -0.340678    0.00121485     0.0174672     0.0133600       0.00000       0.00000       0.00000       0.00000       0.00000       0.00000       0.00000       0.00000       0.00000       0.00000       0.00000       0.00000       0.00000       0.00000       0.00000       0.00000       0.00000       0.00000       0.00000       0.00000       0.00000       0.00000       16.1457       20.8063       18.7436       16.7976       11.2932       8.43199       4.89907       3.30445       1.47302      0.899310      0.297792      0.127867     0.0295845    0.00746282       0.00000       0.00000       0.00000       0.00000       0.00000       0.00000       0.00000       0.00000       0.00000       0.00000       0.00000       0.00000       0.00000       0.00000       0.00000       0.00000       0.00000       0.00000       0.00000       0.00000       0.00000       0.00000
   7  22 3555.0005    2.6867  2.9697 10.5754  0.0010  0.0931   0.0676   0.2315    0.3041   0.0000   456.7838       19.6912       14.5333       13.4068       10.2760      -3.29127       2.45737       2.37457     -0.801271     -0.246372      0.337698     -0.145437    -0.0474363   -0.00499464       0.00000       0.00000       0.00000       0.00000       0.00000       0.00000       0.00000       0.00000       0.00000       0.00000       0.00000       0.00000       0.00000       0.00000       0.00000       0.00000       0.00000       0.00000       0.00000       0.00000       0.00000       0.00000       20.8885       24.0575       22.1898       20.7676       16.1919       11.7430       7.60302       4.62276       2.63389       1.08548      0.488784      0.163443     0.0441216    0.00894896       0.00000       0.00000       0.00000       0.00000       0.00000       0.00000       0.00000       0.00000       0.00000       0.00000       0.00000       0.00000       0.00000       0.00000       0.00000       0.00000       0.00000       0.00000       0.00000       0.00000       0.00000       0.00000
   7  23 3693.1912    2.2457  3.7949 10.6928  0.0023  0.1139   0.0529   0.2978    0.1779   0.0000   471.8964      -17.1680      -11.9651      -22.7505       20.9304       4.98255       11.4676     -0.619425      -2.92262       1.33557     -0.471979      0.212043      0.107152    0.00458025       0.00000       0.00000       0.00000       0.00000       0.00000       0.00000       0.00000       0.00000       0.00000       0.00000       0.00000       0.00000       0.00000       0.00000       0.00000       0.00000       0.00000       0.00000       0.00000       0.00000       0.00000       0.00000       23.5759       30.1643       29.1301       25.0024       19.4364       14.8451       9.67731       5.72740       3.17726       1.50118      0.671477      0.238388     0.0632402     0.0120172       0.00000       0.00000       0.00000       0.00000       0.00000       0.00000       0.00000       0.00000       0.00000       0.00000       0.00000       0.00000       0.00000       0.00000       0.00000       0.00000       0.00000       0.00000       0.00000       0.00000       0.00000       0.00000
   7  26 4109.0953    1.2496  8.1023  9.6580 -0.0048  0.1957   0.0241   0.5730    0.1102   0.0000   331.9868      -3.25107       4.32131       4.96629      -15.4516       9.57769      -6.54186       11.3019       9.80080      0.340502      -1.72271     -0.520115      0.125903     0.0427346       0.00000       0.00000       0.00000       0.00000       0.00000       0.00000       0.00000       0.00000       0.00000       0.00000       0.00000       0.00000       0.00000       0.00000       0.00000       0.00000       0.00000       0.00000       0.00000       0.00000       0.00000       0.00000       44.8639       53.4334       52.9956       45.5724       35.9063       25.5136       17.5156       10.7162       6.00704       2.84636       1.20411      0.407370      0.108810     0.0186069       0.00000       0.00000       0.00000       0.00000       0.00000       0.00000       0.00000       0.00000       0.00000       0.00000       0.00000       0.00000       0.00000       0.00000       0.00000       0.00000       0.00000       0.00000       0.00000       0.00000       0.00000       0.00000
   8  12 2225.1268    0.9612  0.5741  9.8477 -0.0027  0.0450   0.0467   0.0821    0.1273   0.0000   437.7998       10.4742       9.23631      -9.97768      -3.71078       8.10069      -6.62292    -0.0302283      0.645538     0.0997303      0.107434   -0.00164845     0.0863145    -0.0106039  -0.000683715  -0.000237781       0.00000       0.00000       0.00000       0.00000       0.00000       0.00000       0.00000       0.00000       0.00000       0.00000       0.00000       0.00000       0.00000       0.00000       0.00000       0.00000       0.00000       0.00000       0.00000       0.00000       8.61890       8.79759       9.68517       7.95798       7.70197       5.34197       4.13338       2.38660       1.58660      0.862194      0.329651      0.180488     0.0650843     0.0202953    0.00615485   0.000833257       0.00000       0.00000       0.00000       0.00000       0.00000       0.00000       0.00000       0.00000       0.00000       0.00000       0.00000       0.00000       0.00000       0.00000       0.00000       0.00000       0.00000       0.00000       0.00000       0.00000
   8  13 2362.8747    1.2080  0.7280 10.2393  0.0095  0.0433   0.0560   0.0996    0.1359   0.0000   441.7487      -4.65614       12.6183       4.20517       4.36886       4.57194      -5.95870      -2.58104       2.54155      0.574282     -0.222816     -0.438001    -0.0244903     0.0215711   -0.00635057  -0.000596406       0.00000       0.00000       0.00000       0.00000       0.00000       0.00000       0.00000       0.00000       0.00000       0.00000       0.00000       0.00000       0.00000       0.00000       0.00000       0.00000       0.00000       0.00000       0.00000       0.00000       7.41299       9.81179       9.11400       8.71430       7.11665       5.41307       3.41752       2.69941       1.39952      0.843087      0.398034      0.180797     0.0607819     0.0242384    0.00568917    0.00116825       0.00000       0.00000       0.00000       0.00000       0.00000       0.00000       0.00000       0.00000       0.00000       0.00000       0.00000       0.00000       0.00000       0.00000       0.00000       0.00000       0.00000       0.00000       0.00000       0.00000
   8  14 2499.4684    1.8004  0.8705 10.1995 -0.0016  0.0453   0.0668   0.0906    0.2128   0.0000   432.3929      -7.09292       11.1165       8.46888      0.498042      0.880794      -1.68951      0.227087      -1.05769     -0.953313     0.0891509      0.132005     0.0374563    0.00673838    0.00118728   0.000118042       0.00000       0.00000       0.00000       0.00000       0.00000       0.00000       0.00000       0.00000       0.00000       0.00000       0.00000       0.00000       0.00000       0.00000       0.00000       0.00000       0.00000       0.00000       0.00000       0.00000       7.99331       9.06849       10.7590       8.81062       7.22887       5.69831       3.94055       2.39356       1.58982      0.939516      0.346037      0.215203     0.0770680     0.0254538    0.00632553   0.000970728       0.00000       0.00000       0.00000       0.00000       0.00000       0.00000       0.00000       0.00000       0.00000       0.00000       0.00000       0.00000       0.00000       0.00000       0.00000       0.00000       0.00000       0.00000       0.00000       0.00000
   8  15 2636.0433    2.1534  0.9302 10.7125 -0.0005  0.0421   0.0824   0.1038    0.2217   0.0000   434.5349      -11.5844     -0.111535       3.78717      -8.67845      -3.16806      -2.75842       3.40010      0.547736     -0.487745    -0.0413308     0.0225426    -0.0561574    -0.0403930    0.00100403   0.000632696       0.00000       0.00000       0.00000       0.00000       0.00000       0.00000       0.00000       0.00000       0.00000       0.00000       0.00000       0.00000       0.00000       0.00000       0.00000       0.00000       0.00000       0.00000       0.00000       0.00000       8.04007       9.33260       9.26319       8.94095       7.13402       5.02862       3.79857       2.34852       1.49044      0.758226      0.418612      0.160490     0.0672047     0.0191756    0.00543439   0.000973674       0.00000       0.00000       0.00000       0.00000       0.00000       0.00000       0.00000       0.00000       0.00000       0.00000       0.00000       0.00000       0.00000       0.00000       0.00000       0.00000       0.00000       0.00000       0.00000       0.00000
   8  16 2773.6677    2.8793  0.8855 11.0281 -0.0119  0.0421   0.1088   0.0941    0.3006   0.0000   440.7855       8.93662       8.59689      -9.31118      -3.66353       5.52857       3.30632      -3.76130       1.01742      0.766076     -0.241874    -0.0318973     0.0682140    0.00161275   -0.00352366   -0.00149548       0.00000       0.00000       0.00000       0.00000       0.00000       0.00000       0.00000       0.00000       0.00000       0.00000       0.00000       0.00000       0.00000       0.00000       0.00000       0.00000       0.00000       0.00000       0.00000       0.00000       8.49154       11.0544       10.5401       9.40166       7.18769       5.45482       3.62445       2.23362       1.35432      0.744699      0.312804      0.157109     0.0600981     0.0207734    0.00530300    0.00107069       0.00000       0.00000       0.00000       0.00000       0.00000       0.00000       0.00000       0.00000       0.00000       0.00000       0.00000       0.00000       0.00000       0.00000       0.00000       0.00000       0.00000       0.00000       0.00000       0.00000
   8  17 2911.4312    3.6310  0.6854 12.0764 -0.0040  0.0442   0.1650   0.0920    0.1809   0.0000   449.8717       17.5466       2.01670       7.55118      -3.16804      -1.48625     -0.980377      0.124268      -1.68836      -1.01341     -0.373313     -0.144797    -0.0224829   -0.00187285   -0.00570404   0.000241341       0.00000       0.00000       0.00000       0.00000       0.00000       0.00000       0.00000       0.00000       0.00000       0.00000       0.00000       0.00000       0.00000       0.00000       0.00000       0.00000       0.00000       0.00000       0.00000       0.00000       8.41564       9.10160       7.24904       8.54758       7.50322       5.65033       3.60688       2.52189       1.72820      0.821925      0.404586      0.142958     0.0572265     0.0165164    0.00451771   0.000974503       0.00000       0.00000       0.00000       0.00000       0.00000       0.00000       0.00000       0.00000       0.00000       0.00000       0.00000       0.00000       0.00000       0.00000       0.00000       0.00000       0.00000       0.00000       0.00000       0.00000
   8  19 3186.7540    4.0560  0.9261 12.6816 -0.0066  0.0552   0.1604   0.1118    0.1810   0.0000   427.6683      -11.4520       28.3208     -0.748597     -0.550660   -0.00820951      -2.48805     -0.145407      -1.66010      0.254809      0.438999     -0.404226     0.0907253   -0.00988349    0.00541258   0.000184867       0.00000       0.00000       0.00000       0.00000       0.00000       0.00000       0.00000       0.00000       0.00000       0.00000       0.00000       0.00000       0.00000       0.00000       0.00000       0.00000       0.00000       0.00000       0.00000       0.00000       10.6641       12.7163       11.5408       11.7676       9.74820       6.48364       4.30248       3.18773       1.93916       1.07882      0.525369      0.222020     0.0744901     0.0259432    0.00682185    0.00134323       0.00000       0.00000       0.00000       0.00000       0.00000       0.00000       0.00000       0.00000       0.00000       0.00000       0.00000       0.00000       0.00000       0.00000       0.00000       0.00000       0.00000       0.00000       0.00000       0.00000
   8  20 3324.2889    3.4056  1.5283 12.0812 -0.0083  0.0607   0.1085   0.1531    0.1538   0.0000   438.8893     -0.860079       16.6799       27.7306       17.3870      -4.45581      -4.32950       2.20513      -1.52532      -1.13839     -0.668116     -0.111163      0.185130    -0.0369335     0.0150872  -0.000663626       0.00000       0.00000       0.00000       0.00000       0.00000       0.00000       0.00000       0.00000       0.00000       0.00000       0.00000       0.00000       0.00000       0.00000       0.00000       0.00000       0.00000       0.00000       0.00000       0.00000       11.1682       14.1618       13.9631       12.3462       9.97972       7.57319       5.31381       3.50828       1.98961       1.11529      0.554865      0.250474     0.0928839     0.0329474    0.00823833    0.00147142       0.00000       0.00000       0.00000       0.00000       0.00000       0.00000       0.00000       0.00000       0.00000       0.00000       0.00000       0.00000       0.00000       0.00000       0.00000       0.00000       0.00000       0.00000       0.00000       0.00000
   8  21 3462.4436    2.9443  2.1146 11.5787 -0.0035  0.0701   0.0784   0.1845    0.1391   0.0000   440.7763       21.4449      -3.56880      -12.1167      -1.10453       4.06721      -1.78292       4.40645      -1.05254     -0.260417     -0.872419     -0.313155      0.189165    0.00928934   -0.00439163   -0.00263751       0.00000       0.00000       0.00000       0.00000       0.00000       0.00000       0.00000       0.00000       0.00000       0.00000       0.00000       0.00000       0.00000       0.00000       0.00000       0.00000       0.00000       0.00000       0.00000       0.00000       13.6601       15.3035       14.6344       14.8290       12.2907       9.03991       6.34555       4.35607       2.66687       1.45157      0.692993      0.297041      0.108186     0.0348460    0.00897704    0.00167129       0.00000       0.00000       0.00000       0.00000       0.00000       0.00000       0.00000       0.00000       0.00000       0.00000       0.00000       0.00000       0.00000       0.00000       0.00000       0.00000       0.00000       0.00000       0.00000       0.00000
   8  22 3600.7234    2.4427  2.8371 11.2416  0.0007  0.0888   0.0606   0.2266    0.1254   0.0000   439.3601      -44.8423      -5.66794       17.7361       5.21441       11.0453       2.12620       3.50493       1.31180     -0.621437      0.112314      0.453490    -0.0140648    0.00857412   0.000125795   0.000201014       0.00000       0.00000       0.00000       0.00000       0.00000       0.00000       0.00000       0.00000       0.00000       0.00000       0.00000       0.00000       0.00000       0.00000       0.00000       0.00000       0.00000       0.00000       0.00000       0.00000       16.2395       19.2579       18.9332       19.0310       14.3834       11.1326       7.68766       5.23201       3.16397       1.71528      0.874042      0.371174      0.143874     0.0453784     0.0112790    0.00222926       0.00000       0.00000       0.00000       0.00000       0.00000       0.00000       0.00000       0.00000       0.00000       0.00000       0.00000       0.00000       0.00000       0.00000       0.00000       0.00000       0.00000       0.00000       0.00000       0.00000
   8  23 3739.2363    2.0270  4.2482 10.5674  0.0006  0.1106   0.0402   0.2901    0.1242   0.0000   426.2089      -12.8596       12.8870       7.70326       38.9394      -22.2524       2.29599      0.807167      0.993539     -0.696095     -0.548800      0.944485      0.282097    -0.0592261    0.00282525   -0.00290176       0.00000       0.00000       0.00000       0.00000       0.00000       0.00000       0.00000       0.00000       0.00000       0.00000       0.00000       0.00000       0.00000       0.00000       0.00000       0.00000       0.00000       0.00000       0.00000       0.00000       21.4692       24.6557       24.2707       23.2280       19.3619       14.2620       10.2906       6.83561       4.01602       2.18184       1.13600      0.464971      0.176831     0.0568632     0.0146531    0.00252374       0.00000       0.00000       0.00000       0.00000       0.00000       0.00000       0.00000       0.00000       0.00000       0.00000       0.00000       0.00000       0.00000       0.00000       0.00000       0.00000       0.00000       0.00000       0.00000       0.00000
   8  25 4017.0458    1.3687  6.9377 10.0366 -0.0045  0.1727   0.0253   0.4871    0.0916   0.0000   420.0236      -88.3675       3.19810       45.1321       27.4632      -8.16417      -48.8584      -1.54390      -1.98626      -2.24655       1.65824       1.19951     -0.475192     0.0205011     0.0173490    0.00555023       0.00000       0.00000       0.00000       0.00000       0.00000       0.00000       0.00000       0.00000       0.00000       0.00000       0.00000       0.00000       0.00000       0.00000       0.00000       0.00000       0.00000       0.00000       0.00000       0.00000       32.1132       42.7238       41.6154       37.4549       30.5273       22.7973       16.3775       10.3335       6.20427       3.55172       1.60219      0.792596      0.296661     0.0981710     0.0260769    0.00456486       0.00000       0.00000       0.00000       0.00000       0.00000       0.00000       0.00000       0.00000       0.00000       0.00000       0.00000       0.00000       0.00000       0.00000       0.00000       0.00000       0.00000       0.00000       0.00000       0.00000
   9  11 2125.0616    0.7656  0.5618  9.2795 -0.0024  0.0493   0.0400   0.0808    0.1567   0.0000   429.2481      -5.54024       9.08025       7.43700     -0.305179      -1.47903      -5.09062      -4.58928      0.442180     -0.529646     -0.487524     -0.188095     0.0114652    -0.0180678     0.0184650    0.00125708   -0.00124933  -0.000198386       0.00000       0.00000       0.00000       0.00000       0.00000       0.00000       0.00000       0.00000       0.00000       0.00000       0.00000       0.00000       0.00000       0.00000       0.00000       0.00000       0.00000       0.00000       12.2481       15.4272       15.7356       13.6181       9.88230       6.91005       4.50225       2.90124       1.57030      0.841557      0.455363      0.240974      0.109006     0.0423128     0.0143981    0.00417512    0.00108994   0.000199590       0.00000       0.00000       0.00000       0.00000       0.00000       0.00000       0.00000       0.00000       0.00000       0.00000       0.00000       0.00000       0.00000       0.00000       0.00000       0.00000       0.00000       0.00000
   9  13 2402.2490    1.4356  0.7989  9.9859 -0.0076  0.0460   0.0559   0.0813    0.1756   0.0000   436.0453      -17.9181       19.7717      -1.48107      -9.32243       1.59342     -0.639681      0.323650       1.93277      0.275241     -0.939608     -0.110364      0.273155    -0.0566374    -0.0134188    0.00503628    0.00107494   0.000172320       0.00000       0.00000       0.00000       0.00000       0.00000       0.00000       0.00000       0.00000       0.00000       0.00000       0.00000       0.00000       0.00000       0.00000       0.00000       0.00000       0.00000       0.00000       7.40139       8.79010       9.31792       7.86257       7.03562       6.09701       4.06454       2.85301       2.01389       1.08358      0.613497      0.328957      0.120997     0.0596307     0.0225796    0.00635629    0.00150737   0.000248479       0.00000       0.00000       0.00000       0.00000       0.00000       0.00000       0.00000       0.00000       0.00000       0.00000       0.00000       0.00000       0.00000       0.00000       0.00000       0.00000       0.00000       0.00000
   9  14 2539.4959    1.8402  0.7841 10.6407  0.0060  0.0397   0.0728   0.0865    0.1637   0.0000   442.3641      -13.8010      -1.93342      -4.90144      0.703788       4.18192      -6.47840       2.03249     -0.923234     -0.977581     -0.616405    -0.0120263      0.140553   -0.00183849    -0.0249571   -0.00173112    0.00161318   1.17032e-05       0.00000       0.00000       0.00000       0.00000       0.00000       0.00000       0.00000       0.00000       0.00000       0.00000       0.00000       0.00000       0.00000       0.00000       0.00000       0.00000       0.00000       0.00000       6.73512       9.02798       8.35121       8.50455       6.20812       4.98604       3.48672       2.57175       1.40050      0.898132      0.463078      0.276961      0.111716     0.0487419     0.0144994    0.00527427    0.00114351   0.000257489       0.00000       0.00000       0.00000       0.00000       0.00000       0.00000       0.00000       0.00000       0.00000       0.00000       0.00000       0.00000       0.00000       0.00000       0.00000       0.00000       0.00000       0.00000
   9  15 2676.9489    2.4844  0.6495 10.9844 -0.0047  0.0326   0.1084   0.0789    0.1610   0.0000   426.0682       8.77683       9.11600       4.73656      -2.05654       13.5513      -2.26720     -0.314003       1.15029       2.11400     -0.425963      0.113050    -0.0375674     0.0625843    -0.0143248   -0.00744254  -0.000413740   0.000220716       0.00000       0.00000       0.00000       0.00000       0.00000       0.00000       0.00000       0.00000       0.00000       0.00000       0.00000       0.00000       0.00000       0.00000       0.00000       0.00000       0.00000       0.00000       6.00765       7.02249       6.64397       6.37482       5.41083       4.42310       3.11034       2.22215       1.39918      0.798020      0.415625      0.227443     0.0851645     0.0381879     0.0133662    0.00412363   0.000915964   0.000176951       0.00000       0.00000       0.00000       0.00000       0.00000       0.00000       0.00000       0.00000       0.00000       0.00000       0.00000       0.00000       0.00000       0.00000       0.00000       0.00000       0.00000       0.00000
   9  16 2815.1195    3.1693  0.8127 11.5860 -0.0050  0.0474   0.1272   0.0989    0.1751   0.0000   434.7320      -3.81860      -2.92323       19.5439       4.02184       7.28188       3.97965       1.75248      -1.60743     -0.486703      0.833639   -0.00321811     -0.191743    0.00319064   -0.00406174   -0.00275033  -0.000415974   2.26153e-05       0.00000       0.00000       0.00000       0.00000       0.00000       0.00000       0.00000       0.00000       0.00000       0.00000       0.00000       0.00000       0.00000       0.00000       0.00000       0.00000       0.00000       0.00000       11.1132       13.9775       13.1662       11.4297       8.95490       7.01681       5.18574       3.20726       1.82636      0.936369      0.465465      0.235313     0.0990092     0.0421655     0.0146653    0.00432459    0.00110524   0.000208869       0.00000       0.00000       0.00000       0.00000       0.00000       0.00000       0.00000       0.00000       0.00000       0.00000       0.00000       0.00000       0.00000       0.00000       0.00000       0.00000       0.00000       0.00000
   9  18 3091.3652    4.2494  0.8228 12.0693 -0.0071  0.0384   0.1658   0.0964    0.2081   0.0000   430.3323      0.760422       6.35845       8.50289       5.04631      -8.90004     -0.193955      -3.75423       2.00650     -0.997822     -0.873247      0.224427      0.209558    -0.0253242     0.0111054    0.00955120   0.000330694   0.000124051       0.00000       0.00000       0.00000       0.00000       0.00000       0.00000       0.00000       0.00000       0.00000       0.00000       0.00000       0.00000       0.00000       0.00000       0.00000       0.00000       0.00000       0.00000       8.05385       9.66651       9.22680       9.09965       7.46857       5.08196       3.37910       2.20505       1.59132      0.988025      0.515330      0.248339     0.0979894     0.0398531     0.0130216    0.00391011    0.00110187   0.000170123       0.00000       0.00000       0.00000       0.00000       0.00000       0.00000       0.00000       0.00000       0.00000       0.00000       0.00000       0.00000       0.00000       0.00000       0.00000       0.00000       0.00000       0.00000
   9  20 3367.6338    3.1517  1.6559 11.9644 -0.0079  0.0622   0.0925   0.1551    0.1342   0.0000   440.0842      -6.14342      0.120357       2.00637      -13.6983      -9.14786       3.60829       6.15218       1.15420      -1.68978      0.270256    -0.0676503  -0.000728433    -0.0379722     0.0130040    0.00398432    0.00180523  -0.000511113       0.00000       0.00000       0.00000       0.00000       0.00000       0.00000       0.00000       0.00000       0.00000       0.00000       0.00000       0.00000       0.00000       0.00000       0.00000       0.00000       0.00000       0.00000       9.94550       12.9916       12.5887       11.7581       10.2767       7.67837       5.43840       3.88426       2.49283       1.55918      0.815883      0.405841      0.175357     0.0752144     0.0265630    0.00872704    0.00215859   0.000378900       0.00000       0.00000       0.00000       0.00000       0.00000       0.00000       0.00000       0.00000       0.00000       0.00000       0.00000       0.00000       0.00000       0.00000       0.00000       0.00000       0.00000       0.00000
   9  21 3506.0274    2.6561  2.5551 11.6456 -0.0089  0.0786   0.0649   0.2120    0.0892   0.0000   443.8430      -31.1756       32.9738       6.39386      -12.6220      -24.4137      -7.79008      0.765451       2.79100     -0.417739      -1.28475      0.471292      0.710194   0.000918207    -0.0402886    0.00160806    0.00110631   0.000944900       0.00000       0.00000       0.00000       0.00000       0.00000       0.00000       0.00000       0.00000       0.00000       0.00000       0.00000       0.00000       0.00000       0.00000       0.00000       0.00000       0.00000       0.00000       13.5278       15.8513       15.5927       15.7690       13.0262       9.97798       7.84144       5.41750       3.55792       2.00320       1.20907      0.601401      0.289801      0.106282     0.0397944     0.0108735    0.00270860   0.000462494       0.00000       0.00000       0.00000       0.00000       0.00000       0.00000       0.00000       0.00000       0.00000       0.00000       0.00000       0.00000       0.00000       0.00000       0.00000       0.00000       0.00000       0.00000
   9  22 3644.8753    2.2756  3.4519 11.1058 -0.0109  0.0911   0.0509   0.2423    0.0937   0.0000   426.5947      -3.87875      -12.0212       16.0911      -2.31560       1.01053       5.45393       5.88544      -1.50765      -2.05096       2.91280     -0.648181      0.785205     0.0664383     0.0339373     0.0124068    0.00196501  -0.000925621       0.00000       0.00000       0.00000       0.00000       0.00000       0.00000       0.00000       0.00000       0.00000       0.00000       0.00000       0.00000       0.00000       0.00000       0.00000       0.00000       0.00000       0.00000       15.8273       18.9335       19.1521       17.0588       15.5783       12.1861       8.87172       6.34111       3.99693       2.36220       1.34813      0.619369      0.306096      0.113927     0.0437927     0.0135281    0.00322280   0.000497238       0.00000       0.00000       0.00000       0.00000       0.00000       0.00000       0.00000       0.00000       0.00000       0.00000       0.00000       0.00000       0.00000       0.00000       0.00000       0.00000       0.00000       0.00000
   9  23 3783.9610    1.7896  4.8347 10.8020 -0.0028  0.1232   0.0371   0.3179    0.0811   0.0000   439.3154       18.9940       5.36829       38.5794       16.7690     0.0514076       2.93448     -0.185454       8.24481       2.08449     -0.293916     -0.669289     0.0877757      0.188788     0.0622232    -0.0160279   -0.00209607   0.000221314       0.00000       0.00000       0.00000       0.00000       0.00000       0.00000       0.00000       0.00000       0.00000       0.00000       0.00000       0.00000       0.00000       0.00000       0.00000       0.00000       0.00000       0.00000       20.0678       25.5629       26.3704       23.3473       20.2810       16.4331       12.2276       8.51862       5.34293       3.29905       1.88177      0.838399      0.465546      0.170722     0.0647394     0.0197593    0.00455681   0.000725882       0.00000       0.00000       0.00000       0.00000       0.00000       0.00000       0.00000       0.00000       0.00000       0.00000       0.00000       0.00000       0.00000       0.00000       0.00000       0.00000       0.00000       0.00000
   9  24 3923.4427    1.5490  6.1156 10.2218 -0.0071  0.1389   0.0279   0.3740    0.0861   0.0000   432.9991      -33.2667      -8.57540    -0.0556682       3.37493       3.35110      -13.9409      -12.9964     -0.581698      -1.30009       2.02789       1.06394      0.699362     -0.242128     -0.178342   -0.00732770   -0.00827599  -5.09559e-05       0.00000       0.00000       0.00000       0.00000       0.00000       0.00000       0.00000       0.00000       0.00000       0.00000       0.00000       0.00000       0.00000       0.00000       0.00000       0.00000       0.00000       0.00000       22.2068       28.2526       28.1060       26.7411       22.7240       18.6491       13.2740       9.70824       6.13689       3.79153       2.09950       1.02020      0.494323      0.194324     0.0710242     0.0221447    0.00504395   0.000865310       0.00000       0.00000       0.00000       0.00000       0.00000       0.00000       0.00000       0.00000       0.00000       0.00000       0.00000       0.00000       0.00000       0.00000       0.00000       0.00000       0.00000       0.00000
   9  26 4202.3986    1.0833  8.7098  9.8127 -0.0084  0.2020   0.0208   0.5546    0.0702   0.0000   444.2942      -57.2339       26.5245      -3.65930       4.10849       17.5721       3.27737      -8.06227     -0.326967      -6.68214       5.92839      0.677718     0.0441398     -0.168538     -0.209287    -0.0413650     0.0211520    0.00115369       0.00000       0.00000       0.00000       0.00000       0.00000       0.00000       0.00000       0.00000       0.00000       0.00000       0.00000       0.00000       0.00000       0.00000       0.00000       0.00000       0.00000       0.00000       33.3039       42.1744       43.7349       40.3136       33.5735       27.4619       19.9072       14.2898       9.09613       5.72406       3.05792       1.69357      0.711337      0.321734      0.109098     0.0336463    0.00746744    0.00121954       0.00000       0.00000       0.00000       0.00000       0.00000       0.00000       0.00000       0.00000       0.00000       0.00000       0.00000       0.00000       0.00000       0.00000       0.00000       0.00000       0.00000       0.00000
   9  29 4622.6213    0.5707 13.6142  9.4480 -0.0249  0.4365   0.0152   1.0842    0.0552   0.0000   545.8124       25.2630       43.1321      -33.9241      -39.1815       51.4090       59.6293      -30.6740      -25.3644       28.1036       19.4611      -5.80057     -0.521435     -0.884474   -0.00753672   -0.00100832    -0.0153933   -0.00460413       0.00000       0.00000       0.00000       0.00000       0.00000       0.00000       0.00000       0.00000       0.00000       0.00000       0.00000       0.00000       0.00000       0.00000       0.00000       0.00000       0.00000       0.00000       72.0873       92.9189       93.1603       86.9916       74.7924       60.6500       45.5097       32.3713       21.9365       13.6232       7.56468       4.20021       1.77608      0.778205      0.260039     0.0743797     0.0167496    0.00269717       0.00000       0.00000       0.00000       0.00000       0.00000       0.00000       0.00000       0.00000       0.00000       0.00000       0.00000       0.00000       0.00000       0.00000       0.00000       0.00000       0.00000       0.00000
  10  11 2162.8703    0.7985  0.6691  8.9393 -0.0112  0.0376   0.0341   0.0838    0.2614   0.0000   436.0642       7.50796       4.25094       2.08833      -1.58917      0.282902       7.69095      0.163752     -0.973695     0.0126568       1.04806      0.292881      0.121467     -0.111245    -0.0775485   -0.00289943    0.00210596    0.00110913  -0.000272347   3.01824e-06       0.00000       0.00000       0.00000       0.00000       0.00000       0.00000       0.00000       0.00000       0.00000       0.00000       0.00000       0.00000       0.00000       0.00000       0.00000       0.00000       5.92829       7.58680       6.59245       5.97454       5.37328       4.99246       4.28048       2.92976       1.99810       1.09271      0.631446      0.333164      0.155888     0.0812097     0.0317760     0.0129567    0.00447776    0.00117894   0.000307770   5.31129e-05       0.00000       0.00000       0.00000       0.00000       0.00000       0.00000       0.00000       0.00000       0.00000       0.00000       0.00000       0.00000       0.00000       0.00000       0.00000       0.00000
  10  14 2578.5986    1.7671  0.9284 10.8900 -0.0061  0.0419   0.0661   0.0971    0.1507   0.0000   424.5251     -0.481280       4.12819      -5.04771       5.81269     -0.372237      -5.54201      0.755923       1.85666       4.09153     -0.784950     -0.171940     -0.275376     -0.143173    -0.0568993    0.00205496   -0.00210532  -0.000860018  -0.000753555   4.49656e-05       0.00000       0.00000       0.00000       0.00000       0.00000       0.00000       0.00000       0.00000       0.00000       0.00000       0.00000       0.00000       0.00000       0.00000       0.00000       0.00000       6.20287       7.60198       7.97454       7.55641       6.69709       5.30916       4.09298       2.98050       2.02504       1.34358      0.807002      0.415898      0.241633     0.0973001     0.0493471     0.0163868    0.00592958    0.00164483   0.000378621   5.73009e-05       0.00000       0.00000       0.00000       0.00000       0.00000       0.00000       0.00000       0.00000       0.00000       0.00000       0.00000       0.00000       0.00000       0.00000       0.00000       0.00000
  10  15 2716.9882    2.5172  0.8835 10.9667 -0.0009  0.0404   0.0915   0.0933    0.1758   0.0000   441.0331      -14.1740       4.35903      0.192917       7.51712      0.351344      0.567710     -0.295390     -0.237901      0.197582      0.494507     0.0969243    -0.0260186     -0.150104    -0.0501393     0.0354471     0.0113621   0.000198788  -0.000226302   5.36063e-05       0.00000       0.00000       0.00000       0.00000       0.00000       0.00000       0.00000       0.00000       0.00000       0.00000       0.00000       0.00000       0.00000       0.00000       0.00000       0.00000       6.22824       7.09585       7.16917       6.94568       6.58686       5.28844       3.59718       2.39773       1.80040       1.34051      0.830602      0.414248      0.197685     0.0931145     0.0400647     0.0151267    0.00513637    0.00141383   0.000324294   5.19536e-05       0.00000       0.00000       0.00000       0.00000       0.00000       0.00000       0.00000       0.00000       0.00000       0.00000       0.00000       0.00000       0.00000       0.00000       0.00000       0.00000
  10  17 2994.3934    3.9355  0.7731 11.8690  0.0010  0.0344   0.1461   0.0796    0.1698   0.0000   445.4348       1.71433       7.54356      -3.09796      -1.00507       8.93852      -4.81781       1.80248     -0.481574     -0.318395      0.133369     -0.339962     0.0243233     0.0279928    0.00206822   -0.00831353    0.00144725   0.000355911  -0.000151112   2.34954e-05       0.00000       0.00000       0.00000       0.00000       0.00000       0.00000       0.00000       0.00000       0.00000       0.00000       0.00000       0.00000       0.00000       0.00000       0.00000       0.00000       5.11097       6.19201       6.66249       6.21537       5.39105       4.28784       3.20955       2.32881       1.58302       1.06109      0.649073      0.364860      0.163312     0.0970096     0.0336575     0.0142366    0.00462529    0.00133719   0.000297716   4.57922e-05       0.00000       0.00000       0.00000       0.00000       0.00000       0.00000       0.00000       0.00000       0.00000       0.00000       0.00000       0.00000       0.00000       0.00000       0.00000       0.00000
  10  18 3132.9146    3.8204  0.8616 12.1661 -0.0049  0.0434   0.1387   0.0884    0.1654   0.0000   428.2230      -10.9555       12.7182       1.95609     -0.130794      -6.64453      -1.22004      0.467203     -0.301102       1.57837      -1.37984     -0.229617      0.186251     -0.100449    -0.0303336    0.00565274    0.00570310  -0.000951164  -0.000356645   8.00267e-06       0.00000       0.00000       0.00000       0.00000       0.00000       0.00000       0.00000       0.00000       0.00000       0.00000       0.00000       0.00000       0.00000       0.00000       0.00000       0.00000       5.85976       8.34952       8.44915       7.16597       7.11214       5.38994       4.01729       3.34656       1.85793       1.50504      0.853711      0.435618      0.303409     0.0860270     0.0637327     0.0176446    0.00629044    0.00213880   0.000429512   6.57322e-05       0.00000       0.00000       0.00000       0.00000       0.00000       0.00000       0.00000       0.00000       0.00000       0.00000       0.00000       0.00000       0.00000       0.00000       0.00000       0.00000
  10  19 3271.1650    3.7397  1.0894 12.1699 -0.0028  0.0694   0.1251   0.0982    0.1919   0.0000   447.9766       5.18983       8.13916       12.1122      -3.04062      -11.7389      -6.05629      0.636064       2.64164      0.399266     -0.915826     -0.165832      0.385761     0.0365497     0.0302173     0.0139341    0.00894849    0.00155697  -0.000158819   8.18088e-05       0.00000       0.00000       0.00000       0.00000       0.00000       0.00000       0.00000       0.00000       0.00000       0.00000       0.00000       0.00000       0.00000       0.00000       0.00000       0.00000       8.03027       13.3178       11.3502       11.4770       10.7598       7.05343       7.73977       3.77495       3.58291       1.72330       1.07483      0.682566      0.262320      0.178675     0.0497838     0.0287113    0.00907632    0.00205833   0.000813852   0.000120651       0.00000       0.00000       0.00000       0.00000       0.00000       0.00000       0.00000       0.00000       0.00000       0.00000       0.00000       0.00000       0.00000       0.00000       0.00000       0.00000
  10  20 3410.0185    3.0924  1.8974 11.6935 -0.0010  0.0617   0.0789   0.1446    0.1106   0.0000   436.9105       27.3594       43.6465      -5.34994      -13.2069       1.80693       14.9404       7.63154      -6.46091      -1.78565      0.447007      0.457562      0.224828  -0.000260396    -0.0876554    -0.0203618    0.00612569    0.00399742    0.00126159  -2.80158e-07       0.00000       0.00000       0.00000       0.00000       0.00000       0.00000       0.00000       0.00000       0.00000       0.00000       0.00000       0.00000       0.00000       0.00000       0.00000       0.00000       9.46008       11.3373       11.7587       10.8837       10.2062       7.92707       6.22764       4.70946       3.03538       2.08810       1.07624      0.694763      0.349415      0.151883     0.0661315     0.0265397    0.00790786    0.00266671   0.000577071   8.17490e-05       0.00000       0.00000       0.00000       0.00000       0.00000       0.00000       0.00000       0.00000       0.00000       0.00000       0.00000       0.00000       0.00000       0.00000       0.00000       0.00000
  10  21 3548.9966    2.5614  2.8966 11.3010 -0.0006  0.0733   0.0546   0.2038    0.0850   0.0000   426.8808      -3.59589       23.8223      -8.57077      -3.68133      -3.16763      -4.41292       5.52574      -2.45721      -1.78656       1.98558     0.0130654     -0.133021     -0.138995   -0.00820137     0.0112791     0.0126715   -0.00163895   0.000822698   5.49155e-05       0.00000       0.00000       0.00000       0.00000       0.00000       0.00000       0.00000       0.00000       0.00000       0.00000       0.00000       0.00000       0.00000       0.00000       0.00000       0.00000       10.9499       13.7502       13.6508       13.2198       11.6767       9.71492       7.44376       5.34086       3.85814       2.30720       1.46461      0.776364      0.426121      0.183268     0.0834299     0.0299529     0.0110041    0.00288919   0.000698386   0.000109398       0.00000       0.00000       0.00000       0.00000       0.00000       0.00000       0.00000       0.00000       0.00000       0.00000       0.00000       0.00000       0.00000       0.00000       0.00000       0.00000
  10  22 3688.3957    2.0324  3.6364 11.1402 -0.0131  0.0982   0.0436   0.2421    0.0746   0.0000   422.5234       21.0795       34.8704      -17.0247      -4.20914       16.3268      -12.6330      -10.0938     -0.853407       2.06136     -0.508282     -0.945696      0.374474     -0.127811      0.130665    0.00259758   -0.00101378    0.00779025   0.000752142   0.000351541       0.00000       0.00000       0.00000       0.00000       0.00000       0.00000       0.00000       0.00000       0.00000       0.00000       0.00000       0.00000       0.00000       0.00000       0.00000       0.00000       14.4966       18.7764       18.3502       17.9256       15.2975       13.1049       9.87400       7.34392       4.86715       3.38771       1.83766       1.18385      0.500314      0.297439      0.100639     0.0480393     0.0136235    0.00424718   0.000886765   0.000152106       0.00000       0.00000       0.00000       0.00000       0.00000       0.00000       0.00000       0.00000       0.00000       0.00000       0.00000       0.00000       0.00000       0.00000       0.00000       0.00000
  10  23 3827.8523    1.6704  5.2087 10.6392 -0.0040  0.1242   0.0315   0.3203    0.0704   0.0000   445.6228      -34.8090       30.3800       35.0177      -33.2248       13.2497       4.02101     -0.212324       5.12889      -2.22333       1.48898      0.746014     -0.621763     -0.260115     -0.137054     0.0431990     0.0138351   0.000470961   -0.00128345   5.81298e-05       0.00000       0.00000       0.00000       0.00000       0.00000       0.00000       0.00000       0.00000       0.00000       0.00000       0.00000       0.00000       0.00000       0.00000       0.00000       0.00000       17.1994       21.9135       22.8849       21.7196       19.2138       15.6562       12.3746       9.24316       6.29241       4.04694       2.48772       1.40168      0.762976      0.351583      0.157900     0.0570341     0.0191678    0.00537648    0.00119403   0.000182498       0.00000       0.00000       0.00000       0.00000       0.00000       0.00000       0.00000       0.00000       0.00000       0.00000       0.00000       0.00000       0.00000       0.00000       0.00000       0.00000
  10  24 3967.3861    1.4618  6.7382 10.1996 -0.0043  0.1371   0.0246   0.3955    0.0677   0.0000   414.1082      -5.53108       5.29180       14.2242      -14.7984      -21.3182      -4.14877       5.77710       8.19235      -1.64809      -3.04737       1.88421     -0.359574     -0.241245     0.0956266      0.133319    -0.0227216    -0.0121641   -0.00346365  -0.000272404       0.00000       0.00000       0.00000       0.00000       0.00000       0.00000       0.00000       0.00000       0.00000       0.00000       0.00000       0.00000       0.00000       0.00000       0.00000       0.00000       20.5834       25.3478       25.8649       25.5909       21.9324       18.3734       14.2241       10.3990       7.04473       4.79339       2.80524       1.60131      0.794906      0.400472      0.164717     0.0652187     0.0205572    0.00587781    0.00126571   0.000201123       0.00000       0.00000       0.00000       0.00000       0.00000       0.00000       0.00000       0.00000       0.00000       0.00000       0.00000       0.00000       0.00000       0.00000       0.00000       0.00000
  10  27 4387.9928    0.8385 12.3020  9.4630 -0.0048  0.2797   0.0172   0.7609    0.0674   0.0000   457.1953       16.5669       59.7659      -35.4937      0.826187       5.90514       30.3201      -64.3064     -0.139322       38.3228      -2.25429      -14.2847      0.945542       2.51357      0.626163     -0.200188    -0.0723788     0.0268439    0.00552301   -0.00160746       0.00000       0.00000       0.00000       0.00000       0.00000       0.00000       0.00000       0.00000       0.00000       0.00000       0.00000       0.00000       0.00000       0.00000       0.00000       0.00000       41.3407       53.6480       54.5161       51.1807       45.2963       38.3704       29.9812       21.8199       15.3983       9.87221       5.91439       3.48084       1.75476      0.875566      0.356419      0.143297     0.0459950     0.0124428    0.00274701   0.000417617       0.00000       0.00000       0.00000       0.00000       0.00000       0.00000       0.00000       0.00000       0.00000       0.00000       0.00000       0.00000       0.00000       0.00000       0.00000       0.00000
  11  11 2199.7741    0.8582  0.6416  9.4711 -0.0021  0.0367   0.0348   0.0770    0.1555   0.0000   444.2124       3.52179       3.05665       3.32533      0.921699      -3.57306      -1.67472       2.84079     -0.221927     -0.496443    -0.0411307      0.716917      0.316493      0.102406     0.0341456   -0.00745748   0.000888587    0.00130956   0.000280395  -0.000398592   0.000118318  -2.23574e-05       0.00000       0.00000       0.00000       0.00000       0.00000       0.00000       0.00000       0.00000       0.00000       0.00000       0.00000       0.00000       0.00000       0.00000       4.46180       6.29297       6.12695       5.82110       4.91702       4.47639       3.24967       2.58760       1.68609       1.14334      0.756953      0.431151      0.228926      0.104998     0.0653220     0.0226360     0.0110813    0.00370483    0.00130352   0.000357510   7.64381e-05   1.39191e-05       0.00000       0.00000       0.00000       0.00000       0.00000       0.00000       0.00000       0.00000       0.00000       0.00000       0.00000       0.00000       0.00000       0.00000
  11  12 2340.0214    1.1808  0.7898 10.0022 -0.0124  0.0419   0.0469   0.0854    0.2535   0.0000   445.0238      -7.77318      -11.0779      -2.42643       2.67247      0.406231      -4.41811       1.38062       3.05976     -0.858159      -1.08127    0.00543927     0.0106228     0.0412647    -0.0740060     0.0572574     0.0202579   -0.00147383   -0.00111982  -0.000247270   7.69037e-05   2.67301e-05       0.00000       0.00000       0.00000       0.00000       0.00000       0.00000       0.00000       0.00000       0.00000       0.00000       0.00000       0.00000       0.00000       0.00000       5.55356       7.06637       7.56356       6.99886       5.70561       5.27534       4.20536       2.86120       2.17970       1.45523      0.829593      0.490119      0.293058      0.148838     0.0639603     0.0325991     0.0137035    0.00495230    0.00148744   0.000396438   8.83894e-05   1.45206e-05       0.00000       0.00000       0.00000       0.00000       0.00000       0.00000       0.00000       0.00000       0.00000       0.00000       0.00000       0.00000       0.00000       0.00000
  11  13 2478.4725    1.4824  0.9772 10.3173 -0.0283  0.0430   0.0585   0.0956    0.3399   0.0000   444.4772       6.64844       14.7578      -6.60859      -2.34288       4.38594      -2.88957       7.53149      -2.31350      0.304524       2.15968     0.0421211      0.223724    -0.0738045     0.0756674    0.00967745   -0.00543126   0.000984279  -0.000304064  -0.000213847  -2.15541e-05  -1.71175e-05       0.00000       0.00000       0.00000       0.00000       0.00000       0.00000       0.00000       0.00000       0.00000       0.00000       0.00000       0.00000       0.00000       0.00000       6.49550       6.88917       7.22906       7.03575       6.87182       5.72812       4.09062       3.29990       2.24470       1.56592       1.09578      0.632073      0.334757      0.173928     0.0795212     0.0358091     0.0127081    0.00476353    0.00151460   0.000413323   8.01171e-05   1.15865e-05       0.00000       0.00000       0.00000       0.00000       0.00000       0.00000       0.00000       0.00000       0.00000       0.00000       0.00000       0.00000       0.00000       0.00000
  11  15 2756.1231    2.7134  0.6230 11.6731  0.0006  0.0305   0.1126   0.0677    0.1318   0.0000   438.5978      -7.46393       3.86218      -3.38152      -7.45145      -3.03100      -3.75827      -1.23397       1.47209     -0.653795     -0.443153      0.677914     -0.161433    -0.0889816    -0.0576748    0.00450646   0.000614201   -0.00166378   -0.00186630  -0.000573531  -6.72146e-05  -4.70369e-06       0.00000       0.00000       0.00000       0.00000       0.00000       0.00000       0.00000       0.00000       0.00000       0.00000       0.00000       0.00000       0.00000       0.00000       4.63595       5.27351       5.75376       5.59847       5.01822       3.70350       3.02766       2.32193       1.66902      0.987329      0.617848      0.402124      0.219128      0.118081     0.0606204     0.0226055    0.00886038    0.00321391    0.00102946   0.000272326   6.23365e-05   8.45293e-06       0.00000       0.00000       0.00000       0.00000       0.00000       0.00000       0.00000       0.00000       0.00000       0.00000       0.00000       0.00000       0.00000       0.00000
  11  17 3034.4635    4.1838  0.8152 11.8547  0.0034  0.0349   0.1459   0.0775    0.2012   0.0000   441.1676       4.68198       8.53964      -1.66327     -0.168752     -0.163206     -0.798036       3.77224      -1.35697       1.69041      0.348559      0.549301     -0.283907     0.0499422    -0.0578684    -0.0359315    0.00566178    0.00187284  -0.000385158   9.37943e-05   2.80620e-05   1.36495e-05       0.00000       0.00000       0.00000       0.00000       0.00000       0.00000       0.00000       0.00000       0.00000       0.00000       0.00000       0.00000       0.00000       0.00000       4.82471       6.06969       6.10805       5.68858       5.62104       4.62039       3.48033       2.63450       1.90486       1.27647      0.890144      0.488887      0.277582      0.149728     0.0544224     0.0328221     0.0104562    0.00400540    0.00142017   0.000368076   8.28841e-05   1.19591e-05       0.00000       0.00000       0.00000       0.00000       0.00000       0.00000       0.00000       0.00000       0.00000       0.00000       0.00000       0.00000       0.00000       0.00000
  11  19 3312.2316    3.5888  1.3777 11.9117  0.0091  0.0527   0.1028   0.1134    0.1580   0.0000   427.0947       2.45321       11.4272       6.36106       6.17483      -11.1599      -2.86425     -0.828513     -0.939853      -1.90248      0.542968      0.566546      0.340782     0.0299092     -0.232364     0.0575211     0.0214041   -0.00187405   -0.00128270   0.000100249  -2.13350e-05  -7.35630e-07       0.00000       0.00000       0.00000       0.00000       0.00000       0.00000       0.00000       0.00000       0.00000       0.00000       0.00000       0.00000       0.00000       0.00000       8.93444       11.3242       11.4892       10.4292       8.71113       7.54817       6.05898       4.32701       3.00517       1.93464       1.10936      0.625889      0.369817      0.171155     0.0916166     0.0362008     0.0175768    0.00572642    0.00177870   0.000455226   9.98256e-05   1.57727e-05       0.00000       0.00000       0.00000       0.00000       0.00000       0.00000       0.00000       0.00000       0.00000       0.00000       0.00000       0.00000       0.00000       0.00000
  11  20 3451.3564    2.8761  2.2129 11.5328 -0.0098  0.0643   0.0686   0.1520    0.0981   0.0000   418.5315       13.8426       30.8152       5.59720       10.1431      -17.3505      -3.67691      -1.17091       6.76360      -2.54876      -1.33038      0.308841     -0.823061     -0.402197    -0.0204827      0.215689   -0.00530878    -0.0152867   0.000677234    0.00100667  -0.000187011  -1.76220e-05       0.00000       0.00000       0.00000       0.00000       0.00000       0.00000       0.00000       0.00000       0.00000       0.00000       0.00000       0.00000       0.00000       0.00000       9.30555       11.8331       10.7570       10.6643       9.61881       8.71400       6.97826       5.30613       3.65285       2.50161       1.54102      0.892096      0.483477      0.240329      0.115957     0.0517627     0.0209389    0.00748395    0.00235910   0.000678654   0.000145827   2.39152e-05       0.00000       0.00000       0.00000       0.00000       0.00000       0.00000       0.00000       0.00000       0.00000       0.00000       0.00000       0.00000       0.00000       0.00000
  11  21 3590.8730    2.2972  3.1246 11.2404 -0.0051  0.0765   0.0477   0.1993    0.0759   0.0000   450.9681       6.28602       24.1034       50.4366       5.50509      -24.2610     -0.290984       11.4287      -11.0451       5.76755       3.45482      -3.22534      0.245421      0.805866     -0.211839    -0.0647873     0.0253498   -0.00911107   -0.00238700  -0.000622123   0.000216879  -4.10670e-05       0.00000       0.00000       0.00000       0.00000       0.00000       0.00000       0.00000       0.00000       0.00000       0.00000       0.00000       0.00000       0.00000       0.00000       10.4794       13.1277       13.9207       12.9756       11.7832       9.83134       7.86699       6.02919       4.18584       2.78790       1.83399       1.05538      0.590054      0.307567      0.153112     0.0677368     0.0274115    0.00961947    0.00314382   0.000837710   0.000178055   2.57541e-05       0.00000       0.00000       0.00000       0.00000       0.00000       0.00000       0.00000       0.00000       0.00000       0.00000       0.00000       0.00000       0.00000       0.00000
  11  22 3730.6090    1.9885  4.3704 10.6929 -0.0018  0.1029   0.0366   0.2441    0.0791   0.0000   429.5999       31.0102      -39.0191       30.5430       38.5289      -15.4345      -1.32284       3.39089       4.02909      0.883214      0.812283     -0.551984     0.0389519      0.315488     -0.391481     0.0728510     0.0402820   -0.00243308   -0.00208970   -0.00194619   0.000292886   1.35876e-05       0.00000       0.00000       0.00000       0.00000       0.00000       0.00000       0.00000       0.00000       0.00000       0.00000       0.00000       0.00000       0.00000       0.00000       13.2953       17.8529       17.8834       18.3107       15.1317       13.0287       10.5655       7.81307       5.80447       3.70566       2.19877       1.36670      0.784124      0.403551      0.200515     0.0839034     0.0357999     0.0133398    0.00411321    0.00107658   0.000248598   3.98868e-05       0.00000       0.00000       0.00000       0.00000       0.00000       0.00000       0.00000       0.00000       0.00000       0.00000       0.00000       0.00000       0.00000       0.00000
  11  23 3870.5641    1.6297  5.5610 10.3938 -0.0061  0.1171   0.0282   0.3117    0.0720   0.0000   449.7616     -0.510017       8.64629      -1.46308       11.1955      -12.6463       13.7278       8.21279     -0.308411      -8.51450    -0.0203527      0.875606       1.62932      0.422802     -0.461205     -0.142999     0.0336111     0.0350573    0.00456484   0.000690975  -0.000288089   7.98093e-06       0.00000       0.00000       0.00000       0.00000       0.00000       0.00000       0.00000       0.00000       0.00000       0.00000       0.00000       0.00000       0.00000       0.00000       16.1462       20.5705       21.1222       19.7575       18.5763       14.9982       12.3431       9.16857       6.77832       4.29983       2.82870       1.63888      0.941548      0.486021      0.237996      0.102908     0.0416010     0.0149588    0.00496187    0.00127973   0.000289091   3.93373e-05       0.00000       0.00000       0.00000       0.00000       0.00000       0.00000       0.00000       0.00000       0.00000       0.00000       0.00000       0.00000       0.00000       0.00000
  11  24 4010.4796    1.3582  6.8013 10.1169 -0.0025  0.1375   0.0232   0.3755    0.0703   0.0000   444.8853      -10.3918       16.7080       13.1137       14.3108      -16.0370       20.3961      -7.38032       18.8932      -9.00281      -1.49835     -0.590515      -1.05875       1.23737      0.607642     0.0135466    -0.0283169    0.00835608   -0.00579766   -0.00313834   6.43876e-05  -3.06854e-05       0.00000       0.00000       0.00000       0.00000       0.00000       0.00000       0.00000       0.00000       0.00000       0.00000       0.00000       0.00000       0.00000       0.00000       18.4376       23.5730       25.0331       23.3563       21.2651       18.2684       14.2131       11.1035       7.76829       5.30243       3.35303       1.93380       1.13096      0.588134      0.273921      0.127939     0.0513391     0.0181502    0.00602868    0.00163646   0.000332329   4.89245e-05       0.00000       0.00000       0.00000       0.00000       0.00000       0.00000       0.00000       0.00000       0.00000       0.00000       0.00000       0.00000       0.00000       0.00000
  11  25 4151.4081    1.0943  8.4237  9.8901 -0.0091  0.1742   0.0191   0.4748    0.0646   0.0000   448.5174       42.9576       26.0973      -52.3374      -31.5390       41.5301       16.8967       10.9920      -11.6812      -6.60205      -6.60522       6.63640       1.95518      -1.99452    -0.0806683      0.276541      0.151897    0.00993805    0.00151742  -0.000595521  -0.000128111   5.22642e-05       0.00000       0.00000       0.00000       0.00000       0.00000       0.00000       0.00000       0.00000       0.00000       0.00000       0.00000       0.00000       0.00000       0.00000       23.7982       29.7197       30.8659       29.6826       26.4635       23.0449       19.0760       13.7207       10.2702       6.78505       4.49127       2.57724       1.51081      0.751471      0.382064      0.165470     0.0706575     0.0243974    0.00791457    0.00192633   0.000428650   6.06509e-05       0.00000       0.00000       0.00000       0.00000       0.00000       0.00000       0.00000       0.00000       0.00000       0.00000       0.00000       0.00000       0.00000       0.00000
  12  12 2376.2710    1.2664  0.8060 10.1793 -0.0101  0.0386   0.0467   0.0850    0.1763   0.0000   439.0867       1.49376       5.51599      0.991313      -1.71302       7.08725      -3.46299      -4.81896    0.00696917      0.262907       1.93285     0.0121536     -0.228055      0.290235    -0.0612129    -0.0105472    -0.0103775    0.00564304    0.00347987    0.00146585  -0.000742682   6.88430e-05   1.94007e-05  -2.18087e-07       0.00000       0.00000       0.00000       0.00000       0.00000       0.00000       0.00000       0.00000       0.00000       0.00000       0.00000       0.00000       4.79335       6.56749       5.79134       6.67646       5.33095       4.95681       3.64041       3.07762       2.06445       1.42366       1.01080      0.619504      0.356536      0.186485      0.108209     0.0458224     0.0257620    0.00832530    0.00370716    0.00111530   0.000377587   9.31928e-05   1.90410e-05   3.92012e-06       0.00000       0.00000       0.00000       0.00000       0.00000       0.00000       0.00000       0.00000       0.00000       0.00000       0.00000       0.00000
  12  13 2515.4323    1.8433  0.8353 10.1688 -0.0050  0.0384   0.0691   0.0810    0.3963   0.0000   434.6233      -11.0909       4.75243       5.75752     0.0255866     -0.546137      -2.49723      -2.72867       2.91158     0.0890193      -1.19786      -1.13902     -0.254691     0.0349092    -0.0165824    -0.0406522   -0.00377876    0.00818854   0.000448501   -0.00138140   4.52966e-05   3.96286e-05   2.02431e-05  -5.84536e-07       0.00000       0.00000       0.00000       0.00000       0.00000       0.00000       0.00000       0.00000       0.00000       0.00000       0.00000       0.00000       4.72230       6.00195       6.31963       5.88214       5.04925       4.79820       3.93195       2.84294       2.42100       1.45542      0.958412      0.642237      0.342829      0.204470     0.0990340     0.0596218     0.0201251     0.0106609    0.00366302    0.00153999   0.000404081   9.18637e-05   2.14351e-05   3.16804e-06       0.00000       0.00000       0.00000       0.00000       0.00000       0.00000       0.00000       0.00000       0.00000       0.00000       0.00000       0.00000
  12  14 2654.5853    2.2283  0.8392 11.1582 -0.0222  0.0512   0.0896   0.0780    0.2954   0.0000   438.1256       6.64290       2.64506       1.85577      -9.47496      -2.03326     -0.766209       5.78700       1.30358       2.46449     -0.348781      0.420090      0.172870      0.185565    -0.0906125    -0.0228900    0.00992512  -0.000868265    -0.0100510   -0.00131948  -1.84572e-05   0.000109452  -3.17421e-05   9.30723e-08       0.00000       0.00000       0.00000       0.00000       0.00000       0.00000       0.00000       0.00000       0.00000       0.00000       0.00000       0.00000       7.05133       8.13933       7.89288       8.94520       8.67662       5.87568       4.42086       3.71611       3.17598       2.06868       1.14415      0.695536      0.504019      0.323956      0.160937     0.0893426     0.0267153     0.0138044    0.00427614    0.00161997   0.000450179   9.88893e-05   2.63610e-05   3.64200e-06       0.00000       0.00000       0.00000       0.00000       0.00000       0.00000       0.00000       0.00000       0.00000       0.00000       0.00000       0.00000
  12  15 2794.4287    2.8173  0.8482 11.6573  0.0051  0.0369   0.0938   0.0757    0.1789   0.0000   427.3368      -4.69030       18.1178       1.81580       4.59188      -10.1564      -8.77481       3.20314       3.28242      -2.11090     -0.775730      0.592926      0.152469     0.0455054    -0.0920912    -0.0419295   -0.00103887     0.0157750   -0.00311885   -0.00145938  -0.000161060  -4.29822e-05  -1.37579e-05  -5.77427e-06       0.00000       0.00000       0.00000       0.00000       0.00000       0.00000       0.00000       0.00000       0.00000       0.00000       0.00000       0.00000       4.82396       5.93248       6.40358       6.26578       5.69839       4.49704       3.89637       2.77066       2.09279       1.41765      0.913795      0.617057      0.358381      0.195048      0.106425     0.0564977     0.0223606     0.0100897    0.00370535    0.00127978   0.000361442   9.45111e-05   2.08994e-05   2.81253e-06       0.00000       0.00000       0.00000       0.00000       0.00000       0.00000       0.00000       0.00000       0.00000       0.00000       0.00000       0.00000
  12  17 3073.6994    3.9338  0.8769 12.1847 -0.0021  0.0356   0.1354   0.0846    0.1669   0.0000   433.8424       5.29086       4.76591       1.70956       5.86308      -3.34332      -9.48735      0.869509       1.47739      -3.16613      0.482675      0.299284     -0.176834    -0.0468933     0.0988537     0.0128794    -0.0264474   -0.00329591   -0.00175225   0.000163370   0.000293554  -2.69607e-05  -3.07267e-06   1.04610e-06       0.00000       0.00000       0.00000       0.00000       0.00000       0.00000       0.00000       0.00000       0.00000       0.00000       0.00000       0.00000       4.23487       5.60319       5.63969       5.40773       5.26581       4.14411       3.62767       2.64005       2.11612       1.31375      0.968224      0.590835      0.321486      0.215037     0.0983910     0.0527488     0.0230858     0.0102154    0.00315140    0.00135661   0.000399986   9.51619e-05   2.32067e-05   3.09469e-06       0.00000       0.00000       0.00000       0.00000       0.00000       0.00000       0.00000       0.00000       0.00000       0.00000       0.00000       0.00000
  12  18 3213.2102    3.9182  1.1088 12.0359  0.0009  0.0413   0.1226   0.0969    0.1950   0.0000   441.5623       2.80011       5.78430       3.44516       1.80914      -3.61526      -1.18436     0.0189520    -0.0212257      -1.15127      0.810765    -0.0685176      0.437025      0.223337     0.0410213     0.0331014    -0.0206318     0.0104004    0.00204567   -0.00109911   0.000212738   0.000214377  -3.51022e-05  -7.22392e-06       0.00000       0.00000       0.00000       0.00000       0.00000       0.00000       0.00000       0.00000       0.00000       0.00000       0.00000       0.00000       5.29807       6.48479       6.69196       6.95059       6.26900       5.05366       3.94598       3.11831       2.29159       1.64840       1.00988      0.644682      0.398624      0.233728      0.117438     0.0573588     0.0243869     0.0106804    0.00391293    0.00137063   0.000396577   0.000108209   2.22152e-05   3.43215e-06       0.00000       0.00000       0.00000       0.00000       0.00000       0.00000       0.00000       0.00000       0.00000       0.00000       0.00000       0.00000
  12  19 3352.6086    3.3449  1.5970 11.6806 -0.0005  0.0525   0.0834   0.1173    0.1263   0.0000   444.7416      -5.74259      -8.24417      -10.9896       6.24613      -4.00649      -11.9143     -0.828893       5.29643     -0.182367      -1.13314     -0.375235     -0.446380      0.283756      0.192968     -0.106320    -0.0272182     0.0138535    0.00295753   -0.00308541  -0.000272209   2.24303e-05  -7.27190e-05  -7.17595e-07       0.00000       0.00000       0.00000       0.00000       0.00000       0.00000       0.00000       0.00000       0.00000       0.00000       0.00000       0.00000       6.28646       8.78042       8.70120       8.97584       7.36017       6.79701       5.57193       4.24790       3.14059       2.07529       1.48890      0.814173      0.519314      0.274215      0.152029     0.0656423     0.0363713     0.0137223    0.00580080    0.00185742   0.000634565   0.000148723   3.31834e-05   5.22129e-06       0.00000       0.00000       0.00000       0.00000       0.00000       0.00000       0.00000       0.00000       0.00000       0.00000       0.00000       0.00000
  12  20 3492.2859    2.8071  2.2942 11.3895 -0.0115  0.0642   0.0616   0.1465    0.0969   0.0000   442.1640    -0.0944481       25.6331      -10.6053      -6.62864       9.23382       3.16524      -8.95504       3.96659       5.42622      -3.22015      0.595332      0.516971   -0.00229025     0.0419697     0.0338774    -0.0608045    -0.0176128     0.0129326   0.000545629  -0.000628451  -0.000349064   3.09531e-06   6.80765e-06       0.00000       0.00000       0.00000       0.00000       0.00000       0.00000       0.00000       0.00000       0.00000       0.00000       0.00000       0.00000       8.13551       10.2957       11.0213       10.3848       9.87660       7.54983       6.51869       5.02440       3.56661       2.61174       1.64822       1.02887      0.644752      0.359483      0.193852     0.0942249     0.0427862     0.0181119    0.00710104    0.00222747   0.000687716   0.000191615   3.88593e-05   4.99611e-06       0.00000       0.00000       0.00000       0.00000       0.00000       0.00000       0.00000       0.00000       0.00000       0.00000       0.00000       0.00000
  12  21 3632.1918    2.2628  3.6184 10.8056 -0.0010  0.0795   0.0409   0.1982    0.0779   0.0000   437.4352       2.29106       24.6998       2.16229      -2.42240     -0.685411       2.64634      -9.22684      -8.04923      0.114570       5.25251      0.243931     -0.411841     -0.469004     0.0309218     0.0885522    -0.0949255  -0.000913554     0.0113255   -0.00259692   -0.00106839  -0.000187064   3.45475e-05   2.48508e-08       0.00000       0.00000       0.00000       0.00000       0.00000       0.00000       0.00000       0.00000       0.00000       0.00000       0.00000       0.00000       9.94256       11.7372       13.1490       12.7715       11.4121       10.1385       7.75356       6.51460       4.58691       3.20380       2.20591       1.41507      0.817568      0.463827      0.247482      0.122815     0.0573816     0.0230858    0.00877824    0.00306978   0.000928571   0.000233324   4.27972e-05   6.40669e-06       0.00000       0.00000       0.00000       0.00000       0.00000       0.00000       0.00000       0.00000       0.00000       0.00000       0.00000       0.00000
  12  22 3772.4200    1.8355  4.7626 10.6144 -0.0052  0.0980   0.0320   0.2505    0.0698   0.0000   434.2407      -29.8421       20.5034       7.90530      -9.29862       12.3972       2.44182       7.48361      -3.02837      -1.21481      -2.42868      -1.77914      0.225035      0.433586    -0.0483472     -0.121378    0.00669996     0.0625121    0.00368382   -0.00533156   -0.00293256   0.000195211   6.56684e-05   7.22412e-06       0.00000       0.00000       0.00000       0.00000       0.00000       0.00000       0.00000       0.00000       0.00000       0.00000       0.00000       0.00000       12.0836       15.6764       16.5057       15.6351       14.6106       12.6632       10.1927       8.00047       5.86746       4.14772       2.79568       1.74974       1.05015      0.603834      0.301134      0.160390     0.0661199     0.0312830     0.0111078    0.00394911    0.00119490   0.000305008   6.13647e-05   8.49994e-06       0.00000       0.00000       0.00000       0.00000       0.00000       0.00000       0.00000       0.00000       0.00000       0.00000       0.00000       0.00000
  12  23 3912.5692    1.5546  6.2637 10.2981 -0.0035  0.1214   0.0257   0.3221    0.0665   0.0000   456.2544      -15.8117       19.8706       7.53496       8.57191      -6.17813       11.1976      -8.16029       16.7781       14.8729       1.06094      -2.33251    -0.0421187     -0.121269      0.980211     -0.149100     -0.224418     0.0576867   -0.00564680   -0.00169068   -0.00190747   0.000965217  -2.95054e-05  -5.25100e-06       0.00000       0.00000       0.00000       0.00000       0.00000       0.00000       0.00000       0.00000       0.00000       0.00000       0.00000       0.00000       15.3044       19.5247       20.9780       19.2728       18.1066       15.5380       12.8889       10.0892       7.58330       5.11961       3.54773       2.12761       1.32183      0.740835      0.383172      0.205670     0.0843483     0.0394492     0.0139364    0.00487215    0.00151879   0.000365901   7.52284e-05   9.83719e-06       0.00000       0.00000       0.00000       0.00000       0.00000       0.00000       0.00000       0.00000       0.00000       0.00000       0.00000       0.00000
  12  24 4053.0922    1.3097  7.9888  9.8930 -0.0033  0.1428   0.0205   0.3880    0.0703   0.0000   447.8299      -17.0480      -14.6722       32.6364       19.9699      -48.6845      -4.30172       16.5626      -4.41436      -7.67431       3.13482    -0.0897057       1.24517       1.61286     -0.429405     0.0162958    -0.0100724    0.00719023     0.0346481    0.00277499   -0.00103953   2.28635e-05   2.71930e-06  -6.70900e-06       0.00000       0.00000       0.00000       0.00000       0.00000       0.00000       0.00000       0.00000       0.00000       0.00000       0.00000       0.00000       17.3339       23.3224       23.1595       23.6858       21.1042       18.3305       14.7009       11.8501       8.64447       6.01165       4.11422       2.48629       1.55888      0.861003      0.461935      0.225820      0.103112     0.0430419     0.0164837    0.00543781    0.00174546   0.000434422   8.94283e-05   1.34736e-05       0.00000       0.00000       0.00000       0.00000       0.00000       0.00000       0.00000       0.00000       0.00000       0.00000       0.00000       0.00000
  12  26 4335.0553    0.9123 11.5300  9.5302 -0.0082  0.2204   0.0163   0.6087    0.0637   0.0000   432.4370       11.9748       51.8299       3.38101      -51.9695      -12.4102       53.3532      -16.9940      -1.25167      -3.68681      -10.9072       1.60051       1.58480      0.162422      0.110628      0.937594      0.101276    -0.0449109    -0.0613278    -0.0150562  -0.000215931   0.000515549  -0.000212893  -2.28473e-05       0.00000       0.00000       0.00000       0.00000       0.00000       0.00000       0.00000       0.00000       0.00000       0.00000       0.00000       0.00000       27.0258       34.2928       37.4135       35.2722       32.9032       28.2733       23.4021       18.2289       13.5120       9.58807       6.46475       4.11533       2.48738       1.42137      0.757521      0.381989      0.174162     0.0745843     0.0279824    0.00954329    0.00280857   0.000702438   0.000138226   1.84183e-05       0.00000       0.00000       0.00000       0.00000       0.00000       0.00000       0.00000       0.00000       0.00000       0.00000       0.00000       0.00000
  12  27 4475.9231    0.7259 14.1436  9.4871 -0.0058  0.3144   0.0144   0.8393    0.0542   0.0000   388.3669       103.130       11.9758       12.0070       45.1913       18.8689      -117.434       21.1726       28.8067      -15.9950       4.68028      -2.00893       5.20817      -1.65346      -1.39258     -0.120924     0.0605527     0.0721316     0.0175602    0.00479851   -0.00355583  -0.000549897  -0.000281131   3.40474e-05       0.00000       0.00000       0.00000       0.00000       0.00000       0.00000       0.00000       0.00000       0.00000       0.00000       0.00000       0.00000       39.0790       49.3156       53.2890       51.7988       46.0108       41.1028       34.3325       25.4755       19.4028       13.6565       9.52629       6.11528       3.64050       2.12921       1.08599      0.558281      0.253000      0.110286     0.0405307     0.0141338    0.00397119   0.000948472   0.000193226   2.67031e-05       0.00000       0.00000       0.00000       0.00000       0.00000       0.00000       0.00000       0.00000       0.00000       0.00000       0.00000       0.00000
  13  12 2411.8242    1.3153  0.9964 10.1739  0.0045  0.0549   0.0432   0.0930    0.1475   0.0000   442.1536       4.86269       16.4117      -1.75004      -2.38934       6.01460      -4.95637     -0.245345      -2.07343       1.51214     -0.800611     0.0448048      -1.19762      0.103306      0.139132     0.0166305    -0.0195773    0.00269486    -0.0102013   -0.00107947   -0.00191056  -0.000285919  -6.11061e-05  -9.43605e-06   1.82503e-06  -1.59238e-07       0.00000       0.00000       0.00000       0.00000       0.00000       0.00000       0.00000       0.00000       0.00000       0.00000       8.12668       9.02351       7.76433       8.47344       8.31493       6.98210       5.70780       5.16272       4.31465       3.18991       1.67874      0.984751      0.627974      0.442594      0.255744      0.134822     0.0602498     0.0227291    0.00967882    0.00372886    0.00128409   0.000432722   0.000101597   3.26471e-05   5.86247e-06   9.49476e-07       0.00000       0.00000       0.00000       0.00000       0.00000       0.00000       0.00000       0.00000       0.00000       0.00000
  13  13 2551.6291    1.8231  1.0663 10.4306 -0.0056  0.0408   0.0588   0.1032    0.2777   0.0000   437.0145      -3.87910       6.43098      -7.13027      -1.62305      -5.36910      -5.00724     -0.643053      -3.43279       1.06355     -0.165565     -0.765460     -0.434199      0.161622     -0.231300    -0.0983506     0.0135320    0.00169392    0.00298711    0.00326825   -0.00100106  -0.000633951  -4.63745e-05   5.06399e-05   7.00170e-06  -4.73670e-07       0.00000       0.00000       0.00000       0.00000       0.00000       0.00000       0.00000       0.00000       0.00000       0.00000       4.97628       6.29895       6.52076       6.74493       6.06288       4.81297       4.10835       3.44134       2.47687       1.70463       1.16628      0.783991      0.464183      0.275891      0.155852     0.0839773     0.0436252     0.0196824    0.00874008    0.00311589    0.00110963   0.000369919   0.000109171   2.84268e-05   5.63804e-06   8.12257e-07       0.00000       0.00000       0.00000       0.00000       0.00000       0.00000       0.00000       0.00000       0.00000       0.00000
  13  14 2691.5621    2.3873  0.7527 11.1151 -0.0179  0.0447   0.1150   0.0725    0.3080   0.0000   439.5071       7.40771       5.11362      -2.65216      -3.69110       11.4356      -1.78847       2.87973      -2.50828      0.405005      -1.84792      0.579236     -0.378831     -0.227826     0.0467592      0.187593   -0.00301422     0.0131825    0.00127883   -0.00316695  -0.000150545  -0.000133751   0.000120766   2.96590e-05  -9.98917e-06  -4.70243e-07       0.00000       0.00000       0.00000       0.00000       0.00000       0.00000       0.00000       0.00000       0.00000       0.00000       5.76047       6.22320       5.79375       8.88654       6.58327       4.25819       4.68908       4.24384       2.97710       1.48192       1.29531       1.00967      0.616289      0.276938      0.153069      0.119288     0.0620382     0.0283623     0.0105169    0.00370269    0.00129570   0.000341232   0.000117374   2.43583e-05   6.44980e-06   8.97902e-07       0.00000       0.00000       0.00000       0.00000       0.00000       0.00000       0.00000       0.00000       0.00000       0.00000
  13  15 2832.0785    2.6593  0.9039 11.8584 -0.0183  0.0508   0.1014   0.0925    0.2295   0.0000   433.2188      0.727893       17.4977       9.37579       3.38163       6.86910      -4.86131      -1.90806      -7.28760     -0.330139      0.361677     -0.429311     -0.236633     -0.359569     -0.224934     0.0803876      0.104173    -0.0114149    -0.0194491    0.00559421    0.00202219  -0.000436392  -0.000170911  -1.03159e-05   1.31063e-05   1.81561e-07       0.00000       0.00000       0.00000       0.00000       0.00000       0.00000       0.00000       0.00000       0.00000       0.00000       5.03669       7.52012       6.33539       8.42855       6.07954       6.20951       4.85823       4.02852       2.78785       2.10296       1.53260      0.876063      0.628155      0.340630      0.238286     0.0944540     0.0650787     0.0220178     0.0141017    0.00408875    0.00191122   0.000448323   0.000156079   3.47077e-05   7.67899e-06   1.44254e-06       0.00000       0.00000       0.00000       0.00000       0.00000       0.00000       0.00000       0.00000       0.00000       0.00000
  13  16 2972.4991    3.4946  0.6986 12.4177 -0.0219  0.0318   0.1251   0.0640    0.1507   0.0000   437.5290      -7.67415       11.0398       3.39929       7.04642      -1.98615       3.35264       3.40353     -0.989834      0.881550      0.582473     0.0594635      0.247233    -0.0387802    0.00537508     0.0430082    -0.0150458    -0.0351871    0.00849785   -0.00374035   0.000861626   0.000388805  -2.90103e-05  -8.05243e-07  -1.51769e-06  -1.65935e-06       0.00000       0.00000       0.00000       0.00000       0.00000       0.00000       0.00000       0.00000       0.00000       0.00000       4.22219       5.39913       5.73299       5.49826       4.74009       4.18014       3.45974       2.78105       1.89371       1.39090      0.968660      0.567638      0.356883      0.209088      0.108698     0.0589368     0.0279202     0.0138964    0.00618846    0.00256158   0.000837560   0.000275082   8.50646e-05   2.04695e-05   3.78309e-06   6.07908e-07       0.00000       0.00000       0.00000       0.00000       0.00000       0.00000       0.00000       0.00000       0.00000       0.00000
  13  17 3112.3701    3.9786  0.8436 12.4749  0.0034  0.0412   0.1316   0.0734    0.1420   0.0000   443.2843     -0.760941       9.11830      -7.02860       2.01542      0.566686      -1.56697      -1.09581      0.525063     -0.791735     0.0696603      0.798195     0.0141681    0.00630278     0.0547455    -0.0873412     0.0239735    -0.0103654   -0.00591339    0.00148057    0.00146085  -5.21278e-05  -0.000238741   3.04158e-05   3.00638e-06  -1.96543e-07       0.00000       0.00000       0.00000       0.00000       0.00000       0.00000       0.00000       0.00000       0.00000       0.00000       4.04636       6.29735       6.04004       5.64075       5.77962       4.53189       4.10490       3.08301       2.31101       1.76269       1.15814      0.738384      0.499293      0.246924      0.162464     0.0754902     0.0356847     0.0192078    0.00689671    0.00318220    0.00129126   0.000365626   0.000131287   3.35956e-05   7.21200e-06   9.56109e-07       0.00000       0.00000       0.00000       0.00000       0.00000       0.00000       0.00000       0.00000       0.00000       0.00000
  13  18 3252.2637    3.6302  1.1472 12.3339 -0.0062  0.0525   0.1127   0.0989    0.1588   0.0000   433.4495     -0.512815       17.1545     0.0357680      -4.03331     -0.899750      -2.40797       1.82714      -1.42641      -1.79813     -0.564084     -0.466334      0.389417      0.133333     -0.177714    -0.0165354     0.0485391    -0.0205776   -0.00345614   -0.00206043   0.000646980  -0.000496188  -9.86953e-05   1.10089e-05   1.03296e-07  -9.49865e-07       0.00000       0.00000       0.00000       0.00000       0.00000       0.00000       0.00000       0.00000       0.00000       0.00000       7.47493       7.13737       6.31677       8.41560       9.16102       6.71333       4.13544       3.89818       3.72913       2.74200       1.52442      0.850402      0.665885      0.486722      0.293713      0.149724     0.0698283     0.0257728     0.0103219    0.00345277    0.00131437   0.000410784   0.000119280   3.01406e-05   5.72024e-06   7.75775e-07       0.00000       0.00000       0.00000       0.00000       0.00000       0.00000       0.00000       0.00000       0.00000       0.00000
  13  19 3392.2645    3.1827  1.7981 11.6988 -0.0061  0.0549   0.0767   0.1207    0.1137   0.0000   437.5457      0.178960       11.8561       5.47000       11.1402      -1.65500     -0.748100       1.62724       3.85025       1.73136      0.604817      -2.00198      0.307186   -0.00331129     -0.440027     -0.217530    -0.0144279     0.0295024    -0.0108861     0.0104388   -0.00113475   -0.00124983  -0.000182836   3.60900e-05  -3.54266e-06   1.55965e-06       0.00000       0.00000       0.00000       0.00000       0.00000       0.00000       0.00000       0.00000       0.00000       0.00000       6.13139       8.33770       8.12581       8.53866       7.52960       6.84633       5.57560       4.43271       3.15659       2.50836       1.67714       1.06433      0.733476      0.390921      0.253137      0.115135     0.0632071     0.0271801     0.0131891    0.00481271    0.00199764   0.000536072   0.000173110   4.20614e-05   8.14258e-06   1.28619e-06       0.00000       0.00000       0.00000       0.00000       0.00000       0.00000       0.00000       0.00000       0.00000       0.00000
  13  20 3532.4543    2.6450  2.5799 11.2929 -0.0069  0.0627   0.0532   0.1496    0.0851   0.0000   438.0125      -7.69358       13.4194      -4.91063       3.62441      -6.71991      -2.43037       7.93251      0.912838      -3.66453      -1.25973    -0.0441965       1.59102     -0.440547     0.0735195     -0.111998     -0.154374    -0.0101354     0.0121999    0.00386593   -0.00115645   0.000678753   0.000186522  -6.14926e-05  -3.45513e-06  -2.39273e-07       0.00000       0.00000       0.00000       0.00000       0.00000       0.00000       0.00000       0.00000       0.00000       0.00000       7.22718       8.90877       9.82217       9.20092       8.96060       7.85193       6.25647       5.19108       3.83543       2.77371       1.98028       1.28297      0.807189      0.482822      0.264338      0.141582     0.0687488     0.0325525     0.0138197    0.00560529    0.00201111   0.000688914   0.000205569   5.06209e-05   9.30054e-06   1.21432e-06       0.00000       0.00000       0.00000       0.00000       0.00000       0.00000       0.00000       0.00000       0.00000       0.00000
  13  21 3673.0176    2.1864  3.8774 10.8116 -0.0035  0.0800   0.0384   0.2041    0.0729   0.0000   449.6698      -4.22919       15.2786       15.4919       25.1082     -0.103086      -1.58028      -3.59520      -9.80597       1.70239       2.46811      -1.46308       1.24620     -0.468624     -0.739624     0.0359246      0.245028    -0.0636059   -0.00892714    0.00124724    0.00192583   -0.00151769   0.000218861  -3.75945e-05  -6.92214e-06  -2.86661e-06       0.00000       0.00000       0.00000       0.00000       0.00000       0.00000       0.00000       0.00000       0.00000       0.00000       9.72065       12.2889       13.0352       12.8407       12.2075       10.2082       7.95453       6.80906       5.12429       3.68408       2.41949       1.62609       1.01374      0.624064      0.358406      0.192425     0.0995286     0.0432115     0.0193049    0.00718488    0.00267605   0.000895280   0.000256340   6.44306e-05   1.16573e-05   1.61330e-06       0.00000       0.00000       0.00000       0.00000       0.00000       0.00000       0.00000       0.00000       0.00000       0.00000
  13  22 3813.6143    1.7366  5.5036 10.3627 -0.0050  0.0996   0.0267   0.2721    0.0660   0.0000   416.1526      -7.63520       17.4246       12.6714      -15.9215       1.61510      -2.48780      -2.58293      -1.63492      -1.05978       7.35373       2.41816      -1.54951     -0.494095      -1.03214     -0.342545      0.188794     0.0233259    0.00708321     0.0103299   -0.00286139   -0.00140207   0.000456121  -0.000141422  -7.08885e-06   1.70955e-06       0.00000       0.00000       0.00000       0.00000       0.00000       0.00000       0.00000       0.00000       0.00000       0.00000       11.3430       14.5254       15.9713       15.1518       14.5363       12.2261       10.3783       8.37575       6.20440       4.64428       3.15022       2.10984       1.32520      0.765097      0.458119      0.235818      0.115563     0.0595031     0.0236470    0.00979299    0.00359119    0.00113223   0.000336065   8.42955e-05   1.58721e-05   1.99722e-06       0.00000       0.00000       0.00000       0.00000       0.00000       0.00000       0.00000       0.00000       0.00000       0.00000
  13  23 3954.0426    1.4801  6.6083 10.1591 -0.0017  0.1182   0.0234   0.3148    0.0669   0.0000   453.5543      -5.05478       9.97897       30.0246       54.5044      -20.7274      -11.0605       1.13096       10.1428     -0.724919      -1.98805      -1.70477      -1.02265       1.51706     -0.959200     0.0232701     0.0516382    -0.0798179     0.0422142    0.00962941   -0.00451194   -0.00126432   0.000170480   0.000285170  -9.97877e-07  -2.59816e-06       0.00000       0.00000       0.00000       0.00000       0.00000       0.00000       0.00000       0.00000       0.00000       0.00000       13.7681       17.4166       19.0384       18.4076       17.0541       15.0333       12.0684       10.0061       7.46451       5.33932       3.82944       2.48059       1.55238      0.954756      0.541004      0.283546      0.144348     0.0674379     0.0301147     0.0116189    0.00419579    0.00140475   0.000405387   9.43958e-05   1.76063e-05   2.39700e-06       0.00000       0.00000       0.00000       0.00000       0.00000       0.00000       0.00000       0.00000       0.00000       0.00000
  13  25 4236.4806    1.0187 10.7783  9.6702 -0.0068  0.1870   0.0167   0.5383    0.0606   0.0000   425.7942       59.9633       9.91557       4.87521       39.5200       32.0057      -53.6258      -14.5418      -4.15135       8.43308      -4.62372      -8.68812      -4.28837      0.480809      0.603508     -0.614486     -0.477407     -0.268241    0.00236878     0.0320701     0.0112394  -0.000456592  -0.000286774   6.76883e-05  -4.77426e-05   4.21099e-06       0.00000       0.00000       0.00000       0.00000       0.00000       0.00000       0.00000       0.00000       0.00000       0.00000       21.4517       27.5089       29.1805       28.5616       27.0120       23.8212       19.4547       15.7722       11.8252       8.71100       6.13780       4.16757       2.64146       1.55540      0.936605      0.471330      0.254183      0.114415     0.0520805     0.0189899    0.00734486    0.00226087   0.000651921   0.000154864   2.90331e-05   3.94452e-06       0.00000       0.00000       0.00000       0.00000       0.00000       0.00000       0.00000       0.00000       0.00000       0.00000
  13  26 4377.5998    0.8797 13.7411  9.4573 -0.0056  0.2494   0.0148   0.6766    0.0596   0.0000   413.9937      -8.49701       87.9502      -68.2444       49.6422       20.7201       25.5959       8.66781      -11.6811       4.80131       14.1742       5.80126      -1.11265      -1.47969      -2.28072     -0.204048      0.852501    -0.0104722     -0.140464    -0.0267103    0.00706004   -0.00198659   0.000339641  -0.000140046  -3.74836e-05   8.14381e-07       0.00000       0.00000       0.00000       0.00000       0.00000       0.00000       0.00000       0.00000       0.00000       0.00000       28.5957       37.6815       40.4618       37.8396       37.2570       31.1259       27.1216       20.8022       16.0133       11.9338       8.09641       5.63722       3.48649       2.11230       1.22975      0.643469      0.330832      0.155725     0.0679935     0.0265579    0.00986744    0.00314470   0.000857852   0.000214411   4.14319e-05   5.02233e-06       0.00000       0.00000       0.00000       0.00000       0.00000       0.00000       0.00000       0.00000       0.00000       0.00000
  13  27 4519.6421    0.6853 13.6923  9.4457 -0.0163  0.3079   0.0132   0.7734    0.0497   0.0000   504.9903       28.5304      -10.3544      -11.4445       20.2934       15.3379      0.594813      -64.4867      -48.7679       2.62796      -48.4482       4.38632       11.7922       6.05223      -1.24622      -2.04002    -0.0312167      0.178026    0.00861817    -0.0455488    -0.0312600  -0.000405725    0.00105637   8.10487e-05  -9.14354e-07  -2.78181e-06       0.00000       0.00000       0.00000       0.00000       0.00000       0.00000       0.00000       0.00000       0.00000       0.00000       34.2012       44.7583       47.4575       45.9527       44.3852       37.9007       33.6101       25.5105       20.1202       14.8113       10.3200       7.11867       4.38229       2.72813       1.55761      0.826469      0.432249      0.197018     0.0894661     0.0342177     0.0125657    0.00400465    0.00106719   0.000262635   5.21893e-05   6.45035e-06       0.00000       0.00000       0.00000       0.00000       0.00000       0.00000       0.00000       0.00000       0.00000       0.00000
  14   9 2017.0141    0.6407  0.4053  9.1529 -0.0068  0.0320   0.0298   0.0516    0.0821   0.0000   434.3078      -1.25866       11.5945       2.29010      -5.35723      -2.00024       3.81218      0.983423      -3.20373     -0.381159       1.59406      0.220168     -0.330041     -0.331461      0.116704     0.0140316     0.0205694     0.0100378    -0.0200214   -0.00234953    0.00252687  -0.000222605  -0.000311763  -0.000123907   1.55620e-05   5.90017e-06  -1.08827e-07   1.63227e-07       0.00000       0.00000       0.00000       0.00000       0.00000       0.00000       0.00000       0.00000       3.31504       4.30501       4.42173       3.51859       4.82337       3.58548       3.39991       2.51341       1.65340       1.51805      0.997247      0.771847      0.525056      0.287253      0.195522     0.0842720     0.0502443     0.0236730    0.00900681    0.00544750    0.00180071   0.000748687   0.000316764   7.07464e-05   2.56317e-05   7.45891e-06   1.31103e-06   1.31287e-07       0.00000       0.00000       0.00000       0.00000       0.00000       0.00000       0.00000       0.00000
  14  12 2446.6963    1.4978  0.8765 10.5345 -0.0078  0.0421   0.0482   0.0809    0.1155   0.0000   437.6471       4.90971       17.9327      -3.19916       4.14743       4.57219       4.33249       1.28932     -0.537574      -1.65781      -1.75935    -0.0500684      0.545104     -0.148692     -0.299388    -0.0472364     0.0484314    -0.0228596    -0.0185900   -0.00874909    0.00374784  -0.000427729  -7.33241e-05  -0.000170473  -8.18083e-07   1.82503e-06   6.35433e-07   2.63991e-07       0.00000       0.00000       0.00000       0.00000       0.00000       0.00000       0.00000       0.00000       4.20440       6.22646       5.96705       6.06112       5.41880       4.73366       4.45471       3.29807       2.89860       1.92083       1.43224      0.913450      0.630894      0.336696      0.228057      0.114743     0.0631112     0.0357919     0.0132039    0.00804956    0.00249776    0.00115909   0.000421903   0.000121646   3.68239e-05   7.58260e-06   1.82183e-06   2.42186e-07       0.00000       0.00000       0.00000       0.00000       0.00000       0.00000       0.00000       0.00000
  14  14 2728.0866    2.4900  0.9855 10.8557  0.0002  0.0439   0.0805   0.0840    0.3119   0.0000   444.1192       2.38125       6.59082      -2.05655      -6.54108      -1.94373     -0.988508      0.340182     0.0625526      -3.01749      0.643736       1.45697      0.322233     0.0179483     -0.249922     -0.125642     0.0191969     0.0698897     0.0286861   -0.00480475   -0.00395489    0.00148758   0.000418365  -4.64190e-05   1.91153e-05  -7.91992e-06  -2.80794e-06  -1.13076e-07       0.00000       0.00000       0.00000       0.00000       0.00000       0.00000       0.00000       0.00000       4.98089       6.04078       6.07692       6.31148       7.03721       5.29096       4.25396       3.38166       2.92182       2.43095       1.51155      0.924710      0.643839      0.382231      0.304468      0.150080     0.0828179     0.0408123     0.0147630    0.00834250    0.00253153    0.00111760   0.000448786   0.000105770   3.81424e-05   9.50276e-06   1.80705e-06   2.03084e-07       0.00000       0.00000       0.00000       0.00000       0.00000       0.00000       0.00000       0.00000
  14  15 2869.1907    3.1493  0.7361 11.9476 -0.0134  0.0472   0.1126   0.0697    0.2102   0.0000   436.9399       9.26149       17.1712       1.66205      -1.44516       3.85720      -2.08028      -1.80767      -3.19422      -2.26743     -0.891705      0.684736     0.0989420     0.0819182      0.219518   -0.00543934    -0.0485166     0.0109209   -0.00327646   -0.00837159  -0.000491964   0.000122753  -0.000186650   3.47424e-05   3.31486e-06   8.56335e-07  -1.32307e-06   4.11865e-08       0.00000       0.00000       0.00000       0.00000       0.00000       0.00000       0.00000       0.00000       3.53392       6.67983       5.84001       6.00578       5.82058       4.79289       4.16215       3.57018       2.31628       2.07552       1.27921      0.877693      0.632660      0.304085      0.245143      0.103817     0.0757080     0.0276939     0.0191646    0.00609565    0.00348799   0.000974602   0.000478337   0.000101641   4.06568e-05   1.02385e-05   2.00297e-06   3.09900e-07       0.00000       0.00000       0.00000       0.00000       0.00000       0.00000       0.00000       0.00000
  14  16 3010.0594    3.8478  0.8071 11.8657 -0.0008  0.0309   0.1247   0.0764    0.3156   0.0000   438.4870      0.377883       4.67125       3.81578      -5.89627       2.35411       5.82084      -4.20307      -2.73012       1.25623       1.13447       1.17784      0.100498    -0.0984110     -0.171319     0.0513651      0.131539    0.00250015   -0.00796425   -0.00332006    0.00200217   0.000783553   0.000107125  -0.000113560   1.84051e-05   3.36118e-06   7.83869e-07  -3.85623e-08       0.00000       0.00000       0.00000       0.00000       0.00000       0.00000       0.00000       0.00000       3.24928       4.32880       4.34853       4.57154       4.10686       3.49158       3.30146       2.39073       1.98993       1.39394       1.02666      0.692005      0.426594      0.282361      0.158884     0.0934014     0.0476786     0.0231266     0.0119523    0.00488191    0.00219895   0.000804846   0.000271709   9.15052e-05   2.32484e-05   5.66582e-06   1.29087e-06   1.65709e-07       0.00000       0.00000       0.00000       0.00000       0.00000       0.00000       0.00000       0.00000
  14  17 3150.4638    3.5973  0.9214 12.7567 -0.0197  0.0379   0.1232   0.0893    0.1544   0.0000   432.9746       8.29519       19.4000       4.46006      -3.21004       2.64449      -6.50478       2.07680     -0.595012     -0.643118       2.57170      -1.48948      0.270539      0.302268     -0.127380      0.203280      0.112927     0.0214322    -0.0136723  -0.000230143    0.00472426  -3.40604e-05   0.000142760   2.72974e-05  -3.11132e-05  -5.81913e-06   6.30969e-07  -4.92118e-08       0.00000       0.00000       0.00000       0.00000       0.00000       0.00000       0.00000       0.00000       4.19695       5.21487       5.23667       5.37422       4.87083       4.62651       3.48559       3.12706       2.41791       1.77929       1.27347      0.821784      0.498005      0.342032      0.196690      0.113643     0.0614979     0.0293849     0.0128928    0.00621088    0.00243322   0.000900032   0.000313339   0.000107794   2.82913e-05   6.36440e-06   1.14519e-06   1.96394e-07       0.00000       0.00000       0.00000       0.00000       0.00000       0.00000       0.00000       0.00000
  14  18 3290.7433    3.7335  1.3574 11.8775 -0.0038  0.0434   0.0966   0.1062    0.1902   0.0000   445.9986      -3.96844       5.87870      -7.57125      -1.43357       2.71268      -4.84278      -7.56331       3.90525      0.852910     -0.147534     -0.731892      0.542103      0.311731     -0.175539     0.0815660      0.137229     0.0239601    -0.0191258    0.00373850  -0.000257369   -0.00164110  -0.000263242   0.000163862  -5.63706e-05   2.85794e-06   1.35237e-06   1.17436e-07       0.00000       0.00000       0.00000       0.00000       0.00000       0.00000       0.00000       0.00000       4.49581       5.97054       6.16247       6.29972       5.50221       5.09361       4.52611       3.39336       2.75704       2.10884       1.43800      0.942764      0.628849      0.387003      0.229692      0.126389     0.0705926     0.0321252     0.0164614    0.00665045    0.00322241    0.00119355   0.000438946   0.000127300   3.48776e-05   8.27998e-06   1.71463e-06   2.35060e-07       0.00000       0.00000       0.00000       0.00000       0.00000       0.00000       0.00000       0.00000
  14  19 3431.3612    2.9283  1.9733 11.6275 -0.0092  0.0562   0.0650   0.1229    0.1111   0.0000   431.4368      -8.79408       5.15712       2.02015      -2.30752      -11.8632      -5.67338     -0.904583      -2.85388      0.835734       1.91677       2.69459      0.260038     -0.724185      0.103465      0.268239      0.150562    -0.0375963    -0.0117215    -0.0176802   0.000211931    0.00549761  -0.000544217  -5.59919e-05   9.33312e-05   2.56869e-05  -7.49867e-08  -7.49031e-08       0.00000       0.00000       0.00000       0.00000       0.00000       0.00000       0.00000       0.00000       5.91023       7.51711       8.28173       8.09873       7.71256       6.56055       5.60741       4.69029       3.25639       2.51082       1.82939       1.28705      0.821697      0.512771      0.304687      0.165125     0.0895504     0.0455213     0.0219904     0.0102610    0.00411949    0.00153732   0.000528421   0.000164227   4.73041e-05   1.17636e-05   2.08546e-06   2.77649e-07       0.00000       0.00000       0.00000       0.00000       0.00000       0.00000       0.00000       0.00000
  14  20 3572.0277    2.5031  2.8606 11.3630 -0.0009  0.0679   0.0484   0.1597    0.0771   0.0000   437.2991       11.4767      -5.76472       15.6686       7.39862       1.90295       4.55942      -3.59585       9.39835      -4.41951       1.83331       2.66933     -0.669535     0.0530662     0.0582139      0.552533     0.0275241     0.0460092    -0.0152867   -0.00756487    0.00880246    0.00133056   0.000198037  -0.000328507  -3.28186e-05   2.03015e-05  -5.78962e-07   2.47546e-07       0.00000       0.00000       0.00000       0.00000       0.00000       0.00000       0.00000       0.00000       7.14868       9.44872       9.71399       10.0090       8.69014       8.29380       6.73628       5.72390       4.29662       3.35784       2.22848       1.59875       1.03346      0.649678      0.363777      0.226969      0.113124     0.0625725     0.0285928     0.0130103    0.00512146    0.00215919   0.000683301   0.000221665   5.68971e-05   1.41593e-05   2.41704e-06   3.76965e-07       0.00000       0.00000       0.00000       0.00000       0.00000       0.00000       0.00000       0.00000
  14  21 3713.0765    2.0129  4.1875 10.7391 -0.0068  0.0842   0.0333   0.2106    0.0693   0.0000   447.0754       15.4470       5.96202       2.91673       9.26478       1.34174      -3.64373       6.09544     -0.628654      0.235443      -2.13365       2.11768      -2.97868    -0.0942375      0.277260     -0.239381      0.144560    -0.0161621    -0.0831337     0.0230937    0.00798374   -0.00804682    0.00110623   0.000403519  -0.000136037  -2.16757e-05  -2.16143e-06  -1.43130e-07       0.00000       0.00000       0.00000       0.00000       0.00000       0.00000       0.00000       0.00000       8.61456       11.1425       12.5907       11.3916       11.2822       10.0027       8.57280       7.04664       5.51583       3.99829       2.99148       1.93425       1.34218      0.779059      0.482443      0.280634      0.137021     0.0729779     0.0368171     0.0154707    0.00640590    0.00263084   0.000877047   0.000280086   8.25947e-05   1.79763e-05   3.41665e-06   4.04008e-07       0.00000       0.00000       0.00000       0.00000       0.00000       0.00000       0.00000       0.00000
  14  22 3854.0622    1.6330  5.8034 10.3148 -0.0036  0.0970   0.0248   0.2762    0.0651   0.0000   437.0444      -5.18730       16.1183       6.55492       16.5476       2.05279      -3.70870       9.81279       8.92320      -1.39358      -4.87341      0.963991       2.85994      0.310645      -1.24895      0.334807      0.135247     0.0411187    0.00647020    0.00862542    0.00203602   -0.00273363    0.00126379  -0.000157929   0.000107116   1.09611e-05  -8.03405e-07  -3.46618e-07       0.00000       0.00000       0.00000       0.00000       0.00000       0.00000       0.00000       0.00000       10.5045       13.1978       14.2596       14.3771       13.2427       11.7789       10.1756       8.20189       6.51642       4.78684       3.47903       2.32728       1.51607      0.949120      0.575302      0.328190      0.168831     0.0872360     0.0414991     0.0186153    0.00760205    0.00297708    0.00101969   0.000323421   8.72165e-05   1.99245e-05   3.84379e-06   4.88296e-07       0.00000       0.00000       0.00000       0.00000       0.00000       0.00000       0.00000       0.00000
  14  23 3994.9900    1.3761  6.9203 10.1920 -0.0121  0.1205   0.0221   0.3322    0.0634   0.0000   456.9357       5.11788       8.08445      -31.8326      -14.1470      -10.9965      -2.61180       17.0925       5.20414      -9.91150      -12.3761       5.41241       1.88801     -0.769519     -0.603129     -0.662192     0.0862451      0.295413    -0.0269567    -0.0668053     0.0191518    0.00190734   -0.00198799  -0.000167388   0.000159460  -5.13997e-05   2.40070e-06  -4.94238e-07       0.00000       0.00000       0.00000       0.00000       0.00000       0.00000       0.00000       0.00000       13.1767       16.7218       17.9538       17.6483       16.5933       14.7036       12.9220       10.1883       8.04411       6.09184       4.39246       2.95005       1.90172       1.22027      0.725077      0.415930      0.215964      0.110917     0.0531524     0.0240267    0.00994166    0.00377520    0.00129475   0.000410250   0.000107381   2.54833e-05   4.80831e-06   5.96806e-07       0.00000       0.00000       0.00000       0.00000       0.00000       0.00000       0.00000       0.00000
  14  24 4136.7569    1.1337  9.3320  9.8652 -0.0037  0.1548   0.0179   0.4296    0.0601   0.0000   409.0980      -18.4704       30.6191       14.9243       18.2783      -1.24817      -7.29440       5.78465       11.7033       12.7655      -2.91041      0.502998      0.877329      -1.94330     0.0962538     0.0327826     -0.179385      0.132573     0.0524136    -0.0632018    0.00444528    0.00959891    0.00145981   1.44849e-05   0.000144990   6.69840e-05  -3.11069e-06   5.16858e-08       0.00000       0.00000       0.00000       0.00000       0.00000       0.00000       0.00000       0.00000       16.3130       20.9316       22.9390       22.3643       20.7661       19.0022       15.8056       13.3126       10.1719       7.66336       5.54059       3.88072       2.49648       1.60904      0.945164      0.559574      0.294132      0.150020     0.0773705     0.0322221     0.0138476    0.00520126    0.00175166   0.000556195   0.000147760   3.38701e-05   5.97926e-06   7.96747e-07       0.00000       0.00000       0.00000       0.00000       0.00000       0.00000       0.00000       0.00000
  14  25 4278.2393    0.9787 11.0922  9.5975 -0.0063  0.1849   0.0160   0.5216    0.0623   0.0000   409.2828      -33.9730       68.1578      -16.5443      -28.8875       16.2614      -55.4700      -2.09965       13.9550     -0.206996       7.00840       4.39288      -1.67433      0.356265       1.13125      -1.02412      0.420030      0.567229     -0.236586   -0.00138314    0.00294516    0.00164451   -0.00105257  -6.15923e-05  -0.000125232  -4.74903e-05   1.36760e-05   1.05914e-06       0.00000       0.00000       0.00000       0.00000       0.00000       0.00000       0.00000       0.00000       20.0446       25.8836       27.3645       26.8449       25.6085       23.0510       19.7445       15.7940       12.3521       9.38939       6.69349       4.63373       3.08591       1.90474       1.15557      0.664184      0.343790      0.180919     0.0850079     0.0382785     0.0153709    0.00615081    0.00209194   0.000637463   0.000172399   3.99085e-05   7.39739e-06   9.49907e-07       0.00000       0.00000       0.00000       0.00000       0.00000       0.00000       0.00000       0.00000
  15  12 2480.9759    1.5242  1.0459 10.2440 -0.0070  0.0394   0.0445   0.0850    0.1351   0.0000   437.4711       1.10075       12.1685       4.75041      0.831969      -1.17313      0.867904       2.70541      -2.72583      -1.89043      -3.78296      0.188188      -1.13263    -0.0807267     -0.221174      0.144715      0.161585     0.0188238    -0.0139480   -0.00733445    0.00539447    0.00300462  -0.000415025  -0.000492186   2.56757e-06  -2.07087e-05   1.34166e-05   2.70867e-06   2.67303e-07  -4.32001e-08       0.00000       0.00000       0.00000       0.00000       0.00000       0.00000       3.93890       5.14315       5.42031       5.47173       4.73220       4.86658       3.90512       3.26927       2.72790       1.82866       1.55879       1.01394      0.689424      0.433494      0.288073      0.143658     0.0920854     0.0466002     0.0233653     0.0112104    0.00523680    0.00237422   0.000872942   0.000311925   0.000121745   3.52683e-05   9.73383e-06   1.79584e-06   3.66316e-07   5.25926e-08       0.00000       0.00000       0.00000       0.00000       0.00000       0.00000
  15  13 2622.3608    1.9182  0.8297 11.1274 -0.0150  0.0335   0.0711   0.0896    0.1129   0.0000   430.8996       7.83647       6.40299       18.3486       1.05831      -3.78460       3.43808       3.73661     -0.109969     0.0827722      0.259843     0.0568682      -1.54443     -0.369044     -0.265810     0.0150058     0.0904696    -0.0323857     0.0104818   -0.00338376  -4.92849e-05   -0.00260747    0.00111611   0.000357334   3.53987e-05  -7.26701e-06   2.48890e-06  -2.01884e-06  -2.47288e-07  -2.45732e-08       0.00000       0.00000       0.00000       0.00000       0.00000       0.00000       3.64178       4.67286       5.15649       4.65685       5.03478       4.15987       3.49075       2.92468       1.97162       1.80925       1.22039      0.780616      0.628216      0.328729      0.243445      0.145066     0.0689608     0.0439943     0.0192684    0.00855483    0.00475646    0.00173375   0.000701485   0.000325184   8.17955e-05   2.39572e-05   8.47505e-06   1.93107e-06   3.02950e-07   3.32818e-08       0.00000       0.00000       0.00000       0.00000       0.00000       0.00000
  15  14 2764.1066    2.6495  0.8933 11.3817 -0.0015  0.0322   0.0784   0.0780    0.1483   0.0000   439.5175     -0.316129       7.93849       8.42803     -0.926189     -0.645330      -1.76234      -2.20962     -0.132715       1.68168      0.388180      0.165083    -0.0333939     -0.439388    -0.0171698      0.137048   -0.00974115   -0.00882943   -0.00910883   8.04992e-05   -0.00390034   -0.00106118  -3.89116e-06   0.000294202   7.76783e-05  -1.05164e-05   2.29962e-06  -6.59452e-07  -1.13753e-07  -1.20827e-09       0.00000       0.00000       0.00000       0.00000       0.00000       0.00000       3.19926       4.30194       4.63044       4.28896       4.55438       3.62118       3.23777       2.74387       2.08501       1.62780       1.16912      0.780103      0.534713      0.334030      0.203164      0.128294     0.0627789     0.0392596     0.0184646    0.00813626    0.00450427    0.00156620   0.000670413   0.000264868   7.75984e-05   2.68832e-05   7.58953e-06   1.81409e-06   3.28213e-07   3.68480e-08       0.00000       0.00000       0.00000       0.00000       0.00000       0.00000
  15  16 3047.0913    3.7054  0.7827 12.4187 -0.0094  0.0395   0.1326   0.0679    0.2208   0.0000   435.0066     -0.450924       10.1415       4.60341       3.27875      -3.18088     -0.298932      -4.45141      -2.35836      -1.06188     -0.441101      0.335558     -0.288761   -0.00766212     -0.460984    -0.0282345    0.00765669    -0.0643308    -0.0183837     0.0149951   0.000153065  -0.000687587   2.62076e-05  -0.000495039   1.31819e-05   1.88582e-05  -1.90880e-06   4.68959e-07  -2.59789e-08   5.93522e-08       0.00000       0.00000       0.00000       0.00000       0.00000       0.00000       4.00782       5.68444       6.37245       5.84110       5.70343       5.14024       4.00899       3.34858       2.64397       1.80190       1.49109      0.960340      0.625322      0.480262      0.251940      0.150454      0.101875     0.0417621     0.0264140     0.0127539    0.00460108    0.00248153    0.00105261   0.000281091   0.000118996   4.06026e-05   9.89691e-06   2.08440e-06   3.82903e-07   4.82591e-08       0.00000       0.00000       0.00000       0.00000       0.00000       0.00000
  15  17 3187.9158    3.7847  0.9432 12.3826 -0.0151  0.0427   0.1230   0.0889    0.2400   0.0000   440.9780       4.17499       7.61663      -4.36806       5.84242       5.50136      -5.00530     -0.961943      0.310079       3.54498      0.599075     0.0646684     0.0233562      0.426831    0.00254462   -0.00445903      0.119850     0.0330351    -0.0605896    -0.0210072     0.0135801    0.00280227   -0.00201180  -3.90884e-05   0.000188753  -8.12875e-06  -3.64846e-06   2.52626e-06   8.67597e-07  -1.66330e-07       0.00000       0.00000       0.00000       0.00000       0.00000       0.00000       3.85200       6.16232       5.51699       6.18280       5.42285       4.91163       4.34244       3.66758       2.97396       2.07184       1.68535      0.958698      0.822951      0.380702      0.322007      0.146152      0.103512     0.0477599     0.0281172     0.0124579    0.00612701    0.00231489    0.00102502   0.000328191   0.000134268   2.86157e-05   1.21409e-05   2.11663e-06   5.08300e-07   6.98572e-08       0.00000       0.00000       0.00000       0.00000       0.00000       0.00000
  15  18 3328.8458    3.3447  1.2484 12.5957 -0.0344  0.0446   0.0996   0.1045    0.1433   0.0000   441.1405      -18.5343       10.8675       12.3634      -5.47806      -11.3616       1.95315      -8.98127       2.68417      -3.38147     -0.271562      -1.27762      0.463269     -0.281877     -0.143622     0.0582857    -0.0178482     0.0863286    -0.0538049   -0.00184821    0.00765272    0.00201429  -0.000210458   0.000604817  -2.39222e-05  -6.82179e-05   4.41871e-06  -3.71688e-06  -1.68247e-07   4.46101e-08       0.00000       0.00000       0.00000       0.00000       0.00000       0.00000       4.57595       6.20945       6.10357       6.22021       5.24443       5.10017       4.48442       4.06251       2.98524       2.45174       1.66947       1.21162      0.725316      0.495953      0.285778      0.182770     0.0952188     0.0536934     0.0270957     0.0133803    0.00629370    0.00266518    0.00105318   0.000398246   0.000119247   3.82593e-05   8.92759e-06   2.32581e-06   3.87927e-07   6.09168e-08       0.00000       0.00000       0.00000       0.00000       0.00000       0.00000
  15  19 3469.8234    2.8379  2.0409 11.6571 -0.0072  0.0558   0.0623   0.1273    0.1169   0.0000   438.2234      -3.18585       16.0089      -6.80218      -8.73289       6.66661       6.50802       7.71340      -1.51065      0.103519       2.60180      0.477259      -1.12289      0.117916      0.408596     -0.200007    -0.0600080    -0.0646209     0.0260368   -0.00402848   -0.00165569    0.00296029  -5.25261e-05   0.000248328  -1.50873e-05  -0.000154858  -8.56206e-06   6.55429e-06  -5.91324e-07   2.51504e-08       0.00000       0.00000       0.00000       0.00000       0.00000       0.00000       5.64253       7.02461       7.83082       7.59806       7.09476       6.42745       5.64519       4.71831       3.85597       2.81681       2.10541       1.53715      0.911377      0.643007      0.404496      0.237780      0.126826     0.0768151     0.0359795     0.0169235    0.00900648    0.00353993    0.00130856   0.000513881   0.000171416   5.44228e-05   1.26302e-05   2.92556e-06   5.29628e-07   6.48286e-08       0.00000       0.00000       0.00000       0.00000       0.00000       0.00000
  15  20 3611.1012    2.2430  3.0276 11.2983 -0.0098  0.0666   0.0434   0.1776    0.0806   0.0000   453.0322       17.7733      -14.5708       13.5182      -10.1626       11.7094      -2.17450      -4.86297      -7.33077      0.348011       2.74157     -0.903211       1.53514     0.0694221     -0.267866      0.457779     0.0112113     -0.142556     0.0203544  -0.000505922   -0.00925178    0.00319669   0.000413430   -0.00152409   9.97192e-05   6.72221e-05   3.43647e-05  -6.31029e-06   1.17151e-07  -6.99028e-08       0.00000       0.00000       0.00000       0.00000       0.00000       0.00000       6.82639       8.71453       8.91939       8.91715       8.70912       7.75359       6.94591       5.60614       4.62112       3.35781       2.59379       1.76162       1.21841      0.793689      0.477168      0.279594      0.161175     0.0856678     0.0427820     0.0217587    0.00890870    0.00423046    0.00158542   0.000583462   0.000193256   5.97063e-05   1.57195e-05   3.42483e-06   6.79285e-07   8.06926e-08       0.00000       0.00000       0.00000       0.00000       0.00000       0.00000
  15  21 3752.2822    1.9773  4.9488 10.4242  0.0004  0.0852   0.0295   0.2199    0.0774   0.0000   429.1503       1.77485       24.0880      -7.52609      -14.4219       4.06203       5.36836      -1.96777      -4.63377       7.01337      -2.81034       2.05532     -0.669169     -0.857416     -0.140549     -0.294068    -0.0745063     0.0957114    -0.0122986     0.0267625    0.00763709   0.000757103  -0.000914209   0.000146212  -7.82888e-05  -0.000114061   1.20603e-05   7.62811e-06   7.93094e-07   8.29140e-09       0.00000       0.00000       0.00000       0.00000       0.00000       0.00000       8.35547       11.0796       11.5674       11.5310       11.2375       10.1505       8.49828       7.42415       5.68153       4.45757       3.21896       2.31990       1.50403       1.02477      0.624521      0.363901      0.215798      0.111234     0.0575762     0.0286385     0.0121478    0.00559871    0.00212999   0.000759954   0.000265816   8.07302e-05   2.11486e-05   5.00919e-06   8.51909e-07   1.11156e-07       0.00000       0.00000       0.00000       0.00000       0.00000       0.00000
  15  22 3893.9358    1.5828  6.3640 10.2067 -0.0026  0.1035   0.0231   0.2804    0.0657   0.0000   424.8691       12.5140       9.11380       22.5512      -4.97867      -15.0317       13.2360       2.36668      -2.70175      -4.17730     -0.174242       1.88661      0.561237     -0.281120      0.136941     0.0676137      0.246394     -0.227265      0.128865     0.0168233    -0.0308173    0.00326236    0.00320289   0.000213234  -0.000483376  -6.03584e-05   1.92576e-05   7.74468e-06   4.08536e-07  -2.28237e-07       0.00000       0.00000       0.00000       0.00000       0.00000       0.00000       10.4806       13.5953       14.5521       14.7300       13.8315       12.3511       10.9543       8.89129       6.91606       5.12652       3.96582       2.78329       1.90648       1.24544      0.767596      0.460534      0.256874      0.137805     0.0722361     0.0342147     0.0164499    0.00673582    0.00275003   0.000978920   0.000323748   9.87385e-05   2.56632e-05   5.60632e-06   1.05095e-06   1.30044e-07       0.00000       0.00000       0.00000       0.00000       0.00000       0.00000
  15  23 4035.4336    1.2770  8.9361  9.8581 -0.0050  0.1373   0.0188   0.4054    0.0671   0.0000   426.5208       7.87896       28.7492      -15.2622      -11.1202      -2.55265       7.71852      -1.30236       12.3482      -19.4032      -7.23301       2.21105       5.70893     -0.726415     -0.283029      0.398980     -0.484218      0.172756    -0.0762982     -0.126913    0.00556344    0.00729761   0.000276153   -0.00142237   0.000382802  -0.000137939  -1.66009e-05   8.79680e-06  -1.47259e-06   6.51905e-08       0.00000       0.00000       0.00000       0.00000       0.00000       0.00000       13.4729       17.2888       18.6154       18.7979       17.5284       15.9927       14.1309       11.4336       9.54722       7.01739       5.33880       3.74397       2.53769       1.63159       1.06229      0.612975      0.363888      0.190981     0.0973320     0.0515135     0.0208550    0.00997742    0.00362442    0.00135289   0.000460410   0.000132840   3.48594e-05   7.44987e-06   1.43502e-06   1.74477e-07       0.00000       0.00000       0.00000       0.00000       0.00000       0.00000
  15  24 4177.0992    1.0130  9.7564  9.8938 -0.0145  0.1732   0.0180   0.4831    0.0590   0.0000   463.4275       35.1649       29.1152       34.7689       58.6250      -12.6173       13.8408       36.5467      -7.32422      -12.4921       13.2285      -1.65996       7.68683       2.52367     -0.403071     -0.885236      0.859378      0.234548     -0.244016     0.0270577     0.0748899     0.0102278   -0.00109379   0.000706702  -0.000872616   0.000291275  -2.85098e-05   1.13899e-05  -3.06272e-06  -1.74029e-07       0.00000       0.00000       0.00000       0.00000       0.00000       0.00000       16.8427       22.5478       24.9934       24.1169       23.4882       21.0111       17.4726       15.0061       11.4856       8.89925       6.58820       4.64018       3.17962       2.10556       1.29555      0.789973      0.450782      0.248562      0.127637     0.0627900     0.0284611     0.0123327    0.00481128    0.00176596   0.000577905   0.000176176   4.62682e-05   1.02360e-05   1.74425e-06   2.19881e-07       0.00000       0.00000       0.00000       0.00000       0.00000       0.00000
  15  25 4319.1799    0.8600 11.5815  9.6503 -0.0062  0.2071   0.0153   0.5786    0.0574   0.0000   433.7598      -17.8472      0.850368       8.95542      -21.3532       13.8446       25.0960       3.55007      -2.27739       8.68652      -8.69967       10.0631       5.68259      0.139322      -1.07500      0.505657      0.717651     -0.767608     0.0153588      0.105337    -0.0537064     0.0110892    0.00559067   -0.00191722  -0.000109876  -0.000382311   7.15981e-05  -1.85877e-05   1.34674e-06  -1.41945e-07       0.00000       0.00000       0.00000       0.00000       0.00000       0.00000       19.6987       26.5513       26.8754       29.3959       26.3955       24.6703       21.2087       16.8879       14.2671       10.6270       7.97601       5.59615       3.84087       2.53480       1.58928      0.958416      0.553618      0.295445      0.153022     0.0730074     0.0331322     0.0140884    0.00571701    0.00207436   0.000696786   0.000203371   5.22083e-05   1.13803e-05   2.22280e-06   2.93802e-07       0.00000       0.00000       0.00000       0.00000       0.00000       0.00000
  15  26 4460.7417    0.7132 13.7955  9.6119 -0.0046  0.2890   0.0135   0.7535    0.0463   0.0000   442.4184      -21.0338      -4.66121       10.9293      -3.77588      -5.83990       50.3556      -50.9514       17.2980      -6.86564      0.987544      -3.41431      -5.81523      -8.22084       1.44725       1.51194       1.89030     -0.834691     0.0801987      0.299517    -0.0592733    -0.0314105   -0.00982174   0.000563912   0.000455001   0.000299151  -4.05461e-06  -1.54467e-05  -3.51339e-06   6.75429e-08       0.00000       0.00000       0.00000       0.00000       0.00000       0.00000       28.0548       34.9926       39.7915       39.5467       37.3585       33.7366       29.5628       24.1441       19.3731       15.1128       11.2802       7.80940       5.48335       3.58602       2.28001       1.37799      0.802578      0.440187      0.227771      0.111839     0.0513817     0.0219127    0.00864066    0.00310533    0.00100303   0.000290231   7.55281e-05   1.61809e-05   2.90811e-06   3.51933e-07       0.00000       0.00000       0.00000       0.00000       0.00000       0.00000
  16  13 2656.8987    2.1689  0.8423 11.1934 -0.0124  0.0376   0.0649   0.0688    0.1281   0.0000   437.8909      -2.96735       16.7542       3.09549      -6.79730      -3.57648       3.94275       1.07965      0.755580      -2.03024       1.11005     -0.778288      0.858826      0.631318     -0.389163     -0.126745      0.185428   -0.00620433   0.000704668   -0.00174064   -0.00287948   0.000586380   -0.00127987  -0.000884457   0.000332580  -5.78711e-06   3.12092e-05  -6.57893e-07   3.58575e-07   2.50803e-07  -3.17641e-08  -1.09245e-08       0.00000       0.00000       0.00000       0.00000       3.21256       4.90084       4.64784       5.03963       4.48728       4.29224       3.63818       3.15781       2.11987       2.04894       1.17381       1.06589      0.647546      0.489197      0.271224      0.182421     0.0990306     0.0601859     0.0276812     0.0170033    0.00733539    0.00356165    0.00145398   0.000694107   0.000232319   9.46119e-05   2.61652e-05   8.53584e-06   1.91905e-06   6.07911e-07   8.61822e-08   1.45074e-08       0.00000       0.00000       0.00000       0.00000
  16  17 3224.9077    3.6865  1.0808 12.3646 -0.0441  0.0388   0.1171   0.0914    0.2860   0.0000   440.9719       5.82759       16.3062      -5.46369       1.64325       2.21759      0.494363      -2.59058      -6.23934     -0.354741      -1.20319       3.95190      0.145728     -0.509609      0.335635      0.315476    -0.0457600    -0.0355635     0.0248204   -0.00850020    0.00386028   -0.00428208   -0.00290705  -0.000474338   0.000269005   7.62748e-05  -1.12345e-05  -1.16737e-05  -3.90833e-06   2.43571e-08   2.59908e-07   8.40836e-09       0.00000       0.00000       0.00000       0.00000       3.50636       4.77011       4.65857       4.99023       5.07543       3.99508       4.16347       2.97301       2.77449       1.88119       1.53051       1.13177      0.735072      0.539791      0.307814      0.216212      0.117160     0.0691129     0.0370700     0.0187143     0.0100773    0.00409711    0.00209958   0.000712362   0.000311446   0.000101532   3.01631e-05   1.01690e-05   2.17093e-06   5.52313e-07   1.18223e-07   1.19315e-08       0.00000       0.00000       0.00000       0.00000
  16  18 3366.1859    3.1041  1.3742 12.3461 -0.0278  0.0469   0.0888   0.1114    0.1556   0.0000   442.8165       7.57180       15.7212      -7.20885       2.70182     -0.911888      -8.27265       5.98330       1.26642      0.610955     -0.336187     -0.859577      0.481181      0.217572      0.135515     -0.487294     0.0212511      0.151472     0.0839606     0.0192080    -0.0264704   -0.00256370  -0.000320139   4.52868e-05  -4.76635e-05  -0.000131621   9.09858e-05   1.45599e-05  -8.52632e-07   5.54069e-07   1.06659e-07  -1.68013e-08       0.00000       0.00000       0.00000       0.00000       4.41125       5.91708       5.93855       5.92100       5.83106       5.22256       4.90337       3.89207       3.19607       2.34416       1.84572       1.31980      0.918070      0.650728      0.376259      0.254966      0.130938     0.0830415     0.0412353     0.0215123     0.0111703    0.00449584    0.00231299   0.000833053   0.000334819   0.000119903   3.49079e-05   1.19466e-05   2.69292e-06   6.38638e-07   1.23183e-07   1.42280e-08       0.00000       0.00000       0.00000       0.00000
  16  19 3507.8684    2.5989  2.4473 11.2893 -0.0065  0.0602   0.0534   0.1401    0.1378   0.0000   441.3937     0.0795983      -1.89699       5.61254       5.15995      -6.58315       5.55502       7.07660       2.92746      -4.92551      -4.14026       3.42312       1.98872      -2.19363     -0.540297    -0.0672685     0.0555155     0.0912130    -0.0464815    -0.0160808    0.00433400   -0.00435856  -0.000504577   0.000610636  -0.000238969   0.000202975   1.56411e-05  -1.32247e-05   2.31092e-06   7.69779e-07  -5.54240e-08  -7.41288e-09       0.00000       0.00000       0.00000       0.00000       5.30093       7.53160       7.59377       7.90913       7.13447       6.83336       5.95488       4.96535       4.16422       3.30486       2.36738       1.76588       1.19371      0.783973      0.518480      0.310391      0.185066      0.105305     0.0587630     0.0283357     0.0147591    0.00652147    0.00307283    0.00113497   0.000483349   0.000166982   5.61251e-05   1.52464e-05   3.89127e-06   8.83921e-07   1.60435e-07   2.12673e-08       0.00000       0.00000       0.00000       0.00000
  16  20 3649.5417    2.2222  3.6806 10.8809 -0.0062  0.0724   0.0371   0.1786    0.0889   0.0000   451.9768      -18.9229       8.33237      -10.4994      -5.14402       3.06327      -3.64127       2.86579       4.63885       1.47979      0.957832    -0.0185834      0.651174    -0.0316210      -1.07237    0.00457763     -0.166053     0.0348717    -0.0710669    -0.0581099     0.0247119     0.0127629   -0.00226447  -0.000772432   0.000903290   0.000243594  -4.92249e-05  -2.24593e-05   1.96040e-06  -9.02567e-07  -3.05178e-08  -8.12912e-09       0.00000       0.00000       0.00000       0.00000       6.87296       8.80097       9.18750       9.71408       9.52652       8.42044       7.11278       5.87938       5.16397       3.93251       2.81912       2.07631       1.44537      0.959186      0.634738      0.388485      0.232890      0.135154     0.0752018     0.0384176     0.0178280    0.00880959    0.00340935    0.00146890   0.000553094   0.000202131   6.55766e-05   1.85024e-05   4.65289e-06   1.03270e-06   1.85949e-07   2.23663e-08       0.00000       0.00000       0.00000       0.00000
  16  21 3791.3619    1.8331  5.0653 10.3902 -0.0048  0.0858   0.0272   0.2272    0.0773   0.0000   425.7226      -12.1887       21.9775      -12.7548      -9.29955      -4.99319      -8.05237       10.8057      0.349475      -6.91216      -1.44546      -3.62734       1.79196      0.383170    -0.0181132      0.145275     -0.174837     0.0678521     0.0151337    -0.0602738   -0.00607063     0.0186627   -0.00474788   -0.00317648  -0.000934674   0.000298041  -6.67806e-05   5.21202e-06  -2.16290e-06  -3.11904e-07   4.81494e-08   9.86066e-10       0.00000       0.00000       0.00000       0.00000       8.05653       10.2825       11.1364       11.2419       10.4570       9.88665       8.64336       7.40672       5.73601       4.58429       3.41848       2.49889       1.78089       1.16570      0.762265      0.476417      0.273683      0.160452     0.0852835     0.0456119     0.0213017     0.0108990    0.00433271    0.00191055   0.000682904   0.000253073   7.68484e-05   2.21917e-05   5.71612e-06   1.22202e-06   2.06443e-07   2.66172e-08       0.00000       0.00000       0.00000       0.00000
  16  22 3933.3208    1.4911  6.7536 10.1419 -0.0040  0.1111   0.0223   0.2903    0.0673   0.0000   450.7897      -26.5644       10.2130       1.19618      -13.0369       16.6280       17.7843      -4.76495      -2.47486      -2.19472      -4.32845      -4.87409      -2.89757      0.520262      0.467197     -0.848738     -0.737788     0.0865743    -0.0643067     0.0526114  -0.000630786   -0.00729973    0.00824190   -0.00221061   0.000243267   0.000320422   6.02707e-05  -3.52464e-05  -8.54217e-06  -5.94434e-07  -2.46970e-07   3.17216e-08       0.00000       0.00000       0.00000       0.00000       10.3459       13.7770       14.5924       15.0141       14.1016       13.0310       11.4416       9.47427       7.61585       6.01496       4.32329       3.30676       2.25288       1.56720      0.954320      0.607032      0.359212      0.196957      0.107800     0.0570834     0.0266971     0.0131799    0.00518451    0.00235106   0.000878526   0.000308844   0.000101107   2.94314e-05   7.12180e-06   1.68205e-06   2.86377e-07   3.62340e-08       0.00000       0.00000       0.00000       0.00000
  16  23 4075.3764    1.2607  9.2752  9.7375 -0.0009  0.1352   0.0176   0.3739    0.0665   0.0000   422.9792      -10.7388       22.0620       23.6248      -39.1507      -23.3924       22.4892      -2.68348       8.47128      -1.43954      -16.6549      -8.62443       3.28775       2.99622       1.04500      0.891014      -1.03506     -0.397058      0.269250     0.0183765    -0.0750281     0.0228474    0.00883456   -0.00315977  -0.000520974   0.000642687  -0.000334992  -4.28731e-05   7.38930e-06   2.43826e-06   8.98500e-07  -1.03127e-08       0.00000       0.00000       0.00000       0.00000       12.7147       16.5088       17.9124       18.2288       17.3436       15.4844       13.8558       11.6167       9.32794       7.30240       5.50912       3.96235       2.79200       1.84495       1.22368      0.749306      0.451282      0.257501      0.138185     0.0736291     0.0352624     0.0169652    0.00720033    0.00304451    0.00112193   0.000405883   0.000127565   3.58836e-05   9.21867e-06   1.95600e-06   3.48327e-07   4.18391e-08       0.00000       0.00000       0.00000       0.00000
  16  25 4359.1990    0.8869 13.7010  9.5806  0.0002  0.2234   0.0140   0.6040    0.0527   0.0000   474.7793      -26.9802       9.60082       14.2976       23.7149       42.2174       23.9186       7.22645       10.7374      -32.2146       12.3865       5.70635      -7.82615       1.08409      -2.27549      0.743430     -0.250002      0.572334      0.552168      0.100999     0.0321519     0.0221423     0.0101579   -0.00136615   -0.00322228  -0.000888614   0.000218052   5.33114e-05  -5.98630e-06   4.82563e-06   3.84971e-07   2.52874e-08       0.00000       0.00000       0.00000       0.00000       21.2854       27.1357       29.8201       30.0899       28.5394       25.9356       23.0710       19.0240       15.7683       11.9644       9.37707       6.63795       4.67884       3.19951       2.07442       1.30549      0.771191      0.452387      0.254435      0.126997     0.0642912     0.0298379     0.0133723    0.00527286    0.00204602   0.000688648   0.000216687   6.20293e-05   1.51345e-05   3.14171e-06   5.71557e-07   6.67438e-08       0.00000       0.00000       0.00000       0.00000
  17  11 2404.9604    1.2995  1.0032 10.3203 -0.0111  0.0408   0.0374   0.0795    0.1176   0.0000   437.2801     -0.245836       8.28981       2.04568      -5.58793      0.292209       5.98149      -2.43381     -0.561126      0.134474       1.97273       1.16975      0.293429      0.447815     -0.593240     -0.160472      0.211349   -0.00788886    -0.0435540    -0.0526167    0.00491483    0.00231188   0.000522212  -0.000722410   0.000230071  -0.000136202  -7.18432e-05   1.99730e-05   1.17109e-05  -1.54509e-06  -3.70177e-07   4.02053e-08   7.94129e-09  -4.66135e-09       0.00000       0.00000       3.32924       4.54367       4.89707       4.49088       5.00442       4.29603       3.90531       3.08688       2.60256       2.08084       1.56342       1.26508      0.730644      0.578880      0.384178      0.231373      0.161952     0.0819604     0.0550708     0.0266470     0.0134862    0.00712204    0.00283633    0.00158579   0.000528443   0.000251081   8.55502e-05   2.76897e-05   1.10133e-05   2.71168e-06   6.53407e-07   1.63223e-07   2.67245e-08   2.84772e-09       0.00000       0.00000
  17  12 2548.0984    1.7316  0.9072 10.7916 -0.0083  0.0427   0.0493   0.0767    0.1084   0.0000   438.2683       2.36264       14.5387      -1.30377      -4.28436       2.54698      -5.52942       2.61039      -4.99633       1.83943       1.90339      -2.23550      0.175579     -0.480207      0.299573     -0.161118      0.311331     -0.170027     0.0248986    -0.0227590    0.00213303     0.0103279   -0.00297674   -0.00234708   0.000319777   9.36005e-05   6.50458e-05   2.01223e-05  -9.17184e-07  -1.29868e-07  -1.97102e-07  -7.25728e-08  -2.23440e-08   1.74911e-09       0.00000       0.00000       3.43100       5.19102       4.85907       4.67405       4.97697       4.22424       4.51344       3.12758       3.00431       2.01766       1.66218       1.35162      0.814333      0.691254      0.383507      0.279993      0.164875     0.0838558     0.0576016     0.0255639     0.0148831    0.00760956    0.00319268    0.00176593   0.000597440   0.000262460   0.000102338   2.70375e-05   1.07309e-05   2.94095e-06   5.57039e-07   1.62634e-07   3.21509e-08   3.26366e-09       0.00000       0.00000
  17  13 2690.9288    2.2524  0.8941 11.2760 -0.0051  0.0360   0.0643   0.0697    0.1120   0.0000   436.3400       3.59254       18.3851       1.76398      -2.43479      -2.61929      -5.68704      0.481651     -0.860503       2.28772      0.958418      -1.74271      -1.22705      0.180072      0.753895    -0.0305913     0.0148819     -0.124290     0.0381139    -0.0375571    -0.0124651    0.00666671    0.00143122  -0.000307926   0.000709105  -1.51669e-05  -0.000228462   2.47646e-05  -1.35799e-05   3.89618e-07   1.29738e-07   1.01586e-07   5.61997e-10  -1.57929e-09       0.00000       0.00000       3.18457       4.05970       4.25473       4.51615       4.11271       3.95000       3.69600       3.01626       2.39540       1.76499       1.45235       1.11908      0.769883      0.579321      0.356281      0.245690      0.137242     0.0785610     0.0476153     0.0242954     0.0125364    0.00599762    0.00331911    0.00130588   0.000610522   0.000217010   8.91608e-05   2.62870e-05   8.52469e-06   2.58090e-06   5.42174e-07   1.24941e-07   2.28161e-08   2.82008e-09       0.00000       0.00000
  17  16 3119.2460    3.9665  0.9184 12.1197 -0.0070  0.0368   0.1122   0.0702    0.1791   0.0000   439.2194       1.61392       16.7926       5.38660      -7.11119       1.07090      -5.15436       2.49192      0.107641     -0.471131     -0.442004      0.112040      0.494794      0.289187      0.130755    -0.0888585     -0.180207     -0.124362     0.0550769     0.0148038    0.00260512  -0.000588979   -0.00104738   -0.00160814   0.000164816   0.000180484  -3.66010e-05  -2.64535e-05   4.40629e-06   9.17941e-07   7.52071e-08   1.63017e-08  -8.02403e-09   2.89714e-09       0.00000       0.00000       2.85520       4.26149       4.29548       4.71764       4.30780       3.98896       3.41029       3.22818       2.34516       1.99364       1.49838       1.09609      0.769709      0.504941      0.365179      0.206395      0.129494     0.0796129     0.0418071     0.0281619    0.00998885    0.00688451    0.00282953    0.00147559   0.000527218   0.000261319   6.76613e-05   3.13065e-05   8.57514e-06   2.46498e-06   6.80044e-07   1.44236e-07   2.45599e-08   3.50073e-09       0.00000       0.00000
  17  17 3261.3544    3.5934  1.3121 11.9437 -0.0123  0.0451   0.0942   0.0939    0.2367   0.0000   438.6906      -4.96064       9.70101       6.72227       3.53553      -1.95108       3.28328       3.00287      -1.80426       1.63950       2.61702      0.185508      -1.01527      0.165573      0.580260     -0.195944      0.256998    -0.0951037     0.0249091    -0.0108075    -0.0123308   -0.00958755  -0.000772618  -0.000368047   0.000205460  -1.78788e-06  -0.000103872  -5.03868e-05  -1.34531e-05   9.73151e-07  -5.82180e-07  -2.96368e-07  -3.60294e-08   3.43271e-09       0.00000       0.00000       4.18169       4.56471       5.58784       6.28632       4.81156       4.81294       4.79326       3.54784       2.71762       2.66580       1.80540       1.22323      0.967994      0.698287      0.378052      0.260281      0.181606      0.105576     0.0487086     0.0304839     0.0175863    0.00874973    0.00324431    0.00168786   0.000751645   0.000337954   0.000115133   3.71642e-05   9.70807e-06   2.54672e-06   5.77194e-07   1.41018e-07   2.19254e-08   3.15132e-09       0.00000       0.00000
  17  18 3403.1870    3.0537  2.0134 11.6050 -0.0082  0.0526   0.0699   0.1254    0.1931   0.0000   437.1718       3.69360       1.33006       4.22290       8.14330       2.79015       1.57486       5.53602      -2.22757       1.48461      -1.50943       1.15236     -0.357215      -1.30725      0.124408     0.0181125     -0.256083    -0.0892118     0.0142424    -0.0345870    0.00215989   -0.00433966    0.00219755   -0.00133970  -0.000976176  -0.000102018   4.65145e-05  -4.41226e-05  -2.30120e-06  -1.71018e-06  -7.44745e-07   6.92587e-09  -2.06567e-08   2.52080e-09       0.00000       0.00000       4.71679       6.30809       6.68009       6.70596       6.62037       6.32588       5.29657       4.46591       3.41701       3.01512       2.14997       1.64380       1.12258      0.775739      0.504142      0.343278      0.211389      0.122647     0.0708053     0.0384227     0.0185514    0.00904734    0.00463985    0.00179065   0.000829922   0.000327765   0.000125184   4.14097e-05   1.26906e-05   3.55147e-06   8.93888e-07   2.04632e-07   3.07301e-08   4.17029e-09       0.00000       0.00000
  17  19 3545.3824    2.5954  2.6778 11.2228 -0.0177  0.0576   0.0490   0.1456    0.1352   0.0000   430.8160      -1.85351       16.0052       1.60301      -10.8180       7.84376       5.14335       5.58391       2.03381       1.28485       3.84449       1.19260      -2.72124      -1.23542      0.323349      0.547947     -0.153451      0.219957     0.0845990    -0.0172407    -0.0729716   9.76294e-05     0.0152252    0.00188806   -0.00120540   0.000160858   2.13697e-05   3.33230e-05  -3.16584e-05  -5.37890e-08   5.47778e-07  -1.03975e-07  -3.04750e-09   4.01996e-09       0.00000       0.00000       5.53052       6.92716       7.76441       7.73244       7.72560       6.94820       5.97903       4.85924       3.98457       3.28511       2.52277       1.77169       1.23205      0.835556      0.572437      0.375451      0.226172      0.141981     0.0815842     0.0415675     0.0225004     0.0105805    0.00473683    0.00235167   0.000931374   0.000364439   0.000139632   4.62867e-05   1.40184e-05   3.92425e-06   9.70296e-07   2.02511e-07   3.44677e-08   3.83094e-09       0.00000       0.00000
  17  20 3687.6913    2.0838  4.5770 10.5381 -0.0005  0.0776   0.0305   0.2057    0.0875   0.0000   449.3888     -0.625225      -2.85146       6.33448       2.62325      -4.16645       10.4832       3.74425      -5.69144      -8.74094       2.40932       2.53243      0.353803      -1.26150     -0.741657     0.0873109    -0.0718585   -0.00319262     0.0124555    -0.0508907     0.0382774     0.0136429  -0.000680571   0.000255237    0.00283309   0.000466281  -0.000135048  -5.14017e-05  -4.29552e-05  -1.38937e-06  -6.69448e-07   1.15178e-07   7.51363e-08   4.63355e-09       0.00000       0.00000       6.69522       9.01991       9.52469       9.56894       9.09239       8.80441       7.57757       6.53680       5.48524       4.32093       3.31447       2.47471       1.69988       1.18275      0.786298      0.500167      0.305282      0.183519      0.102667     0.0563181     0.0281073     0.0141057    0.00642120    0.00296770    0.00122007   0.000498339   0.000179390   6.48781e-05   2.02205e-05   5.70555e-06   1.38251e-06   2.94766e-07   5.03984e-08   6.28580e-09       0.00000       0.00000
  17  21 3829.9854    1.7231  5.5192 10.2579 -0.0067  0.0889   0.0246   0.2354    0.0765   0.0000   444.4473      -13.0878       7.73044      -29.0902       6.46208       12.9641       4.32909       1.65648      -1.46292       9.53305      -6.27164      -5.13752     -0.951359      0.581173      0.599129     0.0211121      0.434102     -0.468949     -0.173394     0.0454794    -0.0314470    -0.0194637    -0.0185269   0.000916384    0.00279198   0.000268825   0.000261951  -3.60986e-05  -6.96435e-07  -2.21446e-07  -3.53470e-06   1.44645e-07   3.83923e-08   1.49943e-10       0.00000       0.00000       8.02663       10.5244       11.8037       11.3318       11.2727       10.1912       9.20635       7.59073       6.29098       5.01853       3.84045       2.76809       2.03259       1.33271      0.902662      0.584299      0.354380      0.208102      0.119369     0.0646185     0.0320003     0.0164576    0.00770261    0.00346940    0.00141243   0.000586596   0.000217887   7.49336e-05   2.27858e-05   6.41067e-06   1.64454e-06   3.35966e-07   5.81034e-08   6.25899e-09       0.00000       0.00000
  17  22 3971.9092    1.4457  7.4732  9.9709 -0.0104  0.1102   0.0191   0.3061    0.0639   0.0000   429.1080      -1.02870      -15.6134     -0.994900      -17.2497      -1.70809    -0.0942058       1.93822      -5.53860       1.87591       5.54687       5.48184      0.340359     -0.955107     -0.402107      0.194530       1.23437    -0.0891550      0.102094     0.0511983   -0.00458601     0.0539698   0.000953952    -0.0177620  -0.000706292   0.000616553   9.66009e-06   3.93932e-05   3.00658e-05   9.40135e-06  -4.93570e-06   1.62059e-07   8.41047e-08  -4.00511e-09       0.00000       0.00000       9.76909       13.0827       14.0747       13.9895       13.6468       12.5754       11.0987       9.74328       7.55840       6.25670       4.71022       3.53428       2.47019       1.72478       1.14559      0.726460      0.462272      0.270243      0.148648     0.0824285     0.0423013     0.0215756    0.00981524    0.00456068    0.00189194   0.000770307   0.000270990   9.38366e-05   2.91952e-05   8.16912e-06   2.03703e-06   4.37052e-07   6.96301e-08   8.57356e-09       0.00000       0.00000
  17  23 4114.5353    1.1513  9.4999  9.7498 -0.0044  0.1412   0.0168   0.3954    0.0637   0.0000   434.5879       15.1459      -20.7547       13.1683      -20.4011      -9.22559      -6.99192      0.676400      -8.49222      -13.2588       2.42554      -1.50160       3.49230      0.509026      -3.57590      -1.38770      0.289143     -0.140088     -0.204087    -0.0920917   -0.00373246     0.0221151     0.0261928    0.00436558    0.00138576  -0.000571749   0.000386406   0.000211448   3.39600e-05  -1.33033e-05  -2.91551e-06  -5.92707e-07  -1.38657e-07   7.96362e-09       0.00000       0.00000       12.6494       16.3211       18.1096       18.2252       17.5807       16.4715       13.8424       12.1900       9.95131       7.87356       6.13475       4.33671       3.20665       2.19336       1.47580      0.939959      0.588195      0.354458      0.201458      0.114110     0.0565365     0.0297299     0.0128714    0.00628043    0.00241578    0.00104917   0.000355899   0.000126195   3.81794e-05   1.07219e-05   2.64386e-06   5.16670e-07   8.77664e-08   1.07102e-08       0.00000       0.00000
  17  25 4399.8517    0.7850 13.0607  9.5912 -0.0072  0.2326   0.0134   0.6285    0.0508   0.0000   445.0940      -17.9088       41.5800       24.5976      -5.39202      -5.14577      -18.8767      -29.0369      -14.8588       18.4079       9.50034     -0.705570      0.299953     -0.310935       4.78442      0.928939     -0.162783      -1.02604     -0.328707    -0.0862977      0.101344    -0.0587779     0.0385559     0.0245102   -0.00666954  -0.000242035   7.84115e-05  -8.09298e-07  -9.73146e-05   1.74157e-05   3.11496e-06   9.09358e-07  -1.65871e-07   4.82197e-09       0.00000       0.00000       19.9118       26.7221       29.9460       29.3922       28.6806       26.4798       23.5709       19.5416       16.4391       12.7960       9.83398       7.35755       5.34832       3.72616       2.51275       1.61955       1.00199      0.599761      0.358586      0.188096      0.105105     0.0519854     0.0239233     0.0113900    0.00460475    0.00178424   0.000675423   0.000218419   6.82693e-05   1.83729e-05   4.42248e-06   9.18806e-07   1.56836e-07   1.76966e-08       0.00000       0.00000
  18  10 2291.5565    1.0456  0.7277 10.0695 -0.0023  0.0381   0.0345   0.0740    0.0981   0.0000   433.1009      -1.10545       16.7753      -2.73929      -6.69788       5.96426     -0.217918      -5.61123       1.42811     -0.494554      0.341319      0.189464     -0.569470     0.0637008     -0.424369      0.131493      0.102156     -0.151175   -0.00961621     0.0282898    0.00896553    -0.0163042    0.00396555  -0.000818609  -0.000120611   3.21005e-05   0.000141019  -0.000115756  -9.97895e-06   1.60258e-05  -2.36860e-07  -1.28522e-06   1.25728e-09   5.49476e-09   7.47130e-09   7.84224e-10       3.13791       3.93953       3.88951       4.82084       4.46503       3.97038       3.22101       3.01739       2.72269       1.72224       1.57051       1.13150      0.952722      0.548175      0.394743      0.229269      0.190178      0.109811     0.0577858     0.0337674     0.0173811     0.0108776    0.00512058    0.00272046   0.000942104   0.000479090   0.000156612   6.98206e-05   1.90890e-05   7.97401e-06   2.40550e-06   5.88473e-07   1.64996e-07   2.34787e-08   6.13061e-09   7.37762e-10
  18  11 2436.7570    1.4822  0.8775 10.2856 -0.0057  0.0366   0.0444   0.0715    0.1580   0.0000   438.7929      -7.15627       11.8210     -0.231419     -0.887360      0.186016      -2.94532     -0.537022       1.56284      -2.53995    -0.0872007     -0.578024      0.804748     -0.136735      0.558424    -0.0657081     -0.298381    -0.0142050    0.00816081    -0.0105924     0.0165871    0.00226556   -0.00254390   -0.00259251  -0.000317435  -0.000109178   9.13432e-05   8.33622e-05   9.79488e-06  -3.33106e-06  -1.26836e-07  -6.93360e-07  -4.92637e-07   7.66294e-09   1.93065e-09   3.98086e-10       2.97942       3.75153       4.19514       4.43218       3.89832       3.88119       3.56782       2.92355       2.52903       1.89000       1.55954       1.18054      0.842288      0.576814      0.431792      0.286092      0.150266      0.108887     0.0595034     0.0353542     0.0178572    0.00975803    0.00466128    0.00197131    0.00123377   0.000435153   0.000197614   6.70622e-05   2.62832e-05   9.28233e-06   2.34693e-06   7.03438e-07   1.62149e-07   3.13417e-08   5.91336e-09   6.73943e-10
  18  12 2580.7612    1.9682  0.7727 11.1266  0.0023  0.0311   0.0585   0.0675    0.1037   0.0000   439.0771      -1.32478       5.93701       2.60287      -1.08790      -4.18886     -0.371481       1.85549       2.50789      -2.48561     -0.956067      0.312884     -0.508930     -0.412655   -0.00764423     -0.648126     -0.216163      0.119376    -0.0402091    -0.0115663     0.0144009   -0.00516860   -0.00217548   0.000308609   4.23881e-05   6.46411e-05   7.14439e-05  -7.74043e-05  -2.21225e-05   1.51356e-05   1.55556e-06  -3.22581e-07   1.07252e-07  -5.25719e-08  -3.42883e-10   1.66273e-09       2.62728       3.41012       3.44102       3.74851       3.63906       3.24307       2.81776       2.55841       2.15506       1.73248       1.29050      0.981387      0.755862      0.464329      0.324774      0.216259      0.139466     0.0881028     0.0491629     0.0253939     0.0153060    0.00828691    0.00396620    0.00201831   0.000761604   0.000386748   0.000125654   5.14175e-05   1.92102e-05   6.21760e-06   1.78951e-06   5.00359e-07   1.33481e-07   2.65179e-08   4.70866e-09   5.99610e-10
  18  14 2868.5646    3.1573  0.7369 11.8079 -0.0039  0.0322   0.0975   0.0620    0.1039   0.0000   434.7504      -4.31533       5.39896      0.162159      -3.58952       2.81651      -3.58133      0.398480      0.259572      -1.98400       2.08943      0.971192      0.200774     -0.649029    -0.0111016      0.480298     0.0591079     0.0131045    -0.0648199     0.0122826   -0.00109224   -0.00787923    0.00199580  -5.44447e-05    0.00110703   7.74987e-05   0.000212559  -2.66131e-05  -1.18187e-05  -6.87132e-06   2.85606e-07   6.88834e-07   8.99356e-08   4.39026e-08   9.96041e-09  -1.14035e-10       3.11669       3.83524       3.72533       3.33424       3.65908       3.93571       3.47989       2.94826       2.15721       1.71070       1.25848       1.01555      0.849956      0.603241      0.426570      0.278445      0.162636     0.0939033     0.0535840     0.0280239     0.0157084    0.00715664    0.00385860    0.00165584   0.000805849   0.000312759   0.000140017   4.80482e-05   2.04061e-05   6.16488e-06   1.90425e-06   5.31231e-07   1.38540e-07   2.69069e-08   4.18443e-09   5.41439e-10
  18  15 3012.0347    3.8373  0.7491 12.2484 -0.0012  0.0302   0.1153   0.0634    0.1096   0.0000   438.8344      0.164537       8.40584       6.40996       2.61824       3.44322      -4.44421      -2.16046       1.68564      0.955399      0.771733      0.499735      0.204855     -0.123199      0.200171      0.463167    -0.0486912     0.0909052    -0.0187624    -0.0195600    -0.0238427   -0.00768236    0.00322041    0.00448851  -4.18768e-06   0.000212843  -9.06988e-06  -2.69207e-05  -4.73584e-06  -2.31891e-06   6.30267e-07  -7.33758e-09   3.06220e-09  -6.17950e-09   1.49086e-09   2.93584e-10       2.68761       3.52026       3.84290       3.63692       3.69802       3.45218       3.15246       2.62821       2.25470       1.64476       1.28557       1.09952      0.666022      0.557307      0.345313      0.217636      0.157559     0.0811138     0.0479978     0.0271721     0.0139633    0.00669090    0.00368746    0.00185742   0.000709113   0.000326657   0.000138999   5.32486e-05   1.73129e-05   6.24918e-06   2.38142e-06   5.74856e-07   1.22111e-07   2.96428e-08   4.65448e-09   5.00797e-10
  18  16 3154.8283    3.9743  0.9266 12.1830 -0.0110  0.0371   0.1204   0.0748    0.1504   0.0000   437.0486      -2.67562       11.8867       4.33424      -1.46044    -0.0607080       2.47136      -2.71303     -0.277087       2.78168     0.0884676      0.106028       1.59292     -0.435204     0.0252146      0.174911      0.443904      0.233669    -0.0716959   -0.00938721  -0.000791573  -0.000858195   -0.00673960   0.000500849   0.000156191  -2.53384e-05   6.72800e-05   0.000113916  -2.74946e-05  -4.47337e-06  -2.80361e-06   1.44034e-06   6.57158e-08   1.61784e-08  -1.51797e-08  -7.63204e-10       2.62684       3.88421       4.23350       3.64147       4.40183       3.46780       3.41510       2.80980       2.33629       1.90459       1.52000       1.10365      0.824784      0.615623      0.368348      0.278547      0.171105     0.0999021     0.0677478     0.0289132     0.0214265    0.00879264    0.00483840    0.00236618   0.000855725   0.000486980   0.000172387   6.62173e-05   2.98667e-05   7.52272e-06   2.77706e-06   8.32144e-07   1.78090e-07   4.09060e-08   7.01092e-09   6.30839e-10
  18  18 3439.8724    3.0018  2.2500 11.2488 -0.0137  0.0510   0.0578   0.1202    0.1856   0.0000   450.4606      -4.60124       10.6125     -0.370791      -3.63090       4.71118       7.27197       2.11787      -8.50137      -3.28721      0.655012       2.26945      0.184080     -0.116381     -0.727772     -0.543545      0.204425      0.270541    -0.0738261    -0.0400514     0.0258625     0.0109601    0.00534254   -0.00578071    0.00176875    0.00105804   6.89596e-05  -2.74728e-05  -6.38824e-06  -7.02862e-06  -7.79351e-07  -4.35856e-07  -2.03027e-07   7.55565e-08   9.90722e-09  -7.32228e-10       4.31388       5.43951       5.86751       5.98948       6.07470       5.51262       5.14828       4.07546       3.43199       2.85640       2.23816       1.62814       1.21962      0.829841      0.567249      0.376302      0.257231      0.153109     0.0918489     0.0525739     0.0269759     0.0152204    0.00713246    0.00344783    0.00159182   0.000666628   0.000270909   0.000110512   3.59563e-05   1.20719e-05   3.56228e-06   9.22778e-07   2.36309e-07   4.76459e-08   8.33769e-09   8.94263e-10
  18  19 3582.5208    2.3675  3.6412 10.6875 -0.0005  0.0639   0.0373   0.1658    0.1219   0.0000   443.7031      -1.20159       18.0953      -14.3674      -22.2814       14.1467       4.69093       3.96610     -0.750246       3.72582       2.70416      0.136823       1.21768      0.569274      0.812032      0.606259     -0.217447     0.0137350      0.135666   -0.00269162    0.00145215   -0.00610425   -0.00557909   -0.00243156    0.00230158  -0.000183510   0.000281523  -5.47868e-06   1.36129e-05   5.32517e-06   3.79001e-06  -1.58247e-06   5.10715e-07  -1.44078e-09  -3.00983e-09   7.11959e-10       5.73324       7.25299       7.67104       7.75265       7.60281       6.90197       6.29648       5.65138       4.76613       3.85205       3.02573       2.20533       1.64647       1.13265      0.771570      0.483614      0.315219      0.195013      0.108594     0.0637308     0.0340747     0.0186099    0.00895369    0.00426920    0.00185158   0.000823954   0.000332649   0.000128722   4.35297e-05   1.50995e-05   4.39438e-06   1.22139e-06   3.03447e-07   5.96884e-08   1.00499e-08   1.11311e-09
  18  20 3725.1808    1.9875  4.5318 10.6124 -0.0083  0.0774   0.0287   0.1951    0.0795   0.0000   438.5096      -3.73045       21.2719       3.23305      0.524718      -4.44138      -1.91452       5.03528      -2.11616       5.96311     -0.772974      -5.45182       2.83538       2.72041     -0.877128     -0.261983      0.941541    -0.0632603     -0.133858      0.134936    -0.0134739    -0.0571070    0.00958650    0.00643683  -0.000957611   -0.00149136  -0.000139299   3.33769e-05   4.36114e-05   3.32312e-06   1.42007e-06   5.78337e-07   1.97018e-07  -2.31461e-08  -3.36062e-10   5.93811e-11       6.37752       8.32553       9.21730       9.34227       8.98433       8.67338       7.30887       6.52119       5.44630       4.36076       3.40133       2.52688       1.81839       1.35767      0.887622      0.604406      0.374181      0.225007      0.140444     0.0806735     0.0443990     0.0222382     0.0114631    0.00536403    0.00247412    0.00102613   0.000436203   0.000164509   6.01508e-05   1.88858e-05   5.94314e-06   1.62753e-06   3.67806e-07   7.56562e-08   1.20717e-08   1.47363e-09
  18  21 3868.0498    1.6403  6.2388 10.1983 -0.0103  0.0977   0.0224   0.2571    0.0699   0.0000   433.0091      -12.7369       14.2652     -0.712262      -16.5400       6.29348       18.7232       10.6311       2.95420     -0.639039       8.65000      -8.76659       4.54667       3.15317      -3.01106     -0.349010      0.441448      0.211452      0.237214     0.0379815     -0.120962    -0.0128265    0.00228561   -0.00135754   -0.00153572  -0.000181475   0.000609121  -5.85722e-05  -4.91985e-05   1.94270e-05  -1.32099e-05   1.65316e-06  -7.52592e-08  -1.23103e-07   3.44488e-09  -7.13934e-10       8.00046       10.7051       11.5806       11.9478       11.5979       10.8069       9.76762       8.07817       7.01786       5.33972       4.22613       3.14942       2.39179       1.67942       1.14635      0.761984      0.475706      0.286978      0.174583     0.0962079     0.0535009     0.0282427     0.0136451    0.00682731    0.00290703    0.00133469   0.000502086   0.000205160   7.38593e-05   2.41283e-05   7.39257e-06   1.99143e-06   4.70379e-07   9.47436e-08   1.69003e-08   1.85655e-09
  18  22 4010.5807    1.3581  8.9787  9.8356 -0.0051  0.1234   0.0173   0.3428    0.0614   0.0000   448.5145       6.29520       8.17422       1.98096       1.11774       12.6289   0.000462913      -3.81650       20.4582      -5.11276      -11.3257      -7.00665      -3.88509      -1.18666     -0.479452      -1.15093    -0.0183964      0.554778    -0.0917449    -0.0400705    0.00139901     0.0138594    0.00669068   -0.00562643   -0.00335117    0.00268957   0.000361487  -0.000107276  -6.62578e-05   2.73747e-05  -4.07926e-06  -5.72271e-06   9.70025e-08   3.27000e-07  -3.78938e-08  -4.48625e-09       10.3231       13.6512       14.6581       14.6700       14.2192       13.6000       11.9906       10.4645       9.03028       7.03637       5.54678       4.19329       3.06987       2.17433       1.48684      0.978576      0.621115      0.376827      0.228573      0.128467     0.0691276     0.0388360     0.0180330    0.00905948    0.00401956    0.00178561   0.000668280   0.000275037   9.34036e-05   3.16289e-05   9.54134e-06   2.55273e-06   5.97902e-07   1.20377e-07   2.04880e-08   2.34207e-09
  18  23 4153.6362    1.1423 10.0940  9.8180  0.0001  0.1436   0.0163   0.4157    0.0548   0.0000   462.6220      -7.03738       17.0327      -11.4974      -9.73020      -4.32076       28.4004       12.3167      -7.09972      -1.94657      -3.35377       3.15321       1.19892       5.77430      -3.70284      -1.01270     -0.716119    -0.0258663      0.210871     -0.138483     -0.123484      0.158926    0.00691946   0.000370075    0.00349074   -0.00339615   0.000297026  -9.13224e-07   5.16899e-05   3.23832e-05   6.31079e-06  -7.06658e-06  -6.52769e-07   3.40214e-07   8.13052e-09   1.84567e-09       12.3337       16.2711       17.3389       17.8676       17.1762       16.2929       14.1147       12.2210       10.4493       8.44343       6.70951       4.95442       3.52787       2.47770       1.70159       1.12228      0.724267      0.446159      0.269964      0.151941     0.0822186     0.0439522     0.0210147     0.0102135    0.00463527    0.00200935   0.000796431   0.000312979   0.000109839   3.64476e-05   1.10515e-05   2.94690e-06   6.89845e-07   1.38471e-07   2.33992e-08   2.74233e-09
  18  24 4296.0608    0.9183 12.1850  9.6483 -0.0087  0.1862   0.0141   0.5368    0.0540   0.0000   432.8538       30.4197       12.3776      -29.7803      -39.2593      -11.8291       15.4546       13.5242       27.3663      -4.02776      -10.8196       6.94483       16.1902      -6.35908      0.615580       4.01279     0.0815434    -0.0500634      0.702393     -0.223162     -0.241016     0.0557574     0.0271334     0.0278253    0.00937779   -0.00404902  -0.000608868  -0.000146499   6.99106e-05   5.28111e-05  -3.13354e-06  -8.32383e-06  -1.13085e-06  -2.83895e-07   5.66596e-08   2.02750e-09       15.4456       20.1005       22.4572       22.2259       21.9414       20.2934       18.1432       16.0460       13.0351       10.7296       8.37577       6.31956       4.68238       3.21688       2.23140       1.47732      0.955357      0.593485      0.348391      0.201358      0.110756     0.0584475     0.0296080     0.0145494    0.00638870    0.00286101    0.00113656   0.000433211   0.000151120   4.98233e-05   1.45068e-05   3.90870e-06   9.47281e-07   1.86783e-07   2.98996e-08   3.38319e-09
  18  26 4582.0983    0.6079 14.2634  9.4550 -0.0081  0.2867   0.0107   0.7173    0.0416   0.0000   482.0303       13.4412       84.0096      -59.3215       16.2770      0.692061      -7.22297       6.00701       2.06175       36.2391       5.39820       9.79942       10.5646      -4.53579      -5.95058      -1.28387       1.95585      0.467494     -0.271365     -0.666797      0.314673     0.0272792    -0.0731020     0.0329072     0.0234038  -0.000589927   0.000147726   0.000176692  -0.000634539  -8.18241e-05   2.31871e-05   1.22475e-05  -1.94838e-07  -1.45721e-07  -7.19822e-09   1.67317e-09       23.7062       30.7364       34.9036       33.6118       33.7764       31.1601       27.9364       24.6088       20.2195       16.7603       12.8979       9.93163       7.19818       5.04997       3.54975       2.32089       1.51036      0.937238      0.554877      0.330040      0.180703     0.0947387     0.0492326     0.0239846     0.0107828    0.00469214    0.00190132   0.000703966   0.000244714   8.02442e-05   2.34411e-05   6.17710e-06   1.46985e-06   2.93986e-07   4.54626e-08   5.03184e-09
  19   9 2173.7446    0.8583  0.6460  9.4717 -0.0029  0.0365   0.0286   0.0619    0.0880   0.0000   437.6257      -3.88436       14.5178      -1.63562      0.259319      0.297002       2.19934      -1.75692     -0.569373      -1.36807      0.958842     -0.799055     -0.179492     -0.116563   -0.00792321     -0.123172      0.254028    -0.0581260    -0.0102114    -0.0190405    0.00401421   -0.00171140    0.00319884   0.000913748   -0.00205352  -1.37812e-05  -0.000188826   9.98083e-06   1.08208e-05   1.12554e-05  -5.48100e-06  -2.87360e-06   1.02885e-06  -3.83310e-08  -4.82030e-08  -9.36754e-10       2.43053       3.26467       4.22018       3.14668       3.89359       3.57701       2.75257       3.07384       1.95389       1.95679       1.59192      0.906024      0.941307      0.563273      0.350019      0.336190      0.158138      0.115867     0.0818513     0.0319492     0.0249481     0.0125368    0.00562872    0.00347459    0.00165163   0.000630331   0.000379841   0.000135767   4.34295e-05   2.44219e-05   8.50218e-06   1.84574e-06   7.17012e-07   2.31727e-07   5.05586e-08   9.04052e-09
  19  10 2322.2671    1.0848  0.8305 10.0051 -0.0040  0.0505   0.0340   0.0706    0.0910   0.0000   434.8011       2.29198       9.31527      -3.62149      -1.89531    -0.0760224     -0.612314       1.44456       1.89781      -1.20280      -1.06640      -1.35764     -0.414347    -0.0147367     -0.350438   -0.00190195     0.0821638    -0.0712707     0.0547721    -0.0151888     0.0253544     0.0120944    0.00663618   -0.00494517  -2.60017e-06    0.00120315  -8.40384e-05  -6.82466e-05  -2.58535e-05  -3.16831e-05   1.22288e-05  -6.12571e-07  -4.38995e-07  -8.14356e-08  -1.75387e-08  -1.85447e-08       3.80913       4.06069       6.47444       5.84026       4.60886       5.52287       4.86082       2.98141       3.62203       3.00975       1.52501       1.64300       1.35828      0.642306      0.531183      0.503636      0.204895      0.141276      0.123690     0.0532308     0.0277058     0.0208475     0.0113952    0.00409697    0.00215887    0.00147690   0.000559454   0.000180586   7.38702e-05   3.83974e-05   1.69584e-05   4.03515e-06   1.02748e-06   2.72594e-07   4.57560e-08   9.50745e-09
  19  12 2613.0705    1.9419  0.8940 10.9646 -0.0184  0.0435   0.0649   0.0693    0.1443   0.0000   434.1830       1.02907       16.0093      -8.43677      -3.12712       2.09494      0.652833      0.273807       1.82370     -0.463667       1.51813      -2.07449       1.97636      0.178810     0.0729696      0.175830     -0.125614     0.0735248    -0.0191717    -0.0422219     0.0114755    -0.0191970   -0.00444804    0.00214020    0.00117354  -0.000240930  -0.000116004   4.47117e-05   0.000158615   6.95798e-06  -1.40134e-06  -2.61160e-06  -5.66122e-07   1.12139e-07   2.19108e-08   6.75550e-09       3.13421       4.14500       5.51247       4.54083       5.13909       5.40428       3.57006       3.88537       3.39888       1.91191       2.35950       1.63019      0.870951       1.05476      0.428494      0.396465      0.274640      0.122286     0.0998260     0.0566620     0.0235494     0.0179745    0.00856288    0.00338903    0.00187559   0.000967864   0.000359661   0.000136701   7.70875e-05   2.88780e-05   7.08088e-06   2.83753e-06   1.32568e-06   3.63432e-07   5.85267e-08   1.07652e-08
  19  13 2757.8695    2.7132  0.8600 11.5077 -0.0055  0.0334   0.0777   0.0666    0.1114   0.0000   437.4368       2.57310       9.62058      -1.32951      -5.26399      0.496685       2.56648      0.142169       1.18134     -0.961488       1.20460     -0.592864      -1.35147     -0.364271     -0.233345     -0.225331    -0.0415872      0.125217    -0.0216352   -0.00400684     0.0301967   -0.00814694   -0.00961044   -0.00210855    0.00198095   0.000471508   0.000234110  -6.16630e-05   6.22056e-05   1.28217e-05  -6.04200e-06  -4.60888e-06   4.54157e-08   6.54649e-08   6.99906e-08   9.66909e-09       2.43974       3.65511       3.70285       3.80207       3.64384       3.24921       3.16500       2.54547       2.54187       1.81089       1.57211       1.12332      0.862873      0.596287      0.383625      0.267205      0.162266      0.108264     0.0631179     0.0349768     0.0224052     0.0109138    0.00622262    0.00315565    0.00156174   0.000656350   0.000289428   0.000131697   4.34460e-05   1.79612e-05   6.27197e-06   1.98713e-06   6.05149e-07   1.64907e-07   3.87658e-08   7.72697e-09
  19  14 2902.4721    3.3533  0.6876 12.2254 -0.0065  0.0363   0.1067   0.0597    0.0918   0.0000   439.3493      0.378717       16.3210       3.07856       1.15840       1.48753     0.0791647     -0.386470      0.404224    -0.0402346      0.585014     -0.925300      0.453042    -0.0196391     -0.508527    -0.0796661     0.0408541    -0.0109682    -0.0433005    -0.0120205     0.0132833   -0.00138501   -0.00154319    0.00475679  -0.000235764  -0.000902204  -0.000100780   1.15855e-05   1.18909e-05   2.90571e-07   4.26663e-06   2.67235e-06   4.20197e-07   1.23608e-07  -4.40875e-08   7.45754e-09       2.60573       3.28751       4.36355       3.24294       4.45666       3.17969       2.87892       3.26981       2.02527       1.89910       1.66463      0.990825      0.953625      0.543446      0.384323      0.316975      0.152988      0.104191     0.0746938     0.0361409     0.0262442     0.0132769    0.00538248    0.00378243    0.00179313   0.000711116   0.000397834   0.000155022   4.55812e-05   2.30451e-05   7.92937e-06   1.58163e-06   6.61996e-07   2.39026e-07   5.18563e-08   8.79209e-09
  19  15 3046.4328    3.8421  0.8349 12.3140 -0.0115  0.0315   0.1064   0.0629    0.1182   0.0000   438.9995     -0.238693       17.0369     -0.295700      -2.10250      -1.95652      -2.19262      0.509943       1.57905       1.75991      -1.51122      0.204298      0.105128    -0.0475343     0.0162240     0.0388229    -0.0106175    -0.0409735    -0.0403466   0.000392453   -0.00951229   -0.00417431   0.000893281   -0.00359977  -0.000286719  -0.000153188   0.000577248   0.000124423   1.10304e-05   1.22205e-05  -7.43547e-06  -1.88545e-06   3.81911e-07   4.61791e-08  -2.44565e-08   8.11253e-11       2.29258       3.27976       3.32638       3.45781       3.42578       3.10925       3.01939       2.36624       2.00361       1.84724       1.29352       1.09616      0.737525      0.556691      0.370397      0.231652      0.186931      0.100265     0.0644044     0.0407904     0.0203858     0.0126725    0.00555224    0.00328081    0.00151121   0.000631362   0.000301500   0.000116744   5.09454e-05   2.04558e-05   5.70685e-06   2.25648e-06   6.33026e-07   1.39839e-07   3.92598e-08   8.63224e-09
  19  17 3332.8123    3.3641  1.5013 12.2087 -0.0061  0.0405   0.0760   0.0985    0.1027   0.0000   437.4286      -9.23660       11.9707      -1.35584      -2.15248      -2.42049       3.34161       1.55668       3.90728      -2.33705       4.18964       2.25609      0.841494      -1.97245      0.483043      0.516342      0.306373    -0.0559433     -0.202723    -0.0678037     0.0457512     0.0125905   -0.00953002   -0.00360143    0.00123001  -0.000716901   0.000198209   9.06022e-05  -1.98658e-05   1.06590e-05   7.21706e-06   7.14789e-07   6.13118e-07  -1.36278e-07  -2.99310e-09  -8.93431e-09       3.44099       4.19083       4.64132       5.11772       4.74225       4.23577       3.89417       3.55784       2.79451       2.26125       1.87731       1.46564       1.02920      0.710659      0.500815      0.357629      0.233218      0.132620     0.0907727     0.0529720     0.0308501     0.0152549    0.00817971    0.00402606    0.00217324    0.00100281   0.000440695   0.000169770   6.84597e-05   2.40197e-05   8.44399e-06   2.38744e-06   7.63217e-07   1.89768e-07   4.53926e-08   9.02740e-09
  19  18 3475.9735    2.7544  2.4274 11.5252 -0.0068  0.0519   0.0515   0.1252    0.1066   0.0000   444.2555      -1.15822       13.3780      -3.83030       2.15891      -1.64742      -12.9220      -1.94440       2.40164     -0.153292      0.700255      -2.10741      -1.40831       1.98397     -0.111549     -0.211576      0.646336     -0.195992     -0.136683    -0.0845087     0.0183123   -0.00779783   -0.00554017    0.00242615    0.00816283  -0.000495414  -0.000869688   7.31425e-06   7.79986e-05  -8.22704e-06   1.01170e-06   3.06835e-06   6.34082e-07   2.15988e-08  -1.03508e-07   8.73621e-09       4.07294       5.39030       5.60431       5.85676       5.90438       5.50847       5.05942       4.20095       3.65201       2.88851       2.36379       1.75902       1.31564      0.968779      0.677856      0.447676      0.302893      0.183463      0.117667     0.0664973     0.0384973     0.0209677     0.0107754    0.00535747    0.00260571    0.00113841   0.000532692   0.000211808   8.55912e-05   3.18091e-05   1.09408e-05   3.39525e-06   1.07810e-06   2.67887e-07   6.42668e-08   1.29801e-08
  19  19 3619.2347    2.3194  3.8038 10.6840 -0.0107  0.0640   0.0340   0.1665    0.1040   0.0000   435.1303       7.52787       11.5899      -5.33528       8.81994       3.73305      -10.5568       6.78775       3.51969       3.44306       6.53303       3.47975      -2.75153      -1.67767      -1.08011       1.03391     0.0227286     -0.268351      0.265487      0.148440    -0.0174457    0.00142577   -0.00572012    0.00357500   0.000570555   -0.00155349  -0.000305446   0.000382312   0.000119503  -6.88980e-06  -1.01563e-05   7.46401e-06  -1.17151e-06   1.77105e-07  -4.91216e-08  -1.17683e-08       5.18053       6.62233       7.38492       7.22230       7.45939       6.60793       6.36219       5.38584       4.47800       3.74091       2.95641       2.26257       1.67576       1.18881      0.828642      0.558494      0.375956      0.228486      0.142071     0.0845770     0.0468901     0.0257695     0.0128982    0.00679908    0.00326368    0.00148913   0.000658886   0.000274041   0.000107579   4.11633e-05   1.35553e-05   4.41504e-06   1.29352e-06   3.36304e-07   8.13277e-08   1.64902e-08
  19  20 3762.3149    1.9261  5.5291 10.2001 -0.0021  0.0813   0.0246   0.2179    0.0828   0.0000   434.3854      -16.6417       13.2493       11.9337      -21.2970      -3.20030       7.87703       9.32706       5.47056      -5.00759      -2.28899       4.18241       4.48991     -0.665478    -0.0979365      0.855759       1.24919     0.0273204   -0.00801002   -0.00391257     0.0493386     0.0264873    -0.0214360    0.00124336  -0.000925698   -0.00252666   0.000335711   0.000156046   4.17128e-05  -5.66059e-05   1.88925e-05   1.01973e-05  -2.62752e-06  -1.13448e-07   1.28440e-07  -3.42832e-08       6.65837       8.37111       9.42781       9.25822       9.31708       8.83336       7.99009       6.83040       5.69498       4.69980       3.76655       2.82902       2.19097       1.52297       1.04692      0.723225      0.482225      0.306025      0.183772      0.109655     0.0604364     0.0328011     0.0176550    0.00860648    0.00424771    0.00191317   0.000839295   0.000342928   0.000144022   5.21068e-05   1.80330e-05   5.73560e-06   1.64767e-06   4.49705e-07   1.03422e-07   2.00633e-08
  19  21 3905.3421    1.5752  7.1913  9.9626 -0.0026  0.0984   0.0194   0.2710    0.0671   0.0000   436.5579      0.636218       17.1775       3.50924      -2.58784      -17.3764      -4.01017      0.889268      -2.38946      -3.39742      -3.80412       4.20185       4.71558      -3.31977      -2.90362       1.55385      -1.18399     -0.182012      0.342351     -0.204023    -0.0166405     0.0848793   -0.00941024  -0.000855008   0.000390690   0.000985789   0.000471654   0.000326490   0.000107414   4.94436e-05  -5.14004e-06  -5.81776e-06   9.13475e-07   1.01261e-06   1.43983e-08  -8.95448e-09       7.97740       10.1711       11.3280       11.3394       11.2212       10.4476       9.56997       8.30721       7.08064       5.82787       4.58053       3.57359       2.61201       1.87621       1.30461      0.880530      0.582027      0.366249      0.220865      0.133417     0.0740232     0.0403445     0.0212851     0.0106586    0.00521885    0.00240125    0.00103684   0.000433828   0.000172181   6.29384e-05   2.18571e-05   7.09997e-06   2.06047e-06   5.39990e-07   1.24945e-07   2.52158e-08
  19  23 4192.4212    1.0441 10.7579  9.7651 -0.0086  0.1532   0.0144   0.4417    0.0512   0.0000   441.3259      -10.7651       11.5861       10.3781       29.5673       22.7691       23.9367       18.8203       10.3140       8.64285      -5.13123      0.672889       5.62528       1.81475      0.507697      -1.41631      0.422191       1.13275      0.362464     -0.352887    -0.0420148      0.102110     0.0300766    0.00294684    -0.0156260   -0.00400120    0.00515466  -0.000586260  -0.000493957   4.86846e-05  -8.37779e-05   1.23586e-05   2.15146e-06  -7.21765e-07  -3.75338e-08  -1.50199e-08       12.0318       16.0439       17.7999       17.9907       17.5912       16.3541       15.1410       12.8212       10.9669       8.88447       6.98956       5.42157       4.03420       2.90132       2.05719       1.39159      0.919680      0.582769      0.360358      0.214852      0.123358     0.0685927     0.0358505     0.0185727    0.00913605    0.00410995    0.00188287   0.000763078   0.000299181   0.000110632   3.76435e-05   1.19056e-05   3.39686e-06   8.58472e-07   1.99575e-07   3.99534e-08
  19  24 4335.5076    0.8793 13.0338  9.6120 -0.0024  0.1979   0.0129   0.5452    0.0493   0.0000   441.1501      -16.3872       3.62215       15.3346       9.93867      -1.37251      -4.76301      -20.5946       5.85383       1.38622       13.7933      -2.29310       2.13306       1.47083       1.27791       1.36880       1.34932      -1.36587      -1.00320     -0.245373    -0.0481486    -0.0127188    -0.0790351    0.00639708     0.0140809    0.00255641   -0.00336616   0.000744884   0.000422908   0.000278953  -4.78336e-06  -2.06918e-05   1.15878e-06   2.36522e-06   9.44415e-08  -1.48027e-10       15.4712       20.6187       22.3951       22.5892       22.8442       21.7054       18.5749       16.7115       13.9324       11.5645       9.10304       6.99925       5.19815       3.75600       2.66715       1.81977       1.18046      0.752686      0.476096      0.278313      0.161149     0.0907754     0.0463640     0.0242062     0.0114438    0.00532707    0.00236052   0.000977997   0.000368627   0.000141153   4.73536e-05   1.50857e-05   4.40180e-06   1.14996e-06   2.65378e-07   5.12531e-08
  19  25 4478.7568    0.6866 13.6303  9.5854 -0.0099  0.2591   0.0114   0.6492    0.0414   0.0000   412.0131       21.0187       39.7858       14.5052      -65.1262      -6.11107       104.002      -16.8563       8.45273       10.9739       12.7002    -0.0823603      -13.9738       12.0021       5.06715      -1.70597      -2.51186     -0.600618     -0.885006     -0.312814     -0.115332      0.259238     -0.124811    -0.0856327     0.0327482    0.00156133    -0.0113309   -0.00331568   8.50761e-05   0.000460896  -5.64612e-05  -5.48835e-05  -2.11288e-06  -8.89507e-07   2.26674e-07   1.32881e-09       20.2415       25.8256       29.2155       29.9283       28.7631       27.9679       25.2913       21.3108       18.2146       14.5887       11.9851       9.03108       6.80282       4.98407       3.49433       2.35730       1.61905       1.01704      0.633656      0.378197      0.219422      0.120189     0.0645009     0.0332362     0.0162296    0.00756297    0.00329830    0.00140704   0.000546077   0.000197398   6.68254e-05   2.06387e-05   5.96481e-06   1.48926e-06   3.33166e-07   6.46004e-08
  19  26 4622.3618    0.6149 17.8643  9.3470  0.0017  0.3312   0.0083   0.7933    0.0340   0.0000   381.9762       5.82998       84.4548      -40.3119      -50.9642       5.80449       53.3601      -43.3692      -46.6573      -27.5475      -10.9011      0.594934      0.340072      -9.07661       8.04348       4.35998      0.389608     -0.763778      0.592713    -0.0831566     -0.241629     -0.109789     -0.175974    -0.0370712     0.0382354    0.00631681   -0.00954575   -0.00274872   0.000718523   0.000551737   6.46948e-05  -1.62685e-05  -8.12266e-06   2.26009e-06  -5.80981e-07   6.91594e-08       26.7685       34.3924       39.5794       39.7261       39.5600       36.7590       32.5084       28.4212       23.5914       19.2463       14.8718       11.6467       8.61759       6.37441       4.53769       3.05405       2.02517       1.28881      0.801342      0.483137      0.280514      0.158299     0.0836494     0.0438704     0.0209837    0.00998715    0.00428641    0.00183703   0.000690042   0.000254472   8.46142e-05   2.65687e-05   7.52263e-06   1.91197e-06   4.36725e-07   8.54874e-08
  20   8 2049.9940    0.6591  0.6121  8.9541 -0.0103  0.0309   0.0227   0.0607    0.0827   0.0000   436.4131      -3.60402       13.9637       3.78488      -3.21329    -0.0781387       6.70436     -0.478783       2.48357       1.21705    -0.0257620     -0.461042     -0.942274     -0.193028     0.0851341    -0.0772931    -0.0938176     -0.122227    -0.0458254     0.0194111    0.00450580   -0.00923977   0.000580646    0.00620873   -0.00165154    0.00119645  -9.99837e-05   0.000191534   2.87714e-05  -1.81736e-05   4.98303e-06  -1.56459e-06  -1.08088e-08   4.58571e-07   1.22665e-07  -7.17509e-08       2.53099       2.50164       3.95157       3.22281       3.79055       3.58665       2.48653       3.15921       2.11302       1.58472       1.68505       1.06831      0.955097      0.649663      0.345661      0.339981      0.228537      0.102550      0.101852     0.0587258     0.0283873     0.0237430    0.00928407    0.00440676    0.00350756    0.00136854   0.000645667   0.000353420   0.000110585   3.47052e-05   1.80178e-05   6.94593e-06   1.83800e-06   4.74760e-07   2.34200e-07   7.52382e-08
  20   9 2203.1270    0.8834  0.7581  9.2999 -0.0016  0.0306   0.0254   0.0588    0.1137   0.0000   438.0406      -3.39260       18.1349      -4.75576     -0.906208    -0.0155280       1.72781      -2.08125     -0.765628      -2.35023      0.207593      0.358270      0.289108      0.738199      0.130086     -0.229247    -0.0699325    -0.0942542     0.0353043   -0.00619616     0.0271097  -0.000475134    0.00170371    0.00253764   -0.00290906    0.00134758   8.05378e-05  -0.000188796  -0.000102183   5.32655e-05   2.40113e-05   4.25654e-06   3.33867e-07   5.87781e-07   2.47426e-08   4.21413e-09       2.37105       2.87303       3.38866       3.00901       3.30011       2.93393       2.74387       2.73813       1.97743       1.79882       1.35349      0.943020      0.877612      0.620613      0.428386      0.303694      0.193665      0.130057     0.0770358     0.0427270     0.0275901     0.0138326    0.00811487    0.00428323    0.00228423    0.00109278   0.000477801   0.000210341   9.04039e-05   3.85470e-05   1.48392e-05   5.13532e-06   1.72502e-06   4.71173e-07   1.47321e-07   4.21885e-08
  20  10 2352.3592    1.1707  0.8573  9.8655 -0.0005  0.0309   0.0308   0.0651    0.1031   0.0000   439.1358       4.01848       8.24978      -8.36097       3.19130      -3.09905       1.60076       4.43784       3.06177   -0.00511909       1.45185      0.422599     0.0159193     -0.370880     -0.168202     -0.457896     0.0818537    -0.0835432     -0.106443     0.0381285     0.0335465    -0.0260061   -0.00184965    0.00316270   -0.00503532    0.00148616   0.000262096  -0.000286322   1.79747e-05   1.91759e-06  -3.02891e-06   1.33002e-05   1.27943e-06  -1.35930e-06   2.31422e-07  -6.14009e-08       2.36989       2.87100       3.39412       3.39659       3.47866       2.97399       2.67557       2.71330       2.09823       1.67151       1.35080       1.06462      0.841466      0.560670      0.399275      0.295735      0.191375      0.116466     0.0765581     0.0458300     0.0277644     0.0150126    0.00848925    0.00439887    0.00230403    0.00119073   0.000564482   0.000250952   9.54736e-05   3.92090e-05   1.44970e-05   5.09146e-06   1.75969e-06   5.10766e-07   1.58816e-07   4.16079e-08
  20  11 2498.8646    1.6282  0.8998 10.7017 -0.0076  0.0349   0.0456   0.0723    0.1221   0.0000   438.5397       2.10965       13.8097      0.347811      0.434540      -3.07187     -0.669966       5.68651      0.417104     -0.900740       1.93460    -0.0944358     -0.603403     -0.224084       1.06007    0.00220023     -0.335564     0.0885139     0.0441882    -0.0882103    -0.0136276     0.0263137    0.00515494    0.00796897   -0.00240407   -0.00158577   0.000466795   0.000319994  -6.06765e-05  -5.34798e-05   1.33984e-05   1.34334e-05  -5.21572e-07   1.48652e-08  -9.37654e-08  -2.17547e-08       2.76614       3.42134       3.96703       4.01031       4.13048       3.16647       3.04210       3.11386       2.45787       1.92714       1.64657       1.28103       1.01633      0.641265      0.443296      0.348864      0.221489      0.127942     0.0885592     0.0522213     0.0342493     0.0183378    0.00930252    0.00527635    0.00272104    0.00149748   0.000709447   0.000299405   0.000120795   4.62635e-05   1.65685e-05   6.57358e-06   2.06381e-06   5.50753e-07   1.83512e-07   5.12630e-08
  20  13 2790.6333    2.7481  0.8454 11.7303 -0.0088  0.0280   0.0754   0.0668    0.1007   0.0000   441.1073      -5.58371       14.4592      -3.92501       2.77251       2.23422     -0.940067      -2.51659     -0.424569      -5.94327     -0.164684     -0.955140    -0.0484741    -0.0913101     -0.623663      0.321688     -0.253322     -0.139566    -0.0756571     0.0808088     0.0102905   -0.00788207    0.00806122   -0.00319232   -0.00456579   -0.00111687  -0.000369074  -0.000140694   1.28022e-05  -8.32680e-06  -1.96050e-05   4.08568e-06  -3.29605e-06   7.72380e-08   5.45897e-08  -1.18393e-08       2.08377       2.78945       3.05513       3.19638       3.06182       2.93983       2.56966       2.30359       1.90834       1.65453       1.23007      0.981050      0.701934      0.525327      0.377639      0.271142      0.171303      0.111643     0.0661584     0.0420090     0.0267761     0.0143681    0.00781685    0.00412306    0.00215043    0.00103359   0.000520203   0.000200873   9.60435e-05   3.76264e-05   1.37243e-05   5.09190e-06   1.81987e-06   5.26246e-07   1.47108e-07   4.05759e-08
  20  14 2935.8396    3.4145  0.7817 12.1075 -0.0064  0.0322   0.0933   0.0631    0.1021   0.0000   437.8610       4.78137       9.56781     -0.626557       3.43918      -1.52316       2.30623     -0.440268      0.490925     -0.951566      0.521567     -0.176055       1.41338     -0.120248    -0.0847547      0.260392     0.0323670   -0.00740729    -0.0262149     0.0513219     0.0104319   -0.00635459   -0.00556417   -0.00532284    0.00275674    0.00168991  -0.000669039   9.09442e-05   5.20987e-05   2.57358e-05  -1.61081e-05  -6.83971e-06   1.90304e-06  -2.11901e-07   4.04212e-08   6.54942e-08       2.20863       3.07761       3.87365       3.32143       3.84839       3.37163       3.06026       2.70345       2.19731       1.85853       1.51786       1.05258      0.992972      0.528413      0.493328      0.352475      0.169605      0.174980     0.0866099     0.0541782     0.0402332     0.0138473     0.0126991    0.00454936    0.00291945    0.00132119   0.000514610   0.000332812   9.17042e-05   6.04166e-05   2.38636e-05   5.14264e-06   3.45492e-06   9.54165e-07   1.82151e-07   5.29744e-08
  20  16 3224.3276    3.8254  1.1156 12.2422 -0.0035  0.0348   0.0893   0.0813    0.1283   0.0000   434.7021      -4.27517       14.6519       8.57567       3.11565      0.175948      -2.61777       2.51793    -0.0316492      -3.02652      0.976553    -0.0396667     -0.379243      0.608057     0.0560841     -0.278504    -0.0901292     0.0410985     0.0993668    0.00441840    0.00648060    -0.0101900     0.0139113   0.000908837   0.000112893  -0.000674078  -3.62028e-05   0.000203411   3.90017e-05  -2.91020e-05  -1.74517e-05   6.43518e-06   1.19839e-06   2.47697e-07  -4.19724e-07   1.52533e-08       2.92794       3.91091       4.24974       4.61544       4.34467       4.14460       3.61599       2.88257       2.46047       2.09145       1.61078       1.21140      0.913059      0.644325      0.444047      0.311119      0.208112      0.138312     0.0890196     0.0550499     0.0325793     0.0176872     0.0108605    0.00489958    0.00290217    0.00114338   0.000659607   0.000235178   0.000125290   4.02950e-05   2.00631e-05   5.93810e-06   2.20837e-06   6.01120e-07   1.66765e-07   4.03334e-08
  20  17 3368.0021    3.0915  1.5266 12.2471 -0.0130  0.0470   0.0721   0.1028    0.0869   0.0000   436.3426       3.96352       10.2429       4.49315      -4.37124      -7.07093       2.95587      -2.90117       1.34545      -3.36993      -2.17404     -0.784259       1.54507     -0.353620      -1.46976      0.160974    -0.0766674    -0.0335102     -0.175735      0.184522    0.00577553    -0.0207497    -0.0221798    0.00161977    0.00549474    0.00498585  -0.000525226   0.000259078  -0.000106501  -5.92502e-05   2.01550e-05  -4.52317e-06  -8.20465e-07   2.17658e-06   3.84812e-07  -6.51800e-08       3.54073       4.59946       5.38491       4.85104       5.00158       4.48323       4.18894       4.07867       3.08699       2.80871       2.28464       1.65290       1.35001      0.913098      0.706762      0.461037      0.282174      0.195354      0.117459     0.0696986     0.0422842     0.0228398     0.0135400    0.00709730    0.00328261    0.00169837   0.000790286   0.000356741   0.000158824   6.29242e-05   2.32451e-05   7.95958e-06   2.91379e-06   8.94456e-07   2.37799e-07   7.04162e-08
  20  18 3511.7881    2.7292  2.5431 11.3336 -0.0035  0.0499   0.0456   0.1262    0.0958   0.0000   442.4691      -2.77073       7.51611       1.74885      -3.71361      -4.50113      -1.30287      -1.93253      -6.19028      0.892657       1.56202      -1.31690       1.20847      0.311942     -0.146002      0.298681     0.0105302      0.339624      0.167551    -0.0661016    -0.0491865    -0.0394800     0.0138495    0.00954456    0.00186441   -0.00132372  -0.000391829  -5.96153e-05   0.000201783   1.33372e-05  -2.60926e-05  -4.75283e-06   1.12406e-07  -1.18310e-06  -2.00134e-07   3.20675e-08       3.91390       5.14808       5.65840       5.90188       5.79292       5.38572       4.79720       4.27731       3.56428       2.90245       2.30452       1.84510       1.37695      0.976190      0.712069      0.491135      0.333087      0.212485      0.132287     0.0825191     0.0499028     0.0271275     0.0153052    0.00781686    0.00408233    0.00196103   0.000979496   0.000395484   0.000180394   6.94385e-05   2.71197e-05   9.34485e-06   3.25704e-06   9.90073e-07   2.77113e-07   7.02917e-08
  20  19 3655.5226    2.1378  4.1375 10.5336 -0.0077  0.0647   0.0293   0.1740    0.0868   0.0000   438.0095      -2.32975       29.2048      0.228763       3.95867     -0.519771      -1.48065      -7.11514      -6.75131      -3.17775       4.55618     -0.138885       1.05819      -2.58941      -1.51599       1.93538     -0.223075     -0.284930     0.0721542     -0.261445     0.0473294    -0.0759239     0.0203938    -0.0224614   -0.00406796  -0.000423312  -0.000433533    0.00112657  -0.000326903  -1.29880e-05   2.22696e-05  -2.19680e-06  -3.70838e-06  -8.51595e-07  -8.99276e-07   1.99521e-08       4.96769       6.57856       7.15452       7.57601       7.31918       6.84522       6.08557       5.39271       4.59904       3.82608       3.03530       2.30875       1.77999       1.25523      0.945003      0.627747      0.416358      0.279734      0.170232      0.105392     0.0620937     0.0368404     0.0192885     0.0105541    0.00538881    0.00260758    0.00118578   0.000542852   0.000234214   9.10419e-05   3.41715e-05   1.25233e-05   4.10823e-06   1.31859e-06   3.45349e-07   9.05763e-08
  20  20 3798.9428    1.8048  5.7375 10.2936 -0.0059  0.0837   0.0228   0.2237    0.0689   0.0000   438.0364       10.6390       19.4966      -3.54301      -1.43761       1.50279      -6.01407       4.11628       3.84598       8.67050       1.63225       2.61187     -0.407475      0.854809       1.66740      -1.27484      -1.13374      0.138609      0.392230    -0.0430106     0.0308003     0.0387477    0.00760265   -0.00568795    -0.0132198   -0.00521034    0.00178332  -0.000274211   0.000324176   9.79621e-05   4.23224e-05  -1.76246e-05  -1.02598e-05   4.13240e-06   2.14747e-07  -6.65420e-08       6.43067       8.82566       9.48235       9.76830       9.27019       9.00997       7.86427       7.08555       6.18946       5.12090       4.14533       3.18671       2.37068       1.73636       1.19214      0.842949      0.554338      0.363858      0.225234      0.143191     0.0800628     0.0474389     0.0254963     0.0139250    0.00662716    0.00356042    0.00149315   0.000757149   0.000277327   0.000127678   4.50578e-05   1.72159e-05   5.48780e-06   1.80426e-06   4.86762e-07   1.28250e-07
  20  21 3942.6590    1.5157  7.8824  9.8395 -0.0009  0.1028   0.0174   0.2879    0.0623   0.0000   449.7169       6.52444       29.4441      -4.65432       21.2382       20.2075      -6.70530      -6.60524       4.84671      -8.31721       6.24775       5.83018      -4.57704      0.671886       1.48557     0.0421230    -0.0610653      0.214069     -0.727558    -0.0841926      0.319778     0.0608115    -0.0441564   0.000938936    0.00838739   -0.00399266    0.00140869   0.000894873  -0.000188676  -6.70842e-05  -0.000106905   1.53003e-05  -9.44392e-06  -5.73805e-07  -1.42156e-07   6.10828e-08       7.62966       10.2765       11.3763       11.3567       11.5417       10.7935       9.81862       8.63830       7.28354       5.92743       4.82768       3.73433       2.86073       2.07922       1.51691       1.01726      0.707189      0.454081      0.290179      0.175543      0.102288     0.0595726     0.0317950     0.0174169    0.00865112    0.00426875    0.00199163   0.000886871   0.000381519   0.000154180   5.81697e-05   2.14277e-05   6.96585e-06   2.21965e-06   6.20951e-07   1.57203e-07
  20  22 4086.6051    1.2515  9.7050  9.7270  0.0015  0.1283   0.0150   0.3499    0.0540   0.0000   436.8856       13.9885      -9.82779      -4.68179       15.6716       22.0023      -27.8403       2.39659       19.9403       5.89721      -10.9073       3.07563     -0.521129      -5.25440     -0.542002      0.217398     -0.590357     -0.699227     0.0122372      0.131690      0.264977    -0.0727842   0.000590802    0.00833822    0.00536980   -0.00596524  -0.000547692    0.00303692  -0.000397701  -0.000320985   8.71869e-05   5.41422e-05  -1.73627e-05   2.73685e-06  -2.04431e-07   3.05257e-07       9.69644       12.7073       14.1517       14.0318       14.4739       13.2520       12.2564       10.5453       9.22768       7.51968       6.05148       4.77190       3.52098       2.66802       1.83829       1.30860      0.875944      0.574200      0.354662      0.223661      0.132861     0.0749784     0.0415966     0.0218736     0.0112086    0.00561867    0.00251961    0.00117554   0.000469752   0.000200630   7.46437e-05   2.65253e-05   8.95111e-06   2.76422e-06   7.70067e-07   1.98370e-07
  20  23 4230.0964    1.0150 11.7586  9.7213  0.0008  0.1688   0.0135   0.4651    0.0472   0.0000   412.2362      -10.1885       30.2621      -8.32079      -17.5862       2.21014      -1.45861       21.2919       11.3375      -15.7650      0.877966       4.24884      -6.96364      -12.6976     -0.189697       1.90050     -0.350739      0.836942      0.368656     -0.571553      0.183082      0.200836    -0.0504883    -0.0589431    -0.0129126    0.00427599     0.0137128   -0.00209401   -0.00207946   0.000181437   0.000215299  -1.28033e-05  -2.07875e-05  -1.66762e-06  -1.14277e-07   2.55332e-07       12.5803       16.2237       18.3804       18.1940       18.6157       17.0782       16.2725       13.5107       11.8635       10.0339       8.02438       6.34222       4.68286       3.47410       2.48014       1.71130       1.16809      0.761886      0.486555      0.301848      0.178816      0.104686     0.0560667     0.0301977     0.0155076    0.00748715    0.00357719    0.00156547   0.000694037   0.000273048   0.000104683   3.75451e-05   1.21840e-05   3.78512e-06   1.01281e-06   2.54934e-07
  20  24 4374.0463    0.8368 13.1553  9.6089 -0.0111  0.2015   0.0115   0.5457    0.0443   0.0000   458.3154       14.7720       90.0348      -14.9724      -47.9165       5.63176       26.2913      -30.2752      -20.2456       17.4214       8.87696       9.71545      -5.06733      -4.29501       6.72528      0.650221     -0.988621       2.05591      0.334140     -0.227431     -0.396802      0.204943      0.164528    -0.0833532    -0.0221119     0.0205500    0.00848385   0.000305770   -0.00127174   0.000287245   0.000155644   3.57877e-05  -6.83250e-06  -4.68362e-06  -2.00852e-06   9.46634e-08       15.1475       19.7044       21.7786       22.4731       22.0402       21.2774       18.9403       16.7214       14.3327       11.9958       9.51364       7.50270       5.75877       4.20270       2.97806       2.06562       1.42455      0.934633      0.593573      0.365967      0.214576      0.123725     0.0692639     0.0371299     0.0191162    0.00946499    0.00440802    0.00197780   0.000831178   0.000334900   0.000128310   4.53359e-05   1.48302e-05   4.55916e-06   1.22619e-06   3.10250e-07
  20  25 4518.4547    0.6645 16.0199  9.5375 -0.0056  0.2876   0.0094   0.7285    0.0356   0.0000   407.1961       38.3928       18.9917      -36.6873       41.7868       17.3928      -8.68039      -13.8888      -18.2589       4.72818      -1.08452      -8.58334       1.64147      -5.35393      -2.28924     -0.158916      0.526640    -0.0362523     -0.407623       1.05122      0.420012     -0.680195     -0.158782      0.208636    -0.0382550   -0.00723741     0.0169346   -0.00610939  -0.000170558   0.000364690   0.000170698   7.02751e-05  -1.30458e-05  -5.38793e-06   1.09956e-06   9.22111e-08       20.8858       28.5234       30.3951       31.7861       30.9572       29.3754       26.8462       23.5162       20.6896       16.8751       13.8320       10.8739       8.12177       5.93665       4.33367       2.97533       2.01977       1.33364      0.855279      0.525622      0.315278      0.181411      0.101433     0.0545449     0.0277704     0.0136609    0.00657183    0.00286954    0.00125462   0.000490821   0.000185442   6.56388e-05   2.16191e-05   6.59497e-06   1.75939e-06   4.43258e-07
  21  10 2381.8416    1.3564  0.8794 10.0823 -0.0116  0.0329   0.0355   0.0628    0.1058   0.0000   436.1886      -2.86252       17.5696      -8.49804      -2.48510      0.642279       3.66933       4.80935     -0.308399       1.27194      0.504193     -0.826615      0.756615     0.0567170    -0.0717353     -0.880154    -0.0986929      0.297396     0.0820388    -0.0228919    0.00268527     0.0105916    0.00447617   -0.00272571  -0.000601375   0.000123034  -0.000570908  -0.000161716  -0.000248587  -5.38757e-05   2.95069e-05   6.08338e-07  -7.92285e-06   8.48360e-07   9.09277e-07  -2.12568e-08       2.63748       3.11203       3.23046       3.38969       3.63192       3.27743       3.23489       2.76518       2.37769       1.96023       1.41398       1.46383       1.02561      0.722655      0.517750      0.345845      0.277905      0.176199      0.116390     0.0721635     0.0428212     0.0263149     0.0120750    0.00664261    0.00351264    0.00184934    0.00100177   0.000441285   0.000207007   7.94825e-05   3.31857e-05   1.27250e-05   4.28872e-06   1.69244e-06   5.84963e-07   1.65864e-07
  21  11 2529.2687    1.8382  0.7854 10.7203 -0.0106  0.0322   0.0518   0.0671    0.0985   0.0000   434.4427      -5.38119       15.8131       1.60299      0.429485       3.49993       1.94511      0.139395      -1.38387      -1.02205       1.40650      -1.25194     -0.371890     -0.448434     -0.228831      0.420640     -0.253802    -0.0216937      0.180775   -0.00718896    -0.0523689    0.00463992   -0.00530475    0.00475140   -0.00195815   0.000109319  -0.000222493   0.000449312  -3.99146e-05   0.000125964  -6.23715e-06  -6.55198e-06  -5.54582e-06   8.80936e-07   2.33499e-07  -2.66709e-07       2.68152       3.14692       3.54287       4.35590       4.00288       3.29663       3.28092       2.94457       2.20962       1.77443       1.56133       1.17579      0.802857      0.632844      0.489992      0.341224      0.221464      0.143143      0.100124     0.0582108     0.0367048     0.0217909     0.0126990    0.00718915    0.00360661    0.00189725   0.000913325   0.000455787   0.000225955   9.67845e-05   3.90365e-05   1.42145e-05   4.52510e-06   1.57024e-06   3.97048e-07   1.18869e-07
  21  14 2968.8301    3.6160  0.7632 12.1353  0.0017  0.0279   0.0968   0.0561    0.1073   0.0000   444.6412      -2.02652       12.7272      -1.77175      0.189029       5.07258      -1.26538      -1.37866     -0.941861     -0.962280      0.116424      0.775106     -0.158837     -0.905555     -0.325762      0.318254      0.271418     -0.107546    -0.0442292    -0.0693074    -0.0290691    0.00317760    0.00222663   -0.00304199  -7.17669e-05    0.00166469   -0.00108212  -0.000572850   4.07568e-05   0.000212586   2.11545e-05   1.31375e-06  -3.09120e-06   6.97273e-07  -1.31896e-07   8.86574e-08       2.12586       2.56358       2.88822       3.11646       3.34701       2.53800       2.44685       2.47883       2.00889       1.64352       1.25281       1.10193      0.832245      0.579355      0.382675      0.309727      0.218521      0.135408     0.0779465     0.0537639     0.0350004     0.0218450     0.0108297    0.00602821    0.00310341    0.00188068   0.000923576   0.000491111   0.000176197   9.43444e-05   2.69576e-05   1.39752e-05   4.01454e-06   1.70625e-06   4.22829e-07   1.46379e-07
  21  15 3113.8058    3.8970  0.9470 12.0014 -0.0032  0.0286   0.0929   0.0623    0.1357   0.0000   441.0958       2.12032       10.9014       1.08099      -3.47892      0.313632       1.41637      0.398811      -1.59309     -0.634295       3.15394      -1.50891      0.737665     -0.203071    0.00958196      0.352838     0.0302100     0.0102753    -0.0350301    -0.0230917    -0.0282070    -0.0257139     0.0163021   -0.00353354    0.00648593    0.00127735  -0.000265875  -6.95349e-05   2.96097e-05   2.10209e-05   5.62063e-06   7.70398e-06  -4.43167e-06   6.14922e-07   9.31554e-08  -5.38034e-08       2.09889       2.68053       2.77647       3.07876       3.18074       2.89662       2.59154       2.20457       2.16137       1.69919       1.32788       1.02751      0.832222      0.631622      0.446545      0.306582      0.203491      0.146038     0.0948762     0.0609430     0.0330616     0.0205942     0.0121719    0.00681045    0.00398829    0.00183528   0.000922930   0.000444834   0.000168701   8.81858e-05   2.95469e-05   1.28542e-05   4.68863e-06   1.64445e-06   5.21971e-07   1.58613e-07
  21  16 3258.3885    3.5251  1.2627 12.2856 -0.0094  0.0380   0.0810   0.0821    0.1088   0.0000   438.9963      -1.29098       12.1893       8.96409       1.09129      -2.56800      -3.83924       6.55550       3.75493       1.67604       1.62220       1.24116     -0.478976       1.69581     -0.392385     -0.273112      0.183740     0.0765991    -0.0867493    -0.0391074    -0.0383562     0.0170101    0.00853359    0.00339519  -0.000272453    0.00160021    0.00114384  -0.000222837  -0.000100738  -2.59669e-05  -3.82698e-05  -5.51150e-06   5.58821e-06  -1.15391e-06   3.30557e-07   1.96731e-08       2.75205       3.47133       3.88892       3.88808       4.11244       3.82833       3.44715       3.05996       2.41898       2.28232       1.82789       1.26380      0.998505      0.802578      0.583738      0.408940      0.277565      0.184870      0.112529     0.0711791     0.0446960     0.0281058     0.0158835    0.00795376    0.00465764    0.00222100    0.00107726   0.000482279   0.000208752   0.000104141   4.14975e-05   1.60943e-05   6.54699e-06   1.96797e-06   6.52729e-07   1.91711e-07
  21  17 3402.7149    3.0050  1.8516 11.8828 -0.0032  0.0450   0.0572   0.1060    0.0770   0.0000   441.2574      -5.81111       13.3617       5.03734      -3.17322       5.00049       2.36213     -0.836799      0.790961      -1.45601      0.688963       1.53931      0.423578    -0.0619937      0.728776     -0.568236      0.419897      0.128589     -0.304714    -0.0788858     0.0637233     0.0330862     0.0128098    -0.0286144   -0.00532794    0.00666607    0.00226655  -0.000961635  -5.95381e-05   0.000110611  -8.44180e-05   5.92035e-07   9.90664e-06  -4.44230e-06  -2.26232e-06   3.42275e-07       3.17676       4.33135       4.70601       4.92596       4.97178       4.50399       4.25907       3.61611       3.04442       2.58280       2.10565       1.59273       1.26154      0.891026      0.695961      0.476891      0.315472      0.224639      0.136800     0.0893974     0.0549894     0.0309637     0.0188989     0.0102092    0.00507564    0.00293847    0.00124445   0.000639459   0.000295286   0.000127539   5.02204e-05   2.20974e-05   6.98423e-06   2.66529e-06   8.47955e-07   2.39220e-07
  21  18 3547.0427    2.4230  2.8164 11.2805 -0.0072  0.0553   0.0387   0.1353    0.0714   0.0000   440.7262      -6.89626      0.859073      0.436676       7.63039      -2.13807      -3.34065       9.83212      -2.26149       2.96526       3.54543      -3.56395    -0.0941513      0.458685      -1.22847     -0.497714     -0.270149     -0.132159      0.178847      0.121457    -0.0909172    -0.0256920     0.0218799     0.0240172   -0.00148911    0.00109686  -0.000139798   -0.00171702   6.83031e-05   0.000317573  -3.35069e-05   2.38906e-05   1.85142e-05   3.83312e-06  -7.85602e-07  -2.38598e-07       3.84692       5.15522       5.69728       5.79956       5.61274       5.67835       4.81498       4.52332       3.91544       3.20316       2.60351       2.14062       1.63586       1.17393      0.851159      0.594977      0.406453      0.280451      0.172116      0.114876     0.0664357     0.0383494     0.0235207     0.0115806    0.00655614    0.00355379    0.00160460   0.000811316   0.000355465   0.000161834   5.69768e-05   2.56077e-05   9.81239e-06   3.22108e-06   1.13712e-06   3.54310e-07
  21  19 3691.2512    2.0982  4.2661 10.7114 -0.0055  0.0669   0.0287   0.1722    0.0722   0.0000   436.8888       7.19794       11.0495      -6.39626      -9.86308      -6.28338       7.27865       10.5209      -2.26512      -2.24783      0.314719      -1.72584      0.284728      0.120919       1.31023      0.296729      0.442331     -0.791653      0.454149      0.193718     0.0730034     0.0661376  -0.000374503    -0.0119355  -0.000499215    0.00459517  -0.000641596  -8.38554e-05   0.000256383   0.000155628  -8.81911e-05   6.95190e-05   1.18105e-05   2.04297e-06  -8.88716e-07  -8.12553e-07       4.89860       6.10828       6.94467       7.13025       7.05138       6.61039       6.18839       5.42030       4.72057       3.92995       3.22208       2.52748       1.95310       1.47455       1.03661      0.723893      0.509856      0.336788      0.221000      0.140483     0.0830672     0.0479549     0.0287133     0.0153056    0.00829992    0.00430644    0.00207753   0.000979353   0.000456926   0.000190604   7.87026e-05   3.20410e-05   1.18873e-05   3.94099e-06   1.29017e-06   3.86771e-07
  21  20 3835.4393    1.7375  5.9772 10.1796 -0.0055  0.0844   0.0213   0.2242    0.0682   0.0000   421.7842      0.963680       12.2230       6.77612      -9.57161       8.01485       1.66960      -5.52512       13.8018       8.29954      -5.91800      -2.46230       2.64825       2.02770      0.114813      0.970577     0.0152527     -0.451192      0.188276      0.200804      0.235757      0.106781    -0.0979273    0.00978771     0.0409819    0.00538669   -0.00100057   -0.00193078   0.000193006   0.000676926  -0.000106415  -9.72816e-05   7.65164e-06   3.26120e-06  -4.98932e-08   2.82916e-07       6.27290       8.15155       9.07550       9.05800       9.27309       8.46726       8.15194       6.92295       6.21119       4.95633       4.08574       3.26615       2.40726       1.85146       1.34920      0.954640      0.651259      0.424486      0.275924      0.174961      0.105781     0.0609205     0.0361322     0.0198878     0.0103092    0.00535062    0.00254359    0.00128797   0.000556836   0.000252784   9.72507e-05   4.04640e-05   1.42487e-05   4.93001e-06   1.60489e-06   4.89285e-07
  21  21 3979.6723    1.4464  7.8680  9.9118 -0.0057  0.1058   0.0169   0.2856    0.0581   0.0000   424.6666      -16.7753       27.0770      0.686605      -26.6322       7.98317       5.84160       3.26691      -1.34731       7.20957      -5.22130      -6.54862      -3.62978       1.39243       2.22861    -0.0431218     0.0337773    0.00889240     -0.413451     0.0541859      0.151739      0.148398    -0.0663054    0.00681808    0.00132102   -0.00589949    0.00267671   0.000607410   -0.00181465  -0.000173516   0.000115813   0.000103328   2.77303e-05  -1.03424e-05   1.22386e-06   1.88524e-06       7.56137       10.1655       11.1685       11.4517       11.2144       10.9048       9.68835       8.83245       7.54504       6.21796       5.13173       3.97379       3.12879       2.34236       1.66747       1.17124      0.815083      0.537658      0.357074      0.216687      0.132273     0.0775438     0.0435180     0.0243045     0.0131258    0.00655156    0.00334953    0.00152032   0.000710098   0.000294453   0.000129943   4.81097e-05   1.85411e-05   6.48091e-06   2.01077e-06   6.28848e-07
  21  22 4123.9419    1.1844  9.7784  9.6916 -0.0025  0.1281   0.0141   0.3541    0.0531   0.0000   441.5286      0.332623      -1.52967      -26.6474       16.0490       9.80182       24.0264      -20.2893       5.14429       9.23383     -0.248214      -9.72370      -1.74132       5.49618     -0.731055     -0.621722     -0.570783     -0.268685      0.331445      0.400863     -0.282606    -0.0937204     0.0441256     0.0680062   -0.00966229    -0.0118899   0.000334090    0.00146999   8.70219e-05  -0.000287819  -0.000136521   0.000234147  -1.53286e-05  -1.10158e-06  -1.86318e-07   1.73196e-06       9.27291       12.1855       13.6441       14.0716       13.9419       13.1458       12.0467       10.3649       9.42179       7.63504       6.28318       4.98986       3.78145       2.86073       2.01114       1.41709      0.986742      0.658191      0.429719      0.268363      0.166013     0.0966889     0.0560441     0.0307345     0.0164222    0.00859198    0.00418674    0.00194885   0.000909338   0.000377901   0.000159753   6.33233e-05   2.33184e-05   8.04129e-06   2.58590e-06   7.85282e-07
  21  23 4267.8483    0.9405 11.8632  9.7041 -0.0046  0.1689   0.0127   0.4693    0.0468   0.0000   459.8476       19.4930       16.0427       2.99431       9.97840       34.7076      -10.7132       1.40207      -18.7945       3.54765       4.00147      0.859967       5.91772       3.79030       5.34641      -2.89682      0.516394       1.11235      0.942754     -0.290362     -0.198359      0.113670    -0.0242648    -0.0662921     0.0150145     0.0186875   -0.00669488   -0.00124143    0.00133002   0.000834716  -7.97739e-05  -0.000158935  -2.98811e-05   5.37004e-06   2.90809e-06  -7.46313e-07       12.2377       15.7727       17.6490       18.0148       17.6640       17.1582       15.7962       13.7765       12.1231       10.0695       8.24720       6.41005       4.96651       3.78235       2.73718       1.96026       1.33475      0.898379      0.576664      0.365895      0.224820      0.132292     0.0761987     0.0428467     0.0226745     0.0116723    0.00573851    0.00283783    0.00121010   0.000557186   0.000220980   8.94144e-05   3.20060e-05   1.11621e-05   3.47788e-06   1.04138e-06
  22   9 2259.9283    1.0275  0.7373  9.8153  0.0016  0.0357   0.0291   0.0571    0.0854   0.0000   438.3388       7.47027       19.7831      0.790180      -1.52456     0.0666893      -4.60274      -2.68252      0.399170      0.792416       2.62507      0.420566      0.841314      0.202243     -0.672049     -0.449704     0.0249912      0.234574    -0.0402042     -0.127862    -0.0927890    -0.0367923    -0.0149209     0.0285543   0.000691999   -0.00529707   0.000323163   0.000223967  -0.000373299  -0.000137534   0.000137263  -2.91603e-05  -2.06827e-06   7.15170e-06   9.18389e-07   5.20490e-07       2.84583       3.62155       3.87342       3.52606       3.55558       3.81577       3.39201       3.08941       2.38456       2.14590       2.04386       1.64646       1.24093      0.898225      0.509855      0.398060      0.262157      0.189760      0.139669     0.0973186     0.0583730     0.0343839     0.0176782     0.0100862    0.00533973    0.00252321    0.00127059   0.000646696   0.000322974   0.000156281   6.08700e-05   2.67882e-05   1.16648e-05   4.16181e-06   1.44567e-06   4.67579e-07
  22  12 2707.0083    2.4418  0.8358 11.3310 -0.0078  0.0274   0.0660   0.0653    0.1159   0.0000   439.4872      -2.11193       19.9670      0.708167      -3.82939      -4.81221     0.0461432      -1.20090       4.47990       1.66650      0.820973      -1.72829    -0.0449378       1.22137      0.615717    -0.0764008     0.0183230      0.162975    0.00811581    0.00310150     0.0762303    -0.0294518     0.0240258    -0.0106748   0.000814406    0.00692491  -0.000455761  -0.000861974  -0.000285593   0.000165249  -1.50995e-05   2.69195e-05   8.28258e-06   1.51164e-07  -1.32336e-06  -1.90374e-07       2.10110       2.28980       2.80041       3.03341       3.08122       2.70259       2.43415       2.24385       1.94895       1.64435       1.20008      0.983577      0.829536      0.593462      0.436265      0.303122      0.213648      0.157105     0.0977845     0.0630533     0.0407199     0.0242819     0.0139549    0.00788874    0.00468465    0.00248237    0.00127582   0.000696030   0.000314887   0.000134103   5.96355e-05   2.50495e-05   9.48424e-06   3.62747e-06   1.24491e-06   4.32072e-07
  22  13 2854.6898    3.1135  0.8135 11.9605 -0.0112  0.0332   0.0882   0.0646    0.1298   0.0000   439.4808      -4.18758       13.0083     0.0395650      -2.26240       2.43597       1.28870       1.50549      0.377654     -0.388114      -2.31586      0.557833       1.11383     -0.328798     0.0438066     -0.293358    -0.0789040     -0.134827     -0.153937    -0.0132619     -0.125130     0.0150057     0.0200117  -0.000684199   -0.00274146   -0.00168698   -0.00122951  -0.000232793  -0.000200724   0.000102188   8.58362e-05   1.06364e-05   9.46573e-06   4.23475e-06   9.77066e-07   5.11077e-07       3.18439       4.21183       4.69862       4.27903       3.36806       2.99413       3.15280       2.97095       3.12700       3.05449       2.44911       1.97944       1.57061       1.02524      0.681218      0.486096      0.287003      0.165214      0.129457     0.0657893     0.0407050     0.0232207     0.0146625    0.00715616    0.00396292    0.00228085    0.00133268   0.000524660   0.000281452   0.000141018   5.89916e-05   2.28869e-05   8.87212e-06   3.82641e-06   1.79027e-06   5.60075e-07
  22  15 3146.9176    3.9855  0.9826 12.1731 -0.0011  0.0303   0.1005   0.0706    0.1191   0.0000   442.3522       4.76457       12.3438      -1.82680      -1.45313       1.53689      -5.20882       6.10704       3.69733     -0.642711       1.27476     -0.945413     -0.198833      0.652880      0.209604     -0.259987     -0.271031      0.139185     0.0408200     0.0354944    0.00256545     0.0380108   0.000156973   -0.00925027    -0.0147908    0.00408163   0.000152822  -0.000503791  -0.000524182  -4.97745e-05   4.44412e-05  -1.57569e-05  -1.31968e-05  -4.06186e-06  -6.27125e-07  -6.06990e-07       2.26732       2.76164       2.75204       3.00467       3.17031       3.03025       2.78475       2.19032       2.16232       1.82064       1.53649       1.23146      0.916217      0.664187      0.508308      0.377077      0.264933      0.173413      0.104386     0.0677189     0.0460879     0.0303304     0.0171573    0.00992918    0.00513896    0.00254228    0.00134277   0.000636635   0.000302815   0.000138654   5.35563e-05   2.47602e-05   9.65094e-06   3.43215e-06   1.39127e-06   4.50138e-07
  22  16 3292.0762    3.4617  1.5098 11.8464 -0.0014  0.0374   0.0671   0.0888    0.1001   0.0000   442.9183      0.392138       15.1139      -3.85336      -1.24188       1.28547      0.139737       10.3598      0.165231      -3.35595     -0.568483      -1.00090     -0.595996      -1.83916       1.11317     0.0630152      0.724041    -0.0504976     -0.352317     0.0763729     0.0676741     0.0381091    0.00455338   -0.00283486    -0.0101130    0.00374019   0.000891577    0.00104240   0.000575051  -6.04707e-05  -5.79540e-05   4.24155e-05   8.43217e-06  -4.01104e-06   6.24239e-07   8.64254e-08       2.76085       3.41519       3.59542       3.94625       4.12320       3.82446       3.47894       2.89963       2.72904       2.18381       1.78450       1.38506       1.11771      0.887013      0.610056      0.424455      0.273898      0.216394      0.148413     0.0946782     0.0573683     0.0332805     0.0200230     0.0112636    0.00660561    0.00357260    0.00187564   0.000861493   0.000414229   0.000174801   8.13822e-05   3.21337e-05   1.34011e-05   4.74684e-06   1.76416e-06   6.00827e-07
  22  17 3437.0256    2.9613  2.0659 11.5659 -0.0065  0.0442   0.0514   0.1075    0.0805   0.0000   440.6442      0.572442       17.8428      -2.10891      -6.32406      -1.73629       3.31208       4.48270      -1.63188     -0.860385      -1.61889      -1.26714       2.71958       1.84173     -0.216335      -1.71201     -0.629994      0.232247     0.0477774     -0.128808     0.0709601     0.0245206     0.0374685     0.0130034   -0.00649991    0.00274210   9.48127e-05  -5.60766e-05  -0.000223864   0.000242429  -0.000172438  -4.73709e-05   1.53913e-05  -3.09179e-06  -2.96551e-06   1.74616e-07       3.03304       4.16793       4.51630       4.76875       4.78485       4.49547       4.07158       3.61378       3.19173       2.63682       2.02612       1.63725       1.27321       1.00959      0.751175      0.524914      0.380258      0.240676      0.175741      0.100657     0.0692286     0.0367921     0.0236283     0.0131314    0.00754394    0.00401873    0.00204940    0.00100781   0.000495978   0.000205101   9.91690e-05   3.79749e-05   1.58107e-05   6.10667e-06   2.01109e-06   7.29698e-07
  22  18 3581.9230    2.3417  3.3515 11.1170 -0.0044  0.0576   0.0337   0.1456    0.0634   0.0000   442.9895      -4.71086       1.77584      -9.95847       3.34805       5.67631      -5.33550      -4.17781      -1.48763      -3.60949     -0.910618      -3.08104      -2.87544      0.884430     -0.650481       1.33414    -0.0164113     -0.734414      0.207203    -0.0369495    -0.0239560     0.0626172   -0.00819233    -0.0287837    -0.0154972     0.0115856   0.000271974   -0.00178283  -0.000659360   0.000323392   0.000292292  -4.57003e-05  -3.20441e-05   9.66433e-06   1.09761e-06  -6.25924e-07       4.07419       5.05428       5.76501       6.03446       5.94118       5.67273       5.33876       4.60633       4.02829       3.43006       2.77743       2.15735       1.77411       1.32279      0.961179      0.677778      0.494694      0.329357      0.220214      0.143064     0.0885188     0.0533511     0.0319277     0.0175964    0.00998882    0.00520978    0.00280492    0.00137393   0.000634670   0.000310870   0.000123353   5.64992e-05   2.11349e-05   8.64227e-06   3.07286e-06   1.00142e-06
  22  19 3726.9184    1.9234  4.9065 10.5229 -0.0053  0.0715   0.0242   0.1903    0.0634   0.0000   442.9752       6.42038       6.24776       11.0200      -2.03425      -5.23705       9.31172     -0.876052    -0.0905825      -6.33988       1.50489       3.32930      -3.24783      -1.24007       1.30844       1.41064     -0.385153    -0.0420056     -0.307639    -0.0612573    -0.0774535    0.00670051     0.0557192    -0.0259991     0.0104326   -0.00644912   -0.00910394    0.00161139    0.00217753  -0.000183335  -0.000244517   9.40910e-05   2.57213e-05  -3.33589e-06  -1.80209e-06   4.76935e-07       4.98236       6.64347       7.40029       7.55625       7.37725       7.22934       6.57257       5.78184       5.21353       4.33181       3.50864       2.84979       2.15303       1.67078       1.21209      0.896973      0.609970      0.411913      0.274135      0.175205      0.107588     0.0673176     0.0388344     0.0225602     0.0123693    0.00676991    0.00331226    0.00173077   0.000812357   0.000361575   0.000168127   6.80393e-05   2.75417e-05   1.05352e-05   3.74502e-06   1.30354e-06
  22  20 3871.3053    1.6161  6.9703 10.1484 -0.0008  0.0914   0.0187   0.2457    0.0553   0.0000   433.0392      -12.0654       6.57329       1.93741      -3.11350       4.35925      -13.9851      -17.3249      -2.91746       4.66368      -1.50434       6.41860      0.692763     -0.617923      0.218038      -1.41326     0.0529848       1.43689      0.196414     -0.296090      0.168693     0.0777084     0.0316381    -0.0454977    -0.0126753   -0.00230919    0.00139452    0.00226311  -0.000737463  -0.000147382  -4.03390e-05  -0.000122401   5.07325e-05   1.38420e-05  -3.12707e-06  -1.46679e-06       6.40387       8.31029       9.18087       9.67428       9.59970       9.12216       8.41138       7.36508       6.49450       5.58725       4.52996       3.64296       2.78462       2.11644       1.56853       1.12815      0.799361      0.539608      0.348758      0.227620      0.143080     0.0893252     0.0529926     0.0298394     0.0166519    0.00868555    0.00468491    0.00220639    0.00109636   0.000485691   0.000219815   8.90655e-05   3.73362e-05   1.35755e-05   4.90009e-06   1.60447e-06
  22  21 4016.2667    1.3455  8.7031  9.9364 -0.0043  0.1131   0.0158   0.3131    0.0504   0.0000   439.7715      -28.0805       25.0702      -1.73660       22.7006      -23.1748      -21.4650      -1.92363      -1.66662       3.73181       2.70703      -1.80361       2.70915      0.467520      0.711253     -0.844192      0.557881       1.03364     0.0632673     0.0881499     -0.143247    -0.0519536     0.0383289     0.0414541   -0.00981402    0.00341992   -0.00451554    0.00306328   -0.00188518   -0.00102749   0.000915942   0.000104327  -0.000142701   3.14792e-05   1.12566e-06   1.93202e-07       7.89473       10.4993       11.2567       11.7219       11.6387       10.9574       10.5052       9.42610       8.17280       6.79512       5.58805       4.41253       3.46773       2.67865       1.97992       1.44657       1.03155      0.681377      0.449014      0.280122      0.180864      0.109431     0.0640240     0.0366158     0.0199012     0.0107877    0.00549444    0.00279900    0.00136345   0.000588196   0.000277540   0.000110246   4.58882e-05   1.70875e-05   5.84628e-06   1.97544e-06
  22  22 4161.0010    1.1356 10.7518  9.7058 -0.0022  0.1375   0.0131   0.3837    0.0473   0.0000   433.1929      -21.1845       23.4015       13.4820      -22.6100      -19.4792       17.6454       9.79840      -18.2188      -4.84052       3.41471      0.855942       2.46649      -4.04055      -1.70700      0.457985      0.464046      0.631427      0.231358     -0.290517     -0.327863    0.00629688      0.160667     0.0407004    -0.0378148    0.00415475     0.0113702    0.00601027   -0.00437824  -0.000648609  -0.000210495   6.92647e-05   9.70285e-05  -3.10069e-05  -1.20961e-05   1.01955e-06       9.55058       12.5241       14.0314       14.4962       13.9958       13.4346       12.3390       11.1946       10.0519       8.33552       7.05881       5.59816       4.33526       3.28363       2.39559       1.72875       1.19677      0.813576      0.530372      0.353737      0.215524      0.130960     0.0778229     0.0444873     0.0251966     0.0131805    0.00674786    0.00343476    0.00165115   0.000750235   0.000332403   0.000140391   5.48303e-05   2.13667e-05   7.38430e-06   2.47437e-06
  22  25 4593.9112    0.5978 16.8049  9.4149  0.0051  0.3031   0.0082   0.7400    0.0323   0.0000   452.9327       7.49555       12.7898      -2.20146       10.0375      -24.3911      -13.6284       10.6017       83.9048      -29.3153      -43.2197      0.386809      -11.0270       4.06020      -2.56464       1.29081       1.79127       1.42585     -0.129113      -1.36877     -0.257678     -0.238719     -0.244434      0.109663    -0.0765734    -0.0685194     0.0195485     0.0109688   0.000997591   -0.00152539    0.00106944   0.000523194  -0.000190755  -3.61737e-05  -1.95885e-05   1.07595e-06       20.3145       26.9535       30.4775       31.1697       31.2318       29.2616       27.4099       24.6560       21.7154       18.0316       14.9015       11.9318       9.48819       7.10229       5.26746       3.76532       2.71017       1.85532       1.19880      0.794720      0.496509      0.307739      0.184026      0.104308     0.0582573     0.0321894     0.0165576    0.00848793    0.00414451    0.00182904   0.000851676   0.000338686   0.000138165   5.29272e-05   1.73437e-05   5.86086e-06
  23   8 2131.0791    0.7746  0.6562  9.5080 -0.0104  0.0266   0.0223   0.0530    0.0703   0.0000   440.5099      -1.29170       16.7989       6.29437      -4.64035      -1.57062     -0.351944      -1.02963     -0.440459      0.542615      -1.60657      0.476044       1.44729     -0.452245      0.360942     -0.385748     -0.297880      0.165295     0.0386081     0.0783894    0.00449382    -0.0613942     0.0447655  -0.000176279    0.00479179   -0.00130097   -0.00249000   2.23130e-05   4.77344e-05   0.000164794   0.000107245  -9.31353e-05  -1.29444e-05   5.62863e-06   3.00897e-06  -4.93753e-07       1.65770       2.33559       2.41469       2.46923       2.62065       2.35744       2.42995       2.03949       1.77588       1.55052       1.17302       1.04778      0.776874      0.582777      0.464612      0.330182      0.247720      0.159644      0.111748     0.0706027     0.0442829     0.0299508     0.0167573     0.0103266    0.00538976    0.00319498    0.00150264   0.000795378   0.000426340   0.000184623   9.20061e-05   3.92367e-05   1.81913e-05   6.87239e-06   2.59588e-06   9.81396e-07
  23   9 2287.4398    1.0555  0.8080  9.8457 -0.0065  0.0259   0.0265   0.0619    0.0883   0.0000   438.3046      -2.37079       14.6755      -6.86832      -2.60100       5.84889      -1.50184      -1.20022      0.240801      -2.06124      -1.28878     -0.162558     -0.158037      0.518005      0.255186     -0.451449     0.0114438      0.200543     0.0543963     -0.138731     0.0603383     0.0123978   -0.00794777   -0.00521625   0.000870116    0.00277640   0.000601307  -0.000799845   0.000714522   0.000199160  -5.24318e-05   4.38277e-05  -2.09030e-06  -7.71488e-06  -2.91275e-06  -4.07755e-07       1.74494       2.24889       2.54572       2.64942       2.64440       2.44537       2.38623       2.09522       1.78348       1.46320       1.23919       1.01619      0.765690      0.598016      0.459091      0.317373      0.227929      0.157216      0.107311     0.0756348     0.0435497     0.0291029     0.0161884    0.00971555    0.00539670    0.00307588    0.00160819   0.000809112   0.000424365   0.000195240   9.22196e-05   4.43402e-05   1.81439e-05   7.31754e-06   2.82382e-06   1.05988e-06
  23  10 2439.1508    1.5332  0.8944 10.3568 -0.0087  0.0316   0.0388   0.0662    0.1150   0.0000   440.6071       2.50965       13.1059      -5.16102      -3.95692       2.50700     -0.426870      0.710137      0.704267       2.10625       1.21011      -1.23350     -0.367654     -0.284210      0.385989    -0.0308801     -0.288737    -0.0276834      0.101503    -0.0187939    -0.0408078    -0.0211474     0.0332628   -0.00970250  -0.000248539  -0.000713099   0.000350916  -0.000954508   0.000415197  -0.000140764  -6.53935e-05  -0.000129783   8.34039e-06  -4.94336e-06   3.81651e-06   9.20112e-07       1.89507       2.76065       2.71363       3.31943       3.22441       2.91110       3.06682       2.36783       2.47405       1.62916       1.68291       1.15543       1.03979      0.701505      0.561238      0.420564      0.285854      0.208441      0.121498     0.0932326     0.0514839     0.0380557     0.0205379     0.0127230    0.00709343    0.00383412    0.00207941    0.00105192   0.000553191   0.000266058   0.000127481   5.86006e-05   2.25213e-05   1.01620e-05   3.12307e-06   1.39142e-06
  23  11 2588.6031    1.9430  0.8085 11.0770 -0.0014  0.0262   0.0495   0.0606    0.0833   0.0000   438.6644      -1.14472       19.6222      -3.94225       2.26702       2.72972      -2.00602     0.0784451     -0.132634      0.184472      0.769645      -2.25748      -1.14888      0.231054     0.0409328     -0.144408     -0.392811    -0.0919147      0.112931     0.0881498    -0.0274081     0.0146731   -0.00970334     0.0116945   -0.00822525    0.00316680   0.000662472  -0.000808559   0.000409889   0.000190129   3.80735e-05  -2.95213e-05   3.92350e-05  -1.04345e-06  -2.08369e-06   9.08649e-07       1.68316       2.36300       2.42377       2.50251       2.40010       2.43573       2.35195       2.10987       1.81362       1.49207       1.25567      0.957167      0.826836      0.631688      0.478845      0.347058      0.259230      0.166664      0.123308     0.0736172     0.0493396     0.0291744     0.0177664    0.00984032    0.00577097    0.00300890    0.00163841   0.000844739   0.000424870   0.000208701   8.90553e-05   4.49291e-05   1.76069e-05   7.75136e-06   2.87156e-06   1.10071e-06
  23  13 2885.9862    3.3904  0.7268 11.7303 -0.0070  0.0240   0.0888   0.0504    0.1528   0.0000   438.2677       1.52347       13.7861      -3.88325      -1.13627      -3.82945     -0.395922      -4.07664      -3.69310      0.634827       1.91926     -0.147382     -0.936181      0.297295     -0.515361     -0.570272      0.258563     0.0121884     -0.155109     0.0546423     0.0569245    -0.0471350    -0.0214261    0.00549151    0.00748729    0.00296564  -0.000186121   0.000273524   0.000172015  -0.000149817  -6.35826e-06   4.83407e-05  -2.65664e-05   5.16429e-06  -1.87043e-06   6.80235e-07       1.77350       2.35487       2.62060       2.90126       2.80400       2.59057       2.47078       2.15954       1.87719       1.39813       1.20890      0.925170      0.723821      0.549026      0.412149      0.314355      0.212087      0.150072     0.0981236     0.0660250     0.0411849     0.0246397     0.0156215    0.00828333    0.00529707    0.00273522    0.00142467   0.000763773   0.000366657   0.000188653   8.84382e-05   3.80684e-05   1.78177e-05   6.56653e-06   2.55433e-06   9.78158e-07
  23  14 3033.3570    3.9343  0.8021 12.1413 -0.0100  0.0284   0.1063   0.0540    0.1547   0.0000   440.9212      -6.31445       15.8418      -1.70840       2.87901      -2.27874      -2.61002      0.954164      -1.57191     -0.961642     -0.765622      0.948348      0.321886      0.651246     -0.286389     -0.464960   -0.00360510    -0.0539224     -0.100822     0.0400693     0.0199218   -0.00505273    -0.0201286    0.00879105    0.00988392   -0.00492259   -0.00373194    0.00128138  -0.000213488  -0.000167015   3.34422e-05   7.20977e-05   3.38216e-05  -4.13205e-06  -4.15819e-07  -6.72837e-07       1.92978       2.57412       2.55129       2.99774       2.79907       2.58753       2.62322       2.23734       1.99553       1.59293       1.46427       1.15969      0.934382      0.649994      0.493671      0.353983      0.257219      0.166962      0.118204     0.0745510     0.0565147     0.0292051     0.0191868     0.0104885    0.00695276    0.00343206    0.00188086   0.000906163   0.000472508   0.000257029   0.000103929   5.55662e-05   1.82063e-05   9.28104e-06   2.98859e-06   1.18678e-06
  23  15 3179.5772    3.7443  1.0248 12.4009 -0.0102  0.0316   0.0888   0.0684    0.1107   0.0000   438.1512    -0.0936348       10.0792       3.03795      -3.31131      0.510719       3.10653     -0.109178       2.57047     -0.814124       2.15609      0.617329      0.156250      0.571516     -0.452720     -0.887122      0.134040      0.138075      0.278490     0.0265144     0.0143429   0.000887758    -0.0171928     0.0219921   -0.00241850  -0.000188544  -0.000352395   -0.00107214   0.000525347   0.000588247  -0.000187086  -0.000183690  -1.98050e-05   2.24061e-06  -2.51759e-06   9.86769e-07       2.15621       2.71179       3.02796       3.27294       3.23934       2.80915       2.94804       2.40677       2.14769       1.95165       1.59041       1.29280      0.965540      0.731880      0.549172      0.422539      0.271848      0.186624      0.137547     0.0779106     0.0524782     0.0326073     0.0219295     0.0123803    0.00660768    0.00383116    0.00214512    0.00104991   0.000520536   0.000234056   0.000120857   5.62318e-05   2.31808e-05   9.09286e-06   3.75702e-06   1.23407e-06
  23  16 3325.4361    3.3702  1.4402 12.2233 -0.0002  0.0415   0.0686   0.0880    0.0809   0.0000   442.3007       2.53149       15.9134      -2.78978       3.19782      -2.35647      -1.23519       4.63276      -2.12798       1.63693    -0.0822710      0.951336     -0.908756       1.17591     -0.841888      0.187000     -0.279508     -0.301186    -0.0822790    -0.0915444     -0.214898     -0.123238    0.00228086     0.0155612    -0.0142854    0.00103646    0.00421402   0.000145358  -0.000427549   0.000161761   4.09951e-05  -5.94963e-05   7.21338e-06   1.44528e-05  -4.18809e-06   5.79459e-07       2.38918       3.74581       3.25376       4.38326       3.61636       4.06332       3.14535       3.53836       2.58923       2.49145       1.69270       1.76735       1.11835       1.05074      0.625047      0.566847      0.332119      0.279323      0.156899      0.124168     0.0679773     0.0480340     0.0250017     0.0167046    0.00824010    0.00519950    0.00247532    0.00141498   0.000695102   0.000338744   0.000168470   6.77884e-05   3.06659e-05   1.11217e-05   4.34749e-06   1.50790e-06
  23  17 3471.1362    2.7891  2.2426 11.6867 -0.0013  0.0448   0.0441   0.1117    0.0610   0.0000   438.6896      -2.04952       11.9606      -1.82142       3.13323      0.279449      -3.31983      -1.64530       3.96595       3.12519      -5.28452      -1.55650       1.48933     -0.696357      0.757439     -0.230274    -0.0690115      0.446177     -0.275833   -0.00255469     0.0317485   -0.00763223    -0.0226948    -0.0161090    0.00452861    0.00524824   -0.00228652   -0.00221840   0.000695984   4.02850e-05  -0.000471511  -0.000161834   5.30143e-05   8.40101e-06   7.13530e-07  -2.95442e-06       3.11447       3.86331       4.44294       4.62038       4.68227       4.46084       4.03796       3.61193       3.12042       2.71381       2.25009       1.73737       1.45750       1.04965      0.803465      0.571030      0.409291      0.300876      0.190999      0.121919     0.0857006     0.0516066     0.0317682     0.0186593     0.0104959    0.00598859    0.00297656    0.00169812   0.000829941   0.000396360   0.000189377   7.43628e-05   3.56466e-05   1.40366e-05   5.46979e-06   2.01866e-06
  23  18 3616.5888    2.2793  3.5634 11.0965 -0.0051  0.0564   0.0307   0.1497    0.0562   0.0000   441.2257      -7.70545       9.76165       17.1635       8.67996     -0.489905     -0.822161      -1.77781       4.56800     -0.669342       3.26559       3.85561      -2.35210     -0.298812      0.741080       1.35088     -0.346807      -1.05030     -0.163083      0.503126     -0.211366     -0.102625     0.0791340     0.0171628    -0.0257038   -0.00168884    0.00381619    0.00441115    0.00100760  -0.000747133  -0.000307816   8.82940e-05   5.38438e-05  -2.07818e-05  -1.00065e-05   3.31893e-07       3.77121       4.93251       5.63073       5.73065       5.77086       5.56671       4.96303       4.63156       4.00288       3.36012       2.86192       2.27310       1.82165       1.35038       1.01958      0.747190      0.522267      0.360167      0.245721      0.159687      0.104870     0.0632573     0.0388425     0.0233591     0.0128529    0.00734319    0.00392843    0.00196006    0.00101886   0.000489258   0.000219728   0.000105451   4.16723e-05   1.76065e-05   6.64315e-06   2.41326e-06
  23  19 3761.7372    1.9130  5.1781 10.4441 -0.0016  0.0713   0.0232   0.1888    0.0637   0.0000   444.8585       5.13577       19.1701      -8.67458       13.5657      -3.16705       13.8008      0.775492       3.00784      -4.24344      -3.52628       1.36155     -0.552189       1.24658     -0.897753     -0.510434     -0.870403     -0.638210    -0.0198243      0.114133   -0.00723680    -0.0351671     0.0391709   -0.00903363     0.0281322   -0.00265165   -0.00707162   6.34030e-07   0.000860345  -0.000189531  -0.000264715   3.46252e-05   1.05827e-05  -2.37426e-05  -4.98209e-06   1.42822e-06       4.81736       6.23660       6.93460       7.28901       7.47069       6.93103       6.35940       5.80838       5.11161       4.23900       3.61631       2.85558       2.29365       1.77332       1.26903      0.952454      0.654166      0.462622      0.316088      0.207902      0.133406     0.0835793     0.0485413     0.0298754     0.0165204    0.00937824    0.00498075    0.00256877    0.00130494   0.000618037   0.000291448   0.000125157   5.46944e-05   2.15952e-05   8.30833e-06   2.97182e-06
  23  20 3906.8993    1.5726  7.1527 10.0553 -0.0052  0.0909   0.0175   0.2449    0.0566   0.0000   443.7907       11.7004       11.8614      -8.55107      -10.2867     -0.930590      -15.2914      -17.1320       5.20760      -5.53005      -6.97746      -7.29607     -0.550648       2.07722       1.82638      -1.34979      0.156355   -0.00166850       1.05853     -0.272979     -0.462059    -0.0311444   -0.00792288    -0.0201801   -0.00538375     0.0286113   0.000444177   -0.00196061   -0.00285423   -0.00102247  -0.000396346   5.38654e-05   0.000102050  -3.67023e-05  -3.30864e-06  -2.91831e-06       6.12220       8.01886       8.88239       9.40123       9.10340       8.82401       7.83595       7.65452       6.47859       5.48881       4.61553       3.81921       2.91901       2.21140       1.69476       1.24712      0.887041      0.585937      0.401598      0.272426      0.172687      0.103812     0.0627959     0.0376029     0.0223597     0.0121802    0.00627899    0.00333838    0.00162992   0.000813829   0.000407300   0.000163951   7.57566e-05   2.90431e-05   1.07981e-05   4.00488e-06
  23  21 4052.2269    1.2828  9.5274  9.8986 -0.0019  0.1200   0.0146   0.3273    0.0473   0.0000   429.8053      -27.2412       10.2412       26.3533       8.16892      -2.61956      -16.9848      -2.07231       13.5932       4.75469       15.2560      -10.6874      -7.88662      -1.61204      -1.02108      -1.94077     -0.479589     -0.534643    -0.0185692    -0.0710810      0.198257     -0.264220  -0.000330006    0.00555444   -0.00462566     0.0237194   0.000450932   -0.00435996   -0.00342506  -0.000684582  -4.00238e-05   2.70214e-05   3.44006e-05  -4.76119e-05  -1.24175e-05   4.72369e-06       7.86502       10.3172       11.7367       11.8171       12.1921       11.4792       10.7780       9.74116       8.27558       7.23797       6.04424       4.82210       3.90488       2.95891       2.19093       1.60311       1.13748      0.806680      0.540046      0.355405      0.237849      0.142570     0.0878633     0.0522249     0.0293534     0.0165342    0.00876554    0.00460647    0.00230425    0.00111922   0.000528767   0.000230567   9.92991e-05   4.08274e-05   1.55019e-05   5.63634e-06
  24   8 2156.7451    0.7960  0.7033  9.4806  0.0013  0.0260   0.0219   0.0554    0.0747   0.0000   435.4732      -1.60992       17.6426     -0.987611      -3.20508       3.12349      0.999614      -3.24460      0.936935       1.54234       1.44677      0.284411     -0.893751      0.384384     0.0650826      0.242384    -0.0113685      0.100999     0.0719983     0.0599691    0.00836081     0.0140680    -0.0276872    -0.0253669    -0.0119224   -0.00530348    0.00407128    0.00227681   0.000440501  -0.000201402   0.000108147   6.15319e-05  -4.50521e-05  -3.26357e-05   7.50319e-06  -1.14127e-06       1.67134       2.02349       2.14411       2.58402       2.56466       2.21227       2.10038       2.25564       1.76334       1.46363       1.25337       1.05178      0.828512      0.624578      0.470868      0.376744      0.256678      0.177659      0.131942     0.0840826     0.0552007     0.0346876     0.0211619     0.0142658    0.00718162    0.00432760    0.00235086    0.00139196   0.000697355   0.000327743   0.000182287   8.09189e-05   4.02234e-05   1.51863e-05   7.68020e-06   2.46064e-06
  24   9 2314.2789    1.1469  0.8213 10.0470 -0.0106  0.0277   0.0293   0.0597    0.0838   0.0000   440.4734      0.101550       13.8493       4.60291      -3.33990      -1.41285       4.64002       3.93653      -1.36131      -2.14757       1.43486      -1.43277      0.500546      0.324599     -0.180432     -0.657892      0.488657      0.121797     -0.217232    -0.0550209     0.0486961    -0.0195235     0.0133027    -0.0148775    0.00830975    0.00485309  -0.000631728   -0.00242145  -0.000383453   0.000372290  -5.26440e-05  -1.47129e-05  -6.07491e-05  -1.81248e-05  -8.69735e-07   3.71097e-06       1.74089       2.29694       2.42090       2.49731       2.75269       2.42131       2.34501       2.08860       1.83579       1.70912       1.36564       1.09451      0.835827      0.702176      0.526851      0.400539      0.285208      0.184616      0.147536     0.0858012     0.0634617     0.0351529     0.0238346     0.0135165    0.00876472    0.00497295    0.00281796    0.00160705   0.000714925   0.000442069   0.000158479   9.08109e-05   4.03339e-05   1.57256e-05   6.63127e-06   2.64518e-06
  24  10 2466.9888    1.5961  1.0506 10.3241 -0.0086  0.0286   0.0369   0.0715    0.1414   0.0000   438.4275       1.67753       13.5349      -1.92226    0.00369531       1.68784      0.933746       1.34331      -3.32608      -1.69716       3.06910      0.461928      -1.03235     -0.598853     0.0965873     -0.334349      0.228650     -0.293517      0.346735     0.0993529     -0.154562    -0.0339549     0.0212684     0.0237192    0.00430016   -0.00806583   -0.00147400  -0.000395474   0.000163155  -0.000486591  -0.000200567  -1.69562e-05   3.01363e-05   1.22422e-06   7.17846e-07   1.87210e-06       1.95142       2.64030       2.78991       2.88564       2.76590       2.72121       2.46076       2.30185       2.07842       1.80881       1.60943       1.28504       1.04132      0.787576      0.575954      0.418512      0.301133      0.207479      0.139356     0.0971329     0.0577594     0.0410909     0.0233105     0.0148728    0.00838842    0.00472351    0.00266395    0.00136579   0.000749929   0.000354365   0.000183281   7.84669e-05   3.82316e-05   1.52740e-05   6.49317e-06   2.47799e-06
  24  11 2617.6329    2.1400  0.9063 11.1996 -0.0108  0.0303   0.0531   0.0682    0.1098   0.0000   439.3351       1.96356       15.3433       2.22401      -5.94679     -0.563119       2.02828       1.68747      0.183365     -0.741893       2.04112       1.17042      0.159592     -0.431586      0.313267      0.279407    -0.0389022      0.255085      0.143463     0.0284397    -0.0258207    -0.0350593    -0.0140488     0.0203235    0.00657826   -0.00422605   0.000715090   -0.00151143   0.000776426  -0.000501662   7.34558e-06   4.19100e-06   3.93602e-05  -1.90599e-05  -4.61328e-06  -2.84870e-07       2.21294       2.69541       2.82231       3.29657       3.41278       3.25552       2.82705       2.50111       2.07241       1.96232       1.57851       1.20468      0.997057      0.776748      0.512524      0.422617      0.333539      0.216747      0.139530     0.0887186     0.0579188     0.0393599     0.0259431     0.0164011    0.00943138    0.00498902    0.00277024    0.00148071   0.000764222   0.000391550   0.000185404   8.41481e-05   3.91652e-05   1.39170e-05   5.95559e-06   2.39331e-06
  24  12 2767.6107    2.6370  0.8647 11.5775 -0.0104  0.0254   0.0633   0.0615    0.0991   0.0000   437.7934      0.150451       13.4719      -1.80823      -3.37750      -4.42854     -0.543055       4.43462       2.49472      -2.75589      0.269821     -0.415124      0.349377     -0.452008      0.520026     -0.440811     0.0401666      0.106102     0.0410754     0.0243419     0.0792485   -0.00102942    -0.0209894   -0.00474752    0.00755340    0.00340573   -0.00258912   -0.00135552   7.24148e-05  -0.000414985  -3.76595e-05  -5.40713e-05   5.31466e-05  -1.41016e-05  -1.47771e-06  -3.44895e-06       1.67363       2.12665       2.39909       2.33757       2.58612       2.30886       2.30745       2.04685       1.86010       1.51489       1.28566       1.03731      0.849825      0.662298      0.470429      0.365577      0.267165      0.178009      0.132815     0.0840548     0.0566791     0.0359048     0.0215215     0.0136595    0.00726662    0.00436280    0.00232095    0.00124469   0.000665237   0.000334707   0.000160039   7.74666e-05   3.30778e-05   1.58985e-05   5.33980e-06   2.42305e-06
  24  14 3064.9250    3.7347  1.0116 12.0617 -0.0005  0.0302   0.0891   0.0685    0.1639   0.0000   435.9812      -5.82476       15.4395       6.35114       1.38362       1.35699      0.328059     -0.916499      -1.30507      -1.62813      0.734740     -0.106393     -0.884110      -1.68321      0.421471      0.374708      0.521071     0.0254148     -0.140769     0.0102483    -0.0365679    0.00311323    -0.0168683    0.00673357    0.00152826    0.00372466    0.00494918   -0.00161766  -1.81319e-05   0.000157368  -8.29675e-05  -4.60796e-05  -2.78049e-05   8.49243e-06   8.53417e-06   1.26466e-06       1.76787       2.54054       2.58752       2.77456       2.87521       2.72044       2.53086       2.39112       1.97081       1.67565       1.41533       1.15345      0.959272      0.724935      0.570417      0.392100      0.303397      0.215663      0.135381      0.104520     0.0612110     0.0431329     0.0251836     0.0152245    0.00935840    0.00505430    0.00302738    0.00139203   0.000872174   0.000355701   0.000212301   9.06099e-05   3.94624e-05   1.83599e-05   6.61278e-06   2.82547e-06
  24  15 3211.8659    3.7841  1.1363 12.3771 -0.0067  0.0315   0.0853   0.0764    0.1336   0.0000   438.5575    -0.0442669       17.4343      -2.46102      -2.58739       1.99638      -2.79763      -1.81512     -0.373908       3.06088       1.81187    -0.0723053      0.952983    -0.0272936     -0.184008      0.585469     -0.553328     -0.235814     -0.278992      0.140255     0.0694404    -0.0608721   -0.00402128    0.00533733    0.00303508   -0.00330512    0.00630400    0.00256091   0.000521943  -5.14593e-05  -0.000207488  -3.54931e-05   3.47627e-05   3.58055e-07   6.50141e-06   3.63002e-06       2.06609       2.59627       2.95755       3.07879       2.94052       2.99133       2.76969       2.40142       2.13680       1.89412       1.58248       1.22614       1.04223      0.775081      0.568445      0.437741      0.314519      0.221286      0.154243     0.0957431     0.0650230     0.0422470     0.0262825     0.0154504    0.00942819    0.00511819    0.00288074    0.00149498   0.000796758   0.000417507   0.000185892   8.96815e-05   3.93609e-05   1.84852e-05   6.98133e-06   3.00874e-06
  24  16 3358.3851    3.1500  1.5927 11.9771 -0.0056  0.0376   0.0605   0.0903    0.0868   0.0000   433.8408     -0.863497       11.3740     -0.143634     -0.762332       4.44026      -1.22021       2.30438     -0.448906      -1.22918     -0.700726      -2.20852      -1.06485     -0.926701     -0.180485       1.21345     -0.278283     -0.161167     -0.322176    -0.0977854      0.107793     0.0298578    -0.0377874    -0.0100247   -0.00593373     0.0157482    0.00250319    0.00152839   -0.00116581  -0.000568574   0.000306011  -1.04905e-05   2.30600e-05   1.06457e-05  -6.40071e-07   2.38863e-06       2.38884       3.03919       3.60653       3.41060       3.51002       3.56649       3.22005       2.94860       2.68794       2.18154       1.94298       1.49941       1.22962      0.959714      0.740304      0.555739      0.398151      0.279704      0.193251      0.128592     0.0830637     0.0521312     0.0320189     0.0203059     0.0105173    0.00687761    0.00362155    0.00183432    0.00101823   0.000518380   0.000242749   0.000105951   5.60291e-05   2.17525e-05   9.06672e-06   3.68269e-06
  24  17 3504.6903    2.5451  2.7130 11.4819 -0.0023  0.0488   0.0378   0.1235    0.0586   0.0000   438.4168      -9.94612       17.5534       2.17682       5.23165      -5.40689      0.268194      -2.37487      -1.28775       6.13227     -0.854384      -1.14272     -0.624194     -0.221979      -1.18717     -0.259927      0.413340     -0.331315     -0.314764     -0.155900    -0.0158753     0.0663412    -0.0170044    -0.0178943    0.00185582     0.0153078   0.000335444    0.00125140    0.00182141   0.000574817   0.000163747   0.000223526  -1.78995e-05  -2.33322e-05  -4.24474e-06   9.97053e-07       3.25251       4.29574       4.84627       4.82078       5.10336       4.74607       4.56831       4.15569       3.44097       2.91649       2.44478       1.97585       1.58837       1.21158      0.944641      0.694247      0.486246      0.350573      0.244818      0.163970      0.107075     0.0664772     0.0416432     0.0248599     0.0139821    0.00821865    0.00446480    0.00237384    0.00125731   0.000609914   0.000297372   0.000141760   6.41551e-05   2.90335e-05   1.12113e-05   4.53410e-06
  24  18 3650.7446    2.1538  3.9836 10.8226 -0.0038  0.0596   0.0270   0.1515    0.0566   0.0000   442.4529      -1.85630       16.0892      -4.41204      0.818646      -10.0270      -13.6358       1.54828       12.4560      -2.94102       2.24897       1.28565      0.250825       2.66479       1.49871     -0.516973     -0.196200     -0.147380     -0.375598    -0.0641357    0.00879556     0.0423334     0.0211397     0.0185271   -0.00205238   -0.00185629    0.00131591   0.000512362  -0.000296536   0.000690052  -4.49064e-05  -1.89213e-05   0.000194916   1.95894e-05  -3.37499e-05   1.21218e-05       3.77379       4.98778       5.55573       5.77322       5.77632       5.71598       5.15437       4.59919       4.24087       3.60255       3.01671       2.41963       1.93841       1.54811       1.14158      0.856065      0.610871      0.424237      0.299911      0.203555      0.126157     0.0840682     0.0512315     0.0308084     0.0177372     0.0106863    0.00568994    0.00309687    0.00163102   0.000803721   0.000385309   0.000179852   8.00739e-05   3.67191e-05   1.36346e-05   5.58126e-06
  24  19 3796.6251    1.7944  5.8575 10.3431 -0.0030  0.0754   0.0207   0.2016    0.0574   0.0000   431.0191       5.86309       6.80838       13.6260      -1.76878      0.895505      -5.95018      -3.80542       4.08962       5.27895      -7.64623      -1.64153      0.763495      0.588661      -1.20612      0.681452     -0.406016      0.373270      0.477070     -0.123813     -0.146587      0.203376    -0.0139369     0.0307669    0.00712171     0.0275304   -0.00664092   -0.00516984   0.000860732   3.63394e-05  -2.02108e-06  -0.000127040   0.000243961   9.96569e-06  -3.38105e-05   5.58601e-07       4.92045       6.33103       7.08609       7.43179       7.49189       7.04426       6.72924       6.10089       5.22901       4.63840       3.79078       3.05054       2.45261       1.92014       1.45431       1.08747      0.778845      0.553168      0.382994      0.253707      0.165528      0.105982     0.0655454     0.0394196     0.0229714     0.0132809    0.00734159    0.00394250    0.00204798    0.00104736   0.000504539   0.000227425   0.000111382   4.41305e-05   1.94941e-05   7.40380e-06
  24  20 3942.2768    1.4788  8.1511  9.9766 -0.0006  0.0989   0.0162   0.2690    0.0528   0.0000   434.1130       12.7884       16.4143       3.63568      0.115447       11.8763       1.38494      -1.15128      -4.28495       1.27803       1.99546      -5.11793       1.60590      -1.32041       3.68301      -1.61394      -1.52616       1.45746      0.857033     -0.588834     -0.284003    -0.0317041    0.00516619    -0.0835832    -0.0366271    -0.0215697   -0.00328858   0.000155933    0.00400350    0.00100039  -0.000400226   2.57778e-05   0.000180515  -3.31272e-06  -3.63640e-06  -1.43782e-06       6.30093       8.12629       8.91725       9.71677       9.50847       9.38997       8.53453       7.64654       6.92874       6.06530       4.90664       4.01830       3.31816       2.54914       1.89584       1.37953       1.04015      0.726002      0.497221      0.334985      0.214132      0.141269     0.0886006     0.0543102     0.0308877     0.0175162    0.00978730    0.00539026    0.00278718    0.00141871   0.000687850   0.000313507   0.000145966   5.88537e-05   2.46312e-05   9.70005e-06
  24  21 4088.0431    1.1899  9.5692  9.9123 -0.0094  0.1208   0.0138   0.3366    0.0452   0.0000   433.0195       3.76675       24.6092       17.2281       7.16515       19.2757       10.1492       6.47376      -1.32304      -9.66190       5.62245       1.77058      -3.03267      -2.49530       1.82394       1.07420      -2.27744       1.05445      0.785450      0.364259     0.0471866     -0.158824      0.217826     0.0580794    -0.0732249     0.0111553  -0.000107153   -0.00773029   -0.00627940    0.00515666   -0.00148976  -0.000778992   0.000270114   0.000115529   6.32777e-05   2.90952e-06       7.78428       9.92384       11.3502       11.6972       11.7747       11.2438       10.7405       9.66768       8.55302       7.35528       6.10609       5.03811       3.95833       3.14540       2.37265       1.77428       1.29688      0.908655      0.628827      0.414476      0.277931      0.174802      0.109123     0.0656690     0.0386779     0.0225982     0.0123861    0.00659702    0.00348874    0.00178464   0.000862278   0.000403038   0.000185171   7.94950e-05   3.23082e-05   1.28788e-05
  24  22 4233.6372    0.9765 11.6572  9.7082 -0.0013  0.1546   0.0117   0.4307    0.0436   0.0000   439.5760       12.8243       15.3378      -41.6298      -12.7838       17.2524      -4.87948      -16.7311      0.145582       4.42042      -10.2227      0.833918      -6.50747       2.95495       2.31673      -3.73556      -1.58874      0.202816      0.712023     -0.495170     0.0417162    -0.0512810    0.00238207     0.0734600     0.0265352     0.0181769    0.00205060    0.00841649   -0.00187356    0.00208986   0.000623189   0.000557479  -0.000689276   6.65196e-05   8.38888e-05   6.46928e-06       9.57786       13.0295       14.4548       15.3392       15.2574       14.6774       13.5789       12.3515       10.9139       9.41394       7.72978       6.31126       5.01818       3.98212       2.95272       2.26676       1.61913       1.14262      0.789148      0.537037      0.348204      0.223096      0.139289     0.0859484     0.0500764     0.0288865     0.0162651    0.00886007    0.00454518    0.00233614    0.00112899   0.000527029   0.000246736   0.000101439   4.04457e-05   1.62029e-05
  25   8 2181.6984    0.8831  0.7359  9.4190 -0.0043  0.0257   0.0233   0.0541    0.0801   0.0000   440.7719      -2.16720       21.5860     -0.570083      -2.88525       3.69438      -2.50754       1.88155      -2.37690      -1.28901       1.47034       1.27102      -1.19381     -0.507051       1.04797      0.471543     -0.110269      0.119975      0.287791    0.00279411    -0.0508545     0.0519869     0.0834288    -0.0104590    -0.0161453   0.000133049    0.00938165  -8.04852e-05   -0.00129738   0.000198950   0.000357517   0.000200133   1.70137e-05  -4.79021e-05   3.39742e-06   5.66946e-06       1.54350       2.11478       2.07687       2.38555       2.25510       2.49794       2.18371       1.91351       1.68464       1.48508       1.34556       1.07957      0.860569      0.619553      0.535427      0.370235      0.315640      0.194350      0.152079     0.0917402     0.0670328     0.0398559     0.0279129     0.0177156     0.0100648    0.00657826    0.00335374    0.00199801   0.000920980   0.000516267   0.000228263   0.000117084   5.47396e-05   2.53054e-05   1.05576e-05   4.49017e-06
  25   9 2340.4929    1.2461  0.9137  9.9764 -0.0082  0.0269   0.0289   0.0615    0.0984   0.0000   438.0632     -0.885594       14.7452      0.254157      -4.52530      -1.07497     -0.166358      -1.10102      -1.96497      0.111711     -0.717344     -0.143864      -1.35857     -0.724183     -0.766550      0.549154      0.269150      0.213218     -0.193576    -0.0782515     0.0200234    0.00928568     0.0195781     0.0147382    0.00138606    0.00336980   -0.00530125  -0.000870220    0.00105372  -0.000397868   0.000225238   1.29309e-05  -2.78745e-05   3.03811e-05   2.39961e-05   9.75454e-06       1.60950       2.22699       2.25665       2.47030       2.57136       2.44463       2.29872       2.03541       1.79778       1.59255       1.31756       1.10355      0.893606      0.644171      0.534589      0.382280      0.296921      0.215626      0.152034     0.0937444     0.0650332     0.0427192     0.0281863     0.0170795     0.0111695    0.00581612    0.00377753    0.00182782    0.00101199   0.000541623   0.000274655   0.000133730   6.05658e-05   2.76295e-05   1.23054e-05   5.00717e-06
  25  10 2494.3116    1.7161  0.8975 10.4426 -0.0034  0.0282   0.0385   0.0576    0.1121   0.0000   438.2843      -4.72645       17.5353     -0.779556      0.851454      -1.79480      -1.86643     -0.458614      -1.71665     -0.326107       1.47368    -0.0240695      -1.02020      0.584199      0.231292     -0.301206     -0.351982      0.240493     0.0881862    0.00414740    -0.0251252    -0.0235030   -0.00104257     0.0174075    0.00237612    0.00407263    0.00340566    0.00189449   -0.00162933  -0.000311592   4.49085e-05  -0.000170828  -4.13674e-05   3.43850e-05   7.98714e-07  -8.72946e-06       1.65082       2.21350       2.33265       2.66813       2.49729       2.35986       2.45609       2.05790       1.88688       1.76023       1.25545       1.16234      0.889701      0.751275      0.522750      0.432118      0.305453      0.203351      0.161773      0.107313     0.0653612     0.0431915     0.0297744     0.0175571    0.00992763    0.00593461    0.00349017    0.00187522    0.00104460   0.000560922   0.000284215   0.000134670   5.96563e-05   2.87797e-05   1.41419e-05   4.84150e-06
  25  11 2646.1567    2.1279  0.8784 11.3733 -0.0137  0.0324   0.0529   0.0640    0.0981   0.0000   438.5980     -0.303046       13.7422      0.662049      -4.03978      -1.25840     0.0849363      -5.09069      0.358943       3.36160     -0.852231      -1.13463       1.54769     0.0212095     -0.276776     0.0394364     -0.403772      0.173127      0.100068    -0.0915081     -0.143374   0.000796092     0.0111372    -0.0151734   -0.00195842    0.00598455    0.00102140   0.000244123   0.000236806   0.000500481  -0.000245596  -2.08310e-05   3.97137e-05  -4.86652e-05  -2.93102e-05  -3.74484e-06       2.39094       2.68093       2.39084       3.03179       3.55750       3.16507       2.35656       2.32581       2.40397       2.19284       1.65289       1.22511       1.13481      0.980144      0.709239      0.467372      0.340410      0.257535      0.196448      0.123223     0.0811248     0.0512288     0.0363523     0.0222627     0.0127381    0.00731815    0.00411844    0.00257401    0.00147315   0.000820478   0.000391488   0.000171453   7.07403e-05   3.04614e-05   1.25970e-05   4.54728e-06
  25  12 2797.2746    2.8570  0.8317 11.7432 -0.0017  0.0244   0.0702   0.0580    0.0964   0.0000   437.3562      -1.90865       15.9039       4.16410      -4.89278     -0.562495      -1.18210       1.67607      0.675144      0.671167      -1.66320      0.450247       1.03235     -0.954809     -0.941738     -0.187590    -0.0617375    -0.0445988     -0.193944   -0.00198950     -0.134454    -0.0353856     0.0339912     0.0167947     0.0102324   -0.00429796   -0.00308413   -0.00302679    0.00256437   0.000123177  -0.000443824  -0.000181718  -2.97228e-05  -1.10517e-05   1.13906e-05   6.18864e-07       1.47192       1.98263       2.10645       2.19378       2.22363       2.11594       2.00627       1.85119       1.62162       1.48647       1.21654       1.01590      0.820269      0.596087      0.517522      0.360487      0.265576      0.186807      0.132499     0.0911196     0.0561964     0.0385324     0.0244326     0.0145892    0.00897204    0.00527378    0.00290721    0.00173084   0.000859402   0.000481749   0.000226223   0.000110357   5.09683e-05   2.44201e-05   1.05517e-05   4.81013e-06
  25  15 3243.7459    3.6811  1.2932 12.1360 -0.0048  0.0315   0.0759   0.0753    0.1434   0.0000   442.5108      0.133804       14.0222       4.17858      -3.69967      -4.28664      -5.23482       2.61988      0.378958     -0.913605     -0.539533     -0.623449      0.296043      0.538521     0.0640600     -0.289847      0.449241      0.252902     -0.262435     -0.130249     0.0416232    -0.0868284    -0.0416587   -0.00826932    -0.0137062    0.00382786   -0.00373223   -0.00170433    0.00234250   0.000205125  -0.000204518   0.000634001   3.14442e-06  -1.60623e-05   1.82117e-05  -6.64396e-06       1.98681       2.73814       2.99533       3.12123       3.22250       2.94928       2.83305       2.54143       2.31422       1.91304       1.63713       1.34237       1.05183      0.857584      0.608963      0.489049      0.345629      0.251293      0.177020      0.114283     0.0755308     0.0496467     0.0316648     0.0205348     0.0118383    0.00682954    0.00403773    0.00207523    0.00126138   0.000640895   0.000312484   0.000171318   7.43243e-05   3.27898e-05   1.51535e-05   5.84965e-06
  25  16 3390.8649    3.1890  1.6926 12.0152 -0.0076  0.0374   0.0571   0.0894    0.0806   0.0000   438.4421      -1.31025       11.6214       1.95811      -5.17810      -5.96558       2.71695      -3.35571      -2.15538       4.15840       2.00279       2.20099      -1.61225     -0.520188     -0.188519    -0.0417072      0.754630    -0.0271870      0.183631     -0.116593     0.0239802    0.00426733    -0.0501243    -0.0117597    0.00757381     0.0168542   -0.00153513   -0.00245311   -0.00142661    0.00164850  -0.000117890  -0.000178918  -9.40973e-05   5.88903e-05   4.46298e-06  -1.35020e-07       2.36855       2.99912       3.26789       3.51224       3.50505       3.39450       3.26532       2.92006       2.56631       2.24818       1.96592       1.55523       1.25311       1.02818      0.763862      0.590979      0.411996      0.294270      0.215416      0.145663      0.101111     0.0636751     0.0400944     0.0253362     0.0147017    0.00900102    0.00504249    0.00287168    0.00154020   0.000807800   0.000391612   0.000197012   9.00723e-05   4.26497e-05   1.85864e-05   7.74775e-06
  25  17 3537.8812    2.4526  2.8674 11.5015 -0.0001  0.0521   0.0349   0.1257    0.0534   0.0000   444.0079       9.35502    -0.0636238     -0.516975      0.948112       4.87915       1.90296      -1.55135      -2.16334       4.36116       3.24902       1.14702      -4.12069      -2.52658      0.302529      0.991129      0.746158     -0.453493      0.246600    -0.0349767      0.108617    -0.0166717      0.114091    -0.0112107    -0.0104315    0.00276827    0.00310469   0.000378254    0.00218022  -0.000566491   -0.00102756   7.74056e-05  -6.81056e-05   1.59606e-05   3.18981e-05  -1.35019e-05       2.96040       4.19187       4.35903       4.72749       4.72838       4.58632       4.37482       3.89304       3.49912       3.03834       2.65260       2.13373       1.70573       1.37628       1.02518      0.795106      0.578852      0.426630      0.285334      0.202406      0.128768     0.0866250     0.0549198     0.0336886     0.0208923     0.0121116    0.00695369    0.00384593    0.00206078    0.00108857   0.000543265   0.000269597   0.000123949   5.79803e-05   2.31961e-05   1.00953e-05
  25  18 3684.5723    1.9989  4.4761 10.8539 -0.0076  0.0635   0.0241   0.1695    0.0487   0.0000   437.1213       3.20989       16.3058      -8.90806      -3.08419       12.3749      -1.10772     -0.266730      0.836876       2.62946       3.38786       7.79140     -0.267933      -2.47269     0.0940087       1.64668     -0.479717     -0.929065      0.252934      0.435457      0.123642     -0.274367    -0.0212761    -0.0722545    -0.0131895    0.00292025    0.00752363    0.00318340   -0.00333066   0.000162402   0.000731833  -0.000436788  -0.000361050   9.27121e-05   4.15573e-05  -2.32471e-05       3.87257       5.25677       5.73196       6.08982       6.02709       5.79974       5.36542       4.97749       4.36277       3.95782       3.25925       2.74214       2.14557       1.71146       1.29315      0.978824      0.709727      0.518142      0.352034      0.237802      0.155928      0.104746     0.0643048     0.0408126     0.0247901     0.0144490    0.00805145    0.00460937    0.00246326    0.00129127   0.000636968   0.000324733   0.000153928   6.49186e-05   2.92241e-05   1.21800e-05
  25  19 3830.9707    1.6831  6.5673 10.2997 -0.0027  0.0819   0.0186   0.2199    0.0536   0.0000   434.3509      -9.62690       10.5380      0.230975      -14.2708      -1.26710      -13.8153       4.40530      0.116666      0.529428      -3.44425      -4.55082      0.699497       2.24420      -2.16065       1.14033      0.221429     -0.182000     -0.572784     0.0227624     -0.148517      0.161314      0.109048     0.0304978    -0.0591641   -0.00622512     0.0302473     0.0114068   0.000854206  -0.000260544  -6.30070e-05   0.000322877   0.000111305  -4.33465e-05  -6.99616e-06   1.43074e-05       5.03290       6.67969       7.25723       7.61811       7.64485       7.39415       6.95295       6.50443       5.63909       4.93418       4.10013       3.47807       2.78628       2.20116       1.69928       1.24568      0.921084      0.642986      0.472011      0.322192      0.208073      0.139365     0.0890136     0.0534179     0.0329735     0.0184103     0.0107551    0.00597593    0.00327892    0.00170448   0.000865183   0.000421901   0.000196083   9.18924e-05   3.87174e-05   1.65868e-05
  25  20 3977.3498    1.3647  8.3132 10.0759 -0.0056  0.1017   0.0156   0.2836    0.0491   0.0000   428.7207      -7.09492       8.26658       28.8015      -3.84611      -5.84280      -1.75334       2.85878      -2.28473      -5.64646      -1.92038       5.60667      -5.80270      -2.77823    -0.0605252       1.75288      0.161803      -1.30941      -1.01780      0.857035     -0.338654     -0.263589    -0.0217271     0.0566730     0.0709452    -0.0304666    -0.0226426    0.00507356    0.00252991   -0.00669710  -0.000118659    0.00100729   4.43055e-05   5.56921e-06   1.46437e-05   1.39593e-05       6.38005       8.23148       9.20122       9.71816       9.90020       9.52749       8.69360       8.04080       7.09185       6.36294       5.19182       4.34024       3.45979       2.71044       2.14901       1.58738       1.14544      0.812403      0.573488      0.403721      0.266972      0.174998      0.108543     0.0661454     0.0410615     0.0243322     0.0139653    0.00796056    0.00416904    0.00221484    0.00109401   0.000539757   0.000255862   0.000114517   4.95857e-05   2.06194e-05
  25  21 4123.6059    1.1924 10.9493  9.8846 -0.0014  0.1311   0.0132   0.3666    0.0441   0.0000   432.9664      -9.28327       20.5431       4.17401      -1.34129       2.60266       11.3340       11.1066       3.77686      -1.92261    -0.0102026      -3.32692      0.950503      -4.27099       1.87102      -1.41518      0.559751     -0.531202     -0.416559      0.898237    -0.0543722     -0.217741     -0.146101     0.0298765     0.0138785     0.0119730   -0.00499963   -0.00452628    0.00426249   0.000664707    0.00140433   -0.00123473  -0.000245630  -0.000127066   6.86385e-05   4.56370e-05       7.93310       10.2848       11.8073       11.8705       12.5744       11.5217       11.1301       10.4334       8.98310       7.80090       6.80766       5.50355       4.47766       3.52692       2.70602       2.05705       1.47678       1.06556      0.755442      0.516284      0.343221      0.224904      0.143057     0.0899696     0.0531751     0.0313710     0.0181249     0.0101436    0.00544124    0.00286873    0.00146986   0.000699995   0.000336900   0.000157891   6.51963e-05   2.82851e-05
  25  22 4269.3684    0.9951 13.3547  9.7338 -0.0001  0.1647   0.0101   0.4574    0.0368   0.0000   429.4774      -20.3132       39.2174       23.0410      -16.6757      0.163753       21.6627      -1.39785       2.69946      -12.4823       5.36635     -0.414525       2.57449      -1.49285      -2.10231      -1.76947       3.86089      0.387520     -0.745651     0.0575337     0.0873342      0.318341     -0.192878    0.00585288     0.0181432    -0.0516092    0.00649644    -0.0396293    0.00619159    0.00278921    0.00281376  -0.000273721   0.000740761   5.10320e-05   4.70095e-06  -6.01831e-05       9.97217       13.1220       15.0317       14.9282       15.5160       15.0444       13.9113       12.9047       11.5495       9.98427       8.44870       6.86445       5.67588       4.40084       3.41951       2.60501       1.87980       1.37740      0.963891      0.650001      0.442416      0.282933      0.181563      0.115016     0.0678505     0.0406000     0.0229373     0.0130244    0.00705336    0.00373069    0.00188956   0.000945262   0.000437125   0.000208960   8.03013e-05   3.53673e-05
  25  23 4415.5642    0.7697 14.7312  9.6643 -0.0030  0.2115   0.0088   0.5593    0.0330   0.0000   439.1707      -10.9730      -2.04324      -5.38629      -2.21072       20.5132       11.7360      -14.4384       4.37145      -14.8025      -4.88254      -1.00247       3.59081      -2.10320      -7.11953       6.73944       5.15928      -1.56281       1.02647      0.939781      0.652938     -0.329754      0.501069     -0.133062     -0.134123      0.139340     0.0707634    -0.0433832   -0.00690217    0.00625471  -0.000294869   -0.00149816  -0.000243539   0.000230762   3.66034e-05  -3.38331e-06       12.7954       17.0871       18.6567       19.8252       19.7348       19.2117       17.9441       16.6438       14.7225       12.7169       10.9811       9.08955       7.22579       5.78293       4.44392       3.34289       2.47045       1.75200       1.25986      0.853668      0.573167      0.375375      0.242583      0.149876     0.0914633     0.0538169     0.0312266     0.0174255    0.00958327    0.00500667    0.00255259    0.00126002   0.000594823   0.000271785   0.000113903   4.74990e-05
  26   7 2039.7012    0.6255  0.5806  9.2375 -0.0143  0.0252   0.0192   0.0490    0.0620   0.0000   441.8603    -0.0333533       20.1306      -1.78291      -3.99342      -2.17221      -1.63008      0.123119     -0.934732     -0.102884     -0.371233       1.27068     -0.547031      0.262381      0.249373      0.283146     -0.462710    0.00622845      0.227126      0.111479    0.00533920    -0.0113389    -0.0235046    0.00120651    0.00263554   -0.00404654   -0.00104109   -0.00409979   0.000267956   0.000676723  -0.000554301  -4.79184e-05   0.000125014  -3.64349e-05   1.38966e-05   2.21458e-05       1.41784       2.02299       1.96376       2.30503       2.17661       2.38640       1.85513       1.76321       1.63684       1.53529       1.26697       1.06695      0.768795      0.671947      0.524185      0.394971      0.276793      0.190375      0.131038      0.102692     0.0684488     0.0429284     0.0282366     0.0173557     0.0103903    0.00648270    0.00414859    0.00241453    0.00134653   0.000729262   0.000353267   0.000189833   7.64443e-05   4.00721e-05   1.73553e-05   7.80062e-06
  26   9 2365.9967    1.2997  0.8793 10.0713 -0.0108  0.0270   0.0311   0.0620    0.0969   0.0000   441.2245       1.77032       14.0333      0.262781      0.500274       3.18427      -1.60270      -1.00128      0.508960       1.05465       1.43673      -1.42854      0.285116      0.447748      0.414610     -0.814845     0.0749656      0.198750     -0.178460     -0.156205    0.00694703     0.0681183    -0.0863839    -0.0134593     0.0336663   -0.00732450    -0.0111792    0.00293299    0.00244131   0.000196597  -0.000962982  -0.000172781   0.000131596  -2.12892e-06  -1.38600e-05   1.17252e-05       1.48885       1.98975       2.25246       2.25418       2.51363       2.29044       2.03434       2.01188       1.72533       1.59070       1.27801       1.05671      0.897236      0.669158      0.541413      0.413535      0.304344      0.216121      0.152521      0.108603     0.0730064     0.0505314     0.0305478     0.0197294     0.0121533    0.00713430    0.00468596    0.00245577    0.00138700   0.000750057   0.000394407   0.000205241   9.70996e-05   4.65002e-05   2.22174e-05   9.11551e-06
  26  10 2521.1431    1.7638  1.0571 10.7366 -0.0037  0.0292   0.0388   0.0694    0.0954   0.0000   439.3477       1.10035       13.5362      -2.99188      -2.28818      -1.58760      -1.27699     -0.877152     0.0817451       2.70966      0.299708     -0.242106     -0.151389    -0.0355105     0.0932751      0.158434     -0.497505     0.0516513      0.166105     0.0783474     -0.103059    -0.0742570    -0.0331396   -0.00691902    -0.0238815    0.00840343    0.00295430  -0.000956497   -0.00171934  -0.000174154  -0.000229148  -9.32053e-05   0.000145035  -7.95834e-05  -1.64956e-05   1.12546e-05       1.96030       2.48873       2.78466       2.90826       2.66767       2.66954       2.40842       2.31548       2.08270       1.88145       1.73335       1.47044       1.20446      0.926634      0.707172      0.491557      0.385212      0.264420      0.182623      0.120518     0.0842063     0.0559035     0.0377577     0.0222298     0.0135435    0.00872796    0.00508485    0.00276867    0.00145904   0.000795755   0.000413441   0.000228085   0.000106561   5.18952e-05   2.29929e-05   1.07488e-05
  26  13 2977.3325    3.7879  0.8999 11.9421 -0.0014  0.0248   0.0821   0.0572    0.1122   0.0000   439.4080       4.10857       12.6935     -0.740131      -3.66915      0.146831      -1.63811      0.103965     -0.335599       1.87639     -0.876795     -0.890290      0.565713      0.509993      0.199246      0.100217     -0.274054   -0.00378714     -0.113164     0.0875014    -0.0391133     0.0450628     0.0102242    0.00175670    0.00626939    0.00320658   -0.00287566   -0.00190996   -0.00107627   0.000295040   0.000602766   0.000429352   1.88836e-05  -1.70389e-05   7.00153e-06   6.44760e-06       1.55043       2.07719       2.28207       2.29740       2.42393       2.36254       2.29217       1.98098       1.78277       1.54995       1.17441       1.08366      0.821224      0.653360      0.540657      0.384247      0.292823      0.216513      0.150209      0.105891     0.0739802     0.0494466     0.0300933     0.0187136     0.0119937    0.00640155    0.00418637    0.00219933    0.00127192   0.000658072   0.000348317   0.000176620   8.62046e-05   4.15819e-05   1.82922e-05   7.79874e-06
  26  14 3126.8026    3.9349  0.8907 12.4089 -0.0091  0.0299   0.0910   0.0597    0.1068   0.0000   439.7727      -1.62237       16.6921       1.93663      -4.24500       3.61755     -0.204153     -0.782745      -1.10834       1.52372     -0.268117     -0.700961      0.636217     -0.150021    -0.0426747      0.766400      0.146219    -0.0791954      0.300546    0.00487159      0.103474     0.0432434    0.00694682    -0.0449444    0.00730632     0.0155846   -0.00885806    0.00118018  -0.000449112  -3.46228e-05  -0.000665978   0.000134899  -1.83292e-05  -5.81014e-05   2.88252e-07   1.83379e-05       2.02527       2.67159       2.38131       2.64930       2.63039       2.87626       2.61243       2.42509       2.20551       1.84365       1.63961       1.23226       1.04941      0.761963      0.646544      0.499980      0.418180      0.298858      0.223886      0.134462     0.0856210     0.0547265     0.0376775     0.0256344     0.0157316    0.00928315    0.00510905    0.00275419    0.00152273   0.000806797   0.000436066   0.000203294   9.73002e-05   4.30541e-05   1.96141e-05   8.70144e-06
  26  15 3275.2857    3.6394  1.2799 12.2358 -0.0057  0.0352   0.0788   0.0757    0.1306   0.0000   437.7634      -1.50345       14.3282       6.10803      0.117349      0.126112      -5.54081      -2.20839      -1.10451       1.05391       4.22975       1.83515     -0.812731      0.754264     -0.619991     0.0110421     -0.273055     -0.273057     0.0338504     -0.182801      0.120208    -0.0168792     0.0149925   -0.00422698     0.0217640   -0.00382490   -0.00821745   0.000355053  -0.000275963  -0.000763295   0.000382274   2.36049e-05   2.72806e-05  -3.81045e-05  -2.45704e-05   2.21315e-05       1.88943       2.78959       2.76407       3.13052       3.12229       3.09409       2.84540       2.72149       2.20465       2.09927       1.60386       1.42093       1.18900      0.902173      0.708125      0.522642      0.398130      0.290100      0.207991      0.141793     0.0990946     0.0663762     0.0437323     0.0276957     0.0162060     0.0104209    0.00600868    0.00325071    0.00188589   0.000906060   0.000558814   0.000257191   0.000135349   6.14202e-05   2.70172e-05   1.24256e-05
  26  16 3423.1060    3.0704  1.9238 11.7419 -0.0015  0.0400   0.0504   0.0917    0.0876   0.0000   441.3564     -0.606423       17.8956       4.74038      -4.71225      -2.36509      0.565307       2.92691      -1.37642      0.421721      -1.87680      -1.11247     -0.461270     -0.108780      0.927512     -0.401097      -1.32285    -0.0921139    -0.0343005     -0.169621     -0.168421     0.0242752    -0.0235504    0.00237401    -0.0151691  -0.000659212   -0.00120812  -0.000762495   -0.00103452   0.000260327   9.41459e-06  -3.79146e-05  -0.000151894   6.82091e-05  -1.45503e-05  -1.39887e-05       2.31606       3.15762       3.53139       3.69686       3.56916       3.52512       3.35065       3.08650       2.74297       2.54639       2.03417       1.74808       1.41456       1.11305      0.885487      0.688509      0.485921      0.371012      0.252374      0.183179      0.113759     0.0806049     0.0507839     0.0311332     0.0190162     0.0116803    0.00710704    0.00367427    0.00221467    0.00121637   0.000605621   0.000309281   0.000166435   7.41441e-05   3.08214e-05   1.64930e-05
  26  17 3570.7882    2.4204  3.2197 11.1843 -0.0030  0.0498   0.0313   0.1283    0.0557   0.0000   443.2801     -0.676766       5.91423      0.574004       1.00497     -0.138866       2.43225      -2.61065      -1.07128       4.89368     -0.335441       3.03178      0.409810       2.04880     -0.573932      -1.76090      0.306228     -0.119102     -0.462193     -0.105259     0.0711609      0.168409     -0.106292     0.0371418    0.00450825  -0.000913579   -0.00844944  -7.86908e-05   -0.00189985   -0.00174706    0.00119947   0.000671749  -7.93779e-05  -4.62189e-05   7.31645e-05   4.15337e-06       2.96041       3.90912       4.30241       4.45470       4.48253       4.48310       4.19366       3.88664       3.41093       2.99531       2.54730       2.14712       1.68432       1.38656       1.06833      0.814049      0.592383      0.453595      0.317090      0.218508      0.144414     0.0973929     0.0642849     0.0401409     0.0244702     0.0150338    0.00862942    0.00482077    0.00274180    0.00144422   0.000782340   0.000391249   0.000196732   9.11363e-05   3.94020e-05   1.86061e-05
  26  18 3718.2978    1.9447  4.9813 10.6793 -0.0021  0.0664   0.0221   0.1719    0.0474   0.0000   443.7616      -5.18973       15.7425      -8.46262      -2.60292       5.79536       2.64647       7.59666       4.88053     -0.517302      -6.47828       2.11420       2.78735      -3.28654      -5.02434      0.454632     -0.787546      0.684920     -0.561329     -0.377921     0.0981131    -0.0599348    -0.0241006   -0.00479492    0.00280712  -0.000306273     0.0121375   -0.00877018    0.00562580  -0.000219005   -0.00125364   2.92990e-05   0.000129950  -9.81296e-05   1.98525e-05  -7.50349e-06       3.95147       5.16146       5.76763       6.01006       6.02014       5.78469       5.57818       5.11128       4.56558       4.02716       3.42956       2.89604       2.37177       1.83642       1.46576       1.07575      0.814935      0.590847      0.420155      0.284140      0.196405      0.129452     0.0844514     0.0520558     0.0332611     0.0197869     0.0113507    0.00648866    0.00360044    0.00197064   0.000999137   0.000509565   0.000269565   0.000124250   5.41161e-05   2.53217e-05
  26  19 3865.0724    1.6207  7.0852 10.1954 -0.0020  0.0824   0.0171   0.2340    0.0498   0.0000   437.5070       4.92901       25.5514       9.02313      -10.9416      -14.0314      -2.09565       3.17487       7.75029      0.911594       3.47962      -2.06370     -0.521079       5.03378      -2.32885     -0.524106      0.183124      0.356842      0.539661     -0.611859      0.263846     -0.189389      0.179195     0.0633542    -0.0410480    -0.0491713    0.00170123     0.0208985    0.00502636   0.000753670   6.83263e-05   0.000543605   0.000228193  -3.71262e-05  -4.82976e-05   6.23768e-05       4.89003       6.33038       7.03665       7.22997       7.60171       7.52438       6.87402       6.41164       5.60993       4.95401       4.24486       3.42391       2.80237       2.28244       1.75591       1.34231       1.01011      0.714049      0.526740      0.362413      0.245173      0.169045      0.104515     0.0667503     0.0415119     0.0249240     0.0144850    0.00847420    0.00467358    0.00248827    0.00131704   0.000663312   0.000316230   0.000157848   6.58960e-05   2.96308e-05
  26  20 4011.8651    1.3150  9.1009 10.0499 -0.0056  0.1075   0.0149   0.3100    0.0450   0.0000   446.1580       7.92268       17.2599       6.33361       2.69246     -0.900207       5.96224       14.8100      -5.30816      -3.26524      -4.84285      -2.92389       5.24872       3.41404       3.94626      -1.41797      -2.62200     -0.363482      0.156904      0.716375     -0.614414     -0.419951      0.139000      0.113686     0.0954952    -0.0310224    -0.0284518     0.0349834   -0.00973490   -0.00206116   0.000742922   6.88280e-05  -0.000603520  -0.000248018  -6.76831e-05   0.000114139       6.41411       8.48647       9.49388       9.90191       10.0710       9.65188       9.25156       8.47987       7.62286       6.47027       5.68092       4.64666       3.68481       3.01169       2.31768       1.78206       1.35083      0.971601      0.699209      0.474142      0.322513      0.214508      0.138756     0.0877456     0.0549870     0.0328113     0.0194734     0.0110415    0.00613641    0.00330836    0.00175030   0.000901089   0.000434382   0.000213484   9.21025e-05   4.16609e-05
  26  21 4158.7459    1.1000 10.5981  9.8535 -0.0009  0.1302   0.0128   0.3643    0.0423   0.0000   437.4454       1.75515       24.7113      -8.85169       3.99753       19.0441       9.01122       10.0768       11.8972       7.15040       11.7199      -6.28877     -0.535145      -2.95130       1.21660      -3.17182       1.12728       1.39758     -0.399282    -0.0992188     -0.326928      0.186315      0.116226     0.0298905    -0.0127254     0.0872127    0.00909422    -0.0117650    0.00463013    0.00385814   -0.00135211   7.60569e-05  -0.000114982   6.49687e-05  -9.36174e-05   2.24504e-05       7.66859       10.1528       11.3877       11.8912       11.8805       11.7921       10.8810       10.2552       9.07373       7.93844       6.76600       5.52557       4.63640       3.65997       2.85971       2.16246       1.59557       1.17201      0.846182      0.575984      0.397942      0.262278      0.170784      0.107346     0.0670325     0.0394531     0.0236639     0.0132500    0.00753532    0.00403578    0.00215035    0.00111426   0.000533816   0.000260552   0.000111860   4.96992e-05
  26  22 4304.8848    0.8845 12.6328  9.7232 -0.0051  0.1724   0.0099   0.4672    0.0357   0.0000   451.8104      -14.4191       13.3371       8.75190      -6.22187     -0.582734       13.2317      -6.50335     0.0871245       24.0093      -10.1589      -16.1322      -1.84823       13.8493       4.33960      -3.92231      -3.21576       4.05856       1.57492     -0.921642     -0.510835      0.916535    -0.0576853    -0.0937123      0.137903    -0.0773426    -0.0380475     0.0418648    0.00431610    -0.0120831   -0.00146461  -0.000211269  -0.000580247  -0.000408134   1.47686e-05   0.000207556       9.76907       13.1514       14.7552       15.5331       15.6814       15.3934       14.3154       13.2590       11.9339       10.2488       8.75573       7.39851       5.94768       4.80080       3.73497       2.80542       2.10545       1.53001       1.11135      0.751955      0.530621      0.350986      0.228826      0.145498     0.0901270     0.0544613     0.0318090     0.0186120     0.0101749    0.00558862    0.00299800    0.00150123   0.000760022   0.000359370   0.000153662   6.90054e-05
  26  23 4450.9186    0.7054 14.7454  9.6437 -0.0044  0.2274   0.0085   0.5849    0.0311   0.0000   430.0254      -9.28484      -11.1681      -35.3636      -11.1882       16.0363       8.89234       31.8737      -5.18560       17.2387      -12.6666       1.33784      -10.0706      0.798325       2.21581      -5.09261     -0.441811     -0.364902       2.77530      0.945646      -2.12515     -0.811090      0.156284      0.481114    -0.0462583   -0.00111807     0.0264660     0.0388741   -0.00307983    -0.0128547    0.00254588    0.00139664   -0.00138362  -0.000735842   0.000193358   3.24347e-05       13.4250       17.5771       19.9141       20.5743       21.1441       20.1924       19.4158       17.5938       15.8230       13.8933       11.7225       9.82433       8.21063       6.29453       4.99668       3.80738       2.83952       2.07573       1.47151       1.04038      0.702293      0.472522      0.308416      0.195863      0.122845     0.0740099     0.0436588     0.0249922     0.0142490    0.00777610    0.00405424    0.00212795    0.00103630   0.000508105   0.000213446   9.69187e-05
  27   7 2062.0596    0.6855  0.6481  9.1336 -0.0077  0.0252   0.0191   0.0491    0.0700   0.0000   441.1331      -3.19780       20.4586     -0.182020      -3.23636      0.530457     -0.624913       1.04812     0.0993925      -2.28774      -1.90444      -1.44641    -0.0904177      0.109946     -0.468224     -0.206277      0.359738   -0.00210270     -0.127893     0.0110642     0.0670744     0.0123329     0.0282473     0.0240110     0.0203342    0.00462047   -0.00559859    0.00249066    0.00245279   -0.00211889  -0.000913858   0.000105324   8.73787e-05   1.92944e-05  -1.14997e-05   1.81361e-05       1.69992       2.14122       2.49207       2.62147       2.65778       2.60256       2.27444       2.03582       2.08892       1.78365       1.41549       1.10316      0.913177      0.787353      0.610963      0.423482      0.309947      0.250148      0.191378      0.118576     0.0792084     0.0485182     0.0354203     0.0226607     0.0146988    0.00854469    0.00464650    0.00244942    0.00155230    0.00101537   0.000547086   0.000289144   0.000158756   6.80817e-05   3.27735e-05   1.36308e-05
  27   8 2229.6794    0.9581  0.8091  9.8301 -0.0153  0.0294   0.0234   0.0577    0.0767   0.0000   438.4395      -2.03328       16.5258      -5.22157      -2.00358       3.15517     -0.632474      -1.82440       4.14032       1.48305      -1.96002      -1.86339      0.623394     -0.930089      0.817235    -0.0422692     -0.228189     -0.438398      0.397583    -0.0339962     0.0531529     0.0604052    -0.0432551    -0.0670099    0.00604519    0.00371741   -0.00556014   -0.00525893    0.00160351   -0.00142338   0.000375091  -0.000315038   0.000145895   4.38072e-05  -3.39871e-05   8.51389e-06       1.92851       1.99703       2.23249       2.92907       2.85577       2.15186       2.22990       2.45582       2.15320       1.54609       1.46408       1.41864       1.10889      0.717549      0.656604      0.517400      0.403553      0.223395      0.187748      0.144663      0.102984     0.0550202     0.0402005     0.0286307     0.0175491    0.00858516    0.00572951    0.00358553    0.00218069    0.00115923   0.000574310   0.000294163   0.000155149   8.38406e-05   4.68683e-05   2.15979e-05
  27   9 2390.9449    1.4125  0.9713 10.1279 -0.0032  0.0269   0.0310   0.0618    0.0963   0.0000   440.1016      -1.20950       15.9619       3.52061       2.15316      -3.79719       3.50286       2.48674    0.00674912      -1.23614      0.231131      0.428369       2.52598      0.939119     -0.246908     0.0721418     0.0190586     -0.225966    -0.0517834     0.0181803     0.0498804      0.132174     0.0130824    -0.0327553    -0.0118364    -0.0143405   -0.00150105   -0.00113645    0.00133204   -0.00126457  -0.000543775   0.000288639  -0.000122791  -3.41593e-05   2.80942e-05  -2.59521e-05       1.60989       1.94387       2.08586       2.47492       2.47957       2.24881       2.19294       2.06938       1.89707       1.50767       1.36654       1.23604      0.962558      0.753529      0.610172      0.461123      0.332454      0.235530      0.185648      0.123541     0.0906222     0.0555661     0.0398527     0.0258107     0.0156791     0.0102013    0.00577576    0.00338783    0.00197356    0.00111189   0.000610959   0.000301123   0.000162152   8.04069e-05   3.68881e-05   1.77668e-05
  27  10 2547.4401    1.8832  1.0424 10.7534 -0.0022  0.0274   0.0399   0.0651    0.0990   0.0000   444.1855     -0.153102       11.1704       2.35114      -2.17942       3.28824      0.378537     -0.592857      -2.26298      0.927634      0.510340      0.271219      -2.91205     -0.507267     -0.101432      0.122069     -0.230994     0.0129753     -0.413282     0.0757430      0.234225     0.0680432    0.00652480    -0.0126386    0.00897978   0.000101132     0.0141427    0.00242253   -0.00395063   6.14255e-05   0.000382698   0.000187019  -4.55321e-05  -0.000111317  -4.00508e-05   1.06722e-05       1.66673       2.19530       2.26902       2.43526       2.48084       2.48258       2.36051       2.10779       1.92832       1.67161       1.46586       1.20119       1.05546      0.784296      0.596866      0.479836      0.368020      0.282800      0.201137      0.132940     0.0942955     0.0579441     0.0420644     0.0265270     0.0178063     0.0104129    0.00658332    0.00368691    0.00207866    0.00103454   0.000615432   0.000313567   0.000163266   7.60738e-05   3.82642e-05   1.76597e-05
  27  11 2701.9896    2.4502  0.9424 11.4186 -0.0100  0.0267   0.0542   0.0605    0.1035   0.0000   439.9994       1.52160       15.8458      0.713238       1.95731       1.88965       3.74768      -1.62395      -4.13379      -1.55017       2.12659      0.567174     -0.816308     -0.963867    -0.0122830     -0.662856     -0.535209     -0.190970     0.0418651      0.110674     -0.102977   -0.00789286     0.0146948    0.00395212    0.00290681    -0.0146651   -0.00161841    0.00332972   0.000347440   0.000239574  -0.000329012  -0.000669201  -0.000154119  -7.60067e-05  -1.44586e-06  -8.01770e-06       1.55014       1.95956       2.35172       2.29624       2.44942       2.38700       2.20375       1.96891       1.86608       1.63378       1.26591       1.12460      0.882392      0.732795      0.586897      0.421618      0.329082      0.244729      0.169261      0.128250     0.0838905     0.0561066     0.0363886     0.0248828     0.0149018    0.00933580    0.00549581    0.00301649    0.00185397    0.00105332   0.000563214   0.000295352   0.000152849   7.93875e-05   3.45936e-05   1.59485e-05
  27  13 3006.9408    3.7071  0.9045 12.2067 -0.0067  0.0265   0.0845   0.0599    0.0994   0.0000   441.8493      -1.21708       13.3230      -1.20298      -2.52106       1.26541       1.34937     -0.195421      0.685511      0.407916       1.25085      0.772464     -0.112149      0.493024    -0.0632170      0.140866      0.382471     -0.193981     -0.410855    -0.0771275      0.149408    -0.0608510    -0.0542718    -0.0216640    -0.0125912    0.00448346   -0.00146266   -0.00416622   0.000493129    0.00182240  -7.01474e-05  -4.54853e-05   1.43396e-05  -9.30723e-06  -9.47784e-06  -3.20626e-05       1.91839       2.37972       2.78804       2.87677       2.67530       2.34530       2.16385       2.06760       2.01430       1.91962       1.66995       1.46056       1.21687      0.963937      0.698288      0.524902      0.388710      0.263754      0.181164      0.119426     0.0833662     0.0523272     0.0355837     0.0217595     0.0128695    0.00811605    0.00537052    0.00320090    0.00160679   0.000964621   0.000481602   0.000282520   0.000141947   7.40119e-05   3.67811e-05   1.73763e-05
  27  14 3157.1255    3.8739  1.0617 12.3335  0.0012  0.0292   0.0795   0.0652    0.1053   0.0000   440.5207       3.38627       17.6983      -2.07951      -1.98986       2.71023       1.08215       2.84909      -3.38278      0.351859       2.40923      0.107519      -1.07433      -1.20466      0.345867    -0.0310544      0.245850     -0.543636    -0.0926219     -0.168691     0.0470475     0.0553727     0.0124933   -0.00783378     0.0198340    0.00500379   -0.00940377   -0.00359179   0.000881631    0.00182454  -0.000736820  -8.73026e-05  -7.29132e-05   7.79798e-05   2.62282e-05  -7.19228e-06       1.62555       2.08227       2.29491       2.49110       2.45202       2.38825       2.43834       2.13151       1.91798       1.74314       1.41441       1.17801      0.975032      0.769603      0.586872      0.505427      0.365106      0.273784      0.195129      0.142062     0.0965230     0.0605368     0.0409143     0.0263471     0.0178752     0.0103249    0.00588537    0.00356901    0.00213094    0.00118855   0.000617402   0.000336794   0.000164929   7.79480e-05   4.10287e-05   2.06908e-05
  27  15 3306.4688    3.4382  1.5009 12.1093 -0.0028  0.0347   0.0632   0.0809    0.1042   0.0000   442.5090      -7.42341       9.46747      -2.10892       1.66159      -4.36952     -0.808891     -0.551926      -1.92812     -0.482094      0.152988       1.32479      0.231760      0.963791     0.0253931      0.484398     0.0240310     -0.247619     -0.315545    -0.0226010     -0.179482    -0.0196558    -0.0701882    -0.0117620  -0.000317391  -0.000577599    -0.0124009  -0.000866191    0.00131935  -0.000327763   -0.00147844  -0.000177560  -0.000121603   2.11931e-05   1.09448e-05  -1.72182e-05       1.96854       2.66019       2.74819       3.00824       2.98989       2.99488       2.83867       2.60093       2.43931       2.06060       1.73999       1.40018       1.22204      0.917929      0.767231      0.586179      0.463036      0.321514      0.246418      0.164498      0.120836     0.0785350     0.0527296     0.0320594     0.0201662     0.0127052    0.00758693    0.00433727    0.00258961    0.00141881   0.000759682   0.000403194   0.000198476   0.000103793   4.67871e-05   2.26248e-05
  27  16 3455.0756    2.8162  2.2352 11.7311 -0.0020  0.0449   0.0462   0.1091    0.0828   0.0000   439.1892      0.462213       10.4344       3.93502      -2.95004      -4.81733      -2.42141      -7.50498       2.12345     -0.143600      -1.45413      -1.63661      0.410455     -0.521978    -0.0290997     -0.438642     -0.349202     -0.510895      0.362281     -0.120425    -0.0289584      0.240421    -0.0509653    -0.0509675    -0.0138052     0.0145397   -0.00455010  -0.000862670   -0.00360553   -0.00180522   0.000194581   5.50218e-05   6.93331e-05  -2.82002e-06  -2.33920e-06   5.91154e-06       2.45682       3.54360       3.79383       4.05775       4.12187       3.83796       3.54600       3.43234       3.09582       2.69666       2.26227       1.96585       1.60304       1.30556      0.987126      0.760889      0.571653      0.418399      0.294847      0.209190      0.143030      0.101046     0.0656141     0.0406176     0.0254931     0.0156509    0.00968378    0.00566382    0.00318001    0.00175431   0.000939356   0.000522413   0.000259783   0.000127561   6.29988e-05   2.83416e-05
  27  17 3603.3538    2.2879  3.5893 11.1788 -0.0010  0.0552   0.0297   0.1432    0.0561   0.0000   436.1572     -0.668246       16.1632     -0.845096      -7.34113      -1.99177       5.71809      0.198793      -5.70889     -0.678540      0.305196      0.608189      0.682483     -0.890385      0.453389      0.126439     -0.921585     -0.554457     -0.306615    -0.0524503    -0.0511811      0.150373     -0.106660    -0.0290098    0.00355053    0.00743945    0.00965866   -0.00211583   -0.00386244   0.000475027   0.000287021  -0.000664715  -0.000392929  -1.78799e-05   9.70710e-06  -1.61518e-05       3.03662       4.16270       4.64456       4.75291       4.84546       4.86040       4.53256       4.19148       3.74722       3.25645       2.87350       2.28242       1.96558       1.52818       1.19214      0.958682      0.700494      0.515260      0.376180      0.264826      0.179702      0.120846     0.0806213     0.0513239     0.0325210     0.0197753     0.0120141    0.00682012    0.00403745    0.00215649    0.00115925   0.000633016   0.000306723   0.000151878   7.08176e-05   3.32799e-05
  27  18 3751.3556    1.8609  5.6342 10.5146 -0.0005  0.0690   0.0199   0.1914    0.0486   0.0000   443.2761      -4.47075       2.77876      0.654425      -12.2175       1.45274      -4.29852       1.96095       7.40752       5.71505      -2.30159     -0.889783      0.942382      -2.88916      -1.56897      -1.62649      0.598283     -0.478454      0.118208    0.00645280      0.242805     -0.128991     0.0569760   -0.00585632     0.0298339    -0.0534976    0.00167340    0.00985332    0.00577605   -0.00320474   0.000765783   0.000911423   0.000974161  -4.49350e-05  -7.99850e-05  -2.80814e-05       3.92057       5.16931       5.83628       6.13428       6.25465       6.10314       5.81488       5.20544       4.83967       4.15407       3.51427       2.98152       2.44934       1.96979       1.55562       1.17781      0.882324      0.651757      0.468416      0.332374      0.235051      0.155839      0.102412     0.0668206     0.0421959     0.0255959     0.0152784    0.00873947    0.00515253    0.00290676    0.00154723   0.000812688   0.000416813   0.000204189   9.86581e-05   4.46599e-05
  27  19 3898.9068    1.5509  7.2054 10.2467 -0.0034  0.0840   0.0164   0.2383    0.0470   0.0000   440.2171      -5.52100       14.5655       1.41253      -5.98339       2.87200      0.334503       12.3428      0.867731       1.65491      -6.14572      -3.38872    -0.0878172     -0.747488       1.38820      -2.80361      -1.26386      -1.25981      0.991991     -0.122890    -0.0494827     -0.496321     -0.286904     0.0556353     0.0609004     0.0133291    0.00286174   -0.00675409    0.00998631    0.00121980  -0.000639301  -0.000273035  -0.000655014  -0.000297262  -4.92693e-05   5.64989e-05       4.81316       6.26469       6.96272       7.46840       7.51012       7.42664       6.93457       6.58235       5.64406       5.02711       4.44288       3.59539       2.96064       2.40915       1.90389       1.46508       1.08841      0.798321      0.577912      0.419554      0.277973      0.198489      0.126296     0.0820121     0.0512665     0.0310715     0.0189907     0.0113899    0.00627589    0.00354977    0.00189552    0.00103332   0.000511302   0.000250606   0.000116741   5.49964e-05
  27  20 4046.4212    1.2396  9.6437 10.0661 -0.0042  0.1159   0.0142   0.3235    0.0432   0.0000   436.5895      -15.9798       17.2820      -3.98343      -14.1772       8.34256      0.962707      -8.28873     -0.254380      -2.31909      -2.04599       3.70069       2.51093      -3.56553      -7.75748     0.0564078       1.05859     -0.900619     -0.475338     -0.160524      0.546569    -0.0805797      0.156518     -0.198356    -0.0396110     0.0598006     0.0451305    -0.0126391   -0.00160689    0.00176696    0.00176216   0.000498282  -0.000731835  -9.18735e-06   0.000169256  -5.15924e-05       6.44012       8.54389       9.58540       9.92163       10.3983       9.76363       9.44329       8.71246       7.81439       7.03686       5.91903       4.99310       4.15326       3.25831       2.62590       2.01401       1.52175       1.10719      0.816659      0.569587      0.392980      0.266822      0.175810      0.113250     0.0726256     0.0438092     0.0268896     0.0156441    0.00890096    0.00511860    0.00271184    0.00143701   0.000736852   0.000370929   0.000165163   7.86018e-05
  27  21 4193.6643    0.9956 11.0384  9.9191 -0.0065  0.1449   0.0120   0.4043    0.0397   0.0000   443.5191     -0.281595       49.7654      -25.3149      -9.77568      -1.88885      -9.93232      -7.57008      -6.34134       5.92165       4.42437       4.84366      -7.16292      -3.05269      -1.73495      -2.54017       1.52872       1.25130      0.631667      0.170890     -0.126302      0.468305      0.203687   0.000781036    -0.0442193    -0.0165125    -0.0314894    -0.0222603    -0.0215393     0.0118829    0.00182046   0.000756363   -0.00246634  -0.000726534   0.000201652  -5.06312e-05       8.06271       10.4792       12.1210       12.3053       12.8809       12.3302       11.9435       10.8148       9.82202       8.59593       7.38325       6.32251       5.16970       4.16339       3.30128       2.51234       1.87028       1.39402       1.01807      0.707041      0.498994      0.340410      0.222493      0.147181     0.0921163     0.0573490     0.0343613     0.0198260     0.0117541    0.00651587    0.00353142    0.00191137   0.000945945   0.000485277   0.000214687   0.000101080
  27  22 4340.4521    0.8536 13.4412  9.7723 -0.0027  0.1848   0.0096   0.4832    0.0335   0.0000   427.4344      -2.08692       21.3625       24.4204      -5.36811      -35.4461      -39.3320       26.0654     -0.923506     -0.854820      -15.2934      -3.19416      -1.35379      -3.61054       1.47350      0.846190       1.76593     -0.680994     -0.411693      0.113957     -0.808352     0.0323235      0.429679     -0.287193     -0.345665     0.0630308     0.0911141     0.0604447   -0.00534056   -0.00192794   -0.00922915   -0.00263366    0.00215454   0.000733954  -5.85042e-05  -4.00760e-05       10.3424       13.5764       15.5724       15.8941       16.4787       15.6533       15.0041       13.9937       12.5609       11.0572       9.77935       8.08332       6.70983       5.43886       4.21996       3.26951       2.45087       1.79729       1.30679      0.922162      0.639036      0.429605      0.287570      0.185923      0.116553     0.0725273     0.0443909     0.0257511     0.0147260    0.00841312    0.00454537    0.00239512    0.00123803   0.000632822   0.000271695   0.000131464
  28   7 2083.9096    0.7415  0.6420  9.2169 -0.0038  0.0220   0.0187   0.0464    0.0681   0.0000   441.0004      -2.51019       20.6140       3.18413      -1.48758      0.601750      -1.86189      -1.32882     -0.379124       1.52924      0.197105      0.316231     -0.327676      0.165382       1.32986      0.155037     -0.289627    -0.0692272    -0.0451586     -0.207321     0.0136351     0.0160370    -0.0138029   -0.00746935    0.00709308   -0.00403124    0.00619998    0.00305138    0.00295905   -0.00287431  -0.000693298   0.000112852  -0.000245016  -4.18040e-05   7.19279e-05   6.55247e-06       1.24543       1.70207       1.84361       1.95315       2.02385       1.88791       1.81633       1.67510       1.48911       1.37659       1.16076      0.978943      0.798412      0.608441      0.509181      0.397866      0.297379      0.222975      0.156148      0.114721     0.0785888     0.0506337     0.0354057     0.0224841     0.0145131    0.00898525    0.00560359    0.00349463    0.00191129    0.00117892   0.000644803   0.000334955   0.000175532   8.93120e-05   4.47875e-05   1.97491e-05
  28   8 2252.7348    1.0370  0.9041  9.6936 -0.0025  0.0253   0.0235   0.0592    0.0839   0.0000   438.9713       1.07031       18.3535       3.93340      -4.10387      -1.05343       1.14406     -0.253380      -1.43519      -1.06185     -0.787167     -0.738737      0.103618      0.403447     -0.350815     0.0796019      0.184368     -0.633883    -0.0381870      0.204455     -0.185778     -0.117940     0.0421172     0.0639239     0.0319799    -0.0208627     0.0121467  -5.93558e-05    0.00269426   0.000522986  -0.000669307  -0.000349159   0.000608702  -9.98041e-05  -8.39999e-05   1.88222e-05       1.42285       1.90705       2.01742       2.12497       2.21396       2.19865       2.12023       1.90872       1.83801       1.48282       1.36375       1.01497      0.934551      0.718769      0.600319      0.453425      0.336984      0.262026      0.190335      0.137121     0.0966117     0.0691453     0.0427981     0.0305948     0.0184707     0.0119006    0.00720426    0.00402333    0.00263841    0.00128490   0.000827783   0.000416558   0.000215846   0.000115001   5.31858e-05   2.71445e-05
  28   9 2415.2249    1.5070  1.0361 10.1872 -0.0059  0.0257   0.0308   0.0658    0.1025   0.0000   439.1166      0.945205       21.5173       1.06479     -0.366903      -8.28542       2.15899       3.22739       1.86918    -0.0398734      0.464910     -0.638373     -0.548276      0.286127       1.13582      0.182826     -0.242362     -0.260263     -0.380462    -0.0161527      0.129593    -0.0324573    -0.0482821    -0.0305525     0.0383908     0.0104620    0.00271544    0.00614919   -0.00163304   -0.00241590  -7.85837e-05  -0.000159141  -0.000210729   0.000158055   2.94466e-05   2.95983e-06       1.48346       1.87663       2.09513       2.19460       2.28382       2.10057       2.07549       1.99549       1.75105       1.46627       1.35441       1.17208      0.935284      0.737078      0.573204      0.488310      0.354860      0.266412      0.186378      0.138922     0.0960218     0.0657758     0.0418090     0.0279384     0.0190505     0.0117044    0.00663344    0.00422217    0.00248241    0.00142186   0.000745381   0.000409372   0.000215699   0.000101925   5.75038e-05   2.63493e-05
  28  11 2729.2365    2.6177  0.9867 11.2154 -0.0009  0.0251   0.0528   0.0570    0.1032   0.0000   438.6774      0.398564       13.6463      -2.57235      -6.49157       2.92163      0.138414     -0.462778      -1.09258      0.425848      0.753227     -0.582063      -1.36665      0.639896     -0.169551     -0.299272     -0.133375     -0.245998     -0.361685     -0.151545    -0.0902954    -0.0547258    -0.0287387    0.00449693     0.0119306     0.0102719    -0.0156583  -0.000846677   -0.00300396  -0.000815754    0.00104634   5.73671e-05  -0.000147573  -3.98632e-05   1.29940e-05  -3.66184e-05       1.40726       1.82360       2.06760       2.27184       2.19840       2.19504       2.15065       1.89026       1.66999       1.56506       1.32240       1.09278      0.934685      0.706570      0.582780      0.451973      0.348875      0.256327      0.185657      0.138070     0.0923929     0.0593088     0.0436169     0.0279561     0.0170503     0.0113811    0.00705749    0.00405313    0.00244124    0.00133927   0.000785133   0.000411603   0.000210281   0.000111961   5.16971e-05   2.48332e-05
  28  12 2883.6312    3.2983  0.8931 11.7296 -0.0070  0.0244   0.0723   0.0577    0.1224   0.0000   438.3659      -2.11709       9.38187      -3.47004     -0.702478       2.58233      0.292336     -0.935625     -0.912864       1.40453       1.29630     -0.762014      0.817965      -1.32394     -0.838254      0.568237      0.119467     -0.117868      0.330848     -0.198205  -0.000308549    -0.0284196  -0.000841973     0.0436801    0.00818647    -0.0192002  -0.000814236    0.00219941    0.00283493   -0.00202606   0.000745877    0.00114861  -5.10820e-05   3.20431e-05   5.71471e-05  -2.17746e-05       1.41488       1.84522       1.96824       2.26096       2.19293       2.19479       2.04977       1.94054       1.60838       1.42787       1.23268       1.12691      0.908117      0.707863      0.543653      0.415164      0.336731      0.236343      0.177197      0.132043     0.0839087     0.0571572     0.0396655     0.0263138     0.0186253     0.0110807    0.00659123    0.00412896    0.00234299    0.00127825   0.000676287   0.000380926   0.000203956   9.98885e-05   4.91052e-05   2.49536e-05
  28  13 3036.1645    3.7128  0.8333 12.4913 -0.0003  0.0249   0.0846   0.0547    0.0844   0.0000   437.2083      -1.63735       17.5424       2.77503      0.398731       1.92030       2.07136     -0.326973      -2.27718      -2.50644      0.249448    -0.0661687    -0.0606055     -0.240547      0.579604      0.594391      0.455112   -0.00413117     -0.182570     -0.137291    -0.0432298      0.112236    0.00192311    -0.0340858     0.0268654     0.0126609   6.18636e-05    0.00255785  -0.000310110  -0.000433942  -0.000643531  -2.15163e-05  -0.000193912   2.23534e-05   4.82540e-05  -4.94520e-05       1.38258       1.86094       2.05599       2.13705       2.33244       2.06010       2.03173       1.88681       1.71278       1.58847       1.29544       1.07453      0.928163      0.724127      0.626558      0.425670      0.345487      0.261661      0.181901      0.139696     0.0850638     0.0664847     0.0396825     0.0258803     0.0186570     0.0104697    0.00654174    0.00394633    0.00219568    0.00133783   0.000750933   0.000377827   0.000215932   0.000107587   5.79870e-05   2.63630e-05
  28  14 3187.0574    3.8273  1.0473 12.4511 -0.0057  0.0317   0.0801   0.0636    0.0977   0.0000   437.0890      0.521976       13.9633      -3.50019      -3.54266      -2.37496       2.10506       1.93801     -0.697575     0.0180833       2.28251       1.00428     -0.387220      0.940246       1.01607      0.302275    -0.0493727     -0.206794     0.0191032    0.00789522      0.123435     0.0104280    -0.0164924    -0.0286467   -0.00485437    -0.0230037   -0.00889904   -0.00391660  -0.000972639  -0.000299427  -0.000390262   0.000171827   4.67613e-05  -4.47498e-05   3.35506e-05  -4.69257e-05       1.94275       2.25166       2.21963       3.06142       3.08747       2.57858       2.20660       2.48726       2.33385       1.86958       1.39396       1.27641       1.26225      0.929550      0.684635      0.489987      0.415365      0.361884      0.229817      0.145624      0.103604     0.0797904     0.0592087     0.0347157     0.0201704     0.0124444    0.00914175    0.00575671    0.00298705    0.00171338   0.000848140   0.000501967   0.000278372   0.000150520   8.49288e-05   4.74532e-05
  28  15 3337.1562    3.3414  1.6841 12.0851 -0.0082  0.0347   0.0566   0.0862    0.0824   0.0000   437.8965       3.35632       15.5673       4.79839      -1.17758      -1.47803      -4.04477      -1.55827     -0.566163       2.11833      -1.74408      -2.19541      0.192179     0.0774735     -0.615533      0.628119     -0.132598     -0.183134      0.193971     0.0497030      0.242607     0.0900820    -0.0317179     0.0171925     0.0187024     0.0132311    -0.0164524   -0.00722494   -0.00432106    0.00439526   -0.00148782   -0.00153527  -8.41738e-05   0.000217969  -6.37274e-05  -3.40282e-05       2.01896       2.44085       2.79466       2.99065       2.90677       2.92934       2.70929       2.62640       2.42207       2.04225       1.81458       1.52399       1.25208       1.04044      0.808926      0.613535      0.489709      0.374536      0.266781      0.187484      0.132263     0.0900715     0.0599170     0.0393629     0.0250788     0.0160568     0.0100301    0.00568261    0.00340134    0.00195334    0.00104288   0.000585360   0.000308003   0.000158867   8.27473e-05   4.05397e-05
  28  16 3486.6075    2.7602  2.5464 11.4246 -0.0031  0.0439   0.0406   0.1100    0.0859   0.0000   439.1280      -1.04464       3.71342       5.00733      -2.81536       2.68202      -5.08390       2.41743      -2.22944     -0.644996       2.02319      -2.30009      0.153519       1.25540     -0.261405     0.0421951      0.760902      -1.12946     0.0551676     0.0559884     -0.255522     -0.163985     0.0301190     0.0811819    0.00227412    -0.0103131   -0.00479981    0.00759972   -0.00248154   -0.00321013    0.00134357  -0.000520510   0.000286388   7.66198e-05  -1.07363e-05  -4.04378e-05       2.43710       3.14604       3.70907       3.72679       3.92248       3.89358       3.54000       3.39843       3.08105       2.57728       2.22987       1.95073       1.55783       1.27268      0.980489      0.794706      0.598679      0.445554      0.329543      0.232845      0.166274      0.112278     0.0726212     0.0509531     0.0309323     0.0199745     0.0120883    0.00710560    0.00420971    0.00241161    0.00131981   0.000726392   0.000372091   0.000196915   9.11747e-05   4.60600e-05
  28  17 3635.4611    2.2502  3.9924 10.8792 -0.0040  0.0559   0.0265   0.1458    0.0589   0.0000   439.0633      0.333889       17.1288       2.38533      0.573474      -2.50799      -2.42357       5.50069       2.87909      -2.49772       1.74802      -4.96935      -5.07497       3.18530       1.39096      0.388285      -2.06839      0.301130     0.0632652      0.115028    0.00924060    -0.0746052     -0.117100     0.0729461    -0.0243955    -0.0212284  -0.000969194    0.00560079  -0.000848648    0.00431819  -6.01113e-05  -0.000291939  -0.000108753   0.000129322  -6.35122e-08   1.15827e-05       2.98479       4.11238       4.41453       4.83850       4.86763       4.78994       4.51290       4.22025       3.82886       3.37184       2.87628       2.33588       1.97405       1.60670       1.29634      0.989509      0.753552      0.566542      0.420153      0.300907      0.204546      0.144465     0.0935014     0.0617699     0.0401477     0.0254498     0.0150489    0.00901640    0.00512564    0.00312839    0.00170272   0.000921803   0.000494420   0.000246013   0.000124232   5.91033e-05
  28  18 3784.1157    1.7824  5.8416 10.4635 -0.0039  0.0711   0.0189   0.1926    0.0473   0.0000   433.3595      -4.81062       9.47911       1.08020       3.14775      -12.8250      -8.76195       6.80278      -6.55678      -5.43269      0.193950      -4.15631     -0.388978      -1.68271      -1.43931     0.0439207      -1.18492     -0.938746     -0.387070      0.755059      0.248803     -0.362002     -0.144391      0.172063    -0.0404591    -0.0270039     0.0108719    0.00698817   -0.00353250    0.00544822    0.00429030    0.00133937  -0.000501617  -0.000469163   0.000291239   0.000240817       3.98575       5.33441       6.00306       6.18600       6.42659       6.25287       5.82738       5.40495       4.86060       4.41588       3.78817       3.22985       2.61921       2.08600       1.70540       1.31290      0.994769      0.738510      0.525676      0.386021      0.266725      0.183368      0.121800     0.0798310     0.0506014     0.0317236     0.0196489     0.0119836    0.00700577    0.00399600    0.00226785    0.00118382   0.000637091   0.000322234   0.000150962   7.37212e-05
  28  20 4080.3513    1.1880  9.7986 10.1286 -0.0008  0.1175   0.0138   0.3392    0.0391   0.0000   443.9294      -15.0323      -2.10570       24.9247       3.78933       18.8269       11.5815      -14.7231      -18.4262      -6.34428      -3.16833       8.30049      -1.98112      -2.56420     -0.467630      0.316773     -0.160936      0.655931       1.16209    -0.0109252    -0.0724818     -0.239904     0.0815694      0.331356     0.0886165    -0.0824925    -0.0182787    0.00641394   0.000363267    0.00607181    0.00568367  -3.87242e-05   -0.00171865  -0.000564631   0.000254854   5.86867e-05       6.50510       8.43305       10.0326       10.1107       10.5215       10.3499       9.80024       9.00553       8.07570       7.15290       6.17178       5.11784       4.31791       3.44063       2.74341       2.17062       1.61699       1.20930      0.873751      0.645687      0.447315      0.309788      0.210777      0.135474     0.0888443     0.0557187     0.0340190     0.0205370     0.0118172    0.00706233    0.00390470    0.00209018    0.00111635   0.000572373   0.000266477   0.000131575
  28  21 4228.0426    1.0238 12.7326  9.8647  0.0025  0.1575   0.0108   0.4206    0.0366   0.0000   434.9984      -12.4008       9.67685      -4.80692       7.08820       1.61697       3.09563       7.03061     -0.874335      -14.6103       3.03268      -5.51641     -0.376759       3.72886      0.768310     -0.297340       1.09806      -3.95488      0.904279      0.483916    -0.0872613     -0.187399     -0.138798     -0.222469      0.208307     0.0981307    -0.0180091    -0.0377037    0.00723042     0.0213642    0.00753686    0.00218950   -0.00119208   -0.00184289   0.000620122   7.83014e-05       8.46413       11.1969       12.6635       13.2369       13.5069       13.1305       12.6893       11.6193       10.7211       9.43875       8.23495       6.86422       5.81947       4.63625       3.72451       2.93325       2.21899       1.63587       1.20783      0.880108      0.604520      0.425543      0.283684      0.187030      0.119950     0.0752531     0.0465622     0.0283813     0.0167291    0.00941335    0.00535332    0.00294196    0.00153218   0.000807237   0.000366584   0.000179318
  29   7 2105.2705    0.7300  0.7649  9.3429 -0.0014  0.0285   0.0176   0.0554    0.0672   0.0000   441.1506       1.74250       16.2649      -1.40349      -3.07871      -3.62428     -0.437403      -2.24462      -1.49315      -3.78279      0.274193     -0.623465     -0.109807     -0.914858     -0.570559      0.346166    -0.0612238     -0.429067     0.0681455      0.133408    -0.0406144    -0.0322449    -0.0168487     0.0318878   -0.00568676     0.0110188   0.000594139   -0.00357787    0.00224159   -0.00152095  -0.000904155  -0.000543868   1.96348e-05   7.04131e-05   5.59710e-05   6.79501e-06       1.89006       2.33662       2.33599       1.93139       2.14909       2.44594       2.84399       2.59684       2.10523       1.65345       1.20996       1.19176       1.17653       1.07693      0.890356      0.608052      0.397069      0.277090      0.192991      0.168659      0.137412      0.110432     0.0771262     0.0507418     0.0336128     0.0196018     0.0109190    0.00612447    0.00317982    0.00184533   0.000955686   0.000501721   0.000291247   0.000148977   6.92196e-05   3.67365e-05
  29   8 2275.2895    1.0874  0.8126 10.0781 -0.0049  0.0255   0.0253   0.0579    0.0711   0.0000   439.0458       2.24017       17.9888      0.432242      -1.43035      0.344968      -2.70346     -0.415124       1.33740    -0.0892712     -0.675455       1.17339      -1.21803      -1.06702      0.867933      0.575035     0.0888491     -0.193147      0.470503     -0.195571     -0.111573     0.0835077    0.00549508    -0.0284125    -0.0172723    0.00117564   -0.00979582   0.000592745   -0.00150978    0.00119150   0.000846578  -3.09122e-05   0.000134383  -8.79791e-05  -7.12507e-05   4.64752e-05       1.30272       1.82457       1.95223       2.15015       2.01773       2.03481       2.13421       1.87100       1.60092       1.55867       1.20189       1.09468      0.898965      0.796364      0.587610      0.492395      0.346796      0.259567      0.192184      0.148947     0.0985202     0.0757625     0.0504167     0.0334016     0.0222356     0.0132397    0.00876750    0.00474493    0.00302484    0.00163272   0.000990152   0.000516650   0.000294367   0.000152435   7.50054e-05   3.70419e-05
  29   9 2439.0404    1.5305  1.0097 10.6581 -0.0080  0.0289   0.0320   0.0639    0.0826   0.0000   440.0485      -3.39681       15.2699       1.99225      -2.22177      0.481420       2.30877      -1.50838     -0.280375      -1.42049       1.62967       2.34488       1.05891      -1.58335      0.151878     0.0434899     -0.286923     0.0660818      0.136292     -0.103135      0.117716     0.0117041     0.0416331     0.0223440     0.0255216    0.00958001   -0.00720910   -0.00456631   -0.00242692    0.00258215   -0.00110342  -0.000103616  -0.000370776  -1.87203e-05  -2.24392e-05   3.66051e-05       1.35956       2.04812       2.02833       2.32352       2.27006       2.25953       2.14616       1.96454       1.83949       1.62945       1.41957       1.19864       1.05240      0.832632      0.698678      0.499561      0.418242      0.281689      0.219796      0.160442      0.109777     0.0790605     0.0522462     0.0365437     0.0230528     0.0153688    0.00932172    0.00555934    0.00343075    0.00193149    0.00114203   0.000662132   0.000324436   0.000189110   8.81831e-05   4.48381e-05
  29  10 2598.5943    2.0469  0.9725 11.1025 -0.0089  0.0256   0.0436   0.0657    0.0903   0.0000   439.3271    -0.0650362       12.7029       2.21248       3.29192      -7.34299      -1.72424       3.45100      0.234222      0.471002       2.11860       1.69106      -1.03769     -0.170102      0.883749     -0.399098      0.453977      0.117505     -0.490794     0.0600675      0.137271    -0.0859226    -0.0854486     0.0261888    -0.0402524    -0.0164401    0.00807715    0.00666242    0.00251566   -0.00271402  -7.35580e-05   0.000642007   0.000321021  -0.000264480   0.000103738   0.000176438       1.37090       1.88380       1.97377       2.00027       2.12694       2.06053       2.10503       1.95245       1.67950       1.55775       1.20155       1.11491      0.954683      0.808606      0.656513      0.491604      0.357469      0.259729      0.197806      0.145156      0.109183     0.0780863     0.0535970     0.0356512     0.0235233     0.0151042    0.00870429    0.00527506    0.00294323    0.00170901    0.00105132   0.000542846   0.000299295   0.000158753   7.92763e-05   4.21887e-05
  29  11 2756.0754    2.7017  0.9695 11.4706 -0.0059  0.0262   0.0556   0.0568    0.1016   0.0000   437.9560      -2.01539       13.5768      0.186602      -4.08632      0.975596       2.10440      -1.17352      -1.83515     -0.768190       3.73643      -1.01764     -0.319606    -0.0997267      0.572823     -0.144861      0.148470     -0.175723    -0.0755141      0.131570      0.144100    -0.0824251    -0.0186302   -0.00141896    -0.0425865   -0.00291120     0.0124231   5.52790e-05   -0.00175342    0.00336232   0.000195853  -0.000350625  -0.000114377   0.000157320   0.000120917  -1.85001e-06       1.45179       1.85596       2.08662       2.30206       2.44649       2.16710       2.05739       2.04770       1.76973       1.63559       1.33529       1.10761      0.990996      0.785502      0.614130      0.470267      0.372006      0.299083      0.203298      0.139822      0.106692     0.0752764     0.0482975     0.0317265     0.0198279     0.0140712    0.00875615    0.00483598    0.00299816    0.00175828    0.00103585   0.000591559   0.000305654   0.000157535   9.00239e-05   4.60801e-05
  29  12 2911.5688    3.4813  1.0597 11.6191 -0.0009  0.0246   0.0673   0.0599    0.1473   0.0000   440.5861      -2.08512       13.4430       4.53338     0.0254113       1.59187      -1.64630      0.410608      -1.65553      0.816188       3.45881      0.420436     -0.279236      0.718244     -0.306812    -0.0270041      0.250980     0.0963246     -0.405168   -0.00874472   0.000953613      0.127582    -0.0158401    0.00285432     0.0421863    -0.0233427    0.00307809    0.00520533    0.00303842  -0.000824129  -0.000502216  -0.000347338  -0.000145033   0.000107051  -0.000117077   2.39430e-05       1.31036       1.77428       1.90553       2.03314       1.99823       2.02743       1.86319       1.87961       1.72714       1.47924       1.29102       1.04998      0.866493      0.726535      0.560361      0.462374      0.373350      0.274713      0.211205      0.146192      0.105586     0.0732883     0.0480589     0.0325349     0.0201091     0.0130296    0.00802332    0.00493299    0.00306874    0.00170681   0.000987215   0.000530252   0.000300630   0.000157389   7.81535e-05   3.93430e-05
  29  13 3064.9055    3.9358  1.0451 11.8805 -0.0049  0.0265   0.0763   0.0613    0.1525   0.0000   439.8406     -0.231952       14.4831       4.29384      -2.07606     0.0525476      -1.83633      0.144164      0.820693      -3.90090      -1.35465       1.07926      -1.44934     -0.491229      0.511920      0.778666     0.0176842      0.562280      0.349416    -0.0279280    -0.0699804    -0.0294984     0.0190181     0.0301679     0.0105682   -0.00539978    -0.0105625   -0.00293753    0.00454552    0.00201937   9.74018e-05   0.000641047  -0.000476409  -3.35246e-05   3.99886e-05   1.37184e-06       1.61405       2.27673       2.57369       2.67607       2.73604       2.49601       2.38699       2.23999       1.99300       1.82421       1.56589       1.32465       1.10060      0.851772      0.675781      0.548862      0.410754      0.300708      0.212023      0.152368      0.108764     0.0727256     0.0472314     0.0316270     0.0205981     0.0126138    0.00764738    0.00508842    0.00289523    0.00185158   0.000974458   0.000563182   0.000297487   0.000151009   7.67823e-05   3.74212e-05
  29  14 3216.6386    3.7204  1.1919 12.3943 -0.0085  0.0288   0.0731   0.0692    0.0973   0.0000   437.9133       3.00759       16.6211      -1.57019      -2.62989     -0.608941       1.32678      0.809961       1.71329    -0.0297974      -3.12618     0.0129954       1.03970    0.00299734      -1.29806      -1.31028      0.796943      0.230496     0.0252091     0.0594256     -0.150909     -0.107950    -0.0485057     0.0933548    -0.0119718  -0.000672799   -0.00846382    0.00556799    0.00291827   -0.00232130   0.000713309  -9.77628e-05  -3.48233e-05   2.69222e-05   3.50724e-05   2.27450e-05       1.51288       1.99822       2.24046       2.32724       2.51751       2.35611       2.16442       2.20324       1.82653       1.70369       1.47781       1.22286       1.01459      0.850052      0.667910      0.559056      0.393104      0.300472      0.225229      0.164136      0.117277     0.0800268     0.0535651     0.0390698     0.0224035     0.0153990    0.00956078    0.00556031    0.00348465    0.00196660    0.00116647   0.000674095   0.000351956   0.000183810   9.96520e-05   4.61387e-05
  29  15 3367.4542    3.2496  1.9192 11.8446 -0.0061  0.0369   0.0508   0.0892    0.0740   0.0000   438.7105     -0.783922       14.4402       3.09203     -0.578407      -4.21711       2.28603      -2.34708   -0.00285814     -0.734845       1.04138      -1.44896      -2.22549      -1.08351      0.250202      0.572450     -0.328957      0.754598     0.0859607    -0.0168195     -0.339289   -0.00505387    -0.0139054    -0.0387128     0.0196748     0.0190588    -0.0220823   -0.00130052   -0.00326256    0.00371663   0.000804514    0.00190199  -0.000203264  -0.000428106   2.51269e-05   2.54772e-05       1.98571       2.65938       2.92028       3.03233       2.97120       3.11495       2.95879       2.69100       2.60982       2.21556       1.86985       1.62741       1.35887       1.09399      0.931419      0.708961      0.533783      0.396308      0.293057      0.220939      0.153065      0.111302     0.0730762     0.0489040     0.0320967     0.0202191     0.0120856    0.00744057    0.00427465    0.00258957    0.00144599   0.000847404   0.000447881   0.000234539   0.000120319   5.79046e-05
  29  16 3517.7623    2.6360  2.9028 11.4390 -0.0039  0.0460   0.0353   0.1175    0.0638   0.0000   443.4661      -4.40567       5.39031      -1.98982       5.13330       1.15734       6.44607      -4.11651       2.18918     -0.787855       1.91296      -2.37941      -3.47587     -0.839082     0.0967532     0.0729915      -1.26827     -0.369345      0.507884      0.103846     -0.225865    -0.0368605     0.0227747      0.106463    -0.0207629    -0.0390227   -0.00434351     0.0128727   -0.00830643    0.00554929    0.00402898    0.00226847   0.000110861  -7.60382e-05  -0.000110213  -1.82372e-05       2.48252       3.25452       3.75538       3.89052       3.97937       4.00295       3.74819       3.52450       3.04467       2.76494       2.38176       2.10628       1.73139       1.39383       1.10194      0.840841      0.667825      0.517870      0.360891      0.274788      0.189681      0.126451     0.0891870     0.0588398     0.0403543     0.0250522     0.0167457    0.00964588    0.00597447    0.00338935    0.00192931    0.00106468   0.000583814   0.000294230   0.000150497   7.36898e-05
[truncated: 1,442,725 more chars]
