# Supplementary material for: Global-Mode Analysis of Full-Disk Data from the Michelson Doppler Imager and the Helioseismic and Magnetic Imager
Source: Sol Phys. 2018 Jan 31;293(2):29. doi: 10.1007/s11207-017-1201-5 (PMC6566312; doi:10.1007/s11207-017-1201-5)
Supplement: Supplementary file 3 — (TAR 230.0 MB) [file 11207_2017_1201_MOESM3_ESM.tar › MDI/mdivwcomm.3331]

   0  15 2228.8213    0.9469  0.8015 10.9078  0.0000  0.1586   0.1548   0.3239    0.5293   0.0000     0.0000       0.00000       0.00000       0.00000       0.00000       0.00000       0.00000       0.00000       0.00000       0.00000       0.00000       0.00000
   0  16 2362.8942    1.0310  0.3023 11.3768  0.0000  0.0614   0.2183   0.2483    0.2648   0.0000     0.0000       0.00000       0.00000       0.00000       0.00000       0.00000       0.00000       0.00000       0.00000       0.00000       0.00000       0.00000
   0  21 3033.8785    3.9798  0.8620  5.4583  0.0000  0.1134   0.4674   0.3063 1000.0000   0.0000     0.0000       0.00000       0.00000       0.00000       0.00000       0.00000       0.00000       0.00000       0.00000       0.00000       0.00000       0.00000
   0  23 3304.0156    4.0069  2.5477  7.4817  0.0000  0.1786   0.2954   0.7518  110.0973   0.0000     0.0000       0.00000       0.00000       0.00000       0.00000       0.00000       0.00000       0.00000       0.00000       0.00000       0.00000       0.00000
   0  24 3439.5950    3.1652  3.5719  9.7448  0.0121  0.2628   0.1918   0.9336    3.4109   0.0000     0.0000       0.00000       0.00000       0.00000       0.00000       0.00000       0.00000       0.00000       0.00000       0.00000       0.00000       0.00000
   0  25 3575.2170    2.8773  2.7852 11.8361  0.0000  0.2355   0.2297   1.0591    1.0842   0.0000     0.0000       0.00000       0.00000       0.00000       0.00000       0.00000       0.00000       0.00000       0.00000       0.00000       0.00000       0.00000
   1  12 1885.2948    0.4774  1.0995 10.1630 -0.1104  0.2280   0.0351   0.2121    0.2250   0.0000   414.4342      -199.845       0.00000       0.00000       0.00000       0.00000       343.231       122.089       0.00000       0.00000       0.00000       0.00000
   1  14 2156.7787    0.9348  0.8598  9.8827  0.0000  0.0729   0.0597   0.1633    0.4568   0.0000   423.8524       6.69461       0.00000       0.00000       0.00000       0.00000       94.1811       52.2426       0.00000       0.00000       0.00000       0.00000
   1  15 2291.8678    1.3648  1.0787  9.3654  0.0000  0.0822   0.0810   0.1957    1.5719   0.0000   349.7517       3.69613       0.00000       0.00000       0.00000       0.00000       108.663       50.1593       0.00000       0.00000       0.00000       0.00000
   1  16 2425.6376    1.5171  0.6258 11.4455  0.0000  0.0605   0.1117   0.1367    0.3084   0.0000   457.8746       6.57186       0.00000       0.00000       0.00000       0.00000       64.8193       46.3545       0.00000       0.00000       0.00000       0.00000
   1  20 2963.6062    4.1842  0.5588 11.9500  0.0000  0.0617   0.3061   0.1473    0.9104   0.0000   459.2916       36.3542       0.00000       0.00000       0.00000       0.00000       78.8859       43.7801       0.00000       0.00000       0.00000       0.00000
   1  21 3098.5704    3.9050  1.0418 11.6894  0.0000  0.0661   0.2159   0.2395    1.9597   0.0000   401.1319       117.993       0.00000       0.00000       0.00000       0.00000       77.1425       52.5744       0.00000       0.00000       0.00000       0.00000
   1  22 3233.4809    4.2265  1.0626  4.9118  0.0000  0.0761   0.2305   0.2227 1000.0000   0.0000   426.6261       157.163       0.00000       0.00000       0.00000       0.00000       99.2483       49.6441       0.00000       0.00000       0.00000       0.00000
   1  23 3368.7564    3.6772  2.3167 10.8414  0.0000  0.1346   0.1385   0.3494    1.6855   0.0000   239.5441       177.563       0.00000       0.00000       0.00000       0.00000       172.520       84.5468       0.00000       0.00000       0.00000       0.00000
   1  25 3640.4315    2.8273  5.4739  3.6005  0.0000  0.2099   0.0661   0.6411  672.4202   0.0000   596.7148       87.8594       0.00000       0.00000       0.00000       0.00000       275.220       142.531       0.00000       0.00000       0.00000       0.00000
   2  13 2082.0089    0.7569  1.0234  9.6320  0.0000  0.0831   0.0355   0.1571    0.3823   0.0000   388.7264       49.9894       20.5800      -1.31770       0.00000       0.00000       62.2650       51.6873       24.9227       10.0366       0.00000       0.00000
   2  14 2217.6378    1.1784  1.1468  9.2791  0.0000  0.0773   0.0519   0.1355    1.1573   0.0000   329.9741       19.5328       15.7179       9.66300       0.00000       0.00000       64.2102       47.9164       27.2051       8.51761       0.00000       0.00000
   2  15 2352.2028    1.5720  0.9266 -5.0138  0.0000  0.0500   0.0712   0.1370 1000.0000   0.0000   353.4054      -21.2161       9.80615       3.13780       0.00000       0.00000       41.2506       31.1250       17.1667       5.30604       0.00000       0.00000
   2  16 2485.8671    1.9468  1.2886  4.1196  0.0000  0.0667   0.0765   0.1711  503.7387   0.0000   393.1689       37.1028       47.9495       7.79007       0.00000       0.00000       58.4622       42.9943       21.7514       6.52275       0.00000       0.00000
   2  19 2889.8644    3.2249  1.2502 -0.9856  0.0000  0.0558   0.1375   0.1792 1000.0000   0.0000   436.2599       103.591       11.2927      -11.7698       0.00000       0.00000       38.5444       34.1945       19.1047       7.67868       0.00000       0.00000
   2  20 3024.9009    4.0972  1.0749 10.8910  0.0042  0.0519   0.1774   0.1554    2.0164   0.0000   492.9418       64.1491       28.3536       12.4570       0.00000       0.00000       41.4690       32.8161       17.5941       6.10666       0.00000       0.00000
   2  21 3160.1788    3.8607  1.4798  1.3968  0.0000  0.0660   0.1407   0.1763 1000.0000   0.0000   389.2298       94.2071      -24.1928       3.38275       0.00000       0.00000       51.6228       42.9345       20.5906       8.24417       0.00000       0.00000
   2  23 3430.9880    3.5161  3.2421 -1.2070  0.0000  0.1056   0.0885   0.2906 1000.0000   0.0000   274.7527       99.7934       38.2027       1.75312       0.00000       0.00000       79.0338       64.2372       36.4332       12.5460       0.00000       0.00000
   2  24 3567.2387    3.1836  3.8628  9.9968  0.0000  0.1241   0.0770   0.3206    1.6850   0.0000   477.2542       158.084      -14.4370       4.32512       0.00000       0.00000       87.3379       75.5205       41.9437       16.6112       0.00000       0.00000
   3  11 1865.1750    0.4906  0.6984  9.4639  0.0000  0.0621   0.0257   0.1526    0.2842   0.0000   437.4944      -17.2643       8.84667       19.6959       8.22831     -0.123884       31.0679       36.8770       26.2676       10.5528       8.20191       2.02670
   3  13 2137.7516    0.8194  0.8119 10.0869  0.0000  0.0494   0.0392   0.1215    0.3038   0.0000   394.7489       11.7358       24.8359      -9.74666       12.8808       1.62280       25.9569       24.3303       17.8960       9.25654       4.27647       1.16967
   3  14 2273.4620    1.1470  0.6786 10.9292  0.0000  0.0453   0.0582   0.1058    0.2345   0.0000   412.6066       7.76814      -10.3735       3.74073     -0.729662     -0.101658       26.2887       24.8065       16.9452       8.24914       3.98271       1.09863
   3  15 2407.6386    1.4761  1.2066  9.6379  0.0000  0.0747   0.0648   0.1508    1.5643   0.0000   437.6828      -8.48151      -2.17967      -4.57947      -1.41573      -2.39645       46.1448       44.1783       28.2749       13.3753       5.21318       1.30960
   3  16 2541.6801    2.0938  1.2284  9.5926  0.0000  0.0682   0.0860   0.1350    3.2119   0.0000   444.6026     -0.134471      -1.01676       4.23522       5.23250      0.541290       35.0783       34.3432       25.6168       12.0779       7.10511       2.00955
   3  17 2676.2013    2.6317  1.0476 -2.2560  0.0000  0.0501   0.1076   0.1273 1000.0000   0.0000   429.8773       53.5383       19.9851      -7.90189       10.3505      -1.42208       26.0122       26.6383       18.1843       10.3945       4.63680       1.47305
   3  19 2947.1852    4.2511  0.8981  5.4583  0.0000  0.0419   0.1782   0.1137  536.8182   0.0000   433.7173       25.9128       19.1217      0.292277      -6.26520      0.260717       24.6775       22.7598       15.5709       8.64497       3.47729       1.01275
   3  20 3082.5192    4.1642  1.1347 12.0133 -0.0033  0.0468   0.1622   0.1344    1.1343   0.0000   400.6837       50.1988       6.82183       17.5473      -3.90408      -3.79669       25.0293       22.9414       17.2352       10.3126       4.34785       1.24989
   3  21 3218.1197    3.8635  1.2021 13.2306  0.0000  0.0565   0.1572   0.1526    0.3346   0.0000   397.4308       49.7992       25.2504      -1.38325      0.445113       1.29244       32.2096       31.5757       20.4371       10.9195       4.61900       1.43915
   3  22 3353.7762    3.7985  1.7579 12.3984  0.0000  0.0652   0.1260   0.1820    0.4293   0.0000   401.5455       42.8575       35.8311       18.7493      -4.84061     -0.723731       30.4480       33.8399       21.6759       13.7074       5.80626       2.25179
   3  23 3489.8633    3.0168  2.6789 12.3254 -0.0040  0.0938   0.0881   0.2246    0.2270   0.0000   444.5709      -28.5895      -40.2602       28.6703       4.23774      -4.06600       54.1506       49.1102       35.0534       19.8521       8.20926       2.38215
   3  24 3626.4276    2.5238  3.1757 11.9625  0.0000  0.1031   0.0712   0.2572    0.2174   0.0000   493.2063       162.023       40.0116       14.1072      -7.35888      -6.06675       55.9793       53.7668       37.2819       20.8303       9.06865       2.82510
   3  25 3763.4766    2.1739  4.9518 11.8928  0.0000  0.1465   0.0601   0.3982    0.1650   0.0000   593.2561       53.3521       15.4748      -57.7891      -13.4245      -4.27656       83.6623       79.4464       54.1392       28.3791       12.6491       3.88913
   4  11 1914.7485    0.4291  0.4039  9.9546  0.0000  0.0340   0.0244   0.0655    0.0832   0.0000   450.9057       6.13570      -18.1795       2.59129       9.23332      -1.19808       12.4958       12.6091       11.4030       7.93521       4.58674       2.60349
   4  12 2051.6533    0.6156  0.5290 10.2236  0.0000  0.0371   0.0322   0.0884    0.1071   0.0000   443.8796      -14.6992      -10.0115      -1.76213       2.20615      -1.46717       15.4678       14.6031       12.0433       9.13509       5.09614       2.50032
   4  13 2188.3791    0.9450  0.6609 10.1340  0.0000  0.0442   0.0439   0.0929    0.2608   0.0000   405.3162       1.35366       20.2308       7.07145       3.67302      -2.96862       19.9379       21.7226       16.3481       9.96170       5.20948       2.41234
   4  14 2324.1967    1.2786  0.7720  9.9906 -0.0014  0.0433   0.0511   0.1162    0.5735   0.0000   450.6332       8.85728       9.48412       3.06990       2.73095     -0.331109       16.6512       19.6515       15.5406       10.2951       5.93632       3.02719
   4  16 2593.0712    2.1220  1.0341  3.2662  0.0000  0.0477   0.0686   0.1311 1000.0000   0.0000   450.6561       38.6483       12.0695      -7.36980       10.3459      -1.72719       15.6574       20.0796       15.1055       11.3750       6.71854       3.05817
   4  17 2728.4907    2.6313  1.0516 11.7924  0.0021  0.0486   0.0943   0.1246    0.4752   0.0000   385.3577       66.3721       11.7494      -12.1593      -7.58285       8.55657       20.1527       21.5355       16.2074       12.1123       6.76623       3.27504
   4  19 3000.4007    3.7031  1.0071 12.7605  0.0000  0.0457   0.1667   0.1211    0.5026   0.0000   447.5366       47.5080       23.1772       18.1933      -8.61894       1.86143       20.1155       18.9022       15.9880       11.3716       6.64842       3.06861
   4  20 3136.1567    4.2665  1.0712 12.4518  0.0000  0.0498   0.1685   0.1274    0.7102   0.0000   471.9575       70.2533      -36.4246       15.6949       9.09947       1.31816       22.8120       23.7489       19.8025       11.9120       5.94098       3.51686
   4  21 3272.1052    3.7266  1.2143 13.3343  0.0000  0.0532   0.1613   0.1522    0.3227   0.0000   454.7843       44.5802      -15.1664       7.68361       10.5453       6.81537       20.1914       21.3414       17.1233       13.0106       7.12322       3.95506
   4  22 3408.4112    3.3984  1.8927 12.6059  0.0001  0.0701   0.1134   0.1829    0.2867   0.0000   474.5736       47.4537       26.2859       16.7884       6.16745       2.05230       27.1717       28.9611       24.4153       15.7942       9.55270       4.54156
   4  23 3544.7334    2.7124  2.7503 12.0671  0.0000  0.0842   0.0737   0.2381    0.1932   0.0000   389.4805       76.4383       56.9762      -18.9801      -13.4445      -8.64685       31.8880       36.3792       27.2818       19.9225       11.6663       5.38909
   5   8 1545.2858    0.1671  0.0881  9.8975  0.0000  0.0187   0.0244   0.0488    0.0474   0.0000   432.4304      -5.53751       1.88578     -0.124146      -3.14420     -0.468639       7.26110       5.69301       4.53407       4.68824       3.97765       2.23965
   5  10 1823.3521    0.3713  0.2942  9.8196  0.0000  0.0276   0.0222   0.0547    0.0654   0.0000   440.2995      -27.1109       7.86424      -10.1175       4.72454      -1.39698       11.8333       12.8899       9.65040       7.05773       4.55686       2.46591
   5  11 1960.5730    0.5025  0.5422 10.0359  0.0000  0.0305   0.0234   0.0787    0.0840   0.0000   439.9360      -13.2066       2.87448     -0.152792      -6.04767      -2.76266       9.82977       11.2436       9.20473       7.08459       5.19537       2.66524
   5  12 2098.4440    0.6376  0.5014 10.5813  0.0000  0.0334   0.0301   0.0728    0.0843   0.0000   436.8199       23.3733       10.9062     -0.625371    -0.0179290      -2.34336       9.66837       10.8719       10.1714       7.16571       4.55314       2.76398
   5  13 2235.3951    0.9533  0.5515 11.0334  0.0041  0.0302   0.0433   0.0794    0.0951   0.0000   411.5003       12.6441       7.19783      -9.77554      -3.99528      -5.64220       9.14367       10.6796       9.08702       6.73111       4.52293       2.69650
   5  14 2371.1075    1.3268  0.7092 11.2681  0.0000  0.0332   0.0512   0.0813    0.1315   0.0000   449.4784       30.4594       7.41550       9.34105       4.68219       4.43054       10.5790       11.7940       9.66324       8.20450       5.19721       3.09423
   5  15 2506.1213    1.7454  0.8093 11.5008  0.0000  0.0364   0.0682   0.0887    0.1874   0.0000   410.7967       6.51825       19.3351     -0.913487       6.88151       5.44702       12.0459       12.8607       10.8454       9.23825       5.69743       3.51343
   5  16 2641.3196    2.2104  0.9463 11.5397  0.0000  0.0372   0.0779   0.0931    0.3170   0.0000   449.5694       44.1285       10.2266      0.110338      -3.19938      -2.83800       11.3680       13.2902       11.2069       9.01877       5.55229       3.42986
   5  17 2777.4992    3.0412  1.0680  5.0992  0.0000  0.0382   0.0922   0.1082  288.4948   0.0000   434.5647       34.5252       14.2430       9.97663      -1.49636       5.13549       12.6159       14.3597       12.3234       9.24405       6.47905       3.62390
   5  18 2913.9319    4.1508  0.7718 -0.6369  0.0000  0.0357   0.1418   0.0976 1000.0000   0.0000   428.7508       46.0802       23.8725       10.9743       8.74996      -8.05734       12.0361       14.0649       11.6984       9.19031       5.19383       3.33571
   5  21 3322.8809    3.7481  1.6613 12.4375 -0.0052  0.0597   0.0993   0.1680    0.4487   0.0000   421.9217       38.8377       20.4804       31.5622       6.80579      0.267396       16.9515       19.8079       17.4169       14.4048       9.27474       5.94063
   5  22 3459.5613    3.2630  2.6666  8.5957  0.0006  0.0724   0.0653   0.2047    3.9515   0.0000   433.6558       49.9136       8.68978       48.3812      -15.7584      -4.40721       22.4752       24.4896       22.4035       18.0973       11.7786       7.37467
   5  23 3596.8523    2.8796  3.3982 11.1039  0.0002  0.0920   0.0565   0.2327    0.3812   0.0000   466.7721       55.2232       24.7157       21.3034      -5.47048      -2.44841       27.4673       30.7938       28.7970       22.2601       13.8222       8.76444
   5  25 3872.1128    1.9838  5.9011 11.0145 -0.0093  0.1372   0.0317   0.3674    0.1298   0.0000   449.4801       102.169       16.7193      0.728411      -9.35850       10.0306       41.9325       51.0151       44.6051       33.2061       20.1284       12.4547
   6   9 1727.6992    0.2449  0.2338  9.6640  0.0000  0.0371   0.0156   0.0551    0.0532   0.0000   432.7702      -18.2027       11.0394       4.38684       2.76797      -2.39315       11.9435       9.51400       6.60801       7.92847       5.99189       3.41980
   6  10 1866.0823    0.3979  0.3877  9.8016  0.0000  0.0321   0.0190   0.0605    0.0666   0.0000   425.7185       7.98553       18.9253       2.95703      -7.83198       1.53823       11.4070       13.3158       10.9357       7.35532       5.06370       3.17836
   6  11 2004.0282    0.5337  0.4620 10.0085  0.0000  0.0426   0.0227   0.0566    0.0846   0.0000   449.8443      -8.53050      -1.38193       6.50387      -7.03648       1.57544       15.0407       17.1422       14.1915       10.4381       8.17227       3.73583
   6  12 2142.5048    0.8222  0.6399 10.2111  0.0000  0.0302   0.0300   0.0696    0.1107   0.0000   427.6408       2.07510       31.5545       3.64099      -4.93009       1.31161       8.51637       9.46570       9.45974       6.87241       5.27587       3.21750
   6  14 2415.6215    1.3552  0.9155 11.5186  0.0000  0.0368   0.0462   0.0930    0.1154   0.0000   440.9785       34.0985       6.29199      -4.66200       1.82534      -1.78893       9.47219       10.8513       9.98162       8.26364       6.33994       4.41853
   6  15 2551.0536    1.8798  0.9119 11.8998  0.0000  0.0350   0.0611   0.0963    0.1310   0.0000   434.0027       26.8489       2.34869       3.29929       3.67094      0.536085       8.99902       10.9205       9.20736       7.67149       6.21389       3.81105
   6  16 2687.2347    2.4018  0.7731 12.5846  0.0000  0.0306   0.0828   0.0818    0.1144   0.0000   436.8618       9.31266       6.21060       2.60541       5.59431       7.42055       7.55327       8.57613       8.23868       6.77244       5.14663       3.39944
   6  17 2823.8790    2.9007  0.7890 12.9753  0.0000  0.0325   0.1030   0.0886    0.1203   0.0000   426.9701       29.3259       27.6756       2.40426     -0.544229       2.94047       8.61412       10.4327       8.58428       7.21045       5.30009       3.69917
   6  18 2960.8668    3.4831  0.8304 13.1802  0.0000  0.0328   0.1162   0.0815    0.1489   0.0000   445.6141       28.9470     -0.823682       6.78590       4.22907      -3.84440       9.51602       10.0754       9.81114       7.62981       5.84582       3.91347
   6  19 3097.5975    3.7324  1.0439 13.3949  0.0000  0.0387   0.1239   0.1040    0.1782   0.0000   416.8944       53.4711       18.5320       17.8309      0.858292      -5.39423       9.75478       11.3094       10.9562       8.30414       6.54977       4.09827
   6  20 3234.2068    3.8461  1.2189 13.2952  0.0000  0.0443   0.1208   0.1161    0.2403   0.0000   415.2885       34.1304      -17.4999      -6.42953      -1.35479      -2.46919       12.4153       14.7259       13.5173       10.0921       7.44410       4.87326
   6  21 3371.2918    3.6211  1.8763 12.1438  0.0000  0.0567   0.0885   0.1549    0.3629   0.0000   433.4224       85.3550      -8.76786      -14.4257       13.1634      -6.62765       15.8187       18.4167       16.1751       13.8106       9.97160       6.17499
   6  22 3508.6437    3.0084  2.5297 11.9446  0.0000  0.0705   0.0673   0.1942    0.2629   0.0000   429.8469       24.9956       26.7415       23.1201       8.69376      0.418647       16.8140       20.2574       19.5076       16.2094       11.4974       7.68157
   6  23 3646.3683    2.5081  3.9931 11.6166  0.0000  0.0915   0.0468   0.2670    0.1538   0.0000   412.2198       55.9408       41.0981       10.5467      -6.15050       8.89475       22.5984       28.5159       25.4059       21.0240       15.5986       10.5431
   6  25 3922.4247    1.7184  6.9537 10.7861  0.0000  0.1304   0.0266   0.4017    0.1128   0.0000   431.3152       131.958       3.53790       4.48031       26.0940       9.80421       32.7507       39.3475       37.9834       31.0534       22.4278       15.0819
   7   9 1767.6971    0.3113  0.2385  9.6692  0.0000  0.0173   0.0175   0.0415    0.0527   0.0000   430.8706     0.0197121       9.50429      -2.99187      -1.04685      -1.90798       3.83318       4.24067       4.19465       3.46776       2.96296       2.45539
   7  10 1906.8730    0.4412  0.3567 10.0200  0.0000  0.0214   0.0212   0.0543    0.0570   0.0000   438.1915       7.18323       9.32727       1.48850       2.84989     -0.538721       5.10739       5.81461       5.23236       4.28992       3.96443       2.85037
   7  11 2045.8005    0.6250  0.5342  9.9451  0.0000  0.0239   0.0241   0.0645    0.0812   0.0000   439.0232       5.72255      0.439385       1.66767       5.44671      0.244127       5.22050       5.85965       5.55802       5.27624       3.97246       2.73218
   7  12 2184.6271    0.8634  0.5788 10.4063  0.0000  0.0240   0.0307   0.0678    0.0892   0.0000   438.1204       14.2657       20.7369      0.563443     -0.204657       2.29370       5.12645       6.20812       5.45586       4.86935       4.11908       2.99903
   7  13 2322.1381    1.1651  0.7573 10.7308  0.0000  0.0285   0.0355   0.0719    0.1172   0.0000   451.5542       5.10868       16.6947     0.0181801       7.97959      -2.70124       6.19618       7.40370       7.28422       5.85045       4.98719       3.24083
   7  14 2458.2540    1.5780  0.8503 11.3598  0.0000  0.0320   0.0470   0.0825    0.1194   0.0000   454.2670       20.7285      -1.86128       11.6004       2.70365      -3.25041       6.90446       8.50039       7.74163       6.63235       5.50743       3.83706
   7  15 2594.4225    2.0868  0.7385 11.9817  0.0000  0.0300   0.0666   0.0724    0.1102   0.0000   431.0371     -0.478254       11.8120       19.4047       9.23893      -6.61665       6.47221       7.51092       6.38893       6.08161       5.08005       3.93729
   7  16 2731.2987    2.5679  0.7884 12.7098  0.0000  0.0296   0.0822   0.0831    0.1036   0.0000   445.1497       12.8236       9.60012       8.13543       11.9795     -0.210765       7.08273       8.28525       8.61506       7.21012       5.12003       3.28169
   7  17 2868.5106    3.2644  0.7447 13.2929  0.0000  0.0305   0.1087   0.0772    0.0998   0.0000   440.7578       34.9565       2.40375       19.2168      -2.97586      -5.27719       6.27179       8.00059       6.39241       6.60859       5.10450       3.49587
   7  18 3005.8439    3.7262  0.7845 13.3989  0.0006  0.0282   0.1208   0.0791    0.1032   0.0000   447.8310       23.1038       6.35825       3.31128       3.47599      -9.25940       6.81121       7.46389       7.31312       6.49970       4.80956       3.46671
   7  19 3143.0701    3.9466  1.0594 12.9291  0.0000  0.0337   0.1110   0.0913    0.1723   0.0000   450.3911       51.7617      -4.42600       9.43891       14.1901      -6.76432       7.96217       8.77411       8.19984       7.12848       5.81071       4.70898
   7  20 3280.2559    3.5695  1.4089 13.0773 -0.0005  0.0437   0.0943   0.1093    0.1322   0.0000   451.0966       55.7051      -2.47959       8.55683      -11.8250      -7.66451       9.66995       11.5726       10.5790       9.71966       7.18084       5.53790
   7  21 3417.8307    3.1212  1.9089 12.5735 -0.0037  0.0507   0.0724   0.1346    0.1236   0.0000   451.8435       47.6301       15.0417     0.0822417       3.09264      -10.7089       10.8943       13.6618       12.2060       10.8564       8.61914       5.88602
   7  22 3555.8056    2.7043  2.8774 12.1731  0.0000  0.0680   0.0553   0.1906    0.1204   0.0000   429.1025       61.2845       44.2067       18.8147       27.6515       5.87750       14.5019       18.1478       16.8632       14.5786       11.7090       8.21489
   7  23 3693.9023    2.2410  3.5386 11.8867  0.0000  0.0817   0.0427   0.2230    0.1020   0.0000   410.0121       50.9104      -17.6596      -8.43958      -25.1605      -16.0225       17.0871       21.6500       19.8407       17.8911       13.6177       10.0070
   7  24 3832.5776    1.8664  5.4591 11.3259  0.0000  0.1090   0.0300   0.3250    0.0820   0.0000   461.8029       88.8494       35.0488       24.5787       11.2878       16.1652       23.3357       29.2539       28.3119       24.8638       17.9700       12.8168
   7  27 4249.3044    1.0535  9.0971 10.6385  0.0006  0.1767   0.0174   0.5318    0.0574   0.0000   478.0057       134.182     -0.946664      0.656418       35.1368       40.3765       37.8833       45.2013       46.1000       38.8761       30.7227       21.4758
   8   9 1806.2243    0.3270  0.2882  9.7599  0.0000  0.0198   0.0166   0.0482    0.0546   0.0000   438.0072      -4.14199       9.10975       5.26446       5.59968      -3.92258       3.69855       5.41561       4.68652       4.69460       3.42737       2.25224
   8  10 1946.1004    0.5220  0.3935  9.9635  0.0000  0.0210   0.0210   0.0469    0.0684   0.0000   437.6223       1.47821       8.93863       6.97703      0.388886     -0.383018       4.41545       4.99519       5.47831       4.71776       3.52763       2.75279
   8  11 2086.1227    0.7034  0.5389 10.1368  0.0000  0.0250   0.0246   0.0586    0.0748   0.0000   437.6188       1.17507       8.47808       7.62498      -4.41762      -6.78164       5.93034       7.33537       7.10298       5.75583       4.09848       3.09634
   8  12 2225.2349    0.9109  0.6439 10.7087  0.0000  0.0284   0.0303   0.0643    0.0789   0.0000   431.9212       11.0105       20.5164       2.69889      -3.91187       4.47967       4.64019       6.51049       5.58148       5.36854       4.25728       3.27670
   8  13 2362.9008    1.1674  0.9306 10.9669  0.0000  0.0303   0.0341   0.0884    0.0969   0.0000   435.6710       10.1816       17.9828       3.31025      -1.28829       7.24455       6.00998       7.09208       7.06249       6.48058       4.94052       3.86587
   8  14 2499.5059    1.7070  0.8987 11.5224  0.0000  0.0304   0.0487   0.0806    0.1057   0.0000   426.3207       10.7818       5.75565      -3.51372       3.89330      -1.98325       5.27346       7.17333       6.50956       6.21879       4.60069       3.54665
   8  15 2636.2560    2.1158  0.7507 12.1574  0.0000  0.0282   0.0641   0.0669    0.1038   0.0000   427.5071       30.7893       11.7063      -3.16539       5.36067       9.14026       5.54681       6.93013       6.22987       6.06697       4.49912       3.60428
   8  16 2773.9298    2.8309  0.6759 12.7612  0.0000  0.0246   0.0876   0.0658    0.1002   0.0000   426.5743       15.0929       1.71521       9.08382       3.47014      -9.60397       5.40963       6.76966       6.39375       5.41224       4.26525       3.21941
   8  17 2911.7375    3.5429  0.8290 13.0080  0.0000  0.0288   0.0978   0.0722    0.1189   0.0000   440.0521       16.6149       1.25115     -0.559036     -0.588549       11.4858       5.49955       6.78607       6.50066       5.57639       4.78098       3.69930
   8  18 3049.3719    3.7011  1.0035 13.4741  0.0000  0.0352   0.1025   0.0949    0.1079   0.0000   441.5931       31.2393       17.8777      -4.14212      -7.13322      -5.93924       7.71369       9.64652       8.63764       7.36627       5.80985       4.62962
   8  19 3186.9743    3.8491  1.0982 13.5940  0.0000  0.0364   0.1069   0.1063    0.1141   0.0000   442.8492       51.6404     -0.112632       6.65792      -1.63917       3.29894       6.48176       8.74459       7.62894       7.38476       5.86445       4.21570
   8  20 3324.6977    3.5623  1.5163 13.3820  0.0000  0.0461   0.0885   0.1210    0.0961   0.0000   457.2122       16.2346       18.0016       3.69160      -3.78147       4.13814       8.62544       11.3648       9.88177       9.72405       7.57239       5.62442
   8  21 3462.6985    2.9797  2.0557 12.7644  0.0000  0.0520   0.0653   0.1412    0.0879   0.0000   431.3012       57.5531       19.4591       25.7142       11.0211      -8.11765       10.2929       12.2406       12.2196       11.3369       8.67668       6.54225
   8  22 3601.3429    2.4181  2.9126 12.2637  0.0000  0.0664   0.0457   0.1717    0.0768   0.0000   416.9857       33.9583       27.7353       27.2496       14.4325       2.04169       12.3659       15.3198       14.3323       13.8128       11.1419       8.24370
   8  23 3739.9709    2.0757  4.1691 11.6925  0.0000  0.0801   0.0337   0.2358    0.0754   0.0000   433.4311       48.1827       38.3438       8.48054      -10.0916       14.6521       15.5537       19.1359       18.0763       16.6798       13.7312       10.1535
   8  24 3878.8311    1.7251  5.3223 11.3033 -0.0029  0.1000   0.0250   0.2882    0.0661   0.0000   421.9295       52.6834       7.00349       17.2558      -2.30416      -9.47601       18.5378       22.8711       22.7503       20.0273       16.8003       12.4961
   8  25 4017.9245    1.5060  6.7813 10.9020  0.0000  0.1202   0.0206   0.3389    0.0614   0.0000   455.8478       71.5312       26.5965       20.6280       2.85525       7.45798       21.5930       27.5942       27.1843       23.9410       19.9626       14.5299
   9   9 1843.6273    0.3963  0.3417  9.8070  0.0000  0.0186   0.0170   0.0488    0.0537   0.0000   432.9730       7.87748       7.41991       6.40572      -3.01372      0.601556       3.28642       3.62324       3.70315       3.46508       3.00371       2.21150
   9  10 1984.2419    0.5460  0.4157 10.0731  0.0000  0.0207   0.0207   0.0451    0.0728   0.0000   438.3791      -2.25911       6.48152     -0.386710       6.75872       2.44079       3.59594       4.30188       4.54371       3.99001       3.54808       2.57589
   9  11 2125.1039    0.7416  0.6489 10.1693  0.0000  0.0259   0.0227   0.0607    0.1016   0.0000   438.8990      0.238143       2.24100      -1.94256       4.04072      -4.02674       4.22836       5.49174       5.30066       4.89766       4.16029       3.13634
   9  12 2264.6278    1.0484  0.7748 10.7178  0.0000  0.0274   0.0302   0.0685    0.0968   0.0000   439.4087       7.31756       18.0210       10.3064      -4.03632       3.76052       4.80491       5.50177       5.50606       5.28347       4.30511       3.61945
   9  13 2402.4098    1.4001  0.8052 11.4451  0.0000  0.0266   0.0409   0.0744    0.0868   0.0000   439.3990       13.7154       8.38178      -1.49869       1.53686      -4.09761       4.48367       5.62093       5.29077       5.02945       4.10595       3.70739
   9  14 2539.6628    1.9141  0.8561 11.8030  0.0011  0.0254   0.0538   0.0798    0.0974   0.0000   443.9836       12.2711       7.70023       3.63860       2.40765      -1.32278       4.44104       5.40382       5.19110       5.21974       3.88489       3.40006
   9  15 2677.1541    2.2715  0.8500 12.3600  0.0000  0.0280   0.0648   0.0742    0.0935   0.0000   442.1310       15.1918     0.0945625       4.67682       4.84907     -0.450153       5.22969       6.59524       5.84969       5.68978       4.67698       3.65714
   9  16 2815.3783    2.9981  0.8874 12.4225  0.0000  0.0264   0.0782   0.0706    0.1179   0.0000   435.7485       23.0727       12.2621       11.1835      -2.28896       2.99799       4.46889       5.55553       5.35624       4.98607       4.25809       3.19991
   9  17 2953.7835    3.6907  0.8447 12.8329  0.0027  0.0266   0.0979   0.0663    0.1152   0.0000   437.0917       34.2605       19.2839       7.99455       1.31835      -4.61591       4.93559       6.49732       6.17409       5.40946       4.44075       3.48341
   9  18 3091.7435    3.8365  1.0991 13.1367  0.0000  0.0322   0.0954   0.0803    0.1232   0.0000   433.6861       30.2582       16.3851      -9.39370       2.14999       2.67860       5.82875       7.23348       7.04277       6.75275       5.44506       4.33620
   9  19 3229.6890    3.6228  1.3343 13.2273  0.0000  0.0368   0.0847   0.0999    0.1024   0.0000   431.6210       37.8005       13.3283      -1.04505      -12.8066      -9.37613       6.16987       7.57665       7.68456       7.07939       5.83197       4.66174
   9  20 3367.9899    3.2338  1.6137 13.2362  0.0000  0.0460   0.0728   0.1157    0.0825   0.0000   426.3672       22.8121       12.8521       11.9108      -2.21889       1.42346       7.55936       10.3636       9.04785       8.56805       7.41851       5.82564
   9  21 3506.5066    2.7104  2.4994 12.7051  0.0032  0.0574   0.0525   0.1568    0.0621   0.0000   430.3136       63.7682       16.3566       15.4804      -5.17892     -0.627537       9.88787       12.1814       11.8891       10.9618       9.43997       7.32062
   9  22 3645.6005    2.2782  3.4191 12.2229  0.0000  0.0700   0.0394   0.1918    0.0560   0.0000   410.9946       17.9880       15.7484       11.3222      -8.69451      0.219360       11.4540       14.9285       14.3467       13.2993       11.1418       8.88488
   9  23 3784.5031    1.9126  4.3579 11.7581  0.0000  0.0816   0.0303   0.2244    0.0579   0.0000   430.1576       62.5280       48.1840       6.95115      -35.7777       2.76983       14.0221       17.2405       18.0204       15.9842       13.5971       10.6202
   9  24 3924.1274    1.6334  6.1952 11.1632  0.0000  0.1010   0.0217   0.2851    0.0542   0.0000   437.1058       22.5703      -1.94156       24.1258      -24.3884      -38.7612       17.2238       21.9639       21.7688       20.1929       16.7775       12.9833
   9  25 4063.7516    1.3692  7.4070 10.9551  0.0009  0.1215   0.0189   0.3509    0.0502   0.0000   457.9702       11.4309      -6.21901       45.4635       1.28820      -17.7998       20.8938       25.7599       26.2531       23.9067       20.6477       15.6404
   9  26 4203.3461    1.1528  9.2536 10.7081  0.0000  0.1507   0.0158   0.4380    0.0446   0.0000   474.4856       72.0237      -7.40495       39.1352     -0.969372      -10.4158       24.8822       31.4485       31.0133       29.4058       24.2225       19.7061
   9  29 4624.0303    0.6178 13.8804 10.3784  0.0000  0.2877   0.0130   0.8808    0.0366   0.0000   529.0539       82.0567       71.6475       49.9848       11.3695       32.1003       48.2434       61.1478       61.6328       57.8954       46.7721       38.3079
  10   7 1592.9191    0.1931  0.2124  9.4751  0.0000  0.0204   0.0118   0.0360    0.0381   0.0000   437.6929      -6.02700       10.9286       1.59534     -0.669691      0.464471       3.71592       4.73805       4.32448       3.81655       3.29531       2.91714
  10   8 1737.8102    0.2978  0.2904  9.5220  0.0000  0.0178   0.0133   0.0411    0.0436   0.0000   437.3111       2.25617       8.88685      -1.05260      -3.95348       1.63361       2.64222       3.06259       3.03011       3.09549       2.65828       2.16535
  10   9 1880.0095    0.4339  0.3202  9.7869  0.0000  0.0164   0.0178   0.0400    0.0498   0.0000   435.0859       8.41367       10.9459      -5.21810      -1.08925       2.15317       2.62746       3.10600       2.81137       3.13129       2.40630       2.24952
  10  10 2021.4903    0.5761  0.3890 10.1064  0.0000  0.0176   0.0208   0.0413    0.0621   0.0000   433.7985      0.522949      -3.71403      -3.86526       4.08706     -0.362031       2.96285       3.28383       3.57374       3.44845       2.96516       2.27302
  10  11 2162.9137    0.8221  0.5983 10.5077  0.0000  0.0228   0.0268   0.0588    0.0979   0.0000   430.6195       14.6128       11.9106     -0.844362       6.89505     -0.859756       3.53946       4.75599       4.38500       4.43341       3.57572       2.89055
  10  12 2302.8441    1.1465  0.7839 10.6604  0.0000  0.0291   0.0315   0.0641    0.1292   0.0000   432.9940       11.0898       15.2445       3.18230       1.82869      -5.91894       3.87964       5.13093       5.39334       4.79614       4.23639       3.16607
  10  13 2440.8421    1.4450  0.9999 11.3928  0.0000  0.0303   0.0379   0.0812    0.1033   0.0000   433.7793       14.4921       11.8524      -1.05195      -5.52757      -2.76800       4.80934       6.31454       5.92736       5.32801       5.05578       3.83938
  10  14 2578.7881    2.0060  0.8313 12.0092  0.0000  0.0280   0.0524   0.0655    0.0879   0.0000   432.5328       11.0634       14.5704       2.47317      -2.08719      0.115071       4.21086       6.01123       5.31982       5.35609       4.41430       3.47986
  10  15 2717.0924    2.5834  0.9529 12.0283  0.0000  0.0263   0.0633   0.0699    0.1169   0.0000   440.6330       14.0973       17.1312       4.57792       1.41498      -4.56063       4.22652       5.14611       5.10676       4.85090       4.14501       3.39669
  10  16 2855.8382    3.1687  0.9090 12.7054  0.0000  0.0263   0.0794   0.0669    0.1007   0.0000   429.1241       20.7225       9.49606       8.94079      -9.87945      0.847115       4.20346       5.22386       5.03336       4.96254       4.05260       3.52015
  10  17 2994.6672    3.6504  0.8947 13.1247  0.0025  0.0253   0.0944   0.0741    0.0968   0.0000   434.4798       22.7334       7.73152       4.65979      -1.24144       1.11293       4.11889       5.06769       4.67676       4.75117       3.94530       3.38475
  10  18 3133.1628    3.9035  1.0482 13.3472  0.0000  0.0301   0.0964   0.0764    0.1051   0.0000   441.4286       13.8117       17.6115       14.2282       10.4893      -6.46238       4.64475       6.03547       5.78648       5.79546       4.81263       3.83101
  10  19 3271.5440    3.6360  1.2048 13.3080  0.0018  0.0349   0.0882   0.0883    0.1069   0.0000   454.5771       45.6191       13.1685       13.7969       6.15709      -5.86602       5.13759       6.67784       6.21880       6.51785       5.04319       4.59815
  10  20 3410.5167    3.0412  1.6446 13.1947  0.0000  0.0448   0.0671   0.1139    0.0724   0.0000   445.1728       37.0727       5.16559       28.5958      -5.51617      -7.52639       6.47349       9.11648       8.50318       8.22046       6.75405       5.56238
  10  21 3549.4657    2.5851  2.8701 12.4310  0.0000  0.0568   0.0433   0.1574    0.0557   0.0000   447.9825       40.9604       2.36025      -1.45081      -5.02491       6.49116       8.39019       10.9526       10.6334       10.3319       8.70733       7.13618
  10  22 3688.7167    2.0401  3.4153 12.2266  0.0000  0.0686   0.0349   0.1910    0.0484   0.0000   431.3754       34.5403       17.0654       10.5471      -19.2208      0.542654       10.2284       12.9337       13.1774       12.1082       10.9789       8.65588
  10  23 3828.3742    1.7718  4.6843 11.7858  0.0000  0.0843   0.0277   0.2358    0.0461   0.0000   426.5114       63.0133       12.4021       31.7497       3.60373     -0.231661       12.5396       15.6425       15.9790       15.3055       12.9258       10.6468
  10  25 4108.3030    1.2617  7.8916 10.9775  0.0000  0.1249   0.0174   0.3649    0.0419   0.0000   416.1424       11.2387       33.4143      -15.4351     -0.551270      -24.9663       18.4155       23.7219       23.9439       22.7626       19.6367       15.9009
  10  27 4388.4458    0.8722 11.6803 10.5053  0.0000  0.1947   0.0139   0.5835    0.0395   0.0000   425.0848       36.2057       78.0906      -13.9753      -39.2859       5.27493       28.7139       35.4324       38.3584       35.7903       29.9264       24.4815
  11   7 1627.1086    0.2180  0.1128  9.5850  0.0000  0.0111   0.0140   0.0209    0.0349   0.0000   437.8154      -2.26616       10.4016       3.13346      -1.75631      0.651039       1.53051       1.75293       1.98636       1.72817       1.57569       1.36508
  11   8 1772.2087    0.3264  0.2495  9.7289  0.0000  0.0153   0.0150   0.0367    0.0408   0.0000   434.8350       4.67667       10.2001      -1.82396      -4.57867     -0.292763       2.75003       3.01885       2.76233       2.68223       2.28752       2.11349
  11   9 1915.4422    0.4880  0.3149  9.8827  0.0000  0.0150   0.0190   0.0363    0.0486   0.0000   436.4134      -5.43936       11.6894       1.94990      -1.12879       2.20466       2.15170       2.62552       2.72293       2.45603       2.27740       1.93854
  11  10 2057.9843    0.6649  0.5163 10.0498  0.0000  0.0194   0.0206   0.0507    0.0637   0.0000   435.0344     -0.978868       16.5579       9.05696      -5.70525     -0.127721       2.56658       3.36498       3.36074       3.20612       2.96838       2.31220
  11  11 2199.8019    0.9207  0.7055 10.2622  0.0000  0.0240   0.0257   0.0587    0.1108   0.0000   431.6988       7.79601       7.06979       4.54283     -0.959250     -0.651643       3.61536       4.55394       4.27666       4.31425       3.57506       3.05215
  11  12 2340.0353    1.2194  0.8600 10.8548  0.0000  0.0273   0.0351   0.0706    0.1586   0.0000   441.9346       3.18761       14.8419      -1.63288       4.47796      -2.33002       4.13728       5.25450       5.23177       4.63863       4.23177       3.49279
  11  13 2478.5852    1.6550  0.8646 11.4119 -0.0008  0.0264   0.0433   0.0674    0.1431   0.0000   441.2923       10.2816       9.76506      -9.10220       3.12712       2.01431       3.94340       5.12717       4.99993       4.72456       4.02249       3.50534
  11  14 2617.0597    2.0897  0.9449 11.9607  0.0000  0.0273   0.0514   0.0719    0.1141   0.0000   439.9040       9.78120       9.01814      -6.54305     -0.152325       6.10824       4.09460       5.12355       4.82014       4.77691       4.37402       3.45266
  11  15 2756.2211    2.5989  0.8567 12.5328  0.0000  0.0252   0.0653   0.0631    0.0891   0.0000   439.6031       3.53092       5.92984       9.98872     -0.403024      -8.11218       3.80362       4.72844       4.89893       4.34948       4.02363       3.31611
  11  16 2895.5826    3.2126  0.7865 12.9539  0.0000  0.0243   0.0819   0.0602    0.0847   0.0000   441.4492       11.3015       12.6532       9.94070      -1.84770      -4.21913       3.50056       4.32634       4.28211       4.18020       3.98769       3.04566
  11  17 3034.7882    3.6530  0.9473 13.1083  0.0000  0.0251   0.0877   0.0702    0.0937   0.0000   436.0534       20.4108       11.7610       14.9845       1.11516      -2.57358       3.61970       4.51274       4.68924       4.46350       4.01305       3.25312
  11  18 3173.6895    3.7877  1.2123 13.3040  0.0000  0.0322   0.0852   0.0838    0.0987   0.0000   436.9849       46.4460       13.4494       8.19746       3.82845     -0.174762       4.50085       5.92840       5.79602       5.46131       4.96645       3.97396
  11  19 3312.6995    3.5361  1.3956 13.2323  0.0000  0.0352   0.0765   0.0897    0.0888   0.0000   450.3752       30.6086       9.08200       8.16336      -2.49975      -1.95223       5.08539       6.44620       6.55079       6.12390       5.46135       4.69635
  11  20 3452.0635    3.0772  2.1446 12.4084  0.0000  0.0435   0.0520   0.1121    0.0712   0.0000   435.7963       31.7185       7.65542       26.1173       8.73284      -4.05206       6.04504       8.21931       7.95917       7.77676       6.86195       5.57027
  11  21 3591.5702    2.4725  3.0031 12.2288  0.0000  0.0533   0.0388   0.1518    0.0526   0.0000   446.8558       40.3978       2.64585       19.5358       4.20035      -10.8359       7.71643       9.58833       9.61295       9.30644       8.12786       6.99864
  11  22 3731.3019    2.0361  4.2890 11.8554  0.0000  0.0702   0.0285   0.1978    0.0445   0.0000   424.2639       30.9053       25.7562      -14.3678       23.8170      -13.9091       9.25216       11.8353       12.3173       12.0114       10.2803       8.60935
  11  23 3871.5179    1.6667  5.2709 11.5221 -0.0012  0.0828   0.0230   0.2365    0.0430   0.0000   417.9109       41.5307       30.7233       24.3065       8.21710       22.3038       11.3864       14.4250       14.7820       15.2438       12.4330       10.5287
  11  24 4011.0909    1.3913  6.6101 11.2255 -0.0002  0.1016   0.0188   0.2980    0.0411   0.0000   442.6168       77.4349       14.4707      -22.4280       12.4488      -29.7157       13.9953       17.5536       18.4702       17.4293       15.4456       12.9459
  11  25 4151.8024    1.1584  8.3024 10.9119  0.0000  0.1260   0.0160   0.3666    0.0401   0.0000   426.1562       63.7967       16.0638       20.0776       13.7301      -11.6121       17.3861       21.4963       22.5724       21.7099       18.6658       16.0735
  11  26 4292.3649    0.9756  9.5744 10.7116  0.0000  0.1525   0.0141   0.4417    0.0368   0.0000   389.2649       14.6407       5.18972      -3.72750       17.2566      -16.6585       20.2651       26.3879       26.9217       25.7555       22.7981       18.9781
  11  28 4574.3436    0.6838 15.3713 10.3764  0.0000  0.2806   0.0120   0.7765    0.0338   0.0000   465.8883      -7.71838       88.8390       14.1286      -3.30328      -5.12394       36.4962       47.1181       50.4171       46.9903       41.1626       34.1801
  12   8 1805.7976    0.3549  0.3153  9.7184  0.0001  0.0158   0.0143   0.0430    0.0426   0.0000   435.1877      -1.81171       11.1076      -1.25045      -1.82112      -1.99210       1.92288       2.59399       2.38904       2.11888       2.34213       2.10338
  12   9 1949.9463    0.4826  0.4988  9.8748  0.0000  0.0221   0.0152   0.0481    0.0535   0.0000   433.6301     -0.266251       11.6591       1.97760      -3.93909      -3.20712       2.71808       3.41467       3.60319       3.38184       3.09985       2.54096
  12  10 2093.6311    0.6773  0.5941 10.1136  0.0000  0.0218   0.0193   0.0525    0.0624   0.0000   434.2537      -4.44090       14.4981      -4.16421      -5.91421      -2.43289       2.48526       3.21218       3.37529       3.31155       2.82724       2.34281
  12  11 2235.9017    1.0146  0.7009 10.5250  0.0000  0.0219   0.0260   0.0520    0.0762   0.0000   445.3372      -1.86973       17.2784      -1.29284       2.94507     -0.429420       3.06710       3.85398       3.92502       3.79330       3.35667       2.87275
  12  12 2376.3810    1.2864  0.7715 11.0708  0.0000  0.0246   0.0335   0.0605    0.1157   0.0000   439.8616       9.30449       8.02889      -2.09453     0.0996760      0.114403       2.94298       3.85769       3.68416       3.77179       3.26755       2.93934
  12  13 2515.5480    1.6945  0.8871 11.5519  0.0000  0.0268   0.0457   0.0692    0.1433   0.0000   442.7468       8.37606       19.5629       2.26611      -5.75320      -4.78835       3.44183       4.78542       4.43444       4.55422       4.02472       3.29444
  12  14 2654.7210    2.2660  0.9795 11.6936  0.0000  0.0263   0.0545   0.0683    0.2014   0.0000   435.8213       13.4482       6.07065       4.43371       6.93368      -2.72681       3.51721       4.16221       4.42800       4.29981       3.97636       3.34512
  12  15 2794.7062    2.6989  0.9248 12.6493  0.0000  0.0247   0.0636   0.0676    0.1030   0.0000   438.3181       16.2094       8.98517       1.19650     -0.176421     -0.359212       3.51166       4.17206       4.38216       4.29979       3.74235       3.34500
  12  16 2934.5568    3.5673  0.8039 13.0138 -0.0007  0.0222   0.0872   0.0593    0.0908   0.0000   443.0390       18.8128       11.3568       2.94330      -5.76456      -2.82830       3.07978       3.94344       3.96127       3.67309       3.30446       2.72115
  12  17 3074.0956    3.7932  0.9035 13.3483  0.0000  0.0255   0.0900   0.0664    0.0867   0.0000   438.7190       20.3447       6.73897       5.64227     -0.767648       3.98603       2.99849       4.25415       3.96830       4.03450       3.49687       3.03922
  12  18 3213.4654    3.7573  1.3901 13.1355  0.0000  0.0338   0.0752   0.0862    0.0840   0.0000   441.7509       30.2998       8.18149       4.54372       14.6797      -2.26235       4.12301       5.71824       5.49758       5.56554       5.10408       4.01951
  12  19 3352.9665    3.3266  1.7851 12.8358  0.0000  0.0376   0.0603   0.0967    0.0701   0.0000   436.4721       29.3376       5.73683       1.45669      -6.37687       5.19612       4.92424       6.25311       6.44477       6.20137       5.59262       4.69861
  12  20 3492.7273    2.8017  2.3545 12.5040  0.0000  0.0451   0.0457   0.1183    0.0575   0.0000   439.3376       25.0188      -7.20202       6.37389       7.93513     -0.325537       5.83953       7.43566       7.64966       7.38835       6.75258       5.63754
  12  21 3632.8908    2.3942  3.3002 12.0072  0.0000  0.0536   0.0338   0.1463    0.0490   0.0000   431.5269       30.6257       10.2592       19.6106       2.38757      -17.9613       6.88315       8.49473       8.96481       8.68618       7.69069       6.69410
  12  22 3772.9431    1.9345  4.7482 11.5985  0.0000  0.0705   0.0248   0.1900    0.0435   0.0000   439.4606       43.7186       9.23027       8.56006      -9.36355       3.99209       8.65710       11.3826       11.4523       11.3798       9.92837       8.71089
  12  23 3913.5268    1.5887  5.7830 11.3781  0.0000  0.0846   0.0208   0.2343    0.0411   0.0000   464.4207       62.9402       22.7914      -14.7737       18.5807      -4.83411       10.7117       13.6125       14.2934       13.6179       12.1214       10.6361
  12  24 4053.9255    1.3134  7.5285 11.0436  0.0000  0.1083   0.0173   0.3038    0.0412   0.0000   438.8320       86.7816      -16.0027      -1.97594       5.88046      -19.7098       13.6047       17.0354       18.2101       17.4546       15.8565       13.6108
  13   5 1382.3450    0.0953  0.0405  9.4195  0.0000  0.0129   0.0126   0.0165    0.0274   0.0000   436.5892      0.266110       11.0957      -1.75723     -0.788652      0.924559       1.18683       2.06607       1.97534       1.84975       1.90125       1.57783
  13   7 1692.3734    0.2457  0.2140  9.5314  0.0000  0.0147   0.0115   0.0295    0.0343   0.0000   437.5061       3.71463       6.66569     -0.122627      -4.14588       3.65144       1.85968       2.43783       2.35843       2.67702       1.97318       1.86798
  13   8 1838.6655    0.3798  0.3346  9.6745  0.0000  0.0147   0.0136   0.0376    0.0446   0.0000   438.2059      -1.62328       15.2220       1.71153      -2.32633     -0.157135       1.73597       2.22620       2.29228       2.16485       1.94747       1.89338
  13   9 1983.8553    0.5307  0.4823  9.8482  0.0000  0.0188   0.0157   0.0427    0.0535   0.0000   435.7878       1.89506       13.2922       5.00833       1.68657     -0.472394       2.24514       2.88987       2.91600       2.94357       2.41613       2.27261
  13  10 2128.5387    0.7625  0.5462 10.2275  0.0000  0.0191   0.0217   0.0483    0.0600   0.0000   440.5702       3.60494       18.5933       4.75573      0.337386      -3.00480       2.64080       3.57965       3.69720       3.47650       2.88146       2.43077
  13  11 2271.1681    1.0646  0.7531 10.6150  0.0000  0.0235   0.0256   0.0519    0.0753   0.0000   437.2284       1.35937       15.7653       6.30839       5.45427      -2.01167       2.61399       3.55134       3.41781       3.59090       3.05470       2.90563
  13  12 2411.9303    1.3927  0.8492 11.2006  0.0000  0.0244   0.0330   0.0593    0.0825   0.0000   441.2002       11.2188       6.46765       5.12958      -6.67638       1.40590       2.93503       3.63298       3.89249       3.84430       3.64050       2.98729
  13  13 2551.7643    1.8255  0.8426 11.7309  0.0000  0.0257   0.0425   0.0609    0.1052   0.0000   438.1606       8.74212       4.47174      -1.66600       3.86709      -4.88310       2.73460       3.84614       3.76906       3.51509       3.22955       2.87021
  13  14 2691.8170    2.4258  0.9525 11.5254  0.0000  0.0265   0.0594   0.0629    0.2485   0.0000   440.3152       16.2344       19.5982       2.45352       8.49990      -1.22711       3.45422       4.77280       4.99863       4.95492       4.28078       3.48475
  13  15 2832.3806    2.9382  0.9091 12.8840  0.0000  0.0250   0.0719   0.0665    0.1120   0.0000   436.7899       1.53509       14.5439       3.22221     -0.168728       4.18689       2.99851       3.81789       3.92065       3.89238       3.61829       2.92898
  13  16 2972.7706    3.3787  0.9378 13.1789  0.0000  0.0264   0.0768   0.0640    0.1009   0.0000   441.3375       14.7517       17.3570       3.80550      0.902136       4.16645       2.97153       4.15823       4.01005       3.88281       3.50338       2.94999
  13  17 3112.7584    3.7489  0.9563 13.4380  0.0000  0.0244   0.0859   0.0713    0.0852   0.0000   439.7260       20.6461       10.2513       5.06250       5.14875      -2.67134       3.07118       3.73229       3.78462       3.93093       3.48465       3.06679
  13  18 3252.6420    3.6049  1.3269 13.2793  0.0000  0.0324   0.0749   0.0837    0.0856   0.0000   443.2003       30.1306       6.19332       4.34500       6.58260      -5.42497       4.05274       4.90741       5.20981       5.00369       4.55340       4.13142
  13  19 3392.6856    3.0080  1.8911 12.9812  0.0006  0.0396   0.0556   0.1093    0.0599   0.0000   436.9530       27.4496      0.153236       15.7923       7.26124      -3.58842       4.74066       5.83283       6.34609       6.09311       5.54914       4.87406
  13  20 3532.9184    2.6860  2.6466 12.2586  0.0000  0.0445   0.0405   0.1258    0.0533   0.0000   442.0007       44.6922       11.3363      -8.18159       8.02368      -7.85198       5.32046       6.98532       7.15592       7.01003       6.29218       5.58309
  13  21 3673.5278    2.2018  3.7555 11.8338  0.0000  0.0572   0.0295   0.1545    0.0456   0.0000   431.6304       41.9363       23.7544       16.3997       12.5127      -2.71002       6.85547       8.73400       8.84643       8.90433       8.06441       7.01854
  13  22 3814.1840    1.8137  5.3987 11.3922 -0.0000  0.0717   0.0219   0.2051    0.0418   0.0000   424.5773       27.4534       18.8551       13.8368     -0.391124       3.02855       8.48983       10.7818       11.1974       11.0273       10.2246       8.88664
  13  25 4236.8716    1.0363 10.2980 10.6692 -0.0000  0.1398   0.0140   0.4103    0.0378   0.0000   463.1100       61.3280      0.804432       9.07644       32.6517       14.4025       15.5671       20.2613       21.5022       21.0222       18.7504       16.6841
  13  27 4519.7538    0.7139 13.6826 10.4125  0.0000  0.2217   0.0121   0.6357    0.0331   0.0000   419.4475       46.2454       81.0739       11.6806      -24.9878      -21.4762       25.0446       32.5054       34.9759       34.1186       30.5180       26.7714
  14   5 1411.7134    0.1208  0.0502  9.4584  0.0073  0.0096   0.0122   0.0148    0.0272   0.0000   435.9210     -0.678457       14.6739     -0.740661      -1.15454     -0.197287       1.23840       1.66289       1.51148       1.56419       1.88700       1.46761
  14   6 1571.5782    0.1838  0.1523  9.5115  0.0000  0.0128   0.0100   0.0244    0.0304   0.0000   436.9552     -0.518753       12.3488       1.07018      -2.02255      0.607660       1.43079       1.66335       2.03236       2.17232       1.53820       1.49180
  14   7 1723.5279    0.2920  0.2053  9.5743  0.0000  0.0128   0.0126   0.0254    0.0346   0.0000   436.3092      -2.29160       12.9284       3.50361      -4.27313      -1.59730       1.52001       1.84144       1.69429       1.80459       2.06178       1.82950
  14   8 1870.8541    0.4643  0.3475  9.7804 -0.0000  0.0160   0.0156   0.0345    0.0454   0.0000   437.8165      -4.82993       12.8164      -1.20087      -1.73457       1.13910       1.78788       2.29807       2.66838       2.59159       2.33337       1.93039
  14   9 2017.0428    0.6025  0.5112  9.9879  0.0000  0.0172   0.0167   0.0445    0.0546   0.0000   436.8202      0.901275       11.3789     -0.320685      -1.61106       1.60396       1.78568       2.29444       2.36726       2.45762       2.18419       1.97458
  14  10 2162.5941    0.8378  0.6280 10.2776  0.0000  0.0201   0.0205   0.0457    0.0640   0.0000   436.6723      -1.47452       10.5220      -2.27975      0.880669      -2.64483       2.14019       2.82636       2.57163       2.87581       2.64779       2.30577
  14  11 2305.7648    1.1068  0.7611 10.9055  0.0000  0.0231   0.0263   0.0538    0.0694   0.0000   437.1140       3.23293       15.2256       6.54843       1.35989      -1.79650       2.34805       3.41430       3.09667       3.45345       3.00123       2.78625
  14  12 2446.7394    1.5178  0.8459 11.2525  0.0000  0.0223   0.0336   0.0564    0.0790   0.0000   437.6827       3.23597       12.7048       3.73440      -4.38969    -0.0742491       2.56440       3.29969       3.29170       3.33138       2.90791       2.71068
  14  13 2587.4158    1.9792  0.8458 11.7478  0.0000  0.0222   0.0439   0.0568    0.0900   0.0000   438.3847       4.99034       7.40094       3.38588      -2.91055      -7.20338       2.56376       3.18733       3.63183       3.47521       3.25622       2.80476
  14  14 2728.3268    2.5969  0.8516 12.2773  0.0000  0.0218   0.0593   0.0583    0.1246   0.0000   439.2354       9.94784       10.3450      0.104496       4.03517      -1.63771       2.50472       3.23605       3.34142       3.17379       3.08141       2.65728
  14  15 2869.4244    3.1972  0.9596 12.5865  0.0000  0.0247   0.0749   0.0637    0.1694   0.0000   432.7870       11.6386       15.5265       3.57913      -3.30658      -5.44444       2.86730       3.61504       3.89167       3.59255       3.44521       2.96620
  14  16 3010.3656    3.9233  0.9222 13.0549  0.0000  0.0240   0.0915   0.0624    0.1577   0.0000   439.2638       15.1967       7.11545       10.2032      0.251531      -3.20676       2.79458       3.52750       3.72408       3.53440       3.34083       2.92970
  14  17 3150.7960    3.7213  1.1217 13.4597  0.0000  0.0273   0.0814   0.0774    0.1121   0.0000   435.6535       25.7976       8.66178       7.31420      -5.84025       5.34496       3.12890       4.09454       4.22721       4.02120       3.73765       3.27752
  14  18 3291.1426    3.5098  1.3563 13.3595  0.0000  0.0311   0.0710   0.0825    0.0835   0.0000   435.3648       29.4050       6.72790       6.65720       3.76930       1.77427       3.50573       4.59196       4.79520       4.68384       4.23022       3.90474
  14  19 3431.7950    2.9566  2.1873 12.6774  0.0000  0.0407   0.0471   0.1050    0.0607   0.0000   440.3025       23.5161       20.6667       12.6258       5.64240      -4.03210       4.34023       5.74378       6.02772       5.94677       5.36481       4.95200
  14  20 3572.5226    2.5107  3.1022 12.1582  0.0000  0.0482   0.0349   0.1312    0.0511   0.0000   440.1238       31.7901       1.59567       22.0497       2.74147      -19.0246       5.32442       6.74067       7.26783       7.20006       6.79051       5.93210
  14  21 3713.5522    2.1431  4.2021 11.6833  0.0000  0.0592   0.0265   0.1564    0.0470   0.0000   443.8604       48.8238       15.1319       6.26135       15.5197      -5.34866       6.30256       8.23397       8.41552       8.81252       7.58611       7.15313
  14  22 3854.5573    1.7310  5.8848 11.2714  0.0000  0.0757   0.0201   0.2032    0.0432   0.0000   447.7306       46.9950      -9.17426       28.3258       1.59555      -4.04244       8.24640       10.6270       11.4595       11.1673       10.5361       9.25064
  14  23 3995.9535    1.4188  6.9089 11.1453  0.0000  0.0892   0.0173   0.2524    0.0389   0.0000   442.4427       16.6893    -0.0753219       11.5899      -7.68585      -14.7899       9.64209       12.6879       13.2914       13.2354       12.1049       10.6539
  14  26 4420.0091    0.8214 12.4607 10.4931  0.0000  0.1747   0.0121   0.5096    0.0349   0.0000   439.9617       40.1825      -8.97540       11.3288       24.7112       17.5956       18.1856       23.6232       25.5542       25.1079       23.0071       20.4242
  15   4 1268.6103    0.0704  0.0564  9.4870  0.0000  0.0161   0.0094   0.0284    0.0255   0.0000   436.3163     -0.823261       13.6856      0.671862      -1.64863     -0.189104       1.41044       2.34975       1.77698       2.17092       1.98324       1.87579
  15   5 1440.0270    0.1221  0.1027  9.4220  0.0000  0.0151   0.0096   0.0331    0.0271   0.0000   439.6634      -3.29910       16.6151     -0.876705      -3.32705       1.03779       1.40771       1.29930       2.06918       1.92100       1.96626       1.67973
  15   7 1753.8100    0.3119  0.2591  9.5633  0.0000  0.0127   0.0119   0.0304    0.0358   0.0000   435.4812     -0.142357       11.6511      -1.14204      -3.74581      -2.29345       1.43674       1.77619       1.90834       1.86974       1.69349       1.50729
  15   8 1902.3403    0.4634  0.4190  9.6964  0.0000  0.0162   0.0139   0.0380    0.0445   0.0000   437.3158      -3.57246       14.1022     -0.700509      0.367138     -0.367734       1.73326       2.39484       2.46350       2.41021       2.10332       1.95605
  15   9 2049.6306    0.6075  0.5312 10.0764  0.0000  0.0189   0.0164   0.0445    0.0568   0.0000   435.8899      -5.64534       14.5854       2.42839      -5.08731       2.06176       1.86342       2.36691       2.37300       2.35229       2.25430       2.11483
  15  10 2195.8630    0.8767  0.6640 10.4456  0.0000  0.0198   0.0211   0.0481    0.0635   0.0000   440.4285       3.51683       13.2357       2.27920       1.99526       5.99378       2.10877       2.77652       2.70814       2.71797       2.58624       2.33991
  15  11 2339.5821    1.2323  0.8324 10.9092 -0.0001  0.0217   0.0268   0.0566    0.0703   0.0000   437.9218       3.34565       17.2520      0.377323      -2.49017      -5.51611       2.27371       2.96315       2.96695       3.09214       2.78559       2.56705
  15  12 2481.1452    1.6291  0.9152 11.4175  0.0000  0.0237   0.0343   0.0581    0.0799   0.0000   440.0924       6.98615       12.6981       7.11063       2.16829     0.0130748       2.47838       3.18418       3.09854       3.32374       3.24210       2.69620
  15  13 2622.4715    2.0141  0.9709 11.7543  0.0000  0.0231   0.0414   0.0611    0.0836   0.0000   439.6838       6.10450       10.7975       1.70189      -4.24476      -7.09384       2.46429       3.29141       3.30316       3.19214       3.01757       2.72268
  15  14 2764.3161    2.5950  0.9112 12.4965  0.0000  0.0236   0.0567   0.0591    0.0890   0.0000   438.9410       15.2292       6.07285     -0.640808      -1.95813       2.37124       2.35161       3.11797       3.06488       3.16362       2.98299       2.58616
  15  15 2905.9683    3.2569  0.9053 12.8093  0.0000  0.0222   0.0708   0.0598    0.1155   0.0000   435.3079       8.81795       21.2048       5.67571      -4.21602      -2.94539       2.33567       3.10938       3.22395       3.44320       3.17105       2.77486
  15  16 3047.2760    3.8883  0.9487 12.9183  0.0000  0.0236   0.0878   0.0620    0.1661   0.0000   436.8469       20.3036       7.27245      0.475205     -0.129432      -6.23019       2.37658       3.11839       3.24549       3.11643       3.11457       2.67111
  15  17 3188.2419    3.7914  1.2260 13.2653  0.0000  0.0282   0.0828   0.0795    0.1385   0.0000   443.6896       17.5349       9.61887       3.20769       2.83570      -6.69632       3.01684       3.78505       4.20071       4.00427       3.85558       3.43616
  15  18 3329.1506    3.3770  1.6512 13.1648  0.0000  0.0347   0.0635   0.0936    0.0861   0.0000   442.4520       20.0398       12.2079       17.4517      -3.33633      0.323424       3.40651       4.56386       4.84000       4.73908       4.54780       3.87304
  15  19 3470.2146    2.8384  2.3032 12.6762  0.0000  0.0410   0.0454   0.1091    0.0613   0.0000   447.4016       26.9608       3.43167      0.632258       10.5919       2.79984       4.24904       5.27374       5.68149       5.56172       5.25963       4.76247
  15  20 3611.5717    2.3696  3.2625 12.1401  0.0037  0.0506   0.0333   0.1368    0.0512   0.0000   440.7932       33.6709       6.75981       2.23164      -4.87202      -3.19639       5.12465       6.48639       6.95091       7.02743       6.56001       5.95270
  15  21 3752.9676    1.9559  4.8417 11.4637  0.0000  0.0631   0.0229   0.1732    0.0464   0.0000   445.3826       28.2436       1.27222       22.4048      0.818232      -11.8040       6.41583       8.34102       8.72760       8.87115       8.35669       7.42030
  15  22 3894.6482    1.6346  6.2004 11.1582  0.0001  0.0779   0.0184   0.2113    0.0418   0.0000   439.3838       26.8825       16.7156       3.58838      -24.2430      -12.6255       7.62867       9.95529       10.7269       10.7064       9.94756       9.00409
  15  23 4036.0973    1.3366  7.9200 10.9669  0.0000  0.0958   0.0158   0.2735    0.0380   0.0000   438.4001       45.8844       16.1151      -3.20827       10.2661       5.93944       9.59589       12.5492       13.5641       13.4241       12.4325       11.0695
  15  24 4177.9963    1.1231  9.4643 10.7865  0.0000  0.1176   0.0143   0.3492    0.0368   0.0000   441.5367       51.5850      -10.0599      -19.6830       13.6492       3.73778       11.4409       15.1817       15.7717       16.2719       14.8678       13.5591
  15  25 4320.0130    0.9078 11.1008 10.6591  0.0000  0.1505   0.0137   0.4524    0.0360   0.0000   458.0799       39.3914       12.3804      -15.1099       2.55679      -1.83748       14.7173       19.2654       20.3874       20.5281       19.2459       17.1478
  16   5 1467.2696    0.1243  0.0960  9.4283  0.0000  0.0140   0.0090   0.0279    0.0265   0.0000   438.6816     -0.197880       14.2495      -1.77795     -0.958649     -0.462043       1.77280       2.49016       1.89269       1.47477       1.57830       1.56686
  16   6 1629.5196    0.2123  0.1874  9.4757  0.0000  0.0126   0.0097   0.0274    0.0300   0.0000   437.2204      0.246520       12.9593      0.764344      -1.42023       1.81464       1.41845       1.74613       1.82673       1.77917       1.87731       1.56451
  16   7 1783.2734    0.3483  0.2482  9.6498  0.0000  0.0120   0.0127   0.0272    0.0354   0.0000   439.9111      -2.26180       10.5933       1.27138      -2.74933      0.561946       1.19185       1.46736       1.66669       1.51099       1.46610       1.34097
  16   8 1933.1469    0.5058  0.4377  9.7427  0.0011  0.0157   0.0142   0.0364    0.0470   0.0000   438.3357       2.35823       14.6846      0.180581     -0.974102     -0.128120       1.47938       1.95325       1.95757       2.07810       1.87673       1.74496
  16   9 2081.6320    0.6557  0.6561  9.9599  0.0000  0.0190   0.0160   0.0512    0.0628   0.0000   439.9816      0.479828       9.10564      -1.29276      -2.45296      -2.24370       1.86341       2.55345       2.45840       2.60249       2.52671       2.24901
  16  10 2228.4501    0.9495  0.6966 10.5701  0.0000  0.0193   0.0219   0.0490    0.0700   0.0000   437.8677       3.61085       11.6233      -1.91000     -0.117636    -0.0742788       1.95280       2.45313       2.68271       2.56606       2.69822       2.35830
  16  11 2372.6088    1.2850  1.0373 10.8669  0.0000  0.0234   0.0250   0.0629    0.0783   0.0000   438.3775     -0.158518       16.1166       3.94645       1.22736      -6.50362       2.36807       2.99675       3.08603       3.12452       3.12208       2.84018
  16  12 2514.9573    1.6384  1.0775 11.4763 -0.0000  0.0255   0.0317   0.0639    0.0770   0.0000   437.5743       5.71942       16.6155       3.56799     -0.541808      -2.05549       2.43448       3.22462       3.35035       3.54404       3.18447       2.93999
  16  13 2657.0314    2.2652  0.9565 11.9430  0.0000  0.0216   0.0446   0.0590    0.0789   0.0000   439.0615       13.3456       15.6472       1.70285    -0.0138187       6.26080       2.17500       2.86076       3.04392       3.08868       2.94309       2.64901
  16  14 2799.6802    2.8428  0.8488 12.6344  0.0000  0.0209   0.0592   0.0528    0.0733   0.0000   439.0178       10.0657       8.91108       2.03310    -0.0349575      -1.67809       2.14794       2.86525       2.92985       2.91541       2.67779       2.50239
  16  15 2941.9581    3.4721  0.9172 12.8399  0.0000  0.0214   0.0701   0.0554    0.0952   0.0000   437.7052       16.6589       14.7204       3.60880       2.38550      0.624913       2.05792       2.62901       2.72105       2.79805       2.55789       2.32398
  16  16 3083.6835    3.8592  1.0472 13.0444  0.0000  0.0236   0.0774   0.0639    0.1387   0.0000   438.2870       15.4290       15.0245       5.71951      -3.61046      -5.09918       2.24642       2.99816       3.19622       3.08699       2.95391       2.63293
  16  17 3225.2312    3.6943  1.2658 13.0486  0.0051  0.0274   0.0757   0.0746    0.1369   0.0000   432.4481       20.7364       1.43093       4.07809       2.25181      -4.13957       2.71650       3.44069       3.64413       3.63559       3.40833       3.16570
  16  18 3366.6568    3.3040  1.8022 12.7258  0.0000  0.0350   0.0595   0.0922    0.1161   0.0000   443.5899       22.8396       12.1861       2.58846      -5.15524      -2.25255       3.21861       4.42727       4.42089       4.72001       4.39391       3.97839
  16  19 3508.3135    2.6876  2.5360 12.6061  0.0000  0.0438   0.0436   0.1195    0.0648   0.0000   437.8648       20.9791       1.74316      -5.90627       1.38055      0.668692       4.22351       5.52492       5.41447       5.86831       5.41786       4.99549
  16  20 3650.1722    2.2837  3.6047 11.9074  0.0000  0.0498   0.0291   0.1403    0.0538   0.0000   436.1607       28.4557       7.16818       6.15964      -4.67303      -3.53610       4.93680       6.15294       6.68684       6.77678       6.34026       5.84820
  16  21 3791.9182    1.8995  4.9210 11.4140 -0.0000  0.0615   0.0218   0.1727    0.0472   0.0000   442.7506       40.3152      -8.02175      -2.27421       6.96558       12.6361       6.03091       7.64322       8.21699       8.22919       7.65941       7.05896
  16  22 3933.9955    1.6071  6.8691 11.0185  0.0000  0.0776   0.0169   0.2193    0.0417   0.0000   446.1231       26.8903       9.22585       3.45053      -9.82729       2.10887       7.26653       9.73930       10.2595       10.2712       9.75587       8.69262
  16  23 4076.1454    1.2896  8.6940 10.8117  0.0000  0.0974   0.0144   0.2843    0.0385   0.0000   461.9519       48.1790     -0.567589      0.908890      -9.13141     -0.259479       9.13492       12.0643       12.8245       12.9787       12.2578       11.1431
  16  24 4218.0418    1.0865 10.2967 10.7266  0.0000  0.1206   0.0131   0.3584    0.0345   0.0000   447.0575       35.8215       7.21259      -60.9790       19.3177      0.312836       11.2947       14.8543       15.7053       16.0653       14.9051       13.5221
  16  25 4360.9001    0.9170 12.4422 10.5417 -0.0018  0.1527   0.0119   0.4497    0.0338   0.0000   416.7966       39.5358       2.67575       16.4089       3.38029      -11.6237       14.2381       18.6227       20.1256       20.4804       19.3428       17.4346
  17   5 1493.4853    0.1566  0.1015  9.4258  0.0020  0.0117   0.0096   0.0205    0.0262   0.0000   439.2082     -0.886946       15.1228     0.0718153     -0.273174      0.693753       1.10691       1.38570      0.942674       1.04593       1.21316       1.54805
  17   6 1657.0550    0.2458  0.1874  9.5008  0.0000  0.0105   0.0105   0.0256    0.0303   0.0000   437.0758     -0.714595       15.2377      0.582044      0.710374     -0.190632       1.05671       1.52196       2.18220       2.49339       2.38858       1.85139
  17   7 1811.9964    0.3691  0.3202  9.6591  0.0000  0.0135   0.0118   0.0312    0.0366   0.0000   438.1098      0.645004       14.4838      -1.38028      -2.88243       1.41480       1.33566       1.85185       1.88116       1.95889       1.83866       1.67028
  17   8 1963.3481    0.5033  0.4173  9.9144  0.0000  0.0147   0.0140   0.0353    0.0425   0.0000   440.2257      0.416536       14.0088       2.68901     -0.649729       2.31580       1.33893       1.79606       1.96639       1.75296       1.76698       1.64235
  17   9 2113.0348    0.7372  0.5351 10.2583  0.0000  0.0164   0.0182   0.0408    0.0505   0.0000   439.7454      0.442535       12.2810      0.921297      -4.69074      -1.91480       1.50114       1.92841       2.20677       2.22482       2.17518       1.86753
  17  10 2260.3668    1.0634  0.8236 10.4531 -0.0015  0.0204   0.0220   0.0510    0.0864   0.0000   438.2315      0.972191       12.6444      0.709250     -0.359393     -0.377655       1.88835       2.40539       2.62906       2.52937       2.51817       2.25781
  17  11 2405.0906    1.3134  0.9055 11.2302  0.0000  0.0220   0.0270   0.0578    0.0701   0.0000   439.3942       6.87743       11.2640      -2.00329      -2.39317     -0.349131       1.93942       2.53003       2.77997       2.74151       2.66465       2.43025
  17  12 2548.1932    1.7855  1.0510 11.4314  0.0000  0.0237   0.0330   0.0610    0.0851   0.0000   441.2530       4.19945       14.2673       5.44303       1.63356      0.152814       2.31181       3.08698       3.24520       3.19245       3.09684       2.79784
  17  13 2691.1895    2.3481  0.9647 12.1799  0.0000  0.0224   0.0450   0.0589    0.0742   0.0000   444.4790       7.10867       13.1210       4.95539      -3.25557      -3.38882       2.09252       2.78687       2.90496       3.04201       2.89668       2.51516
  17  14 2834.5006    2.9425  0.8507 12.7911  0.0000  0.0207   0.0593   0.0534    0.0679   0.0000   441.5042       10.1681       11.9923       7.06488       1.13916      -3.66760       1.95454       2.71728       2.70469       2.79471       2.67688       2.42838
  17  15 2977.4207    3.4738  0.9144 12.9993  0.0000  0.0205   0.0689   0.0550    0.0769   0.0000   439.5593       16.2670       9.38503       7.81097       1.31890      0.456811       1.93102       2.51219       2.60809       2.71547       2.64954       2.26708
  17  16 3119.6990    3.7560  1.0779 13.2208  0.0000  0.0239   0.0723   0.0610    0.0982   0.0000   437.5229       9.58780       16.8118       9.71848     -0.910322      -1.80112       2.21588       2.98124       3.07224       3.04911       2.84007       2.51367
  17  17 3261.6818    3.5808  1.4847 13.0823 -0.0003  0.0298   0.0663   0.0815    0.1099   0.0000   440.1348       18.4082       12.8492      0.601389       7.20923      -2.43837       2.70540       3.70628       3.77745       3.85507       3.69160       3.42716
  17  18 3403.7364    3.2109  2.0957 12.4189 -0.0002  0.0351   0.0523   0.0997    0.1180   0.0000   448.2333       18.3438       13.7529       6.61095     -0.334986     -0.147276       3.25641       4.21361       4.52053       4.53354       4.37795       3.91936
  17  19 3545.8148    2.7002  2.9992 12.0270  0.0000  0.0423   0.0365   0.1214    0.0796   0.0000   442.5080       25.4043       19.6101       16.0075      -1.18450      -12.1492       3.89645       4.94019       5.40678       5.38213       5.15182       4.78969
  17  20 3688.1410    2.2369  4.3830 11.5088  0.0000  0.0539   0.0248   0.1498    0.0565   0.0000   431.6030       32.9708       7.97460      -3.60292       6.77553      -6.96024       4.75875       6.17772       6.66750       6.72807       6.51153       5.88807
  17  21 3830.4261    1.8393  5.6995 11.1781  0.0000  0.0644   0.0191   0.1850    0.0471   0.0000   437.6983       24.3545       10.1387       7.39817      -2.79328      -18.2580       5.77526       7.56962       8.09255       8.01917       7.87325       7.19519
  17  22 3972.8867    1.5040  7.2578 10.9417  0.0000  0.0791   0.0156   0.2309    0.0404   0.0000   434.9244       38.7611      -11.6373      -8.49669      -9.49997       7.78868       7.03053       9.18949       9.99323       10.0497       9.66629       8.67684
  17  23 4115.5642    1.2316  9.7253 10.7151  0.0000  0.1034   0.0133   0.3076    0.0378   0.0000   434.1749       43.6802      -4.31161      -3.85093       17.8717       24.0412       9.30441       11.8580       13.2417       13.4203       12.5192       11.5478
  17  24 4258.5411    1.0026 11.0507 10.6835  0.0000  0.1305   0.0123   0.3869    0.0330   0.0000   464.3953       11.1852       8.31351      -20.4668      -28.5912       10.0249       11.4238       14.6291       16.2845       16.3409       15.3200       14.0700
  18   3 1152.4101    0.0471  0.0165  9.4794  0.0000  0.0100   0.0092   0.0147    0.0228   0.0000   438.9538     -0.787278       20.0145      -1.75401      -1.53901      -1.47153       1.03833       1.47224       1.37731       1.21441       1.79007       1.26898
  18   7 1840.0046    0.4169  0.3442  9.6980  0.0000  0.0138   0.0124   0.0302    0.0373   0.0000   437.5296      -1.91501       12.3951     -0.204721      0.460920      -1.35635       1.19579       1.63959       1.58782       1.68458       1.62429       1.43567
  18   8 1992.8447    0.5462  0.5396  9.8744  0.0000  0.0171   0.0133   0.0390    0.0486   0.0000   438.3400      -2.03288       16.4550      -1.60809      -1.45044      -1.22723       1.40955       1.91509       2.03361       2.22141       1.85942       1.92694
  18   9 2143.7270    0.7737  0.6336 10.2253  0.0000  0.0176   0.0172   0.0422    0.0546   0.0000   436.5128     -0.831208       9.21553     -0.714769      -4.15369     -0.638762       1.49604       1.85669       2.09049       2.18493       1.96128       1.87282
  18  10 2291.6771    1.0806  0.7566 10.7958  0.0001  0.0188   0.0235   0.0515    0.0656   0.0000   436.9830      0.979795       14.7511       2.04821     -0.875188      -4.16913       1.63803       2.12691       2.24446       2.40678       2.27449       2.03956
  18  11 2436.9369    1.4660  0.9317 11.3162  0.0000  0.0224   0.0293   0.0561    0.0831   0.0000   440.9108       2.21661       13.1390      0.474705      -1.64763       2.83887       1.93240       2.60154       2.59546       2.63678       2.71146       2.36590
  18  12 2580.9346    1.8896  0.9662 11.7897  0.0000  0.0218   0.0356   0.0571    0.0715   0.0000   435.8048       4.36116       8.59153       6.11418       3.25006      0.573683       1.87171       2.49581       2.56730       2.61324       2.51123       2.26123
  18  13 2724.8540    2.5249  0.8485 12.2956 -0.0002  0.0191   0.0492   0.0527    0.0699   0.0000   437.2113       6.38885       8.49494       3.96108     -0.790195      -3.17245       1.69749       2.17909       2.22599       2.33306       2.30489       2.11091
  18  14 2868.8200    3.0946  0.9478 12.5496  0.0000  0.0205   0.0566   0.0517    0.0772   0.0000   435.8512       13.3851       14.7810       6.20502       3.76481      -1.63152       1.81379       2.25175       2.54616       2.68161       2.44463       2.16907
  18  15 3012.2728    3.6944  1.0137 12.9483  0.0000  0.0218   0.0669   0.0557    0.0818   0.0000   439.4380       13.5325       9.25645       1.98414      0.455514       1.37840       1.99471       2.56925       2.54210       2.62187       2.61602       2.37458
  18  16 3155.1210    3.9121  1.1264 13.1663  0.0002  0.0236   0.0700   0.0654    0.0901   0.0000   435.7702       14.9263       6.61178       8.66799      0.395097      -2.52402       2.18288       2.95908       2.98621       3.00199       2.84990       2.63071
  18  17 3297.7333    3.4601  1.4291 13.0889  0.0000  0.0278   0.0601   0.0746    0.0870   0.0000   434.1213       14.5637       15.7095       6.18709     -0.756051      -2.19192       2.30516       3.17829       3.22299       3.29420       3.22391       2.84860
  18  18 3440.3855    3.0479  2.1744 12.5352 -0.0026  0.0352   0.0470   0.0970    0.0878   0.0000   439.5355       31.6831       16.8476      -1.12305       8.38211      -12.1167       3.06447       3.92790       4.32136       4.29162       4.16827       3.83691
  18  19 3582.9607    2.5099  3.4712 11.8254 -0.0000  0.0466   0.0314   0.1304    0.0726   0.0000   439.5622       26.2007       4.32853       6.46757       7.51091      -6.51004       3.87602       5.02429       5.49698       5.60586       5.45847       4.96334
  18  21 3868.5407    1.7361  6.3984 11.0464 -0.0001  0.0681   0.0170   0.1963    0.0433   0.0000   435.2478       35.5868       22.8325      -3.77575      -5.48033       1.14771       5.78855       7.52099       8.15422       8.39032       8.05271       7.32929
  18  22 4011.3474    1.4232  7.5422 10.8860 -0.0000  0.0801   0.0145   0.2356    0.0382   0.0000   444.2869       48.4770       2.33681       9.84703  -0.000539054      -13.1219       6.96792       9.15970       9.98306       10.0756       9.68834       9.09214
  18  23 4154.1476    1.1763  9.6886 10.7229  0.0000  0.1024   0.0127   0.3047    0.0347   0.0000   440.7675       48.7268       18.0047      -12.7215      -12.3632       10.2223       8.87012       11.2496       12.4752       12.7977       12.2662       11.2042
  18  24 4297.5505    0.9872 11.9661 10.5635  0.0000  0.1359   0.0117   0.3904    0.0342   0.0000   432.7528       49.7651       47.5073      -47.1808      -26.8901     0.0987445       11.0355       14.8213       15.7025       16.3801       15.1709       14.3777
  18  25 4440.4068    0.7802 12.8296 10.5545  0.0000  0.1688   0.0108   0.4911    0.0291   0.0000   430.9882       24.1177       57.7477       12.8479      -8.60217      -32.3956       13.7340       18.1453       19.9811       20.0385       19.2583       17.6731
  18  26 4583.8424    0.6336 15.3408 10.3967 -0.0016  0.2288   0.0088   0.6125    0.0251   0.0000   417.0397       54.3932       58.2937      -10.8115      -9.97366      -43.7102       18.4109       24.4027       26.3238       27.3572       25.5980       23.6168
  18  27 4726.2479    0.5091 17.1353 10.2530  0.0027  0.2935   0.0075   0.7561    0.0221   0.0000   445.8261       79.1674       9.07918       58.9280       34.7379      -16.5357       23.7485       30.7963       34.3417       35.1161       32.6255       30.6539
  19   4 1364.3149    0.0993  0.0678  9.4369  0.0000  0.0100   0.0089   0.0222    0.0232   0.0000   439.2418     -0.459251       16.6357      0.573705      -1.89451      -1.82409      0.934687       1.21776      0.961860       1.25182      0.954471       1.11208
  19   5 1543.0384    0.1959  0.1036  9.4288  0.0000  0.0076   0.0105   0.0178    0.0255   0.0000   438.5024      -2.10195       17.9273       1.08124     -0.892843      0.227606      0.625610      0.729027      0.708606      0.898708      0.778814      0.768231
  19   6 1709.3658    0.2984  0.2131  9.5839  0.0000  0.0108   0.0110   0.0236    0.0297   0.0000   438.3684     -0.472739       15.5703     0.0933969      -3.55280     -0.742996       1.03374       1.42161       1.43058       1.55315       1.49984       1.41254
  19   7 1867.3111    0.4133  0.3726  9.7365  0.0000  0.0139   0.0115   0.0325    0.0382   0.0000   436.8315      0.851640       13.1976       2.25557      -1.89477     -0.235680       1.17682       1.63904       1.73863       1.65872       1.69008       1.55552
  19   8 2021.7987    0.6193  0.5157  9.9041  0.0000  0.0152   0.0152   0.0385    0.0518   0.0000   436.7953     -0.236590       11.8966      0.422051     -0.465591     -0.724324       1.24492       1.67402       1.81508       1.84684       1.80841       1.68091
  19   9 2173.8329    0.8793  0.6566 10.3483  0.0000  0.0175   0.0186   0.0422    0.0565   0.0000   438.6884      -1.27947       13.7091       1.04824      -1.20389       3.43529       1.37129       1.88272       1.99687       2.07739       2.04732       1.79846
  19  10 2322.3851    1.1813  0.7839 10.8438  0.0000  0.0191   0.0234   0.0475    0.0623   0.0000   439.3043       2.85223       5.87871      0.578378     0.0880152      -3.76288       1.70437       2.37565       2.49616       2.58117       2.45344       2.23079
  19  11 2468.2522    1.5857  0.8884 11.5084  0.0000  0.0215   0.0313   0.0546    0.0775   0.0000   436.9012       4.30935       10.6810       1.02292      -1.17484       1.01346       1.73642       2.30038       2.24096       2.35176       2.30846       2.17581
  19  12 2613.1636    2.0292  1.0023 12.0544  0.0000  0.0213   0.0383   0.0578    0.0765   0.0000   439.8536       7.83884       13.5094       3.19917      -7.35166     -0.312120       1.79345       2.29764       2.37723       2.52684       2.38552       2.18264
  19  13 2758.1120    2.7085  0.9581 12.1744  0.0000  0.0207   0.0489   0.0526    0.0815   0.0000   436.2821       9.65245       14.5347      -2.14129      -1.22124       1.84658       2.00308       2.77664       2.87623       2.93824       2.79366       2.39450
  19  14 2902.7085    3.2328  0.8797 12.8443  0.0000  0.0196   0.0600   0.0501    0.0703   0.0000   436.0723       7.06158       15.0314       2.81516      -2.98340       1.24625       1.58814       2.19076       2.18347       2.24688       2.18620       2.11546
  19  15 3046.8340    3.8080  0.9048 13.2302  0.0000  0.0203   0.0699   0.0501    0.0700   0.0000   433.7849       11.8548       5.71413       4.92943       4.95675      -3.69177       1.74729       2.35714       2.38813       2.38307       2.37496       2.35348
  19  16 3190.0661    3.5401  1.3535 13.1459  0.0006  0.0263   0.0589   0.0696    0.0688   0.0000   437.4534       22.9716       16.0681      0.253451      -4.07022      -1.23271       2.14817       2.88620       3.04031       3.05725       3.07663       2.83033
  19  17 3333.2343    3.2833  1.5937 13.1477  0.0000  0.0301   0.0537   0.0788    0.0643   0.0000   441.9946       13.9369       16.2059       2.37408      -1.99378      -3.58237       2.44549       3.33440       3.33640       3.51447       3.46049       3.20216
  19  18 3476.4995    2.7599  2.3039 12.6033  0.0000  0.0365   0.0401   0.0982    0.0654   0.0000   439.3050       32.5448       2.69770       3.05199      -4.66284      -1.26949       2.96486       4.06979       4.17465       4.49850       4.14843       3.89052
  19  19 3619.7497    2.4294  3.8541 11.7036  0.0000  0.0473   0.0275   0.1295    0.0637   0.0000   441.0617       27.8142       2.35435       6.17037       7.37171      -5.77554       3.84220       4.98496       5.42558       5.58627       5.32741       4.97272
  19  20 3762.8971    1.9858  5.3145 11.3392  0.0000  0.0599   0.0204   0.1659    0.0495   0.0000   441.8343       26.3258       14.6249       7.13381       4.12936       5.51545       4.76642       6.32884       6.84418       6.88925       6.63844       6.28530
  19  21 3906.2370    1.6629  7.0613 10.9604  0.0000  0.0711   0.0153   0.2046    0.0401   0.0000   436.1414       28.1952       23.0116      -4.50903      -3.53746      -6.91198       5.80420       7.38775       8.23590       8.40409       8.08608       7.54312
  19  22 4049.4573    1.3899  8.5335 10.7340 -0.0001  0.0853   0.0129   0.2421    0.0366   0.0000   455.4021       30.9966      -5.67738       4.39233      -5.68054       1.22457       6.78091       8.98097       9.78210       9.87287       9.50876       8.90681
  19  24 4336.1775    0.9323 12.3399 10.5099  0.0000  0.1382   0.0104   0.3961    0.0319   0.0000   446.7962       65.4462      -2.88133      -10.5688      -5.42646      -6.88810       10.8033       13.9128       15.4909       15.8439       15.1539       14.1344
  19  25 4479.6000    0.7337 14.3349 10.5375  0.0000  0.1905   0.0094   0.5375    0.0260   0.0000   461.1923       70.4900      -13.4091       33.5172      -20.6721      -34.8071       14.7333       19.4952       21.4069       21.7604       20.7480       19.3108
  19  26 4623.2419    0.6147 16.5459 10.3660  0.0007  0.2385   0.0077   0.6269    0.0227   0.0000   450.5597       26.0896      -31.3111      -42.5572       8.86203       2.50215       18.5357       24.3559       26.6485       27.3309       25.8972       24.3722
  19  27 4766.8542    0.4634 16.8013 10.2454 -0.0012  0.3059   0.0072   0.7790    0.0215   0.0000   460.9755       6.88811      -53.7451       37.8595       42.1354      -17.4766       23.0868       31.5197       33.9074       34.7599       33.3139       30.8880
  20   4 1386.4944    0.1095  0.0899  9.4009  0.0000  0.0107   0.0073   0.0190    0.0230   0.0000   438.7091      -1.11082       19.9402      -1.92978      -1.46026      0.206562      0.892075       1.06783       1.29747       1.13853       1.17755       1.03043
  20   5 1566.5303    0.1749  0.1401  9.4614  0.0000  0.0117   0.0083   0.0190    0.0251   0.0000   440.2764      -1.23669       16.6834     -0.226991     -0.244998      0.161331      0.790158       1.16521       1.05807       1.28469       1.02423       1.20294
  20   6 1734.2004    0.3056  0.2538  9.5975  0.0000  0.0113   0.0102   0.0257    0.0305   0.0000   439.7122      -1.53946       15.5527     -0.865160      -4.67601      -1.76327      0.934032       1.13822       1.12891       1.30186       1.26289       1.18466
  20   7 1893.9156    0.4570  0.4359  9.7732  0.0000  0.0154   0.0117   0.0329    0.0385   0.0000   437.0000      -1.57619       15.9876     -0.912003     -0.991878     -0.528877       1.28389       1.71993       1.89444       1.93142       1.92305       1.64678
  20   8 2050.1105    0.6605  0.4600 10.1772  0.0000  0.0151   0.0158   0.0325    0.0431   0.0000   438.2064      0.605618       15.1899       1.20613       1.33922      -2.29083       1.32716       1.79252       1.88936       2.02380       1.92842       1.82029
  20   9 2203.1795    0.9007  0.6778 10.4746  0.0000  0.0175   0.0184   0.0423    0.0562   0.0000   436.1967       3.30718       16.0736      -2.20045      -2.60284     -0.636854       1.28320       1.80106       1.77861       1.82934       1.83912       1.79156
  20  10 2352.4562    1.2710  0.9362 10.8747  0.0000  0.0203   0.0230   0.0529    0.0670   0.0000   438.6709       7.79013       13.4753      0.266255       1.32796     -0.671044       1.51214       2.09159       2.12554       2.21909       2.10584       2.00404
  20  11 2499.0219    1.6052  0.9885 11.5982  0.0000  0.0207   0.0296   0.0584    0.0715   0.0000   438.7878       6.08174       10.4677     -0.691358      -1.10576      -2.09937       1.66370       2.16171       2.32487       2.44511       2.31254       2.17555
  20  12 2645.0197    2.1521  0.9155 12.1054  0.0003  0.0204   0.0409   0.0538    0.0810   0.0000   443.8710       7.02137       12.2076     -0.177930       1.09882      -3.39397       1.62360       2.18974       2.30014       2.45070       2.49152       2.24668
  20  13 2790.8850    2.7048  0.8914 12.5498  0.0000  0.0193   0.0500   0.0497    0.0668   0.0000   439.1386       7.13259       12.3261       3.83999      -1.23190       2.32210       1.50211       2.01290       2.17351       2.24966       2.20216       1.98534
  20  14 2936.1238    3.4123  0.8671 13.1420  0.0000  0.0187   0.0647   0.0504    0.0633   0.0000   437.4429       8.60149       14.5964       3.19004      -4.12269      -1.11220       1.60067       2.08940       2.14455       2.19377       2.12427       1.97157
  20  15 3080.7176    3.8380  0.9713 13.2526  0.0000  0.0206   0.0675   0.0514    0.0708   0.0000   439.6995       13.7621       9.04375       5.63722      -4.56227    -0.0115297       1.69494       2.25943       2.40656       2.42443       2.50589       2.24898
  20  16 3224.6461    3.6220  1.2512 13.3606  0.0000  0.0248   0.0609   0.0670    0.0653   0.0000   439.3123       14.6290       12.5319      0.811981     -0.881770     -0.841355       1.94801       2.47668       2.65575       2.89525       2.65385       2.47004
  20  17 3368.4077    3.2128  1.6887 13.0508 -0.0000  0.0304   0.0486   0.0782    0.0564   0.0000   438.6105       16.7563       17.2430       1.85119      -3.69984      0.672152       2.34176       3.18905       3.21174       3.46987       3.40272       3.20788
  20  18 3512.1996    2.6855  2.6536 12.4378  0.0000  0.0378   0.0338   0.1028    0.0503   0.0000   442.4663       21.6617       8.64928       7.37518       6.93867      -4.75594       2.83541       3.81110       4.01190       4.24416       4.00419       3.85381
  20  19 3656.0248    2.2520  3.8409 11.7577  0.0000  0.0471   0.0258   0.1314    0.0551   0.0000   438.3032       33.0500       25.7074      -6.02094      -1.96807      -2.13895       3.82688       4.86955       5.47329       5.42818       5.38286       5.06263
  20  20 3799.6903    1.8978  5.4956 11.3014  0.0000  0.0598   0.0189   0.1698    0.0450   0.0000   445.7386       23.7129      -5.54256      -14.4247      -8.14371      -7.46455       4.49064       5.89661       6.46427       6.56167       6.35870       5.92907
  20  21 3943.4015    1.5889  7.5770 10.8473  0.0000  0.0739   0.0140   0.2103    0.0384   0.0000   444.3319       24.7667       2.98241       11.1187      -2.02607      -10.5152       5.57433       7.30364       7.98475       8.21595       8.01038       7.59200
  20  22 4087.3163    1.3087  9.5657 10.6935  0.0000  0.0920   0.0120   0.2714    0.0337   0.0000   455.5569       30.7968      -1.87920      -6.63994      -20.1003      -7.68589       6.93640       9.18502       10.0328       10.2230       9.92369       9.23721
  20  23 4230.6347    1.0660 10.6419 10.6375  0.0001  0.1128   0.0111   0.3214    0.0304   0.0000   433.5788       43.7358       11.9616       28.2680       23.1013      -27.4061       8.44198       11.2163       12.3402       12.6162       12.1416       11.4706
  20  24 4375.1365    0.8674 13.4157 10.5632  0.0004  0.1544   0.0096   0.4472    0.0271   0.0000   441.3869       17.1999      -5.77366       28.6680       8.70646       7.26197       11.1344       15.2036       16.4637       17.0039       16.2027       15.2590
  20  25 4518.9194    0.7107 15.6411 10.4581 -0.0008  0.2007   0.0081   0.5474    0.0233   0.0000   432.2547       66.2823      -6.83419      -14.9735       37.0923      -6.98622       14.8417       19.8399       21.6561       22.1363       21.5295       20.4871
  20  26 4662.2770    0.5392 16.0101 10.3324  0.0000  0.2546   0.0074   0.6579    0.0222   0.0000   451.3623       17.8961      -2.60748       57.6106       18.7567      -27.5193       18.4876       24.7128       27.4197       27.8193       26.7640       24.7676
  21   3 1213.5949    0.0611  0.0420  9.4920  0.0000  0.0144   0.0083   0.0223    0.0216   0.0000   437.8188       1.45062       19.0181     -0.957469      -3.38926      -1.42969       1.38857       1.45753       1.49815       1.97568       1.96452       1.96426
  21   4 1408.0723    0.1185  0.0721  9.3916  0.0000  0.0090   0.0085   0.0169    0.0225   0.0000   439.7169     -0.300044       17.2880     -0.721562      -1.61773      0.116562      0.834438      0.829219      0.812623       1.03999       1.31735       1.03781
  21   5 1589.2676    0.2101  0.1602  9.4299  0.0000  0.0092   0.0088   0.0205    0.0257   0.0000   439.8505      0.387520       15.5557      0.981458      -1.48483      -1.26431      0.677412      0.758524       1.01655       1.07331      0.976442      0.846859
  21   6 1758.2474    0.3263  0.3099  9.6283 -0.0000  0.0132   0.0100   0.0280    0.0323   0.0000   439.5029       1.46480       15.2051    -0.0394282     -0.112224    -0.0309393      0.960842       1.32930       1.39230       1.47263       1.51843       1.42465
  21   7 1919.8592    0.4904  0.4164  9.7989  0.0000  0.0135   0.0124   0.0317    0.0384   0.0000   439.0416      -2.25582       14.2486       3.39109      -2.71499      -1.96582       1.03710       1.21637       1.31323       1.37702       1.38226       1.26242
  21   8 2077.7609    0.7045  0.6348 10.0083  0.0000  0.0170   0.0144   0.0390    0.0527   0.0000   437.2239       1.29828       14.2286      0.616844      -3.11400       1.99492       1.21526       1.68811       1.75517       1.83041       1.75512       1.63420
  21   9 2231.9390    0.9764  0.7379 10.5009  0.0000  0.0172   0.0190   0.0456    0.0599   0.0000   437.0225       2.74196       12.3272    -0.0544811      -2.98459       1.51288       1.22855       1.64963       1.77696       1.75367       1.92742       1.64544
  21  10 2382.0057    1.3342  0.8474 11.1307  0.0000  0.0188   0.0242   0.0484    0.0588   0.0000   434.2948       2.64935       13.5999       6.11812      -1.53716     0.0330470       1.38578       1.89534       2.06020       2.13635       1.96152       1.89024
  21  11 2529.3816    1.7258  0.8698 11.8024  0.0000  0.0197   0.0319   0.0490    0.0595   0.0000   439.3814       4.07818       12.5921       2.01823       1.64221      -1.05603       1.40788       1.89959       2.03541       2.13778       2.18467       1.99362
  21  12 2676.2994    2.2789  1.0106 12.1366  0.0000  0.0206   0.0400   0.0566    0.0828   0.0000   438.1867       9.17634       12.6416       1.02769      -4.86802      -4.22234       1.53462       2.00542       2.22256       2.20644       2.16478       1.99516
  21  13 2823.1067    3.0127  0.9004 12.4991  0.0000  0.0190   0.0527   0.0476    0.0899   0.0000   437.0190       12.0324       9.08536      -1.26429      -1.23513       2.36678       1.40538       1.96325       2.04283       2.20195       2.06296       1.94250
  21  14 2969.1076    3.5314  0.9198 13.0129  0.0000  0.0197   0.0619   0.0486    0.0702   0.0000   437.5716       10.6429       10.5582       3.40025       3.42578       1.29628       1.44527       2.01649       2.06698       2.21014       2.13012       2.04208
  21  15 3114.1883    3.8207  1.0790 13.1834 -0.0000  0.0209   0.0644   0.0566    0.0744   0.0000   438.2688       14.5279       11.4828       5.08513      -2.50452      -1.06515       1.60164       2.11728       2.27317       2.41650       2.47923       2.26395
  21  16 3258.8356    3.6076  1.3137 13.2236 -0.0001  0.0249   0.0584   0.0657    0.0683   0.0000   442.7090       12.3026       14.1905       3.40226      -2.21678     -0.445613       1.93953       2.38914       2.43306       2.65349       2.66688       2.44876
  21  17 3403.2146    3.1145  1.8746 12.8570  0.0000  0.0297   0.0429   0.0824    0.0497   0.0000   437.5070       18.3210       14.0852       7.21845      0.380231       2.87052       2.27052       2.91103       3.13996       3.23863       3.18813       3.04460
  21  18 3547.4967    2.5425  3.1205 12.1765  0.0000  0.0394   0.0284   0.1087    0.0438   0.0000   441.9370       21.4613       14.8566       2.26856       5.37714       3.20641       2.91025       3.79571       4.20906       4.35831       4.36686       4.21533
  21  19 3691.9541    2.1248  4.5616 11.5950  0.0000  0.0509   0.0214   0.1399    0.0439   0.0000   435.9646       23.1421       15.7489      -4.25321      -8.12377      0.894825       3.70157       4.80932       5.43726       5.56519       5.49185       5.10863
  21  20 3836.1617    1.8125  6.0274 11.1866  0.0000  0.0607   0.0168   0.1735    0.0400   0.0000   443.5739       33.9733       21.9664       3.89408      -3.12673      0.835193       4.43127       5.72361       6.42206       6.62382       6.46501       6.12873
  21  21 3980.3556    1.5075  7.9555 10.9079  0.0000  0.0772   0.0133   0.2181    0.0337   0.0000   435.9638       15.5392       14.6348       15.5512       16.3753      -7.92981       5.55825       7.39534       8.11122       8.43758       8.10641       7.58574
  21  22 4124.5476    1.2402  9.8548 10.6848  0.0000  0.0941   0.0112   0.2741    0.0314   0.0000   433.4958       35.0946       23.7900       15.4099      -18.6381      -17.2637       6.88800       8.99007       9.87908       10.2319       9.94747       9.56777
  21  23 4269.0985    1.0005 11.6419 10.6319 -0.0005  0.1232   0.0102   0.3581    0.0280   0.0000   445.3064       41.7672       20.3573       8.01234       31.7288      -19.4401       8.71887       11.5964       12.6337       13.1203       12.7862       12.2159
  21  24 4413.1680    0.8116 13.3197 10.5683  0.0005  0.1579   0.0093   0.4520    0.0255   0.0000   451.1845       15.8108      -3.28806       26.7537      -17.5710      -11.5138       11.2815       14.7870       16.3589       17.1773       16.4439       15.6580
  21  25 4557.0996    0.6423 15.4770 10.4406 -0.0006  0.2082   0.0076   0.5658    0.0225   0.0000   422.1159      -2.02620       17.3719       70.1958      -16.9987      -31.9374       14.7686       19.3026       21.8241       22.0270       21.3994       20.1162
  22   4 1429.1308    0.1326  0.0857  9.3416  0.0000  0.0138   0.0096   0.0234    0.0226   0.0000   439.4515     -0.131272       17.9481       1.37381      -2.32152   0.000522233      0.886684       1.16013       1.15313       2.28358       2.02823       2.91323
  22   5 1611.3337    0.2193  0.1945  9.4391  0.0000  0.0098   0.0084   0.0236    0.0260   0.0000   438.6250      0.453117       17.9983     -0.342402      -2.62753       1.04995      0.903290       1.16943       1.42243       1.46780       1.32946       1.33625
  22   6 1781.5344    0.3651  0.3452  9.5877  0.0000  0.0124   0.0101   0.0299    0.0327   0.0000   440.2235     -0.736390       17.3223      0.618075      -3.63166      0.994550      0.921584       1.17037       1.30071       1.30429       1.29606       1.29985
  22   7 1945.1070    0.5324  0.4488  9.8304  0.0000  0.0137   0.0124   0.0309    0.0392   0.0000   440.2055      0.625900       15.2613      -1.35213      0.192982      0.564385       1.00318       1.39078       1.44612       1.50490       1.50171       1.52978
  22   8 2104.7802    0.7435  0.6689 10.0804  0.0000  0.0177   0.0148   0.0405    0.0518   0.0000   437.5358     -0.244806       14.7111     -0.201660      -2.29441      -1.29894       1.25425       1.75801       1.81540       1.91874       1.79430       1.71148
  22   9 2260.0743    1.0623  0.7613 10.6617  0.0000  0.0176   0.0195   0.0441    0.0566   0.0000   440.1047       2.33675       15.9443      0.544800      -1.80737       1.49582       1.16567       1.57381       1.75617       1.68076       1.72211       1.60420
  22  10 2410.8788    1.4176  0.8860 11.3053 -0.0007  0.0195   0.0255   0.0479    0.0658   0.0000   439.3665       1.35437       7.90441       1.55445       1.36060      0.424714       1.33270       1.77959       1.88854       1.98144       1.91465       1.79560
  22  11 2559.3046    1.8745  0.9470 11.7598  0.0000  0.0191   0.0323   0.0508    0.0623   0.0000   440.8990       3.84419       18.7787      0.433488     -0.480220      -1.39621       1.37420       1.85260       1.96976       2.09644       1.92067       1.86938
  22  12 2707.2197    2.4730  0.8508 12.3762 -0.0015  0.0179   0.0447   0.0465    0.0673   0.0000   438.2428       8.35765       13.0517      0.949194      -2.60879      -2.05582       1.32338       1.74283       1.87226       1.97088       1.96605       1.81276
  22  13 2854.9124    3.0159  0.8788 12.8603  0.0000  0.0184   0.0559   0.0502    0.0737   0.0000   437.2963       7.88781       14.5064       1.61110       3.75235     -0.579657       1.41953       1.76387       1.86475       1.92919       1.99422       1.78614
  22  14 3001.6149    3.5597  0.9134 13.2454  0.0000  0.0186   0.0634   0.0502    0.0648   0.0000   437.5259       8.49347       13.4682       3.63953      0.498767    -0.0345136       1.38886       1.81663       1.95571       1.98119       1.98769       1.86493
  22  15 3147.2718    3.8023  1.1040 13.2638  0.0000  0.0220   0.0616   0.0570    0.0696   0.0000   441.2714       13.0376       12.6180       5.91623      0.579411      -4.21769       1.48048       2.05354       2.10738       2.26537       2.14058       1.99600
  22  16 3292.5418    3.4420  1.5222 13.0006 -0.0003  0.0265   0.0497   0.0671    0.0573   0.0000   440.2116       23.8198       11.2880       3.54158      -3.10654      -2.52346       1.94684       2.61702       2.87177       2.92055       2.89732       2.65070
  22  17 3437.5942    2.9372  2.1148 12.6813 -0.0000  0.0323   0.0372   0.0839    0.0456   0.0000   439.3934       19.9724       11.3282       4.26404      -2.47434     -0.132283       2.20160       3.06692       3.13883       3.34506       3.22990       3.03847
  22  18 3582.4272    2.3943  3.5446 12.0558  0.0000  0.0421   0.0250   0.1166    0.0385   0.0000   440.9439       22.9317       16.9032       1.82039       1.28495      -1.85388       2.96234       3.92339       4.30874       4.30911       4.24139       4.15751
  22  19 3727.5473    1.9749  4.7776 11.6234  0.0000  0.0513   0.0193   0.1457    0.0370   0.0000   439.0141       18.3659       16.8959      -8.24500       11.2541      -5.51435       3.67424       4.67961       5.26396       5.36220       5.29133       5.01992
  22  20 3872.1901    1.6606  6.4142 11.2170  0.0000  0.0655   0.0155   0.1815    0.0346   0.0000   430.5197       18.2228       13.2764      -2.99430      -1.70383       3.31749       4.52918       5.95237       6.59405       6.81052       6.76150       6.41372
  22  21 4016.7868    1.3767  8.3594 10.8628  0.0000  0.0793   0.0122   0.2325    0.0311   0.0000   432.5514       22.7996       11.7899       12.3971      -6.02250       8.09804       5.55877       7.22869       8.15246       8.21723       8.21700       7.85100
  22  22 4161.5109    1.1728 10.6304 10.7039 -0.0001  0.1023   0.0108   0.2958    0.0288   0.0000   437.5716       30.6564       3.81949      -4.72050       3.93452      -7.47399       7.09275       9.27111       10.3064       10.8373       10.3924       10.0411
  22  23 4306.6653    0.9976 12.8093 10.5947  0.0005  0.1316   0.0094   0.3708    0.0261   0.0000   438.2338       45.5624       42.3564      -1.49964       17.0845      -26.9238       8.70593       11.8141       12.7865       13.3529       12.9308       12.2477
  22  24 4451.0343    0.7621 14.1683 10.5647  0.0000  0.1722   0.0085   0.4737    0.0233   0.0000   437.5896       27.2893       50.4114      -5.17733      -12.7564       8.98628       11.4570       15.4732       16.9386       17.5617       17.1957       16.2228
  22  25 4595.0022    0.6265 16.0160 10.4035  0.0000  0.2146   0.0072   0.5673    0.0209   0.0000   411.8337       101.820       37.6431       33.8141       36.4988      0.869150       14.2475       18.7809       21.0183       21.8240       20.5991       19.8271
  23   3 1252.2534    0.0758  0.0426  9.4274  0.0000  0.0088   0.0074   0.0138    0.0206   0.0000   440.4047       1.45677       21.9371      0.436872      -3.41861      0.329892      0.686071      0.936213       1.01662      0.960683      0.805226      0.842805
  23   4 1449.6894    0.1323  0.0996  9.4279  0.0024  0.0086   0.0081   0.0247    0.0222   0.0000   439.8454      -1.07585       19.4041     -0.661736     -0.731324     -0.413513      0.901244       1.01997       1.08273       1.14349       1.19565       1.00945
  23   5 1632.7981    0.2274  0.1751  9.4818  0.0000  0.0093   0.0086   0.0195    0.0253   0.0000   440.1194     -0.995019       18.1693     -0.628298      -2.22488       1.04106      0.634489      0.734513      0.979699      0.978409      0.916295      0.842579
  23   6 1804.2187    0.3950  0.3096  9.6398  0.0000  0.0115   0.0110   0.0258    0.0320   0.0000   440.1361       2.22346       15.5011      -1.80501     -0.749558     -0.388410      0.790500       1.14892       1.12807       1.21156       1.22309       1.14226
  23   7 1969.6279    0.5440  0.5160  9.9055  0.0000  0.0142   0.0123   0.0364    0.0402   0.0000   439.6612       1.82688       17.1690      0.493910      0.727914      -1.05828      0.961430       1.24662       1.37505       1.35428       1.44921       1.35537
  23   8 2131.1000    0.7763  0.6576 10.2868  0.0000  0.0163   0.0151   0.0385    0.0466   0.0000   439.3790       1.94266       13.1168       1.30232    -0.0915904      0.492475       1.05148       1.49087       1.55827       1.59592       1.52848       1.48353
  23   9 2287.5114    1.1291  0.8113 10.7661 -0.0000  0.0173   0.0199   0.0450    0.0570   0.0000   438.8886       3.54739       14.2920       1.96871      -2.43574      -2.48204       1.15594       1.56418       1.57207       1.69642       1.72490       1.67568
  23  10 2439.2420    1.5626  0.9290 11.3328  0.0000  0.0188   0.0260   0.0479    0.0667   0.0000   437.3695       3.62057       10.7537       1.23000      -3.89131     0.0827459       1.34063       1.71895       1.92926       2.05354       2.18913       2.00454
  23  11 2588.7482    1.9740  1.0309 11.7320 -0.0002  0.0202   0.0317   0.0507    0.0687   0.0000   437.6240       7.13450       13.6411       2.09746       1.70796      -1.64120       1.32769       1.81160       1.90799       2.01753       2.06576       1.94693
  23  12 2737.7598    2.5550  0.9414 12.5479 -0.0004  0.0190   0.0440   0.0511    0.0586   0.0000   440.8985       6.54885       12.5593     -0.194145       2.28926      -2.29547       1.31922       1.83987       1.82383       1.98844       1.97259       1.91738
  23  13 2886.2825    3.1674  0.9367 12.9248  0.0000  0.0195   0.0552   0.0478    0.0763   0.0000   437.5923       8.99913       13.3416       3.95996      0.830962      -1.87175       1.35816       1.81431       1.89538       2.02819       2.07212       1.98402
  23  14 3033.6691    3.7481  0.8930 13.3130  0.0000  0.0181   0.0661   0.0498    0.0722   0.0000   438.4962       8.24268       12.8083      0.113225      -3.46463      -1.03285       1.36852       1.81052       1.88826       2.03651       1.94489       1.90507
  23  15 3179.9355    3.7734  1.1539 13.4133  0.0000  0.0219   0.0604   0.0591    0.0662   0.0000   440.3192       10.5244       16.1901      0.682494      0.583679      -4.53573       1.50387       1.97870       2.28286       2.22792       2.41700       2.23532
  23  16 3325.8493    3.3412  1.7622 12.8615  0.0000  0.0276   0.0438   0.0730    0.0517   0.0000   440.9391       15.8190       11.1361       6.36872       2.00780     -0.393542       1.79215       2.46979       2.54965       2.73892       2.72589       2.54849
  23  17 3471.5891    2.8793  2.4994 12.3570  0.0000  0.0323   0.0314   0.0876    0.0426   0.0000   442.3147       18.4937       13.6162      -3.84953       6.67107      -2.24334       2.17804       2.88750       3.16984       3.15982       3.26719       3.03293
  23  18 3617.0851    2.3110  3.6532 11.9982  0.0000  0.0415   0.0229   0.1169    0.0349   0.0000   440.6563       23.8927       6.48083       1.82241     -0.218969      -5.12903       2.80721       3.72846       4.14079       4.35214       4.27095       4.03666
  23  19 3762.4625    1.9325  5.0862 11.5389  0.0000  0.0525   0.0182   0.1488    0.0359   0.0000   436.3947       25.7783       12.1607       9.48586      -6.13623      -15.6414       3.53241       4.63286       5.13150       5.21367       5.20221       5.07720
  23  20 3907.8476    1.6005  7.0023 11.1412  0.0000  0.0667   0.0140   0.1889    0.0319   0.0000   432.7195       26.1453       10.5122      -4.48139       2.61497      0.638772       4.44264       5.73339       6.55029       6.71211       6.52114       6.20390
  23  21 4053.0756    1.3408  8.8196 10.8770  0.0000  0.0828   0.0117   0.2378    0.0293   0.0000   433.4878       9.84250       13.6114       9.79897       13.6657      -21.5630       5.36323       7.27382       7.93684       8.22922       8.02313       7.70763
  23  22 4197.9656    1.0951 10.9554 10.7585  0.0000  0.1076   0.0104   0.3162    0.0266   0.0000   423.0549       35.0799       15.4359       15.7162      -9.41288       2.16554       7.02027       9.28687       10.4933       10.5429       10.5767       10.0404
  23  23 4343.1259    0.8806 12.3913 10.6466 -0.0008  0.1357   0.0090   0.3867    0.0245   0.0000   407.0270       29.6192       28.1481      -16.9596      -4.04727       2.27373       8.85505       11.5171       13.1058       13.1530       13.1315       12.7073
  23  24 4488.2733    0.7084 14.4788 10.5800  0.0012  0.1829   0.0081   0.5008    0.0217   0.0000   420.5004       35.5938      -13.4058       2.24942       36.1586      -25.2595       11.5841       15.3350       17.3715       17.8245       17.0160       16.3273
  24   4 1469.7932    0.1459  0.1017  9.4167 -0.0001  0.0077   0.0075   0.0162    0.0219   0.0000   440.5252     -0.269733       20.4474      -1.88324     -0.589443     -0.571319      0.503681      0.654223      0.844634      0.849605      0.731563      0.686106
  24   5 1653.7084    0.2443  0.2132  9.4901  0.0000  0.0095   0.0085   0.0236    0.0256   0.0000   439.0428      0.533285       18.1589      0.174012      -1.89668      0.824254      0.658209      0.791174      0.965164       1.04687      0.935971      0.955836
  24   6 1826.3050    0.4011  0.3926  9.6692  0.0000  0.0124   0.0100   0.0295    0.0323   0.0000   439.4622     -0.827393       16.7837      0.862571      -2.59015     -0.281104      0.884324       1.19131       1.29423       1.34658       1.31743       1.27333
  24   7 1993.6120    0.5978  0.5095  9.9011  0.0000  0.0138   0.0129   0.0331    0.0420   0.0000   439.1787      -2.31490       15.4321     -0.863941     -0.587454       2.56601      0.882918       1.18876       1.26337       1.28873       1.32492       1.25077
  24   8 2156.8073    0.8432  0.6903 10.3300  0.0000  0.0152   0.0159   0.0412    0.0490   0.0000   439.6103     -0.902003       14.8970       2.76262      0.726904     -0.127451      0.992153       1.29323       1.43305       1.47793       1.42359       1.42928
  24   9 2314.3622    1.2030  0.8445 10.8760  0.0000  0.0179   0.0205   0.0441    0.0549   0.0000   438.7490       2.23023       11.8094      -1.54228      0.685705       1.90790       1.08529       1.47064       1.67105       1.65979       1.63625       1.58364
  24  10 2467.1332    1.5971  0.9011 11.5158  0.0000  0.0178   0.0270   0.0478    0.0630   0.0000   439.1496       4.11953       15.7912       1.59539      -1.22035      -2.21734       1.21412       1.59000       1.70041       1.82233       1.81381       1.73213
  24  11 2617.8009    2.1212  0.8728 12.1657  0.0000  0.0171   0.0366   0.0479    0.0597   0.0000   439.9476       3.33632       13.7383       2.83051      -1.50546       1.65426       1.16254       1.43313       1.55634       1.70904       1.69146       1.56724
  24  12 2767.8329    2.7412  0.8653 12.5540  0.0000  0.0184   0.0462   0.0443    0.0598   0.0000   438.9969       7.76664       13.8955       5.29014     -0.830090      0.249166       1.43150       2.06114       2.14801       2.30419       2.19997       2.04876
  24  13 2917.1461    3.3114  0.9177 13.0493  0.0000  0.0187   0.0567   0.0475    0.0674   0.0000   440.2090       11.3909       8.31961      0.970333      -1.40919      0.126211       1.28386       1.76556       1.86124       1.91113       1.95896       1.78333
  24  14 3065.2292    3.7395  1.0199 13.2745  0.0000  0.0199   0.0622   0.0522    0.0753   0.0000   440.1735       10.5333       12.2784       2.62797      -2.16063      -5.49386       1.35407       1.80004       1.83857       1.96874       2.04242       1.91802
  24  15 3212.2890    3.7339  1.2397 13.3651  0.0004  0.0224   0.0595   0.0630    0.0703   0.0000   439.8215       11.5979       10.6803       3.60715      -2.21236     -0.903194       1.47292       1.93533       2.09644       2.17186       2.21228       2.16564
  24  16 3358.8003    3.2386  1.7778 12.9081 -0.0014  0.0275   0.0428   0.0741    0.0488   0.0000   441.9810       13.0236       9.09656       6.91921       1.44301      -10.4559       1.82194       2.40945       2.57802       2.68527       2.69625       2.60834
  24  17 3505.2375    2.6853  2.6425 12.4606 -0.0002  0.0343   0.0293   0.0922    0.0376   0.0000   440.6529       24.1727       8.15290       5.54637       2.47145      -5.34902       2.17565       2.93357       3.20019       3.31091       3.35316       3.21582
  24  18 3651.3610    2.1696  4.0032 11.9113  0.0000  0.0437   0.0208   0.1207    0.0323   0.0000   443.1752       24.7032       12.6750       1.92493       4.28713       8.61801       2.85472       3.69452       4.13784       4.24874       4.23715       4.05759
  24  19 3797.2253    1.8174  5.5464 11.4613  0.0000  0.0549   0.0165   0.1533    0.0324   0.0000   440.7327       29.0778       5.32323       5.05219      -5.73796       3.81738       3.52332       4.65440       5.19424       5.36305       5.34490       5.19517
  24  20 3943.1920    1.5205  7.7331 11.0555  0.0000  0.0696   0.0129   0.2021    0.0299   0.0000   437.1978       29.5370       11.3864       9.18771       4.07529      -2.36663       4.49083       5.76799       6.54843       6.74890       6.71123       6.54063
  24  21 4088.8771    1.2796  9.7223 10.7917  0.0000  0.0889   0.0112   0.2529    0.0290   0.0000   435.9099       30.5607       29.6181       1.69055       2.90769     -0.690758       5.60619       7.29092       8.23043       8.40662       8.35808       7.95526
  24  22 4234.3419    1.0108 11.3596 10.7812  0.0000  0.1133   0.0102   0.3378    0.0250   0.0000   449.5780       43.6343       3.46267      -20.8840      -14.1174      -8.65195       7.26339       9.30910       10.6208       10.9328       10.7803       10.5321
  24  23 4379.8469    0.8248 13.4255 10.6760  0.0013  0.1531   0.0087   0.4317    0.0225   0.0000   428.2710       29.3845      -1.71225       34.0978       18.4706      -26.3604       9.49645       12.4667       14.2395       14.7376       14.2717       13.8729
  24  24 4525.2894    0.6599 14.5463 10.5357  0.0028  0.1910   0.0077   0.5096    0.0210   0.0000   441.7175       8.67311       44.6607      -26.1121      -14.0522      -9.63711       11.6558       15.5215       17.3645       18.0183       17.4508       16.8479
  25   4 1489.4522    0.1430  0.1255  9.3796  0.0000  0.0108   0.0069   0.0208    0.0219   0.0000   440.3297      -1.16949       18.9678      -1.16950      -1.44153     0.0886664      0.785234       1.30936       1.11795       1.32072       1.32183       1.35390
  25   5 1674.1057    0.2747  0.2303  9.5002  0.0000  0.0093   0.0087   0.0222    0.0260   0.0000   440.6934       1.02331       18.8979      0.753132      -2.33018      0.682516      0.626593      0.745587      0.868312      0.873388      0.902965      0.900571
  25   6 1847.8979    0.4163  0.4286  9.6771  0.0000  0.0128   0.0099   0.0319    0.0339   0.0000   441.4437     -0.433803       17.4874     0.0848253      -1.01917      0.837711      0.815479       1.01650       1.17215       1.21722       1.18294       1.11662
  25   7 2016.9445    0.6167  0.5774 10.0155  0.0000  0.0145   0.0123   0.0354    0.0402   0.0000   437.8902       1.53763       15.5006      0.670262      -3.61432     -0.792084      0.911482       1.29878       1.32373       1.43632       1.40302       1.36999
  25   8 2181.7801    0.8601  0.7209 10.5347  0.0000  0.0164   0.0159   0.0425    0.0453   0.0000   440.4511       1.14124       17.9455      0.763506      -2.44203      -2.36299       1.07151       1.45495       1.51058       1.61201       1.65549       1.63464
  25   9 2340.5826    1.2672  0.9343 10.9583  0.0007  0.0182   0.0207   0.0472    0.0565   0.0000   440.3885       4.99964       12.2245      -1.21864      -3.57011      -1.04167       1.13768       1.48618       1.67234       1.75791       1.76464       1.67302
  25  10 2494.4740    1.7058  0.8871 11.5471  0.0000  0.0179   0.0278   0.0431    0.0600   0.0000   437.7988       3.77527       15.2587     -0.999332      -3.72525      -2.91956       1.14038       1.55770       1.59782       1.77282       1.74667       1.69984
  25  11 2646.3771    2.2078  1.0245 12.0193  0.0000  0.0195   0.0349   0.0512    0.0708   0.0000   439.5011       8.14762       13.7415       4.31140      -1.34385       1.42517       1.26486       1.71135       1.82002       1.95566       1.95642       1.74194
  25  12 2797.5271    2.7891  0.9417 12.6649  0.0000  0.0179   0.0452   0.0473    0.0584   0.0000   438.7161       6.75203       15.8147       3.25476      -1.67532      0.401853       1.17319       1.50750       1.58673       1.77372       1.69962       1.64108
  25  13 2947.6000    3.4714  0.8417 13.1395  0.0000  0.0168   0.0587   0.0445    0.0566   0.0000   439.0629       12.3188       15.6158       3.80260      -1.72900      -3.33446       1.21307       1.68286       1.75906       1.89660       1.90189       1.79152
  25  14 3096.4279    3.8736  1.0087 13.3525  0.0000  0.0188   0.0634   0.0512    0.0739   0.0000   440.5993       15.8274       9.89631       5.70348      -1.71246      0.921481       1.26196       1.65980       1.74350       1.81623       1.83674       1.73636
  25  15 3244.1740    3.7095  1.3495 13.3593  0.0044  0.0238   0.0563   0.0646    0.0653   0.0000   437.0986       10.8618       12.4292       6.44965      -2.13572      -1.15619       1.48888       2.03162       2.15251       2.31627       2.30267       2.14452
  25  16 3391.4041    3.1123  2.0033 12.7436  0.0000  0.0280   0.0380   0.0764    0.0487   0.0000   439.8059       17.8435       7.83944       6.63814       4.26682       5.09827       1.76840       2.31164       2.51616       2.67765       2.67594       2.57279
  25  17 3538.5240    2.5617  2.9897 12.3057 -0.0000  0.0357   0.0259   0.0976    0.0354   0.0000   443.7183       19.1186       10.0829       8.57933      -1.77636      -2.12814       2.15353       2.84105       3.17021       3.29216       3.21399       3.10293
  25  18 3685.2611    2.0670  4.5464 11.7453  0.0000  0.0460   0.0184   0.1289    0.0308   0.0000   435.8230       24.3399       15.0898       3.67890     -0.846918       7.17079       2.85019       3.69331       4.20744       4.31072       4.30143       4.16315
  25  19 3831.6853    1.7186  6.0737 11.4346  0.0006  0.0582   0.0152   0.1656    0.0292   0.0000   441.4877       26.3368       14.2254      0.437965       1.81240      -15.5955       3.53191       4.63434       5.25596       5.44710       5.34716       5.17363
  25  20 3977.8715    1.4478  7.6120 11.0806  0.0000  0.0700   0.0126   0.2033    0.0290   0.0000   440.2601       21.0452       6.65206       20.0070      -8.30495      -10.3181       4.20735       5.63704       6.29767       6.47796       6.59597       6.44189
  25  21 4124.3128    1.1936  9.6922 10.8575  0.0003  0.0904   0.0109   0.2647    0.0271   0.0000   421.4213       14.4152       6.99488       13.8549      -11.6935      -8.92475       5.34327       7.17534       7.93114       8.30900       8.32842       8.05618
  25  22 4270.6594    0.9571 11.4033 10.7980  0.0000  0.1179   0.0099   0.3449    0.0240   0.0000   437.6326       35.0192       9.79905      -3.68324      -14.8696      -2.09656       7.02058       9.35011       10.3928       10.8807       10.5027       10.2895
  25  24 4561.9003    0.6435 16.1757 10.4785  0.0033  0.2051   0.0069   0.5379    0.0196   0.0000   407.1484       35.5010       49.3261      -6.23804       16.7305      -25.7552       11.9353       15.9919       17.7656       18.7894       18.1173       17.6117
  26   3 1307.4903    0.0879  0.0497  9.3080  0.0000  0.0081   0.0069   0.0125    0.0197   0.0000   439.2363      0.467938       21.4353      -1.70472      -2.63052      0.721861      0.473302      0.615913      0.739298      0.760927      0.678123      0.686537
  26   4 1508.7129    0.1715  0.1219  9.3798  0.0000  0.0075   0.0075   0.0151    0.0218   0.0000   440.8364     -0.435393       19.4899     -0.293342      -2.47629      0.706498      0.468767      0.599294      0.708616      0.776040      0.752051      0.708659
  26   5 1694.0646    0.2991  0.2292  9.5070  0.0000  0.0090   0.0093   0.0217    0.0262   0.0000   440.4547      0.461442       20.1535       1.42097      -3.33032      0.234329      0.615498      0.786507      0.852439      0.806870      0.848110      0.822056
  26   6 1869.0348    0.4629  0.4071  9.6664  0.0000  0.0120   0.0107   0.0286    0.0349   0.0000   439.4248      0.988922       18.8922     -0.298040      -2.79434    -0.0254878      0.715518      0.914655      0.987622       1.08634       1.04372       1.07549
  26   7 2039.7486    0.6586  0.6507  9.9596  0.0000  0.0157   0.0123   0.0368    0.0444   0.0000   439.4428      -1.12717       17.6844      0.431066      -1.62473      0.971805      0.935178       1.28264       1.36116       1.41100       1.50606       1.39440
  26   8 2206.0793    0.9502  0.8318 10.4598  0.0000  0.0176   0.0160   0.0428    0.0530   0.0000   440.0546       2.29239       12.3505      -1.04325       1.41889      -1.12668      0.981992       1.39392       1.46029       1.56892       1.50959       1.44872
  26   9 2366.1166    1.3467  0.8758 11.0992  0.0000  0.0167   0.0223   0.0461    0.0543   0.0000   439.4596       3.34398       15.5095      0.371316      -2.93778      -3.81193       1.02158       1.36925       1.41921       1.50438       1.53620       1.50619
  26  10 2521.2966    1.8420  0.9559 11.5497 -0.0000  0.0179   0.0287   0.0453    0.0626   0.0000   438.1536       5.00590       14.4655      -3.26084     -0.843699       1.59955       1.03719       1.37585       1.53084       1.52132       1.57869       1.50176
  26  11 2674.4626    2.2794  0.9691 12.3739  0.0000  0.0186   0.0367   0.0495    0.0583   0.0000   440.3034       5.51343       15.7144       3.63771       1.31903      0.533190       1.14363       1.53802       1.67355       1.70083       1.69576       1.59326
  26  12 2826.7413    2.9909  0.9293 12.6029  0.0001  0.0176   0.0464   0.0438    0.0651   0.0000   438.9460       7.33895       12.0451       3.73494      -2.66574      -2.62482       1.06255       1.44611       1.53141       1.65303       1.63958       1.58151
  26  13 2977.6687    3.5666  0.9388 13.0060  0.0000  0.0171   0.0557   0.0441    0.0607   0.0000   439.9559       10.5699       13.0880       6.18190      -1.14063     -0.757736       1.08587       1.38444       1.54229       1.59814       1.63940       1.53326
  26  14 3127.1549    3.8548  1.0765 13.5432  0.0000  0.0198   0.0607   0.0531    0.0599   0.0000   440.7105       10.9821       15.1178       4.26282       2.03689      -2.07335       1.25506       1.68027       1.74035       1.89051       1.86778       1.79674
  26  15 3275.6458    3.5582  1.5207 13.1309  0.0031  0.0248   0.0504   0.0699    0.0623   0.0000   437.4742       14.3614       11.1031       8.63651     -0.836327      -5.46100       1.42075       2.01109       2.06388       2.21095       2.21383       2.14942
  26  16 3423.6375    2.9740  2.0524 12.7942  0.0000  0.0289   0.0363   0.0790    0.0473   0.0000   446.5418       18.0374       8.47848       3.98757      -2.79011      -4.79930       1.72603       2.35174       2.52406       2.66270       2.61657       2.53370
  26  17 3571.3305    2.4462  3.1390 12.2879  0.0000  0.0366   0.0247   0.1025    0.0347   0.0000   438.6370       21.1476       9.01306       4.27560       7.80851      -1.47972       2.13154       2.89066       3.11941       3.29872       3.25042       3.21973
  26  18 3718.8373    2.0169  4.7517 11.6252  0.0000  0.0466   0.0173   0.1286    0.0315   0.0000   443.0477       25.8189       12.2432       3.21420     -0.460307      -8.75742       2.79265       3.75158       4.03083       4.26839       4.21408       4.13326
  26  19 3865.8592    1.6513  6.3003 11.3616  0.0000  0.0583   0.0140   0.1685    0.0279   0.0000   435.5375       21.6908     0.0546246       9.36359      0.465026      -2.14115       3.33452       4.54684       4.92656       5.23888       5.07031       4.93784
  26  20 4012.7010    1.3456  8.3184 11.0084 -0.0006  0.0758   0.0118   0.2163    0.0278   0.0000   441.0771       17.5639       14.5250       21.8208      0.431721      -24.7190       4.36676       5.85786       6.57194       6.75947       6.69423       6.49626
  26  21 4159.2838    1.1191 10.5305 10.8695  0.0000  0.0987   0.0106   0.2911    0.0256   0.0000   416.6916       25.9871       38.1817       5.54482      -5.44478      -10.7289       5.73154       7.59260       8.54482       8.93880       8.83596       8.71716
  26  22 4305.8810    0.9161 12.5804 10.7641  0.0000  0.1338   0.0091   0.3716    0.0227   0.0000   421.1674       30.8315       13.1558      -15.6705      -22.0333       10.9044       7.56528       10.1258       11.3749       11.8427       11.6340       11.1992
  27   5 1713.5825    0.3215  0.2600  9.4926  0.0000  0.0101   0.0091   0.0213    0.0273   0.0000   440.1387      -1.34465       20.5541     0.0601467      -2.64620      0.209016      0.587777      0.801328      0.841489      0.886091      0.872309      0.812782
  27   6 1889.7950    0.4739  0.4341  9.7138  0.0000  0.0122   0.0104   0.0280    0.0343   0.0000   439.3836      0.177737       17.1777       1.84119      -1.06327   0.000954614      0.741992      0.960917       1.07739       1.10780       1.11241       1.18104
  27   7 2062.0365    0.6871  0.6681 10.0883  0.0000  0.0159   0.0126   0.0372    0.0427   0.0000   439.9634      0.676394       19.8982     -0.560270     -0.893490      -1.28733      0.869322       1.26180       1.22674       1.35956       1.43779       1.31023
  27   8 2229.7836    0.9965  0.8203 10.6341  0.0000  0.0166   0.0165   0.0427    0.0491   0.0000   441.6790       1.90749       15.0990       2.37066      -1.31352      -1.05512      0.967524       1.35022       1.44972       1.59780       1.55573       1.50801
  27   9 2391.0911    1.4272  0.9220 11.1238 -0.0000  0.0170   0.0224   0.0446    0.0574   0.0000   439.4110       4.75462       13.9554       2.95369      -2.92939      -1.75209       1.00300       1.32011       1.43163       1.54314       1.54812       1.45548
  27  10 2547.6720    1.8590  1.0210 11.7482  0.0004  0.0188   0.0284   0.0501    0.0573   0.0000   440.2350       3.62738       17.4724     -0.823959      -3.92427      -1.38258       1.03910       1.49092       1.56822       1.59493       1.64986       1.60701
  27  11 2702.2372    2.3876  0.9860 12.3550  0.0000  0.0184   0.0371   0.0475    0.0581   0.0000   438.8236       3.51557       13.4726       4.13867       1.60121      -1.52067       1.08630       1.50026       1.54203       1.68008       1.71011       1.65081
  27  12 2855.5541    3.0905  0.9192 12.7937  0.0000  0.0170   0.0482   0.0446    0.0630   0.0000   439.3230       6.68855       15.2749       2.56744     -0.905023     -0.989423       1.01450       1.37624       1.48008       1.57709       1.57347       1.48634
  27  13 3007.2620    3.5948  1.0065 13.0991  0.0000  0.0177   0.0543   0.0474    0.0601   0.0000   436.8342       11.1909       14.6200       1.92922      -1.27576      -3.29929       1.01212       1.36490       1.46225       1.57996       1.60536       1.47687
  27  14 3157.5394    3.8309  1.2288 13.1810  0.0002  0.0204   0.0543   0.0551    0.0613   0.0000   438.1955       13.1742       13.9098       1.36089     -0.560119      0.305921       1.17700       1.54288       1.71421       1.81897       1.79774       1.74147
  27  15 3306.7839    3.4734  1.6387 13.0514  0.0000  0.0249   0.0454   0.0662    0.0597   0.0000   442.2993       10.1452       15.4013       2.31495      -1.57788      -5.91477       1.45739       1.93708       2.14117       2.20081       2.21237       2.15771
  27  16 3455.5204    2.8792  2.4104 12.4844 -0.0008  0.0304   0.0321   0.0841    0.0492   0.0000   439.6589       17.1084       9.48540       2.06498      0.318050      -3.02598       1.75874       2.38359       2.62212       2.76075       2.81560       2.69504
  27  17 3603.8925    2.2923  3.5340 12.0976  0.0000  0.0382   0.0218   0.1089    0.0336   0.0000   437.2703       19.4518       12.2224       2.04553       2.97757      -1.98212       2.18930       2.87853       3.18990       3.42872       3.41786       3.30599
  27  18 3752.0551    1.9268  5.0857 11.6211  0.0000  0.0487   0.0164   0.1377    0.0295   0.0000   443.0360       19.8308       14.3460       11.7575       2.39882      -6.91467       2.79616       3.68957       4.10651       4.27356       4.28650       4.22850
  27  19 3899.6140    1.5807  6.7683 11.2928 -0.0001  0.0613   0.0132   0.1743    0.0269   0.0000   434.2775       23.5061       8.41539      -6.05296      -3.04801       1.10431       3.45994       4.54166       5.17715       5.42943       5.43546       5.28806
  27  20 4046.9351    1.2999  8.8284 11.0246 -0.0011  0.0798   0.0115   0.2269    0.0261   0.0000   446.0196       21.7578       9.74742       11.5716       12.8390      -17.2654       4.47101       5.93090       6.76302       6.99239       6.95464       6.78444
  27  21 4194.2205    1.0620 11.0678 10.8550  0.0003  0.1058   0.0102   0.3098    0.0248   0.0000   437.1427       39.1415       16.1026      -8.36603       2.10551       23.2745       5.83503       7.79674       8.80621       9.20292       9.12361       8.78178
  27  22 4341.2423    0.8598 12.6757 10.7447  0.0030  0.1359   0.0088   0.3811    0.0222   0.0000   435.2255       50.3944       40.1843      -5.26831      -12.5473      -11.3359       7.47552       10.0822       11.1687       11.8430       11.7863       11.7026
  27  23 4487.5927    0.6887 14.0853 10.6037 -0.0017  0.1674   0.0075   0.4662    0.0199   0.0000   415.1497       30.8505       2.75645       28.4108       20.3772       7.63005       9.20543       12.1764       13.8374       14.4896       14.1464       13.8836
  28   3 1342.6586    0.0892  0.0616  9.4314  0.0000  0.0099   0.0068   0.0153    0.0191   0.0000   440.9514   -0.00549786       19.7815      -1.57848      -2.13511      0.423598      0.646814      0.671655      0.813540      0.792482      0.830752      0.841965
  28   4 1546.0357    0.1834  0.1279  9.4526  0.0000  0.0082   0.0076   0.0163    0.0213   0.0000   440.7156     -0.260243       19.7460      0.535735      -3.35408     -0.683794      0.411505      0.506016      0.678056      0.693918      0.615346      0.638613
  28   5 1732.7545    0.3443  0.2810  9.5299  0.0000  0.0094   0.0091   0.0218    0.0272   0.0000   439.8893      0.819289       19.6619      0.269500      -3.44822      -1.43590      0.528949      0.709945      0.753875      0.785336      0.857675      0.812152
  28   6 1910.1639    0.5354  0.4297  9.7506  0.0000  0.0115   0.0112   0.0266    0.0358   0.0000   440.6562      0.405396       18.9090     -0.855221      -3.18091     -0.132124      0.644097      0.876565      0.933176      0.976893      0.981046      0.924637
  28   7 2083.9233    0.7287  0.7021 10.1490  0.0000  0.0149   0.0129   0.0393    0.0447   0.0000   441.5313       1.89916       18.7368      0.454330     -0.301940      0.627187      0.855241       1.15226       1.23335       1.30619       1.31534       1.23013
  28   8 2252.8683    1.0484  0.8653 10.7241  0.0000  0.0166   0.0169   0.0442    0.0504   0.0000   440.6207       3.07432       13.2379      0.697158       1.38841       2.59803      0.905666       1.20129       1.32429       1.38834       1.37733       1.36490
  28   9 2415.4510    1.5007  0.9570 11.3405  0.0000  0.0178   0.0230   0.0470    0.0550   0.0000   439.7745       4.25631       17.4350       3.41302      -1.02049      0.610061      0.925141       1.31483       1.39999       1.47368       1.42470       1.46009
  28  10 2573.5032    1.8922  1.0851 12.0032 -0.0000  0.0201   0.0289   0.0511    0.0544   0.0000   439.7961       4.14688       14.8890       2.93367      -1.36186       4.59303       1.10360       1.58783       1.60605       1.81493       1.80200       1.74267
  28  11 2729.4811    2.6700  0.9607 12.4414  0.0000  0.0169   0.0401   0.0450    0.0580   0.0000   438.5283       5.07009       12.4634       3.44513      -2.76334      -1.59127      0.944137       1.30831       1.38577       1.47577       1.45202       1.41522
  28  12 2883.9110    3.3207  0.9117 12.9347  0.0000  0.0164   0.0505   0.0444    0.0608   0.0000   437.9171       7.26560       13.7327       2.48137      -1.78068       1.32068      0.955594       1.27350       1.39012       1.47950       1.48939       1.46772
  28  13 3036.4492    3.8182  0.9881 13.2587  0.0001  0.0178   0.0564   0.0463    0.0603   0.0000   439.5444       8.85343       14.1403       4.08568      -2.65707      0.759882       1.00809       1.41393       1.44755       1.57198       1.56811       1.51569
  28  14 3187.4484    3.8044  1.2718 13.2186  0.0000  0.0207   0.0521   0.0548    0.0590   0.0000   438.0806       11.9528       12.9035       7.37274      -2.54747      -1.19633       1.15193       1.59643       1.62779       1.80601       1.82082       1.73625
  28  15 3337.6273    3.3635  1.7972 12.9239  0.0000  0.0252   0.0398   0.0678    0.0496   0.0000   438.7907       14.4023       10.4030       5.34374      -2.63401       3.60177       1.37770       1.91270       2.07801       2.18626       2.21481       2.21498
  28  16 3487.0954    2.8014  2.5328 12.6055  0.0000  0.0317   0.0313   0.0880    0.0445   0.0000   441.2481       12.4671       8.94340       5.36825      -1.05721      -4.16186       1.75564       2.29943       2.54740       2.70068       2.70357       2.70459
  28  17 3636.0726    2.2539  3.6687 12.0765  0.0000  0.0389   0.0214   0.1106    0.0341   0.0000   440.7095       20.3219       10.0000       4.09199      -8.01864      -3.63223       2.14685       2.83574       3.22584       3.27789       3.46815       3.34155
  28  18 3784.8509    1.8642  5.5951 11.5004  0.0000  0.0510   0.0149   0.1416    0.0284   0.0000   443.8595       16.5336       7.97939       5.44582       7.27787      -1.83608       2.79137       3.69472       4.24400       4.28920       4.39173       4.29373
  28  19 3933.0274    1.5092  7.2240 11.2526  0.0000  0.0638   0.0124   0.1809    0.0259   0.0000   431.0199       24.0143       10.9341       5.27005      -5.13680      -2.19291       3.54180       4.64009       5.27336       5.52399       5.63520       5.51106
  28  20 4080.9054    1.2202  9.2889 11.0378  0.0000  0.0850   0.0111   0.2430    0.0254   0.0000   445.3576       37.8771       15.2514       13.1444       8.16792      -21.3420       4.54720       6.07777       6.84151       7.07158       7.18111       7.04232
  28  21 4228.8602    1.0121 11.6234 10.8935  0.0000  0.1120   0.0097   0.3232    0.0230   0.0000   441.6555       16.1553       15.0531       4.67082      -6.23592      -10.5610       6.04197       7.97163       9.04124       9.51117       9.35193       9.27576
  28  22 4376.3310    0.8223 13.7537 10.7437  0.0018  0.1483   0.0077   0.4025    0.0200   0.0000   433.6067       25.4069       35.1968      -4.86930       18.9116      -21.5043       7.87721       10.5898       11.6691       12.5966       12.2957       11.9560
  29   2 1135.1757    0.0499  0.0223  9.4426 -0.0018  0.0180   0.0090   0.0094    0.0181   0.0000   438.8427     -0.716836       21.0492      -1.63626      -2.66771       1.14168      0.976307      0.672202       1.49864       1.21689       1.20854       1.03589
  29   3 1359.7613    0.1046  0.0978  9.3686  0.0000  0.0086   0.0062   0.0192    0.0194   0.0000   441.1093     -0.518046       20.6471     0.0181879      -2.21657      0.390705      0.540856      0.667969      0.876838      0.911811      0.973326      0.776199
  29   4 1564.1335    0.2025  0.1756  9.4004  0.0000  0.0104   0.0073   0.0204    0.0220   0.0000   440.3951     -0.146881       19.3635      0.540853      -3.29254      0.638476      0.773689       1.00151       1.09592       1.23304       1.34917       1.42418
  29   5 1751.5571    0.3424  0.3315  9.5545  0.0000  0.0114   0.0086   0.0254    0.0285   0.0000   440.5837     -0.874680       16.4018       2.14866      -1.25794      -1.06259      0.573123      0.778416      0.830947      0.992026      0.893614      0.904430
  29   6 1930.2182    0.5285  0.4883  9.8129  0.0000  0.0123   0.0107   0.0310    0.0350   0.0000   440.0453       1.65775       19.2854       1.55504      -2.93202       1.08388      0.661457      0.915210      0.933878       1.03806       1.05199       1.01859
  29   7 2105.3600    0.7815  0.6975 10.2027  0.0000  0.0144   0.0132   0.0369    0.0435   0.0000   440.9302       2.81130       18.4469       1.65015     -0.191148     -0.160164      0.785494       1.00441       1.11148       1.24511       1.26406       1.22105
  29   8 2275.4445    1.1599  0.7704 10.7737  0.0000  0.0150   0.0186   0.0379    0.0499   0.0000   441.7425       1.45717       15.9444     -0.994638      0.674621      0.305596      0.807668       1.08458       1.15492       1.24687       1.26643       1.25512
  29   9 2439.1618    1.5873  1.1128 11.2411  0.0000  0.0188   0.0223   0.0499    0.0614   0.0000   439.6007       4.45056       15.8214       1.18132      -3.08384     -0.432055       1.02281       1.34235       1.46422       1.57898       1.58393       1.56557
  29  10 2598.7943    2.1064  1.0087 11.9090  0.0000  0.0172   0.0307   0.0464    0.0574   0.0000   439.9692       5.28378       14.8823       3.19894      -3.22454      -1.22916      0.967657       1.30005       1.43731       1.49441       1.53150       1.49664
  29  11 2756.2976    2.7238  0.9354 12.5260  0.0000  0.0164   0.0407   0.0439    0.0545   0.0000   438.3622       5.94253       15.3142       1.56632      0.539922      -2.46649      0.909750       1.18198       1.26830       1.33116       1.39979       1.36153
  29  12 2911.8306    3.2835  0.9909 13.0653  0.0000  0.0169   0.0494   0.0473    0.0587   0.0000   437.7633       8.47824       12.4652       4.44218      -5.02376       1.63514      0.950772       1.27389       1.35228       1.48917       1.54833       1.45809
  29  13 3065.1952    3.7443  1.0776 13.3407  0.0000  0.0187   0.0540   0.0493    0.0602   0.0000   438.4676       11.4779       14.4176       2.50214     -0.982695       2.09181       1.00352       1.37909       1.49278       1.55066       1.52873       1.52505
  29  14 3217.0539    3.6597  1.3257 13.1527  0.0000  0.0212   0.0488   0.0551    0.0571   0.0000   438.9490       13.2797       12.8388       7.32974      -2.54209      0.352454       1.08941       1.50221       1.61508       1.71370       1.74447       1.66523
  29  15 3367.9873    3.2035  1.9152 12.8477 -0.0000  0.0260   0.0366   0.0690    0.0433   0.0000   440.9662       13.4828       10.7767       6.14388      -5.09782      -8.12361       1.40839       1.87037       2.09626       2.19836       2.23020       2.24072
  29  16 3518.2832    2.6489  3.0731 12.3134  0.0000  0.0343   0.0259   0.0935    0.0380   0.0000   440.9604       16.1837       5.68742       2.16701       1.67414      -1.79127       1.82537       2.44367       2.76852       2.85845       2.91589       2.81269
  29  17 3667.9606    2.1725  4.5092 11.6543  0.0000  0.0417   0.0182   0.1185    0.0341   0.0000   442.1986       16.4852       13.4142       3.84334      0.953322       2.44635       2.26146       2.91610       3.26712       3.48337       3.46855       3.48113
  29  18 3817.2285    1.7509  5.9643 11.4467  0.0000  0.0548   0.0142   0.1516    0.0270   0.0000   440.6053       17.2310       21.1629       6.66513      -8.17064       5.79397       2.83162       3.86450       4.30803       4.43535       4.44656       4.36648
  29  19 3966.1373    1.4262  8.0055 11.1781  0.0000  0.0692   0.0116   0.1996    0.0243   0.0000   438.8612       16.4172       13.0193       2.96776      -10.7160       4.77545       3.69689       4.95971       5.59295       5.87759       5.90626       5.79162
  29  20 4114.6796    1.1625 10.1498 11.0015 -0.0012  0.0926   0.0105   0.2677    0.0235   0.0000   443.7924       13.6315       31.7675       9.30924       3.88902       4.83219       4.77538       6.47326       7.29382       7.57075       7.53179       7.48089
  29  21 4262.9526    0.9334 11.8928 10.8696  0.0002  0.1238   0.0092   0.3393    0.0220   0.0000   443.8414       20.8662       8.84441      -20.1062     -0.336039      -6.26708       6.16586       8.49253       9.29073       10.0016       9.95581       9.65795
  29  22 4410.6578    0.7800 13.7461 10.6840  0.0011  0.1498   0.0074   0.4037    0.0196   0.0000   408.7031       31.1375       6.55983      0.565503       11.0129      -10.1744       7.76567       10.1473       11.5280       12.3885       12.2397       12.0684
  29  23 4558.4667    0.6362 16.0141 10.4903 -0.0003  0.1942   0.0062   0.4951    0.0177   0.0000   453.6969       35.8595      -14.0429       28.6210      -17.3199      -23.3003       9.74248       13.1984       14.8564       15.5534       15.5018       15.2650
  30   3 1376.6181    0.1195  0.0675  9.3584  0.0000  0.0068   0.0070   0.0122    0.0189   0.0000   440.8732     -0.165901       19.5952      0.262609      -3.48369      0.682690      0.370832      0.431540      0.483286      0.589899      0.583717      0.505078
  30   4 1581.9129    0.1943  0.1801  9.4357  0.0000  0.0085   0.0068   0.0202    0.0215   0.0000   441.1279     -0.556402       18.7877      0.146476      -2.80817      0.150551      0.441094      0.563590      0.649298      0.715646      0.668271      0.696063
  30   5 1770.0759    0.3708  0.3350  9.6293  0.0000  0.0105   0.0089   0.0238    0.0275   0.0000   440.1820     -0.407250       19.0815     -0.413353      -3.48426    -0.0289989      0.596004      0.756656      0.881021      0.937797      0.950676       1.01571
  30   6 1949.9871    0.5655  0.5258  9.8058  0.0000  0.0138   0.0107   0.0292    0.0372   0.0000   441.4439      0.167867       20.5260     -0.149646    -0.0394693      -1.18714      0.696846       1.00078       1.09023       1.15112       1.22654       1.18886
  30   7 2126.3961    0.8097  0.7132 10.2264  0.0000  0.0151   0.0135   0.0367    0.0440   0.0000   440.0190     -0.201987       19.5715       1.63477      -1.92319     -0.234024      0.741134       1.05419       1.09899       1.18674       1.23246       1.18860
  30   8 2297.4106    1.1892  0.9392 10.9046 -0.0000  0.0173   0.0178   0.0443    0.0505   0.0000   440.3530       2.54749       16.3033       1.37585      -2.62219     -0.492661      0.872542       1.18437       1.30089       1.37157       1.37181       1.35184
  30   9 2462.3545    1.6181  1.0968 11.4522  0.0000  0.0190   0.0230   0.0494    0.0580   0.0000   440.6613       5.17735       15.9078       5.74758     -0.422820      0.478906       1.00244       1.35903       1.52614       1.59560       1.66413       1.60898
  30  10 2623.6354    2.1711  1.0304 12.1395  0.0000  0.0183   0.0313   0.0463    0.0548   0.0000   441.5269       5.66182       16.3733       2.18634     -0.864694       1.06260      0.952700       1.28496       1.40491       1.49019       1.45354       1.43224
  30  11 2782.6632    2.8808  0.9457 12.5383  0.0000  0.0162   0.0417   0.0423    0.0555   0.0000   441.5007       7.24651       14.6255     -0.934702      -4.65104     -0.455289      0.838190       1.12046       1.20822       1.32821       1.32138       1.25126
  30  12 2939.3473    3.3687  0.9446 13.1327  0.0000  0.0169   0.0501   0.0428    0.0527   0.0000   439.9938       8.68643       14.0755       4.02595       1.09523      -2.97218      0.879351       1.16897       1.26560       1.35790       1.34054       1.32097
  30  13 3093.6241    3.8796  1.1529 13.3447  0.0000  0.0193   0.0539   0.0521    0.0643   0.0000   439.8900       10.3253       15.6102       3.91543      -1.92718      -4.01390       1.00103       1.39175       1.51223       1.54446       1.62277       1.56759
  30  14 3246.2745    3.6613  1.4313 13.3615  0.0000  0.0217   0.0476   0.0610    0.0479   0.0000   440.2103       9.73868       17.9262       2.24301      -1.42924       2.27268       1.17770       1.60018       1.73781       1.90838       1.91931       1.89481
  30  15 3397.9802    3.1505  2.1203 12.6055  0.0001  0.0263   0.0325   0.0698    0.0424   0.0000   441.0328       16.4743       11.7462       2.98555      0.235073      -5.31930       1.36680       1.82115       2.00126       2.13256       2.14726       2.13752
  30  16 3549.1205    2.5075  3.2734 12.2249  0.0000  0.0350   0.0228   0.0962    0.0339   0.0000   434.3198       15.5514       13.0601       9.72215      -5.25596      -4.12684       1.76622       2.42060       2.69458       2.81092       2.84324       2.81914
  30  17 3699.6462    2.0680  4.6722 11.7311  0.0000  0.0441   0.0173   0.1219    0.0304   0.0000   436.9522       18.5997       18.5751       1.44552      -3.58040      0.894878       2.24674       2.99317       3.34487       3.56589       3.57836       3.46079
  30  18 3849.4689    1.7220  6.5340 11.3021  0.0000  0.0555   0.0132   0.1551    0.0269   0.0000   439.8087       19.5155       21.5020       12.1751       2.33487      -2.86597       2.91512       3.81629       4.32175       4.50122       4.57826       4.53661
  30  19 3998.8404    1.3692  8.3136 11.1209  0.0000  0.0718   0.0110   0.2048    0.0239   0.0000   443.2822       21.9683       3.88017       9.94739       4.46031      -1.42939       3.65498       4.86230       5.58363       5.76114       5.89935       5.86832
  30  20 4148.0805    1.1097  9.7016 11.0057 -0.0001  0.0899   0.0102   0.2584    0.0229   0.0000   436.9630       13.5336       17.5929      0.547981       7.71224     -0.154819       4.54704       6.01890       6.84246       7.23611       7.18394       7.07833
  30  21 4296.5169    0.9056 12.3257 10.8290  0.0000  0.1248   0.0085   0.3494    0.0209   0.0000   428.9885       20.0566       1.88774       4.07242      -2.32057      -14.0662       6.09168       8.21988       9.37201       9.77776       9.73053       9.52005
  30  22 4445.1471    0.7573 14.4535 10.6545 -0.0002  0.1546   0.0069   0.4150    0.0187   0.0000   445.2928       14.4722       30.1231      -7.73282       8.93654      0.501267       7.79018       10.2939       11.5960       12.3508       12.2201       12.1992
  30  23 4593.5937    0.6084 16.4990 10.4635 -0.0003  0.1983   0.0059   0.5138    0.0168   0.0000   418.8410       23.8525       13.9589      -15.0542    -0.0243107      -18.7497       9.66917       13.0054       14.6196       15.7164       15.3140       15.1899
  31   3 1393.1463    0.1234  0.0956  9.3538  0.0000  0.0094   0.0062   0.0149    0.0189   0.0000   441.4045     -0.213344       19.7705      0.876056      -1.93411     -0.942853      0.500269      0.609013      0.799781       1.02284      0.951058      0.854526
  31   4 1599.3349    0.2246  0.1957  9.4451  0.0000  0.0084   0.0072   0.0193    0.0218   0.0000   440.8677     -0.423967       19.6422       1.11081      -2.84845      -1.38118      0.445072      0.559633      0.639160      0.667358      0.701873      0.694224
  31   5 1788.2618    0.3834  0.4020  9.6117  0.0000  0.0116   0.0085   0.0283    0.0296   0.0000   440.4817     -0.911251       19.9017      0.760168      -2.69662     -0.208021      0.562560      0.772136      0.867570      0.926263      0.912805      0.862785
  31   6 1969.4597    0.5990  0.5187  9.9086  0.0002  0.0120   0.0112   0.0294    0.0368   0.0000   439.6003      0.574424       19.5067     -0.189078     -0.645168       2.08930      0.663316      0.838050      0.941088      0.974058      0.995632      0.963770
  31   7 2147.0587    0.8708  0.7545 10.3158  0.0000  0.0146   0.0138   0.0378    0.0457   0.0000   440.4377      0.282163       19.6331       1.33963      -3.75853      -3.58794      0.732491      0.994693       1.10296       1.13928       1.21605       1.19162
  31   8 2319.0178    1.2643  0.8837 11.0619 -0.0003  0.0163   0.0191   0.0417    0.0489   0.0000   440.6063       2.21352       16.5057      0.959867      0.649015     -0.521972      0.809548       1.12233       1.15581       1.25860       1.33157       1.22391
  31   9 2485.1254    1.7054  1.1075 11.4862  0.0000  0.0180   0.0235   0.0482    0.0572   0.0000   439.0124       2.70350       16.0294     -0.481629      0.125432       1.46845      0.928657       1.19819       1.33763       1.40655       1.47527       1.42830
  31  10 2647.9578    2.2281  1.0060 12.3026  0.0000  0.0172   0.0324   0.0466    0.0525   0.0000   438.5343       5.80600       16.1771     -0.498482      -3.43873      0.781140      0.924499       1.21729       1.35072       1.38808       1.46272       1.45693
  31  11 2808.5319    2.8780  1.1068 12.6192  0.0000  0.0180   0.0394   0.0480    0.0574   0.0000   439.9349       5.61352       14.5578       2.00362     -0.571965      -1.31682      0.928352       1.25711       1.34863       1.39687       1.47908       1.45092
  31  12 2966.3485    3.6162  0.9513 13.0961  0.0000  0.0160   0.0517   0.0411    0.0558   0.0000   440.0808       7.21649       16.5417       3.43399      -3.82240      0.562062      0.837358       1.11813       1.21500       1.31729       1.32322       1.25497
  31  13 3121.5821    3.8172  1.2146 13.3412  0.0000  0.0196   0.0513   0.0519    0.0597   0.0000   440.6198       11.1239       17.9076       1.78498     -0.149754       2.78820      0.971691       1.35214       1.42496       1.53826       1.53738       1.45598
  31  14 3275.1211    3.5666  1.4550 13.2588  0.0000  0.0218   0.0455   0.0597    0.0510   0.0000   439.7391       12.0077       11.9472       4.44498      0.663496      -1.20881       1.12876       1.54825       1.64107       1.74547       1.84748       1.77876
  31  15 3427.7141    2.9824  2.1582 12.7744  0.0000  0.0270   0.0312   0.0733    0.0376   0.0000   440.8803       16.2981       9.23892      -2.00608       2.82339       2.76350       1.37102       1.84476       2.06986       2.11297       2.20027       2.13860
  31  16 3579.5513    2.4171  3.5998 12.1271 -0.0001  0.0357   0.0204   0.1013    0.0308   0.0000   439.7943       17.7167       12.7760       1.32413       4.27231      -2.80597       1.76318       2.37616       2.70507       2.81800       2.88300       2.82000
  31  17 3730.7698    2.0107  5.0820 11.6283  0.0000  0.0452   0.0158   0.1266    0.0291   0.0000   438.6467       16.6611       11.7389       7.89455      -7.63417      -2.89639       2.23608       2.99279       3.36111       3.45588       3.57298       3.53577
  31  18 3881.1484    1.6547  6.9861 11.2583  0.0000  0.0581   0.0122   0.1621    0.0253   0.0000   439.0159       25.6854       22.4685       12.6364      -6.41812      -17.7817       2.83307       3.82174       4.31183       4.43614       4.58506       4.54234
  31  19 4031.4895    1.3089  9.0500 11.0840  0.0000  0.0773   0.0104   0.2213    0.0231   0.0000   432.9666       13.2729       6.69396       9.38815      -5.48513      -5.05105       3.77839       5.12006       5.73526       6.06370       6.16669       6.01277
  31  20 4181.3157    1.0799 11.5297 10.9769 -0.0004  0.1050   0.0093   0.3019    0.0217   0.0000   436.5738       15.3069       24.1127       10.5050      -18.7026       6.38578       5.04498       6.74398       7.74969       8.05284       8.02012       7.89703
  31  21 4330.7878    0.8894 13.1626 10.8074  0.0000  0.1287   0.0078   0.3599    0.0197   0.0000   434.5023       16.2306       13.6609       10.0945     -0.548259      -27.6324       6.22935       8.34295       9.32220       10.0068       9.99983       9.77499
  31  22 4479.3874    0.7098 15.3235 10.6210 -0.0009  0.1702   0.0063   0.4432    0.0178   0.0000   426.6072       22.5941       32.5122      -12.2141      -22.6501      -4.07644       8.00931       10.8638       12.2106       13.0920       12.9368       12.8544
  32   3 1409.4164    0.1246  0.1126  9.3959  0.0000  0.0079   0.0060   0.0177    0.0189   0.0000   440.3906      0.258717       19.9511      0.546387      -2.59440     0.0286228      0.409632      0.602599      0.632577      0.674534      0.664270      0.664876
  32   4 1616.4441    0.2336  0.2431  9.3946  0.0000  0.0096   0.0067   0.0221    0.0227   0.0000   440.7692     -0.763536       20.4669    -0.0251430      -3.23097   -0.00642932      0.471552      0.566503      0.617102      0.759001      0.669348      0.681065
  32   5 1806.1424    0.4043  0.4189  9.5142  0.0000  0.0112   0.0086   0.0284    0.0308   0.0000   440.8397      0.580416       20.2651      -1.18374      -2.49707      0.563226      0.609789      0.809728      0.906069      0.900053      0.933695      0.942314
  32   6 1988.6492    0.6288  0.5972  9.7752 -0.0001  0.0130   0.0109   0.0312    0.0405   0.0000   441.0760      0.173942       20.3768      -1.32567      -2.40786      0.681447      0.626555      0.835280      0.931668      0.988747       1.08379       1.02783
  32   7 2167.3642    0.8682  0.8310 10.3483 -0.0000  0.0159   0.0133   0.0398    0.0454   0.0000   439.5842      0.384634       17.5748     -0.319374      -3.70990      -1.12116      0.710247       1.00027       1.07541       1.13443       1.12844       1.11251
  32   8 2340.1376    1.3530  0.9407 10.9647  0.0000  0.0160   0.0194   0.0419    0.0541   0.0000   440.7656       2.83359       18.3825     -0.578521     -0.275854     0.0275426      0.789303       1.04159       1.14997       1.25510       1.30662       1.29246
  32   9 2507.4009    1.8084  1.0475 11.7975 -0.0001  0.0179   0.0256   0.0472    0.0509   0.0000   442.3125       3.11812       18.8902       1.62010      -4.24107      -4.31367      0.865975       1.23060       1.31476       1.40104       1.44081       1.38248
  32  10 2671.8543    2.3776  1.1879 12.1983 -0.0002  0.0192   0.0318   0.0511    0.0581   0.0000   441.2723       4.11698       17.3634       2.41979      -2.42357     -0.833990      0.910309       1.29290       1.37702       1.53205       1.50620       1.48252
  32  11 2833.8981    3.0520  0.9705 12.7413  0.0000  0.0160   0.0431   0.0434    0.0550   0.0000   439.3419       7.79505       14.5699      0.751499      -2.47852      -3.80083      0.819006       1.07062       1.15997       1.25785       1.29786       1.33376
  32  12 2992.9286    3.7570  0.9233 13.2431  0.0000  0.0158   0.0537   0.0404    0.0524   0.0000   439.5503       7.04057       14.5525       3.17870      -2.22746      -1.23934      0.781252       1.05619       1.16046       1.22751       1.26631       1.18401
  32  13 3149.1767    3.8686  1.2749 13.2341  0.0000  0.0194   0.0495   0.0524    0.0543   0.0000   438.5566       9.50633       13.9161       3.26188      -2.70953      -2.99960      0.901938       1.28235       1.36413       1.45099       1.45856       1.47282
  32  14 3303.6180    3.5782  1.6069 13.0505  0.0000  0.0220   0.0412   0.0605    0.0493   0.0000   438.3288       14.5387       14.4189       1.76602     0.0817506      -2.01739       1.06053       1.44716       1.57814       1.69967       1.76107       1.70027
  32  15 3457.0195    2.8238  2.5057 12.5154  0.0002  0.0286   0.0268   0.0792    0.0343   0.0000   441.8614       15.5781       5.97834       6.44280       4.28123       1.04623       1.34063       1.84869       2.02552       2.14996       2.24386       2.17956
  32  16 3609.7749    2.3205  3.7566 12.0417 -0.0002  0.0366   0.0190   0.1017    0.0288   0.0000   438.6646       18.2069       10.9228       7.60636      -1.57352       2.54463       1.75975       2.43451       2.64974       2.83366       2.92953       2.90470
  32  17 3761.6583    1.9193  5.3559 11.5532  0.0001  0.0466   0.0145   0.1319    0.0268   0.0000   436.0995       12.9780       15.5087       6.35468       4.73982       2.60619       2.24169       2.94594       3.37901       3.46611       3.58725       3.52009
  32  18 3912.8420    1.5551  7.2334 11.2368  0.0000  0.0607   0.0116   0.1691    0.0239   0.0000   434.2167       22.1841       18.2361       3.67443       1.60365      -1.75753       2.90184       3.89822       4.40640       4.61209       4.74102       4.62217
  32  19 4063.6107    1.2668  9.2585 11.0828 -0.0000  0.0798   0.0102   0.2284    0.0220   0.0000   439.8376       24.0658       10.8691      -2.92622     -0.739829       9.01962       3.78629       5.03189       5.65363       6.02990       6.07564       6.02250
  32  20 4213.8565    1.0182 11.2732 10.9261  0.0012  0.1073   0.0089   0.2973    0.0210   0.0000   447.2266       19.2077       16.9011      -1.28146      0.796844       10.1550       5.04621       6.74048       7.60859       8.00536       8.19322       8.02022
  32  21 4363.7098    0.8088 13.4770 10.7813  0.0018  0.1438   0.0073   0.3843    0.0188   0.0000   444.3799       49.1617     0.0744306      -1.51037       10.9901      -5.83267       6.53352       8.91198       10.1321       10.7082       10.6234       10.7440
  32  22 4513.1891    0.6832 16.2037 10.5508  0.0034  0.1806   0.0060   0.4616    0.0168   0.0000   438.4414      -7.38761       46.7100     -0.155987       2.76379      -13.5500       8.26981       11.2492       12.5480       13.4226       13.5364       13.2553
  33   2 1193.8681    0.0646  0.0367  9.3757  0.0003  0.0075   0.0059   0.0126    0.0171   0.0000   440.7799      0.284695       20.7080     -0.545221      -3.34056      0.527647      0.392824      0.435352      0.567064      0.699498      0.876055      0.841513
  33   4 1633.2178    0.2461  0.2205  9.4338  0.0000  0.0084   0.0071   0.0192    0.0218   0.0000   441.6517     0.0223933       20.2655     -0.538790      -2.60134     -0.304225      0.411039      0.560815      0.638460      0.733663      0.659710      0.663449
  33   5 1823.8405    0.4145  0.4162  9.6103 -0.0002  0.0112   0.0086   0.0272    0.0297   0.0000   440.8646     -0.452187       19.2981      -1.08109      -1.79361      0.335015      0.562592      0.770195      0.844508      0.901001      0.881995      0.826783
  33   6 2007.6718    0.6310  0.5886  9.9519  0.0002  0.0131   0.0110   0.0315    0.0370   0.0000   441.4218      -1.22280       18.6143      0.613134     -0.529923       1.00102      0.617027      0.850670      0.882890      0.994365       1.04627       1.04365
  33   7 2187.3885    0.9512  0.8769 10.3872 -0.0000  0.0155   0.0140   0.0402    0.0495   0.0000   440.2450       1.06177       20.5771      0.681042      -3.48462      -1.00653      0.743313      0.980821       1.08219       1.16822       1.24955       1.20255
  33   8 2360.8970    1.3519  0.9993 11.1392  0.0000  0.0168   0.0190   0.0450    0.0495   0.0000   440.9024       3.13447       16.1484      0.554999      -1.40204     -0.292493      0.802820       1.09746       1.15147       1.29995       1.32325       1.29436
  33   9 2529.2628    1.9012  1.1453 11.7499  0.0000  0.0184   0.0253   0.0486    0.0552   0.0000   440.3010       5.21519       17.3942       2.19722      -1.03465       1.07882      0.891614       1.21725       1.36575       1.42503       1.45296       1.46937
  33  10 2695.1669    2.6292  1.0037 12.1941 -0.0008  0.0161   0.0354   0.0415    0.0589   0.0000   442.8586       7.80468       15.3379     -0.121511      -2.58127       1.05142      0.778802       1.05507       1.12929       1.21514       1.26079       1.28806
  33  11 2858.7468    3.2087  0.9724 12.8686  0.0000  0.0161   0.0443   0.0422    0.0537   0.0000   439.7961       7.40055       15.5585       2.04341      -1.83683     0.0598052      0.774059       1.07557       1.14349       1.22538       1.33200       1.23979
  33  12 3019.0112    3.7228  1.0312 13.2496  0.0001  0.0168   0.0512   0.0442    0.0540   0.0000   441.3460       7.09959       15.0772       2.23546    -0.0391932      -1.70403      0.799113       1.08305       1.19393       1.25321       1.27889       1.23767
  33  13 3176.3256    3.8682  1.1491 13.5026  0.0000  0.0191   0.0526   0.0482    0.0538   0.0000   438.6292       11.1979       14.3938       3.79945      -1.29523      -1.16320      0.947173       1.33224       1.42331       1.52315       1.50473       1.50994
  33  14 3331.7278    3.4307  1.8677 12.8585  0.0000  0.0231   0.0365   0.0637    0.0458   0.0000   440.8519       8.28666       12.0869       4.57393      -1.19831     -0.674637       1.10829       1.48703       1.62367       1.78531       1.77165       1.80087
  33  15 3486.0865    2.7231  2.7497 12.5157 -0.0000  0.0302   0.0250   0.0823    0.0323   0.0000   441.1868       11.8426       12.6849       5.94357       2.96233      -2.49860       1.40619       1.88303       2.09671       2.17908       2.31251       2.22891
  33  16 3639.4970    2.2654  4.1772 11.8884  0.0000  0.0376   0.0173   0.1052    0.0275   0.0000   443.8825       16.9927       14.6207     -0.936174      0.343392       4.31772       1.76372       2.40931       2.61714       2.82851       2.89399       2.87816
  33  17 3792.1970    1.8309  5.7074 11.5589 -0.0000  0.0488   0.0137   0.1391    0.0248   0.0000   443.6593       22.3362       17.1507       8.93922      -5.17163      -5.17482       2.32438       3.11545       3.42532       3.67560       3.74465       3.70414
  33  18 3944.0946    1.4955  7.8091 11.1737 -0.0000  0.0638   0.0108   0.1809    0.0229   0.0000   434.1059       19.5158       20.2229       10.4065      -7.23291      -12.8037       2.90690       3.93690       4.45140       4.69109       4.78655       4.77872
  33  19 4095.4848    1.2241 10.0320 11.0298  0.0004  0.0851   0.0098   0.2445    0.0218   0.0000   443.7496       23.0006       25.5085       14.4477      -6.97217      -5.09882       3.94002       5.27325       5.99705       6.38008       6.45751       6.40978
  33  20 4246.5737    0.9487 11.5988 10.9408 -0.0004  0.1140   0.0087   0.3146    0.0204   0.0000   434.6426       30.3661       5.32538       5.77868      -11.1737      -3.42183       5.19765       6.88985       7.85984       8.25242       8.52463       8.47233
  33  21 4396.7950    0.7554 13.5065 10.7534  0.0000  0.1480   0.0072   0.3970    0.0188   0.0000   432.2398       4.92814       23.4149       30.9057      -4.63046      -12.3755       6.60668       8.90293       10.0592       10.6811       10.7439       10.6788
  33  22 4546.3205    0.6110 15.6074 10.5405 -0.0056  0.1909   0.0059   0.4826    0.0170   0.0000   437.4990       12.4956       14.4081      -2.29640       7.09077      -13.8308       8.52185       11.5821       13.0728       13.8386       13.9088       13.7612
  34   2 1207.9919    0.0652  0.0511  9.3932  0.0000  0.0096   0.0058   0.0140    0.0170   0.0000   441.1153     -0.150610       19.7655      0.642841      -1.77980     -0.249397      0.419425      0.615126      0.652699      0.669279      0.724277      0.657236
  34   3 1441.1681    0.1320  0.0957  9.3600 -0.0013  0.0068   0.0062   0.0152    0.0181   0.0000   441.0793     -0.377952       20.1703    -0.0317564      -2.66544    -0.0973029      0.294733      0.374353      0.485247      0.519844      0.535038      0.548969
  34   4 1649.7323    0.2583  0.2500  9.4358  0.0000  0.0096   0.0070   0.0209    0.0226   0.0000   440.4792     -0.396834       19.5714      0.769973      -3.59091      -1.03766      0.408866      0.569286      0.585016      0.660277      0.642653      0.661639
  34   5 1841.2701    0.4453  0.3819  9.7014  0.0000  0.0103   0.0093   0.0236    0.0287   0.0000   441.2294       1.15074       20.1273    -0.0998352      -2.24489     -0.811409      0.499056      0.687693      0.764524      0.830283      0.835342      0.831916
  34   6 2026.3754    0.6769  0.6318 10.0255  0.0000  0.0131   0.0113   0.0328    0.0381   0.0000   440.7090      0.118354       19.4836      0.119012      -2.08866       1.74757      0.627991      0.873074      0.952602      0.984322       1.01394       1.04877
  34   7 2207.0751    1.0238  0.8280 10.4425  0.0000  0.0147   0.0148   0.0370    0.0476   0.0000   440.3789       2.33461       20.0746      0.602568      -2.80616    -0.0388424      0.687922      0.893993      0.984534       1.08228       1.11548       1.10778
  34   8 2381.3229    1.4351  1.0290 11.1963  0.0000  0.0167   0.0195   0.0443    0.0501   0.0000   439.2760       3.60832       18.8491      0.909345     -0.819723      -1.94456      0.771826       1.01901       1.12450       1.25947       1.23108       1.25460
  34   9 2550.7931    1.9467  1.1268 11.8730  0.0000  0.0182   0.0261   0.0477    0.0538   0.0000   440.6299       3.17966       17.4231       1.66534      -2.26314     -0.308868      0.817193       1.14498       1.20786       1.27870       1.34964       1.31124
  34  10 2718.1288    2.5659  1.0825 12.3562 -0.0001  0.0169   0.0341   0.0453    0.0550   0.0000   443.7845       4.77433       16.7662       1.07856      -4.05557      -1.35843      0.805598       1.07221       1.18613       1.30004       1.33289       1.29686
  34  11 2883.1354    3.3738  0.9777 12.9282  0.0000  0.0157   0.0459   0.0418    0.0545   0.0000   439.8336       7.64838       17.4735       2.02228     -0.970945      -1.25780      0.748258       1.00584       1.09307       1.17861       1.25200       1.22146
  34  12 3044.6692    3.9775  1.0590 13.1434 -0.0000  0.0163   0.0522   0.0435    0.0584   0.0000   439.8921       10.3081       16.9791       1.73693      -1.96119       1.26832      0.774624       1.04640       1.15190       1.22079       1.23198       1.22660
  34  13 3203.1237    3.9549  1.2297 13.2487 -0.0000  0.0187   0.0498   0.0490    0.0573   0.0000   440.0747       10.3292       15.0204       2.98838      -3.34531     -0.988886      0.835603       1.18249       1.25124       1.35462       1.38577       1.33898
  34  14 3359.5348    3.2891  1.9580 12.9062  0.0000  0.0239   0.0339   0.0643    0.0399   0.0000   440.4371       10.4736       14.4937       2.39400     -0.912800      -3.76037       1.08769       1.45284       1.62066       1.70220       1.72137       1.72717
  34  15 3514.7704    2.7160  2.9830 12.3614  0.0000  0.0310   0.0233   0.0835    0.0326   0.0000   442.3673       11.3181       7.10546       4.03500      0.429180       1.05629       1.36486       1.87092       2.10903       2.17469       2.22993       2.17375
  34  16 3669.0282    2.1460  4.6701 11.7543  0.0000  0.0401   0.0155   0.1108    0.0259   0.0000   440.0394       16.4045       15.3185       9.00817     -0.451592      -3.77408       1.83261       2.44935       2.77731       2.93897       2.90819       2.93516
  34  17 3822.4909    1.7673  6.3430 11.4686  0.0000  0.0517   0.0125   0.1458    0.0231   0.0000   438.9255       20.2595       16.0542       5.05724      -1.17695      -3.04359       2.33416       3.12416       3.54263       3.76049       3.84209       3.79798
  34  18 3974.9423    1.4569  8.4224 11.1291  0.0000  0.0667   0.0103   0.1900    0.0222   0.0000   435.4875       22.3910       20.0353      -2.91332      -9.18688       3.97774       2.99069       4.06019       4.56700       4.88203       4.96563       4.86519
  34  19 4126.9946    1.1476  9.8089 11.0274 -0.0003  0.0861   0.0091   0.2457    0.0207   0.0000   433.4343       12.5962       10.4929       12.9701       9.80024      -8.43230       3.82553       5.08719       5.77878       6.03957       6.14311       6.12105
  34  20 4278.2016    0.9282 12.3382 10.9003  0.0001  0.1203   0.0077   0.3269    0.0192   0.0000   438.9936       17.6333       1.65860     -0.698982       4.78478      -5.25473       5.25224       7.05967       8.02709       8.49884       8.51822       8.52156
  35   3 1456.6232    0.1501  0.1173  9.3233  0.0000  0.0072   0.0061   0.0154    0.0184   0.0000   441.2894     -0.685908       19.9251     -0.450808      -2.03613    -0.0124473      0.352494      0.484753      0.617589      0.554406      0.551519      0.568630
  35   4 1665.9763    0.2675  0.2522  9.4573  0.0000  0.0092   0.0070   0.0200    0.0226   0.0000   442.2823     -0.151282       19.7128      -1.19353      -2.45622    -0.0429560      0.408548      0.538097      0.640210      0.667704      0.668942      0.689385
  35   5 1858.4626    0.4610  0.4958  9.6725 -0.0000  0.0127   0.0086   0.0275    0.0317   0.0000   441.1185     -0.735698       19.2233       1.73439      -2.86926      -1.15248      0.541241      0.759379      0.845294      0.894265      0.895230      0.911423
  35   6 2044.8768    0.7413  0.6125 10.0184  0.0000  0.0125   0.0121   0.0305    0.0398   0.0000   441.2674       1.30629       19.0560      0.795263      -2.39241      -1.35196      0.552114      0.751546      0.804723      0.876967      0.877322      0.872511
  35   7 2226.4567    1.0449  0.8947 10.5643  0.0000  0.0151   0.0147   0.0393    0.0476   0.0000   440.5208       2.36130       20.7457       1.76852      -3.01632      -2.28086      0.694624      0.924363       1.00969       1.08608       1.16624       1.11944
  35   8 2401.3943    1.4973  1.0059 11.2957  0.0000  0.0168   0.0200   0.0426    0.0511   0.0000   441.0659       3.44530       19.0099       1.31174      -1.99750      0.474293      0.713965      0.990186       1.10818       1.18394       1.21416       1.20856
  35   9 2571.9469    2.0339  1.1457 12.0346  0.0000  0.0183   0.0268   0.0468    0.0503   0.0000   439.3146       4.19647       19.4019       3.05035      -1.79684      -1.69595      0.857990       1.14830       1.30141       1.37824       1.46663       1.39239
  35  10 2740.6867    2.6993  1.0632 12.4383  0.0002  0.0167   0.0350   0.0432    0.0536   0.0000   440.8958       6.42676       18.6553       1.04621     -0.262717     -0.340665      0.738677       1.02878       1.07823       1.20289       1.20686       1.21153
  35  11 2907.0256    3.4382  1.0558 13.0680  0.0000  0.0168   0.0456   0.0444    0.0537   0.0000   439.5111       6.29740       18.2204       5.72978      -2.28817      -2.76437      0.734373       1.01340       1.09503       1.19008       1.22989       1.18251
  35  12 3069.8573    3.9339  1.1639 13.2895 -0.0001  0.0174   0.0504   0.0476    0.0564   0.0000   439.7941       7.11673       19.5720       4.50410      -1.76900     -0.580229      0.786129       1.05530       1.13871       1.20410       1.27593       1.25476
  35  13 3229.4536    3.7706  1.4657 13.2043  0.0000  0.0202   0.0437   0.0553    0.0450   0.0000   441.3764       9.40024       13.5501       1.50703      -1.62071      -1.36064      0.902979       1.26813       1.33991       1.45491       1.50230       1.46969
  35  14 3386.9751    3.1700  2.0570 12.8968  0.0000  0.0245   0.0322   0.0674    0.0358   0.0000   440.3444       14.3275       15.2696       5.34283       8.22054      -5.19454       1.09726       1.45765       1.64383       1.70445       1.80588       1.75965
  35  15 3543.1212    2.5374  3.3870 12.3404  0.0000  0.0335   0.0213   0.0922    0.0292   0.0000   445.4755       14.9875       5.54949       2.67561       4.19646       2.51183       1.44983       1.96014       2.20212       2.30847       2.33894       2.33585
  35  16 3698.2509    2.0855  4.6689 11.8190  0.0000  0.0411   0.0155   0.1114    0.0251   0.0000   441.7704       14.5400       11.9091       3.05597    -0.0778474      -2.81928       1.78492       2.40982       2.71599       2.84006       2.97025       2.90198
  35  17 3852.4037    1.6489  6.5502 11.4823  0.0000  0.0547   0.0120   0.1537    0.0222   0.0000   437.6869       16.5751       14.8418      0.274611      -7.37320       2.23612       2.35590       3.14969       3.54638       3.78790       3.86502       3.81886
  35  18 4005.7038    1.3598  8.8866 11.1874  0.0000  0.0734   0.0100   0.2065    0.0208   0.0000   439.1912       15.2223       14.6403      -1.10136       6.14774      -4.07796       3.14744       4.26672       4.78313       5.15043       5.26532       5.22450
  35  19 4158.1758    1.1502 11.1762 10.9767  0.0008  0.0969   0.0084   0.2634    0.0199   0.0000   438.9953       31.6853       13.2296       5.98401       6.95878    -0.0979496       4.04633       5.59474       6.25476       6.63163       6.70431       6.66413
  35  20 4310.0246    0.9164 13.6814 10.8427 -0.0000  0.1316   0.0069   0.3419    0.0180   0.0000   438.1319       10.7579       13.8668      -5.50855      -19.6378      -11.8138       5.50753       7.47512       8.50629       9.01773       9.14591       9.11272
  36   2 1235.6487    0.0794  0.0608  9.3640  0.0000  0.0084   0.0056   0.0150    0.0167   0.0000   441.1086     -0.355958       20.0315     -0.787737      -3.75405      -1.15794      0.310862      0.578918      0.615512      0.452886      0.682768      0.559358
  36   3 1471.8410    0.1606  0.1221  9.3583  0.0004  0.0062   0.0062   0.0145    0.0185   0.0000   441.8241    -0.0666926       19.7851      0.674741      -2.42163    -0.0640161      0.311432      0.399075      0.481113      0.485790      0.539786      0.483663
  36   4 1681.9153    0.2925  0.2752  9.4538  0.0000  0.0085   0.0072   0.0219    0.0232   0.0000   441.2472     -0.441345       19.7687      0.502337      -1.45929       1.25278      0.384935      0.494444      0.538704      0.562771      0.619347      0.598901
  36   5 1875.4442    0.4954  0.4879  9.6644  0.0000  0.0110   0.0091   0.0280    0.0325   0.0000   441.3665      0.706293       20.7305      0.387975      -1.29234      0.698281      0.499825      0.647721      0.745971      0.796057      0.814372      0.794565
  36   6 2063.1108    0.7491  0.6829 10.0643  0.0000  0.0128   0.0115   0.0328    0.0396   0.0000   440.6401       1.58318       21.4545     -0.211431      -4.69854      -2.31394      0.560271      0.743168      0.856551      0.875538      0.930362      0.919199
  36   7 2245.5771    1.0864  0.8924 10.6898  0.0000  0.0152   0.0152   0.0395    0.0462   0.0000   440.4625       1.72763       18.1285      0.650332      -3.22356      0.159434      0.668429      0.920706       1.00484       1.07102       1.07660       1.09278
  36   8 2421.2316    1.5962  1.0736 11.3714  0.0000  0.0168   0.0209   0.0445    0.0526   0.0000   442.0259       1.25204       20.6538       3.10813      -2.94716      -1.56038      0.727570      0.978653       1.07077       1.16187       1.19997       1.17868
  36   9 2592.8462    2.1065  1.2252 11.8552  0.0005  0.0181   0.0261   0.0493    0.0550   0.0000   440.8554       5.74981       19.2613       2.00483      -3.65386       3.03535      0.800951       1.08165       1.18676       1.27554       1.31735       1.29357
  36  10 2762.9011    2.7584  1.0502 12.7422 -0.0001  0.0166   0.0367   0.0446    0.0472   0.0000   440.7684       4.94351       18.8739       1.00062      -1.61013      -1.04659      0.703436      0.962625       1.05035       1.13870       1.17954       1.16013
  36  11 2930.4886    3.5451  1.0500 13.0520  0.0000  0.0161   0.0459   0.0424    0.0516   0.0000   442.4458       5.86699       17.3289       1.78383     -0.690491     -0.307036      0.698209      0.966050       1.02932       1.11047       1.13037       1.11202
  36  12 3094.5715    3.9394  1.1495 13.4819  0.0000  0.0178   0.0506   0.0468    0.0506   0.0000   441.7199       10.1440       15.4044       5.24306      -1.64139      0.385071      0.767172       1.04689       1.13128       1.23062       1.24772       1.27562
  36  13 3255.3828    3.6974  1.4578 13.1991  0.0001  0.0196   0.0428   0.0555    0.0442   0.0000   439.8195       13.2053       14.8299       1.17376      -1.20213     -0.500741      0.857426       1.17309       1.26456       1.38358       1.43681       1.41370
  36  14 3414.0620    3.1224  2.1860 12.6527 -0.0000  0.0242   0.0294   0.0669    0.0354   0.0000   440.6591       13.2565       11.0825       3.56028       5.06132      -2.50824       1.06129       1.43029       1.62888       1.71429       1.78430       1.76684
  36  15 3571.1899    2.4502  3.6360 12.1600  0.0000  0.0335   0.0194   0.0926    0.0286   0.0000   442.3429       16.3616       12.3314       2.42397      0.122964      0.311771       1.45479       1.97253       2.22455       2.32909       2.42271       2.39712
  36  16 3727.1305    1.9804  5.1157 11.7212  0.0000  0.0428   0.0143   0.1197    0.0237   0.0000   438.9899       10.4759       18.7927       1.51271     -0.872042      -6.43732       1.85109       2.46859       2.74890       2.93262       3.01237       2.98296
  36  17 3881.9652    1.5825  7.2637 11.3791 -0.0001  0.0576   0.0112   0.1660    0.0216   0.0000   436.0723       15.3177       13.2221       10.6131      -2.03456      -7.64074       2.50035       3.27306       3.81360       3.96177       4.10555       4.10570
  36  18 4036.0002    1.3051  8.8786 11.1943 -0.0002  0.0736   0.0099   0.2093    0.0207   0.0000   437.9565       17.8586       29.9094       5.19881      -5.46086      -12.6036       3.14737       4.16255       4.76499       4.98978       5.13399       5.12785
  36  19 4189.4165    1.0367 11.4575 10.9824 -0.0008  0.1037   0.0077   0.2829    0.0190   0.0000   439.9402       34.8467       15.9695      -2.88033      -6.31341       5.18982       4.35048       5.78599       6.69991       6.93566       7.24013       7.11692
  36  20 4341.4631    0.8464 12.9688 10.8431  0.0000  0.1291   0.0070   0.3446    0.0179   0.0000   431.4909       36.7499       12.3875       3.30305      -5.35516       8.09944       5.35681       7.12907       8.34845       8.57849       8.78124       8.76270
  36  21 4493.7294    0.6768 15.1588 10.6361 -0.0008  0.1684   0.0061   0.4297    0.0167   0.0000   441.1903       23.5098       4.88258      -9.16534       29.8421       14.2382       6.85595       9.31370       10.6778       11.3453       11.4332       11.4474
  37   2 1249.1908    0.0694  0.0682  9.3593  0.0000  0.0088   0.0053   0.0192    0.0165   0.0000   441.7597      0.513290       20.4813     -0.805790      -2.20100     -0.546648      0.355491      0.469904      0.627294      0.608036      0.681414      0.656132
  37   3 1486.8173    0.1621  0.1506  9.3376  0.0000  0.0075   0.0058   0.0175    0.0186   0.0000   441.5337    -0.0580707       20.3540      0.530957      -3.25003      0.289676      0.369298      0.501545      0.580928      0.632274      0.626719      0.589902
  37   4 1697.5897    0.2947  0.3183  9.4951  0.0000  0.0092   0.0069   0.0241    0.0230   0.0000   441.2413     -0.352193       20.7183      0.643310      -2.88565    -0.0486572      0.405791      0.548823      0.610805      0.672137      0.713396      0.673561
  37   5 1892.2323    0.5071  0.4698  9.7170  0.0000  0.0108   0.0092   0.0270    0.0312   0.0000   441.5218     0.0727713       20.1828     -0.602441      -1.43737     0.0189718      0.457051      0.611350      0.651342      0.696389      0.749735      0.720783
  37   6 2081.1747    0.7340  0.8170 10.1601  0.0000  0.0148   0.0108   0.0385    0.0401   0.0000   440.8278       1.34831       19.6619      -1.58915      -1.50311      0.177595      0.598765      0.825087      0.926514      0.962558       1.02150       1.03463
  37   7 2264.3862    1.1253  0.9402 10.7933  0.0000  0.0151   0.0153   0.0416    0.0451   0.0000   441.6137       2.26391       20.1780      0.536486      -1.28502      -1.03840      0.637122      0.858897      0.948374       1.03430       1.03965       1.02647
  37   8 2440.7973    1.6216  1.0917 11.5369  0.0000  0.0174   0.0212   0.0457    0.0497   0.0000   440.5847       2.50726       16.8370       1.27232      -3.70638    -0.0129552      0.706259       1.01835       1.06697       1.16237       1.21627       1.16132
  37   9 2613.4768    2.2232  1.1167 12.0575  0.0000  0.0168   0.0281   0.0453    0.0514   0.0000   440.8818       5.75139       18.0486     -0.511086     0.0665513      0.644425      0.692024      0.975241       1.07241       1.12581       1.17600       1.15623
  37  10 2784.7286    2.9278  1.0337 12.7454  0.0000  0.0166   0.0381   0.0416    0.0501   0.0000   441.0993       6.72736       17.9674       2.39432      -1.98725      0.296060      0.701300      0.980284       1.03015       1.12846       1.19078       1.16533
  37  11 2953.5347    3.5925  0.9947 13.2736 -0.0001  0.0154   0.0474   0.0418    0.0457   0.0000   440.6447       7.14118       20.1017       3.42515      -2.03831      -1.43411      0.729773      0.988520       1.09290       1.14303       1.14953       1.11351
  37  12 3118.7630    3.9792  1.2355 13.3684  0.0000  0.0180   0.0486   0.0476    0.0508   0.0000   441.0094       8.51201       16.6298       1.44799      -1.01776      0.810959      0.778453       1.08054       1.15677       1.26469       1.32086       1.27907
  37  13 3280.9729    3.6332  1.6195 13.1875  0.0000  0.0210   0.0399   0.0563    0.0411   0.0000   439.1916       10.4230       17.8603       7.15701      -1.17351     -0.344544      0.889035       1.21199       1.31127       1.44433       1.44915       1.45640
  37  14 3440.7393    2.9903  2.3224 12.6791  0.0000  0.0254   0.0277   0.0702    0.0333   0.0000   442.2692       14.1035       14.0096       2.80929       3.10344      0.595336       1.08745       1.47285       1.59392       1.71886       1.83130       1.77826
  37  15 3598.8831    2.3661  3.7885 12.1389  0.0000  0.0344   0.0182   0.0941    0.0262   0.0000   443.0518       16.6854       10.0066       1.67824      0.566096       1.95893       1.42082       1.94114       2.19806       2.30616       2.39268       2.38247
  37  16 3755.6519    1.9392  5.2473 11.6662  0.0004  0.0433   0.0137   0.1197    0.0237   0.0000   441.6566       15.3753       13.3555       5.81077       1.23713       1.58748       1.83989       2.49174       2.80415       2.93480       3.12347       3.08640
  37  17 3911.1659    1.5656  7.5791 11.3445  0.0000  0.0592   0.0107   0.1682    0.0207   0.0000   436.5851       12.0771       18.4078       9.80812      -5.34419      -11.6277       2.39382       3.28649       3.67913       3.92105       3.99269       4.04201
  37  18 4065.8759    1.2746  9.6813 11.1825  0.0006  0.0794   0.0095   0.2280    0.0202   0.0000   440.2156       15.2727       16.3407       4.27220      -4.34861      -8.31754       3.26009       4.41346       5.01837       5.30792       5.45214       5.46077
  37  20 4372.7950    0.7993 13.3948 10.8322 -0.0009  0.1383   0.0065   0.3624    0.0171   0.0000   431.5733       19.3239       22.5088       16.5001       8.63415      -7.67147       5.51662       7.56323       8.34990       9.14102       9.01457       9.09235
  38   2 1262.5455    0.0820  0.0780  9.3767  0.0000  0.0080   0.0053   0.0167    0.0166   0.0000   441.5858     -0.484619       21.4777      0.488352      -3.61633      0.584587      0.361785      0.465329      0.528074      0.506114      0.675981      0.676171
  38   3 1501.5393    0.1551  0.1433  9.4196 -0.0002  0.0069   0.0057   0.0166    0.0181   0.0000   441.5094     -0.636406       20.8983      0.315074      -2.79023      0.105626      0.281249      0.374925      0.423056      0.438532      0.488986      0.483306
  38   4 1713.0517    0.3200  0.2943  9.5079  0.0000  0.0087   0.0073   0.0204    0.0233   0.0000   440.8241      -1.04448       19.9956      0.563243      -2.95052      0.385218      0.373260      0.499877      0.547890      0.578034      0.589240      0.580191
  38   5 1908.8098    0.5239  0.5321  9.7138  0.0000  0.0115   0.0090   0.0281    0.0330   0.0000   441.8918      -1.89839       20.4772      0.317108      -1.75526     -0.282621      0.485497      0.673674      0.745079      0.747130      0.809805      0.783990
  38   6 2099.0104    0.7845  0.7299 10.2258  0.0000  0.0132   0.0117   0.0341    0.0394   0.0000   440.2506       1.20365       19.5401       1.42404     -0.545464       1.07502      0.555453      0.745233      0.865302      0.945361      0.961159      0.949537
  38   7 2282.9711    1.1652  0.9972 10.8725  0.0000  0.0161   0.0154   0.0416    0.0458   0.0000   441.7328       1.31725       19.9423     0.0304467      -2.04092     -0.229236      0.646520      0.904012      0.960406       1.07379       1.12598       1.12089
  38   8 2460.0944    1.6870  1.1466 11.5522 -0.0000  0.0177   0.0212   0.0446    0.0509   0.0000   442.1832       1.99746       18.1123      0.910485      -1.48680     0.0384124      0.703145      0.990184       1.05136       1.17332       1.17577       1.16530
  38   9 2633.8652    2.2862  1.1166 12.1868  0.0000  0.0166   0.0287   0.0447    0.0519   0.0000   440.7294       6.24559       18.5939       1.54323      -3.59422      0.784181      0.704218      0.954961       1.03974       1.13098       1.15962       1.14917
  38  10 2806.2812    2.9905  1.0016 12.9385 -0.0002  0.0155   0.0391   0.0413    0.0459   0.0000   441.8168       5.98795       18.2451       2.18517      -1.85332    -0.0552806      0.672695      0.878806      0.976862       1.05690       1.11253       1.10822
  38  11 2976.1680    3.7431  1.0128 13.2839 -0.0000  0.0154   0.0480   0.0411    0.0486   0.0000   441.9824       10.2276       16.9936       3.08701      -1.93555      0.294455      0.672880      0.896508      0.992453       1.05421       1.11622       1.10125
  38  12 3142.5929    3.9815  1.2138 13.4247  0.0000  0.0169   0.0484   0.0484    0.0498   0.0000   442.0779       7.95768       14.9720       3.13154     -0.232003      -1.76344      0.732037      0.960344       1.07078       1.13957       1.14466       1.19498
  38  13 3306.0323    3.5292  1.7042 13.1980  0.0000  0.0220   0.0374   0.0568    0.0379   0.0000   440.6182       10.5047       16.0713       4.93217      0.322675      -1.69216      0.897195       1.23675       1.36169       1.44581       1.52652       1.51115
  38  14 3467.1071    2.8526  2.5973 12.7058  0.0000  0.0275   0.0252   0.0752    0.0288   0.0000   439.5483       11.2632       8.56301      0.409930       8.73015     -0.726250       1.09622       1.49399       1.70993       1.73134       1.89328       1.81207
  38  15 3626.1945    2.2903  4.1457 12.0603  0.0000  0.0354   0.0166   0.0979    0.0243   0.0000   440.3104       14.7592       13.4317       5.17349       2.34600      -5.39934       1.45927       1.92090       2.21711       2.33937       2.40047       2.40716
  38  16 3783.8747    1.8681  5.8707 11.5709  0.0000  0.0460   0.0125   0.1288    0.0223   0.0000   442.9360       10.2024       7.90172       4.05268      -5.46543      -2.07778       1.84570       2.48441       2.80588       2.94796       3.07644       3.06572
  38  17 3940.1703    1.4903  7.9981 11.3289  0.0000  0.0623   0.0102   0.1764    0.0202   0.0000   433.3922       16.2526       20.8213       5.20074      -12.7866      -2.97764       2.51995       3.40654       3.84117       4.10023       4.28292       4.24253
  38  18 4095.3879    1.1749  9.7875 11.2017 -0.0007  0.0846   0.0090   0.2392    0.0194   0.0000   434.3311       20.7838       12.4082       7.79788     0.0422693      -9.57540       3.32479       4.53242       5.08744       5.38300       5.59261       5.57024
  38  19 4250.5012    0.9902 12.2442 10.9568  0.0003  0.1098   0.0069   0.2947    0.0177   0.0000   436.7195       30.4587       12.5757       9.24360      -16.5449      -15.7072       4.31456       5.80148       6.68747       7.00121       7.26696       7.30828
  39   2 1275.7328    0.0772  0.0935  9.2861  0.0000  0.0093   0.0052   0.0244    0.0166   0.0000   441.6932      0.175189       20.1871     -0.817262      -1.39750      0.401149      0.389666      0.612182      0.596274      0.596748      0.880165      0.808533
  39   3 1516.0478    0.1810  0.1266  9.3531  0.0000  0.0070   0.0064   0.0140    0.0181   0.0000   441.6869     0.0847249       19.6812      -1.04763      -2.71269      0.340305      0.312602      0.522837      0.589321      0.605529      0.634648      0.567880
  39   4 1728.2567    0.3451  0.3121  9.4904  0.0000  0.0088   0.0075   0.0204    0.0240   0.0000   441.3087      0.763871       19.5860      0.244005      -2.73043       1.42913      0.377682      0.491698      0.550844      0.594285      0.643725      0.628024
  39   5 1925.2004    0.5525  0.5543  9.6866  0.0000  0.0114   0.0090   0.0277    0.0332   0.0000   440.4407     -0.140960       19.6491     -0.487107      -3.30746     -0.322396      0.457254      0.588927      0.699727      0.718938      0.760294      0.717983
  39   6 2116.6023    0.8389  0.7143 10.2351 -0.0001  0.0125   0.0122   0.0327    0.0393   0.0000   442.2128       1.21495       19.1814      0.381562     -0.930641      -1.46374      0.512103      0.693496      0.759523      0.806850      0.863632      0.833934
  39   7 2301.3484    1.2124  0.9759 10.9267  0.0000  0.0156   0.0158   0.0403    0.0455   0.0000   441.0309       1.19390       19.4965       1.38896     -0.841401      -1.29946      0.643988      0.823592      0.944978      0.991467       1.03628       1.05717
  39   8 2479.1681    1.7556  1.1708 11.5800  0.0000  0.0174   0.0217   0.0461    0.0503   0.0000   440.9744       4.11015       19.2777      0.666599      -1.65436      0.549324      0.680552      0.958423       1.00832       1.08616       1.14471       1.13686
  39   9 2654.0114    2.4097  1.1269 12.2538  0.0000  0.0173   0.0298   0.0440    0.0502   0.0000   441.6255       6.08476       20.5367       1.21316      -2.03109     -0.543955      0.646093      0.925421      0.990901       1.05643       1.09841       1.11949
  39  10 2827.4849    3.1473  1.1241 12.7081  0.0000  0.0163   0.0383   0.0433    0.0521   0.0000   442.3831       5.72953       19.6753     -0.944068      -1.75390     -0.711568      0.653109      0.904182       1.00250       1.05751       1.06473       1.09149
  39  11 2998.3904    3.7653  1.0806 13.3009  0.0000  0.0160   0.0473   0.0431    0.0477   0.0000   440.4887       8.40568       18.4464    -0.0381166      -1.95538     -0.947378      0.638424      0.865776      0.912994       1.02942       1.05865       1.05044
  39  12 3166.0029    4.0041  1.3513 13.2839  0.0001  0.0182   0.0458   0.0495    0.0468   0.0000   440.6954       7.62131       14.6351       1.24818      -2.14355      -3.89001      0.729675       1.00642       1.08687       1.16595       1.22751       1.22528
  39  13 3330.7458    3.4620  1.7357 13.1432  0.0000  0.0219   0.0365   0.0582    0.0371   0.0000   441.6835       10.1632       14.9230       4.97543      0.104131     -0.605856      0.891601       1.22451       1.36041       1.46756       1.53429       1.55593
  39  14 3492.9837    2.7181  3.1137 12.4537 -0.0001  0.0291   0.0215   0.0826    0.0258   0.0000   441.9951       14.8898       12.6364       5.44332       1.40630      -8.85195       1.17692       1.57237       1.78369       1.87306       1.95378       1.95033
  39  15 3653.1852    2.2090  4.4853 11.9468  0.0000  0.0369   0.0155   0.1038    0.0225   0.0000   442.6767       16.8174       15.4285       1.40133       2.39464      -1.67455       1.48448       1.96440       2.22850       2.36349       2.45251       2.44456
  39  16 3811.7173    1.7799  6.1286 11.5194  0.0000  0.0491   0.0121   0.1327    0.0216   0.0000   439.9137       15.8874       18.9598       1.82141      -4.05407      -1.71532       1.88719       2.57237       2.90232       3.13785       3.20424       3.21005
  39  17 3968.9176    1.4424  8.4206 11.2016  0.0000  0.0663   0.0097   0.1827    0.0203   0.0000   430.9826       26.9739       14.3951       2.04967      -2.72537       4.03927       2.55311       3.50256       3.92757       4.22717       4.34417       4.35782
  39  18 4125.1506    1.1734 10.6022 11.0580  0.0000  0.0887   0.0082   0.2431    0.0190   0.0000   438.6067       25.4130       1.81506       3.62303       2.54852       9.87984       3.42011       4.58234       5.27675       5.54991       5.79367       5.78270
  39  19 4279.9207    0.9434 13.2055 10.8762 -0.0008  0.1215   0.0064   0.3157    0.0168   0.0000   433.4610       24.3854       15.4746       8.54336      -17.1465      -11.5251       4.61100       6.25276       7.12749       7.57233       7.74806       7.76387
  39  20 4434.5252    0.7378 14.5586 10.6905 -0.0014  0.1530   0.0059   0.3863    0.0162   0.0000   426.4752       10.0993       13.6783      -16.4158      -6.06298       18.2070       5.69022       7.85525       8.83898       9.48179       9.54213       9.57515
  40   3 1530.3214    0.1974  0.1605  9.3191  0.0002  0.0067   0.0061   0.0150    0.0189   0.0000   441.9182     0.0311422       20.0320    -0.0255846      -3.17873      0.924030      0.274669      0.361968      0.418902      0.444681      0.461180      0.485936
  40   4 1743.2441    0.3658  0.3560  9.5088  0.0000  0.0094   0.0075   0.0226    0.0247   0.0000   441.5581     0.0403803       20.5204      0.417691      -2.00828      0.217658      0.369359      0.506026      0.530423      0.582626      0.588736      0.584801
  40   5 1941.4511    0.5713  0.5525  9.8028  0.0000  0.0114   0.0093   0.0271    0.0328   0.0000   441.9770      0.582672       18.6495      0.827368      -2.92230     0.0106708      0.458334      0.604687      0.669459      0.731644      0.784922      0.769338
  40   6 2133.9767    0.8724  0.7631 10.3524  0.0000  0.0134   0.0123   0.0334    0.0403   0.0000   441.6673      0.375108       19.4294     -0.173962      -1.30802      -1.77732      0.529143      0.694412      0.779036      0.853269      0.866299      0.830184
  40   7 2319.3798    1.2586  1.0409 10.9824  0.0000  0.0159   0.0160   0.0427    0.0477   0.0000   440.8894       2.65372       19.6555       1.69989      -1.41488       1.22125      0.638916      0.871753      0.952741       1.06851       1.12896       1.11976
  40   8 2498.0380    1.8242  1.1113 11.6958  0.0000  0.0163   0.0226   0.0441    0.0497   0.0000   440.3675       5.55252       20.2577      0.963563      -3.52069     -0.268745      0.667881      0.895238      0.998928       1.08596       1.16968       1.14423
  40   9 2673.9425    2.5387  1.1259 12.2447  0.0000  0.0162   0.0303   0.0430    0.0518   0.0000   440.1828       5.05338       19.8033       1.82094      -1.06919      -2.39256      0.626746      0.866654      0.935438       1.02590       1.04713       1.05539
  40  10 2848.4959    3.2467  1.0574 12.8943  0.0000  0.0156   0.0400   0.0415    0.0481   0.0000   441.0512       6.61939       20.4542       3.68004      -2.13675      -1.07240      0.612934      0.850233      0.921213       1.01388       1.06133       1.05714
  40  11 3020.3425    3.9518  1.1535 13.2075 -0.0001  0.0163   0.0469   0.0431    0.0525   0.0000   440.9027       7.06760       18.0320       2.91346      -3.30266      -1.46673      0.632680      0.876205      0.959327       1.03147       1.07121       1.06559
  40  12 3189.0225    3.9590  1.4318 13.3133  0.0000  0.0189   0.0438   0.0507    0.0436   0.0000   441.9085       10.4148       18.6287       1.74292      -4.97487      0.388885      0.754015       1.03466       1.12799       1.19609       1.25323       1.24338
  40  13 3355.0181    3.4348  2.0291 12.8236 -0.0000  0.0227   0.0316   0.0600    0.0362   0.0000   443.5595       11.0621       13.2904       3.00046       2.84847      -2.26650      0.879149       1.23823       1.34062       1.46061       1.48522       1.49589
  40  14 3518.5261    2.6437  3.2008 12.4432  0.0000  0.0302   0.0205   0.0818    0.0250   0.0000   441.1598       12.8591       10.0221       6.17615       1.16254     -0.901873       1.14307       1.56782       1.75105       1.90039       2.01536       1.97828
  40  15 3679.8354    2.1518  4.9053 11.8225 -0.0000  0.0391   0.0142   0.1075    0.0217   0.0000   439.7835       12.9453       14.2592      -2.26667      -2.33366     -0.881028       1.48233       2.01174       2.30307       2.39392       2.49729       2.48355
  40  16 3839.2879    1.6991  6.4119 11.5820  0.0000  0.0510   0.0118   0.1405    0.0202   0.0000   442.9228       25.8454       13.7372       4.31741       9.97451       2.69943       1.94939       2.62190       2.97704       3.21427       3.30358       3.33906
  40  17 3997.3968    1.4185  9.0761 11.2162  0.0002  0.0694   0.0091   0.1955    0.0194   0.0000   436.3513       22.1400       28.5428       9.28083      -10.5110      -10.4746       2.64207       3.51303       4.04727       4.31259       4.39223       4.45468
  40  18 4154.1628    1.1483 11.5534 11.0332  0.0004  0.0973   0.0072   0.2558    0.0178   0.0000   439.7762       17.8221       8.53777     0.0431227      -2.69897      -3.09903       3.60477       4.96066       5.60607       5.94513       6.12820       6.16775
  40  19 4310.2777    0.8843 13.0450 10.8929  0.0009  0.1240   0.0064   0.3208    0.0162   0.0000   429.1156       21.1858       34.1486       3.12668       5.15066      -24.7824       4.58530       6.25157       7.16793       7.57693       7.79536       7.82873
  41   3 1544.3736    0.1982  0.1488  9.3799  0.0026  0.0060   0.0063   0.0147    0.0181   0.0000   441.8394     -0.316063       20.7938      0.468261      -3.10624     -0.186544      0.248429      0.318348      0.336248      0.389663      0.359800      0.374087
  41   4 1758.0480    0.3820  0.3334  9.5610  0.0000  0.0087   0.0078   0.0212    0.0246   0.0000   440.9927     -0.800345       19.9693      0.727031      -2.92233     -0.603480      0.346972      0.470940      0.505665      0.536539      0.568759      0.599023
  41   5 1957.4787    0.6026  0.6021  9.8428  0.0000  0.0117   0.0094   0.0290    0.0343   0.0000   441.2094      0.653605       19.9662    -0.0845192      -2.20942     -0.254277      0.444968      0.602946      0.651275      0.715642      0.737575      0.745950
  41   6 2151.1609    0.9013  0.8650 10.3575  0.0000  0.0141   0.0121   0.0370    0.0420   0.0000   442.5503     -0.159563       20.6634      0.490640      -2.77829     -0.303316      0.528807      0.726039      0.818492      0.827236      0.870079      0.873805
  41   7 2337.2395    1.3538  1.0187 10.9483  0.0001  0.0154   0.0168   0.0389    0.0515   0.0000   440.1578       1.91104       20.6092      0.997097      -3.94388     -0.868987      0.603228      0.817267      0.889923      0.974185       1.04692       1.05440
  41   8 2516.6808    1.8992  1.1824 11.7430  0.0000  0.0171   0.0228   0.0444    0.0511   0.0000   440.8775       4.62611       19.9701       1.21306      -2.35906      -1.06374      0.652645      0.898488      0.985949       1.05129       1.10059       1.10447
  41   9 2693.6786    2.6375  1.1329 12.3759  0.0000  0.0161   0.0313   0.0428    0.0502   0.0000   440.5637       5.40598       20.5701     -0.244211      -2.59591      0.584809      0.611074      0.839041      0.899229      0.982201       1.03219       1.03001
  41  10 2869.1614    3.3278  1.0785 12.9269  0.0000  0.0152   0.0405   0.0425    0.0500   0.0000   442.1411       5.33585       19.1785       1.64448      -1.73406     -0.610261      0.603241      0.835850      0.910842       1.03454       1.08470       1.06715
  41  11 3041.9054    3.8986  1.1068 13.4943  0.0000  0.0162   0.0482   0.0430    0.0467   0.0000   441.7353       6.75515       21.0550       2.22930      -1.61290      -2.64967      0.637536      0.868612      0.960466       1.05197       1.06765       1.07664
  41  12 3211.6590    3.8030  1.5385 13.1600  0.0000  0.0191   0.0395   0.0515    0.0403   0.0000   441.0658       11.7109       18.4756       5.77844      -2.28153      0.221389      0.744210       1.01828       1.07621       1.18702       1.27354       1.25979
  41  13 3378.8440    3.3218  2.1192 12.8479  0.0000  0.0231   0.0303   0.0616    0.0339   0.0000   443.1974       12.4065       14.2004       5.87331       1.57446      -1.44174      0.873565       1.18505       1.34135       1.41471       1.48017       1.47424
  41  14 3543.6500    2.6511  3.4852 12.2564  0.0000  0.0300   0.0191   0.0838    0.0250   0.0000   441.6736       13.4105       12.2321       1.56546       3.47666      -2.37975       1.13085       1.53749       1.68720       1.82423       1.88810       1.89499
  41  15 3706.0262    2.0713  5.2049 11.8046  0.0002  0.0410   0.0134   0.1127    0.0205   0.0000   435.9757       13.0049       15.8713       3.12982       1.73612      -5.80835       1.49811       2.09208       2.31849       2.46818       2.61404       2.57968
  41  16 3866.4756    1.6404  6.9706 11.5333  0.0000  0.0538   0.0110   0.1515    0.0195   0.0000   437.1321       18.2242       21.6213       3.55212      -4.94018      -1.34900       1.99270       2.69690       3.05005       3.24494       3.42733       3.43222
  41  17 4025.4278    1.3449  9.4347 11.2154 -0.0008  0.0748   0.0086   0.2046    0.0192   0.0000   439.2283       12.3796       18.0383      0.377606      -11.3426      -5.17224       2.80467       3.73202       4.25970       4.58448       4.73015       4.82529
  41  18 4182.8300    1.0503 11.2022 11.0507 -0.0012  0.0982   0.0070   0.2625    0.0176   0.0000   436.2867       22.3208       5.03013       8.46486      0.740589      -11.5773       3.63509       4.86908       5.55348       5.93437       6.14630       6.21953
  41  19 4339.9135    0.8270 12.9414 10.9024 -0.0015  0.1280   0.0062   0.3300    0.0160   0.0000   436.1930       4.09554       32.7809       3.74098      -13.7100      -13.1485       4.63373       6.32827       7.22058       7.72950       7.83093       8.01149
  42   2 1314.2450    0.0881  0.0803  9.2677  0.0006  0.0069   0.0049   0.0166    0.0159   0.0000   442.1404     -0.113873       20.7960      0.348056      -2.15308     -0.193849      0.282648      0.397736      0.413680      0.448207      0.479925      0.428156
  42   3 1558.2014    0.1969  0.1850  9.3778  0.0000  0.0079   0.0058   0.0165    0.0185   0.0000   442.1728     0.0135204       20.1435     0.0838342      -2.82692     -0.602219      0.349644      0.468475      0.513977      0.526474      0.545182      0.551778
  42   4 1772.6446    0.3889  0.4004  9.4887  0.0000  0.0099   0.0073   0.0227    0.0258   0.0000   441.5524     -0.116264       20.1609     -0.249387      -2.93360     -0.279136      0.363376      0.489077      0.556689      0.591808      0.579205      0.604152
  42   5 1973.3737    0.6109  0.6030  9.9108 -0.0002  0.0118   0.0095   0.0288    0.0329   0.0000   442.0914     -0.506802       20.1553      0.218414      -2.39886     0.0956102      0.447172      0.606107      0.659571      0.721712      0.727833      0.771950
  42   6 2168.1418    0.8999  0.8726 10.4442  0.0000  0.0145   0.0121   0.0369    0.0410   0.0000   441.2065       2.29320       19.6167       1.28994     -0.991082       1.30195      0.529265      0.708343      0.813653      0.852640      0.883664      0.890779
  42   7 2354.8852    1.3832  1.1240 11.0463  0.0000  0.0162   0.0165   0.0428    0.0474   0.0000   442.0730       1.51095       20.3165       3.16406      -3.55801    -0.0988000      0.605556      0.831518      0.913642      0.990716       1.03314       1.02884
  42   8 2535.1972    1.9377  1.1481 11.7735  0.0002  0.0169   0.0231   0.0433    0.0503   0.0000   441.6249       3.94691       19.4206       1.39503      -2.49550      0.303227      0.609788      0.857302      0.932832      0.995726       1.03520       1.06317
  42   9 2713.2429    2.6490  1.1854 12.3987 -0.0009  0.0163   0.0308   0.0449    0.0471   0.0000   441.6034       4.69485       18.5732       1.30684      -1.49180      -1.62499      0.623147      0.849653      0.948687       1.02119       1.07830       1.08026
  42  10 2889.6344    3.4309  1.1214 12.9168  0.0000  0.0154   0.0406   0.0430    0.0502   0.0000   441.4575       5.73378       19.7661       3.17663      -2.28078      0.624511      0.587309      0.780878      0.887924      0.953003       1.00230      0.976028
  42  11 3063.1831    4.0452  1.1892 13.3425  0.0000  0.0165   0.0476   0.0446    0.0513   0.0000   441.5873       7.04846       18.1617       2.56554      -2.02113      -2.73554      0.614092      0.845676      0.910998      0.992361      0.990706       1.01708
  42  12 3234.0001    3.8007  1.4416 13.3785  0.0010  0.0191   0.0418   0.0511    0.0395   0.0000   443.1710       10.5968       18.3411       3.16975      -1.33321      -1.97747      0.725589       1.01658       1.09933       1.19568       1.22502       1.22776
  42  13 3402.3641    3.2486  2.3339 12.7693  0.0000  0.0240   0.0278   0.0644    0.0310   0.0000   444.3429       11.5032       14.7575       5.04234       1.71615      -1.47282      0.904562       1.22653       1.42382       1.44145       1.54329       1.53995
  42  14 3568.4577    2.5082  3.8158 12.1681  0.0000  0.0319   0.0176   0.0895    0.0234   0.0000   441.2690       11.5487       14.6636       5.08025       1.52815      -7.70389       1.18320       1.59075       1.82660       1.92836       2.03029       2.04676
  42  15 3731.9788    1.9794  5.4720 11.7736 -0.0001  0.0431   0.0128   0.1183    0.0193   0.0000   439.6880       16.8353       16.3966      0.382011      -6.70759      -4.54704       1.55269       2.10193       2.40100       2.55169       2.64342       2.64167
  42  16 3893.3833    1.5739  7.6868 11.4267 -0.0002  0.0591   0.0103   0.1633    0.0193   0.0000   437.9649       19.0077       20.0776       2.87597      -4.30979      -2.52180       2.11236       2.91700       3.26776       3.48466       3.63951       3.62734
  42  17 4053.1081    1.3372 10.3621 11.1433  0.0010  0.0815   0.0079   0.2164    0.0184   0.0000   436.8866       23.5540       19.2630       6.33404      -6.32820      -5.87108       2.92581       3.97725       4.52549       4.80835       4.92027       5.04516
  42  18 4211.5799    1.0720 12.7453 10.9556  0.0000  0.1076   0.0064   0.2759    0.0165   0.0000   437.1730       9.88605       19.0180      -3.89381      -5.61279      -11.6228       3.82283       5.14325       5.85888       6.34010       6.39034       6.48341
  43   2 1326.7425    0.1002  0.0952  9.3201  0.0000  0.0071   0.0049   0.0158    0.0159   0.0000   441.9084     -0.438912       20.2379     -0.287559      -3.34772     -0.185822      0.241936      0.348025      0.374728      0.395140      0.451377      0.426005
  43   3 1571.8027    0.2121  0.2016  9.3465  0.0000  0.0072   0.0058   0.0171    0.0187   0.0000   441.4560     0.0246152       20.2482     -0.891448      -2.05878      0.922211      0.280319      0.354689      0.422652      0.461273      0.475147      0.473692
  43   4 1787.0461    0.3924  0.4067  9.5748  0.0000  0.0096   0.0073   0.0237    0.0252   0.0000   441.5787     -0.446145       20.8332      0.884916      -1.98952     -0.124576      0.361957      0.478770      0.546376      0.603432      0.591426      0.627024
  43   5 1989.0788    0.6516  0.6021  9.9042  0.0000  0.0113   0.0097   0.0271    0.0342   0.0000   441.7114      0.578408       18.6991       2.32387      -4.10935     -0.473055      0.423036      0.564564      0.643205      0.676210      0.698220      0.730361
  43   6 2184.9241    0.9809  0.8822 10.4841 -0.0000  0.0137   0.0127   0.0366    0.0425   0.0000   441.0005       1.96403       20.0757      0.970744      -3.68047      -1.62580      0.493488      0.670432      0.716573      0.784402      0.839708      0.812035
  43   7 2372.3002    1.4358  1.1727 11.1293  0.0000  0.0166   0.0169   0.0445    0.0496   0.0000   441.9254       1.33710       18.0037      0.606130      -3.04236       1.17642      0.597014      0.820417      0.901709      0.991062       1.05110       1.02570
  43   8 2553.4827    2.0981  1.1502 11.8077  0.0000  0.0162   0.0244   0.0425    0.0529   0.0000   442.3533       3.94724       19.5211      0.401937     0.0822353      -3.19687      0.585188      0.820487      0.898020      0.974434       1.02933       1.00915
  43   9 2732.5674    2.7487  1.1519 12.4691 -0.0000  0.0159   0.0320   0.0431    0.0505   0.0000   441.2900       5.96062       17.7397       1.12692      -2.55915      -2.48769      0.571393      0.792096      0.867490      0.957986       1.01106       1.04269
  43  10 2909.8826    3.5237  1.1408 13.1214  0.0000  0.0161   0.0412   0.0422    0.0469   0.0000   441.0269       7.25802       20.5093       1.91605      -2.46742     -0.643769      0.578661      0.802159      0.860334      0.962994      0.984270      0.986570
  43  11 3084.2611    4.0470  1.2386 13.4106  0.0000  0.0165   0.0462   0.0455    0.0450   0.0000   440.5370       7.25142       18.4554      0.105950    -0.0367901      0.493514      0.609563      0.840109      0.926785      0.987772       1.05585       1.03990
  43  12 3255.9673    3.7964  1.5745 13.2730  0.0000  0.0191   0.0388   0.0534    0.0367   0.0000   442.7052       9.41215       17.4751       2.00179      -3.33268      -1.34990      0.684976      0.954964       1.00372       1.12143       1.16109       1.16953
  43  13 3425.5038    3.0915  2.3848 12.8343  0.0000  0.0242   0.0266   0.0673    0.0284   0.0000   443.1188       11.0571       12.3541       2.65241       2.89288      -2.01357      0.888238       1.18704       1.31070       1.40642       1.51165       1.51508
  43  14 3592.9091    2.3779  3.8741 12.2339  0.0000  0.0339   0.0169   0.0901    0.0221   0.0000   442.3892       10.9872       14.6784       3.45000       1.76632      -1.97959       1.19293       1.67354       1.83241       1.98543       2.03895       2.05211
  43  15 3757.5704    1.9436  5.8459 11.6862  0.0000  0.0454   0.0122   0.1211    0.0195   0.0000   441.0160       13.2639       16.8361       4.81356      -3.76313      -6.00225       1.56330       2.17791       2.43794       2.63203       2.72027       2.71044
  43  16 3920.0650    1.5704  8.3377 11.3841  0.0000  0.0632   0.0098   0.1725    0.0194   0.0000   439.0529       16.6033       13.5990       2.31249      -4.46261      -3.43675       2.20979       3.02610       3.41042       3.64825       3.80782       3.82068
  43  17 4080.5286    1.2582 10.9576 11.1693  0.0003  0.0882   0.0073   0.2337    0.0175   0.0000   441.8146       14.0499       13.4650       2.40790      -5.76689      -9.09572       3.04694       4.17539       4.73944       5.11154       5.23667       5.33479
  43  18 4239.8422    1.0149 12.9538 10.9574 -0.0004  0.1124   0.0061   0.2886    0.0161   0.0000   437.1928       21.7681       23.6464       8.15524       2.93562       6.66187       3.84187       5.27721       6.04794       6.42205       6.63123       6.70693
  44   1 1051.9300    0.0509  0.0329  9.4243  0.0000  0.0088   0.0056   0.0153    0.0147   0.0000   441.2362     -0.104525       19.7133     -0.423296      -2.25356      0.475197      0.259671      0.408077      0.442761      0.449598      0.538308      0.628895
  44   2 1339.0776    0.1097  0.1088  9.3174  0.0000  0.0064   0.0049   0.0164    0.0159   0.0000   442.3463     0.0316114       20.1780     -0.348627      -2.34812      0.716355      0.250887      0.322517      0.345114      0.361939      0.375864      0.421956
  44   3 1585.2179    0.2303  0.1928  9.3810 -0.0002  0.0072   0.0061   0.0152    0.0186   0.0000   441.7333    -0.0992727       20.4812     -0.507283      -3.21152      0.919639      0.267628      0.367706      0.412636      0.446986      0.445187      0.482673
  44   4 1801.2503    0.4114  0.4241  9.5960  0.0000  0.0094   0.0075   0.0247    0.0256   0.0000   441.9510     -0.945346       20.4943      0.549345      -1.49396      -1.40183      0.336937      0.442173      0.519723      0.558043      0.596702      0.576785
  44   5 2004.6291    0.6565  0.6581  9.9351 -0.0003  0.0119   0.0095   0.0304    0.0346   0.0000   442.1562       1.11396       20.1648     -0.365120      -1.42314      0.689229      0.398484      0.552506      0.609698      0.680758      0.686159      0.708921
  44   6 2201.4928    1.0166  0.9561 10.3912  0.0000  0.0141   0.0124   0.0374    0.0448   0.0000   442.0680      0.107423       19.7435      0.788466      0.256478     -0.231195      0.494106      0.683288      0.756020      0.833965      0.834935      0.850424
  44   7 2389.5364    1.4845  1.1299 11.3644  0.0000  0.0164   0.0178   0.0426    0.0464   0.0000   441.4975       1.52508       19.6695       1.65692     -0.939601     -0.613158      0.585634      0.793842      0.878261      0.958444       1.02320       1.00682
  44   8 2571.6178    2.0850  1.1934 11.9091  0.0000  0.0166   0.0238   0.0431    0.0474   0.0000   441.1913       3.67758       18.7541      0.163248      -2.34759      0.150864      0.570914      0.809322      0.886543      0.958105       1.00797      0.990679
  44   9 2751.7408    2.8532  1.1011 12.6399  0.0000  0.0152   0.0334   0.0416    0.0461   0.0000   441.7114       5.42783       19.2324       2.02387      -3.95172      -3.36852      0.542161      0.751505      0.811108      0.894593      0.954615      0.949961
  44  10 2929.8666    3.6082  1.0804 13.0428  0.0000  0.0148   0.0419   0.0399    0.0486   0.0000   441.9032       6.25273       18.9810       3.14728      -2.13124     -0.286740      0.536364      0.740989      0.807080      0.866989      0.912769      0.892539
  44  11 3105.0995    4.0677  1.2336 13.3352  0.0000  0.0168   0.0452   0.0421    0.0471   0.0000   440.9034       8.43178       18.6261       2.92308      -1.27431      -1.17403      0.605300      0.841871      0.912913       1.00188       1.05963       1.03761
  44  12 3277.7401    3.7475  1.5919 13.2910 -0.0000  0.0194   0.0382   0.0521    0.0363   0.0000   441.1138       9.76690       19.4429       4.98485       1.56649      -1.03143      0.679937      0.950977       1.04480       1.14490       1.16990       1.19424
  44  13 3448.3410    2.9996  2.9240 12.5804  0.0000  0.0265   0.0225   0.0721    0.0261   0.0000   442.1712       9.30260       13.9185       2.25897       1.11533      -2.29583      0.938346       1.27471       1.44212       1.53843       1.63843       1.63042
  44  14 3616.8708    2.3847  4.4691 12.0300 -0.0000  0.0354   0.0153   0.0954    0.0216   0.0000   439.5405       12.6888       17.1067       1.11826       2.98695       1.78568       1.22236       1.64642       1.90344       2.01727       2.10448       2.14607
  44  15 3782.7506    1.8910  6.3363 11.6698  0.0000  0.0480   0.0117   0.1320    0.0190   0.0000   438.8037       12.0227       16.5248       7.84885      -6.38141      -4.25442       1.63979       2.25925       2.54376       2.71869       2.78142       2.81794
  44  16 3946.0702    1.5245  8.4154 11.3665  0.0000  0.0640   0.0092   0.1737    0.0186   0.0000   443.5569       10.5579       21.2931       8.96902      -4.75263       2.07849       2.17610       2.99849       3.37253       3.67571       3.70916       3.82527
  44  17 4107.8153    1.1915 11.2116 11.1883 -0.0016  0.0932   0.0070   0.2431    0.0168   0.0000   439.2681       24.0777       15.7434      -7.88958      -2.49184      -6.39310       3.16258       4.30944       4.93052       5.27228       5.36914       5.48707
  44  18 4267.9511    0.9421 12.6820 10.9880 -0.0013  0.1165   0.0061   0.2973    0.0156   0.0000   444.6621       14.3436       16.8666       3.20239      -9.59304       4.21725       3.92516       5.35601       6.09669       6.55325       6.72478       6.78404
  45   1 1062.0295    0.0524  0.0491  9.3982  0.0000  0.0122   0.0057   0.0169    0.0147   0.0000   440.5954     -0.265226       21.4223     -0.198438      -2.66772      0.246828      0.402271      0.475191      0.599448      0.674560      0.636223      0.607238
  45   3 1598.4090    0.2352  0.2535  9.3500  0.0000  0.0078   0.0057   0.0200    0.0195   0.0000   442.1965     -0.180922       20.7407     -0.404942      -1.53810      0.798701      0.278451      0.367699      0.411903      0.450076      0.477142      0.489718
  45   4 1815.3137    0.4450  0.4344  9.5447  0.0000  0.0095   0.0077   0.0237    0.0272   0.0000   441.9238      0.709619       21.2344     0.0517065      -3.48208      0.692170      0.350319      0.444174      0.530402      0.552004      0.592066      0.617156
  45   5 2020.0405    0.6842  0.6917  9.9575  0.0000  0.0119   0.0095   0.0303    0.0355   0.0000   441.4386      0.316905       21.4541      0.193341      -2.10713      -1.29277      0.411510      0.567507      0.613662      0.678494      0.708322      0.705683
  45   6 2217.8667    1.0499  0.9419 10.6794  0.0000  0.0143   0.0132   0.0373    0.0418   0.0000   440.9501       1.16404       20.3689    -0.0986565      -4.66176       1.66042      0.493308      0.669914      0.754923      0.801860      0.850806      0.860229
  45   7 2406.5807    1.5977  1.1646 11.2939  0.0000  0.0156   0.0180   0.0437    0.0472   0.0000   440.6547       2.37882       19.9306       1.74177      -1.24652      0.530526      0.538263      0.731227      0.807258      0.882536      0.934395      0.938286
  45   8 2589.5708    2.1827  1.1944 12.0342  0.0000  0.0162   0.0247   0.0429    0.0457   0.0000   441.9043       2.97599       18.8571     0.0213662      -1.08014      0.572593      0.556320      0.755848      0.856826      0.896933      0.943085      0.951417
  45   9 2770.7303    2.9122  1.1901 12.5519  0.0001  0.0155   0.0322   0.0435    0.0462   0.0000   441.8426       5.17562       20.8670       1.96337      -1.76121      -1.98666      0.536456      0.743390      0.821742      0.883490      0.921538      0.933799
  45  10 2949.6447    3.7664  1.1581 13.1120  0.0000  0.0155   0.0425   0.0414    0.0508   0.0000   441.5340       6.41727       20.1185       1.95188      -2.46193      0.456551      0.545827      0.748271      0.820387      0.891507      0.941830      0.961564
  45  11 3125.6586    3.9380  1.2982 13.5365  0.0000  0.0172   0.0440   0.0471    0.0407   0.0000   441.8003       7.48324       19.1770       3.65324      -2.30423      -2.37357      0.592936      0.820126      0.905047      0.997631       1.03580       1.05102
  45  12 3299.1666    3.6245  1.7611 13.1394  0.0000  0.0196   0.0345   0.0551    0.0343   0.0000   442.2782       8.21623       20.9317      0.544795      0.169719      -2.01968      0.690229      0.913178       1.05177       1.10997       1.15396       1.18805
  45  13 3470.8345    2.8814  2.8839 12.7083  0.0000  0.0271   0.0223   0.0754    0.0244   0.0000   442.6605       9.92464       13.8377       6.31193       5.41923       1.08504      0.898125       1.25834       1.40332       1.50913       1.60966       1.61162
  45  14 3640.5087    2.3107  4.7198 12.0198  0.0000  0.0361   0.0145   0.1003    0.0201   0.0000   445.4676       10.1722       15.9904       3.41931       2.62626     0.0784227       1.22479       1.68742       1.89402       2.02920       2.11143       2.10838
  45  15 3807.5965    1.8653  6.7740 11.6235  0.0000  0.0503   0.0111   0.1366    0.0189   0.0000   439.8278       10.0771       14.0654       7.33663     -0.992742       2.39846       1.68840       2.30962       2.61709       2.83621       2.95009       2.94129
  45  16 3972.1160    1.4719  9.0340 11.3542  0.0000  0.0700   0.0087   0.1864    0.0183   0.0000   443.6296       17.6064       18.2098       2.14577      -2.95106      -5.82858       2.34565       3.21873       3.65636       3.92767       4.06578       4.13317
  45  17 4134.6855    1.1535 11.0579 11.1702  0.0002  0.0917   0.0069   0.2438    0.0166   0.0000   440.2298       18.5872       19.1792      0.224496      -2.20463      -3.73926       3.07101       4.14408       4.80116       5.10209       5.32551       5.43350
  45  18 4295.3190    0.9095 13.3585 10.9631  0.0000  0.1234   0.0059   0.3139    0.0152   0.0000   435.9882       28.5945       9.30021      -3.46896       3.48681      -2.19471       3.98951       5.50843       6.36087       6.75912       6.98600       7.02847
  46   2 1363.2935    0.1174  0.1095  9.2384  0.0000  0.0068   0.0049   0.0145    0.0157   0.0000   441.9896     -0.543046       20.4447      0.416092      -3.10155     -0.812775      0.270589      0.398471      0.415971      0.463447      0.492455      0.460042
  46   3 1611.4366    0.2465  0.2362  9.3627  0.0000  0.0076   0.0059   0.0174    0.0190   0.0000   442.1956      0.444076       20.4935     -0.144800      -3.30721     -0.206593      0.256328      0.350370      0.399246      0.413844      0.450211      0.474708
  46   4 1829.1958    0.4603  0.4619  9.5717  0.0000  0.0096   0.0076   0.0238    0.0265   0.0000   441.4215      0.405179       20.6728     0.0135352      -3.25162      0.671066      0.325079      0.452837      0.485079      0.561438      0.556542      0.558096
  46   5 2035.2773    0.7218  0.7201  9.9937  0.0000  0.0122   0.0098   0.0306    0.0361   0.0000   441.8791     -0.266295       20.4666     -0.392497      -1.98468     -0.326691      0.419440      0.561359      0.644340      0.677835      0.728556      0.739430
  46   6 2234.0492    1.1021  0.9706 10.6044  0.0000  0.0142   0.0132   0.0370    0.0438   0.0000   441.6147       1.45348       20.9505      0.936113      -1.92060     -0.169253      0.471153      0.654357      0.714687      0.800645      0.829435      0.825298
  46   7 2423.4046    1.5976  1.2299 11.3588  0.0000  0.0167   0.0180   0.0448    0.0463   0.0000   441.2231       3.09268       20.3731       1.48945      -2.11052      0.451750      0.574135      0.784587      0.862569      0.936506      0.990664      0.994077
  46   8 2607.4001    2.2593  1.2024 12.0347 -0.0000  0.0162   0.0250   0.0422    0.0459   0.0000   441.7769       5.35317       19.1848      0.166244      -1.20279     -0.356238      0.539540      0.753465      0.810640      0.885930      0.945803      0.959890
  46   9 2789.5370    3.0228  1.1493 12.6006  0.0000  0.0151   0.0338   0.0419    0.0487   0.0000   441.7648       4.59654       21.1554       2.40637      -3.29004     0.0950116      0.514685      0.710414      0.795440      0.841952      0.891136      0.863755
  46  10 2969.2931    3.7271  1.1135 13.2830  0.0000  0.0153   0.0429   0.0411    0.0439   0.0000   441.8767       7.31173       21.9209       2.41491      -3.73455      -1.12080      0.519692      0.738231      0.784134      0.892385      0.911581      0.927979
  46  11 3146.0245    4.0930  1.2966 13.4219 -0.0000  0.0166   0.0445   0.0453    0.0428   0.0000   440.0697       8.39823       19.4630       2.98490      -1.14241      -2.36820      0.572651      0.780637      0.856061      0.937967      0.989086      0.985941
  46  12 3320.4387    3.6241  1.8914 12.9708  0.0000  0.0200   0.0327   0.0555    0.0340   0.0000   443.4578       9.86841       17.5853       2.18466      0.316439     -0.254899      0.696303      0.937774       1.03396       1.12558       1.19731       1.19010
  46  13 3493.0887    2.8245  3.2496 12.4548 -0.0000  0.0281   0.0200   0.0772    0.0238   0.0000   442.7474       11.9568       15.9653       3.77122      -1.80776      -1.39580      0.926557       1.27660       1.39562       1.56254       1.61213       1.60143
  46  14 3663.7716    2.2460  4.7481 11.9714 -0.0000  0.0369   0.0142   0.1003    0.0202   0.0000   439.5539       11.9033       17.8460       1.06087      0.703789      -6.92572       1.22741       1.64874       1.88886       2.01506       2.09449       2.13328
  46  15 3831.8730    1.7844  7.3109 11.5633  0.0001  0.0542   0.0104   0.1494    0.0183   0.0000   441.2055       14.1744       19.5719      0.721559     -0.538641      -1.02656       1.77083       2.41008       2.74891       2.93548       3.04309       3.13246
  46  16 3997.6290    1.4419  9.7794 11.2821 -0.0003  0.0758   0.0077   0.1992    0.0172   0.0000   440.7236       19.7318       18.5850       5.38291     -0.990721      -9.54675       2.47897       3.43814       3.87595       4.18440       4.26798       4.37668
  46  17 4161.0484    1.1536 12.3638 11.0613  0.0011  0.1017   0.0062   0.2575    0.0157   0.0000   439.1156       31.0561       19.0614      -2.85264      -21.3787      -12.9707       3.29879       4.53810       5.19911       5.46009       5.76282       5.75446
  47   1 1081.8366    0.0591  0.0519  9.3876  0.0000  0.0102   0.0053   0.0181    0.0145   0.0000   440.2231      0.378350       20.6178     -0.618602      -3.49784     -0.578969      0.304055      0.425740      0.538981      0.495951      0.490042      0.507759
  47   2 1375.1935    0.1119  0.0870  9.2789  0.0000  0.0053   0.0050   0.0140    0.0153   0.0000   441.9907     -0.179917       21.0199      0.317472      -2.78464    -0.0829215      0.205341      0.273024      0.296239      0.324182      0.366514      0.333141
  47   3 1624.2619    0.2646  0.2312  9.3648 -0.0000  0.0070   0.0061   0.0162    0.0194   0.0000   442.1172     -0.325505       20.5788     -0.240015      -2.49108      0.598388      0.233835      0.312954      0.350080      0.399919      0.415428      0.430825
  47   4 1842.9361    0.4654  0.4985  9.6205  0.0000  0.0102   0.0074   0.0249    0.0274   0.0000   442.1492      0.688447       21.0750     -0.648351      -2.97911     0.0948736      0.330057      0.473711      0.512158      0.563043      0.575829      0.583532
  47   5 2050.3585    0.7449  0.7659 10.0650  0.0000  0.0126   0.0097   0.0311    0.0363   0.0000   441.6560      0.380996       19.1502     -0.613548      -2.46756      0.479172      0.423349      0.570233      0.645600      0.696866      0.737344      0.738954
  47   6 2250.0214    1.1320  1.0343 10.6285  0.0000  0.0144   0.0132   0.0393    0.0458   0.0000   441.7065       2.28680       22.0109      0.263216      -2.03077     -0.455077      0.474409      0.645849      0.721618      0.796540      0.809793      0.851432
  47   7 2440.1172    1.6575  1.1606 11.4961  0.0000  0.0160   0.0188   0.0420    0.0461   0.0000   441.8376       2.81763       20.1360      0.249831     -0.584434      0.382497      0.512021      0.718478      0.787925      0.862054      0.903922      0.928140
  47   8 2625.0490    2.3621  1.2352 12.1444  0.0000  0.0160   0.0256   0.0427    0.0439   0.0000   442.4774       3.14210       19.5143      0.431257      -4.02461     -0.590795      0.537224      0.745880      0.804261      0.862134      0.925421      0.925142
  47   9 2808.1899    3.1315  1.1170 12.7997  0.0000  0.0150   0.0352   0.0404    0.0465   0.0000   440.6314       5.43124       21.6437       3.21481      -2.89211     -0.308045      0.505021      0.710048      0.773961      0.837442      0.896063      0.879359
  47  10 2988.7157    3.9911  1.1559 13.2448 -0.0002  0.0149   0.0441   0.0410    0.0481   0.0000   440.9602       6.84375       19.7881       3.00571      -1.56725     -0.884331      0.542088      0.728257      0.802214      0.856063      0.887054      0.880666
  47  11 3166.1471    4.1022  1.3585 13.3575  0.0000  0.0171   0.0428   0.0467    0.0436   0.0000   440.7363       9.36534       18.7189     -0.203408      -1.16857      0.351856      0.544726      0.780820      0.839697      0.892093      0.981955      0.968076
  47  12 3341.4621    3.4945  2.0083 12.9475  0.0000  0.0209   0.0304   0.0566    0.0327   0.0000   440.9611       11.1086       18.1961       3.49940    -0.0427849     -0.557303      0.700697      0.966990       1.05647       1.17746       1.25843       1.25051
  47  13 3515.0807    2.7815  3.4344 12.3717  0.0000  0.0288   0.0190   0.0781    0.0242   0.0000   442.9575       10.6869       14.7682       6.56788       3.50420      -4.12185      0.930670       1.27688       1.43751       1.52874       1.62289       1.63416
  47  14 3686.6333    2.2192  5.4914 11.8245  0.0000  0.0402   0.0128   0.1081    0.0198   0.0000   440.3564       16.7759       17.4324       3.44609      -2.66636      -2.30692       1.29379       1.79082       2.02068       2.15725       2.30045       2.32736
  47  15 3856.0837    1.7403  7.4062 11.5691 -0.0004  0.0558   0.0099   0.1499    0.0182   0.0000   441.6629       12.1948       15.3365       4.34592     -0.667898       1.60620       1.73692       2.47388       2.73679       2.96882       3.08420       3.12381
  47  16 4022.8778    1.4113 10.2889 11.2923  0.0000  0.0783   0.0072   0.2075    0.0165   0.0000   434.0159       8.86524       22.2596       6.61796      -2.81348      -1.98182       2.51288       3.44504       3.87472       4.21367       4.28090       4.40210
  47  17 4187.3376    1.0933 12.5204 11.0725 -0.0012  0.1056   0.0058   0.2678    0.0151   0.0000   430.8128       17.9201       29.1300       19.4342      -13.4270       5.82395       3.27362       4.54483       5.13502       5.58220       5.69158       5.74565
  48   1 1091.6236    0.0596  0.0519  9.3515  0.0000  0.0085   0.0052   0.0149    0.0143   0.0000   440.5869      0.311707       19.7754     0.0286916      -3.71916       1.68779      0.279057      0.420252      0.449892      0.480437      0.553811      0.568767
  48   2 1386.9261    0.1148  0.1213  9.2312  0.0000  0.0063   0.0046   0.0161    0.0156   0.0000   441.6591     -0.956560       20.3794     -0.777490      -3.45054     -0.710953      0.216562      0.287734      0.342613      0.378123      0.399295      0.391817
  48   3 1636.8687    0.2740  0.2976  9.3612  0.0000  0.0081   0.0058   0.0202    0.0202   0.0000   441.8875    -0.0710247       20.4462     -0.488620      -2.22828      0.705143      0.272719      0.358430      0.425684      0.444027      0.476177      0.510612
  48   4 1856.5212    0.4872  0.5250  9.6577  0.0000  0.0103   0.0076   0.0256    0.0277   0.0000   441.9939      0.234618       19.9742      0.338854      -3.37468     -0.403607      0.327253      0.457847      0.488563      0.550890      0.565254      0.558257
  48   5 2065.3075    0.7712  0.7447 10.1770  0.0000  0.0125   0.0102   0.0307    0.0352   0.0000   442.0887      0.413413       20.7994      0.622028      -2.63864     -0.102160      0.389616      0.559958      0.593968      0.651897      0.692582      0.710475
  48   6 2265.7842    1.2071  1.0187 10.6480 -0.0001  0.0140   0.0137   0.0372    0.0458   0.0000   441.9260       2.17783       19.8668      0.947162      -2.90075      0.897850      0.463861      0.635740      0.711134      0.753355      0.796313      0.791313
  48   7 2456.6116    1.7215  1.2239 11.5391 -0.0008  0.0162   0.0189   0.0430    0.0427   0.0000   441.5008       2.99477       21.1589       1.16623      -1.03175     -0.668953      0.543489      0.728734      0.824849      0.868617      0.910289      0.924622
  48   8 2642.5742    2.4761  1.2403 12.0520 -0.0000  0.0156   0.0257   0.0416    0.0455   0.0000   441.4131       4.01727       19.3021      0.579523      -2.92705    -0.0369296      0.487029      0.673145      0.748662      0.808810      0.852682      0.877716
  48   9 2826.6944    3.2593  1.1490 12.7212  0.0000  0.0147   0.0354   0.0397    0.0481   0.0000   442.1121       5.65492       20.0401       2.30047      -3.59596      0.524793      0.491515      0.666791      0.726177      0.805994      0.844574      0.864366
  48  10 3007.9929    3.8610  1.1797 13.2578 -0.0000  0.0153   0.0426   0.0418    0.0474   0.0000   442.1929       7.04352       20.4651       1.09179      -2.31110      -1.78755      0.514835      0.700064      0.770246      0.862155      0.892611      0.907416
  48  11 3186.1474    3.9853  1.3976 13.3230 -0.0000  0.0170   0.0404   0.0461    0.0390   0.0000   442.2885       8.94646       18.7093       2.89347     0.0246638     -0.939612      0.547593      0.764405      0.812032      0.887028      0.942115      0.961155
  48  12 3362.2589    3.4359  2.1549 12.9441  0.0000  0.0214   0.0285   0.0593    0.0294   0.0000   442.0514       9.24986       16.8245       2.90104       2.25392      -2.02577      0.698495      0.957049       1.06266       1.15639       1.21305       1.22130
  48  13 3536.7703    2.6642  3.7723 12.2689  0.0000  0.0303   0.0172   0.0830    0.0220   0.0000   441.5231       12.4115       12.5253       4.35209     0.0653322      -2.06171      0.945376       1.31975       1.48982       1.58238       1.66426       1.67898
  48  14 3709.2857    2.1288  5.7854 11.7922 -0.0000  0.0420   0.0122   0.1152    0.0193   0.0000   440.1546       14.7752       26.9414       3.65873      -6.12207      0.697162       1.33037       1.82751       2.06540       2.25481       2.31760       2.35684
  48  15 3879.8082    1.7311  8.1996 11.5171  0.0005  0.0604   0.0092   0.1629    0.0180   0.0000   444.8506       14.1075       20.8965       3.30082      -2.03502       2.23073       1.88717       2.56974       2.93689       3.21546       3.27564       3.33141
  48  16 4047.8865    1.3403 10.3470 11.2552  0.0001  0.0830   0.0068   0.2113    0.0162   0.0000   439.8538       5.63568       12.1028       5.14668      -7.34228      -7.53046       2.57088       3.52321       4.01713       4.34053       4.42210       4.56168
  49   2 1398.5174    0.1274  0.1310  9.2775  0.0000  0.0063   0.0047   0.0160    0.0155   0.0000   441.8331      0.184496       20.0842     -0.104607      -3.22628     0.0882953      0.225327      0.301470      0.349602      0.358937      0.388898      0.393151
  49   3 1649.3311    0.2844  0.3259  9.3569  0.0000  0.0085   0.0058   0.0217    0.0206   0.0000   442.0056     0.0708479       21.1886       1.02798      -2.95479     -0.593413      0.290395      0.391094      0.447051      0.493486      0.512050      0.516958
  49   4 1869.9887    0.5143  0.5486  9.6061 -0.0000  0.0104   0.0077   0.0259    0.0292   0.0000   441.6148      0.328477       20.8535      -1.19939      -2.79988     -0.445200      0.328226      0.453365      0.503946      0.544527      0.575215      0.589339
  49   5 2080.1240    0.7732  0.7670 10.1752  0.0001  0.0122   0.0100   0.0313    0.0351   0.0000   442.4536       1.23134       19.3155      0.521703      -2.73044     -0.435285      0.387029      0.531893      0.587127      0.638115      0.685107      0.684626
  49   6 2281.4190    1.1795  1.0972 10.9142 -0.0000  0.0152   0.0137   0.0414    0.0427   0.0000   441.4598       1.59762       21.1693    -0.0476624      -2.33975     -0.850949      0.490156      0.665339      0.726125      0.774024      0.858692      0.858159
  49   7 2472.9684    1.8105  1.2164 11.5371  0.0000  0.0158   0.0195   0.0417    0.0470   0.0000   442.2494       2.96452       20.3969       2.11227      -2.34739     -0.537096      0.509792      0.705664      0.763606      0.839393      0.884306      0.910569
  49   8 2659.9921    2.5005  1.1437 12.3835  0.0000  0.0153   0.0280   0.0406    0.0454   0.0000   442.3520       3.03263       20.7400       1.09991      -2.42524      -1.60404      0.499475      0.681003      0.734038      0.792652      0.839283      0.855754
  49   9 2845.0323    3.3689  1.1135 12.7939  0.0000  0.0145   0.0367   0.0378    0.0495   0.0000   442.1384       5.29353       19.9802       1.79618      -3.61678     -0.738540      0.468337      0.627869      0.696929      0.772803      0.815420      0.803573
  49  10 3027.0643    4.0159  1.2339 13.2281  0.0000  0.0152   0.0419   0.0419    0.0436   0.0000   441.3054       6.73163       19.0903       2.90344      -3.04674     -0.886738      0.486676      0.673937      0.744399      0.798873      0.861654      0.859154
  49  11 3206.0006    3.9245  1.4687 13.4332  0.0000  0.0175   0.0395   0.0484    0.0357   0.0000   441.3330       7.27598       19.6709       2.84169      -4.10618     -0.768710      0.564058      0.778799      0.846270      0.933157      0.981557       1.01731
  49  12 3382.8964    3.3070  2.2677 12.9108 -0.0001  0.0225   0.0270   0.0595    0.0288   0.0000   442.7420       8.19074       16.3903       3.64335       2.39874      -4.62546      0.718192      0.970698       1.08273       1.16543       1.24068       1.24772
  49  13 3558.2570    2.5758  3.8914 12.3281  0.0000  0.0312   0.0169   0.0850    0.0210   0.0000   443.3132       9.74746       18.3797       2.95209      0.996836     -0.864246      0.986548       1.34615       1.51755       1.63329       1.74939       1.74119
  49  14 3731.7275    2.0430  6.0835 11.8535  0.0000  0.0451   0.0122   0.1240    0.0188   0.0000   438.2775       13.7659       21.7504       6.63437      -4.62849      -4.31088       1.38782       1.91150       2.16278       2.34386       2.43762       2.49502
  49  15 3903.2008    1.6349  8.4893 11.5378  0.0003  0.0645   0.0088   0.1744    0.0178   0.0000   441.8702       15.6093       16.4043       9.52918      0.863605      -2.96386       1.96165       2.70987       3.09283       3.28033       3.43994       3.45875
  49  16 4072.3153    1.2995 11.1308 11.2385  0.0000  0.0881   0.0063   0.2254    0.0156   0.0000   436.9408       12.3656       12.9707       2.64652      -5.33675      -5.85949       2.69046       3.67915       4.17044       4.58128       4.67105       4.79833
  50   1 1110.7692    0.0602  0.0445  9.3412 -0.0004  0.0091   0.0052   0.0139    0.0141   0.0000   440.9804     -0.444033       21.1818     0.0857151      -4.14031      0.787308      0.316744      0.450495      0.461571      0.431702      0.476121      0.463157
  50   2 1409.9680    0.1358  0.1306  9.2926  0.0000  0.0066   0.0048   0.0145    0.0155   0.0000   442.4349    -0.0916497       21.3933      0.412109      -2.97532     -0.180367      0.223480      0.289780      0.296732      0.349569      0.376020      0.351796
  50   3 1661.6058    0.2887  0.3120  9.3781  0.0000  0.0080   0.0058   0.0204    0.0202   0.0000   441.8532     -0.246270       20.5894      0.245204      -3.04985      0.183920      0.253132      0.321969      0.378265      0.440042      0.429360      0.458502
  50   4 1883.3188    0.5276  0.5208  9.6744  0.0000  0.0100   0.0079   0.0241    0.0291   0.0000   442.6543    -0.0547973       20.3911      0.375680      -2.86417     -0.144059      0.316521      0.435170      0.481492      0.517522      0.549792      0.539189
  50   5 2094.7393    0.8312  0.8493 10.0908  0.0000  0.0127   0.0100   0.0325    0.0394   0.0000   442.2807       1.51685       19.9356     -0.890663      -2.60846     -0.809984      0.384942      0.537102      0.592242      0.636133      0.682340      0.712367
  50   6 2296.8395    1.2360  1.0919 10.9251  0.0000  0.0152   0.0139   0.0392    0.0430   0.0000   442.8356       2.86360       18.8308    -0.0311365      -1.65713      0.373837      0.467967      0.650825      0.742210      0.789309      0.825021      0.838183
  50   7 2489.1521    1.8228  1.1887 11.6634  0.0000  0.0156   0.0198   0.0407    0.0457   0.0000   442.1922       2.93195       20.6928       1.65228      -2.17976     -0.629315      0.493096      0.668435      0.751882      0.822128      0.868121      0.881763
  50   8 2677.2262    2.5760  1.2724 12.2162 -0.0000  0.0159   0.0263   0.0424    0.0443   0.0000   441.5912       3.22181       20.3686       2.05489      -2.57297      -1.08555      0.469889      0.673708      0.736861      0.807363      0.834295      0.842964
  50   9 2863.2006    3.3768  1.1017 12.9520  0.0000  0.0145   0.0369   0.0382    0.0450   0.0000   441.5229       5.60038       20.2035       1.48265      -2.82425     -0.714802      0.444627      0.626241      0.665419      0.751343      0.766367      0.786108
  50  10 3045.9286    3.9578  1.2218 13.4219 -0.0001  0.0154   0.0423   0.0424    0.0410   0.0000   442.9587       7.09721       21.8148       1.99587      -1.55368     -0.724807      0.480289      0.654829      0.745483      0.795522      0.858803      0.858910
  50  11 3225.5988    3.9855  1.5324 13.3118  0.0000  0.0176   0.0380   0.0469    0.0361   0.0000   442.9250       9.29546       18.7710       3.21200      -3.79606      -1.65036      0.545173      0.749507      0.850835      0.896545      0.948248      0.974172
  50  12 3403.3260    3.2616  2.4631 12.8342  0.0000  0.0227   0.0250   0.0632    0.0270   0.0000   442.8553       6.81352       18.4044       3.36803       1.20665      -1.60004      0.699572      0.963185       1.07338       1.15704       1.22236       1.25424
  50  13 3579.4333    2.5425  4.2231 12.1493  0.0000  0.0326   0.0157   0.0878    0.0214   0.0000   443.3333       13.5883       19.9182       3.72136      0.628331      0.476019      0.978845       1.37068       1.53145       1.65845       1.77636       1.77036
  50  14 3753.9523    1.9701  6.3578 11.8283  0.0000  0.0473   0.0117   0.1300    0.0187   0.0000   439.6590       14.0331       20.9140       4.53974      -4.08909      -3.06524       1.43831       1.97241       2.26374       2.42390       2.54034       2.58383
  50  15 3926.3485    1.5939  9.0610 11.5053 -0.0005  0.0690   0.0080   0.1830    0.0171   0.0000   442.3717       14.2029       11.1413     -0.690176      -3.62768      -5.94179       2.06371       2.83957       3.24035       3.47905       3.59693       3.73546
  50  16 4096.2824    1.2820 11.5850 11.2355 -0.0004  0.0913   0.0063   0.2353    0.0153   0.0000   442.1074       15.8045       14.2664      -7.35458      -17.8766      0.776153       2.72199       3.72691       4.25182       4.60167       4.76435       4.85742
  51   1 1120.1927    0.0569  0.0614  9.3565  0.0000  0.0117   0.0049   0.0195    0.0139   0.0000   440.7628      0.347848       21.1529     -0.639319      -2.56776      0.408901      0.270989      0.463343      0.489874      0.555521      0.598903      0.624721
  51   2 1421.2795    0.1356  0.1227  9.2399  0.0000  0.0062   0.0048   0.0135    0.0154   0.0000   442.1180     0.0940657       21.1076     -0.136436      -3.06193    -0.0834216      0.225457      0.287838      0.349157      0.354616      0.353438      0.361481
  51   3 1673.7143    0.3000  0.3053  9.3740  0.0000  0.0076   0.0060   0.0195    0.0203   0.0000   442.4520      0.258596       19.9877    -0.0435075      -3.18007     -0.443652      0.244030      0.337742      0.367996      0.421341      0.450956      0.455229
  51   4 1896.4863    0.5600  0.5666  9.6948  0.0000  0.0102   0.0081   0.0257    0.0293   0.0000   441.5397     -0.165494       20.8727      0.524780      -2.43135     -0.572606      0.313635      0.411233      0.477505      0.500917      0.537288      0.522718
  51   5 2109.2094    0.8454  0.8268 10.3122  0.0000  0.0126   0.0105   0.0331    0.0356   0.0000   441.9731     -0.224321       21.2521      0.151996      -1.39590     -0.608981      0.374501      0.516972      0.562701      0.633304      0.652099      0.655491
  51   6 2312.0751    1.2726  1.1346 10.9456  0.0000  0.0148   0.0141   0.0409    0.0431   0.0000   441.9037       2.24719       20.1775       1.36247      -1.97610      0.627678      0.476633      0.636668      0.741794      0.792477      0.830043      0.870747
  51   7 2505.1830    1.8900  1.2500 11.6160  0.0000  0.0157   0.0196   0.0413    0.0430   0.0000   442.2285       2.90295       20.5036       2.18973      -2.32369     -0.236545      0.478979      0.670472      0.721729      0.814877      0.831923      0.877048
  51   8 2694.2804    2.6444  1.2789 12.2290  0.0000  0.0155   0.0265   0.0416    0.0429   0.0000   441.6712       3.85262       19.7315      0.826513      -3.52766      0.205794      0.464670      0.648577      0.703582      0.790702      0.825929      0.830861
  51   9 2881.1699    3.5840  1.0695 12.9164  0.0000  0.0138   0.0386   0.0357    0.0473   0.0000   442.1686       5.55374       19.4983       2.03551      -2.76077      -1.55393      0.431038      0.594708      0.650668      0.704548      0.723473      0.745110
  51  10 3064.6831    4.1101  1.2435 13.3488  0.0000  0.0155   0.0422   0.0407    0.0417   0.0000   441.7814       7.04494       19.3744       2.63711     -0.975011      0.494539      0.476183      0.657005      0.737924      0.812617      0.882936      0.864530
  51  11 3245.0672    3.9432  1.6953 13.1609 -0.0001  0.0180   0.0353   0.0498    0.0349   0.0000   442.4727       8.79592       20.7670       2.36523      -2.40858     -0.624471      0.562996      0.765672      0.844565      0.921560      0.982070      0.995931
  51  12 3423.5584    3.1768  2.6555 12.6323 -0.0001  0.0233   0.0229   0.0640    0.0268   0.0000   442.1540       9.52337       16.5627       4.58702       1.33047      -3.46583      0.704107      0.994810       1.07733       1.19217       1.26645       1.29017
  51  13 3600.6067    2.4627  4.4019 12.2061  0.0000  0.0340   0.0154   0.0918    0.0200   0.0000   441.1741       10.1741       22.2255      0.918691      -5.91793      -2.70177       1.00392       1.41473       1.57053       1.70027       1.77969       1.82876
  51  14 3775.8262    1.9630  6.5904 11.7683  0.0001  0.0484   0.0112   0.1319    0.0188   0.0000   439.3422       12.3210       19.1349       5.49511      -6.55107      -5.86329       1.41509       1.95347       2.22934       2.39627       2.48221       2.55049
  51  15 3949.0821    1.5925  9.9111 11.4399  0.0020  0.0728   0.0073   0.1935    0.0163   0.0000   438.3692       13.5711       22.5461       4.87076      -5.98647       2.35049       2.14740       2.96598       3.35837       3.66041       3.78943       3.92521
  51  16 4120.3863    1.2383 11.6869 11.2058  0.0005  0.0951   0.0061   0.2386    0.0148   0.0000   440.5296       7.57845       15.7221       2.56287       4.90686      -4.59504       2.74153       3.83549       4.26624       4.66395       4.84139       4.94699
  52   1 1129.5217    0.0615  0.0446  9.3379  0.0000  0.0084   0.0050   0.0116    0.0138   0.0000   440.9930     -0.935715       20.3516     0.0716289      -3.68622     -0.722583      0.267041      0.387774      0.381151      0.467084      0.441651      0.429694
  52   2 1432.4610    0.1361  0.1251  9.2448  0.0000  0.0059   0.0047   0.0141    0.0152   0.0000   442.1596     -0.196674       20.3615     -0.242121      -2.61584     -0.414828      0.187723      0.253125      0.314853      0.358321      0.372813      0.377754
  52   3 1685.6660    0.3069  0.3544  9.3654  0.0000  0.0086   0.0058   0.0211    0.0210   0.0000   442.4796     -0.287397       20.7788     -0.610105      -2.79191     -0.654648      0.270272      0.360502      0.422435      0.462839      0.473313      0.489464
  52   4 1909.5566    0.5649  0.5921  9.6848  0.0001  0.0102   0.0078   0.0260    0.0295   0.0000   442.3066      0.954201       20.9167      0.306549      -3.21889      0.353397      0.311316      0.418212      0.465848      0.497727      0.548320      0.523084
  52   5 2123.5563    0.8706  0.8439 10.2270  0.0000  0.0127   0.0103   0.0314    0.0372   0.0000   442.2720      0.610379       20.1427     -0.796941      -1.68328      -1.22359      0.368548      0.524891      0.567974      0.627122      0.664402      0.677483
  52   6 2327.1651    1.3569  1.1878 10.9219  0.0003  0.0150   0.0142   0.0404    0.0435   0.0000   441.9226       1.36916       20.2306     -0.411113      -1.49732      -1.31396      0.470408      0.628479      0.702813      0.741687      0.797952      0.810568
  52   7 2521.1148    1.9840  1.2477 11.7720  0.0000  0.0155   0.0205   0.0414    0.0416   0.0000   442.0730       1.95388       19.4305       2.82263      -1.53777     -0.595035      0.464345      0.633621      0.697503      0.792068      0.822072      0.822435
  52   8 2711.2761    2.7154  1.2738 12.3597  0.0006  0.0155   0.0273   0.0414    0.0409   0.0000   442.1200       3.93726       20.0455      0.945948      -1.95806      -1.33800      0.468340      0.647942      0.718680      0.773013      0.837918      0.872552
  52   9 2899.0385    3.4949  1.1214 12.9960  0.0000  0.0144   0.0372   0.0381    0.0444   0.0000   440.8826       5.34106       20.2028       2.13358      -2.67246     -0.350981      0.438435      0.593592      0.641694      0.716860      0.754468      0.789472
  52  10 3083.2022    4.1386  1.2725 13.2990 -0.0000  0.0153   0.0418   0.0416    0.0437   0.0000   442.4401       6.30069       20.1902       3.75348      -2.35058     -0.312629      0.457971      0.635798      0.702325      0.764019      0.804314      0.817174
  52  11 3264.4187    3.8836  1.7711 13.0837  0.0000  0.0183   0.0337   0.0500    0.0344   0.0000   442.5566       6.86174       19.5343       1.21074      -1.28885     -0.546447      0.560037      0.744512      0.854963      0.927039      0.982349      0.993215
  52  12 3443.6521    3.0794  2.8370 12.6355  0.0000  0.0245   0.0218   0.0669    0.0252   0.0000   443.3724       10.2414       14.7613       3.55898       1.18787      -1.78310      0.721595       1.00460       1.11965       1.21948       1.26444       1.29545
  52  13 3621.4138    2.3505  4.7327 12.1529  0.0000  0.0362   0.0145   0.0980    0.0194   0.0000   441.1153       10.5575       18.4846       1.36061      -2.11304      -1.60842       1.05573       1.46201       1.62594       1.77835       1.85924       1.90146
  52  14 3797.5272    1.8892  7.2337 11.7275 -0.0000  0.0536   0.0103   0.1446    0.0184   0.0000   440.3624       11.4451       19.1176       6.42777      -1.80046     -0.719898       1.56420       2.14331       2.46195       2.60569       2.75943       2.83187
  52  15 3971.7471    1.4983  9.4548 11.4274 -0.0005  0.0737   0.0072   0.1914    0.0165   0.0000   445.2482       8.97104       22.5462       5.53600       2.19513      -4.59933       2.11494       2.89153       3.34100       3.59793       3.70476       3.78581
  53   1 1138.7584    0.0588  0.0480  9.3089  0.0000  0.0080   0.0047   0.0130    0.0136   0.0000   440.8312     -0.254647       21.0473     -0.221932      -2.66803     -0.124248      0.226185      0.309523      0.369958      0.383283      0.409304      0.420745
  53   2 1443.4886    0.1530  0.1428  9.2073  0.0000  0.0065   0.0047   0.0133    0.0154   0.0000   442.3732     -0.521342       20.7152      0.519006      -2.52434    -0.0114480      0.197115      0.243561      0.267716      0.321681      0.314265      0.318041
  53   3 1697.4885    0.3303  0.3504  9.4248  0.0000  0.0084   0.0060   0.0201    0.0207   0.0000   442.3034     -0.319957       20.7229     -0.141850      -2.36741      0.129906      0.266369      0.346664      0.417829      0.428918      0.447487      0.444913
  53   4 1922.5080    0.5574  0.6270  9.7663  0.0000  0.0110   0.0077   0.0271    0.0295   0.0000   441.7468      0.344686       20.6887      0.174438      -1.86630     -0.173995      0.316123      0.432298      0.501588      0.530119      0.548564      0.560648
  53   5 2137.7354    0.9052  0.8779 10.2622  0.0000  0.0125   0.0105   0.0324    0.0391   0.0000   441.7230      0.567296       21.0682       1.07509      -3.48338     -0.226820      0.373752      0.503999      0.560443      0.613700      0.628740      0.658267
  53   6 2342.1234    1.3735  1.1949 10.9804  0.0000  0.0153   0.0143   0.0400    0.0439   0.0000   441.2308       2.67222       21.0642       2.01586      -2.64453      -1.63331      0.442818      0.610113      0.675419      0.741562      0.771861      0.797567
  53   7 2536.8871    2.0570  1.2701 11.6642  0.0000  0.0150   0.0204   0.0413    0.0447   0.0000   441.3203       4.10856       20.0806      0.326477      -2.20476      -2.05171      0.447125      0.611460      0.675762      0.739987      0.799195      0.816159
  53   8 2728.1201    2.7814  1.2304 12.5288  0.0001  0.0150   0.0289   0.0411    0.0434   0.0000   441.6471       4.14428       20.0811      0.383838      -1.84491     -0.905498      0.471017      0.625268      0.700896      0.750775      0.819426      0.828042
  53   9 2916.7482    3.6805  1.1040 13.1681 -0.0002  0.0140   0.0394   0.0374    0.0429   0.0000   441.8198       4.52670       19.9546       2.13894      -2.39315      -2.11467      0.417704      0.566316      0.619373      0.689940      0.715469      0.723944
  53  10 3101.6367    4.1428  1.3089 13.3455 -0.0030  0.0154   0.0408   0.0427    0.0389   0.0000   441.8355       8.62529       20.5073       1.28713      -1.98755     0.0583364      0.451907      0.640154      0.696721      0.758704      0.794295      0.805372
  53  11 3283.5496    3.8299  1.8384 13.0863  0.0000  0.0183   0.0322   0.0510    0.0321   0.0000   441.7325       10.5557       20.3447       2.29689     -0.612657     -0.201600      0.561402      0.760265      0.860091      0.931489       1.00038       1.00588
  53  12 3463.6177    2.9952  3.0220 12.6401  0.0000  0.0250   0.0207   0.0702    0.0233   0.0000   442.6210       11.4708       14.7913      0.713574       3.21245     -0.671290      0.744694       1.00795       1.11587       1.24559       1.29606       1.33956
  53  13 3642.1587    2.3837  5.1499 12.0023  0.0001  0.0367   0.0135   0.1005    0.0196   0.0000   440.6117       8.93028       19.9524       7.41755      -1.88060     -0.541602       1.04746       1.44746       1.64530       1.78172       1.86002       1.91287
  53  14 3818.9798    1.8760  7.5553 11.7146  0.0005  0.0554   0.0098   0.1482    0.0183   0.0000   439.1276       14.5252       22.3857       1.24329      -6.24442       1.58777       1.57079       2.16703       2.44638       2.68893       2.76069       2.81296
  53  15 3993.8150    1.4794 10.2913 11.4275  0.0009  0.0786   0.0068   0.2047    0.0156   0.0000   439.1738       15.5492       19.3744       5.26149     -0.308149      -13.0218       2.22991       3.04653       3.50113       3.82145       3.92909       4.03931
  54   1 1147.9045    0.0689  0.0641  9.2937  0.0000  0.0081   0.0046   0.0134    0.0136   0.0000   440.7894    -0.0661642       20.8674     -0.524395      -2.34499     -0.441043      0.198281      0.322034      0.300764      0.384457      0.418981      0.421105
  54   2 1454.3947    0.1558  0.1308  9.2465 -0.0000  0.0057   0.0049   0.0128    0.0151   0.0000   441.9033     -0.265276       21.0566     -0.223051      -2.93720     -0.105242      0.155260      0.220593      0.223091      0.258418      0.267618      0.266118
  54   3 1709.1292    0.3380  0.3501  9.3993  0.0000  0.0084   0.0061   0.0197    0.0209   0.0000   442.4503    -0.0888485       20.5139     0.0611490      -3.02107      0.104943      0.257867      0.365008      0.388471      0.430321      0.428047      0.453459
  54   4 1935.3405    0.5894  0.6419  9.8018  0.0001  0.0110   0.0079   0.0267    0.0302   0.0000   442.3520       1.02884       20.9000      0.146255      -2.01368       1.47553      0.315530      0.432257      0.496060      0.532459      0.586364      0.577992
  54   5 2151.7887    0.9240  0.9074 10.3688  0.0000  0.0130   0.0107   0.0331    0.0378   0.0000   442.2660      0.669279       20.2897       1.00447      -3.24104      0.761142      0.364635      0.515212      0.569119      0.628227      0.650375      0.669799
  54   6 2356.8456    1.4496  1.1567 11.1760  0.0000  0.0149   0.0154   0.0398    0.0427   0.0000   442.7163       1.82332       19.7682       1.12685      -2.72751      -1.20680      0.422182      0.600553      0.641663      0.705717      0.750401      0.766090
  54   7 2552.5256    2.0847  1.2918 11.8646  0.0000  0.0156   0.0209   0.0419    0.0397   0.0000   441.8796       4.27792       20.9181    -0.0798547      -2.42814       1.56840      0.444634      0.619840      0.680451      0.758575      0.798533      0.799843
  54   8 2744.8170    2.8069  1.2146 12.6515  0.0000  0.0152   0.0293   0.0415    0.0401   0.0000   442.5142       4.81347       18.8516       2.40540      -1.75558     -0.618830      0.446031      0.632122      0.673432      0.745594      0.764351      0.784045
  54   9 2934.2809    3.7659  1.1527 13.1473  0.0000  0.0143   0.0391   0.0387    0.0441   0.0000   442.2783       4.22114       20.3057       3.00203      -1.98520      -1.25565      0.414156      0.568760      0.635610      0.674665      0.739439      0.743371
  54  10 3119.8788    4.0919  1.3742 13.3787  0.0000  0.0160   0.0398   0.0442    0.0369   0.0000   441.5024       7.93519       19.5044       1.61592      -1.23653      0.817460      0.448165      0.649710      0.702515      0.774825      0.813974      0.827529
  54  11 3302.6041    3.7087  1.9786 12.9925  0.0000  0.0194   0.0300   0.0527    0.0307   0.0000   442.2557       8.48893       17.2476       1.38167     -0.712790     -0.270778      0.545492      0.769469      0.846488      0.942028      0.980287      0.991283
  54  12 3483.4899    2.8908  3.2178 12.5894 -0.0000  0.0265   0.0196   0.0733    0.0223   0.0000   442.5450       11.6938       17.8772       1.26038       2.01304      -2.73238      0.743261       1.04193       1.16764       1.25855       1.35168       1.37210
  54  13 3662.6232    2.2804  5.2726 11.9743  0.0000  0.0376   0.0129   0.1039    0.0194   0.0000   443.0052       8.92211       21.1332       4.17453      -5.55600      -3.82420       1.06470       1.47136       1.65897       1.77897       1.89214       1.91840
  54  14 3840.2104    1.8091  8.0274 11.6616 -0.0007  0.0602   0.0089   0.1577    0.0180   0.0000   436.8950       18.1996       21.8960       1.85047      -12.4038      -3.51805       1.65368       2.33752       2.58396       2.84345       2.98992       3.04968
  55   2 1465.1619    0.1637  0.1557  9.2371 -0.0004  0.0063   0.0047   0.0133    0.0154   0.0000   442.3705     -0.215384       20.7046    -0.0603242      -2.70729      0.281956      0.190705      0.240932      0.297728      0.330870      0.349170      0.374698
  55   3 1720.6325    0.3606  0.3386  9.4119  0.0000  0.0077   0.0064   0.0186    0.0212   0.0000   442.0098     -0.196560       20.6905     -0.433617      -3.41800      0.416518      0.219785      0.300273      0.325256      0.349421      0.387168      0.411445
  55   4 1948.0837    0.6098  0.6453  9.7753  0.0000  0.0109   0.0079   0.0256    0.0309   0.0000   442.1392      0.274199       20.9859   -0.00534881      -2.09050     -0.824811      0.316424      0.421978      0.495239      0.525914      0.563538      0.563769
  55   5 2165.7032    0.9856  0.9579 10.3732  0.0000  0.0129   0.0109   0.0343    0.0395   0.0000   442.3111      0.650021       19.6179     0.0209925      -2.95190      0.669879      0.363500      0.501369      0.556493      0.616848      0.633924      0.652513
  55   6 2371.4197    1.5078  1.2659 11.0754 -0.0000  0.0154   0.0150   0.0409    0.0433   0.0000   441.7390       2.02245       19.7098       1.54178      -1.83428     -0.496719      0.424936      0.602426      0.653918      0.729134      0.761687      0.766086
  55   7 2568.0618    2.1274  1.2822 11.9508  0.0010  0.0152   0.0212   0.0420    0.0403   0.0000   441.9876       2.51331       19.8511    -0.0918486      -1.66131      -1.69025      0.429391      0.591001      0.656885      0.727870      0.758750      0.763066
  55   8 2761.4046    2.9744  1.3025 12.5399  0.0000  0.0150   0.0289   0.0408    0.0397   0.0000   442.1307       5.39200       20.5012       2.28468      -2.37398     -0.414835      0.434012      0.591280      0.656442      0.720111      0.768179      0.775205
  55   9 2951.6811    3.8656  1.2525 13.0449  0.0001  0.0145   0.0380   0.0397    0.0431   0.0000   441.3790       5.14588       20.0920       1.47901      -2.12399     -0.462503      0.424752      0.582835      0.653488      0.714605      0.773143      0.780319
  55  10 3138.0309    4.1404  1.3943 13.3687  0.0000  0.0158   0.0395   0.0428    0.0375   0.0000   442.5221       7.07720       19.9056       2.98439      -2.42627    -0.0890380      0.455812      0.622043      0.685995      0.748889      0.787895      0.793764
  55  11 3321.4405    3.6825  1.9486 12.9841 -0.0000  0.0192   0.0296   0.0515    0.0308   0.0000   441.9233       8.69589       18.8133       3.04950      -1.29763     -0.710470      0.522155      0.747071      0.817288      0.902467      0.942350      0.969741
  55  12 3503.0981    2.8470  3.4366 12.4357  0.0000  0.0271   0.0182   0.0737    0.0223   0.0000   443.9378       10.7642       16.9942       3.89184      0.291426      -1.30993      0.744690       1.03014       1.15504       1.26063       1.30456       1.32816
  55  13 3683.0055    2.2189  5.7340 11.9204  0.0000  0.0415   0.0123   0.1093    0.0192   0.0000   441.6994       11.4189       21.9324       3.65141      -4.46103      -2.17716       1.12104       1.59269       1.76152       1.90697       2.04745       2.06178
  55  14 3861.1879    1.7882  8.4160 11.6251  0.0007  0.0620   0.0084   0.1622    0.0175   0.0000   438.6894       17.0955       23.8909      -1.16611      -7.61977      -5.29644       1.68257       2.32942       2.65887       2.87770       3.00953       3.06498
  56   2 1475.8089    0.1623  0.1803  9.2111  0.0000  0.0066   0.0045   0.0159    0.0154   0.0000   442.2339     0.0360724       20.5992    0.00626722      -2.61758    -0.0852428      0.188338      0.245946      0.269112      0.318767      0.350589      0.336117
  56   3 1732.0018    0.3751  0.3516  9.4348  0.0000  0.0077   0.0065   0.0192    0.0214   0.0000   442.0687      0.307268       20.6112     -0.279707      -2.54436     -0.350147      0.215403      0.288416      0.325405      0.352510      0.360620      0.384691
  56   4 1960.6738    0.6301  0.6511  9.8710  0.0000  0.0105   0.0083   0.0269    0.0302   0.0000   442.4098     -0.556568       20.6116      0.426519      -2.65844     -0.166755      0.318663      0.421494      0.469467      0.522069      0.550528      0.567438
  56   5 2179.4743    1.0293  0.9724 10.3140  0.0000  0.0126   0.0111   0.0339    0.0413   0.0000   442.1930      0.862747       19.8743       1.05929      -2.02569       1.04123      0.356088      0.476009      0.537772      0.595350      0.615483      0.658948
  56   6 2385.8998    1.5420  1.1945 11.2205 -0.0003  0.0146   0.0157   0.0397    0.0414   0.0000   442.2047      0.586193       20.2561      0.317662      -3.23557      -1.61586      0.407911      0.566546      0.630342      0.705075      0.744973      0.762000
  56   7 2583.4335    2.1813  1.3202 11.8651  0.0001  0.0152   0.0211   0.0411    0.0392   0.0000   441.8151       3.76692       20.7800      0.934442      -2.21214      0.703663      0.427717      0.578371      0.646944      0.706922      0.740861      0.764725
  56   8 2777.8789    3.0584  1.2043 12.6424 -0.0000  0.0147   0.0307   0.0387    0.0423   0.0000   442.6074       5.04526       20.7128       1.62610      -1.94941     -0.762300      0.406073      0.584907      0.624646      0.695241      0.722424      0.723298
  56   9 2968.9368    3.8845  1.1897 13.2696  0.0000  0.0141   0.0394   0.0392    0.0394   0.0000   441.6439       5.70211       19.4706       2.76221      -1.46066      -1.97281      0.410660      0.555251      0.613041      0.670632      0.714716      0.731091
  56  10 3156.0262    4.0718  1.4312 13.3313  0.0000  0.0159   0.0384   0.0439    0.0363   0.0000   442.4179       7.90781       21.9764       2.22492      -3.45891      -1.51242      0.450087      0.613710      0.690125      0.742513      0.779440      0.791961
  56  11 3340.2289    3.5616  2.0687 12.9667  0.0000  0.0199   0.0279   0.0529    0.0288   0.0000   441.1928       9.70117       18.2422       4.11660     -0.470261      -3.89753      0.543223      0.745500      0.830965      0.909162      0.958475      0.978763
  56  12 3522.5525    2.7438  3.8812 12.3405 -0.0000  0.0294   0.0164   0.0797    0.0201   0.0000   443.2782       11.0997       16.3700       3.44660      0.515310      -3.11281      0.778230       1.10131       1.21844       1.34367       1.38490       1.43185
  56  13 3703.3270    2.1870  5.7057 11.9032  0.0000  0.0416   0.0123   0.1097    0.0196   0.0000   440.3452       12.2895       23.1948       3.63009      -4.91201      -4.73994       1.11918       1.54763       1.77235       1.89923       1.97744       2.03494
  56  14 3882.2834    1.7444  8.7993 11.6002  0.0000  0.0656   0.0079   0.1690    0.0168   0.0000   438.9716       14.3162       23.9655       10.6229      -7.85046      -12.8450       1.72902       2.44004       2.71975       3.01527       3.12975       3.19442
  57   1 1174.7615    0.0735  0.0682  9.2418  0.0000  0.0076   0.0043   0.0140    0.0134   0.0000   441.1301     0.0602713       20.4849    -0.0266500      -2.49930      0.559874      0.194604      0.300639      0.338797      0.381062      0.406782      0.504434
  57   2 1486.3218    0.1778  0.1695  9.2222  0.0000  0.0057   0.0048   0.0149    0.0155   0.0000   441.9351     -0.469544       21.1099     -0.208098      -3.50275     0.0958862      0.164524      0.213579      0.260025      0.275513      0.270585      0.304502
  57   3 1743.2169    0.3912  0.4316  9.4235  0.0000  0.0087   0.0062   0.0218    0.0226   0.0000   442.3731      0.177539       19.9782      0.306987      -3.45573     -0.367107      0.252150      0.331890      0.388954      0.410948      0.434772      0.444291
  57   4 1973.1929    0.6494  0.6898  9.8840  0.0000  0.0109   0.0082   0.0270    0.0304   0.0000   442.5994       1.53339       20.3866     -0.163211      -2.44898    -0.0753812      0.299713      0.392295      0.446924      0.505512      0.542521      0.563321
  57   5 2193.1150    1.0582  0.9545 10.5204 -0.0000  0.0128   0.0115   0.0326    0.0388   0.0000   442.9493       1.29342       20.8993      0.442893      -1.89845     -0.961196      0.346654      0.472947      0.536782      0.572907      0.624423      0.635501
  57   6 2400.2679    1.5627  1.2117 11.4079  0.0000  0.0151   0.0161   0.0403    0.0394   0.0000   441.9965       2.59671       20.6183     -0.421986      -2.04066      0.629929      0.406216      0.572842      0.621378      0.693654      0.750058      0.746063
  57   7 2598.7372    2.2849  1.2841 11.9548  0.0000  0.0150   0.0219   0.0393    0.0405   0.0000   442.2757       3.43382       19.9364       1.49140      -2.53407     -0.820616      0.403541      0.557374      0.619603      0.681779      0.710992      0.725286
  57   8 2794.1897    3.1314  1.1937 12.6755  0.0000  0.0139   0.0312   0.0390    0.0422   0.0000   441.8758       6.07444       20.7433       2.68386      -3.08691     -0.260654      0.395362      0.540463      0.609285      0.661681      0.688321      0.709196
  57   9 2986.0590    4.0488  1.1800 13.2971  0.0000  0.0141   0.0410   0.0380    0.0431   0.0000   442.7445       6.34987       20.3360      0.755587      -1.59279      -1.77421      0.402910      0.552886      0.596054      0.659890      0.696918      0.705188
  57  10 3173.8434    4.0735  1.4124 13.4119  0.0000  0.0155   0.0383   0.0445    0.0345   0.0000   441.6989       7.13207       21.7432      0.978591      -3.06544      -1.77125      0.429391      0.590145      0.652545      0.709093      0.749618      0.757815
  57  11 3358.7755    3.3928  2.2178 12.9910 -0.0000  0.0206   0.0262   0.0565    0.0266   0.0000   442.7459       8.17631       18.1898       3.95882      0.929429      -1.80871      0.565638      0.772370      0.864166      0.935658      0.987009       1.00652
  57  12 3541.9420    2.6977  4.0690 12.2806 -0.0000  0.0297   0.0160   0.0816    0.0207   0.0000   442.3336       8.90967       17.3919       4.80758     -0.740210      -1.20512      0.807807       1.11252       1.25770       1.38959       1.46488       1.48318
  57  13 3723.3612    2.1292  6.1990 11.9205  0.0003  0.0451   0.0118   0.1203    0.0195   0.0000   440.5191       11.3594       23.7654       5.28960      0.995401     -0.166588       1.18012       1.65254       1.88618       2.02841       2.11287       2.16564
  57  14 3903.0008    1.6667  8.7896 11.6336  0.0005  0.0672   0.0079   0.1725    0.0168   0.0000   441.4783       10.2713       27.6190       5.00568      -9.44162      -6.12393       1.75460       2.44710       2.74616       3.02964       3.10921       3.20802
  58   1 1183.5456    0.0720  0.0671  9.2259  0.0000  0.0070   0.0045   0.0154    0.0133   0.0000   441.1594      0.116159       20.7230     -0.309382      -2.32321     -0.117880      0.226917      0.292367      0.309870      0.365323      0.422779      0.429372
  58   2 1496.6992    0.1745  0.1965  9.2436  0.0000  0.0069   0.0046   0.0169    0.0155   0.0000   442.2574     0.0426607       20.8499     -0.162406      -3.01428      0.231934      0.201551      0.238813      0.280700      0.311916      0.325875      0.327755
  58   3 1754.3216    0.3889  0.4000  9.4638  0.0000  0.0082   0.0063   0.0202    0.0218   0.0000   442.1426     -0.301889       21.0464      0.680242      -2.17121     -0.486044      0.228595      0.290192      0.329917      0.392317      0.381107      0.390559
  58   4 1985.5995    0.6867  0.7156  9.8664  0.0000  0.0108   0.0083   0.0277    0.0320   0.0000   442.4703     -0.119130       20.6646      0.604566      -3.21078     -0.125256      0.291353      0.401275      0.441878      0.497634      0.525329      0.528061
  58   5 2206.5872    1.0479  0.9946 10.6552  0.0000  0.0136   0.0115   0.0351    0.0375   0.0000   442.4094       1.58974       20.7066      0.560957      -2.94332      0.122485      0.362791      0.510089      0.562340      0.605027      0.651468      0.666575
  58   6 2414.4273    1.5966  1.2433 11.4101  0.0000  0.0151   0.0160   0.0404    0.0384   0.0000   441.9113       1.66092       20.4568     -0.282764      -2.70285     -0.709717      0.411374      0.561611      0.634303      0.695033      0.742438      0.752260
  58   7 2613.9147    2.3627  1.3232 11.9331  0.0000  0.0149   0.0219   0.0397    0.0393   0.0000   442.4504       3.90218       20.6499       1.59562      -1.51387     -0.503511      0.409908      0.557860      0.601456      0.669036      0.705235      0.723521
  58   8 2810.3644    3.2000  1.2739 12.7292  0.0000  0.0148   0.0309   0.0394    0.0409   0.0000   442.3201       5.39711       20.9802       2.06455      -3.26441      -1.30825      0.402045      0.558425      0.618851      0.665966      0.722111      0.743549
  58   9 3003.0234    4.0173  1.1875 13.3053  0.0000  0.0140   0.0401   0.0393    0.0429   0.0000   442.3555       6.04463       20.0299       1.95881      -2.91079     -0.799980      0.381380      0.526201      0.573485      0.631472      0.675720      0.684801
  58  10 3191.5418    4.0843  1.5181 13.3949 -0.0000  0.0165   0.0367   0.0446    0.0326   0.0000   442.2150       6.31478       19.9908       3.16448    -0.0879296      -3.01489      0.438964      0.607903      0.680106      0.731974      0.780649      0.789093
  58  11 3377.2668    3.3601  2.3896 12.8994 -0.0002  0.0215   0.0245   0.0575    0.0253   0.0000   442.7162       7.72905       16.3043       5.06259       1.22271      -3.12124      0.558606      0.796883      0.877948      0.958413      0.997406       1.02902
  58  12 3561.1795    2.6513  4.0991 12.2185  0.0000  0.0297   0.0155   0.0821    0.0209   0.0000   442.8676       11.5348       17.7014       4.59615      0.182526       1.01604      0.786496       1.08674       1.22674       1.33419       1.41328       1.46009
  58  13 3743.2100    2.0768  6.3816 11.8606 -0.0009  0.0463   0.0111   0.1233    0.0194   0.0000   441.9883       12.6076       19.9994       2.18118      -2.12863     -0.563443       1.18679       1.66837       1.87091       2.03709       2.13790       2.18868
  58  14 3923.6574    1.5974  9.4153 11.6189 -0.0010  0.0730   0.0074   0.1867    0.0159   0.0000   439.2895       9.59232       30.8698       10.2002      -12.5220      -5.73221       1.85546       2.62201       2.93772       3.23175       3.29836       3.42604
  59   1 1192.2356    0.0745  0.0697  9.2302  0.0000  0.0073   0.0044   0.0143    0.0132   0.0000   441.2853      0.467700       20.8562     -0.486935      -2.94088     -0.417554      0.224476      0.276517      0.265182      0.301912      0.364425      0.336040
  59   2 1506.9664    0.1922  0.1809  9.2387  0.0000  0.0066   0.0048   0.0131    0.0155   0.0000   442.3113     -0.259194       21.2821     -0.421151      -3.38827      0.140844      0.173219      0.224712      0.269100      0.285932      0.280348      0.305347
  59   3 1765.2800    0.4067  0.4913  9.3691  0.0000  0.0094   0.0060   0.0226    0.0239   0.0000   442.3166     -0.402145       20.5865      0.521509      -2.93123      0.149329      0.239535      0.322564      0.366488      0.418623      0.404705      0.432211
  59   4 1997.8826    0.7079  0.7320  9.8467 -0.0000  0.0108   0.0084   0.0275    0.0326   0.0000   441.8657       1.15032       21.4320      0.350187      -2.57930      -1.18252      0.283519      0.389102      0.440133      0.485554      0.519025      0.533292
  59   5 2219.9168    1.1098  1.0700 10.5862  0.0000  0.0135   0.0115   0.0357    0.0404   0.0000   442.6866       1.34402       21.1625      0.812195      -3.14401      -1.05554      0.363715      0.496236      0.559574      0.612418      0.664034      0.656704
  59   6 2428.4591    1.6976  1.2769 11.3454  0.0006  0.0147   0.0161   0.0392    0.0398   0.0000   442.1745       2.08966       20.4894      0.358816      -3.02344      0.120183      0.393821      0.538594      0.588601      0.661389      0.691160      0.726257
  59   7 2629.0261    2.4004  1.3007 12.2315 -0.0000  0.0152   0.0232   0.0405    0.0369   0.0000   442.3614       2.27172       19.7382       2.45579      -1.62166     -0.265869      0.403325      0.563322      0.622955      0.675886      0.735666      0.750551
  59   8 2826.4807    3.3144  1.1832 12.7709  0.0000  0.0139   0.0326   0.0377    0.0441   0.0000   441.4473       4.12534       19.4550       1.58799      -2.61445      -1.35571      0.360537      0.504754      0.543611      0.621349      0.655276      0.670260
  59   9 3019.8786    4.0433  1.2795 13.2035 -0.0000  0.0141   0.0380   0.0395    0.0388   0.0000   442.3093       5.58057       18.7886       2.42214      -3.73746     0.0625449      0.386404      0.524141      0.599533      0.650040      0.702725      0.712378
  59  10 3209.1340    3.9880  1.6074 13.2790  0.0000  0.0167   0.0342   0.0449    0.0320   0.0000   442.5633       8.47541       20.2427       2.22810      -1.55018     -0.903234      0.448579      0.610362      0.680444      0.736166      0.773220      0.781283
  59  11 3395.5884    3.2791  2.5161 12.8585 -0.0000  0.0220   0.0234   0.0600    0.0250   0.0000   443.7097       9.10178       17.0703       4.57060      0.306623     -0.895425      0.569363      0.808336      0.885375      0.972753       1.04319       1.05860
  59  12 3580.3577    2.6077  4.5896 12.1591 -0.0000  0.0328   0.0147   0.0876    0.0205   0.0000   439.9901       12.2748       20.6856       1.97992     -0.678598     0.0984676      0.841340       1.17084       1.31862       1.44701       1.51461       1.58167
  59  13 3763.1148    2.0743  7.2248 11.8051  0.0018  0.0518   0.0099   0.1345    0.0183   0.0000   442.7680       13.3207       18.9593       6.42930      -3.38687      -1.58791       1.30296       1.81352       2.05649       2.25456       2.35057       2.41968
  59  14 3943.9295    1.5954  9.8650 11.5469  0.0015  0.0746   0.0070   0.1903    0.0156   0.0000   438.0795       11.9266       25.3387       3.45387      -4.41126       2.38187       1.88102       2.64028       2.98393       3.27753       3.37966       3.51366
  60   2 1517.0980    0.1923  0.2032  9.2263  0.0000  0.0063   0.0046   0.0157    0.0156   0.0000   442.4809     0.0529300       20.5874      0.140643      -2.80437     -0.452773      0.175520      0.238112      0.275904      0.287473      0.307974      0.321629
  60   3 1776.1520    0.4127  0.4541  9.4925  0.0001  0.0087   0.0062   0.0216    0.0222   0.0000   442.3423      0.275939       20.8962    -0.0809527      -2.84636      0.141402      0.224002      0.306411      0.352944      0.362789      0.382087      0.415373
  60   4 2010.0693    0.7252  0.7863  9.8572  0.0000  0.0111   0.0083   0.0287    0.0331   0.0000   442.3519      0.745030       20.4221     -0.345342      -1.87943      0.655759      0.284633      0.395592      0.438363      0.476594      0.507975      0.526630
  60   5 2233.1564    1.1310  1.0695 10.6960  0.0000  0.0136   0.0118   0.0363    0.0388   0.0000   441.9522      0.951314       21.1018       1.06150      -3.61089      0.548569      0.357235      0.497704      0.556346      0.600911      0.659406      0.667354
  60   6 2442.3616    1.7016  1.2909 11.5014  0.0000  0.0152   0.0163   0.0404    0.0364   0.0000   442.3975       2.62082       19.9350      0.792515      -1.15352      0.678488      0.384956      0.532665      0.599739      0.653859      0.682239      0.702918
  60   7 2643.9669    2.4434  1.3235 12.1519  0.0001  0.0150   0.0227   0.0401    0.0368   0.0000   442.6749       3.77438       19.3678       2.00405      -1.89209      -1.49147      0.380912      0.543943      0.595637      0.652320      0.682078      0.683863
  60   8 2842.3993    3.3816  1.2706 12.7334  0.0000  0.0143   0.0315   0.0383    0.0410   0.0000   442.6318       3.61061       20.7907       2.08002     -0.985137      -1.54578      0.366918      0.513892      0.564770      0.634407      0.649335      0.662265
  60   9 3036.5420    4.0447  1.2788 13.3104  0.0004  0.0145   0.0381   0.0391    0.0367   0.0000   442.5133       6.81738       21.5198       1.07983     -0.459987     -0.902989      0.382125      0.516827      0.578068      0.642754      0.665096      0.677689
  60  10 3226.5320    4.0293  1.6453 13.2340 -0.0001  0.0163   0.0337   0.0464    0.0311   0.0000   442.6834       7.61052       20.6634       1.98011      -1.41038      -1.51599      0.431771      0.584235      0.671151      0.714377      0.752096      0.791878
  60  11 3413.9034    3.2089  2.7460 12.7463 -0.0002  0.0225   0.0215   0.0623    0.0234   0.0000   443.6221       8.12107       18.3254       3.93164       1.99555      -1.27450      0.571505      0.793236      0.899379      0.979479       1.03450       1.07876
  60  12 3599.3063    2.5142  4.7703 12.1234  0.0000  0.0332   0.0139   0.0922    0.0197   0.0000   442.7679       9.29392       19.0901       5.31428     -0.712965      -3.79946      0.838140       1.15607       1.31915       1.42229       1.50981       1.54283
  60  13 3782.6829    1.9250  7.1712 11.8351 -0.0018  0.0521   0.0095   0.1422    0.0178   0.0000   443.9844       9.65255       20.6741       3.35855      -1.50789      0.855565       1.30449       1.81383       2.06821       2.25234       2.33922       2.42020
  61   1 1209.3916    0.0815  0.0555  9.2328  0.0000  0.0057   0.0045   0.0101    0.0129   0.0000   440.9537     -0.223928       20.8165      0.371342      -3.33606      0.158889      0.153957      0.206803      0.269395      0.301892      0.328818      0.326875
  61   2 1527.1155    0.2011  0.2372  9.2234  0.0000  0.0071   0.0045   0.0165    0.0160   0.0000   442.6082     -0.394484       21.1172     -0.231055      -2.90517     -0.156389      0.189519      0.245952      0.278791      0.316004      0.319885      0.343440
  61   3 1786.8725    0.4227  0.5085  9.5308  0.0000  0.0096   0.0061   0.0235    0.0234   0.0000   442.3892    -0.0717305       20.8421     -0.150820      -2.17200     -0.980437      0.240770      0.336374      0.378963      0.425261      0.453117      0.447712
  61   4 2022.1950    0.7379  0.8056  9.9503  0.0000  0.0117   0.0084   0.0285    0.0336   0.0000   442.0504      0.339392       21.2080      0.290344      -2.64978     -0.215653      0.296778      0.409451      0.439229      0.501309      0.530536      0.545006
  61   5 2246.2179    1.1696  1.0795 10.7615  0.0000  0.0136   0.0119   0.0359    0.0384   0.0000   442.3018       1.54569       21.2230     -0.609573      -2.59492      0.142033      0.340421      0.476297      0.532462      0.571665      0.624817      0.629449
  61   6 2456.2081    1.7739  1.3225 11.4482  0.0000  0.0150   0.0163   0.0392    0.0371   0.0000   441.7901       3.00806       19.6277       1.09098      -3.68682     -0.820904      0.384765      0.537215      0.596867      0.650867      0.704444      0.719960
  61   7 2658.8109    2.5432  1.3568 12.1637  0.0000  0.0147   0.0231   0.0406    0.0384   0.0000   442.0610       3.16943       20.4343      0.899023      -2.41838     0.0665816      0.377023      0.510536      0.577349      0.625631      0.686288      0.695705
  61   8 2858.2410    3.4043  1.2238 12.8727 -0.0014  0.0140   0.0325   0.0376    0.0392   0.0000   441.5987       5.30332       20.3064       1.16975      -2.39741     0.0906570      0.369672      0.494173      0.550227      0.594056      0.647018      0.663865
  61   9 3053.1097    4.0454  1.3068 13.3339  0.0000  0.0146   0.0381   0.0393    0.0375   0.0000   442.1567       6.39407       20.0203       1.07213      -2.45064      -1.22828      0.389724      0.528606      0.598415      0.634746      0.687937      0.685277
  61  10 3243.8733    4.0109  1.6802 13.2243 -0.0000  0.0168   0.0333   0.0455    0.0320   0.0000   441.2438       6.79201       19.1042       1.84882     -0.910757      -2.78979      0.438553      0.603892      0.678096      0.731530      0.785984      0.801228
  61  11 3432.0156    3.1983  2.9872 12.6617  0.0001  0.0230   0.0204   0.0645    0.0229   0.0000   442.7819       9.03981       18.1914       4.65862      0.711799      0.268795      0.593797      0.813959      0.929195       1.00464       1.06780       1.10559
  61  12 3618.0955    2.4667  4.9616 12.1184  0.0000  0.0345   0.0135   0.0946    0.0196   0.0000   441.2936       9.99879       17.5337       1.23399      -2.02516     -0.956382      0.850090       1.19677       1.33145       1.46962       1.54133       1.58632
  61  13 3802.2566    1.9267  7.6711 11.8281  0.0012  0.0559   0.0091   0.1482    0.0175   0.0000   441.7544       8.86741       23.7517      0.246024      -5.64666       1.38370       1.34971       1.93628       2.14489       2.35974       2.47021       2.55580
  62   1 1217.8606    0.0786  0.0604  9.2215  0.0000  0.0078   0.0042   0.0106    0.0128   0.0000   441.2444     -0.449734       20.5528      0.419278      -2.13053      0.134340      0.183626      0.272927      0.328783      0.305859      0.404898      0.445817
  62   2 1537.0273    0.2101  0.2161  9.2515  0.0000  0.0064   0.0048   0.0150    0.0158   0.0000   442.3470     -0.150496       21.4106      0.141610      -3.02282     -0.352038      0.170075      0.219592      0.255228      0.278524      0.298425      0.317800
  62   3 1797.5064    0.4384  0.5050  9.5062 -0.0001  0.0091   0.0062   0.0234    0.0233   0.0000   442.0824      0.378602       21.0769      0.294397      -2.84315      0.112167      0.226292      0.298672      0.333761      0.378737      0.382941      0.392256
  62   4 2034.1978    0.7593  0.7743  9.9867  0.0000  0.0110   0.0087   0.0277    0.0328   0.0000   442.2291      0.798979       21.5732     -0.359875      -3.01730      0.352435      0.284432      0.387017      0.416193      0.458131      0.500811      0.518283
  62   5 2259.1730    1.2012  1.1564 10.6935  0.0000  0.0141   0.0119   0.0364    0.0414   0.0000   442.8622       1.71866       21.2662      0.121660      -2.48839     -0.663486      0.354573      0.498139      0.538546      0.602311      0.646773      0.682118
  62   6 2469.8861    1.8308  1.3385 11.4844  0.0000  0.0152   0.0169   0.0396    0.0387   0.0000   442.1236       1.74223       20.4589       1.30612      -1.61453      -1.30435      0.377336      0.524850      0.572254      0.627850      0.667098      0.704680
  62   7 2673.5592    2.5853  1.3558 12.2112  0.0001  0.0149   0.0233   0.0398    0.0362   0.0000   442.6842       3.87134       19.4452       2.38834      -2.65876     -0.987205      0.379861      0.533174      0.582187      0.642463      0.695543      0.719722
  62   8 2873.9498    3.5213  1.2649 12.9016  0.0000  0.0139   0.0329   0.0391    0.0393   0.0000   442.4241       5.31492       19.9559       1.71871      -1.72701     -0.843917      0.355638      0.497213      0.538483      0.590982      0.647174      0.648738
  62   9 3069.6045    4.0784  1.2774 13.4359 -0.0000  0.0144   0.0389   0.0397    0.0359   0.0000   441.8065       6.32681       19.8801       1.69920      -3.70530     -0.995245      0.371829      0.514820      0.574810      0.625359      0.676872      0.682223
  62  10 3261.1126    3.9238  1.7122 13.2916  0.0000  0.0170   0.0324   0.0464    0.0295   0.0000   441.6739       8.69414       20.1180       2.69012      -2.76162     -0.491519      0.431913      0.580065      0.651183      0.727307      0.779053      0.808096
  62  11 3449.9456    3.0900  3.0786 12.6010  0.0000  0.0240   0.0196   0.0655    0.0228   0.0000   442.5729       9.35123       18.6096       3.17321       2.56299      -2.72875      0.590122      0.821060      0.919121       1.02250       1.04051       1.08763
  62  12 3636.8318    2.4142  5.1387 12.0906  0.0001  0.0362   0.0132   0.0976    0.0194   0.0000   443.2918       8.00700       20.3517       5.35498     -0.956053      -2.89677      0.867902       1.21664       1.38593       1.49577       1.56672       1.61517
  62  13 3821.5860    1.8806  7.7761 11.7852  0.0004  0.0567   0.0088   0.1485    0.0173   0.0000   442.0691       11.2839       21.5516       4.06497     -0.449657      -4.54841       1.35858       1.92226       2.14964       2.39461       2.46906       2.56253
  63   1 1226.2267    0.0846  0.1071  9.1831  0.0000  0.0064   0.0040   0.0191    0.0131   0.0000   440.9585      0.118374       21.2900     -0.310573      -3.54111     0.0995565      0.183552      0.225869      0.256506      0.265277      0.276861      0.332488
  63   2 1546.8114    0.2158  0.2262  9.2132  0.0000  0.0066   0.0047   0.0152    0.0159   0.0000   442.0107     -0.183842       21.0929     -0.422300      -2.92578      0.509925      0.174898      0.217726      0.241788      0.273795      0.275866      0.315245
  63   3 1808.0467    0.4747  0.4991  9.4929  0.0000  0.0089   0.0066   0.0213    0.0247   0.0000   442.3024      0.417412       21.9130     -0.739533      -2.82417     -0.406565      0.220378      0.289907      0.335864      0.362532      0.375023      0.407570
  63   4 2046.0811    0.7757  0.8206 10.0423  0.0000  0.0114   0.0086   0.0288    0.0324   0.0000   442.2492      0.562675       20.6731      0.525228      -3.08275    -0.0666643      0.281330      0.394662      0.440518      0.483193      0.509450      0.529290
  63   5 2271.9781    1.2376  1.1586 10.7792  0.0000  0.0137   0.0122   0.0377    0.0408   0.0000   442.3997      0.930898       20.0451      0.544170      -2.51671      0.878890      0.344060      0.473904      0.526625      0.565382      0.611419      0.645783
  63   6 2483.4547    1.8440  1.3363 11.6564  0.0000  0.0151   0.0170   0.0401    0.0345   0.0000   443.2835       2.40583       20.4672       1.49242      -1.53238      0.307859      0.373400      0.518085      0.574813      0.645250      0.667513      0.697101
  63   7 2688.2199    2.6753  1.3014 12.3248 -0.0000  0.0144   0.0246   0.0386    0.0380   0.0000   442.2358       4.21959       21.1933       1.16427      -1.56715       1.19074      0.363362      0.490327      0.536813      0.610142      0.631135      0.652825
  63   8 2889.5004    3.5941  1.2881 12.8044 -0.0000  0.0138   0.0323   0.0373    0.0402   0.0000   442.0074       5.56352       19.5396       2.47432      -2.72696     -0.220360      0.352615      0.489136      0.544890      0.592767      0.642273      0.660175
  63   9 3085.9403    4.1887  1.4501 13.2035  0.0001  0.0149   0.0359   0.0406    0.0346   0.0000   442.2462       6.13386       20.5509       2.53340      -1.59585     -0.574580      0.371834      0.525435      0.580082      0.634256      0.668735      0.689386
  63  10 3278.1698    3.8230  1.8050 13.2201 -0.0000  0.0174   0.0307   0.0486    0.0288   0.0000   442.4603       8.08397       19.6494       3.20200      -1.08361     -0.673953      0.427442      0.594309      0.659847      0.716092      0.767470      0.799359
  63  11 3467.8717    3.0694  3.3830 12.4626  0.0000  0.0250   0.0182   0.0672    0.0222   0.0000   442.9835       9.43003       18.8126     -0.737881      0.433924      -1.73016      0.598058      0.838363      0.931691       1.01515       1.08584       1.10894
  63  12 3655.5421    2.3612  5.3777 12.1038  0.0001  0.0381   0.0129   0.1016    0.0192   0.0000   441.8163       10.0679       21.7351       4.84200      -5.48598      -4.22383      0.905698       1.27138       1.42994       1.56735       1.65377       1.69893
  63  13 3840.9097    1.8311  8.0254 11.7651 -0.0008  0.0597   0.0083   0.1531    0.0170   0.0000   440.9404       12.5255       23.5640       4.68084      -3.96567      -4.84431       1.38868       1.96705       2.20162       2.40148       2.51846       2.61985
  64   1 1234.5456    0.0856  0.0642  9.1799  0.0000  0.0056   0.0042   0.0104    0.0127   0.0000   440.9083     -0.216163       21.3158     0.0554389      -3.27552     -0.234538      0.134285      0.203553      0.210588      0.227494      0.226765      0.243270
  64   2 1556.4866    0.2163  0.2202  9.2368  0.0002  0.0063   0.0047   0.0150    0.0156   0.0000   442.3074     0.0350813       20.6270     -0.329972      -3.01556      0.450181      0.159623      0.218653      0.245279      0.276886      0.300660      0.324630
  64   3 1818.4751    0.4685  0.5097  9.5519  0.0000  0.0089   0.0064   0.0221    0.0238   0.0000   442.3537      0.394126       20.4481     -0.818894      -1.99539    -0.0504698      0.222243      0.293212      0.341227      0.357024      0.384482      0.394612
  64   4 2057.8961    0.7960  0.9004  9.9843  0.0000  0.0118   0.0085   0.0314    0.0352   0.0000   442.3281      0.849977       20.8310      0.372575      -2.35001     -0.741259      0.285348      0.387789      0.430750      0.481046      0.501071      0.524410
  64   5 2284.6703    1.2778  1.2336 10.7215  0.0000  0.0141   0.0119   0.0373    0.0391   0.0000   442.1442       1.54218       20.9656      0.147554      -2.16626      0.527769      0.340370      0.466655      0.528014      0.581690      0.606170      0.638165
  64   6 2496.9419    1.9391  1.3453 11.5586 -0.0000  0.0145   0.0173   0.0394    0.0375   0.0000   442.0900       2.21161       19.6823       2.06341      -1.97780      -1.13169      0.354143      0.484088      0.548431      0.589066      0.638325      0.650892
  64   7 2702.8085    2.6856  1.3130 12.4440  0.0007  0.0149   0.0247   0.0395    0.0347   0.0000   442.1532       4.16962       21.0532       1.24512      -1.50775     -0.400517      0.354792      0.502193      0.548064      0.610339      0.644393      0.667341
  64   8 2905.0052    3.6682  1.2344 13.0212  0.0000  0.0137   0.0342   0.0368    0.0387   0.0000   442.7061       5.22725       20.2589       1.30865      -1.87817      -1.44133      0.338611      0.467545      0.516868      0.559333      0.607373      0.618964
  64   9 3102.1242    4.2161  1.4213 13.2863 -0.0000  0.0147   0.0361   0.0403    0.0337   0.0000   442.1776       6.61437       19.3226       3.31646      -1.69633     -0.350102      0.358849      0.495851      0.555043      0.601077      0.643599      0.654646
  64  10 3295.1888    3.8175  2.0514 13.0234 -0.0000  0.0181   0.0279   0.0493    0.0278   0.0000   442.2887       7.97618       18.4946       1.67554     -0.126590     -0.170734      0.441376      0.605294      0.676225      0.739570      0.793140      0.806892
  64  11 3485.5756    2.9483  3.5317 12.4795  0.0000  0.0261   0.0175   0.0712    0.0212   0.0000   442.5151       10.5608       21.4324      0.991206      -1.45865      -1.05954      0.625023      0.881862      0.975699       1.07672       1.11974       1.17120
  64  12 3673.9227    2.3016  5.6810 12.0691  0.0000  0.0399   0.0123   0.1084    0.0191   0.0000   443.5245       9.94575       16.5851       4.37243      -2.01737     -0.936261      0.934641       1.32061       1.47318       1.62574       1.69364       1.74832
  64  13 3860.1010    1.8159  8.8007 11.7231  0.0007  0.0637   0.0078   0.1644    0.0163   0.0000   440.3711       8.02370       22.0075       6.03018      -2.55936      -1.63684       1.46214       2.07436       2.31620       2.56434       2.63832       2.74251
  65   1 1242.7681    0.0857  0.0855  9.1810 -0.0001  0.0060   0.0040   0.0138    0.0128   0.0000   440.8718     -0.644960       21.2478      0.327211      -2.82381     -0.348824      0.142984      0.201797      0.263268      0.265743      0.253640      0.301226
  65   2 1566.0352    0.2275  0.2552  9.2090  0.0001  0.0069   0.0046   0.0162    0.0162   0.0000   442.5467     -0.112818       20.7841     -0.136080      -2.25389      0.182659      0.171136      0.233329      0.260045      0.285088      0.292715      0.315226
  65   3 1828.8098    0.4807  0.5488  9.4908 -0.0000  0.0094   0.0063   0.0223    0.0253   0.0000   442.1888     -0.623041       20.9886      0.413128      -3.71485     -0.143247      0.224597      0.310655      0.349163      0.378038      0.389078      0.406219
  65   4 2069.6013    0.8140  0.9315 10.0547  0.0000  0.0122   0.0085   0.0314    0.0345   0.0000   442.7378      0.892044       20.6732     -0.536592      -3.57503    0.00634000      0.289176      0.401397      0.449355      0.497736      0.525196      0.526029
  65   5 2297.2112    1.3248  1.2113 10.8824  0.0000  0.0142   0.0127   0.0371    0.0396   0.0000   442.4729       1.20962       20.6779      0.810616      -2.83992     -0.172573      0.337619      0.470109      0.521693      0.574437      0.614101      0.633500
  65   6 2510.2629    1.9895  1.3906 11.5471  0.0000  0.0150   0.0173   0.0388    0.0375   0.0000   442.5210       2.24682       20.3176      0.185441      -1.56829    -0.0968019      0.354950      0.495415      0.541232      0.605750      0.633528      0.650932
  65   7 2717.2381    2.7903  1.3148 12.3844 -0.0028  0.0144   0.0251   0.0379    0.0371   0.0000   443.3648       3.41837       19.9716       1.69357      -1.46014     -0.471413      0.352696      0.476212      0.540496      0.593339      0.651709      0.654199
  65   8 2920.3637    3.6473  1.2607 13.1135 -0.0003  0.0139   0.0338   0.0382    0.0367   0.0000   442.6252       4.13177       20.6723       1.45870      -1.30781      0.427859      0.343450      0.468867      0.519886      0.562419      0.599115      0.619202
  65   9 3118.2566    4.1708  1.4390 13.3087 -0.0014  0.0150   0.0361   0.0405    0.0332   0.0000   442.0537       6.29992       20.3042       2.02040      -2.10850      -1.31118      0.364012      0.496074      0.560781      0.618779      0.657343      0.682469
  65  10 3312.0595    3.7385  2.1024 12.9853  0.0000  0.0180   0.0268   0.0511    0.0269   0.0000   442.3299       7.35361       18.5854       2.26148      -1.22824      -1.58828      0.432193      0.598541      0.671281      0.734718      0.784787      0.805147
  65  11 3503.2511    2.9146  3.7706 12.3746  0.0000  0.0267   0.0165   0.0733    0.0209   0.0000   440.3432       7.61951       18.4390       3.61306      0.431520     -0.880237      0.622793      0.878690      0.982761       1.07193       1.15206       1.18161
  65  12 3692.3141    2.2822  5.9486 12.0052  0.0021  0.0414   0.0117   0.1103    0.0192   0.0000   441.7724       10.4157       22.2938     -0.401347      -2.23044     -0.649106      0.955680       1.34642       1.51447       1.67256       1.74955       1.81748
  65  13 3879.1050    1.7186  8.6910 11.6973 -0.0005  0.0646   0.0075   0.1661    0.0161   0.0000   440.1482       12.0436       21.4072       1.34058      -1.44598      -2.72170       1.48216       2.08901       2.33422       2.58404       2.74094       2.80510
  66   1 1250.9384    0.0876  0.0904  9.1698  0.0000  0.0058   0.0039   0.0139    0.0127   0.0000   441.0610      0.191685       20.8205     -0.168808      -3.04688      0.220932      0.151503      0.214219      0.261671      0.262351      0.279901      0.325097
  66   2 1575.4895    0.2440  0.2420  9.2198 -0.0008  0.0064   0.0048   0.0146    0.0161   0.0000   442.3410     0.0884332       20.6275    -0.0218575      -2.59050      0.430665      0.158772      0.217123      0.228029      0.247751      0.278606      0.289282
  66   3 1839.0514    0.4987  0.5485  9.5744  0.0000  0.0090   0.0065   0.0225    0.0251   0.0000   442.4539     -0.148206       20.7858      0.288615      -2.98930     -0.222455      0.222424      0.295680      0.336590      0.374102      0.397437      0.426912
  66   4 2081.2247    0.8477  0.8845 10.0973  0.0000  0.0116   0.0089   0.0297    0.0348   0.0000   442.4008       1.13000       20.8880     0.0306271      -3.72776     -0.603719      0.268098      0.374651      0.423817      0.456713      0.491163      0.497032
  66   5 2309.6584    1.3255  1.2090 10.9783  0.0000  0.0141   0.0126   0.0372    0.0373   0.0000   442.2687       2.58209       20.5689      0.396000      -3.17122      0.743129      0.332922      0.465410      0.520271      0.573773      0.623834      0.639900
  66   6 2523.5898    2.0349  1.3517 11.8026  0.0002  0.0146   0.0182   0.0402    0.0348   0.0000   442.8786       2.86322       20.7914      0.692148      -2.89369     -0.604086      0.340634      0.475146      0.523938      0.581882      0.611491      0.620397
  66   7 2731.5796    2.8912  1.3543 12.4291 -0.0015  0.0142   0.0251   0.0390    0.0345   0.0000   442.7949       3.93622       20.6330       1.42865      -1.68574     -0.692186      0.333931      0.467920      0.510897      0.570905      0.598446      0.616930
  66   8 2935.5897    3.7828  1.3056 13.0175  0.0000  0.0140   0.0336   0.0371    0.0383   0.0000   442.4013       4.36121       20.0166       3.33786      -1.78768     -0.200644      0.346296      0.475730      0.532841      0.580671      0.618910      0.629693
  66   9 3134.1892    4.1793  1.4559 13.2601  0.0000  0.0146   0.0353   0.0402    0.0340   0.0000   442.7970       5.91732       20.2499       2.51256      -3.19224     -0.649043      0.364179      0.490638      0.550367      0.590382      0.660739      0.669492
  66  10 3328.8131    3.6426  2.1966 12.9651  0.0000  0.0187   0.0254   0.0514    0.0262   0.0000   442.1861       8.85265       17.7594       3.43409     -0.602912      -2.36650      0.439048      0.605900      0.683054      0.750229      0.791102      0.817785
  66  11 3520.7765    2.8150  3.9105 12.3557  0.0000  0.0273   0.0158   0.0758    0.0203   0.0000   442.5944       7.50993       19.8615       4.64946      -1.93956      -2.67572      0.641540      0.870692      0.999339       1.08684       1.16021       1.20113
  66  12 3710.4824    2.1599  6.2554 12.0500  0.0000  0.0451   0.0110   0.1208    0.0184   0.0000   442.6841       12.2250       20.5334       1.46228      -2.28733      -4.34060       1.00046       1.42507       1.60202       1.76686       1.80501       1.86153
  67   2 1584.8063    0.2429  0.2913  9.2140  0.0000  0.0072   0.0046   0.0174    0.0166   0.0000   442.2965      0.353097       20.5991      0.232332      -2.65765      0.118144      0.176016      0.222007      0.263775      0.293270      0.319823      0.326890
  67   3 1849.1632    0.5132  0.6377  9.5615  0.0000  0.0100   0.0063   0.0248    0.0266   0.0000   442.2701     -0.164471       21.0982     -0.330544      -3.40935     0.0668960      0.237632      0.316486      0.364423      0.401335      0.434687      0.441900
  67   4 2092.7474    0.8625  0.9178 10.1224  0.0000  0.0117   0.0089   0.0305    0.0354   0.0000   442.5428      0.266421       21.2236     0.0330310      -2.93406    -0.0641855      0.277842      0.387230      0.430051      0.458880      0.506021      0.510072
  67   5 2321.9715    1.3676  1.2630 11.0109  0.0002  0.0141   0.0127   0.0392    0.0365   0.0000   442.5305       2.08589       21.1420      0.630169      -3.24321      -1.23222      0.333399      0.467103      0.527860      0.580630      0.639228      0.647327
  67   6 2536.7266    2.0553  1.4413 11.7484 -0.0014  0.0150   0.0175   0.0411    0.0326   0.0000   442.1905       3.28149       20.2415      0.603962      -2.16076    -0.0177776      0.346177      0.480871      0.542243      0.599597      0.623347      0.663407
  67   7 2745.8590    2.9067  1.3670 12.4803  0.0000  0.0143   0.0252   0.0390    0.0346   0.0000   442.4098       4.16838       20.5364       1.97849      -2.11433     -0.970464      0.339876      0.470940      0.522991      0.579925      0.608262      0.628330
  67   8 2950.6835    3.9102  1.3370 12.9262  0.0000  0.0136   0.0332   0.0370    0.0379   0.0000   442.6461       4.55599       20.7942       2.23259      -2.96492      0.467119      0.331998      0.454585      0.504803      0.553192      0.594687      0.609240
  67   9 3150.0693    4.1940  1.4764 13.3373  0.0000  0.0149   0.0354   0.0413    0.0329   0.0000   442.9016       6.54160       19.7501       2.20043      -1.71687     -0.378191      0.352068      0.485283      0.547159      0.595171      0.643899      0.655629
  67  10 3345.4480    3.5853  2.3489 12.9194  0.0000  0.0194   0.0245   0.0531    0.0256   0.0000   443.0912       8.23075       18.2329       1.82564     -0.950436     -0.672272      0.450210      0.632650      0.698258      0.767794      0.830263      0.847487
  67  11 3538.2519    2.7923  4.3528 12.3113  0.0005  0.0294   0.0151   0.0818    0.0199   0.0000   442.8043       7.48647       21.2215       3.81289       1.04648      -3.73730      0.672585      0.936027       1.05843       1.16166       1.22765       1.26093
  67  12 3728.5639    2.1211  6.4044 11.9762 -0.0035  0.0456   0.0104   0.1223    0.0190   0.0000   439.6346       12.6750       26.6527      0.688296     -0.606970       1.19625       1.01912       1.43115       1.58995       1.77848       1.83390       1.89847
  68   2 1594.0400    0.2599  0.2688  9.2438  0.0000  0.0066   0.0049   0.0157    0.0165   0.0000   441.9818     -0.320902       21.4822      0.198823      -2.99074    -0.0483421      0.150997      0.211699      0.237044      0.257506      0.274515      0.283802
  68   3 1859.2341    0.5341  0.5887  9.6333  0.0000  0.0093   0.0067   0.0235    0.0259   0.0000   441.6782      0.549343       21.2190      0.547914      -2.46676      0.411631      0.210061      0.286233      0.318049      0.357636      0.364165      0.389019
  68   4 2104.1821    0.8925  0.9222 10.2151  0.0000  0.0117   0.0091   0.0302    0.0344   0.0000   442.2627      0.231589       20.9425       1.13102      -2.08443     -0.654439      0.267952      0.367269      0.405987      0.459226      0.495533      0.492788
  68   5 2334.1823    1.3840  1.2989 11.1085 -0.0000  0.0146   0.0128   0.0392    0.0346   0.0000   442.5661       2.47672       21.3093      0.398719      -1.13827      0.100059      0.336771      0.464557      0.527054      0.570849      0.608008      0.633620
  68   6 2549.8294    2.1468  1.4605 11.7522 -0.0000  0.0146   0.0178   0.0409    0.0334   0.0000   442.3312       2.41676       20.3503       1.24675      -1.33682      0.611210      0.341289      0.462584      0.532998      0.578087      0.632556      0.643268
  68   7 2760.0317    2.9716  1.3642 12.4310 -0.0000  0.0140   0.0251   0.0381    0.0357   0.0000   442.7589       3.66633       20.6481      0.937466      -2.79426     -0.445983      0.321938      0.446205      0.493213      0.546217      0.599096      0.610095
  68   8 2965.7295    3.8763  1.2393 13.2494  0.0000  0.0134   0.0355   0.0370    0.0365   0.0000   442.5553       4.94855       20.4351      0.979333      -2.88834      -1.17515      0.328940      0.446248      0.505316      0.530857      0.573863      0.582148
  68   9 3165.8140    4.2026  1.5879 13.2081  0.0000  0.0152   0.0333   0.0420    0.0321   0.0000   442.9636       5.51961       20.5136       2.25029      -2.21602      -1.60553      0.349674      0.485972      0.540280      0.583371      0.632008      0.642944
  68  10 3361.9716    3.4254  2.4363 13.0098 -0.0000  0.0201   0.0233   0.0559    0.0231   0.0000   443.1110       8.30776       19.0522       2.80226       1.57031      -2.26332      0.458678      0.634497      0.713985      0.776994      0.840957      0.859523
  68  11 3555.6493    2.6746  4.2337 12.3744 -0.0001  0.0303   0.0149   0.0818    0.0195   0.0000   442.1350       8.60534       19.7225      0.460619     -0.806218      -1.51699      0.657234      0.948214       1.03938       1.15281       1.20396       1.24902
  68  12 3746.6931    2.2621  7.8998 11.8599  0.0066  0.0517   0.0066   0.1342    0.0113   0.0000   441.4345       10.8977       24.5194       3.43120      -9.55209      0.547012       1.16585       1.60006       1.83650       1.97976       2.13492       2.20495
  69   1 1275.0221    0.0989  0.0940  9.1565 -0.0000  0.0052   0.0039   0.0124    0.0126   0.0000   441.0094     -0.197705       20.9843      0.219937      -2.98399     0.0839996      0.125610      0.155561      0.180476      0.198143      0.215382      0.231601
  69   2 1603.1567    0.2570  0.3064  9.2337  0.0000  0.0076   0.0047   0.0171    0.0171   0.0000   442.1782    -0.0493365       21.1948     -0.111514      -3.21697     0.0849315      0.165042      0.228545      0.267013      0.289691      0.312387      0.326691
  69   3 1869.2137    0.5529  0.6446  9.5618  0.0000  0.0096   0.0066   0.0245    0.0271   0.0000   442.1477      0.413301       20.9375      0.391016      -2.60851     -0.226720      0.217890      0.297921      0.341544      0.367835      0.397144      0.412596
  69   4 2115.4884    0.8914  1.0110 10.1879  0.0000  0.0124   0.0088   0.0327    0.0356   0.0000   442.3486      0.784539       20.6952     -0.704083      -2.77688      0.588788      0.273826      0.382971      0.424091      0.461031      0.500819      0.522742
  69   5 2346.2701    1.4536  1.2799 11.1519  0.0000  0.0140   0.0131   0.0386    0.0337   0.0000   442.5997       1.94373       21.7426       1.42516      -1.87179    0.00787066      0.313987      0.433037      0.487442      0.539500      0.581685      0.587682
  69   6 2562.8054    2.1929  1.3812 11.8624 -0.0000  0.0143   0.0188   0.0393    0.0351   0.0000   443.0531       3.00172       20.0589      0.618493      -2.30017     -0.713552      0.324132      0.448986      0.497042      0.543157      0.588734      0.607334
  69   7 2774.0892    3.1091  1.3144 12.6064  0.0000  0.0137   0.0267   0.0374    0.0355   0.0000   442.2704       4.48305       21.2041      0.742795      -2.89378     -0.220694      0.308161      0.423571      0.470598      0.517022      0.548357      0.575734
  69   8 2980.6489    3.9327  1.2974 13.1821 -0.0000  0.0135   0.0344   0.0377    0.0352   0.0000   442.3805       4.74037       20.4458       1.85030      -3.30031      -1.45206      0.310370      0.433943      0.473381      0.527907      0.559413      0.570492
  69   9 3181.4551    4.1610  1.6590 13.2564  0.0000  0.0155   0.0321   0.0426    0.0289   0.0000   442.3171       7.12030       19.5851       1.66951      -1.40919      -1.32159      0.353377      0.488575      0.544553      0.587902      0.632522      0.646319
  69  10 3378.4160    3.4739  2.6618 12.7829 -0.0001  0.0203   0.0217   0.0567    0.0239   0.0000   443.0702       7.98598       19.3558       3.49484    -0.0831276      -1.96837      0.450969      0.632641      0.706211      0.772858      0.817931      0.851579
  69  11 3572.8527    2.6845  4.6369 12.2263  0.0001  0.0313   0.0124   0.0834    0.0169   0.0000   442.1951       7.82016       20.4853       2.79977      -1.73098     -0.673486      0.688000      0.967994       1.08562       1.19801       1.25576       1.31320
  69  12 3764.6200    1.9469  6.4041 11.8932 -0.0094  0.0471   0.0069   0.1223    0.0133   0.0000   442.7889       10.9959       23.4418       4.99349      -3.73256       2.16844       1.04369       1.42606       1.63108       1.79501       1.90387       1.94845
  70   1 1282.9109    0.1057  0.1127  9.1250 -0.0002  0.0053   0.0038   0.0134    0.0126   0.0000   440.9296     -0.233141       20.7289      0.550213      -3.10518     -0.403378      0.113732      0.161393      0.184307      0.195227      0.209652      0.219511
  70   2 1612.1741    0.2675  0.2824  9.2745  0.0000  0.0066   0.0049   0.0165    0.0165   0.0000   442.0786     -0.416814       20.9247    0.00961110      -3.35464     -0.200096      0.151505      0.193726      0.236740      0.244385      0.272509      0.272183
  70   3 1879.0995    0.5586  0.6674  9.6227  0.0000  0.0101   0.0066   0.0252    0.0273   0.0000   442.4826      0.421222       21.0163      0.156059      -2.52552     -0.206995      0.230140      0.315420      0.364631      0.398903      0.417442      0.422751
  70   4 2126.7445    0.9417  0.9870 10.2773  0.0000  0.0119   0.0094   0.0319    0.0354   0.0000   442.5015      0.800274       20.1123     -0.446395      -3.42629       1.46877      0.261565      0.364835      0.402253      0.449635      0.469949      0.494160
  70   5 2358.2505    1.4819  1.3320 11.1543  0.0000  0.0145   0.0130   0.0387    0.0335   0.0000   441.9484       1.42179       20.7710      0.881649      -2.80436     -0.325011      0.315719      0.440708      0.497038      0.546993      0.577719      0.586936
  70   6 2575.7284    2.2281  1.3982 11.9718 -0.0003  0.0145   0.0189   0.0397    0.0321   0.0000   442.4253       2.64858       20.7719      0.598866      -2.40478     -0.243297      0.321720      0.446518      0.497302      0.549113      0.585850      0.594099
  70   7 2788.0838    3.1288  1.3371 12.6331 -0.0000  0.0138   0.0268   0.0372    0.0348   0.0000   442.8535       4.31969       21.0765      0.928469      -2.11460      0.859719      0.315756      0.437251      0.488238      0.536413      0.590106      0.600133
  70   8 2995.4103    4.0705  1.3136 13.0930  0.0003  0.0133   0.0344   0.0368    0.0362   0.0000   442.5708       5.34007       20.5195       1.33917      -1.87068      -1.33011      0.306476      0.422574      0.474295      0.514675      0.550494      0.560344
  70   9 3197.0436    4.0793  1.6946 13.2058  0.0000  0.0161   0.0315   0.0428    0.0306   0.0000   442.5070       6.17410       20.0581       1.69724      -2.34473      -1.07785      0.354203      0.497044      0.552546      0.609104      0.647331      0.653744
  70  10 3394.8453    3.3359  2.8963 12.6921  0.0000  0.0219   0.0202   0.0582    0.0228   0.0000   443.1214       7.46653       18.1942       3.01282       1.78749     -0.146873      0.474332      0.660676      0.749588      0.811061      0.858327      0.880078
  70  12 3782.0932    2.1701  8.3769 11.6217  0.0056  0.0531   0.0049   0.1406    0.0072   0.0000   439.8392       12.5743       26.5612       1.92426      -6.27398       3.04422       1.19802       1.59692       1.86560       1.99921       2.18700       2.26370
  71   1 1290.7360    0.1005  0.0881  9.1212  0.0000  0.0049   0.0039   0.0118    0.0124   0.0000   441.1971     -0.194344       21.3031      0.227906      -3.31767     -0.343344      0.122512      0.166533      0.168189      0.161293      0.196643      0.231432
  71   2 1621.0934    0.2810  0.3003  9.2589 -0.0002  0.0069   0.0049   0.0160    0.0167   0.0000   442.1634     -0.121668       21.0755      0.349096      -3.27673     0.0604976      0.157071      0.211879      0.252917      0.263838      0.282859      0.316998
  71   3 1888.9304    0.5730  0.6155  9.6783  0.0000  0.0093   0.0068   0.0228    0.0262   0.0000   442.5080      0.290205       20.8738      0.473641      -2.34716     -0.118885      0.211606      0.285193      0.315101      0.358770      0.385022      0.397699
  71   4 2137.8605    0.9715  1.0345 10.2841  0.0000  0.0127   0.0094   0.0319    0.0366   0.0000   442.5541      0.480504       21.3262      0.646549      -2.34344    -0.0515135      0.263889      0.378518      0.412498      0.469029      0.492917      0.514075
  71   5 2370.1180    1.5304  1.3029 11.1838  0.0002  0.0141   0.0136   0.0379    0.0353   0.0000   442.7407       1.83429       20.3869      0.324437      -2.81301      0.132601      0.308910      0.437182      0.485761      0.531407      0.570494      0.580499
  71   6 2588.4840    2.2883  1.4187 11.9916  0.0000  0.0145   0.0191   0.0393    0.0323   0.0000   442.5333       3.19478       21.1564      0.628528      -2.65181     -0.541204      0.315454      0.439561      0.481597      0.528173      0.561097      0.589126
  71   7 2801.9590    3.2138  1.3182 12.7107 -0.0000  0.0137   0.0274   0.0369    0.0335   0.0000   442.2300       4.09654       20.8476       1.21897      -1.87070      -2.01172      0.299621      0.418799      0.467037      0.506688      0.555462      0.562731
  71   8 3010.1335    4.0414  1.3220 13.3336  0.0000  0.0136   0.0350   0.0378    0.0323   0.0000   442.7555       4.60831       20.4034       1.23225      -3.18736     -0.422935      0.305290      0.417252      0.470034      0.511746      0.539772      0.561624
  71   9 3212.5046    4.1306  1.7430 13.1498  0.0000  0.0156   0.0307   0.0432    0.0293   0.0000   442.0515       6.76088       19.4979       2.65200      -1.46033     -0.559616      0.351803      0.480445      0.535608      0.586667      0.632464      0.647194
  71  10 3411.0526    3.2490  2.9495 12.7206  0.0000  0.0220   0.0198   0.0610    0.0220   0.0000   443.2098       8.29063       17.1191       3.42736     -0.983684      -2.22546      0.476902      0.657582      0.752040      0.813719      0.871454      0.904470
  72   1 1298.4935    0.0964  0.1022  9.0716  0.0000  0.0052   0.0037   0.0137    0.0124   0.0000   441.0323     -0.235596       21.3100      0.438213      -2.73306     0.0733834      0.112335      0.136571      0.164646      0.189995      0.181742      0.206421
  72   2 1629.8969    0.2918  0.3396  9.2262 -0.0000  0.0071   0.0048   0.0181    0.0173   0.0000   441.8629     -0.224195       20.9466      0.383162      -3.21462     -0.379085      0.165306      0.230284      0.256235      0.285849      0.312725      0.326281
  72   3 1898.6693    0.5856  0.6514  9.6574  0.0000  0.0095   0.0067   0.0239    0.0266   0.0000   442.4027      0.272881       20.6373      0.264559      -3.95672      0.286780      0.207749      0.289858      0.326218      0.364801      0.387962      0.413946
  72   4 2148.9229    0.9864  1.0558 10.2792  0.0000  0.0123   0.0094   0.0326    0.0370   0.0000   442.9688      0.159314       20.6093    -0.0150808      -3.35791      0.171794      0.262675      0.367277      0.410322      0.444216      0.482252      0.490709
  72   5 2381.8667    1.5595  1.3019 11.3072  0.0000  0.0143   0.0139   0.0380    0.0338   0.0000   442.0322       2.74154       21.0306      0.856379      -3.34391     -0.315165      0.303230      0.428366      0.475330      0.525749      0.552623      0.598797
  72   6 2601.2859    2.3762  1.4447 11.8602  0.0008  0.0142   0.0192   0.0388    0.0351   0.0000   442.4257       2.75503       20.7270      0.902155      -2.23208      0.114218      0.310638      0.434146      0.487342      0.534375      0.562820      0.590632
  72   7 2815.7443    3.2425  1.3572 12.7133  0.0000  0.0142   0.0276   0.0372    0.0353   0.0000   442.9498       5.11863       20.2730       2.39149      -2.30997    -0.0439131      0.310383      0.441025      0.477317      0.544886      0.575630      0.589503
  72   8 3024.6952    4.0455  1.4175 13.0969  0.0000  0.0138   0.0327   0.0377    0.0334   0.0000   442.1320       5.15774       21.3363       1.43783      -3.52714      -2.28561      0.306898      0.420820      0.471235      0.511601      0.538602      0.562805
  72   9 3227.8205    4.0588  1.8645 13.1290 -0.0001  0.0161   0.0294   0.0461    0.0282   0.0000   442.6837       6.79050       20.5508       2.57371      -1.53732      -1.77598      0.351378      0.481338      0.539593      0.581744      0.640884      0.661702
  72  10 3427.2104    3.2748  2.9949 12.7302  0.0000  0.0220   0.0197   0.0606    0.0215   0.0000   443.0283       6.31088       18.9551       3.74311     -0.823740     -0.571391      0.476382      0.660449      0.748384      0.818865      0.872576      0.910644
  72  11 3623.7800    2.6146  5.8002 12.1006  0.0000  0.0381   0.0089   0.0986    0.0125   0.0000   441.4524       9.95518       21.3162       2.86515      -8.69392      -2.72178      0.800761       1.10974       1.27458       1.37900       1.46786       1.52113
  73   1 1306.2047    0.1069  0.1239  9.0707  0.0000  0.0058   0.0037   0.0141    0.0125   0.0000   440.7966    -0.0906335       21.2413      0.223798      -3.13522     -0.183699      0.123747      0.167733      0.192529      0.209081      0.235123      0.237777
  73   2 1638.6219    0.2969  0.3342  9.2327  0.0000  0.0071   0.0048   0.0173    0.0173   0.0000   441.9664     0.0152401       20.8679     0.0964468      -2.89770    -0.0145784      0.153758      0.211009      0.238450      0.260549      0.282410      0.297386
  73   3 1908.3476    0.6098  0.7114  9.5846  0.0001  0.0100   0.0067   0.0247    0.0288   0.0000   442.5758     -0.179580       20.8578      0.357718      -2.78759    0.00820230      0.214205      0.290327      0.336639      0.365142      0.383211      0.393218
  73   4 2159.8827    0.9798  1.1148 10.3988  0.0000  0.0131   0.0094   0.0344    0.0350   0.0000   442.9999      0.718537       21.2563      0.802812      -2.41549     -0.405274      0.279518      0.392180      0.428472      0.487394      0.512818      0.519221
  73   5 2393.5736    1.5825  1.4044 11.1715  0.0001  0.0144   0.0132   0.0394    0.0328   0.0000   442.7205       1.88736       20.8937       1.02631      -3.43503      -1.17736      0.303461      0.418718      0.470858      0.516208      0.557556      0.562830
  73   6 2613.8870    2.3923  1.4070 12.0114 -0.0000  0.0141   0.0197   0.0384    0.0328   0.0000   442.9301       3.03886       21.8869    -0.0212684      -3.16682      -1.03733      0.312293      0.426996      0.483975      0.530309      0.573132      0.587377
  73   7 2829.4683    3.4023  1.3579 12.6465 -0.0000  0.0136   0.0280   0.0363    0.0363   0.0000   442.8498       3.69883       21.4618       1.17508      -2.03333     -0.804942      0.296391      0.414672      0.460361      0.510441      0.538045      0.550802
  73   8 3039.1649    4.1827  1.4309 13.1590  0.0000  0.0140   0.0336   0.0375    0.0328   0.0000   443.3679       5.60809       20.0838       1.92201      -2.00971     -0.971598      0.303946      0.421531      0.468086      0.509801      0.542822      0.560397
  73   9 3243.0697    4.0320  1.8877 13.0414  0.0000  0.0162   0.0285   0.0443    0.0285   0.0000   442.5350       7.19010       19.0824       1.73345      -1.22177     -0.746439      0.354720      0.486205      0.549499      0.593926      0.646407      0.657332
  73  10 3443.2634    3.1570  3.2701 12.5848  0.0002  0.0233   0.0182   0.0647    0.0212   0.0000   442.5214       9.37895       20.8055       3.77204      -1.76954      -1.47038      0.484711      0.684006      0.760323      0.835428      0.892122      0.920678
  73  11 3640.6782    2.4090  5.4579 12.1439  0.0002  0.0380   0.0112   0.0988    0.0175   0.0000   443.3102       10.1468       22.8909       3.43377      -2.42558     -0.666272      0.778761       1.10436       1.23593       1.37476       1.44503       1.49356
  74   1 1313.8616    0.1084  0.1078  9.0708  0.0001  0.0049   0.0037   0.0123    0.0123   0.0000   440.9986     -0.368701       21.1079     0.0257535      -3.21158     -0.425500      0.101826      0.141287      0.155856      0.171869      0.185957      0.195854
  74   2 1647.2354    0.2981  0.3862  9.1990 -0.0001  0.0079   0.0047   0.0191    0.0180   0.0000   442.1204      0.110494       21.0942     0.0407456      -3.24560      0.614493      0.167480      0.226298      0.249289      0.293541      0.311227      0.315728
  74   3 1917.9469    0.6130  0.7200  9.6633  0.0000  0.0099   0.0068   0.0253    0.0282   0.0000   442.5108      0.624173       21.1452      0.601746      -3.02164     -0.159532      0.212199      0.286680      0.318830      0.355167      0.373583      0.388766
  74   4 2170.7597    1.0123  1.0545 10.5209 -0.0000  0.0124   0.0097   0.0332    0.0329   0.0000   442.4629       1.04152       21.1385      0.319801      -2.39786     -0.425052      0.265299      0.368566      0.407756      0.461911      0.491794      0.510503
  74   5 2405.1401    1.6462  1.4871 11.1588 -0.0000  0.0147   0.0131   0.0396    0.0316   0.0000   442.7790       1.66277       20.0336      0.869316      -2.02550     -0.902852      0.301898      0.418087      0.473937      0.524396      0.549604      0.575967
  74   6 2626.4886    2.4713  1.4461 12.0017  0.0000  0.0142   0.0197   0.0378    0.0323   0.0000   442.4128       3.72988       20.1304       1.16475      -2.45976     -0.738048      0.301546      0.407221      0.462676      0.516112      0.546487      0.566131
  74   7 2843.0401    3.3932  1.4032 12.6792 -0.0000  0.0138   0.0271   0.0368    0.0326   0.0000   443.1262       4.42197       19.9522       1.85567      -2.00538      -1.26379      0.288638      0.405862      0.448053      0.491190      0.535808      0.551267
  74   8 3053.5695    4.2397  1.4555 13.0713 -0.0001  0.0137   0.0331   0.0381    0.0336   0.0000   442.8272       5.14632       20.1044       2.43739      -1.10787     -0.383913      0.290649      0.395395      0.463030      0.489029      0.523722      0.552110
  74   9 3258.2226    4.0271  1.9447 13.1113  0.0000  0.0166   0.0282   0.0454    0.0267   0.0000   442.8629       8.07678       19.3363       1.53838      -1.26628      -2.11364      0.353381      0.486465      0.543442      0.596443      0.633317      0.664077
  74  10 3459.2419    3.1073  3.4589 12.5446  0.0000  0.0240   0.0175   0.0671    0.0208   0.0000   442.5202       8.33833       19.4092       2.69996      -3.03285      -1.72186      0.495721      0.700881      0.770807      0.865537      0.911030      0.945384
  74  11 3657.1818    2.2544  5.1577 12.0714 -0.0004  0.0368   0.0106   0.0979    0.0188   0.0000   442.6336       7.96089       19.4987       2.39698      -1.97848      -4.24557      0.745353       1.05032       1.18472       1.29612       1.35484       1.40953
  75   1 1321.4278    0.1122  0.1041  9.0809  0.0000  0.0047   0.0038   0.0114    0.0124   0.0000   441.0458     -0.364194       20.9223      0.454536      -3.04588     0.0312687      0.112717      0.148483      0.173307      0.190837      0.214833      0.228914
  75   2 1655.7552    0.3188  0.3815  9.2471  0.0000  0.0074   0.0049   0.0184    0.0181   0.0000   441.9350      0.146178       20.8427     -0.319362      -2.73201      0.201989      0.160060      0.215279      0.239772      0.281538      0.306233      0.324077
  75   3 1927.4838    0.6230  0.7527  9.7107 -0.0003  0.0104   0.0067   0.0259    0.0279   0.0000   442.6988      0.436791       20.7901   -0.00433260      -3.19708      0.342945      0.215953      0.299293      0.323479      0.374438      0.397791      0.414602
  75   4 2181.5318    1.0518  1.0964 10.5130  0.0000  0.0126   0.0098   0.0337    0.0346   0.0000   442.9169       1.14941       21.5445      0.756959      -2.63899     -0.504359      0.261152      0.357139      0.409110      0.451514      0.464309      0.495321
  75   5 2416.6230    1.6721  1.4334 11.3541 -0.0002  0.0145   0.0137   0.0397    0.0310   0.0000   442.2932       1.76778       21.5706      0.498950      -2.14559     -0.609596      0.301595      0.415498      0.476370      0.516257      0.556752      0.571802
  75   6 2638.9852    2.4999  1.4308 12.1230  0.0000  0.0143   0.0203   0.0382    0.0322   0.0000   442.7472       3.31249       20.8321      0.659985      -2.52269     -0.698449      0.297645      0.418103      0.465158      0.511080      0.553665      0.572131
  75   7 2856.5379    3.4121  1.2769 12.9559  0.0002  0.0132   0.0293   0.0357    0.0331   0.0000   442.7402       4.52648       21.4529       1.57298      -2.94441      -1.25743      0.275910      0.378562      0.428959      0.458935      0.498550      0.513608
  75   8 3067.8476    4.1909  1.4836 13.1711 -0.0012  0.0143   0.0327   0.0388    0.0314   0.0000   443.0843       5.00146       19.7678       2.41644      -2.29599      -1.78324      0.290516      0.408324      0.448437      0.491936      0.527921      0.549640
  75   9 3273.3045    3.9440  1.9353 13.1111  0.0000  0.0164   0.0278   0.0464    0.0264   0.0000   443.0188       7.04812       20.1137       1.93280     -0.940250     -0.799080      0.338709      0.468504      0.527952      0.583663      0.640479      0.649181
  75  10 3475.1111    3.0934  3.7477 12.4136  0.0000  0.0256   0.0163   0.0685    0.0208   0.0000   443.7350       7.95330       18.8488       4.03415     -0.162122      -1.02818      0.503303      0.726629      0.802507      0.890458      0.952697      0.987231
  76   1 1328.9560    0.1224  0.1313  9.0460  0.0000  0.0052   0.0037   0.0129    0.0125   0.0000   440.8228     0.0449927       21.4570    -0.0610546      -3.15331    -0.0205923      0.108855      0.148496      0.180349      0.187355      0.189148      0.210634
  76   2 1664.2001    0.3147  0.3576  9.2467  0.0000  0.0072   0.0049   0.0172    0.0176   0.0000   441.7687      0.270973       20.9239      0.244657      -3.09200      0.231676      0.148239      0.199700      0.223661      0.247364      0.273101      0.288523
  76   3 1936.9443    0.6438  0.7580  9.7080  0.0000  0.0101   0.0068   0.0258    0.0282   0.0000   442.3279      0.399560       21.7900      0.210010      -3.28813     -0.387787      0.202806      0.287360      0.319558      0.358984      0.384383      0.402713
  76   4 2192.2195    1.0795  1.1552 10.5026  0.0000  0.0131   0.0099   0.0347    0.0366   0.0000   442.6015      0.502127       21.0616     0.0374200      -2.83984     -0.974345      0.266604      0.372863      0.401522      0.448539      0.485857      0.507195
  76   5 2427.9435    1.7152  1.4899 11.2504  0.0000  0.0146   0.0135   0.0388    0.0322   0.0000   443.0483       1.55801       20.4795      0.919943      -2.29804     -0.416051      0.303137      0.411277      0.472955      0.519039      0.550650      0.577774
  76   6 2651.4142    2.5567  1.3928 12.1941 -0.0000  0.0139   0.0207   0.0380    0.0321   0.0000   442.1393       2.93168       20.8595      0.652319      -2.23892     -0.555498      0.283540      0.397907      0.444867      0.485423      0.518278      0.539373
  76   7 2869.9976    3.5384  1.4260 12.7988  0.0000  0.0136   0.0279   0.0377    0.0317   0.0000   443.0186       3.82247       20.6937      0.297321      -2.26620     -0.519240      0.282111      0.393723      0.442900      0.485713      0.514485      0.535464
  76   8 3082.0411    4.2280  1.4900 13.1734 -0.0001  0.0140   0.0326   0.0378    0.0311   0.0000   442.0953       6.45173       20.7660       1.41453      -2.12106     -0.569872      0.295229      0.409564      0.460503      0.500368      0.528592      0.553984
  76   9 3288.3006    3.8310  2.0766 13.0726  0.0000  0.0172   0.0263   0.0470    0.0259   0.0000   443.5174       6.55781       20.7390       1.95028     -0.732326      -1.21055      0.365364      0.496885      0.566949      0.614474      0.669658      0.692413
  76  10 3490.8768    2.9924  3.9466 12.4634  0.0004  0.0269   0.0151   0.0719    0.0184   0.0000   442.6252       9.14024       18.8773       2.43127      0.284378      -2.79904      0.532060      0.753116      0.845085      0.921678      0.978732       1.02629
  77   2 1672.5346    0.3356  0.4094  9.2202 -0.0001  0.0078   0.0048   0.0188    0.0184   0.0000   442.1131     -0.253183       21.0140    -0.0279560      -3.34347     -0.370385      0.160538      0.219168      0.256013      0.267079      0.283546      0.305087
  77   3 1946.3393    0.6677  0.7698  9.7152  0.0000  0.0100   0.0070   0.0258    0.0288   0.0000   442.2051      0.799824       20.7679     0.0863341      -3.41560     0.0846341      0.205305      0.281945      0.319378      0.351483      0.382812      0.400573
  77   4 2202.8069    1.0957  1.1174 10.5043 -0.0000  0.0127   0.0100   0.0330    0.0358   0.0000   442.9982      0.912208       20.9993      0.695646      -3.29629      0.144871      0.253553      0.357009      0.406759      0.438315      0.486579      0.495276
  77   5 2439.2780    1.7474  1.4481 11.3776  0.0000  0.0145   0.0141   0.0387    0.0314   0.0000   442.5637       1.93095       20.6412     -0.240931      -1.82900     -0.178813      0.295867      0.408486      0.458029      0.507093      0.556400      0.573825
  77   6 2663.7492    2.6085  1.4368 12.1193  0.0000  0.0137   0.0207   0.0382    0.0327   0.0000   442.7041       3.41776       20.7503      0.479148      -2.08257      -1.29554      0.283028      0.386684      0.437780      0.470975      0.506950      0.528510
  77   7 2883.3030    3.6405  1.3398 12.8666 -0.0001  0.0133   0.0295   0.0356    0.0338   0.0000   442.8832       4.93009       20.7773       1.74283      -2.65790     -0.232084      0.274280      0.370873      0.417450      0.462667      0.492059      0.517794
  77   8 3096.1162    4.1843  1.4719 13.2120 -0.0000  0.0138   0.0328   0.0383    0.0312   0.0000   443.1674       5.67015       21.4813       1.45682      -2.41187     -0.696426      0.289865      0.396128      0.445423      0.480218      0.513955      0.539522
  77   9 3303.1452    3.7705  2.1828 13.0451 -0.0000  0.0177   0.0251   0.0489    0.0241   0.0000   443.3963       6.91749       19.8956      0.914222      0.135243      0.513237      0.358372      0.492099      0.566952      0.612988      0.666293      0.685037
  77  10 3506.5923    2.9154  4.0389 12.4204  0.0028  0.0273   0.0156   0.0752    0.0200   0.0000   442.5167       8.98785       20.2624       3.30539      -1.74769      -2.69495      0.535153      0.749289      0.838922      0.932536      0.995959       1.02748
  77  11 3706.9821    2.2886  6.8869 12.0795  0.0007  0.0480   0.0068   0.1196    0.0102   0.0000   442.3373       7.43817       22.5861       3.58976      -3.10552      -2.95884      0.920153       1.29915       1.47031       1.61864       1.68975       1.76326
  78   1 1343.8430    0.1164  0.1339  9.0325  0.0006  0.0054   0.0036   0.0140    0.0123   0.0000   440.7108    -0.0770636       20.9847      0.334608      -3.16098    -0.0235137      0.105532      0.147778      0.157463      0.178774      0.186627      0.189127
  78   2 1680.8045    0.3452  0.4014  9.2333  0.0000  0.0074   0.0049   0.0182    0.0184   0.0000   441.5870     0.0288526       21.4710     -0.289618      -3.31189      0.431740      0.150066      0.209901      0.237496      0.263157      0.282442      0.291756
  78   3 1955.7026    0.6684  0.8329  9.7186  0.0000  0.0107   0.0069   0.0274    0.0302   0.0000   442.9051      0.444682       20.4732      0.177417      -2.71623      0.631225      0.216633      0.301934      0.332090      0.378639      0.413120      0.442472
  78   4 2213.2757    1.1323  1.2324 10.4651  0.0000  0.0131   0.0097   0.0349    0.0342   0.0000   442.5946       1.21235       20.7192      0.577789      -2.34144     -0.278253      0.257284      0.355886      0.410075      0.450452      0.472264      0.496971
  78   5 2450.5151    1.7923  1.5199 11.4026  0.0000  0.0147   0.0140   0.0399    0.0303   0.0000   443.4193       1.56829       21.5633       1.19119      -2.45026      0.774388      0.293773      0.408735      0.467000      0.504544      0.547609      0.567203
  78   6 2676.0746    2.6474  1.4554 12.1854  0.0000  0.0140   0.0207   0.0373    0.0309   0.0000   442.5119       3.09383       20.0360       1.53131      -2.09159     -0.547821      0.287216      0.394739      0.442751      0.492916      0.532790      0.551592
  78   7 2896.5412    3.6250  1.3652 12.8780 -0.0000  0.0130   0.0291   0.0366    0.0322   0.0000   442.5894       4.74734       20.9365      0.819855      -2.69225      -1.43743      0.274602      0.371517      0.420195      0.465105      0.498420      0.521498
  78   8 3110.1552    4.2170  1.5351 13.2265  0.0000  0.0145   0.0321   0.0388    0.0293   0.0000   442.8802       5.59722       20.1703       2.42055      -2.13731      -1.30068      0.277130      0.396748      0.437923      0.486155      0.518410      0.535130
  78   9 3318.0010    3.6288  2.2221 13.0345  0.0000  0.0181   0.0241   0.0499    0.0236   0.0000   443.1424       6.70053       20.2830       1.26291     -0.106500     -0.929720      0.360375      0.495600      0.563528      0.626230      0.661423      0.684836
  78  10 3522.1900    2.8663  4.2862 12.3927  0.0005  0.0282   0.0150   0.0791    0.0197   0.0000   442.9991       8.97733       21.7672       2.24105     -0.137280      -1.15784      0.549681      0.764023      0.867698      0.944029       1.01905       1.04884
  78  11 3723.2923    2.1266  6.5100 12.1509  0.0016  0.0475   0.0104   0.1250    0.0177   0.0000   442.7394       9.89359       19.0591       2.37400     -0.852338      0.549131      0.891537       1.27339       1.40774       1.60245       1.66556       1.73060
  79   1 1351.1656    0.1246  0.1295  9.0009  0.0000  0.0049   0.0037   0.0125    0.0123   0.0000   440.8691     0.0423371       21.2853     0.0539705      -3.45655     -0.396863      0.106628      0.145223      0.161180      0.184768      0.188373      0.204568
  79   2 1688.9604    0.3401  0.4172  9.2735  0.0000  0.0078   0.0049   0.0189    0.0185   0.0000   441.7768     -0.333567       21.4008      0.369146      -3.44492    -0.0831294      0.156668      0.209448      0.245145      0.273214      0.279367      0.288322
  79   3 1964.9692    0.6881  0.8261  9.7512  0.0000  0.0105   0.0069   0.0270    0.0296   0.0000   442.6748    -0.0255035       21.3352    0.00879879      -2.42718     0.0937120      0.204365      0.284996      0.321160      0.363537      0.379834      0.393267
  79   4 2223.6962    1.1578  1.2017 10.6092  0.0000  0.0133   0.0102   0.0351    0.0344   0.0000   442.4649      0.541438       21.1070      0.429399      -3.09645      0.226138      0.249643      0.362076      0.396584      0.441424      0.461351      0.487736
  79   5 2461.5992    1.8433  1.5209 11.4617 -0.0001  0.0148   0.0143   0.0398    0.0299   0.0000   442.4965       2.17584       20.1790       1.24707      -2.94055     -0.967261      0.284843      0.404225      0.454717      0.495803      0.535324      0.553151
  79   6 2688.2572    2.6544  1.4772 12.2204  0.0000  0.0140   0.0205   0.0386    0.0306   0.0000   442.6369       3.16897       20.9147       1.21542      -1.54695     -0.473452      0.279156      0.388648      0.438330      0.482525      0.516443      0.536310
  79   7 2909.7120    3.7224  1.3869 12.9379  0.0000  0.0133   0.0297   0.0364    0.0322   0.0000   443.2036       4.92635       21.0515       1.68527      -2.94493      0.485578      0.265323      0.371940      0.410652      0.462925      0.494396      0.512671
  79   8 3124.0706    4.2423  1.6323 13.1581  0.0000  0.0144   0.0312   0.0402    0.0292   0.0000   442.9882       5.72828       19.9695       1.72806      -2.11912     -0.248517      0.292040      0.398018      0.440712      0.490423      0.518356      0.539077
  79   9 3332.7153    3.5779  2.4562 12.9451  0.0001  0.0192   0.0226   0.0523    0.0228   0.0000   443.0314       7.00893       19.4576       2.63841      -1.19544     -0.986202      0.367987      0.519322      0.568551      0.647259      0.669641      0.697306
  79  10 3537.7074    2.8253  4.5033 12.3474 -0.0004  0.0301   0.0148   0.0821    0.0204   0.0000   442.4798       8.21271       20.2129       3.62746      -2.33468     -0.842600      0.577766      0.813366      0.912801       1.00260       1.06468       1.10594
  79  11 3739.4491    2.0134  6.4894 12.1335 -0.0020  0.0495   0.0101   0.1268    0.0183   0.0000   442.7492       9.16394       22.8492       3.51998      -3.00190     -0.541713      0.919012       1.30628       1.45376       1.63814       1.68968       1.77683
  80   1 1358.4766    0.1269  0.1485  9.0124 -0.0000  0.0054   0.0036   0.0138    0.0124   0.0000   440.9965     -0.284692       21.1555     0.0722480      -3.06352    -0.0868040      0.112535      0.155906      0.174149      0.186025      0.193049      0.204229
  80   2 1697.0633    0.3573  0.4347  9.2468  0.0000  0.0077   0.0049   0.0190    0.0191   0.0000   441.9695     0.0165364       20.8900     -0.330664      -3.18746     -0.387111      0.155891      0.216276      0.243628      0.265190      0.288522      0.301300
  80   3 1974.1965    0.7001  0.8873  9.7543  0.0000  0.0107   0.0068   0.0285    0.0301   0.0000   442.4487      0.424182       21.4734       1.19568      -3.35850     0.0996554      0.208546      0.284607      0.324369      0.358886      0.381523      0.398937
  80   4 2234.0173    1.1842  1.2173 10.6449 -0.0000  0.0131   0.0103   0.0343    0.0347   0.0000   442.4267       1.14099       21.4398     -0.218994      -1.99774      0.502111      0.253934      0.353713      0.393009      0.433613      0.474920      0.480521
  80   5 2472.6602    1.8660  1.4734 11.5433  0.0000  0.0142   0.0147   0.0397    0.0300   0.0000   442.1112       1.98822       20.2659       1.03462      -3.12110     -0.927293      0.277091      0.383129      0.425755      0.472935      0.511234      0.539320
  80   6 2700.3978    2.7704  1.5562 12.1706  0.0000  0.0140   0.0204   0.0385    0.0304   0.0000   442.7676       2.83002       20.7461       1.72118      -2.77055      0.362946      0.280282      0.381023      0.436046      0.471232      0.515856      0.529096
  80   7 2922.8048    3.7207  1.4244 12.9371 -0.0000  0.0136   0.0290   0.0371    0.0315   0.0000   443.2659       4.43781       21.2524       2.14646      -1.86671     -0.803694      0.263689      0.373929      0.410035      0.462415      0.488084      0.520832
  80   8 3137.8767    4.2227  1.5766 13.2768  0.0006  0.0141   0.0320   0.0398    0.0292   0.0000   442.5664       5.30044       19.6946       2.26026      -1.64351      -1.47900      0.284222      0.384307      0.431411      0.474604      0.512033      0.531846
  80   9 3347.3018    3.5871  2.7501 12.8300  0.0001  0.0198   0.0210   0.0551    0.0219   0.0000   443.2956       6.81521       18.4834       3.04289       1.04330      -1.60132      0.380008      0.530739      0.593969      0.660697      0.696259      0.729369
  80  10 3553.1390    2.7235  4.4996 12.4136  0.0000  0.0308   0.0130   0.0820    0.0171   0.0000   443.8775       8.23409       18.7886       1.89647      -1.54273      -2.38792      0.574077      0.816882      0.910882       1.01112       1.05849       1.10087
  81   1 1365.7183    0.1275  0.1463  8.9963  0.0000  0.0055   0.0036   0.0131    0.0124   0.0000   440.9202     -0.147280       20.8932      0.140592      -3.38507     -0.214196      0.111002      0.153092      0.164741      0.180663      0.203887      0.219958
  81   2 1705.0607    0.3708  0.4463  9.2353  0.0000  0.0079   0.0050   0.0186    0.0193   0.0000   441.7348      0.211126       21.3199    -0.0553047      -3.36035      0.154169      0.151738      0.214291      0.232548      0.266417      0.286626      0.294352
  81   3 1983.3272    0.7022  0.8839  9.7845  0.0000  0.0108   0.0069   0.0281    0.0297   0.0000   442.2356      0.671501       21.1085      0.413330      -2.99960     -0.127558      0.204856      0.283196      0.322590      0.358136      0.369263      0.393958
  81   4 2244.2453    1.1991  1.2839 10.7220  0.0000  0.0138   0.0103   0.0361    0.0319   0.0000   442.2538      0.926380       21.5477      0.598414      -2.99439      0.300978      0.256593      0.366012      0.403467      0.452975      0.479927      0.495231
  81   5 2483.6273    1.9662  1.5706 11.3672 -0.0041  0.0143   0.0143   0.0386    0.0309   0.0000   442.9266       2.07188       20.4779       1.25465      -2.50580      0.411352      0.280922      0.383401      0.435785      0.480020      0.515390      0.539128
  81   6 2712.4962    2.8230  1.4682 12.2925  0.0000  0.0137   0.0216   0.0379    0.0306   0.0000   442.2738       3.92467       20.6562      0.271889      -2.13857      0.336855      0.268963      0.369051      0.416369      0.455040      0.486834      0.504524
  81   7 2935.7519    3.8559  1.4391 12.8877 -0.0001  0.0132   0.0294   0.0370    0.0323   0.0000   443.0166       3.72440       21.0768       1.78194      -2.32590      -1.18402      0.259576      0.362225      0.402813      0.443814      0.471050      0.495717
  81   8 3151.5991    4.2161  1.6667 13.1732 -0.0000  0.0145   0.0302   0.0406    0.0274   0.0000   443.3956       4.95717       19.9541       2.23470      -1.97257      -1.12514      0.277540      0.386086      0.440117      0.473682      0.509494      0.524861
  81   9 3361.8773    3.5336  2.7776 12.7837  0.0000  0.0201   0.0205   0.0552    0.0218   0.0000   443.9377       6.94951       18.9200       2.35212     -0.894317      -1.07430      0.378660      0.536884      0.594303      0.672681      0.706001      0.739436
  81  10 3568.4802    2.6980  4.7191 12.3319 -0.0003  0.0320   0.0107   0.0837    0.0142   0.0000   442.7866       7.97814       22.3571       1.35846      -3.23072      -4.32488      0.587777      0.834863      0.932283       1.03380       1.08530       1.13326
  82   1 1372.8902    0.1320  0.1565  9.0090  0.0000  0.0059   0.0036   0.0128    0.0124   0.0000   440.8095    -0.0757130       21.4749     0.0567156      -3.30722      0.190361      0.121429      0.159684      0.176346      0.198019      0.209325      0.215852
  82   2 1712.9737    0.3799  0.4668  9.2103  0.0000  0.0079   0.0050   0.0194    0.0199   0.0000   441.8137     -0.214056       21.6845     -0.128267      -3.16322    -0.0711918      0.156014      0.219400      0.249710      0.278336      0.301554      0.307850
  82   3 1992.4272    0.7272  0.9204  9.8049  0.0000  0.0110   0.0070   0.0295    0.0304   0.0000   442.4484      0.301284       21.3797     -0.393039      -2.57810     0.0395426      0.207944      0.287335      0.313310      0.355224      0.390097      0.402418
  82   4 2254.4173    1.2261  1.3474 10.6593  0.0000  0.0138   0.0100   0.0368    0.0315   0.0000   442.7700       1.11467       20.9359      0.376211      -1.60746      0.512259      0.252636      0.355700      0.386655      0.434893      0.462993      0.478200
  82   5 2494.5580    1.9636  1.5382 11.5260  0.0000  0.0142   0.0148   0.0395    0.0297   0.0000   443.0700       2.17005       21.2137       1.26391      -2.78895    -0.0401228      0.272761      0.374584      0.428093      0.474304      0.503001      0.524907
  82   6 2724.4925    2.9012  1.4299 12.4323 -0.0001  0.0138   0.0227   0.0367    0.0304   0.0000   443.1256       3.11806       21.5269      0.829531      -2.32659     0.0374727      0.261184      0.362368      0.405439      0.446422      0.463288      0.487025
  82   7 2948.6755    3.9833  1.4246 12.9653  0.0000  0.0129   0.0305   0.0367    0.0321   0.0000   442.7110       4.70853       20.4439       1.78997      -3.02580     -0.703659      0.255652      0.350976      0.394578      0.431966      0.468078      0.490696
  82   8 3165.2589    4.2850  1.6808 13.1715  0.0000  0.0147   0.0303   0.0400    0.0278   0.0000   442.9238       5.65843       20.5173       1.50622      -2.91098     -0.734590      0.277461      0.397281      0.440903      0.485244      0.534950      0.553220
  82   9 3376.3661    3.5337  2.8791 12.7371  0.0001  0.0202   0.0202   0.0561    0.0221   0.0000   443.6948       5.12349       19.2434       1.74807      -1.64974     -0.454128      0.379478      0.525731      0.597510      0.650723      0.700054      0.728668
  82  10 3583.6558    2.7334  5.2432 12.1479 -0.0057  0.0348   0.0079   0.0888    0.0091   0.0000   441.7371       6.98797       23.5432       4.68255      -3.39822      -2.09978      0.653956      0.907399       1.03070       1.13381       1.20232       1.25747
  83   1 1380.0154    0.1425  0.1682  8.9814  0.0000  0.0058   0.0036   0.0131    0.0125   0.0000   440.8944    -0.0251839       20.7103      0.304957      -3.02764    -0.0109981      0.119510      0.157403      0.174459      0.195797      0.212551      0.221010
  83   2 1720.8147    0.3905  0.4681  9.2663  0.0000  0.0078   0.0051   0.0194    0.0195   0.0000   441.5790      0.124351       21.1650     0.0708037      -2.98785      0.136910      0.145687      0.203323      0.228354      0.259874      0.291832      0.301812
  83   3 2001.4939    0.7426  0.9045  9.9010 -0.0001  0.0110   0.0072   0.0284    0.0297   0.0000   442.2065     -0.256822       21.5634      0.863943      -3.46669     -0.138633      0.207300      0.282042      0.318414      0.353746      0.385724      0.392501
  83   4 2264.4579    1.2688  1.3381 10.6677  0.0000  0.0133   0.0103   0.0366    0.0325   0.0000   442.6479       1.37727       20.6774      0.972502      -2.74261     0.0694901      0.244171      0.340559      0.387506      0.423980      0.451210      0.465946
  83   5 2505.3342    1.9920  1.5292 11.6166 -0.0004  0.0144   0.0150   0.0389    0.0288   0.0000   443.0353       2.15426       21.1968      0.876491      -1.89255     -0.469126      0.268882      0.376918      0.420777      0.462040      0.497859      0.517723
  83   6 2736.4337    2.9058  1.4801 12.4028  0.0000  0.0139   0.0221   0.0378    0.0293   0.0000   442.9130       4.03423       20.6441      0.990613      -2.83339      -1.02278      0.255815      0.370403      0.396881      0.455287      0.482132      0.491938
  83   7 2961.4802    3.9368  1.4314 13.0375 -0.0000  0.0134   0.0304   0.0367    0.0310   0.0000   443.5006       4.74278       20.3779       1.02012      -2.27543     -0.511600      0.254470      0.355005      0.396968      0.438032      0.467048      0.481637
  83   8 3178.8425    4.1771  1.7270 13.2438  0.0000  0.0150   0.0297   0.0417    0.0261   0.0000   442.8241       5.80039       20.4853       2.37566      -1.93941     -0.865549      0.279456      0.390274      0.437040      0.485743      0.509124      0.533670
  83   9 3390.7565    3.3617  2.9895 12.7282  0.0000  0.0212   0.0190   0.0583    0.0208   0.0000   443.7136       7.88698       19.0317      0.786614      -2.77331      -1.01259      0.390653      0.550023      0.618384      0.690318      0.735297      0.770507
  83  10 3599.0916    2.9323  6.8675 12.0604  0.0105  0.0419   0.0068   0.1056    0.0073   0.0000   441.6621       5.44661       23.0720       4.85606      -7.95280      -4.96631      0.794166       1.07087       1.25182       1.33066       1.45408       1.53656
  84   1 1387.1086    0.1386  0.1597  8.9890  0.0000  0.0053   0.0036   0.0136    0.0123   0.0000   440.6738     0.0392853       21.3388     0.0328169      -3.28745     0.0306223      0.105132      0.137510      0.164847      0.181522      0.204999      0.204105
  84   2 1728.5915    0.4013  0.4843  9.2550 -0.0000  0.0078   0.0050   0.0192    0.0197   0.0000   441.4771      0.170260       21.4011      0.191904      -3.48721     -0.322169      0.144698      0.196052      0.226760      0.252756      0.274037      0.282937
  84   3 2010.4885    0.7589  0.9049  9.9395  0.0000  0.0108   0.0072   0.0283    0.0289   0.0000   442.3594      0.381078       20.8213     -0.614101      -2.02820     -0.613073      0.197964      0.280626      0.309683      0.339382      0.370022      0.382171
  84   4 2274.4387    1.2961  1.3563 10.7262 -0.0020  0.0136   0.0105   0.0369    0.0321   0.0000   443.1275       1.66497       20.6452      0.634241      -3.50690     -0.621747      0.252335      0.348055      0.392402      0.440657      0.470605      0.491163
  84   5 2516.0808    2.0237  1.5394 11.6733  0.0000  0.0144   0.0152   0.0393    0.0284   0.0000   442.6368       2.60878       21.7789      0.581190      -3.06875     -0.247762      0.268773      0.374007      0.419598      0.465367      0.509655      0.531735
  84   6 2748.2776    2.9669  1.4530 12.4815  0.0000  0.0137   0.0227   0.0366    0.0291   0.0000   442.8154       3.91568       21.0261       1.68785      -2.70790      -1.32570      0.258530      0.353304      0.400758      0.438026      0.474170      0.493579
  84   7 2974.2136    3.9239  1.4588 13.0115  0.0000  0.0132   0.0295   0.0368    0.0299   0.0000   443.2336       4.82127       21.0859       2.41989      -2.07697     -0.863519      0.252600      0.345265      0.390909      0.429324      0.464789      0.480780
  84   8 3192.3553    4.1771  1.9306 13.0657  0.0000  0.0154   0.0273   0.0433    0.0254   0.0000   443.3859       6.56699       20.4532       1.73634     -0.881418     -0.848329      0.283909      0.395569      0.442205      0.485331      0.531172      0.544449
  84   9 3405.0983    3.3897  3.2931 12.6223  0.0000  0.0219   0.0181   0.0608    0.0207   0.0000   442.3046       8.83386       19.2796       2.85264      -1.41523     -0.349103      0.403556      0.553349      0.637549      0.709407      0.751093      0.787160
  84  10 3614.1414    2.3910  5.0119 12.3068 -0.0068  0.0359   0.0120   0.0971    0.0199   0.0000   443.2366       9.30401       19.7509       4.04905      0.998210      -2.67274      0.637523      0.907589       1.01463       1.13060       1.19593       1.24246
  85   0  938.3288    0.0331  0.0120  9.2068  0.0000  0.0068   0.0047   0.0055    0.0105   0.0000   436.4919      0.160392       22.2202       1.35286      -3.44430     -0.598164      0.126789      0.165584      0.188976      0.238426      0.252042      0.255390
  85   1 1394.1313    0.1379  0.1628  8.9655  0.0000  0.0053   0.0035   0.0134    0.0123   0.0000   440.7938      0.328192       21.1515     -0.122552      -3.37305      0.129413      0.100914      0.135812      0.155890      0.169291      0.182485      0.194296
  85   2 1736.2952    0.3991  0.4828  9.2853  0.0000  0.0080   0.0050   0.0194    0.0200   0.0000   441.7319     0.0299986       21.0177      0.217606      -3.38422     -0.337425      0.148290      0.202901      0.232036      0.252665      0.287852      0.288857
  85   3 2019.3994    0.7678  0.9657  9.8855  0.0000  0.0113   0.0072   0.0291    0.0313   0.0000   442.1160      0.211033       21.3983     0.0548418      -3.64740     -0.898841      0.208604      0.281071      0.321094      0.354925      0.389326      0.399173
  85   4 2284.3618    1.3194  1.3801 10.7889 -0.0000  0.0140   0.0106   0.0367    0.0318   0.0000   442.7933       1.37519       20.5164    -0.0897649      -3.32318      0.901254      0.250333      0.352376      0.394698      0.430579      0.472161      0.491325
  85   5 2526.7567    2.0852  1.6452 11.6174  0.0000  0.0146   0.0151   0.0404    0.0287   0.0000   442.7793       2.55473       20.3272      0.435458      -1.91490     -0.255702      0.271711      0.375333      0.423298      0.468772      0.508833      0.525426
  85   6 2760.0657    3.0023  1.4978 12.5426 -0.0000  0.0139   0.0227   0.0381    0.0279   0.0000   443.0721       3.60386       20.1793      0.973248      -2.95716     -0.154746      0.256848      0.355940      0.407627      0.446785      0.472158      0.497845
  85   7 2986.8968    4.0553  1.4029 13.0823  0.0000  0.0129   0.0310   0.0355    0.0304   0.0000   442.8390       4.63360       20.8260       1.42521      -2.52043      -1.01856      0.242737      0.334825      0.375570      0.411470      0.445840      0.465731
  85   8 3205.8000    4.1364  1.8444 13.1216  0.0000  0.0152   0.0279   0.0417    0.0260   0.0000   443.7154       5.51135       21.2466       2.44969      -1.98437      -1.90724      0.285787      0.386102      0.443765      0.489765      0.518571      0.533666
  85   9 3419.3061    3.2782  3.2779 12.6123 -0.0001  0.0226   0.0178   0.0614    0.0209   0.0000   443.7298       7.10078       19.7978       2.13598      -1.23605      -1.34155      0.401952      0.571098      0.640666      0.709711      0.754247      0.788563
  85  10 3629.1536    2.5528  5.9714 12.3152  0.0032  0.0417   0.0118   0.1083    0.0187   0.0000   443.6392       7.09696       17.2533       5.18953      -1.39899      -3.33254      0.722436       1.04949       1.16961       1.30199       1.37256       1.45035
  86   1 1401.1125    0.1490  0.1776  8.9489  0.0000  0.0055   0.0035   0.0133    0.0124   0.0000   440.6183     -0.205110       21.2493    -0.0461075      -3.48653      0.348745      0.106245      0.132976      0.162007      0.172659      0.185411      0.199923
  86   2 1743.9106    0.4030  0.5730  9.2409  0.0000  0.0087   0.0049   0.0221    0.0210   0.0000   441.2133      0.325670       21.2124      0.255338      -3.01047    -0.0717098      0.162753      0.222395      0.245011      0.279164      0.303011      0.306351
  86   3 2028.2891    0.7916  0.9685  9.9046  0.0001  0.0111   0.0073   0.0297    0.0308   0.0000   441.8342      0.482671       21.3821    -0.0337658      -3.12523      0.359672      0.197259      0.272856      0.306579      0.347165      0.360092      0.378127
  86   4 2294.1647    1.3349  1.4192 10.8149  0.0000  0.0139   0.0104   0.0374    0.0295   0.0000   442.2590       1.78826       21.2649     -0.176497      -2.27932     0.0210187      0.250335      0.342911      0.397519      0.426481      0.474035      0.490302
  86   5 2537.4255    2.1062  1.5387 11.7357 -0.0000  0.0141   0.0156   0.0394    0.0279   0.0000   442.3626       3.18069       20.2872      0.685232      -2.79019      -1.19526      0.262203      0.355148      0.404522      0.445942      0.478158      0.503296
  86   6 2771.8176    3.1007  1.4417 12.5302 -0.0002  0.0133   0.0236   0.0367    0.0301   0.0000   442.7178       3.01800       20.8537       1.59082      -3.25809     -0.488869      0.251229      0.342730      0.386697      0.411987      0.455436      0.465078
  86   7 2999.4275    4.0241  1.4851 13.0603 -0.0025  0.0135   0.0297   0.0366    0.0283   0.0000   442.6960       5.63079       20.7096       1.01718      -2.23643     -0.627161      0.245882      0.343246      0.385123      0.426263      0.459078      0.470434
  86   8 3219.1323    4.0786  1.8784 13.1176 -0.0001  0.0154   0.0274   0.0425    0.0252   0.0000   443.1733       6.38911       20.6445       1.82604      -2.43382    -0.0620427      0.284480      0.389337      0.433556      0.489814      0.517055      0.539253
  86   9 3433.5103    3.2491  3.5131 12.6147  0.0000  0.0237   0.0174   0.0647    0.0198   0.0000   443.6218       7.04637       20.2751       1.27144     -0.249082     -0.701509      0.419803      0.591873      0.661756      0.736678      0.779995      0.820880
  86  10 3644.0517    2.3883  5.8588 12.3289  0.0005  0.0415   0.0127   0.1125    0.0202   0.0000   443.8490       8.20485       21.0174       3.70188     -0.789484      -4.63398      0.721063       1.02162       1.14513       1.29575       1.33991       1.42304
  87   0  949.0357    0.0235  0.0046  9.1669  0.0000  0.0054   0.0042   0.0039    0.0103   0.0000   437.1906      0.518442       20.7779     -0.556045      -3.68761     0.0952634      0.110646      0.156853      0.164426      0.161690      0.176599      0.192849
  87   1 1408.0445    0.1541  0.1736  8.9749  0.0000  0.0056   0.0036   0.0126    0.0124   0.0000   440.6770    -0.0226320       21.2997    -0.0178933      -2.96660      0.181401      0.105286      0.133031      0.146591      0.174781      0.185941      0.184674
  87   2 1751.4526    0.4104  0.5420  9.3111  0.0000  0.0084   0.0050   0.0212    0.0205   0.0000   441.6636      0.191869       20.9006     0.0958258      -2.85294     -0.283106      0.151805      0.204496      0.239584      0.262892      0.283355      0.297921
  87   3 2037.0942    0.7914  1.0121  9.9394  0.0000  0.0114   0.0072   0.0306    0.0310   0.0000   441.9092      0.673586       20.6948    -0.0770540      -2.62747      0.183364      0.203229      0.282152      0.314575      0.348662      0.377352      0.400467
  87   4 2303.8830    1.3787  1.4328 10.8421  0.0000  0.0140   0.0106   0.0369    0.0306   0.0000   442.3121       1.65323       21.5643       1.47625      -2.64553      -1.06852      0.245968      0.345109      0.383894      0.427152      0.457745      0.473454
  87   5 2547.9737    2.1720  1.6170 11.7044 -0.0000  0.0142   0.0155   0.0394    0.0280   0.0000   442.9133       2.89163       21.2186       1.08105      -3.13740      0.122718      0.256419      0.350261      0.400000      0.445755      0.473430      0.497996
  87   6 2783.4783    3.1299  1.4834 12.5406 -0.0011  0.0134   0.0231   0.0373    0.0281   0.0000   443.0015       3.35761       20.4235       1.50665      -2.19929      -1.01764      0.246081      0.336942      0.373031      0.408989      0.453635      0.468234
  87   7 3011.9725    4.0916  1.5291 12.9941 -0.0010  0.0134   0.0295   0.0373    0.0296   0.0000   442.5307       5.29816       21.3474       2.16434      -3.28141      -1.63894      0.244486      0.342027      0.382483      0.418612      0.450554      0.477616
  87   8 3232.3652    4.0832  2.0741 13.0521 -0.0000  0.0159   0.0259   0.0456    0.0248   0.0000   442.8238       5.83724       20.1082       1.02233      -2.48539     -0.670420      0.285002      0.397632      0.447157      0.499543      0.529466      0.550521
  87   9 3447.5959    3.1580  3.6037 12.6633  0.0000  0.0243   0.0171   0.0677    0.0194   0.0000   443.0054       7.82061       20.3682       1.79387      0.108807      -1.12352      0.427720      0.602449      0.672393      0.759245      0.790138      0.829910
  87  10 3658.8069    2.2295  5.7264 12.3225 -0.0052  0.0425   0.0115   0.1137    0.0195   0.0000   442.1402       7.44215       21.1031       4.79232      -4.35168      -1.92220      0.720743       1.02943       1.15014       1.30288       1.35954       1.42197
  88   1 1414.9267    0.1582  0.1699  8.9552  0.0000  0.0051   0.0036   0.0125    0.0123   0.0000   440.6981    -0.0891632       21.1910      0.444394      -3.57838    -0.0229021     0.0938993      0.129049      0.155468      0.178183      0.188266      0.194763
  88   2 1758.9417    0.4237  0.5741  9.2426  0.0000  0.0088   0.0049   0.0212    0.0216   0.0000   441.4559    -0.0845246       20.6759     -0.152613      -2.98278     -0.396685      0.157620      0.213156      0.247891      0.267246      0.286901      0.307537
  88   3 2045.8652    0.8013  1.0103 10.0524  0.0000  0.0117   0.0074   0.0310    0.0298   0.0000   442.3676      0.714052       21.4066     0.0430961      -2.70490    -0.0443118      0.204988      0.293343      0.321099      0.363052      0.382335      0.400933
  88   4 2313.5293    1.4031  1.4164 10.9367 -0.0000  0.0135   0.0109   0.0380    0.0289   0.0000   442.3919       1.75336       20.6088      0.814569      -2.22157      0.276892      0.240647      0.329601      0.378651      0.411469      0.443541      0.464754
  88   5 2558.4570    2.2020  1.6492 11.7190  0.0000  0.0146   0.0155   0.0395    0.0278   0.0000   443.2501       2.83543       20.8364      0.918228      -2.11577      0.308438      0.259843      0.361311      0.408932      0.456673      0.488583      0.525021
  88   6 2795.0596    3.2368  1.4720 12.5228  0.0000  0.0131   0.0237   0.0366    0.0293   0.0000   443.3830       3.03435       21.2542      0.767994      -2.01604     -0.796403      0.238559      0.328778      0.365641      0.408347      0.453259      0.465596
  88   7 3024.3417    4.1872  1.5514 12.9585  0.0000  0.0132   0.0293   0.0362    0.0294   0.0000   443.4654       5.15699       21.1158       1.58285      -2.60522      -1.39236      0.240603      0.328439      0.371915      0.410158      0.445585      0.454179
  88   8 3245.5839    3.9961  2.1438 13.0493  0.0000  0.0166   0.0251   0.0458    0.0237   0.0000   443.2721       6.21451       19.6267       2.52074      -1.08010      -1.53526      0.291764      0.403513      0.453426      0.504525      0.531427      0.563073
  88   9 3461.5785    3.0832  3.6260 12.6359 -0.0004  0.0249   0.0167   0.0691    0.0191   0.0000   443.7473       7.61412       19.5893       2.75206     -0.486077     -0.640610      0.426983      0.606712      0.675673      0.757939      0.792581      0.838748
  88  10 3673.4928    2.4994  7.2628 12.0480  0.0044  0.0475   0.0056   0.1201    0.0070   0.0000   442.8109       4.26569       21.3034       5.52899      -3.45457      -6.25698      0.828626       1.12260       1.30526       1.43015       1.52267       1.60693
  89   0  959.5395    0.0243  0.0064  9.1478 -0.0096  0.0117   0.0044   0.0053    0.0102   0.0000   437.5126     -0.123508       21.5465      0.270018      -3.58231      0.115166      0.119034      0.283417      0.286621      0.381013      0.219504      0.413561
  89   1 1421.7449    0.1522  0.1698  8.9635 -0.0001  0.0053   0.0035   0.0124    0.0122   0.0000   440.6533    -0.0936698       20.8720     0.0154559      -3.34171      0.102510     0.0927650      0.120126      0.147903      0.162519      0.177086      0.181868
  89   2 1766.3695    0.4367  0.5444  9.3073  0.0000  0.0083   0.0051   0.0206    0.0210   0.0000   441.2113      0.336379       21.4453      0.248773      -2.93254     -0.527154      0.145725      0.197125      0.228906      0.249743      0.267492      0.270768
  89   3 2054.5926    0.8266  1.0764  9.9894  0.0000  0.0121   0.0074   0.0311    0.0322   0.0000   442.6402      0.859808       20.8503      0.242998      -3.84829     -0.134879      0.209551      0.295540      0.332612      0.363251      0.394497      0.407524
  89   4 2323.1102    1.4015  1.4559 10.9840 -0.0000  0.0143   0.0109   0.0381    0.0289   0.0000   442.3076       1.08134       21.1170      0.657183      -2.08617     -0.496621      0.245169      0.346085      0.385276      0.428374      0.459143      0.482883
  89   5 2568.8856    2.2521  1.6297 11.7726  0.0000  0.0143   0.0158   0.0390    0.0279   0.0000   442.1125       2.51770       20.8817       1.38338      -3.44884     -0.123047      0.254473      0.349949      0.399974      0.437521      0.484772      0.491786
  89   6 2806.5976    3.2863  1.5099 12.5517 -0.0000  0.0134   0.0236   0.0366    0.0291   0.0000   443.1527       4.00692       21.0622       1.93954      -1.89112     -0.938726      0.237344      0.328936      0.368965      0.411266      0.437050      0.446776
  89   7 3036.6715    4.1490  1.5147 13.1749 -0.0000  0.0135   0.0302   0.0370    0.0276   0.0000   442.5286       5.12199       20.8575       1.46515      -1.75707      0.214359      0.239931      0.338256      0.375703      0.416823      0.445686      0.458444
  89   8 3258.6475    3.9668  2.1785 13.0112 -0.0000  0.0164   0.0243   0.0461    0.0234   0.0000   443.1700       5.82139       19.8585       2.42953      -1.17211      -1.19951      0.288417      0.402420      0.448234      0.500694      0.530789      0.568001
  89   9 3475.5656    3.0878  4.1338 12.5881  0.0000  0.0278   0.0158   0.0747    0.0192   0.0000   443.0132       6.27791       19.9547       3.90491      -2.15424      0.389105      0.469002      0.666151      0.745684      0.837141      0.877809      0.926028
  90   1 1428.5153    0.1615  0.1871  8.9454 -0.0004  0.0054   0.0036   0.0130    0.0124   0.0000   440.4791     -0.152621       21.2668      0.375201      -3.31165    -0.0559245     0.0986787      0.128235      0.151759      0.160999      0.179910      0.177200
  90   2 1773.7243    0.4489  0.5550  9.3318  0.0001  0.0081   0.0052   0.0212    0.0211   0.0000   441.3347     -0.302258       21.3763      0.309372      -3.29031     0.0112757      0.142161      0.196990      0.224602      0.252888      0.276009      0.279165
  90   3 2063.2375    0.8512  1.0697 10.0127 -0.0000  0.0117   0.0075   0.0307    0.0321   0.0000   442.3217      0.872282       20.8009      0.322653      -3.09859      0.486206      0.203296      0.280859      0.320733      0.345367      0.369489      0.389480
  90   4 2332.5869    1.4591  1.4972 10.9240  0.0001  0.0141   0.0109   0.0378    0.0295   0.0000   442.8963       1.32200       21.2123      0.457123      -2.21322     -0.444342      0.238527      0.333387      0.376628      0.410093      0.442103      0.460343
  90   5 2579.2794    2.2801  1.6169 11.8474 -0.0000  0.0144   0.0163   0.0391    0.0277   0.0000   443.0758       2.84325       20.8918       2.21269      -3.37217      0.757176      0.250713      0.351489      0.390737      0.439596      0.469746      0.492542
  90   6 2818.0725    3.3355  1.4706 12.6497 -0.0000  0.0132   0.0243   0.0364    0.0285   0.0000   443.3406       3.66162       21.6938       1.72576      -3.40260      0.221520      0.236496      0.330727      0.373242      0.410938      0.445432      0.457303
  90   7 3048.9928    4.2094  1.5519 13.1035  0.0000  0.0133   0.0298   0.0371    0.0279   0.0000   442.9412       4.75842       20.8627       1.99586      -2.98908     -0.612691      0.234152      0.322892      0.365143      0.401393      0.431757      0.459215
  90   8 3271.7155    3.8879  2.2012 13.0496  0.0000  0.0167   0.0243   0.0469    0.0230   0.0000   443.4237       6.53637       19.6081       1.78316      -1.56281     -0.877977      0.292257      0.401067      0.456967      0.502257      0.543639      0.570336
  90   9 3489.4608    3.0041  4.0827 12.5952  0.0003  0.0279   0.0161   0.0760    0.0198   0.0000   442.7355       7.73466       22.7899      0.475738     -0.322591      0.753323      0.466617      0.667255      0.744077      0.824638      0.880579      0.924105
  91   1 1435.2541    0.1691  0.2156  8.9568  0.0000  0.0057   0.0035   0.0144    0.0126   0.0000   440.3733      0.183912       20.8920      0.173449      -2.79056     -0.104799      0.103441      0.134157      0.156200      0.171281      0.184961      0.187017
  91   2 1781.0056    0.4558  0.6122  9.2917  0.0000  0.0087   0.0050   0.0219    0.0226   0.0000   441.0928      0.142713       21.0786     0.0252075      -3.15341    -0.0415377      0.149330      0.202390      0.230656      0.254544      0.267084      0.283439
  91   3 2071.8388    0.8595  1.1174 10.0599  0.0000  0.0122   0.0075   0.0322    0.0323   0.0000   441.8548      0.584438       21.2133      0.764724      -2.92225    -0.0498964      0.202574      0.283927      0.309606      0.354674      0.366417      0.384604
  91   4 2342.0135    1.4592  1.4949 11.0704  0.0000  0.0141   0.0110   0.0385    0.0275   0.0000   442.6873       1.36814       22.0579      0.996790      -2.98640      -1.72701      0.238373      0.332443      0.369106      0.417227      0.446066      0.468559
  91   5 2589.6048    2.3189  1.6221 11.9081 -0.0000  0.0142   0.0164   0.0399    0.0269   0.0000   442.3228       2.93325       20.7743       1.17105      -2.18972      0.652402      0.240905      0.337466      0.378820      0.408327      0.453610      0.459836
  91   6 2829.4481    3.3881  1.5028 12.6173  0.0000  0.0134   0.0242   0.0356    0.0292   0.0000   442.9665       3.42296       20.7127       1.92849      -3.31313      0.709027      0.230398      0.323362      0.360394      0.397564      0.432529      0.446416
  91   7 3061.1330    4.2691  1.5723 13.0715  0.0000  0.0133   0.0293   0.0361    0.0280   0.0000   442.8576       5.48865       20.9203       1.67791      -2.28198     -0.194447      0.234576      0.327130      0.364890      0.404348      0.436670      0.456787
  91   8 3284.7413    3.8588  2.2391 13.0386  0.0000  0.0168   0.0237   0.0475    0.0230   0.0000   443.5748       6.52701       20.0292       2.74725      -2.95157      -1.74247      0.291209      0.406035      0.456862      0.500833      0.546948      0.569886
  91   9 3503.2609    2.9344  4.1904 12.6132 -0.0009  0.0289   0.0155   0.0778    0.0194   0.0000   443.1196       6.66140       20.5023       2.29072     -0.946069     -0.469930      0.477789      0.671238      0.763662      0.836908      0.898654      0.939322
  92   1 1441.9316    0.1698  0.2260  8.9390  0.0000  0.0061   0.0035   0.0147    0.0126   0.0000   440.4762     -0.278638       21.0669     0.0965922      -3.29338     -0.396681      0.105773      0.151112      0.169139      0.189186      0.191258      0.212129
  92   2 1788.2230    0.4702  0.6022  9.3224  0.0000  0.0086   0.0052   0.0211    0.0221   0.0000   441.0950   -0.00563243       21.1354     -0.185285      -3.37994     -0.311862      0.142782      0.196897      0.224963      0.251123      0.261518      0.274116
  92   3 2080.4032    0.8901  1.1076  9.9747  0.0000  0.0119   0.0076   0.0309    0.0342   0.0000   442.3395      0.693941       20.9069      0.128433      -2.95147     -0.568836      0.195613      0.274266      0.313388      0.338744      0.376261      0.390363
  92   4 2351.3694    1.5086  1.5228 11.0242 -0.0001  0.0141   0.0112   0.0381    0.0289   0.0000   442.5614       1.30710       22.1116      0.688098      -2.99790     -0.383287      0.239760      0.327617      0.375606      0.409947      0.429299      0.459129
  92   5 2599.8276    2.3774  1.6855 11.8541 -0.0000  0.0143   0.0163   0.0398    0.0278   0.0000   442.6037       2.69453       21.1509       1.06083      -2.69997    -0.0693284      0.247987      0.339132      0.391807      0.434883      0.466834      0.481625
  92   6 2840.7671    3.4074  1.5857 12.5845  0.0000  0.0133   0.0235   0.0376    0.0277   0.0000   443.4866       3.96770       20.7912       1.45749      -2.40660     -0.408699      0.228992      0.320175      0.357445      0.398042      0.434300      0.451309
  92   7 3073.3018    4.2325  1.6575 13.0900  0.0002  0.0137   0.0288   0.0389    0.0273   0.0000   442.8568       4.82000       20.9356       1.74718      -3.27548     -0.651921      0.238029      0.330078      0.374528      0.406087      0.440507      0.460156
  92   8 3297.6237    3.8406  2.4560 12.9525 -0.0001  0.0178   0.0228   0.0493    0.0227   0.0000   443.1234       7.19451       19.6017       2.61792      -1.40356     -0.189596      0.301924      0.423179      0.470287      0.524828      0.557794      0.590055
  92   9 3517.0239    2.9247  4.4673 12.5288  0.0000  0.0300   0.0153   0.0819    0.0208   0.0000   443.4926       8.22318       20.1007      0.939236      -1.39121      -1.25875      0.497783      0.701800      0.789048      0.877447      0.934169      0.969960
  93   1 1448.5745    0.1655  0.2090  8.9326  0.0000  0.0058   0.0034   0.0137    0.0124   0.0000   440.3609     -0.114908       21.0942      0.251872      -3.17071     0.0149318      0.100297      0.137808      0.161388      0.177732      0.193682      0.205865
  93   2 1795.3902    0.4727  0.6398  9.3929  0.0000  0.0089   0.0052   0.0231    0.0219   0.0000   441.5054    -0.0746077       21.1476      0.148223      -2.72757      0.275894      0.145574      0.206916      0.231729      0.258343      0.268517      0.285682
  93   3 2088.9059    0.8820  1.1518 10.1437  0.0000  0.0123   0.0076   0.0333    0.0314   0.0000   442.0844       1.12172       21.5431      0.950350      -3.18614      0.222998      0.201217      0.286016      0.316336      0.351652      0.378373      0.396922
  93   4 2360.6478    1.5391  1.5773 11.1018 -0.0000  0.0144   0.0112   0.0391    0.0272   0.0000   442.5153       1.28823       21.9176      0.213702      -2.30278     -0.459559      0.237608      0.333280      0.374403      0.410103      0.442141      0.468287
  93   5 2610.0481    2.4110  1.6433 11.9876 -0.0000  0.0144   0.0170   0.0395    0.0273   0.0000   442.7761       2.72015       20.8592       1.02000      -2.63288     -0.534106      0.241921      0.341022      0.378606      0.421450      0.449468      0.475403
  93   6 2852.0530    3.4240  1.5983 12.7066  0.0000  0.0136   0.0237   0.0380    0.0264   0.0000   442.5419       3.86244       20.6668       1.21729      -2.32004     -0.364035      0.231266      0.321008      0.369148      0.401058      0.435094      0.456556
  93   7 3085.2967    4.2343  1.7345 13.0180 -0.0001  0.0140   0.0276   0.0388    0.0264   0.0000   443.1906       5.34245       20.8241      0.774257      -1.88620      -1.06875      0.235195      0.331350      0.372377      0.412561      0.447814      0.465374
  93   8 3310.5136    3.7697  2.4864 12.9754 -0.0001  0.0180   0.0221   0.0498    0.0215   0.0000   443.3971       5.66581       19.4728       1.93430     -0.927815      -1.57453      0.299788      0.423618      0.470397      0.525676      0.559385      0.582032
  93   9 3530.7038    2.8664  4.8031 12.5233  0.0001  0.0328   0.0144   0.0878    0.0205   0.0000   442.0693       8.46303       19.9786       2.92966     -0.526022     -0.605550      0.528045      0.753368      0.841191      0.941016      0.997934       1.05575
  94   0  985.4050    0.0344  0.0352  9.0518  0.0000  0.0126   0.0046   0.0136    0.0102   0.0000   437.5514      0.150723       20.4081    -0.0704501      -3.24060     0.0504145      0.185467      0.258930      0.330509      0.300513      0.385495      0.340987
  94   1 1455.1601    0.1746  0.2263  8.9117  0.0000  0.0059   0.0035   0.0142    0.0125   0.0000   440.5325     0.0495489       21.0045    -0.0247511      -3.09707      0.274832      0.108095      0.133014      0.158452      0.177346      0.193369      0.197154
  94   2 1802.4853    0.4752  0.6542  9.3404  0.0000  0.0089   0.0051   0.0229    0.0224   0.0000   441.2445      0.155539       20.9924     0.0792551      -3.46388    -0.0623859      0.151085      0.204336      0.223982      0.260422      0.287050      0.299294
  94   3 2097.3490    0.9145  1.1552 10.1201  0.0001  0.0122   0.0079   0.0326    0.0331   0.0000   442.1337      0.650029       20.9658      0.206405      -2.87499      0.269644      0.199373      0.283885      0.313859      0.352451      0.374979      0.394685
  94   4 2369.8412    1.5166  1.5526 11.1556 -0.0000  0.0144   0.0112   0.0395    0.0266   0.0000   442.2559       1.38462       20.6383       1.16173      -2.80757     -0.887133      0.237962      0.331301      0.378589      0.420645      0.442472      0.467784
  94   5 2620.2175    2.4571  1.6561 11.9281 -0.0000  0.0140   0.0169   0.0396    0.0276   0.0000   442.6037       2.73453       21.0833      0.652653      -2.37537     -0.332694      0.235282      0.322890      0.365050      0.402215      0.435798      0.450910
  94   6 2863.2912    3.5355  1.4932 12.7344 -0.0000  0.0130   0.0251   0.0365    0.0278   0.0000   443.0165       3.68149       21.0863       1.55692      -1.84556     -0.835690      0.216207      0.301563      0.339950      0.376630      0.405917      0.421662
  94   7 3097.2867    4.3267  1.6844 13.0525  0.0001  0.0136   0.0286   0.0382    0.0267   0.0000   443.6992       4.59296       20.8894       1.27922      -2.27116     -0.677541      0.225278      0.314207      0.356810      0.390637      0.423347      0.448861
  94   8 3323.2820    3.6641  2.6698 12.9384 -0.0000  0.0191   0.0209   0.0533    0.0206   0.0000   443.7257       5.43790       19.9106       1.78277      -1.10512      -1.42555      0.307205      0.435111      0.484636      0.539295      0.564450      0.596484
  94   9 3544.1777    2.6821  4.4778 12.4954 -0.0023  0.0318   0.0135   0.0859    0.0198   0.0000   444.1789       7.13084       20.6960       3.11166      -3.26450      -1.67260      0.501652      0.715843      0.803478      0.897891      0.949761      0.995818
  95   1 1461.6876    0.1817  0.2253  8.9140  0.0000  0.0059   0.0035   0.0134    0.0126   0.0000   440.4445      0.150344       20.8838     0.0751540      -3.19116     -0.373435      0.106195      0.145854      0.172339      0.189967      0.201725      0.202551
  95   2 1809.5482    0.4958  0.6374  9.3649  0.0000  0.0085   0.0053   0.0220    0.0227   0.0000   440.9915      0.389567       21.4227      0.501575      -3.98440     -0.412881      0.142044      0.191179      0.223411      0.244975      0.264537      0.279474
  95   3 2105.7496    0.9325  1.1196 10.2125 -0.0002  0.0121   0.0080   0.0315    0.0316   0.0000   442.1331       1.33526       20.8369     -0.209627      -2.82271     -0.406236      0.192087      0.275908      0.300733      0.340281      0.362271      0.382405
  95   4 2378.9772    1.5966  1.6290 11.0871  0.0001  0.0144   0.0112   0.0393    0.0273   0.0000   442.4690       1.87204       20.9153       1.15838      -2.69699      0.272404      0.234882      0.327589      0.372985      0.407114      0.432577      0.459057
  95   5 2630.3207    2.4719  1.7045 12.0061 -0.0000  0.0144   0.0167   0.0398    0.0255   0.0000   443.1401       3.70526       20.9931      0.500517      -2.34678     -0.378000      0.235018      0.328248      0.369863      0.410443      0.441244      0.458846
  95   6 2874.4042    3.5543  1.6039 12.6902 -0.0000  0.0134   0.0241   0.0373    0.0269   0.0000   443.0914       3.44307       20.6343       2.09310      -2.58865     -0.887288      0.221923      0.306249      0.344143      0.383679      0.405930      0.426740
  95   7 3109.1761    4.2636  1.6633 13.1887  0.0024  0.0137   0.0288   0.0382    0.0256   0.0000   442.6704       4.55281       21.3296       1.14668      -2.96650      -1.68974      0.231040      0.317869      0.353742      0.390058      0.420639      0.438406
  95   8 3335.9936    3.7105  2.9520 12.8238  0.0000  0.0196   0.0200   0.0559    0.0208   0.0000   443.1641       6.84206       20.1865       1.75182     -0.847696     -0.780898      0.316639      0.448129      0.494621      0.558402      0.596286      0.626370
  96   0  995.5684    0.0398  0.0231  9.0228 -0.0026  0.0092   0.0044   0.0066    0.0100   0.0000   437.5051     -0.580551       20.7444      0.155355      -3.12687      0.128724      0.164790      0.167084      0.211637      0.239434      0.290717      0.301256
  96   1 1468.1993    0.1841  0.2413  8.8644  0.0000  0.0061   0.0035   0.0140    0.0128   0.0000   440.3971     0.0947056       21.2251      0.222969      -3.31965      0.330837      0.105429      0.135527      0.167968      0.177856      0.203521      0.216787
  96   2 1816.5356    0.4976  0.6852  9.3475  0.0000  0.0091   0.0051   0.0232    0.0230   0.0000   441.3244      0.391286       21.1001      0.258657      -3.05220      0.284831      0.146592      0.205115      0.228381      0.260026      0.279205      0.295754
  96   3 2114.0830    0.9378  1.2051 10.1931  0.0000  0.0128   0.0079   0.0337    0.0315   0.0000   442.1044      0.654444       21.1748      0.549927      -2.75694     -0.654487      0.200207      0.291814      0.319084      0.362472      0.386031      0.408018
  96   4 2388.0358    1.5947  1.6196 11.1832  0.0000  0.0144   0.0114   0.0405    0.0265   0.0000   442.0302       1.95900       21.5972     -0.762117      -2.95441      0.271080      0.234188      0.323535      0.372946      0.400083      0.431449      0.452235
  96   5 2640.3893    2.4872  1.6332 12.1150  0.0000  0.0142   0.0174   0.0395    0.0252   0.0000   442.9823       3.14793       21.1478      0.307730      -2.91860     -0.570881      0.233568      0.322359      0.362872      0.399440      0.429844      0.452220
  96   6 2885.4437    3.6618  1.5871 12.7193 -0.0003  0.0134   0.0249   0.0365    0.0274   0.0000   443.3107       3.48862       21.4293       1.23820      -3.41527      -1.70767      0.219521      0.310043      0.343161      0.376857      0.403261      0.425914
  96   7 3121.0485    4.2769  1.7127 13.0715  0.0000  0.0139   0.0281   0.0382    0.0261   0.0000   443.1161       4.88723       21.4248       1.81399      -1.86600     -0.555896      0.227308      0.316907      0.353034      0.385914      0.420967      0.432544
  96   8 3348.6511    3.6022  2.9741 12.8095  0.0000  0.0200   0.0196   0.0565    0.0206   0.0000   442.9494       6.01037       21.7663       2.84436      -1.70743     -0.661619      0.320361      0.446315      0.503744      0.559553      0.596098      0.631095
  97   0 1000.5958    0.0369  0.0403  9.0048  0.0000  0.0088   0.0042   0.0159    0.0100   0.0000   437.2527     0.0945944       20.3582     -0.259412      -3.42497      0.118089      0.136560      0.195562      0.225619      0.250911      0.252033      0.262967
  97   1 1474.6455    0.1835  0.2344  8.8905  0.0000  0.0059   0.0035   0.0139    0.0126   0.0000   440.3559     0.0937175       21.1489     0.0707105      -3.09780     -0.118541     0.0934026      0.125328      0.142003      0.157279      0.171539      0.180875
  97   2 1823.4824    0.5090  0.7048  9.3603  0.0000  0.0092   0.0052   0.0235    0.0235   0.0000   441.2289      0.164407       20.8787      0.402870      -2.84567    -0.0286176      0.148330      0.204926      0.235673      0.260832      0.279155      0.297719
  97   3 2122.3769    0.9588  1.2619 10.1015  0.0000  0.0127   0.0078   0.0338    0.0330   0.0000   442.1848       1.15123       20.8656     0.0699998      -2.37784      0.163169      0.204388      0.279250      0.323074      0.350740      0.376284      0.394911
  97   4 2397.0473    1.6614  1.6405 11.2399  0.0000  0.0147   0.0118   0.0401    0.0270   0.0000   442.3219       2.17746       21.9161      0.106115      -2.53818      0.508644      0.233254      0.323481      0.370070      0.404644      0.443082      0.455984
  97   5 2650.3847    2.5878  1.7216 11.9706 -0.0000  0.0142   0.0170   0.0391    0.0265   0.0000   442.7211       3.13353       20.2079      0.387552      -2.34400    -0.0687422      0.228259      0.316461      0.356645      0.397279      0.419939      0.445296
  97   6 2896.5086    3.6985  1.6075 12.7012  0.0001  0.0132   0.0248   0.0368    0.0275   0.0000   442.9557       4.04928       21.1859       1.27953      -1.77336     -0.452302      0.214513      0.296637      0.333727      0.362837      0.391987      0.413547
  97   7 3132.8156    4.2802  1.6678 13.1927  0.0000  0.0136   0.0287   0.0385    0.0247   0.0000   443.2692       4.99737       21.5101       1.49377      -2.21244      0.103743      0.223305      0.309791      0.348095      0.381358      0.413949      0.421751
  97   8 3361.2490    3.5586  3.0342 12.8381  0.0000  0.0206   0.0196   0.0577    0.0203   0.0000   443.7946       6.63178       19.4399       2.16120     -0.997180    -0.0575380      0.326729      0.456649      0.519847      0.566318      0.612614      0.637067
  97   9 3584.7202    2.5436  4.9939 12.3118 -0.0102  0.0360   0.0074   0.0927    0.0100   0.0000   443.6848       6.31876       21.0384       5.03662      -2.64006      -4.17494      0.550937      0.793390      0.887000      0.989369       1.03804       1.09624
  98   0 1005.6128    0.0380  0.0287  8.9881  0.0000  0.0080   0.0040   0.0097    0.0099   0.0000   437.4525    -0.0867265       20.6024     -0.158935      -3.21811     0.0621348      0.106963      0.172304      0.166589      0.198433      0.241363      0.257369
  98   1 1481.0769    0.1897  0.2359  8.8916  0.0000  0.0057   0.0035   0.0137    0.0126   0.0000   440.5136     -0.204068       21.0628      0.262720      -2.96438     -0.105088     0.0940097      0.128346      0.148504      0.164666      0.175917      0.174128
  98   2 1830.3835    0.5123  0.7237  9.3495  0.0000  0.0094   0.0052   0.0233    0.0241   0.0000   441.2838      0.532978       21.5209      0.368256      -3.75643     -0.275664      0.149610      0.208026      0.235976      0.255658      0.279935      0.295146
  98   3 2130.6306    0.9741  1.2495 10.2105  0.0000  0.0125   0.0079   0.0339    0.0312   0.0000   441.6642      0.975111       21.3691      0.533278      -2.84009    -0.0272529      0.199590      0.279357      0.312460      0.352253      0.372624      0.387854
  98   4 2405.9594    1.6771  1.6819 11.2325 -0.0002  0.0149   0.0116   0.0407    0.0265   0.0000   442.3312       1.46606       21.5425      0.594104      -2.52760     -0.796155      0.229779      0.329138      0.362666      0.402755      0.434124      0.455707
  98   5 2660.3531    2.6071  1.6983 12.0589  0.0000  0.0142   0.0175   0.0391    0.0267   0.0000   443.0303       2.71376       21.3179      0.728242      -1.83124     -0.491879      0.232991      0.314913      0.365871      0.397492      0.436490      0.456445
  98   6 2907.4295    3.7811  1.5711 12.7554  0.0014  0.0129   0.0254   0.0358    0.0278   0.0000   443.1339       4.39629       21.1118      0.794401      -2.45223     -0.960501      0.213601      0.295340      0.335812      0.367345      0.407011      0.423674
  98   7 3144.5186    4.2663  1.7845 13.1351  0.0000  0.0142   0.0277   0.0393    0.0246   0.0000   442.8706       4.59758       20.7552      0.990260      -2.44405     -0.774449      0.228925      0.316107      0.358821      0.391890      0.424013      0.440896
  98   8 3373.7683    3.4972  3.0932 12.8401  0.0001  0.0213   0.0196   0.0594    0.0206   0.0000   443.4868       6.90422       20.5598       2.67646      -1.53333      -1.90920      0.332064      0.466814      0.523330      0.581011      0.621724      0.658195
  99   0 1010.6248    0.0327  0.0275  9.0102  0.0000  0.0086   0.0039   0.0127    0.0098   0.0000   437.1093     -0.147384       21.2517     -0.250407      -3.57196     0.0753540      0.128827      0.170947      0.212886      0.225271      0.239898      0.250171
  99   1 1487.4271    0.2072  0.2566  8.8848  0.0000  0.0057   0.0035   0.0138    0.0130   0.0000   440.4816     -0.116939       20.8605   -0.00236957      -2.98991      0.247964     0.0981705      0.131133      0.148686      0.156768      0.174739      0.183126
  99   2 1837.2057    0.5289  0.7122  9.4238 -0.0000  0.0091   0.0053   0.0238    0.0235   0.0000   441.0312      0.219256       21.2571     -0.157650      -3.53973      0.128216      0.138349      0.197843      0.219692      0.243633      0.267383      0.280378
  99   3 2138.7940    0.9863  1.3016 10.2918  0.0000  0.0128   0.0079   0.0360    0.0297   0.0000   441.9747      0.663481       21.2198    -0.0136665      -2.95163     -0.107232      0.201252      0.280652      0.312071      0.352105      0.382594      0.401022
  99   4 2414.8624    1.7218  1.6850 11.2695  0.0000  0.0147   0.0119   0.0397    0.0273   0.0000   442.4338       1.67539       21.2615       1.37797      -2.63774     -0.193118      0.233826      0.324231      0.367015      0.403421      0.438746      0.463929
  99   5 2670.2802    2.6110  1.6953 12.1627 -0.0000  0.0142   0.0177   0.0397    0.0256   0.0000   442.9767       2.17804       20.5670       1.00839      -2.97034     -0.388227      0.227108      0.307352      0.352209      0.392934      0.420810      0.439061
  99   6 2918.3304    3.7635  1.5537 12.9228  0.0001  0.0132   0.0257   0.0365    0.0256   0.0000   442.8272       4.18064       21.1988       1.25519      -2.98283     -0.794950      0.209943      0.293212      0.331286      0.362721      0.394684      0.414478
  99   7 3156.1519    4.2666  1.8998 13.1331  0.0000  0.0145   0.0269   0.0411    0.0243   0.0000   443.2210       5.08063       20.3099       1.49122      -2.74113     -0.785964      0.235826      0.323713      0.364923      0.403081      0.434510      0.451239
  99   8 3386.2749    3.4913  3.4085 12.7884  0.0000  0.0225   0.0185   0.0631    0.0202   0.0000   443.4860       6.74014       19.9024       1.58897     -0.881611      -1.36761      0.351945      0.491711      0.557838      0.622124      0.660842      0.694393
 100   1 1493.7522    0.2027  0.2802  8.8347  0.0000  0.0062   0.0034   0.0151    0.0131   0.0000   440.3387    -0.0137929       21.1346      0.347192      -3.39304     -0.202927     0.0995239      0.130347      0.156095      0.171162      0.192092      0.201514
 100   2 1844.0064    0.5440  0.7326  9.3770  0.0000  0.0093   0.0053   0.0233    0.0238   0.0000   441.2550     -0.249977       20.5098      0.438302      -3.23661     -0.390259      0.138738      0.196098      0.222853      0.244637      0.268500      0.278039
 100   3 2146.9552    0.9971  1.2415 10.3574  0.0002  0.0126   0.0082   0.0347    0.0293   0.0000   442.1277      0.436112       20.8308      0.784080      -4.10362    -0.0609203      0.193485      0.269277      0.305298      0.334924      0.360356      0.378768
 100   4 2423.6431    1.7268  1.7233 11.2586  0.0000  0.0150   0.0119   0.0409    0.0269   0.0000   441.9834       2.59069       22.0477      0.521576      -3.09677      0.674557      0.234011      0.326621      0.367821      0.409891      0.439831      0.459651
 100   5 2680.1187    2.6943  1.7108 12.1309 -0.0000  0.0143   0.0178   0.0391    0.0254   0.0000   443.0647       3.27801       20.3297    -0.0131115      -2.69136      0.215641      0.223177      0.312722      0.356331      0.395151      0.425659      0.448600
 100   6 2929.0970    3.8655  1.4981 12.9007 -0.0000  0.0129   0.0267   0.0348    0.0267   0.0000   442.6390       4.19101       21.2056      0.992702      -3.45259      -1.67759      0.201585      0.279862      0.319206      0.345847      0.367835      0.390187
 100   7 3167.7022    4.2585  1.9462 13.0103 -0.0000  0.0148   0.0261   0.0409    0.0248   0.0000   443.2916       5.50020       21.0809       1.53128      -1.92409     -0.537707      0.232684      0.324102      0.366234      0.403650      0.434099      0.459242
 100   8 3398.6841    3.3992  3.4439 12.7763 -0.0001  0.0235   0.0183   0.0640    0.0198   0.0000   443.6399       5.90147       18.7021       2.28432     -0.472301     -0.703329      0.353825      0.506636      0.557555      0.639126      0.663995      0.712643
 100   9 3624.4429    2.4450  5.7945 12.2721 -0.0045  0.0421   0.0062   0.1051    0.0083   0.0000   441.8473       7.47047       22.8980      0.230330      -3.57865     -0.172851      0.624129      0.898765      0.998040       1.11489       1.16675       1.24028
 101   1 1500.0428    0.2002  0.2828  8.8774  0.0000  0.0062   0.0034   0.0155    0.0130   0.0000   440.2618     -0.115741       21.1429      0.239579      -3.24530     0.0804667      0.101776      0.133164      0.153870      0.169312      0.182999      0.194041
 101   2 1850.7497    0.5431  0.7471  9.4014  0.0000  0.0091   0.0053   0.0241    0.0243   0.0000   440.7538      0.586198       21.3059      0.428001      -3.70773      0.372593      0.145219      0.197189      0.224557      0.248159      0.273540      0.290868
 101   3 2155.0211    1.0210  1.3454 10.2625  0.0000  0.0130   0.0080   0.0351    0.0301   0.0000   441.9611      0.781515       21.6243      0.571108      -3.36406     -0.101970      0.198672      0.278285      0.317002      0.346685      0.376445      0.390844
 101   4 2432.3933    1.7677  1.7590 11.3081  0.0000  0.0149   0.0120   0.0413    0.0267   0.0000   442.2213       2.34249       21.5915      0.161426      -3.91022      0.289637      0.229901      0.312177      0.367494      0.394681      0.428068      0.443348
 101   5 2689.9406    2.7377  1.7549 12.1112  0.0000  0.0142   0.0177   0.0394    0.0261   0.0000   442.8286       2.69076       21.2586      0.743668      -2.55878     -0.391955      0.220286      0.302427      0.344086      0.379261      0.423200      0.443590
 101   6 2939.8586    3.8116  1.6794 12.8632  0.0000  0.0136   0.0250   0.0379    0.0250   0.0000   443.0902       3.98655       20.9036      0.641664      -2.72024     -0.994709      0.211156      0.292422      0.332510      0.367438      0.388401      0.409896
 101   7 3179.2640    4.2460  2.0075 13.0656 -0.0000  0.0149   0.0256   0.0419    0.0235   0.0000   442.9491       5.34740       21.3282       1.93353      -2.28819      -1.40687      0.236265      0.328148      0.369459      0.408204      0.437941      0.466710
 101   8 3411.0314    3.3368  3.4640 12.7945  0.0000  0.0236   0.0181   0.0654    0.0198   0.0000   444.0297       6.95730       18.5404       3.39750      0.503068      -2.04553      0.354277      0.494513      0.558733      0.633605      0.655715      0.697423
 102   0 1025.4367    0.0343  0.0256  8.8838 -0.0005  0.0081   0.0039   0.0093    0.0097   0.0000   437.3383     -0.310295       20.7913      0.416710      -3.33936     -0.236886      0.115127      0.170754      0.182564      0.229052      0.202579      0.269242
 102   1 1506.2617    0.2105  0.3057  8.7983 -0.0000  0.0068   0.0034   0.0157    0.0135   0.0000   440.1673     -0.111947       21.1810     0.0408314      -3.17576     -0.131839      0.101528      0.135001      0.165131      0.179915      0.192093      0.208457
 102   2 1857.4582    0.5611  0.7750  9.3471  0.0000  0.0093   0.0053   0.0245    0.0252   0.0000   441.0990      0.166354       21.3898      0.200316      -3.43878      0.182984      0.142689      0.198881      0.226477      0.250806      0.274055      0.285997
 102   3 2163.0502    1.0273  1.3176 10.3227 -0.0000  0.0127   0.0081   0.0356    0.0283   0.0000   441.8631       1.14122       21.5211      0.854775      -3.41621      0.328397      0.196801      0.271333      0.306770      0.343581      0.369907      0.381604
 102   4 2441.1038    1.7968  1.7391 11.3019  0.0000  0.0149   0.0122   0.0409    0.0268   0.0000   442.3456       2.24392       21.5830       1.26949      -2.31122     -0.461517      0.230060      0.314935      0.362743      0.392695      0.429762      0.449081
 102   5 2699.6888    2.7968  1.7251 12.0824 -0.0000  0.0140   0.0181   0.0384    0.0266   0.0000   443.0855       3.34959       20.4662      0.518387      -2.16897      0.208190      0.212421      0.293699      0.337355      0.367200      0.390752      0.417475
 102   6 2950.5686    3.8742  1.6050 12.8911 -0.0001  0.0133   0.0259   0.0369    0.0254   0.0000   442.9314       4.38495       21.0575       1.32827      -2.25737      -1.52122      0.204542      0.286273      0.324439      0.355260      0.382958      0.399372
 102   7 3190.7275    4.1720  2.0494 13.0262  0.0000  0.0153   0.0250   0.0425    0.0229   0.0000   443.0374       5.50313       21.2377       2.33516      -2.79163     -0.384038      0.234703      0.327160      0.370717      0.399474      0.435435      0.460220
 102   8 3423.3536    3.2875  3.6693 12.7094 -0.0001  0.0249   0.0175   0.0680    0.0201   0.0000   444.4745       6.08963       19.1467       2.84534      0.282610      -1.85178      0.370785      0.524414      0.587449      0.664840      0.703152      0.749007
 102   9 3650.6618    2.2378  5.5861 12.3727 -0.0049  0.0446   0.0106   0.1123    0.0178   0.0000   442.0365       6.45962       21.1301       2.12893     -0.878852     -0.842296      0.638613      0.933187       1.02529       1.17225       1.20474       1.29881
 103   1 1512.4581    0.2108  0.3062  8.8043  0.0000  0.0064   0.0034   0.0157    0.0134   0.0000   440.1505    -0.0462665       21.2513      0.104519      -3.43391     -0.225039     0.0992728      0.132001      0.154626      0.164710      0.180065      0.186121
 103   2 1864.0995    0.5735  0.8151  9.3789 -0.0000  0.0096   0.0053   0.0251    0.0255   0.0000   440.8237      0.716605       20.9652     -0.229201      -3.03046      0.150884      0.144735      0.202030      0.229073      0.253646      0.275019      0.286470
 103   3 2171.0455    1.0544  1.3575 10.3760  0.0000  0.0129   0.0082   0.0362    0.0283   0.0000   441.9728      0.783219       21.6273      0.405734      -2.91576     -0.757403      0.194919      0.261465      0.308116      0.334227      0.356640      0.368034
 103   4 2449.7393    1.8304  1.8106 11.3219  0.0000  0.0151   0.0120   0.0414    0.0259   0.0000   442.5815       1.70702       20.6969      0.876794      -1.67899      0.543936      0.226221      0.315311      0.358240      0.396056      0.424056      0.449967
 103   5 2709.3980    2.8272  1.6851 12.2232  0.0000  0.0139   0.0184   0.0380    0.0251   0.0000   442.7005       3.20473       21.2938       1.57657      -3.62643      0.708457      0.213153      0.297305      0.338500      0.371100      0.402858      0.413326
 103   6 2961.1933    3.9188  1.6844 12.8824  0.0000  0.0135   0.0255   0.0376    0.0251   0.0000   443.0195       4.28403       20.8552       1.98848      -3.41902     -0.181720      0.207586      0.291638      0.323417      0.354485      0.389541      0.401566
 103   7 3202.1244    4.1909  2.1191 12.9947  0.0000  0.0155   0.0247   0.0436    0.0237   0.0000   443.1755       4.58604       20.7030       1.10935      -2.30273      -1.58343      0.233286      0.327003      0.369103      0.400615      0.438501      0.458280
 103   8 3435.5519    3.2865  3.9744 12.6793  0.0000  0.0270   0.0165   0.0727    0.0202   0.0000   444.0112       5.51295       19.8824       1.95490     -0.982762      -1.27490      0.390159      0.561241      0.618777      0.695920      0.729905      0.775901
 104   0 1035.1756    0.0519  0.0617  8.8741  0.0000  0.0072   0.0037   0.0148    0.0098   0.0000   437.3570    -0.0604764       20.6751     0.0564012      -3.06979     0.0266596      0.111348      0.148584      0.167938      0.190541      0.187862      0.204239
 104   1 1518.5875    0.2268  0.3209  8.7789  0.0000  0.0064   0.0035   0.0156    0.0138   0.0000   440.1337      0.176690       21.1740      0.307693      -3.23179      0.294464     0.0975450      0.129647      0.151018      0.169747      0.177922      0.187658
 104   2 1870.7239    0.5763  0.8327  9.3723  0.0000  0.0098   0.0053   0.0255    0.0259   0.0000   440.9514     -0.249102       21.2389      0.197814      -2.94949     0.0724404      0.142855      0.199877      0.227860      0.253730      0.274313      0.284422
 104   3 2178.9722    1.0419  1.2934 10.4143 -0.0002  0.0129   0.0083   0.0349    0.0287   0.0000   442.0335       1.10692       20.9196     0.0467270      -3.16961     -0.560316      0.189315      0.264889      0.301761      0.334887      0.356143      0.370366
 104   4 2458.3673    1.8351  1.7775 11.4106  0.0001  0.0152   0.0123   0.0422    0.0258   0.0000   442.3164       1.02293       20.7111       1.35884      -2.64100     -0.760750      0.220842      0.313255      0.355617      0.386808      0.420001      0.439723
 104   5 2719.0933    2.8292  1.7552 12.2570  0.0000  0.0143   0.0187   0.0397    0.0252   0.0000   442.8246       2.99193       20.6232      0.942304      -2.20793      -1.07660      0.220399      0.303769      0.347979      0.380317      0.412700      0.434529
 104   6 2971.8154    3.9595  1.6968 12.8894  0.0000  0.0136   0.0256   0.0376    0.0254   0.0000   443.4880       4.16803       21.0512      0.634122      -2.70086     -0.377846      0.206495      0.288545      0.326635      0.360291      0.388313      0.413210
 104   7 3213.5130    4.1266  2.1423 13.0641  0.0001  0.0158   0.0245   0.0442    0.0224   0.0000   443.3600       4.89106       20.3016      0.661141      -2.03487     -0.512883      0.237129      0.335194      0.377595      0.418270      0.444229      0.472565
 104   8 3447.7682    3.2697  4.1210 12.6548  0.0010  0.0277   0.0145   0.0734    0.0176   0.0000   444.2006       5.53497       20.0794       2.85011      -1.46108     0.0496574      0.403991      0.571386      0.644572      0.723788      0.768836      0.801775
 105   0 1040.0057    0.0389  0.0507  8.8437  0.0000  0.0104   0.0040   0.0178    0.0098   0.0000   437.4753     -0.643402       20.8928     -0.347351      -2.78380     -0.160461      0.131403      0.203945      0.236036      0.250917      0.245097      0.283779
 105   1 1524.7117    0.2179  0.3236  8.7602  0.0000  0.0064   0.0034   0.0163    0.0135   0.0000   439.8244    -0.0978644       21.2131      0.124032      -3.37271      0.409697      0.100218      0.134102      0.155897      0.173881      0.186032      0.190438
 105   2 1877.3014    0.5758  0.8162  9.4589  0.0000  0.0097   0.0054   0.0261    0.0246   0.0000   440.5893      0.330055       21.5436      0.171875      -3.12728     0.0148903      0.137905      0.198090      0.218070      0.248439      0.260917      0.274552
 105   3 2186.8419    1.1069  1.4149 10.3081  0.0000  0.0133   0.0082   0.0351    0.0285   0.0000   441.7119      0.861624       21.5706      0.284233      -2.84395     -0.727811      0.195737      0.273628      0.310817      0.347786      0.371557      0.392184
 105   4 2466.8613    1.8855  1.7996 11.4230  0.0000  0.0152   0.0126   0.0414    0.0254   0.0000   442.4836       1.68555       20.7435      0.862402      -2.67443     -0.597382      0.222825      0.312398      0.356091      0.390536      0.428792      0.450173
 105   5 2728.7001    2.8987  1.7619 12.2393  0.0000  0.0142   0.0188   0.0394    0.0250   0.0000   442.7299       3.04175       21.6340      0.573089      -2.19520     -0.813430      0.214780      0.293282      0.333676      0.366554      0.396928      0.415270
[truncated: 157,801 more chars]
