# Supplementary material for: Global-Mode Analysis of Full-Disk Data from the Michelson Doppler Imager and the Helioseismic and Magnetic Imager
Source: Sol Phys. 2018 Jan 31;293(2):29. doi: 10.1007/s11207-017-1201-5 (PMC6566312; doi:10.1007/s11207-017-1201-5)
Supplement: Supplementary file 3 — (TAR 230.0 MB) [file 11207_2017_1201_MOESM3_ESM.tar › MDI/mdivwcommb0.1834.18]

   0  15 2228.8806    1.2172  0.4907 10.6959  0.0000  0.0889   0.2006   0.2517    0.4821   0.0000     0.0000       0.00000       0.00000       0.00000       0.00000       0.00000       0.00000       0.00000       0.00000       0.00000       0.00000       0.00000       0.00000       0.00000       0.00000       0.00000       0.00000       0.00000       0.00000       0.00000       0.00000       0.00000       0.00000       0.00000       0.00000       0.00000       0.00000       0.00000       0.00000       0.00000       0.00000       0.00000       0.00000       0.00000       0.00000       0.00000
   0  16 2362.8412    1.3864  1.0714  3.6064  0.0000  0.1410   0.1651   0.5240 1000.0000   0.0000     0.0000       0.00000       0.00000       0.00000       0.00000       0.00000       0.00000       0.00000       0.00000       0.00000       0.00000       0.00000       0.00000       0.00000       0.00000       0.00000       0.00000       0.00000       0.00000       0.00000       0.00000       0.00000       0.00000       0.00000       0.00000       0.00000       0.00000       0.00000       0.00000       0.00000       0.00000       0.00000       0.00000       0.00000       0.00000       0.00000
   1  14 2156.7049    0.9881  1.2166  7.9249  0.0136  0.0861   0.0631   0.2433    2.0038   0.0000   285.7607      -29.4429       0.00000       0.00000       0.00000       0.00000       0.00000       0.00000       0.00000       0.00000       0.00000       0.00000       0.00000       0.00000       0.00000       0.00000       0.00000       0.00000       119.607       54.3217       0.00000       0.00000       0.00000       0.00000       0.00000       0.00000       0.00000       0.00000       0.00000       0.00000       0.00000       0.00000       0.00000       0.00000       0.00000       0.00000
   1  15 2291.6809    1.1785  2.3625  9.7424  0.0000  0.2090   0.0615   0.3544    0.4358   0.0000   406.6702      -82.4987       0.00000       0.00000       0.00000       0.00000       0.00000       0.00000       0.00000       0.00000       0.00000       0.00000       0.00000       0.00000       0.00000       0.00000       0.00000       0.00000       270.781       114.179       0.00000       0.00000       0.00000       0.00000       0.00000       0.00000       0.00000       0.00000       0.00000       0.00000       0.00000       0.00000       0.00000       0.00000       0.00000       0.00000
   1  16 2425.4492    1.6378  1.1645 10.0524  0.0000  0.0971   0.1054   0.2419    1.2396   0.0000   595.8507       5.96118       0.00000       0.00000       0.00000       0.00000       0.00000       0.00000       0.00000       0.00000       0.00000       0.00000       0.00000       0.00000       0.00000       0.00000       0.00000       0.00000       147.845       58.9203       0.00000       0.00000       0.00000       0.00000       0.00000       0.00000       0.00000       0.00000       0.00000       0.00000       0.00000       0.00000       0.00000       0.00000       0.00000       0.00000
   1  17 2559.1420    2.2669  1.0431  4.0091  0.0000  0.0781   0.1372   0.1945  751.6305   0.0000   519.4242      -7.66003       0.00000       0.00000       0.00000       0.00000       0.00000       0.00000       0.00000       0.00000       0.00000       0.00000       0.00000       0.00000       0.00000       0.00000       0.00000       0.00000       107.162       48.0140       0.00000       0.00000       0.00000       0.00000       0.00000       0.00000       0.00000       0.00000       0.00000       0.00000       0.00000       0.00000       0.00000       0.00000       0.00000       0.00000
   1  18 2693.2245    2.9063  0.9709 -1.2566  0.0000  0.0709   0.1947   0.2164 1000.0000   0.0000   362.9134       73.5298       0.00000       0.00000       0.00000       0.00000       0.00000       0.00000       0.00000       0.00000       0.00000       0.00000       0.00000       0.00000       0.00000       0.00000       0.00000       0.00000       81.0374       51.8421       0.00000       0.00000       0.00000       0.00000       0.00000       0.00000       0.00000       0.00000       0.00000       0.00000       0.00000       0.00000       0.00000       0.00000       0.00000       0.00000
   1  19 2828.1886    2.9325  1.0525  4.5310  0.0000  0.0771   0.1947   0.2896 1000.0000   0.0000   410.5827       48.4235       0.00000       0.00000       0.00000       0.00000       0.00000       0.00000       0.00000       0.00000       0.00000       0.00000       0.00000       0.00000       0.00000       0.00000       0.00000       0.00000       87.6154       63.2100       0.00000       0.00000       0.00000       0.00000       0.00000       0.00000       0.00000       0.00000       0.00000       0.00000       0.00000       0.00000       0.00000       0.00000       0.00000       0.00000
   1  20 2963.3188    4.0973  0.6684 12.9063 -0.0009  0.0669   0.3441   0.2104    0.5134   0.0000   521.1199      -52.2283       0.00000       0.00000       0.00000       0.00000       0.00000       0.00000       0.00000       0.00000       0.00000       0.00000       0.00000       0.00000       0.00000       0.00000       0.00000       0.00000       82.2406       50.5000       0.00000       0.00000       0.00000       0.00000       0.00000       0.00000       0.00000       0.00000       0.00000       0.00000       0.00000       0.00000       0.00000       0.00000       0.00000       0.00000
   1  21 3098.0463    4.2370  1.1195  2.9529  0.0000  0.0910   0.2911   0.2563 1000.0000   0.0000   493.1208       117.710       0.00000       0.00000       0.00000       0.00000       0.00000       0.00000       0.00000       0.00000       0.00000       0.00000       0.00000       0.00000       0.00000       0.00000       0.00000       0.00000       110.405       65.1592       0.00000       0.00000       0.00000       0.00000       0.00000       0.00000       0.00000       0.00000       0.00000       0.00000       0.00000       0.00000       0.00000       0.00000       0.00000       0.00000
   1  22 3233.2137    4.1230  1.3513 11.5414 -0.0099  0.0974   0.2384   0.2949    4.8267   0.0000    78.4643      -182.584       0.00000       0.00000       0.00000       0.00000       0.00000       0.00000       0.00000       0.00000       0.00000       0.00000       0.00000       0.00000       0.00000       0.00000       0.00000       0.00000       98.1501       77.5505       0.00000       0.00000       0.00000       0.00000       0.00000       0.00000       0.00000       0.00000       0.00000       0.00000       0.00000       0.00000       0.00000       0.00000       0.00000       0.00000
   1  25 3640.7798    2.8512  4.5389  2.5806  0.0000  0.1853   0.0836   0.6105 1000.0000   0.0000   -62.5633       46.6467       0.00000       0.00000       0.00000       0.00000       0.00000       0.00000       0.00000       0.00000       0.00000       0.00000       0.00000       0.00000       0.00000       0.00000       0.00000       0.00000       221.871       131.622       0.00000       0.00000       0.00000       0.00000       0.00000       0.00000       0.00000       0.00000       0.00000       0.00000       0.00000       0.00000       0.00000       0.00000       0.00000       0.00000
   2  14 2217.5618    1.1080  0.9562  8.5603  0.0000  0.0594   0.0549   0.1401    1.4795   0.0000   436.3729       4.43656       23.2866       3.62502       0.00000       0.00000       0.00000       0.00000       0.00000       0.00000       0.00000       0.00000       0.00000       0.00000       0.00000       0.00000       0.00000       0.00000       46.5367       36.4589       20.7935       6.91914       0.00000       0.00000       0.00000       0.00000       0.00000       0.00000       0.00000       0.00000       0.00000       0.00000       0.00000       0.00000       0.00000       0.00000
   2  15 2352.2129    1.4396  1.2915  1.0461  0.0000  0.0636   0.0671   0.1921 1000.0000   0.0000   447.4820      -18.5691       2.62493      -19.6958       0.00000       0.00000       0.00000       0.00000       0.00000       0.00000       0.00000       0.00000       0.00000       0.00000       0.00000       0.00000       0.00000       0.00000       41.8580       37.7138       21.4056       9.07492       0.00000       0.00000       0.00000       0.00000       0.00000       0.00000       0.00000       0.00000       0.00000       0.00000       0.00000       0.00000       0.00000       0.00000
   2  16 2485.8015    1.9692  1.1349  4.2752  0.0000  0.0603   0.0925   0.1719  466.7363   0.0000   446.6029      -2.75357      -19.9537      -1.75871       0.00000       0.00000       0.00000       0.00000       0.00000       0.00000       0.00000       0.00000       0.00000       0.00000       0.00000       0.00000       0.00000       0.00000       43.8937       36.6446       20.3757       7.63630       0.00000       0.00000       0.00000       0.00000       0.00000       0.00000       0.00000       0.00000       0.00000       0.00000       0.00000       0.00000       0.00000       0.00000
   2  17 2619.5230    2.5415  1.0351  2.8912  0.0000  0.0581   0.1194   0.1461 1000.0000   0.0000   393.2797       83.8928       35.8291     -0.953867       0.00000       0.00000       0.00000       0.00000       0.00000       0.00000       0.00000       0.00000       0.00000       0.00000       0.00000       0.00000       0.00000       0.00000       44.9636       36.7136       19.1766       7.05377       0.00000       0.00000       0.00000       0.00000       0.00000       0.00000       0.00000       0.00000       0.00000       0.00000       0.00000       0.00000       0.00000       0.00000
   2  18 2754.4768    2.8518  1.2050  5.2190  0.0000  0.0612   0.1326   0.1744  427.1080   0.0000   409.3507      -7.82972       14.1573      -4.98702       0.00000       0.00000       0.00000       0.00000       0.00000       0.00000       0.00000       0.00000       0.00000       0.00000       0.00000       0.00000       0.00000       0.00000       47.2351       37.8732       20.6319       7.52674       0.00000       0.00000       0.00000       0.00000       0.00000       0.00000       0.00000       0.00000       0.00000       0.00000       0.00000       0.00000       0.00000       0.00000
   2  19 2889.6515    3.6117  1.2259  4.2099  0.0000  0.0680   0.1650   0.1629 1000.0000   0.0000   491.1797      -7.04819      -26.7255      -16.3037       0.00000       0.00000       0.00000       0.00000       0.00000       0.00000       0.00000       0.00000       0.00000       0.00000       0.00000       0.00000       0.00000       0.00000       53.3269       40.6549       24.7414       8.11545       0.00000       0.00000       0.00000       0.00000       0.00000       0.00000       0.00000       0.00000       0.00000       0.00000       0.00000       0.00000       0.00000       0.00000
   2  20 3024.6884    4.2596  1.2443  8.1127  0.0000  0.0662   0.1892   0.1747   45.6070   0.0000   405.1186       25.0178       27.9269      -9.43210       0.00000       0.00000       0.00000       0.00000       0.00000       0.00000       0.00000       0.00000       0.00000       0.00000       0.00000       0.00000       0.00000       0.00000       52.9109       41.0446       23.5053       7.51203       0.00000       0.00000       0.00000       0.00000       0.00000       0.00000       0.00000       0.00000       0.00000       0.00000       0.00000       0.00000       0.00000       0.00000
   2  21 3159.9822    4.5616  1.0082  2.9202  0.0000  0.0544   0.2194   0.1490 1000.0000   0.0000   461.3467       53.0355       4.60077      -5.62287       0.00000       0.00000       0.00000       0.00000       0.00000       0.00000       0.00000       0.00000       0.00000       0.00000       0.00000       0.00000       0.00000       0.00000       42.7312       33.1669       19.1146       6.31686       0.00000       0.00000       0.00000       0.00000       0.00000       0.00000       0.00000       0.00000       0.00000       0.00000       0.00000       0.00000       0.00000       0.00000
   2  22 3295.0658    4.1526  1.8085  4.3115  0.0000  0.0740   0.1582   0.2251 1000.0000   0.0000   413.9069      -23.5138       30.9815       3.51305       0.00000       0.00000       0.00000       0.00000       0.00000       0.00000       0.00000       0.00000       0.00000       0.00000       0.00000       0.00000       0.00000       0.00000       51.2233       46.8146       23.4336       10.5755       0.00000       0.00000       0.00000       0.00000       0.00000       0.00000       0.00000       0.00000       0.00000       0.00000       0.00000       0.00000       0.00000       0.00000
   3  11 1865.2471    0.4876  0.2621  9.9289  0.0000  0.0304   0.0402   0.0866    0.1451   0.0000   427.6330       14.3462     -0.365504      -14.3895       1.46241     -0.299282       0.00000       0.00000       0.00000       0.00000       0.00000       0.00000       0.00000       0.00000       0.00000       0.00000       0.00000       0.00000       13.5706       14.2903       10.1837       7.58743       2.72534       1.04298       0.00000       0.00000       0.00000       0.00000       0.00000       0.00000       0.00000       0.00000       0.00000       0.00000       0.00000       0.00000
   3  13 2137.6886    0.8939  0.7734 10.0577  0.0000  0.0550   0.0478   0.1419    0.2938   0.0000   404.9566       42.1288       14.3971       15.8058      -2.21886      0.123760       0.00000       0.00000       0.00000       0.00000       0.00000       0.00000       0.00000       0.00000       0.00000       0.00000       0.00000       0.00000       25.8830       28.1813       16.4298       11.3663       3.72026       1.82915       0.00000       0.00000       0.00000       0.00000       0.00000       0.00000       0.00000       0.00000       0.00000       0.00000       0.00000       0.00000
   3  14 2273.3166    1.0760  1.0551 10.0767  0.0000  0.0604   0.0505   0.1475    0.4494   0.0000   433.5244      -41.4984       1.04133       7.61225      -4.93296      0.149114       0.00000       0.00000       0.00000       0.00000       0.00000       0.00000       0.00000       0.00000       0.00000       0.00000       0.00000       0.00000       34.2331       30.8714       22.8544       12.2690       5.74239       1.54481       0.00000       0.00000       0.00000       0.00000       0.00000       0.00000       0.00000       0.00000       0.00000       0.00000       0.00000       0.00000
   3  15 2407.5934    1.7105  1.0594 10.2495  0.0000  0.0571   0.0818   0.1708    0.9078   0.0000   479.5026      -27.5098       16.7430      -3.42512      -5.86370      0.674672       0.00000       0.00000       0.00000       0.00000       0.00000       0.00000       0.00000       0.00000       0.00000       0.00000       0.00000       0.00000       30.5133       28.2406       20.7024       9.93825       5.57818       1.45683       0.00000       0.00000       0.00000       0.00000       0.00000       0.00000       0.00000       0.00000       0.00000       0.00000       0.00000       0.00000
   3  16 2541.6320    1.9159  0.8763 11.7165  0.0000  0.0536   0.1122   0.1557    0.4082   0.0000   453.2580      -14.1829      -14.0301     -0.166877       5.06654       2.15334       0.00000       0.00000       0.00000       0.00000       0.00000       0.00000       0.00000       0.00000       0.00000       0.00000       0.00000       0.00000       30.3715       28.8349       19.1878       10.2121       4.82052       1.46284       0.00000       0.00000       0.00000       0.00000       0.00000       0.00000       0.00000       0.00000       0.00000       0.00000       0.00000       0.00000
   3  17 2676.1614    2.6363  0.9568 11.7779  0.0000  0.0648   0.1286   0.1503    0.5578   0.0000   410.4826      -28.7595       24.3257       1.30037       4.95642       1.06830       0.00000       0.00000       0.00000       0.00000       0.00000       0.00000       0.00000       0.00000       0.00000       0.00000       0.00000       0.00000       33.9725       23.2466       25.3293       17.7186       6.91344       1.48488       0.00000       0.00000       0.00000       0.00000       0.00000       0.00000       0.00000       0.00000       0.00000       0.00000       0.00000       0.00000
   3  18 2811.3479    3.2255  0.8575 12.3847  0.0000  0.0480   0.1642   0.1412    0.4248   0.0000   415.7144       8.00308       35.8011       8.10659      -5.98842      -3.23993       0.00000       0.00000       0.00000       0.00000       0.00000       0.00000       0.00000       0.00000       0.00000       0.00000       0.00000       0.00000       21.9985       22.2757       16.0069       10.5879       4.38293       1.51139       0.00000       0.00000       0.00000       0.00000       0.00000       0.00000       0.00000       0.00000       0.00000       0.00000       0.00000       0.00000
   3  19 2947.0297    3.7294  1.0333 11.5600  0.0000  0.0652   0.1683   0.1254    1.2387   0.0000   401.1472      -26.4189       17.7398      -9.12283       3.41648      0.457585       0.00000       0.00000       0.00000       0.00000       0.00000       0.00000       0.00000       0.00000       0.00000       0.00000       0.00000       0.00000       34.1154       24.3928       24.8541       17.1788       6.59468       1.39261       0.00000       0.00000       0.00000       0.00000       0.00000       0.00000       0.00000       0.00000       0.00000       0.00000       0.00000       0.00000
   3  20 3082.2450    4.3484  0.9305 12.5561  0.0000  0.0464   0.1938   0.1297    0.5027   0.0000   405.8624       28.5744       41.0061     -0.324710     -0.304335      -2.98419       0.00000       0.00000       0.00000       0.00000       0.00000       0.00000       0.00000       0.00000       0.00000       0.00000       0.00000       0.00000       25.1873       22.5733       17.4747       10.1341       4.42638       1.14689       0.00000       0.00000       0.00000       0.00000       0.00000       0.00000       0.00000       0.00000       0.00000       0.00000       0.00000       0.00000
   3  21 3217.7474    4.1597  1.1508 12.6283 -0.0035  0.0532   0.1810   0.1629    0.6036   0.0000   436.9705       18.2763       13.2905       26.3200       4.96488     -0.901604       0.00000       0.00000       0.00000       0.00000       0.00000       0.00000       0.00000       0.00000       0.00000       0.00000       0.00000       0.00000       31.4586       29.3507       19.6235       10.7370       4.37609       1.34883       0.00000       0.00000       0.00000       0.00000       0.00000       0.00000       0.00000       0.00000       0.00000       0.00000       0.00000       0.00000
   3  22 3353.4819    3.6242  1.7896 12.5754  0.0050  0.0701   0.1438   0.2371    0.3479   0.0000   453.5010      -21.7536      -36.3257      0.827777      0.151348     -0.431815       0.00000       0.00000       0.00000       0.00000       0.00000       0.00000       0.00000       0.00000       0.00000       0.00000       0.00000       0.00000       38.1079       36.6788       25.4748       14.1947       6.10247       1.87816       0.00000       0.00000       0.00000       0.00000       0.00000       0.00000       0.00000       0.00000       0.00000       0.00000       0.00000       0.00000
   3  23 3489.4141    3.2181  2.4553 11.9546  0.0000  0.0889   0.1018   0.2296    0.3086   0.0000   460.6856       45.4192       44.9799       12.1545       16.5878      -1.83929       0.00000       0.00000       0.00000       0.00000       0.00000       0.00000       0.00000       0.00000       0.00000       0.00000       0.00000       0.00000       48.5506       46.1735       33.0575       17.3943       8.33968       2.36582       0.00000       0.00000       0.00000       0.00000       0.00000       0.00000       0.00000       0.00000       0.00000       0.00000       0.00000       0.00000
   3  25 3762.8619    2.1492  4.7378 11.6808  0.0000  0.1506   0.0626   0.3995    0.1586   0.0000   606.0180      -59.0885      -10.7847       11.3416      -3.11894      -6.61611       0.00000       0.00000       0.00000       0.00000       0.00000       0.00000       0.00000       0.00000       0.00000       0.00000       0.00000       0.00000       86.2995       82.3697       54.1704       30.6133       12.2481       4.17405       0.00000       0.00000       0.00000       0.00000       0.00000       0.00000       0.00000       0.00000       0.00000       0.00000       0.00000       0.00000
   4  10 1778.0080    0.3254  0.2519  9.5601 -0.0125  0.0710   0.0296   0.0750    0.0772   0.0000   437.0404       3.44803      -3.39557       4.67041      0.927145      -2.85257      0.932145    -0.0517686       0.00000       0.00000       0.00000       0.00000       0.00000       0.00000       0.00000       0.00000       0.00000       0.00000       35.6267       38.5730       28.1854       13.7727       5.77099       2.51681      0.986784      0.199416       0.00000       0.00000       0.00000       0.00000       0.00000       0.00000       0.00000       0.00000       0.00000       0.00000
   4  12 2051.6750    0.6207  0.5153  9.8807 -0.0072  0.0408   0.0368   0.0973    0.1261   0.0000   426.9441      -14.8037       28.4489      -15.0670       4.21292       2.96048     -0.218709      0.107458       0.00000       0.00000       0.00000       0.00000       0.00000       0.00000       0.00000       0.00000       0.00000       0.00000       13.2064       15.0436       14.2175       8.72070       4.98717       3.16753       1.26157      0.298742       0.00000       0.00000       0.00000       0.00000       0.00000       0.00000       0.00000       0.00000       0.00000       0.00000
   4  13 2188.3144    0.9475  0.5866  9.6461 -0.0074  0.0435   0.0447   0.0839    0.2996   0.0000   404.9312       3.52355      -3.83939       10.7484      -1.11945       1.92941     -0.289831      0.385003       0.00000       0.00000       0.00000       0.00000       0.00000       0.00000       0.00000       0.00000       0.00000       0.00000       13.2707       16.2684       14.7850       8.81623       6.96977       2.73916       1.43915      0.359336       0.00000       0.00000       0.00000       0.00000       0.00000       0.00000       0.00000       0.00000       0.00000       0.00000
   4  14 2324.0610    1.4395  0.9079  1.8136  0.0000  0.0523   0.0618   0.1407 1000.0000   0.0000   433.8435       5.11078       17.4117      -6.09380       4.71964      -2.06616       0.00000       0.00000       0.00000       0.00000       0.00000       0.00000       0.00000       0.00000       0.00000       0.00000       0.00000       0.00000       16.8829       21.2323       15.7098       12.6664       6.61623       3.92947       1.31700      0.436230       0.00000       0.00000       0.00000       0.00000       0.00000       0.00000       0.00000       0.00000       0.00000       0.00000
   4  15 2458.4801    1.6562  0.8840 10.7554 -0.0094  0.0591   0.0673   0.1374    0.5943   0.0000   437.7920      -24.1414      -2.01219      -19.4135       6.99238     -0.466511      -2.40077      0.169372       0.00000       0.00000       0.00000       0.00000       0.00000       0.00000       0.00000       0.00000       0.00000       0.00000       18.4499       21.3620       20.6733       11.7570       9.50797       3.83262       2.04284      0.442262       0.00000       0.00000       0.00000       0.00000       0.00000       0.00000       0.00000       0.00000       0.00000       0.00000
   4  17 2728.4054    3.1289  0.7581 10.8637  0.0005  0.0429   0.1263   0.0966    0.9383   0.0000   439.7049       1.32134       19.0499      -7.86130      -1.72554      -4.86498     -0.660364     -0.188183       0.00000       0.00000       0.00000       0.00000       0.00000       0.00000       0.00000       0.00000       0.00000       0.00000       14.9827       14.8628       14.2482       9.79124       6.38161       3.07605       1.21601      0.276363       0.00000       0.00000       0.00000       0.00000       0.00000       0.00000       0.00000       0.00000       0.00000       0.00000
   4  18 2864.1802    3.6691  0.7692 11.9631 -0.0043  0.0413   0.1624   0.0944    0.5729   0.0000   466.7780      -2.91445       5.51056       3.14848       3.41420     -0.640629      0.926558      0.143832       0.00000       0.00000       0.00000       0.00000       0.00000       0.00000       0.00000       0.00000       0.00000       0.00000       17.8392       18.4004       14.5025       9.72807       5.54355       2.55880      0.976072      0.263027       0.00000       0.00000       0.00000       0.00000       0.00000       0.00000       0.00000       0.00000       0.00000       0.00000
   4  20 3135.9778    4.2415  1.1003 12.5224  0.0007  0.0523   0.1856   0.1442    0.5717   0.0000   423.0294      -6.46769       7.70281      -6.30740       2.31605     -0.499114      -1.01504     -0.466237       0.00000       0.00000       0.00000       0.00000       0.00000       0.00000       0.00000       0.00000       0.00000       0.00000       18.4716       21.1838       17.5088       11.5786       7.80052       3.11559       1.55583      0.395921       0.00000       0.00000       0.00000       0.00000       0.00000       0.00000       0.00000       0.00000       0.00000       0.00000
   4  21 3271.7276    4.1500  1.1584 12.4879 -0.0017  0.0513   0.1745   0.1457    0.5931   0.0000   422.9433       4.74764       8.96480      -16.4546       14.2191      -5.63399     -0.157973     -0.539658       0.00000       0.00000       0.00000       0.00000       0.00000       0.00000       0.00000       0.00000       0.00000       0.00000       19.8419       21.7102       16.0346       12.7890       7.13244       3.54874       1.19379      0.382356       0.00000       0.00000       0.00000       0.00000       0.00000       0.00000       0.00000       0.00000       0.00000       0.00000
   4  22 3407.9655    3.5841  1.7779 12.5044  0.0008  0.0713   0.1389   0.1927    0.3300   0.0000   434.0386     -0.405155       45.5630      -12.7336      -9.58899       1.41186       2.09957     -0.378199       0.00000       0.00000       0.00000       0.00000       0.00000       0.00000       0.00000       0.00000       0.00000       0.00000       25.2100       30.0407       22.6176       16.1145       9.68786       4.45404       1.87241      0.562291       0.00000       0.00000       0.00000       0.00000       0.00000       0.00000       0.00000       0.00000       0.00000       0.00000
   4  23 3544.7604    2.8818  2.3920 12.3094 -0.0020  0.0849   0.0974   0.2438    0.1922   0.0000   449.3267       41.5831       20.3019      -15.9852      -8.26467       9.80005      -3.77852     -0.297783       0.00000       0.00000       0.00000       0.00000       0.00000       0.00000       0.00000       0.00000       0.00000       0.00000       32.3857       35.6184       29.0907       19.2068       11.4527       5.65205       2.32561      0.597029       0.00000       0.00000       0.00000       0.00000       0.00000       0.00000       0.00000       0.00000       0.00000       0.00000
   4  24 3681.4630    2.4297  3.6860 11.5972  0.0020  0.1194   0.0702   0.2977    0.1780   0.0000   411.4704       11.3954      -16.8684      -32.3694      -37.5498      -11.0800      0.828630      -2.44912       0.00000       0.00000       0.00000       0.00000       0.00000       0.00000       0.00000       0.00000       0.00000       0.00000       41.5453       45.1232       37.7923       27.4275       15.6898       8.42117       3.14902      0.889496       0.00000       0.00000       0.00000       0.00000       0.00000       0.00000       0.00000       0.00000       0.00000       0.00000
   4  25 3818.8840    2.0192  5.3270 11.1984 -0.0063  0.1477   0.0479   0.3898    0.1428   0.0000   420.2090      -48.5162       11.1448       16.4980      -24.1438       17.0683       3.11348      -1.20026       0.00000       0.00000       0.00000       0.00000       0.00000       0.00000       0.00000       0.00000       0.00000       0.00000       53.8065       62.4632       47.3900       33.3076       19.1226       9.33757       3.68879       1.10812       0.00000       0.00000       0.00000       0.00000       0.00000       0.00000       0.00000       0.00000       0.00000       0.00000
   4  26 3956.4646    1.7408  7.1233 10.5511  0.0009  0.1624   0.0348   0.4704    0.1505   0.0000   407.6111      -60.9808       6.13870       35.2507      -48.7091      0.848369       5.78225      -1.34783       0.00000       0.00000       0.00000       0.00000       0.00000       0.00000       0.00000       0.00000       0.00000       0.00000       59.5010       67.1141       54.0773       37.4291       22.0415       11.2018       4.43703       1.20193       0.00000       0.00000       0.00000       0.00000       0.00000       0.00000       0.00000       0.00000       0.00000       0.00000
   5  10 1823.3725    0.3932  0.2993  9.7424 -0.0033  0.0293   0.0266   0.0582    0.0738   0.0000   440.1442       3.90963       15.4886      -3.73375      -2.80623       2.58670     -0.348657     -0.129730     -0.307099     0.0583729       0.00000       0.00000       0.00000       0.00000       0.00000       0.00000       0.00000       0.00000       8.49683       8.92783       8.92075       7.07679       4.53737       2.58969       1.77289      0.612213      0.224558     0.0471254       0.00000       0.00000       0.00000       0.00000       0.00000       0.00000       0.00000       0.00000
   5  11 1960.5775    0.5570  0.3891  9.8326  0.0007  0.0377   0.0319   0.0690    0.0981   0.0000   441.5985     -0.389300       18.9202      -3.71544      -3.44202      -1.22851      -1.15858      0.270613      0.111014     0.0230615       0.00000       0.00000       0.00000       0.00000       0.00000       0.00000       0.00000       0.00000       11.1889       12.3646       9.43147       8.42030       6.80455       3.45590       1.90887      0.535013      0.258925     0.0644318       0.00000       0.00000       0.00000       0.00000       0.00000       0.00000       0.00000       0.00000
   5  12 2098.4494    0.7287  0.4474 10.2926  0.0009  0.0328   0.0391   0.0675    0.0975   0.0000   427.3845     -0.948276       17.6647       12.1652      -2.91294      -5.37727      -2.08576    -0.0425744     0.0496525    -0.0289745       0.00000       0.00000       0.00000       0.00000       0.00000       0.00000       0.00000       0.00000       9.62352       11.9848       9.04466       8.08222       4.97383       3.18466       1.51223      0.667729      0.200776     0.0628070       0.00000       0.00000       0.00000       0.00000       0.00000       0.00000       0.00000       0.00000
   5  13 2235.4202    0.9580  0.6346 10.7214 -0.0053  0.0393   0.0453   0.0832    0.1130   0.0000   433.1849      -20.8679       20.5670      -6.20263      0.534408     -0.753945      -2.07235     -0.640544     0.0855550    -0.0202618       0.00000       0.00000       0.00000       0.00000       0.00000       0.00000       0.00000       0.00000       11.6905       12.5644       11.9124       9.42251       5.27405       3.38404       2.06864      0.856732      0.255394     0.0603613       0.00000       0.00000       0.00000       0.00000       0.00000       0.00000       0.00000       0.00000
   5  14 2371.0959    1.3529  0.8024 10.8659  0.0011  0.0433   0.0556   0.0887    0.1804   0.0000   427.6029      0.873860       17.3272       8.51071     -0.293053       5.66872       1.37111     -0.331673      0.151457    -0.0421233       0.00000       0.00000       0.00000       0.00000       0.00000       0.00000       0.00000       0.00000       13.6045       13.4015       12.3617       10.6395       7.32697       4.35143       2.41225      0.883112      0.279018     0.0628505       0.00000       0.00000       0.00000       0.00000       0.00000       0.00000       0.00000       0.00000
   5  15 2506.0652    1.8828  0.8333 11.1833 -0.0003  0.0370   0.0753   0.1023    0.2629   0.0000   455.4889       4.40058       8.12495       14.0828       3.02301     -0.267202      -1.82495      0.677137     0.0278305    -0.0887732       0.00000       0.00000       0.00000       0.00000       0.00000       0.00000       0.00000       0.00000       12.4974       12.5288       10.7614       8.98679       6.74086       3.76404       1.77480      0.682231      0.237691     0.0511172       0.00000       0.00000       0.00000       0.00000       0.00000       0.00000       0.00000       0.00000
   5  16 2641.1750    2.3228  0.9307 11.5044 -0.0002  0.0446   0.0888   0.1137    0.3624   0.0000   415.4063       15.2918       13.9441      -1.94710      -6.91367      -3.07834     -0.843519     -0.386950      0.326157     0.0267502       0.00000       0.00000       0.00000       0.00000       0.00000       0.00000       0.00000       0.00000       14.1272       15.5334       12.2285       10.8428       8.10203       4.66740       2.19198      0.815174      0.301139     0.0742562       0.00000       0.00000       0.00000       0.00000       0.00000       0.00000       0.00000       0.00000
   5  17 2777.1885    3.1454  0.9829 10.9998 -0.0043  0.0424   0.1097   0.1202    1.1640   0.0000   426.4581       5.53569      -2.09225       1.57489       16.7277      -1.03103     0.0245477     -0.693385      0.398917      0.127760       0.00000       0.00000       0.00000       0.00000       0.00000       0.00000       0.00000       0.00000       13.0426       14.8615       12.8778       10.2479       6.94905       4.05805       2.10374      0.844379      0.302142     0.0737622       0.00000       0.00000       0.00000       0.00000       0.00000       0.00000       0.00000       0.00000
   5  18 2913.6440    3.9529  0.6833 12.4143  0.0038  0.0558   0.1748   0.1088    0.5057   0.0000   426.5786       9.20459     -0.271467      -19.6053      -9.45090       1.05130       1.68398      0.126840      0.178932    -0.0489715       0.00000       0.00000       0.00000       0.00000       0.00000       0.00000       0.00000       0.00000       18.6341       19.9138       14.5184       13.7888       11.1678       6.61602       2.92855       1.02548      0.284453     0.0764860       0.00000       0.00000       0.00000       0.00000       0.00000       0.00000       0.00000       0.00000
   5  19 3049.9148    4.7907  0.8082 10.9769  0.0065  0.0412   0.1776   0.1102    2.3682   0.0000   436.5548       17.0315       12.2817     -0.825211       6.72369      -1.68536      -1.62750      0.243851      0.109242     -0.148473       0.00000       0.00000       0.00000       0.00000       0.00000       0.00000       0.00000       0.00000       11.6822       13.7532       12.2647       9.18390       6.88017       3.61642       2.20385      0.791645      0.329302     0.0735184       0.00000       0.00000       0.00000       0.00000       0.00000       0.00000       0.00000       0.00000
   5  20 3186.2811    4.3314  1.1492 12.0001 -0.0044  0.0600   0.1660   0.1523    1.4050   0.0000   450.4703      -10.2634       4.01035       8.28989      -2.36088      -6.91785     -0.365542       1.27738      0.718908     -0.122903       0.00000       0.00000       0.00000       0.00000       0.00000       0.00000       0.00000       0.00000       20.8298       24.9013       20.8691       14.7685       9.85512       5.31391       2.77675       1.15436      0.437222     0.0995049       0.00000       0.00000       0.00000       0.00000       0.00000       0.00000       0.00000       0.00000
   5  22 3459.3202    3.4604  2.1111 11.1028  0.0037  0.0675   0.0958   0.1919    0.8922   0.0000   425.8512       9.61223      -1.13968      -3.23253       2.24401       4.71244       2.80322      -1.76770     -0.670426      0.201513       0.00000       0.00000       0.00000       0.00000       0.00000       0.00000       0.00000       0.00000       20.8891       23.6553       20.8264       16.2072       10.8676       6.58388       3.30543       1.47046      0.477041      0.110667       0.00000       0.00000       0.00000       0.00000       0.00000       0.00000       0.00000       0.00000
   5  23 3596.4924    2.8139  3.1670 11.6661  0.0107  0.1005   0.0709   0.2704    0.2528   0.0000   438.0177       24.0298      -7.07130       37.1408       5.60028      -4.67313      -2.66318     -0.147901     -0.811117    -0.0116862       0.00000       0.00000       0.00000       0.00000       0.00000       0.00000       0.00000       0.00000       28.7163       36.3960       29.3974       24.2568       15.6075       9.42528       5.00418       2.09942      0.725104      0.193372       0.00000       0.00000       0.00000       0.00000       0.00000       0.00000       0.00000       0.00000
   6  11 2004.0111    0.6229  0.3816  9.6669 -0.0040  0.0408   0.0322   0.0643    0.0925   0.0000   437.4207      -3.55307       18.2357      -6.57013       14.7676      -3.14608      -2.66712     -0.252838      0.369202     -0.169851    -0.0528498     0.0127189       0.00000       0.00000       0.00000       0.00000       0.00000       0.00000       8.66048       12.9988       7.02445       9.51071       6.28111       5.26285       2.25999       1.56375      0.401613      0.279054     0.0604851     0.0236451       0.00000       0.00000       0.00000       0.00000       0.00000       0.00000
   6  12 2142.4850    0.8071  0.5928  9.9455 -0.0126  0.0307   0.0356   0.0793    0.1207   0.0000   453.4296      -9.35155      -15.6267      -2.27239       7.93121     -0.154822      -1.26614       1.42840      0.488142      0.218191     -0.125892    0.00434258       0.00000       0.00000       0.00000       0.00000       0.00000       0.00000       8.07513       9.89948       8.71590       7.19585       5.08526       3.20162       1.97970      0.947812      0.486352      0.161520     0.0571069     0.0124369       0.00000       0.00000       0.00000       0.00000       0.00000       0.00000
   6  13 2279.7678    1.0624  0.7112 10.7067  0.0055  0.0393   0.0440   0.0823    0.1206   0.0000   437.4141      -4.48272       8.15067     -0.372140      -9.09993      -6.94628      -1.03513      0.719425       1.25493      0.337988      0.162066    -0.0215262       0.00000       0.00000       0.00000       0.00000       0.00000       0.00000       11.4635       12.7823       11.9126       9.33968       6.44617       4.53186       2.44681       1.18636      0.586274      0.231580     0.0636106     0.0131804       0.00000       0.00000       0.00000       0.00000       0.00000       0.00000
   6  14 2415.4994    1.5698  0.8178 11.0578 -0.0029  0.0395   0.0592   0.0914    0.1513   0.0000   428.8413      -10.6250       6.04937      -11.6842       2.84204       1.55852      -3.31887     -0.153522     -0.198689      0.319075     0.0317971     0.0331090       0.00000       0.00000       0.00000       0.00000       0.00000       0.00000       9.66051       10.7900       11.6166       8.35992       6.03173       4.64316       2.49869       1.20214      0.674855      0.296302     0.0780186     0.0150345       0.00000       0.00000       0.00000       0.00000       0.00000       0.00000
   6  15 2551.0943    2.0032  0.7679 11.8300 -0.0022  0.0388   0.0755   0.0909    0.1349   0.0000   428.8945      0.952867       15.0094       8.34026      -1.43669       3.40817      0.409140     -0.668318     -0.203221     -0.122050    0.00679373   -0.00410414       0.00000       0.00000       0.00000       0.00000       0.00000       0.00000       7.99549       10.8595       9.14540       8.73354       5.53842       4.61438       2.27670       1.42196      0.577684      0.273212     0.0692129     0.0191344       0.00000       0.00000       0.00000       0.00000       0.00000       0.00000
   6  16 2687.1174    2.5780  0.8716 12.1578 -0.0040  0.0373   0.0985   0.1088    0.1637   0.0000   450.3306      -15.8211       18.8943       5.23597      -8.67952       5.40239       1.29437     -0.161872      -1.25136      0.250456     0.0634379     0.0135096       0.00000       0.00000       0.00000       0.00000       0.00000       0.00000       9.46331       11.2943       10.2207       8.43173       6.00511       3.92247       2.38502       1.10578      0.596388      0.207558     0.0672106     0.0150762       0.00000       0.00000       0.00000       0.00000       0.00000       0.00000
   6  17 2823.7264    3.1793  0.8508 12.1687  0.0050  0.0348   0.1146   0.0941    0.2083   0.0000   428.4818      -13.0783      -2.20277       8.17579      -1.82857      -6.00999      -1.31118      -1.98701    -0.0761343     -0.257574     0.0742553     0.0244538       0.00000       0.00000       0.00000       0.00000       0.00000       0.00000       8.40110       10.2052       8.86084       7.61632       5.75066       3.77357       2.23452       1.11199      0.529420      0.194816     0.0628554     0.0145912       0.00000       0.00000       0.00000       0.00000       0.00000       0.00000
   6  18 2960.7656    3.7696  0.8537 12.6175 -0.0021  0.0341   0.1333   0.0940    0.2100   0.0000   428.5852       8.99077       6.01972      -17.8248       2.13757       3.40846      -1.88323     -0.515696      0.725650     -0.150117     0.0262558     0.0306810       0.00000       0.00000       0.00000       0.00000       0.00000       0.00000       8.30339       9.35416       8.98083       7.44534       5.57721       3.75463       2.22769       1.18010      0.534363      0.205865     0.0620600     0.0135661       0.00000       0.00000       0.00000       0.00000       0.00000       0.00000
   6  19 3097.2949    4.3837  0.8083 13.2559 -0.0025  0.0367   0.1697   0.0925    0.2016   0.0000   434.8393       15.1842      -24.0567      -16.7013       6.90016      0.503570      -1.75157     0.0486126       1.29651     -0.416428     0.0113254     0.0206352       0.00000       0.00000       0.00000       0.00000       0.00000       0.00000       9.05614       11.1912       9.96955       8.56430       6.24806       3.90408       2.55850       1.12150      0.646237      0.210885     0.0692487     0.0164778       0.00000       0.00000       0.00000       0.00000       0.00000       0.00000
   6  20 3233.9752    4.0677  1.0754 12.9971 -0.0080  0.0440   0.1500   0.1147    0.3306   0.0000   440.0754      -17.7012       22.3462      -18.0604      -6.14706      -5.20113      -2.95176       2.53190       1.71339     -0.346816     0.0613982   -0.00742523       0.00000       0.00000       0.00000       0.00000       0.00000       0.00000       11.0355       12.2277       11.9889       9.85054       7.22904       4.81496       3.04239       1.56702      0.777885      0.272946     0.0830158     0.0165829       0.00000       0.00000       0.00000       0.00000       0.00000       0.00000
   6  21 3370.9921    3.6203  1.5994 12.9261  0.0012  0.0629   0.1246   0.1657    0.2754   0.0000   419.5026       35.7000       5.89728      -34.3485      -3.52273      -4.92207     -0.862701      -2.54786    -0.0387033     -0.472661     -0.126131     0.0288948       0.00000       0.00000       0.00000       0.00000       0.00000       0.00000       15.6197       18.4483       16.7072       14.1475       10.7751       6.93893       4.41530       2.29500       1.06461      0.376288      0.122540     0.0254198       0.00000       0.00000       0.00000       0.00000       0.00000       0.00000
   6  22 3508.2238    3.1977  2.2669 11.9882 -0.0035  0.0725   0.0824   0.2106    0.2837   0.0000   401.1346      -4.05759       13.9866       16.0706       3.17561      -2.18891       6.20252      0.285752     0.0102858     0.0979111      0.366827    -0.0535278       0.00000       0.00000       0.00000       0.00000       0.00000       0.00000       17.1642       21.5363       20.0584       16.5583       12.8163       8.68679       5.10489       2.82505       1.26062      0.529187      0.162579     0.0323812       0.00000       0.00000       0.00000       0.00000       0.00000       0.00000
   6  23 3646.1209    2.4477  3.0744 11.9677 -0.0007  0.0928   0.0626   0.2613    0.1656   0.0000   423.5229      -20.5064       42.2284       22.5147       8.26755      -17.3964      -8.98625       4.30034       2.46202     -0.665821     -0.215853     0.0587299       0.00000       0.00000       0.00000       0.00000       0.00000       0.00000       21.5956       27.7450       24.8169       22.0624       16.0470       11.5218       6.96757       3.45325       1.75842      0.657995      0.195594     0.0436073       0.00000       0.00000       0.00000       0.00000       0.00000       0.00000
   6  24 3783.8369    2.0834  4.8714 11.1994 -0.0073  0.1150   0.0415   0.3209    0.1374   0.0000   455.6278       52.5396      -56.9520      -21.0199       8.81814       12.4098      -21.4181      -3.08582      0.711619     -0.721809     0.0217260   -0.00662942       0.00000       0.00000       0.00000       0.00000       0.00000       0.00000       30.3044       35.7157       33.1647       28.3983       20.5885       13.9349       8.61215       4.71959       2.14718      0.824439      0.236574     0.0478492       0.00000       0.00000       0.00000       0.00000       0.00000       0.00000
   6  25 3921.9571    1.8293  6.4479 10.6491 -0.0002  0.1343   0.0324   0.3970    0.1283   0.0000   486.8823       48.6795       12.9743      -9.42322       30.9146      -21.2385      -10.1279       6.92295     -0.779685      -2.30067      0.120087     0.0883512       0.00000       0.00000       0.00000       0.00000       0.00000       0.00000       33.8836       41.5340       37.7259       32.9680       23.7259       16.4749       9.69388       5.51760       2.44423      0.988332      0.282043     0.0599662       0.00000       0.00000       0.00000       0.00000       0.00000       0.00000
   6  28 4337.6310    1.0208 11.4824 10.3698 -0.0070  0.2377   0.0193   0.7342    0.0635   0.0000   501.6252       9.70274       67.2268      -53.8448       77.7139      -24.6331      -60.2183       10.4262       2.78408      0.825629      0.922310     -0.191269       0.00000       0.00000       0.00000       0.00000       0.00000       0.00000       62.2481       73.6722       70.0775       58.0731       43.6394       29.3179       18.6400       9.39730       4.73342       1.71706      0.520019     0.0990819       0.00000       0.00000       0.00000       0.00000       0.00000       0.00000
   7  11 2045.8391    0.6957  0.5448  9.7616 -0.0009  0.0309   0.0293   0.0724    0.1035   0.0000   433.4009      -5.56977       9.10649       5.47734       1.60997       4.94948      -1.56639      0.122435       1.08910     0.0253992    -0.0958120     0.0220586    0.00497584  -0.000758180       0.00000       0.00000       0.00000       0.00000       7.29408       8.32373       7.43897       6.51224       5.48180       3.97417       2.82024       1.35294      0.727134      0.357701      0.153466     0.0433068     0.0141854    0.00277072       0.00000       0.00000       0.00000       0.00000
   7  14 2458.1539    1.7264  0.8981 10.6409 -0.0050  0.0355   0.0546   0.0917    0.2074   0.0000   438.1917       5.85451      -7.42252      -10.5537       10.6445      -7.55191      -1.75550      0.387247      0.207302     -0.381094      0.164237    -0.0905407    -0.0241830    0.00172490       0.00000       0.00000       0.00000       0.00000       7.54976       8.28491       8.54446       7.43984       5.84298       3.97741       2.85218       1.65897      0.848256      0.476760      0.175217     0.0611567     0.0178532    0.00315334       0.00000       0.00000       0.00000       0.00000
   7  15 2594.2710    1.9526  0.8846 11.8344 -0.0012  0.0382   0.0647   0.0932    0.1330   0.0000   442.3733       9.94953      -1.99942      -12.2020       7.27395       10.2353      0.798919    -0.0386545    -0.0473379      0.379963     0.0977193     0.0205030    -0.0307502   -0.00309728       0.00000       0.00000       0.00000       0.00000       8.59435       10.1189       9.80578       8.17128       6.64625       4.29743       3.02765       1.72286      0.895370      0.469724      0.176737     0.0612663     0.0192411    0.00345029       0.00000       0.00000       0.00000       0.00000
   7  16 2731.1218    2.8638  0.8042 12.2742 -0.0053  0.0326   0.0943   0.0799    0.1472   0.0000   433.4791      0.195042      -6.92656      -2.97335      -3.88406      -4.86852      -1.11568      0.404935     -0.553471      0.458034     0.0915903    -0.0264852    -0.0137959    0.00295960       0.00000       0.00000       0.00000       0.00000       6.59173       8.09892       7.90259       6.46671       5.54065       3.62688       2.54330       1.46524      0.764653      0.392074      0.155029     0.0557929     0.0180122    0.00321562       0.00000       0.00000       0.00000       0.00000
   7  17 2868.3452    3.1239  0.8610 12.8715 -0.0017  0.0409   0.1090   0.0862    0.1255   0.0000   435.1808       8.04531       5.32867       3.21536       2.97261       1.50974      -1.47525       1.73921      0.963971     -0.697177     -0.237083      0.129656     0.0368099   -0.00509519       0.00000       0.00000       0.00000       0.00000       9.06358       9.17698       9.98156       8.21662       7.07303       4.94417       3.50884       1.98184       1.01107      0.557066      0.210239     0.0717783     0.0207264    0.00325243       0.00000       0.00000       0.00000       0.00000
   7  18 3005.6938    3.9828  0.7946 13.0589 -0.0056  0.0310   0.1392   0.0829    0.1404   0.0000   424.4807       10.4150       7.14662       16.6237       2.95567      -10.1934       2.40109    -0.0101142      0.983194     -0.300890     -0.201251    -0.0583295    0.00667721    0.00357799       0.00000       0.00000       0.00000       0.00000       7.19103       8.09525       7.81865       7.07864       5.07919       3.77719       2.34816       1.51764      0.766671      0.390340      0.147882     0.0545971     0.0128321    0.00279990       0.00000       0.00000       0.00000       0.00000
   7  19 3142.7898    3.8819  1.0743 13.0298 -0.0029  0.0408   0.1238   0.1014    0.1719   0.0000   429.0727      -16.8608       8.50489     -0.457767      -4.43917       7.24069     -0.462396      -1.06952      -2.81265      0.266488      0.230541     0.0568400     0.0138596   -0.00297467       0.00000       0.00000       0.00000       0.00000       9.28420       9.97456       10.1499       8.67412       7.15315       5.01320       3.26046       2.08074       1.08699      0.520934      0.200798     0.0729495     0.0197747    0.00342576       0.00000       0.00000       0.00000       0.00000
   7  20 3279.8877    4.0028  1.3394 12.4616 -0.0026  0.0429   0.1195   0.1146    0.2616   0.0000   427.4321      -3.91773       31.7342      -28.3625       7.80667      -7.65393      -3.15005      -2.38060     -0.900463      0.203432   -0.00261488     0.0284121   -0.00420635    0.00369299       0.00000       0.00000       0.00000       0.00000       9.33166       11.6532       10.2477       9.49119       7.25350       5.45380       3.45132       2.09491       1.03033      0.529844      0.200334     0.0764808     0.0208423    0.00462465       0.00000       0.00000       0.00000       0.00000
   7  21 3417.4128    3.4507  1.7204 12.3318 -0.0042  0.0505   0.0938   0.1382    0.1918   0.0000   449.3370       19.8765       11.2664       13.4644       2.96132      -7.33398      -2.98542      -3.95564     -0.176737     -0.170317     -0.271987     -0.144029    0.00686549    0.00300862       0.00000       0.00000       0.00000       0.00000       10.4906       12.9893       11.5534       10.9469       8.55783       5.92718       4.01995       2.43014       1.25695      0.632057      0.242981     0.0859832     0.0253965    0.00538783       0.00000       0.00000       0.00000       0.00000
   7  22 3555.2761    2.8423  2.6919 12.1127 -0.0032  0.0731   0.0667   0.1928    0.1414   0.0000   427.8748      -4.53229       21.2771      -2.74690      -1.56616      -16.0821     -0.932714     -0.601784      -2.62184      -1.64689      0.343223      0.181503   1.69860e-05    0.00117938       0.00000       0.00000       0.00000       0.00000       15.3474       19.4300       18.5464       16.1535       12.3651       8.89225       5.71111       3.52937       1.87076      0.924441      0.378382      0.138880     0.0384633    0.00763471       0.00000       0.00000       0.00000       0.00000
   7  23 3693.5690    2.4661  3.8783 11.2654 -0.0083  0.0894   0.0465   0.2525    0.1539   0.0000   455.2403       5.97936      -9.70019       6.15866       15.9320      -11.0432      -6.05201       10.8044       1.41356      -1.57617      0.923538     -0.120842    -0.0938467   -0.00475765       0.00000       0.00000       0.00000       0.00000       19.7065       23.5159       21.7860       20.3357       15.3952       11.0786       7.13631       4.47630       2.36517       1.13093      0.455838      0.163846     0.0443522    0.00908952       0.00000       0.00000       0.00000       0.00000
   7  24 3831.9342    1.9340  4.9712 11.2578 -0.0050  0.1102   0.0351   0.3072    0.0943   0.0000   457.9130       25.3741      -10.2569      -13.6030       28.8446      -25.9376      -2.39163       8.13277      0.242671      0.116187      0.741563     -0.113604    -0.0700628     0.0109970       0.00000       0.00000       0.00000       0.00000       23.8755       28.3405       27.9315       24.0223       19.3043       14.0128       9.41631       5.57055       3.14921       1.44882      0.635459      0.216058     0.0601163     0.0107664       0.00000       0.00000       0.00000       0.00000
   7  25 3970.6544    1.5914  6.5909 10.6241 -0.0006  0.1336   0.0258   0.3816    0.0932   0.0000   376.2938      -9.72985       8.30208       38.9378      -8.36274      0.707560       16.7785       2.52492      -1.98392      -2.00637     -0.631334      0.243712    -0.0296588   -0.00220795       0.00000       0.00000       0.00000       0.00000       26.9955       34.2248       33.1857       28.7058       24.3111       16.8083       11.3894       7.01259       3.77279       1.83393      0.754645      0.275866     0.0794773     0.0140945       0.00000       0.00000       0.00000       0.00000
   7  26 4109.5081    1.3702  8.8003 10.4799 -0.0003  0.1615   0.0212   0.5129    0.0690   0.0000   394.3354      -81.1917       42.3186       15.7851       41.8573       1.56512      -20.3638      -11.7882       1.64432       2.97043      -1.52602    -0.0161088     -0.145600   -0.00115842       0.00000       0.00000       0.00000       0.00000       33.1894       40.5904       41.6220       34.8305       28.6804       20.7777       13.9359       8.47179       4.63834       2.25548      0.971140      0.344958     0.0958230     0.0164169       0.00000       0.00000       0.00000       0.00000
   7  27 4248.0690    1.1295 10.3219 10.3404  0.0019  0.1942   0.0186   0.5834    0.0596   0.0000   482.9012      -51.7040       72.0579       49.2967       21.0067      -42.1515       5.89586       32.8652       8.59714       1.18357      0.647050     -0.357891     0.0231477     0.0168726       0.00000       0.00000       0.00000       0.00000       42.3740       49.7237       49.2839       43.3371       35.7347       25.1508       17.4846       10.4981       5.99723       2.71792       1.18018      0.391743      0.111708     0.0191763       0.00000       0.00000       0.00000       0.00000
   8   9 1806.2479    0.3141  0.2351  9.6391 -0.0197  0.0267   0.0205   0.0465    0.0583   0.0000   424.9562      -8.76492       15.0929      -5.11876      -3.05388      -3.26487       2.60414     -0.847968      0.276102    -0.0440323      0.199349     0.0208875   -0.00798537   -0.00748893    0.00267118  -0.000413813       0.00000       0.00000       4.10955       6.05307       6.33238       4.49225       5.21377       2.59801       2.89277       1.38773      0.890706      0.596851      0.184398      0.143474     0.0409078     0.0136786    0.00503005   0.000664851       0.00000       0.00000
   8  11 2086.1121    0.6886  0.4943 10.0689 -0.0116  0.0362   0.0330   0.0617    0.0811   0.0000   432.6567      0.159238       21.3699       1.61804      -2.07522      0.288078      -1.16459      -1.90268      -1.94348     -0.233361     -0.507613    -0.0349070    -0.0411815    -0.0126922    0.00736876   -0.00110077       0.00000       0.00000       5.91532       6.99266       8.43946       4.85662       6.11893       4.29667       2.60468       2.22872       1.11085      0.581513      0.353672      0.112705     0.0509032     0.0239237    0.00528192   0.000795307       0.00000       0.00000
   8  12 2225.2160    1.0323  0.6000 10.3772 -0.0035  0.0266   0.0376   0.0639    0.1007   0.0000   438.4292       1.76495       3.42381       7.41307      -4.26997       2.53623     -0.370684      0.302822       1.60267      0.568833     -0.331168   -0.00243983     0.0531299    0.00290492  -0.000223930  -0.000433030       0.00000       0.00000       4.98797       6.10054       5.75015       5.38435       4.34169       3.36955       2.24112       1.55095      0.868036      0.504641      0.227227      0.106636     0.0364492     0.0133755    0.00315953   0.000644965       0.00000       0.00000
   8  13 2362.8117    1.3594  0.8380 10.6896 -0.0049  0.0450   0.0435   0.0846    0.1431   0.0000   434.5769      -6.73590      -4.84270      -3.22404    -0.0851593      -2.01135      -3.90292     -0.558041       1.00775     -0.529809      0.167593    -0.0620936     0.0157393    0.00635659   -0.00225027  -0.000588604       0.00000       0.00000       6.58571       11.4463       9.06735       9.72316       6.73096       5.33195       4.13431       1.94665       1.80387      0.556564      0.520643      0.114684     0.0917921     0.0184362    0.00677867    0.00150929       0.00000       0.00000
   8  14 2499.4644    1.7936  0.8621 11.3251 -0.0169  0.0357   0.0598   0.0798    0.1502   0.0000   447.4742       5.42142       4.08428      -1.12084       2.79080       2.03845       7.35480     -0.726828      -1.14394      0.417660      0.303080     -0.130084     0.0405783     0.0256296   -0.00212271  -0.000646597       0.00000       0.00000       6.27252       8.27340       7.73298       6.98552       5.86939       4.17904       3.25820       1.87518       1.17612      0.620691      0.309302      0.138932     0.0538844     0.0168141    0.00496067   0.000901681       0.00000       0.00000
   8  15 2636.1999    2.4220  0.8219 11.7747  0.0006  0.0337   0.0769   0.0794    0.1439   0.0000   434.1074      -11.0429       9.44495      -5.71470       8.00618      -2.00340      -1.81317     -0.393303      0.300546      0.533129     0.0587662    -0.0383699   -0.00488106     0.0183166    0.00756489  -0.000630772       0.00000       0.00000       6.03934       7.89899       6.16810       7.23509       5.22873       4.36305       2.64613       1.92029       1.13858      0.627999      0.279015      0.120676     0.0438522     0.0157557    0.00355629   0.000972145       0.00000       0.00000
   8  16 2773.8615    2.8477  0.8137 12.1851 -0.0127  0.0302   0.0883   0.0778    0.1527   0.0000   423.6137       3.57920       11.5369      -1.51517       4.23752      -4.96747       2.54557     0.0530287       1.21544     -0.706238    0.00892506    -0.0552651     0.0807550    0.00730827    0.00229707    0.00180313       0.00000       0.00000       5.73951       6.86571       6.76239       5.88569       4.91367       3.92965       2.52091       1.80233      0.916128      0.531490      0.255164      0.111632     0.0406107     0.0157069    0.00362638   0.000697635       0.00000       0.00000
   8  17 2911.5202    3.7288  0.7499 12.9038 -0.0035  0.0315   0.1268   0.0815    0.1306   0.0000   436.9241      -3.25455       19.1250      0.258826      -5.79142      -8.25912       3.31055       1.46808      0.107012     -0.438769      0.219699    -0.0408616     0.0118671   -0.00452777   -0.00346675   0.000979470       0.00000       0.00000       6.18043       7.15652       6.27292       5.60382       5.32445       4.23137       3.01883       1.89442       1.09032      0.534190      0.271425      0.101949     0.0428672     0.0138889    0.00385693   0.000676969       0.00000       0.00000
   8  18 3049.1856    4.0573  0.8259 13.1713  0.0023  0.0337   0.1282   0.0806    0.1264   0.0000   435.7228      -5.50819       20.7065       4.08162      -7.65590      -2.77736     -0.465894      -2.19686     -0.426184      0.509215      0.291012      0.339200    -0.0433017    0.00857122    0.00524360    0.00175942       0.00000       0.00000       6.23931       7.48640       6.83361       6.61828       5.48367       4.14549       2.97660       1.98209       1.07695      0.618518      0.295125      0.132163     0.0454240     0.0158952    0.00411890   0.000804730       0.00000       0.00000
   8  19 3186.7679    4.1280  1.0787 13.0615 -0.0017  0.0393   0.1181   0.1054    0.1619   0.0000   435.1254      -8.63217       5.45675       2.45664       1.93431      -12.6482      -2.69214      0.222490     -0.201122     0.0134296     0.0900351     -0.184784     0.0346415     0.0351767    0.00127952   0.000254160       0.00000       0.00000       7.42743       9.57790       9.67139       7.76343       6.98147       4.51780       3.48529       2.04266       1.28159      0.696181      0.325633      0.151591     0.0585220     0.0193013    0.00597053   0.000931685       0.00000       0.00000
   8  20 3324.5641    3.6044  1.4297 12.9018 -0.0125  0.0474   0.0948   0.1156    0.1295   0.0000   439.2263      -6.99424       10.9632      -1.21264       12.4812      -6.34496      -3.60772       1.40317      -1.86777      0.154052     -0.100677     0.0741053    -0.0322742     0.0260988   -0.00114250    0.00278012       0.00000       0.00000       8.47785       11.2553       10.4978       9.67762       7.67858       5.64922       3.94749       2.52215       1.53207      0.813864      0.415208      0.174582     0.0694628     0.0224357    0.00617653    0.00124265       0.00000       0.00000
   8  21 3462.4031    3.0591  2.0499 12.6269 -0.0049  0.0605   0.0722   0.1519    0.0994   0.0000   459.3225       25.4851      -6.49707      -7.78874       8.19039       4.09645       5.41945      -6.93757     -0.841007     -0.676614      0.525880      0.306576      0.105569  -1.15011e-05   -0.00604637    0.00216677       0.00000       0.00000       10.9939       14.8515       13.3516       12.9810       9.87945       7.80641       5.20122       3.51255       1.96066       1.09496      0.537989      0.238434     0.0897066     0.0314356    0.00788597    0.00167142       0.00000       0.00000
   8  22 3600.8611    2.6998  2.9067 11.9027 -0.0018  0.0661   0.0528   0.1817    0.1032   0.0000   419.5940       17.1438      -4.20670      -8.03979       4.03804      -35.0919       5.67317     -0.810782     -0.595475      -1.13561       1.15811      0.425842    -0.0734633    -0.0302355    -0.0157857    0.00118648       0.00000       0.00000       13.1658       15.5173       15.1684       13.7955       11.3331       8.63687       6.07499       3.92260       2.34345       1.24777      0.633430      0.265393      0.102929     0.0326976    0.00854225    0.00150617       0.00000       0.00000
   8  23 3739.3006    2.1809  3.8053 11.4081 -0.0010  0.0864   0.0401   0.2319    0.1096   0.0000   453.3054       29.9235      -42.8559      -2.48314       9.20142      -25.7724       11.3667      0.720740       1.22007     -0.298899   9.36443e-05    -0.0552115     -0.197575     0.0208415    0.00914342   0.000445337       0.00000       0.00000       15.5945       19.2925       19.3544       17.2553       14.5726       10.5149       7.91005       5.01137       2.84634       1.66766      0.773789      0.379381      0.133051     0.0454151     0.0123390    0.00209408       0.00000       0.00000
   8  24 3878.1550    1.8283  5.4521 10.9069 -0.0007  0.1078   0.0279   0.2945    0.0862   0.0000   438.7442      -19.7303      -6.12833       17.9805      -20.2923      -34.6985       8.71991      0.225519      -3.95587       3.22704      0.450204     -0.685071     -0.119258     0.0123107     0.0133900   0.000748049       0.00000       0.00000       19.4711       24.6314       23.8597       22.3636       17.9496       13.7224       9.92123       6.37695       3.69266       2.01912       1.04750      0.448323      0.173672     0.0569482     0.0151454    0.00277930       0.00000       0.00000
   8  26 4156.6347    1.2772  9.0145 10.4612 -0.0010  0.1664   0.0190   0.4512    0.0585   0.0000   449.7193       31.7562       88.4612      -10.6243      -29.5813       32.8629       15.4207      -13.0845      -5.08598       4.50873      0.418264     -0.182786      0.233333     0.0371457    -0.0396999    0.00361550       0.00000       0.00000       29.8293       37.9053       36.6882       34.3221       28.6526       21.7784       15.7997       10.4997       6.23196       3.56187       1.73322      0.789254      0.291296     0.0960086     0.0247193    0.00430852       0.00000       0.00000
   8  28 4436.1109    0.8705 11.2373 10.3406 -0.0112  0.2323   0.0161   0.6497    0.0446   0.0000   454.8956       17.6022      -83.8110       22.8569       56.6798       19.0064      -50.1880      -10.4933      -3.37529       15.4273      -3.77858     -0.366334      0.465771    -0.0791104    -0.0630555    -0.0128147       0.00000       0.00000       44.7248       53.6187       54.4395       48.7174       41.1199       31.8956       22.3800       14.9027       9.06193       5.03901       2.45415       1.10027      0.419522      0.135812     0.0334233    0.00554862       0.00000       0.00000
   9   9 1843.5399    0.3944  0.3221  9.5323 -0.0069  0.0272   0.0229   0.0612    0.0607   0.0000   432.4394       9.61400       22.0194      -10.9631      -9.83694       12.2461       5.71535      -1.68363      -3.00560      0.785322      0.951832     -0.158801     0.0141389     0.0427341    0.00160515   -0.00336810   0.000262074   7.89369e-05       4.47682       5.79703       5.22357       6.16955       3.91342       3.13346       2.23875       1.79268      0.920968      0.578074      0.328642      0.204173     0.0818180     0.0309703    0.00870011    0.00307336   0.000611554   0.000180942
   9  10 1984.1627    0.5818  0.5046  9.6938 -0.0188  0.0278   0.0242   0.0614    0.0980   0.0000   432.0875      -2.42307       12.6645      -9.29207       4.63522      -5.46452     -0.698813       4.87293      -1.82629     -0.463294     -0.219155    -0.0759593     0.0843385     0.0131371    -0.0143185    0.00691158   0.000325613  -0.000292662       4.09973       5.87708       4.74419       5.07445       4.29184       3.62133       2.43830       1.86754       1.08459      0.683431      0.335725      0.177708     0.0706248     0.0316108     0.0105224    0.00388417   0.000927387   0.000202326
   9  11 2125.1211    0.7693  0.5941  9.9491 -0.0075  0.0370   0.0287   0.0658    0.1161   0.0000   433.0276      -3.24414       15.9754      -2.75465      -2.96242       5.52855       2.49446      -1.52717     -0.220873      0.179186      0.475458      0.112962    -0.0279946    0.00826729    0.00115046    0.00330636   -0.00142606   6.92823e-06       5.77609       5.82597       7.14425       6.63800       5.23896       4.13653       3.57680       2.20332       1.35372      0.959862      0.503107      0.218876      0.135373     0.0519540     0.0163536    0.00479466    0.00110103   0.000169488
   9  12 2264.5321    1.0183  0.7868 10.6391 -0.0114  0.0369   0.0346   0.0812    0.1062   0.0000   447.4239      -2.46269       9.90752       13.7478       1.93370      -9.90825       2.16561     -0.808458     -0.773486      0.438435     -0.150473     0.0446756      0.120033    -0.0247930    -0.0185278   -0.00350536  -0.000114301   0.000219690       5.22726       7.04634       7.34369       5.77479       5.92070       4.47192       3.28316       2.55165       1.38198      0.948082      0.486850      0.234966      0.121313     0.0458082     0.0164119    0.00614994    0.00141701   0.000221030
   9  14 2539.5051    1.9007  0.8968 11.3845 -0.0052  0.0348   0.0553   0.0800    0.1438   0.0000   450.5454       5.23303       4.38401      -11.8403       6.32860       3.35554      -2.06010       1.09460      0.714203    -0.0321424     -0.741366      0.358113     0.0656957    -0.0380916    0.00511783    0.00543245  -0.000831647   5.15779e-05       5.48344       7.69659       6.98112       6.57123       5.28401       4.59115       3.09102       2.23393       1.33683      0.814200      0.427477      0.214873     0.0963253     0.0412236     0.0148786    0.00498156    0.00114980   0.000229042
   9  15 2676.9890    2.4412  0.9899 11.6377 -0.0031  0.0374   0.0669   0.0774    0.1545   0.0000   426.1612      -5.11261       13.6599       4.47669       7.92832      -10.5212      -3.97209      -2.35258      0.822604     -0.352773      0.918413     -0.212743   -0.00470476     0.0176911   -0.00574730  -0.000189133   -0.00158991  -0.000103639       5.63953       8.10325       7.07436       7.41349       5.50106       4.81920       3.33037       2.36627       1.54830      0.786648      0.537842      0.227162      0.125035     0.0403859     0.0183691    0.00498297    0.00122752   0.000264621
   9  16 2815.2211    3.0390  0.8147 12.3363 -0.0021  0.0322   0.0937   0.0760    0.1367   0.0000   446.8786      -7.69572       6.52948      0.164313       3.49419      0.504753      -1.40851      -1.68895     -0.239862     -0.644387      0.345715      0.158536    -0.0950827    -0.0444076     0.0132585   0.000262911  -0.000837392   0.000229445       4.91283       7.33690       5.85609       6.27721       4.73746       4.42788       2.90885       2.21783       1.21358      0.855335      0.354746      0.237440     0.0755052     0.0439215     0.0121354    0.00489701    0.00102637   0.000243274
   9  17 2953.6124    3.6849  0.9128 12.6359 -0.0009  0.0316   0.1085   0.0802    0.1535   0.0000   434.0495      -16.8443       15.0420      -8.44446       10.1790      -3.09401      0.384204     -0.569390     -0.787201     -0.481024      0.283541     -0.271223    -0.0867288     0.0294164   -0.00865453    0.00375483    0.00183821   0.000204840       5.54255       6.96317       6.72614       6.45267       5.20405       4.01478       3.00772       2.00278       1.29244      0.734884      0.402865      0.221536     0.0886265     0.0390528     0.0133913    0.00401070    0.00104499   0.000183964
   9  18 3091.5305    4.1320  0.8203 13.1887 -0.0094  0.0295   0.1355   0.0833    0.1255   0.0000   432.0842      -8.82971       10.7008      -3.21969      -6.63820      -1.75877      -7.26323       2.92337      -1.55174     -0.979577     0.0322687     -0.190133     0.0966342    -0.0198909     0.0389411   -0.00335727  -0.000346503   0.000288825       5.15700       6.62998       6.32475       6.10679       4.90483       3.85288       2.60143       1.95387       1.14690      0.743953      0.401259      0.184027     0.0946655     0.0340101     0.0129831    0.00418449   0.000903663   0.000179620
   9  19 3229.5138    3.8872  1.1503 13.0759 -0.0117  0.0373   0.1061   0.0946    0.1435   0.0000   424.6723       22.0892       12.4694      -6.40707      -6.12241      -2.83513       5.41802     -0.379556      0.231224     -0.694020     -0.104591     0.0825282     0.0826087     0.0446466   -0.00932187   -0.00421879    0.00119213   0.000108464       6.24532       7.96114       7.95476       7.10225       6.28409       4.54308       3.70145       2.25205       1.57421      0.922086      0.481696      0.264930      0.107230     0.0501078     0.0168776    0.00490065    0.00139281   0.000211680
   9  20 3367.8469    3.4661  1.6020 12.8818 -0.0060  0.0463   0.0827   0.1225    0.1078   0.0000   441.3330       6.69597       6.30058      -1.17878       12.5866      -8.09667       3.05249       4.75913      -2.54109      -1.16807      0.216025      0.656523      0.158413    -0.0125470    -0.0124823    0.00771792   -0.00104492  -2.99911e-05       8.10820       10.0866       9.66830       9.07692       7.50839       5.99997       4.56493       3.11048       1.93076       1.11236      0.619537      0.309660      0.145206     0.0576584     0.0204650    0.00599485    0.00151564   0.000266365
   9  21 3506.2898    2.9903  2.3065 12.3622 -0.0008  0.0566   0.0611   0.1461    0.0855   0.0000   441.4196     -0.486658       1.10969       6.16090      -3.69087      -17.5466      -4.12356      -1.22246       2.97301     -0.795026      0.462744    -0.0446000     -0.117571     0.0378198     0.0103286   -0.00260638    0.00314191   0.000103982       9.28563       11.2355       11.3888       11.0377       9.21226       7.28802       5.29930       3.80228       2.39022       1.41084      0.798364      0.405850      0.183898     0.0726307     0.0263243    0.00823098    0.00196919   0.000334431
   9  22 3645.1915    2.3711  3.2518 11.9066 -0.0048  0.0710   0.0435   0.1893    0.0716   0.0000   433.8308      -25.0393       13.9100       10.6859      -14.7524      -7.42764      -7.29181      -1.60285      -2.12539     -0.132193       1.09026     -0.181243     -0.614551    -0.0130247     0.0562393     0.0138445   0.000730704  -0.000182736       11.6495       14.7934       14.6357       13.9162       11.4434       9.24001       6.98070       4.59505       3.10155       1.76733       1.01974      0.478653      0.239793     0.0930178     0.0357103    0.00999460    0.00253713   0.000434293
   9  23 3784.4339    2.0017  4.6459 11.4565 -0.0081  0.0911   0.0327   0.2396    0.0673   0.0000   439.8280      -8.00197       11.6339       6.05879       22.0700       6.33051      -25.4112      -8.40479       3.15589      0.836847     -0.602639      -1.68915     -0.297771      0.161563     0.0514883   -0.00555501   -0.00307097   -0.00108938       15.7997       18.5643       18.6773       17.0999       15.9115       11.9420       8.77974       6.15511       4.07690       2.55860       1.32533      0.710114      0.283914      0.127166     0.0420539     0.0135577    0.00327244   0.000491541
   9  24 3923.3001    1.6871  6.4726 11.0357 -0.0043  0.1139   0.0244   0.3239    0.0592   0.0000   414.8142      -31.2374       17.8971       20.4976      -3.96722       27.7415      -5.22693     0.0330419       4.17451       9.20744       2.12346      -2.11006     -0.118232      0.215218    -0.0810874    0.00333191    0.00948057   0.000231851       19.1351       23.3110       23.8332       21.5482       19.2512       15.0597       11.2438       7.87939       5.09552       3.03148       1.72394      0.832775      0.397672      0.154036     0.0571488     0.0173817    0.00418458   0.000641855
   9  25 4063.0888    1.3934  7.3072 10.8238 -0.0071  0.1342   0.0213   0.3780    0.0557   0.0000   478.6106       36.5530       82.2756       12.7272      -36.7233      -49.0922       30.6897       12.3813      0.173365      -17.4469      0.677715       2.22642      0.104725     -0.428709    -0.0508345    -0.0202485     0.0105226   0.000334425       22.9237       27.7471       27.7046       26.0435       22.8777       17.8230       13.4659       9.47017       6.08697       3.63880       2.03798       1.03338      0.468865      0.187434     0.0673768     0.0204340    0.00488358   0.000771491
   9  26 4202.5692    1.1703  9.5153 10.5014 -0.0030  0.1612   0.0171   0.4654    0.0485   0.0000   404.5759      -21.3566       55.4871      -12.5078      -13.2761      -12.7119       43.8485      -25.3490      -4.93224       12.2944       4.73480      -1.25794     -0.955918     -0.206981     0.0916624   -0.00724727   -0.00367217   0.000584066       26.9350       33.6344       34.0735       31.6547       27.2188       21.5576       16.3483       11.0060       7.43743       4.54333       2.48603       1.25778      0.577519      0.239694     0.0851519     0.0249080    0.00600668   0.000954871
   9  27 4343.0196    0.9356 10.6084 10.4716 -0.0091  0.2068   0.0165   0.5843    0.0447   0.0000   452.3900      -49.3619       82.9446       33.3617       44.9988      -25.6649      -29.1390       12.0149      -2.38653      -8.07183      0.169337       1.01402       1.64648     -0.104096    -0.0965260    -0.0641292   0.000166901    0.00121530       33.6183       42.3389       43.5397       39.2001       34.9073       27.3299       20.9236       14.6225       9.44682       5.90950       3.23058       1.66039      0.768769      0.317176      0.110338     0.0336670    0.00793813    0.00121455
  10   9 1879.9584    0.4554  0.3654  9.4243 -0.0062  0.0236   0.0214   0.0465    0.0640   0.0000   434.9139      -5.22681       13.0406      -1.51225    0.00714089      -3.31350       1.16562      -2.42800       1.91866      0.968786      0.300310     -0.267455     -0.151050   0.000492488    -0.0108027    0.00710335    0.00231821   9.25549e-05       3.97019       4.07040       4.24450       4.52867       3.72944       3.05848       2.41120       1.67667       1.07898      0.827889      0.464817      0.242394      0.122275     0.0560160     0.0255098    0.00900917    0.00263018   0.000767941
  10  10 2021.4975    0.6049  0.4635  9.9080 -0.0007  0.0271   0.0259   0.0577    0.0772   0.0000   442.0689      -3.96841       11.9617     -0.711870      -3.28306      -2.17801     -0.501967       1.58476      -3.38005       1.84274      0.243394     -0.205715     0.0676709     0.0409101     0.0107846    0.00909447    0.00344783  -5.53560e-05       5.05486       5.87214       5.49702       4.90671       4.73504       3.87394       2.77600       1.93088       1.37240      0.889201      0.460809      0.253583      0.123523     0.0473084     0.0206269    0.00859016    0.00270640   0.000802282
  10  11 2162.9425    0.8883  0.6077 10.0179  0.0006  0.0258   0.0334   0.0639    0.1221   0.0000   434.4174      -9.42002       1.43272      0.702688       2.80539      -1.40890      -7.80204      -1.15967     -0.830856       1.69365     -0.153534     -0.305665    -0.0842367     0.0907130    0.00801913   -0.00380786   -0.00260717    0.00103252       3.75802       4.53952       4.51795       4.28218       3.77221       3.12790       2.51270       1.69030       1.21505      0.734547      0.441779      0.246914      0.115561     0.0611910     0.0221198    0.00961810    0.00322676   0.000874083
  10  12 2302.7886    1.2516  0.7742 10.3346  0.0026  0.0295   0.0384   0.0688    0.1682   0.0000   434.4171      -1.25179       4.30974       11.3411      -1.97886       1.59029      -4.93078      -1.73755       2.98623      0.361541     -0.560127      0.168916     -0.119375    -0.0178093    0.00528249   -0.00171044    0.00407804  -0.000976167       4.91731       5.70820       5.45476       4.58420       4.40523       3.92563       3.25453       2.40820       1.53033      0.895396      0.499504      0.261800      0.137908     0.0598641     0.0271071    0.00983645    0.00344598   0.000997327
  10  13 2440.7708    1.6453  0.8715 10.8638 -0.0056  0.0311   0.0459   0.0690    0.1515   0.0000   436.4547       3.14852       13.9714       1.24547      -4.56727      -2.06804      -4.62833     -0.847108     -0.302172     -0.643727      0.367410      0.157749     -0.139285      0.154213    -0.0169425    0.00102665   -0.00132900  -0.000252155       5.08392       6.13578       5.52409       5.05432       4.99378       4.27122       3.35938       2.41481       1.61180      0.997560      0.565168      0.308636      0.145743     0.0699903     0.0274935     0.0111272    0.00368778    0.00111042
  10  14 2578.6561    2.1238  0.9491 11.4063  0.0079  0.0322   0.0589   0.0779    0.1327   0.0000   439.8400       2.91717     -0.693785       5.29706       7.30418       2.51275      -8.98242      -2.24461       1.01692       2.69588      -1.13917      0.282715     0.0845324    -0.0372302     0.0210080  -0.000282227   -0.00129666    0.00195567       5.41778       6.52376       6.59194       6.51056       5.52438       3.86616       3.24862       2.33959       1.52558      0.881549      0.540072      0.308883      0.171437     0.0764975     0.0315699     0.0108536    0.00347569    0.00102653
  10  15 2717.0103    2.7616  0.7610 11.9239 -0.0079  0.0272   0.0821   0.0659    0.1328   0.0000   438.9342      0.293477       14.2329      -9.97948       6.65152       2.83050      -1.87614      -2.66709     -0.419067      0.575667     0.0729681     0.0693462    -0.0136795      0.119393    -0.0117389    0.00556599   -0.00660890  -0.000864945       4.62034       5.45723       5.27575       4.83417       4.39770       3.60961       2.93286       2.18771       1.38257      0.830632      0.475826      0.252320      0.131037     0.0624740     0.0255223    0.00894934    0.00312318   0.000955520
  10  16 2855.6952    3.3330  0.8169 12.1419 -0.0003  0.0276   0.0926   0.0656    0.1356   0.0000   447.9812      -3.81521       9.06063      -4.63218       2.19572      -4.23723     -0.324589      0.726779      -1.56874     -0.393959      0.135288      0.114540     0.0662333   -0.00452665     0.0454249    -0.0145971   -0.00211664    0.00201469       4.49228       5.77460       5.70228       4.95444       4.38623       3.75243       2.82741       2.12274       1.32686      0.811161      0.467244      0.241480      0.127113     0.0581301     0.0264320    0.00965900    0.00350450    0.00105932
  10  17 2994.4887    3.9176  0.8971 12.5350 -0.0033  0.0304   0.1049   0.0678    0.1433   0.0000   433.7541     -0.443399       17.0697      -7.79746       1.47947      -1.17658       3.67208      -3.63609      -4.11369      0.624884      0.118720     -0.351445      0.253452   -0.00960415    0.00779926   -0.00449156   -0.00277274  -0.000172085       4.36704       5.86792       5.46528       5.33079       4.65599       3.84063       2.83509       2.19376       1.40832      0.891338      0.531496      0.283388      0.154787     0.0672432     0.0307199     0.0104879    0.00394195    0.00115359
  10  18 3132.9124    4.3063  0.7958 12.9231 -0.0056  0.0304   0.1344   0.0707    0.1372   0.0000   431.0083       2.99675       17.2095      -7.90000       2.57117       4.35226       4.42889     -0.641160      -3.04844     -0.770682     -0.706372     -0.301902    -0.0790912     0.0988568     0.0520063    0.00102080   -0.00411076  -7.03795e-05       5.52765       5.85520       5.12362       5.77687       5.78997       4.31006       2.77746       1.86918       1.59259       1.13304      0.688396      0.357038      0.170994     0.0624002     0.0271863    0.00887684    0.00303362   0.000921375
  10  19 3271.3699    4.0354  1.2524 12.6660 -0.0020  0.0351   0.0983   0.0908    0.1559   0.0000   438.3484       18.2268       22.8061      -2.19441      -2.34982      -8.72047      -4.46124      -3.57453       2.89593      -1.08029     0.0350769      0.407104     -0.414809    -0.0122216     0.0660653   -0.00313022  -0.000547879   0.000250047       5.94920       7.20968       7.43192       6.73695       5.91077       4.76116       3.59930       2.46241       1.66846       1.10194      0.632224      0.335402      0.174651     0.0754279     0.0357852     0.0130789    0.00436251    0.00125748
  10  20 3410.0265    3.3899  1.9877 12.2880  0.0011  0.0462   0.0667   0.1211    0.0955   0.0000   442.2962       2.63376       12.0920      -3.26888       5.03571      -10.6682      -8.81940      -2.60612       5.22784    -0.0448073     -0.398086     -0.382265     -0.306510      0.121401    -0.0103099    0.00418905    0.00958518   0.000554673       7.03884       8.84053       8.51595       8.41931       7.40409       6.23309       4.40374       3.30669       2.24904       1.45741      0.844953      0.481344      0.223466      0.111090     0.0422791     0.0178188    0.00595049    0.00177708
  10  21 3549.1303    2.7431  2.6813 12.1705 -0.0053  0.0583   0.0504   0.1557    0.0707   0.0000   431.3552     -0.523848       13.6203      -11.5646       5.76892      -14.6742      -3.59413     -0.641026      -4.29752      -1.79170       1.64083      0.806215     -0.411533      0.102490     0.0389607    -0.0320915     0.0102418    0.00318786       9.05680       11.7349       11.3705       10.6539       9.32714       7.69268       6.12696       4.35998       2.91252       1.81868       1.07153      0.577325      0.296175      0.139466     0.0602412     0.0232619    0.00758385    0.00224031
  10  22 3688.2930    2.2743  3.7594 11.6718 -0.0047  0.0719   0.0375   0.1979    0.0635   0.0000   437.8863       18.5067       22.0551      -23.1628      -1.27207       9.92199      -7.45983      -9.25110       3.13913       5.75718     -0.697734     -0.439043      0.486698    -0.0846378     0.0543788     0.0264422   -0.00372506   -0.00192532       10.9580       14.0684       14.0325       13.5419       11.6745       9.33751       7.22038       5.00829       3.62482       2.14911       1.30661      0.736873      0.375869      0.174666     0.0717314     0.0290541    0.00952803    0.00268825
  10  23 3827.6904    1.8766  4.9678 11.3263 -0.0042  0.0898   0.0298   0.2427    0.0608   0.0000   428.6494       30.9611       19.7423      -21.7681       41.2555      -10.4208      -16.0449       3.30121       3.05052      -5.04405     -0.298899      0.555052      0.808211      0.308883     -0.133064    -0.0524499     0.0117915    0.00481899       13.5884       16.8667       16.9842       16.4808       14.1108       11.9905       9.11521       6.64075       4.51074       2.93117       1.76565      0.950445      0.507166      0.226850      0.102711     0.0376351     0.0127375    0.00358659
  10  24 3967.5709    1.6084  6.7501 10.8937  0.0019  0.1102   0.0225   0.3118    0.0548   0.0000   412.6422      -6.76229      -5.96224       28.0887       23.2075      -20.3973      -6.16364      -8.99351     -0.484532      0.280703      -2.07123      -1.36671       1.18441      0.384222    0.00528425     0.0542977    -0.0146137    0.00440202       16.8761       20.3817       20.8592       20.2452       17.5200       14.6284       10.9988       8.36312       5.57120       3.63791       2.18683       1.22138      0.635098      0.296499      0.126520     0.0468766     0.0157701    0.00444348
  10  25 4107.6001    1.3461  7.9398 10.6499 -0.0028  0.1291   0.0189   0.3612    0.0499   0.0000   426.3423       53.8951      -15.4776      -18.6238       7.15663      -6.01350      -33.5903      -13.6076     -0.174948      0.904168      0.712954      -1.27344     -0.398082      0.322568    -0.0633672     0.0241489     0.0103717   -0.00723204       18.9069       23.3458       24.1941       22.9872       20.3128       16.8529       13.2603       9.87353       6.64546       4.19828       2.49260       1.40594      0.733091      0.340876      0.147669     0.0560945     0.0186404    0.00538749
  10  27 4388.0000    0.9053 11.0976 10.3326 -0.0083  0.2020   0.0156   0.5636    0.0421   0.0000   416.5542       1.16789       77.0993       62.6783       10.5706      -22.4990       5.96176       9.14096       12.6661      -2.36737       2.76114       3.20431     -0.881935     -0.101883      0.363490     0.0106119     -0.111876   -0.00223954       30.2121       37.2653       38.7355       37.3721       32.1924       26.7357       20.9369       15.3593       10.3993       6.87790       4.15668       2.30964       1.19646      0.579369      0.247227     0.0938788     0.0302794    0.00851352
  10  28 4528.4586    0.7241 11.7686 10.2289 -0.0033  0.2378   0.0147   0.6694    0.0402   0.0000   438.0888       28.1456      -25.2681      -50.7262       22.5002       13.9104      -21.1552      -18.6215      -24.9690       14.7606       3.76385       1.00476       2.48266     -0.437944     -0.431123     0.0467473     0.0390430    0.00729044       35.9889       43.8242       46.0702       43.3248       38.5384       31.6810       25.1305       18.6921       12.9479       8.06844       5.00215       2.86420       1.49450      0.725481      0.300265      0.113424     0.0367810     0.0101791
  11   9 1915.3984    0.4892  0.4072  9.6493 -0.0017  0.0270   0.0209   0.0508    0.0612   0.0000   438.2548       2.09079       7.51650      -4.75798      0.248203       2.62318      -1.46735     -0.194805       1.80011     -0.429176    -0.0194867     0.0728248   -0.00163191     0.0260962    -0.0212417   0.000766909    -0.0155595    0.00109744       4.50727       4.13713       3.89488       5.06375       4.62931       3.15056       2.34424       2.31444       1.79626      0.976974      0.507956      0.365457      0.243376      0.130869     0.0579576     0.0200685    0.00687068    0.00222709
  11  10 2057.9384    0.6701  0.5837  9.7050 -0.0143  0.0272   0.0232   0.0606    0.0853   0.0000   428.4127      -10.0040       1.42892       3.36034       1.35203      -4.37610       2.74628       1.94676       3.26746      0.150543      0.886828      0.303922     0.0261234     -0.148325    -0.0168112     0.0207167   -0.00386588   -0.00197243       3.64502       4.73839       4.53559       4.15130       3.88521       3.40992       2.59404       2.06539       1.36664      0.918751      0.577280      0.334948      0.162940     0.0946459     0.0389554     0.0194090    0.00678478    0.00268635
  11  11 2199.7907    0.9484  0.7011 10.1968 -0.0017  0.0301   0.0279   0.0581    0.1117   0.0000   433.2727       1.86658       9.59381      -2.96589      0.780879     -0.970252      -6.29633   -0.00552031      -1.10881     -0.626515      0.256639      0.102431    -0.0427838    -0.0629186     0.0434991    0.00108964    0.00989234    0.00264112       3.55186       5.00097       4.87692       4.98342       4.24042       3.39164       3.00152       1.99190       1.57979      0.905476      0.681638      0.368020      0.207132      0.106531     0.0570382     0.0246649    0.00952647    0.00357717
  11  12 2340.0299    1.2446  0.8528 10.7499 -0.0002  0.0290   0.0391   0.0774    0.1555   0.0000   422.4108      -3.30111       13.3934       19.3294       3.70843     -0.846581      -1.59310      0.284976       1.35118      0.356539     0.0440144      0.320067    -0.0718578    -0.0321662      0.134176   -0.00373785    0.00131449   0.000297914       4.43238       5.21878       4.99429       4.86688       4.31512       3.80389       3.07801       2.31724       1.63088       1.05271      0.662351      0.379034      0.204399      0.104403     0.0506726     0.0213318    0.00843149    0.00307686
  11  13 2478.4788    1.6616  1.0026 11.1673 -0.0100  0.0326   0.0454   0.0840    0.1845   0.0000   445.0590    -0.0506200       11.8970      -2.02323      -3.58511      -1.60646      -4.73840      -2.45119       1.69348      -1.04263      -1.32989      0.172941    -0.0459927     -0.107402    -0.0633991    -0.0236073    0.00424303    0.00432422       4.57149       6.07740       6.41873       5.63327       5.34284       3.96554       3.42562       2.45821       1.62075       1.15848      0.698922      0.408043      0.227368      0.119547     0.0566710     0.0271200     0.0102176    0.00358970
  11  14 2616.9719    2.1212  0.8167 11.9941 -0.0092  0.0322   0.0611   0.0746    0.1179   0.0000   432.5635       2.24359       21.2106      -9.89601     -0.695064      -6.30335       1.35668       3.55547     -0.528949     -0.834469     -0.348660      0.105356      0.208722   -0.00305145    -0.0384979    -0.0503859  -0.000530610    0.00328601       3.85565       5.27719       4.88260       5.45216       4.31349       3.87447       3.09760       2.14005       1.56851       1.05247      0.726111      0.407018      0.226693      0.107557     0.0579038     0.0250719     0.0102505    0.00358859
  11  15 2756.1599    2.7820  0.7999 12.2286 -0.0080  0.0289   0.0802   0.0657    0.1159   0.0000   439.3773      -7.24860       11.3399     -0.922564      -7.28362       1.82678       3.75543       3.52008      -2.78356       1.76711      0.969038     -0.249967     0.0863190      0.215607     0.0398387     0.0117654    0.00223058   -0.00446366       3.50763       4.94993       4.73933       4.73829       4.19141       3.56519       2.87192       2.26118       1.60480      0.976844      0.659127      0.324638      0.226825      0.110036     0.0486468     0.0245059    0.00889818    0.00318879
  11  16 2895.4295    3.6384  0.7289 12.5845 -0.0087  0.0242   0.1042   0.0618    0.1226   0.0000   442.1041      -2.21678       5.98390      -3.57618       2.03577      -3.54785      0.866997      -4.44009      -2.76882     -0.224874     0.0823997     -0.314537     0.0249838     0.0255488    -0.0138354     0.0141731     0.0129784    0.00276867       3.57585       4.42172       4.20575       4.00933       3.63010       3.20471       2.50214       2.07080       1.39762      0.892085      0.526356      0.308259      0.180613     0.0842989     0.0458524     0.0161259    0.00757267    0.00244944
  11  17 3034.5145    3.9873  1.1123 12.4830  0.0003  0.0294   0.0966   0.0871    0.1600   0.0000   441.7750      0.569122       9.63861      -4.21397     -0.746671     -0.274929     -0.448077      0.332634      -2.26483      0.738671     0.0433524     -0.317564    -0.0390273     0.0726119   -0.00333471     0.0289201    0.00560648    0.00530723       4.42254       5.34177       5.51327       5.52159       4.79828       3.82051       3.01444       2.16853       1.54953       1.03346      0.658978      0.379942      0.221489      0.106058     0.0538945     0.0215407    0.00963695    0.00320397
  11  18 3173.4631    4.2309  1.0433 12.6028 -0.0040  0.0311   0.1044   0.0726    0.1710   0.0000   443.6728      -1.76176       9.18765      0.644088       4.57059      -2.61660       1.07198     -0.972975      0.439575     -0.279734      0.153525      0.410535     -0.219780    -0.0581997    -0.0119065    -0.0111760    -0.0234754    0.00387918       4.52156       5.34132       5.15942       5.15089       4.90575       3.97650       3.15512       2.23766       1.59328       1.13915      0.734667      0.434683      0.234599      0.114053     0.0551109     0.0231299    0.00957599    0.00317725
  11  19 3312.4107    3.8609  1.3682 12.5553 -0.0056  0.0357   0.0847   0.0901    0.1335   0.0000   435.5822       3.14524       4.43227      -5.59920      -8.68134      -6.63416      -2.76252      -5.78020       2.55337       1.01085      0.176456      0.305662      0.120370     -0.108332     0.0257623    -0.0325587     0.0140485    0.00156645       5.12136       6.19455       5.85950       6.17129       5.49056       4.66195       3.44389       2.71551       1.85244       1.32185      0.805334      0.497759      0.270368      0.138198     0.0644840     0.0274151     0.0107796    0.00377301
  11  20 3451.6491    3.2469  2.1614 12.0291 -0.0017  0.0456   0.0577   0.1175    0.0921   0.0000   441.4887      -3.18114       4.61727      -5.79838       26.7494      -3.79468      -6.77179      0.154650       1.46106      0.623335       1.39106      0.410329     -0.202212    -0.0238135    0.00292118     0.0449292    -0.0117940   -0.00474332       6.39940       7.90914       7.78549       7.77919       7.00873       6.04132       4.61782       3.46407       2.42286       1.64999       1.08606      0.638730      0.331077      0.168051     0.0847890     0.0352258     0.0140084    0.00513535
  11  21 3591.1876    2.5743  3.0317 11.8889 -0.0056  0.0562   0.0423   0.1617    0.0645   0.0000   444.3561       21.4436       1.91800      -9.09731      -5.93186       7.51680      -11.8315      -3.25679       2.99264       1.31890      0.239346     -0.286653      0.648894      0.282195     -0.124401    -0.0533077    -0.0210449     0.0155165       7.76005       9.84746       9.75014       9.34631       8.62174       7.24274       5.84079       4.43163       3.10438       2.08506       1.30144      0.753601      0.428414      0.224493     0.0985314     0.0479219     0.0174220    0.00656065
  11  22 3730.9667    2.1403  4.1577 11.5390 -0.0006  0.0714   0.0329   0.1981    0.0574   0.0000   446.9980       3.94544       16.3138      -16.5230       16.3137      -2.37536      -3.01526       7.63640       9.57626       1.10261      -2.52458      0.659333     -0.694087     -0.421953      0.263246   -0.00515952  -0.000270547   -0.00803992       10.2191       12.4675       12.8903       12.2860       10.6561       9.33073       7.62987       5.62164       4.08618       2.62946       1.62861      0.953105      0.536167      0.272869      0.131922     0.0579186     0.0237982    0.00871462
  11  23 3870.8009    1.8253  5.2703 11.1950 -0.0021  0.0861   0.0266   0.2383    0.0556   0.0000   438.4951      -5.52162      -21.4554       20.6973       4.06750      -9.88037       1.03268       5.93909       2.09095     -0.283812      -1.29969      0.435411     -0.478885      0.413730      0.171672    -0.0216296     0.0190958    -0.0133247       11.9142       15.0225       15.2800       15.1879       13.3699       11.2546       8.73407       6.75185       4.79120       3.10661       2.04954       1.14277      0.686658      0.342278      0.162878     0.0732552     0.0280703     0.0100400
  11  24 4010.5598    1.5485  7.4237 10.7885 -0.0058  0.1123   0.0201   0.3144    0.0514   0.0000   408.4339     -0.116658      -12.4204      -46.0069       1.71430       11.9951     -0.872393      -24.4791      -1.85016      -2.06986       6.48330      -5.20359      0.464679       1.45415      0.554650     -0.125925    -0.0143185    -0.0150856       14.9085       19.6192       19.6598       19.1318       17.3400       14.4438       11.5758       8.75632       6.32746       4.17850       2.69350       1.60556      0.900832      0.468383      0.227514     0.0988361     0.0376020     0.0139707
  11  25 4151.2547    1.2056  8.1465 10.7330 -0.0061  0.1378   0.0179   0.3801    0.0447   0.0000   430.2697       15.0951       18.0016       51.2088      -19.0659      -50.8048       10.9105      -16.1061       2.82907       13.8013      -1.95852      -2.94294     -0.216486       1.01500     -0.753421      0.194681    -0.0609288    -0.0248439       18.3251       23.9988       24.0920       23.9573       21.6447       17.6029       14.3073       10.5865       8.01894       5.04369       3.32965       1.93657       1.13607      0.583620      0.278881      0.121408     0.0459421     0.0171026
  11  26 4291.7554    1.0255 10.6009 10.4786 -0.0061  0.1714   0.0156   0.4924    0.0413   0.0000   455.9491       51.6450      -47.7129      -59.0611       42.5831       4.74571      -8.36716       5.75305       5.91872     -0.853789       3.19778       1.35812      -2.40037     -0.275080      0.937709     0.0444422     -0.108933    -0.0393723       23.0833       29.2641       30.2551       29.0051       26.4654       22.0391       18.1702       13.4410       9.79402       6.54140       4.18254       2.53347       1.37845      0.752811      0.343677      0.161109     0.0593876     0.0224745
  11  28 4573.5881    0.7047 15.1812 10.2533 -0.0096  0.2953   0.0130   0.8307    0.0349   0.0000   453.2616      -51.2109      -29.8722       42.0364      0.498955       11.5602       75.3685      -7.98891       5.64874       5.56719      0.988050       2.43969      -4.14771      -1.05443      -1.60143      0.427495     -0.182141   -0.00285585       41.6052       51.4568       53.4526       51.7348       46.3766       39.5628       31.5303       24.0247       17.1300       11.8194       7.61771       4.70755       2.53393       1.45000      0.638288      0.317760      0.107991     0.0418705
  12   8 1805.7901    0.3784  0.2521  9.5379 -0.0129  0.0206   0.0207   0.0378    0.0472   0.0000   436.0832      -1.90232       17.9052      0.607145      -3.34410     -0.195121      -2.45648       4.25984      0.522836     -0.361521     -0.827988    -0.0969822      0.308563     0.0749515    -0.0727296     0.0395854    0.00339733   0.000617848       2.63490       2.90082       3.07774       3.32734       2.90993       2.12217       2.08493       1.59125       1.00293      0.576186      0.485022      0.338401      0.175166     0.0928126     0.0439874     0.0253915     0.0139104    0.00530987
  12   9 1949.9651    0.5452  0.4348  9.5128 -0.0061  0.0206   0.0203   0.0467    0.0625   0.0000   437.0862      -8.52174       6.01048      -5.07775       1.28795      -6.48925     -0.173371      0.291676     -0.445058    -0.0181004     -0.297613    -0.0206393     -0.232109    -0.0290588      0.166074    0.00177689   -0.00928242    0.00902055       2.74353       3.30328       3.46828       3.45848       3.04629       2.52124       1.93792       1.56669       1.18562      0.797972      0.466677      0.294305      0.185661      0.108867     0.0619621     0.0263075     0.0126213    0.00488458
  12  11 2235.8667    0.9730  0.7152 10.3340 -0.0045  0.0253   0.0280   0.0610    0.0900   0.0000   435.8387      -2.29060       13.7465       3.40889     -0.133436     -0.463600     -0.144812       1.80691     -0.271132     -0.199073      0.940780     -0.564853     0.0175828    -0.0314119    0.00935120    -0.0398031     0.0155057   -0.00333419       3.67172       4.85657       4.97093       4.92941       4.19809       3.41619       2.68102       1.99171       1.40769      0.954233      0.633164      0.382273      0.229399      0.128157     0.0652949     0.0323654     0.0140820    0.00616492
  12  12 2376.2935    1.4308  0.8953 10.5868 -0.0011  0.0285   0.0371   0.0711    0.1629   0.0000   435.0298       2.07230       16.7363       7.08469      -2.92696       1.18249      -5.34326      -2.21646       1.63359       1.02304     -0.368220     -0.104926     0.0300412    0.00330771    -0.0577752     0.0779711    -0.0121675    -0.0106845       3.67140       4.70115       4.34076       4.70056       4.41077       3.53220       2.81307       2.19109       1.61653       1.11443      0.755254      0.480932      0.283623      0.159848     0.0790915     0.0383648     0.0183018    0.00642648
  12  13 2515.4434    1.8450  0.8929 11.3618 -0.0121  0.0287   0.0528   0.0760    0.1734   0.0000   436.5624      -5.03389       10.2917      0.568814    -0.0353936       3.34104     -0.849824      -3.77747      0.337208     -0.806509     0.0597143      0.972353      0.120796    -0.0280588     0.0820058    -0.0280241    -0.0208977    -0.0220992       3.46168       4.70068       4.67059       4.48310       4.06206       3.60104       2.79634       2.20545       1.62290       1.07183      0.720620      0.478333      0.249018      0.145038     0.0734555     0.0366077     0.0159337    0.00666069
  12  14 2654.5912    2.4644  0.8909 11.8600 -0.0116  0.0288   0.0686   0.0729    0.1824   0.0000   436.2926      -3.31573       7.27991       3.29270       7.42931      -10.7145      -5.33319     0.0643796     -0.899267     -0.374763     -0.205238      -1.07082     -0.357032      0.236385      0.140542     0.0604246     0.0309088    0.00336722       3.62574       4.45900       4.60754       4.33889       4.22240       3.64380       2.78995       2.20911       1.54506       1.08677      0.799706      0.483697      0.291054      0.142505     0.0807801     0.0362344     0.0180128    0.00659112
  12  15 2794.4778    2.9719  0.7909 12.2966 -0.0038  0.0247   0.0781   0.0603    0.1383   0.0000   442.2779       6.12337       15.8047      -6.77263      -3.26952       1.08311       1.77530      -1.21505      -1.09502    -0.0334410     -0.120368      0.458584     -0.300751      0.133492     0.0475482     0.0401531    0.00980330   -0.00395438       3.24074       4.02769       4.01410       3.99887       3.76512       3.09838       2.49737       1.83139       1.41824      0.990256      0.624937      0.406822      0.238856      0.138135     0.0692997     0.0321691     0.0143655    0.00576535
  12  16 2934.3660    3.5915  0.8268 12.8126 -0.0059  0.0261   0.0974   0.0665    0.1116   0.0000   440.8972       1.72138       5.19967      -7.14583      0.379091       2.08537       2.13937       2.06163      0.336857      -1.18334     -0.493780     -0.267087     -0.101033      0.269593      0.157404    0.00406417    0.00226990   -0.00115323       3.09620       4.34711       4.10303       4.08221       3.79111       3.05561       2.69415       1.90282       1.47199      0.986821      0.645883      0.421208      0.231358      0.138260     0.0659058     0.0354508     0.0139875    0.00623974
  12  17 3073.8468    4.2958  0.8779 13.0582  0.0023  0.0259   0.1091   0.0681    0.1119   0.0000   434.2853      -2.19458       19.0199      -5.92170      0.148256       1.20741      -3.59917     -0.381275     -0.159166      0.431276    -0.0218117      0.239838      0.259608     -0.132831    -0.0215334     0.0594493   -0.00105401    0.00391133       3.39380       3.93742       4.09539       4.12610       3.93180       3.06135       2.58774       1.96339       1.51001       1.01378      0.650435      0.423650      0.252931      0.144036     0.0768407     0.0368354     0.0164385    0.00642767
  12  18 3213.2141    4.0268  1.1254 12.9985 -0.0050  0.0315   0.0981   0.0821    0.1316   0.0000   444.8081       11.2471       4.62865      -2.59085      -3.15725      -4.14608       1.66355       1.50040      -3.53380     -0.881919       1.18201     -0.695377      0.118457      0.253239      0.146024     0.0755535    -0.0109726    0.00468630       3.98921       5.18685       5.18397       5.30395       4.61102       3.79455       3.26771       2.40598       1.75449       1.24518      0.771816      0.521573      0.278557      0.172241     0.0823150     0.0447358     0.0184840    0.00843459
  12  19 3352.6752    3.6496  1.6057 12.4109 -0.0039  0.0367   0.0726   0.0966    0.1063   0.0000   426.6447       2.84000       14.4163      -11.8105       9.10261      -3.71226      -3.12248      -3.20191      -1.55648     -0.285855       1.12544     -0.499494      0.512288     0.0834950     -0.143411     0.0719202     0.0235884     0.0103424       4.82624       5.83224       5.97068       5.99530       5.47037       4.66719       3.74493       2.73874       1.98080       1.52139      0.975031      0.621271      0.361089      0.211523      0.101463     0.0481378     0.0221926    0.00983940
  12  20 3492.3534    2.9992  2.4617 11.8377 -0.0027  0.0456   0.0494   0.1219    0.0831   0.0000   435.7557       3.98050       3.47018       3.25979      -14.5524      -15.1398      0.584896      -4.47099       1.40347      -1.81581      0.391662      0.110917     -0.969411     -0.299623      0.115756     0.0114378    -0.0457788    -0.0258438       5.98701       7.46140       7.96486       7.73194       6.98084       5.80085       4.71329       3.50520       2.63290       1.78131       1.19510      0.754925      0.447237      0.246871      0.130397     0.0646175     0.0284816     0.0118822
  12  21 3632.3842    2.5279  3.3325 11.5758 -0.0015  0.0594   0.0382   0.1438    0.0649   0.0000   441.4907       7.97498       20.0038      -2.71260       2.51797      -18.7972      -3.62870       7.04232      0.417594       2.42203      -1.70471       1.96747       1.30048    -0.0705975     0.0947401     -0.173816     0.0335729    -0.0444504       7.55071       9.96977       9.33540       9.78955       8.61843       7.80687       6.20254       4.82321       3.45168       2.48853       1.63509       1.02870      0.602722      0.322932      0.166138     0.0816013     0.0346051     0.0150548
  12  22 3772.5149    2.0519  4.8325 11.3260 -0.0037  0.0738   0.0282   0.2025    0.0531   0.0000   439.3775       7.58233       1.87137      -10.1465      -13.4748      -3.75114       15.7339      0.941876      -5.40028      -3.97498       2.26991       2.02219      0.309585     -0.259644     -0.353410     0.0476919   -0.00320997     0.0112891       9.24534       11.7201       12.3178       12.1647       10.5496       9.68757       7.46487       6.02150       4.33038       3.04661       1.98550       1.28144      0.723555      0.419905      0.213757      0.105762     0.0469514     0.0196872
  12  25 4194.0378    1.1479  9.4623 10.5471 -0.0036  0.1399   0.0162   0.3992    0.0446   0.0000   451.9213      -16.1375      -18.5183       21.9206      -11.0860      -12.4241      -13.5314      -2.78270       2.45035       10.2427       4.85202      -4.72782      -2.30410       1.78821     0.0183671     -0.316450    -0.0394269     0.0751363       17.8410       22.5486       23.5016       22.4896       20.8924       17.8913       14.8688       11.6701       8.61081       6.07913       3.98078       2.54502       1.49112      0.864864      0.445806      0.219554     0.0966581     0.0399985
  12  26 4335.2261    0.9467 11.1725 10.4714 -0.0094  0.1754   0.0147   0.5241    0.0380   0.0000   459.9575       24.8968       5.14566      -11.3656       62.8474       19.0410      -72.2665      -8.37938       7.28593       12.2139       2.70509      -5.10047      -2.02896       3.55225     -0.490703     -0.200182   -0.00151888     0.0128256       21.9685       27.6158       30.2551       27.8704       26.3185       22.4501       18.2586       14.5296       10.6105       7.61128       4.97217       3.17255       1.95473       1.07575      0.587864      0.289579      0.121484     0.0519519
  13   7 1692.3493    0.2435  0.2485  9.3714 -0.0116  0.0253   0.0143   0.0389    0.0387   0.0000   437.2835      -1.79107       15.4213      -2.39312      -4.61881      -1.18344      -1.01425     0.0588878       2.30643      -1.83059     -0.535956     -0.558306      0.306027     0.0140645     0.0142468    -0.0571689   0.000175785    -0.0102962       3.24011       4.22564       4.47865       4.48111       3.80498       3.08385       2.43161       1.95972       1.19650      0.991348      0.582194      0.419786      0.233467      0.143120     0.0747445     0.0458655     0.0203018    0.00910902
  13   8 1838.6297    0.4067  0.2402  9.5695 -0.0022  0.0162   0.0204   0.0362    0.0461   0.0000   431.7351      -2.53329       15.7550      -1.11384      -1.19360     -0.787073      -1.27730     -0.937345     -0.140795     -0.323417      0.727963     -0.253142     -0.173926     -0.264577    -0.0228785   -0.00864838     0.0327181    0.00780417       2.10567       2.84335       2.99448       3.16584       2.74658       2.27459       1.65055       1.29105      0.950605      0.660644      0.401395      0.339705      0.196842      0.111064     0.0513530     0.0367169     0.0197728    0.00762721
  13   9 1983.8088    0.5820  0.4724  9.6558  0.0009  0.0200   0.0199   0.0485    0.0628   0.0000   435.3090      -5.85514       10.0581    -0.0517721      -6.17238       1.77219    -0.0415004      0.537293      -2.10277     -0.229015    -0.0765053     -0.328368      0.103638     -0.125739     0.0662648     0.0336270     0.0229293   0.000331183       2.57405       3.08519       3.26158       3.17070       2.96568       2.58973       2.11774       1.58754       1.05080      0.840221      0.593869      0.406425      0.238609      0.144208     0.0746859     0.0371150     0.0177597    0.00903901
  13  10 2128.4778    0.8279  0.5999  9.8670 -0.0005  0.0267   0.0243   0.0478    0.0836   0.0000   442.8206       3.01168       8.65676      -5.37728     -0.962004       1.72258     -0.492607      0.565613      -1.23460      0.679211      0.164768      0.566821      0.232559    -0.0253862    -0.0336475    -0.0159875    0.00121985   -0.00105496       3.30079       4.50629       4.48640       4.80279       3.93707       3.53966       2.59890       2.08328       1.55364       1.06198      0.679591      0.501464      0.288699      0.156845     0.0922946     0.0488713     0.0241972     0.0105839
  13  11 2271.1069    1.1242  0.7910 10.2522 -0.0074  0.0241   0.0296   0.0618    0.1021   0.0000   447.8604      -6.24056       9.59072     -0.817226      -1.62172       1.53175      -4.27005       2.70052       2.04495       1.23835    -0.0348025     -0.489517     -0.229593      0.262357     0.0498561     0.0324551    -0.0240540   -0.00478106       2.77687       3.68090       3.57748       3.67004       3.32825       2.95245       2.39707       1.95114       1.43939       1.04452      0.713700      0.448419      0.289582      0.161096     0.0934247     0.0478018     0.0226142     0.0115430
  13  12 2411.8606    1.5048  0.9010 10.6866 -0.0059  0.0274   0.0380   0.0677    0.1316   0.0000   437.3168       5.20922       11.7546     -0.928672       3.62482      -2.56050      -2.08394       1.65591       1.89224     0.0216815       1.10357      0.976263      0.741333     -0.117408     0.0321638     0.0458086    -0.0249724    0.00789252       3.76327       4.48078       4.55758       3.95154       3.63405       3.50357       3.08277       2.55815       2.01251       1.34678      0.928197      0.533988      0.330908      0.188358     0.0971034     0.0520459     0.0244457     0.0111730
  13  13 2551.7144    2.0367  0.9382 10.6103  0.0019  0.0270   0.0470   0.0667    0.2506   0.0000   443.2565      0.734381       17.8133      -4.10239     -0.275611      -6.53767      -2.50529      -1.03005     0.0910288     -0.661157     -0.881503      0.567419    -0.0924759      0.307053      0.238784    -0.0160507   -0.00330240   -0.00488051       3.06906       3.82883       4.10993       4.03840       3.61552       3.08828       2.64600       2.18157       1.58531       1.12067      0.816159      0.466207      0.313856      0.172834      0.104217     0.0549701     0.0253906     0.0123848
  13  14 2691.6743    2.6214  0.8836 11.9585 -0.0023  0.0254   0.0695   0.0695    0.1726   0.0000   437.2583       2.18175       10.0558       10.0519       6.42254      -4.65971      0.574383      -2.48592     -0.240465      -2.02109      0.642084     -0.648323     -0.361026    -0.0867737    -0.0451815     0.0237911     0.0296104     0.0102312       3.09030       3.88195       4.08992       4.17876       3.66969       3.15070       2.60496       2.03471       1.51886       1.17131      0.726581      0.484075      0.276087      0.196894      0.103225     0.0562755     0.0255614     0.0121538
  13  15 2832.1611    3.4080  0.7985 12.2006 -0.0035  0.0244   0.0869   0.0583    0.1941   0.0000   441.5431     -0.659552       12.2901      -3.90665       4.24207       2.56473     -0.449638      -2.23055     -0.974152      0.230098      0.103326     -0.400302      0.343888      0.136171     0.0241764     0.0497998    -0.0146529   -0.00136686       3.08287       3.69712       3.74176       3.95945       3.78352       3.10825       2.41072       1.87463       1.44434       1.07083      0.727752      0.456761      0.296408      0.186433      0.103742     0.0533305     0.0254591     0.0113478
  13  16 2972.6125    3.8901  0.8559 12.9795 -0.0051  0.0255   0.0965   0.0619    0.1280   0.0000   441.5750       2.72902       7.93839      0.434535     -0.369699      -4.93313       2.39983      -3.62726      0.291272       1.47564     -0.180670     -0.206540      0.320624    0.00842371     -0.193500    -0.0613092    0.00208458    0.00261579       2.98758       3.86505       4.08550       3.72844       3.61576       3.05832       2.69905       2.18556       1.61398       1.11912      0.780849      0.499714      0.299919      0.176551     0.0919909     0.0519941     0.0244991     0.0120605
  13  17 3112.4540    4.1431  0.9305 12.8790 -0.0027  0.0262   0.1009   0.0666    0.1281   0.0000   440.0878       3.99454       3.01260     -0.138150      -5.31921      -6.07605     -0.228194       2.45098     -0.533381     -0.911872      0.176108       1.11225    0.00775450     0.0280112     0.0913235    -0.0811361    0.00797455    0.00424222       3.25204       3.79822       3.94762       3.88027       3.76188       3.13427       2.75150       2.18154       1.50704       1.09789      0.818805      0.543674      0.332232      0.190772     0.0971530     0.0548896     0.0273505     0.0120330
  13  18 3252.2664    3.9876  1.2288 12.7205 -0.0002  0.0306   0.0874   0.0822    0.1447   0.0000   431.7955       10.1203       11.8079      -10.7141       8.10739      -1.92543      -3.66379      0.656594     -0.552056     -0.688736       1.21887     -0.405292     -0.566909      0.212392      0.169399   -0.00525083    -0.0552618     0.0268810       3.70123       4.70704       4.77033       4.73920       4.22975       3.88391       3.23804       2.62761       1.95016       1.39341      0.945459      0.623705      0.382041      0.213016      0.118485     0.0622518     0.0322403     0.0138339
  13  19 3392.3883    3.3963  1.8990 12.3398 -0.0028  0.0397   0.0617   0.1031    0.0893   0.0000   429.1447      -1.36194       11.3593       5.27964       1.26608      -3.86325      -3.30559     -0.599599       1.19261      -1.33243      -2.38120      0.198627     -0.887635      0.246756     0.0341259    0.00437626    -0.0224303   0.000317432       4.57440       5.96975       6.23423       6.07569       5.73197       4.81307       4.17617       3.19396       2.43917       1.73913       1.24189      0.749354      0.504142      0.275285      0.161730     0.0814890     0.0388192     0.0186703
  13  20 3532.5419    2.8184  2.4057 12.0347  0.0007  0.0463   0.0463   0.1232    0.0702   0.0000   441.3363       6.11208       8.55511      -6.40843      -12.6410      -3.44021      -8.06588      -7.10355     -0.662906      0.787847     -0.664137      -1.48878     -0.234204      0.752330     -0.405274     -0.188521     0.0171503    0.00847160       5.63770       7.41029       7.18053       7.18821       6.39724       5.84283       4.84694       4.08124       3.02897       2.14870       1.44257      0.935815      0.565384      0.329126      0.181886     0.0950092     0.0467660     0.0215965
  13  21 3673.1677    2.3098  3.8974 11.4594 -0.0004  0.0612   0.0319   0.1668    0.0562   0.0000   453.3781       6.00540      -21.2064      -4.71589       4.25031       1.41587      -10.3076      -4.36201       7.20137      -5.79455       1.38984       2.18790      0.277049      0.380743    -0.0572911     -0.215184     -0.159009      0.108094       7.10227       9.43428       9.69091       9.40763       8.85836       7.51779       6.55577       4.99203       3.91977       2.72927       1.92019       1.22349      0.776176      0.448216      0.244400      0.132323     0.0617960     0.0285905
  13  22 3813.8275    1.9440  5.3068 11.1875 -0.0007  0.0742   0.0247   0.2069    0.0490   0.0000   454.0677      0.344785      -19.5101      -5.71203       12.1865       2.08011      -6.71617      -10.1941       2.82646      -1.65168      -3.12672       1.02580      0.218777     -0.109885     -0.145762     0.0800218     0.0204994    -0.0322414       8.81363       11.3569       11.8020       11.5454       10.5580       9.25737       7.83130       6.27754       4.73881       3.39746       2.34702       1.52756      0.942924      0.564605      0.311208      0.166455     0.0787523     0.0368874
  13  23 3954.4505    1.5780  6.8126 10.9222 -0.0025  0.0966   0.0205   0.2605    0.0484   0.0000   453.3862      -13.6233       28.4600       5.10304      -18.5078      -7.70461       3.97030      -10.6058      -9.01767       8.34161       8.65792      0.218946      0.211046       1.12814     -0.405287     0.0524324      0.348898     0.0557240       11.0499       14.6770       15.1449       15.1193       13.4373       12.3223       10.0321       7.99509       6.14128       4.39785       3.07455       2.02915       1.26577      0.753963      0.417840      0.223715      0.103773     0.0487421
  13  24 4095.3077    1.2915  7.9705 10.7666 -0.0036  0.1155   0.0175   0.3266    0.0436   0.0000   459.6959       16.5720      -2.92613       10.0572      -13.4259      -7.69530       10.9020      -14.3916      -10.6586      -3.48468      0.628560       5.68137      -3.98987      -1.36832      0.619383      0.624367     0.0897504     0.0503061       13.1777       16.9096       18.1864       17.9971       16.6523       14.2394       12.2296       9.37145       7.13411       5.25950       3.66132       2.40229       1.52042      0.907506      0.507137      0.267651      0.126960     0.0599366
  13  25 4236.4912    1.0838  9.7615 10.5744 -0.0038  0.1417   0.0152   0.4055    0.0395   0.0000   378.1276       26.0712       26.9674      -5.95358       1.45782      -3.93107       1.05619      -12.4974     -0.132584       15.2706      -2.10815      -3.79999     -0.935048      0.681429      0.358337     -0.667162      0.220005      0.248757       16.2493       21.3065       22.1435       21.8105       20.0189       17.9880       14.8696       11.9492       9.05793       6.61974       4.56250       3.05379       1.88891       1.12943      0.655760      0.330182      0.158116     0.0752120
  14   7 1723.5254    0.2961  0.2396  9.4496 -0.0151  0.0201   0.0143   0.0365    0.0397   0.0000   437.0433      -1.00356       13.0677       3.17729      0.219170      -1.37556     0.0483506       2.58359      0.478911     -0.855420     -0.128036     -0.312311     -0.103628     0.0659273    -0.0104206     0.0220377    -0.0205603     0.0174760       1.88696       2.57841       2.88204       2.53680       2.71695       2.02210       1.95837       1.53300       1.18596      0.886121      0.540053      0.408689      0.235970      0.148542     0.0872807     0.0452198     0.0267415     0.0138706
  14   8 1870.8228    0.4755  0.3750  9.5190 -0.0058  0.0243   0.0194   0.0447    0.0529   0.0000   437.2870      -3.20240       11.3621       5.89264      -1.19028      -2.31303      0.200580      -2.62791     -0.162697      0.319725     -0.251720      0.241953      0.371181     0.0582493    -0.0364190    -0.0544736    0.00876220    0.00723062       2.38919       2.86034       3.51980       3.23725       2.50442       2.74922       2.26800       1.79478       1.26652       1.43971      0.764709      0.552387      0.453249      0.164240      0.155239     0.0740401     0.0284179     0.0187112
  14   9 2017.0235    0.6589  0.5144  9.7287 -0.0057  0.0206   0.0210   0.0485    0.0669   0.0000   438.5539     -0.855865       14.0909     -0.498479      0.404913       6.09978      0.197561      -2.97194      0.302773     -0.933361     -0.573454      0.651390      0.434284     0.0907074      0.163167    -0.0208302     0.0377379    0.00171230       2.18251       2.92666       2.68277       3.13403       2.65381       2.51745       1.89303       1.62945       1.28870      0.945112      0.656850      0.410870      0.266199      0.169647      0.103391     0.0605562     0.0311644     0.0144365
  14  10 2162.5235    0.8239  0.6548 10.0893 -0.0092  0.0242   0.0232   0.0555    0.0785   0.0000   436.6762      0.819649       12.8162      -3.47123      0.566347      -2.32439       1.64236    -0.0911627      -2.58690      -1.15021      0.647153      0.203800    -0.0947986      0.102691     -0.122318     0.0802391     0.0214973    -0.0233041       2.56927       3.29274       3.25368       3.50532       3.23057       2.88641       2.23110       1.83256       1.55235       1.02314      0.766132      0.494943      0.348013      0.194036      0.129066     0.0666619     0.0366206     0.0178898
  14  11 2305.7376    1.2271  0.7736 10.3905 -0.0027  0.0249   0.0306   0.0565    0.0919   0.0000   440.2902      0.920368       9.86805      -4.08368      0.514687      -3.68352      -1.14835      0.186922      -2.44634      0.489330     -0.848172      0.739953    0.00809486     -0.116087     -0.109313    -0.0996603    -0.0534220     0.0269329       2.93409       4.12091       4.15152       4.39759       3.87006       3.25062       2.65807       2.03022       1.50832       1.13399      0.748183      0.510227      0.327164      0.198727      0.118421     0.0644284     0.0366083     0.0173777
  14  12 2446.7324    1.6641  0.9318 10.8940 -0.0020  0.0266   0.0387   0.0664    0.1169   0.0000   437.4332      0.931113       12.5136       3.76841     -0.763639       6.35960     -0.836829       1.50927      -2.67462      0.479722       1.02262      0.579109     -0.361705      0.423376    -0.0289025    -0.0931599    0.00645285     0.0209796       2.91340       3.70380       3.78483       3.73762       3.61172       3.11774       2.61760       2.15591       1.67095       1.29110      0.895620      0.546723      0.381167      0.222861      0.140455     0.0751332     0.0405490     0.0199739
  14  13 2587.3390    2.0918  0.9556 11.3790  0.0024  0.0249   0.0486   0.0661    0.1249   0.0000   439.3399      -1.44595       11.4866      -2.68534      -4.59390      -2.25832      -6.19435     -0.270335       2.16584      -1.04268     -0.158753      0.475897     0.0535536     -0.115109     0.0316285     0.0561426     0.0252021    0.00194941       2.91784       3.61426       3.77304       3.64104       3.40067       2.98260       2.68469       2.16538       1.70646       1.23404      0.838780      0.595599      0.372996      0.216057      0.133630     0.0711983     0.0379854     0.0193129
  14  14 2728.2132    2.6915  0.8682 12.0457 -0.0061  0.0292   0.0665   0.0634    0.1464   0.0000   439.2611      -4.53891       8.16492      -1.44059       1.52957      -4.39974       1.42384       2.25707      0.747910      -2.08355       1.17581      0.636646    -0.0722202     -0.245541     0.0372091     0.0696034     0.0374533    0.00625760       3.99492       5.13168       4.77920       3.89897       3.29193       3.52183       3.50338       3.22634       2.56701       1.84954       1.22773      0.752094      0.427126      0.249649      0.126091     0.0701074     0.0365289     0.0171634
  14  15 2869.2027    3.4015  0.9279 12.3898  0.0014  0.0346   0.0864   0.0677    0.1907   0.0000   437.7961     -0.348955       5.64779      -2.77699       5.38165     -0.406937      -4.71546      0.231481      -2.16016      -1.95892     -0.955865     0.0772780     0.0988119      0.248205      0.198721   -0.00206876    0.00659147     0.0103081       5.02320       4.95740       3.82043       5.25463       6.21939       4.91392       2.90610       2.44620       2.50909       2.03672       1.28291      0.675788      0.418985      0.349315      0.241172      0.137053     0.0788313     0.0358581
  14  16 3010.1340    4.0134  0.8964 12.8843 -0.0091  0.0262   0.1042   0.0668    0.1683   0.0000   433.7656       7.22818       7.71115      -6.77244      0.964310      -3.70661      -3.39067      -1.90186       2.01585     -0.856677      0.817020     -0.552287     0.0536560      0.479694     0.0322666    -0.0766385     0.0180634     0.0517069       3.02566       4.00260       3.88696       3.94061       3.66587       3.46746       2.76388       2.22233       1.54466       1.19069      0.871708      0.619680      0.400858      0.256996      0.136112     0.0737831     0.0389040     0.0184179
  14  17 3150.5388    4.1080  1.0432 13.1179 -0.0044  0.0286   0.0971   0.0732    0.1469   0.0000   435.4004      -1.46810       12.0106       1.79752      -4.67686      -3.54197      -1.59247      -3.04447     -0.437091       2.00901     -0.809112     -0.906060    -0.0420016      0.300832      0.277770    -0.0107057     0.0524188   -0.00839769       3.22223       4.21629       4.11359       4.38707       3.99725       3.40984       2.94633       2.40283       1.80271       1.37977      0.921448      0.660062      0.408578      0.261074      0.138945     0.0825223     0.0446111     0.0221153
  14  18 3290.7744    3.6882  1.4695 12.7715 -0.0053  0.0350   0.0751   0.0884    0.1124   0.0000   433.1300       2.86017       14.5797      -7.42145       1.76115      -7.34510      0.983261      -6.14371      -2.22886      -2.03930      0.558016     -0.689653      -1.33598     -0.337300     0.0726039    -0.0606828    -0.0505693   0.000186170       3.85130       4.81392       4.92651       5.21548       4.88594       4.29778       3.32010       2.80217       2.14775       1.68311       1.13150      0.731747      0.479256      0.309598      0.192651      0.110034     0.0567897     0.0277455
  14  19 3431.4689    3.2254  1.9038 12.5251 -0.0019  0.0392   0.0591   0.1070    0.0835   0.0000   438.2236      -3.28729       5.73593      -9.05920       1.23615      -1.01240      0.483067      -6.60419     -0.843491     -0.892893      -1.20682       1.24668     -0.621923      0.452147      0.425860      0.257270    -0.0133845    -0.0291077       4.53114       5.69470       5.92004       5.84365       5.53646       4.85107       4.13750       3.30242       2.57406       1.98600       1.30365      0.912092      0.580938      0.361013      0.213769      0.117426     0.0633299     0.0308975
  14  20 3572.2145    2.6428  2.9416 11.8626 -0.0015  0.0518   0.0397   0.1310    0.0650   0.0000   435.5798      0.624371       1.44626      -4.22070       4.29848      -11.4011       4.37802     -0.698196      -1.38586     -0.584168     -0.448460       3.09923     -0.573179     -0.695965    -0.0133588      0.228799     0.0107934     0.0236223       5.38804       7.25078       7.48312       7.59833       6.92726       6.11401       5.39543       4.25103       3.40004       2.48916       1.77542       1.18312      0.755948      0.474725      0.274396      0.158001     0.0771008     0.0396889
  14  21 3713.0670    2.2018  4.3652 11.4124 -0.0034  0.0641   0.0287   0.1738    0.0530   0.0000   444.4166      -3.92844       6.97031      -23.1006       7.18470      -10.4058       10.0375      -3.29488     -0.661338      -2.69798      -2.27464       1.71349       1.24061     -0.731822     -0.249287      0.382011     -0.187704    -0.0411724       6.80900       9.06532       9.39762       9.24914       8.60446       7.77456       6.59216       5.47608       4.14669       3.16658       2.19982       1.49966      0.961286      0.585512      0.358658      0.194247     0.0977244     0.0490773
  14  22 3854.2227    1.8021  5.8772 11.0953 -0.0038  0.0787   0.0222   0.2189    0.0466   0.0000   438.9568       11.4054       28.9425      -16.4756      -1.48793      -2.50788       9.69878      -7.91583     -0.573319       2.70590       1.15411      -3.56614       1.13201      0.141524      0.293538      0.760604    -0.0440383     -0.103173       8.53240       10.9424       11.4264       11.5768       10.7778       9.78290       8.01180       6.76044       5.12001       3.92752       2.72117       1.90171       1.21672      0.769882      0.445904      0.255969      0.129882     0.0657861
  14  23 3995.3053    1.4935  7.3408 10.8364 -0.0035  0.0955   0.0187   0.2781    0.0456   0.0000   421.6289      -14.7627      -5.73366       12.5504      -14.4613      -6.39275      -20.5038      -14.0790       9.22560       6.31304      -4.01430      0.131580      0.408030     -0.425860      0.511474      0.177304     0.0437037     -0.157350       10.2765       13.3752       14.1096       14.3527       13.0270       11.7667       9.94553       8.08902       6.24273       4.74706       3.30148       2.29039       1.48521      0.923270      0.550133      0.305492      0.157976     0.0794345
  14  24 4136.9021    1.1881  8.4255 10.7794 -0.0044  0.1188   0.0167   0.3488    0.0392   0.0000   432.7368      -10.4649       12.8198      -11.8624       32.4327      -9.27926      -13.2871      -16.4349      -3.98391      -2.36708       2.69446      -3.47750     -0.491050     -0.570132     -0.110049     0.0645482    -0.0339491     -0.111264       12.8058       16.5330       17.4660       17.0619       16.3398       14.4282       12.4192       10.1999       7.91228       5.85033       4.25612       2.89516       1.89777       1.18037      0.693979      0.394595      0.193963      0.100541
  14  25 4278.5073    1.0143 11.5637 10.5087 -0.0008  0.1605   0.0148   0.4790    0.0383   0.0000   465.7693      -29.6403      -38.0646       18.7523       36.6778      -28.1748      -9.51069      -15.1773      -3.73311      -14.9675       3.16614       7.71406      -4.17138     0.0348719     -0.867225     0.0619350    -0.0254743    -0.0155009       17.1859       22.2434       24.2305       23.2231       22.2728       19.8561       16.5823       13.6293       10.6387       7.80775       5.71882       3.90163       2.54200       1.59815      0.961149      0.536565      0.265176      0.135370
  14  27 4561.3930    0.6820 15.3899 10.2481 -0.0056  0.2784   0.0113   0.7306    0.0316   0.0000   405.3892       25.0838       70.0177       40.1272       8.61491      -87.4737       12.9082       37.0359      -30.1028      -6.62721       10.8249       20.0649      -4.01961      -5.67316      -3.02885       2.12699    0.00498409     -0.184718       30.2854       38.2789       40.6572       41.3845       38.0764       33.6087       29.4681       24.0190       18.9139       14.1913       10.1150       6.92641       4.46845       2.85633       1.69490      0.970327      0.488574      0.251102
  15   8 1902.3318    0.4739  0.3650  9.5086 -0.0041  0.0183   0.0167   0.0379    0.0522   0.0000   438.8704     -0.741537       11.5947      -1.78114      -1.46363     -0.480538     -0.340028      -1.55586     -0.202542     -0.550912    -0.0701192     -0.401212      0.199489      0.238092     0.0816309    -0.0160033     0.0293583     0.0107064       2.40499       3.22334       3.51679       3.49411       3.11819       2.67406       2.05215       1.71335       1.26745      0.927266      0.629497      0.422434      0.276287      0.163702      0.104487     0.0616472     0.0338467     0.0190847
  15   9 2049.5818    0.6595  0.5622  9.7542 -0.0059  0.0211   0.0189   0.0475    0.0688   0.0000   437.4088       2.84638       19.1725     -0.114463      -2.24226      0.774112      0.680757     -0.777674       1.61023      0.236817     -0.495526     -0.367656     0.0328466     0.0321304      0.206997     0.0669866   -0.00983385    -0.0165289       2.29614       2.88645       2.84637       2.77034       2.57268       2.45069       2.20974       1.82187       1.44836       1.02201      0.766794      0.564068      0.367404      0.233152      0.136435     0.0789383     0.0392837     0.0215534
  15  10 2195.7810    0.9300  0.6718 10.2394 -0.0046  0.0309   0.0245   0.0513    0.0776   0.0000   435.2882      -2.59863       12.8853      -4.58522      0.343586       5.76237      -1.41117       3.10906      -3.10833     -0.483840     -0.257155      0.289002     -0.200067    -0.0687351     -0.263664    -0.0778343    0.00303785    -0.0158959       4.06748       4.46406       3.33779       3.50178       4.23082       4.37146       3.79040       2.62966       1.57592       1.12446       1.12546      0.949198      0.711652      0.465577      0.259169      0.136963     0.0658203     0.0312780
  15  11 2339.5259    1.3293  0.8758 10.4126 -0.0032  0.0244   0.0305   0.0602    0.1108   0.0000   438.5978      -2.96041       9.38709      0.666428      -2.51486       3.93811      -3.02947      -3.86234      -2.57926       1.15885       1.84149     -0.569772     -0.238417    -0.0244844     0.0426730    -0.0135983     0.0543212    -0.0194928       2.52265       3.37946       3.40809       3.38424       3.39343       2.94268       2.58935       1.98495       1.53243       1.13187      0.849834      0.610315      0.427691      0.263035      0.161177     0.0923107     0.0488314     0.0257778
  15  12 2481.0488    1.7629  0.9932 10.7456  0.0021  0.0256   0.0376   0.0642    0.1247   0.0000   437.3747      -4.27598       11.5490       2.77223       2.95082      -1.79880      -2.43800       2.33520       1.87083      0.117431     0.0607551     -0.685652     -0.751643     -0.271242     0.0547490    -0.0942404    -0.0257843    -0.0100259       2.63953       3.21777       3.37269       3.42647       3.20553       2.93396       2.61917       1.99176       1.66688       1.31208      0.886304      0.646720      0.438035      0.269411      0.171535      0.101230     0.0555343     0.0290324
  15  13 2622.3801    2.2488  0.9465 11.6076 -0.0064  0.0252   0.0515   0.0645    0.1142   0.0000   438.3899       4.73687       9.61436       2.86637      -5.64315     -0.542073     -0.983705      -2.64243      -4.22654      -1.59914      -1.36772       1.26776      0.274120     -0.228216      0.126814      0.149216    -0.0677258     0.0333719       2.79208       3.47356       3.74754       3.66259       3.44083       3.02950       2.64724       2.13464       1.66778       1.29049      0.940661      0.607877      0.407423      0.259653      0.159632     0.0953545     0.0521710     0.0279703
  15  14 2764.1622    2.9651  0.8875 12.0215  0.0003  0.0251   0.0671   0.0603    0.1265   0.0000   433.9429       1.92388       19.8839       2.41063     0.0691680       1.06209      -4.29349      -3.76458     -0.700215      0.365396      0.263656     -0.577265      0.143129    -0.0553993     0.0249450     -0.174105     0.0416126    0.00998562       2.72504       3.37367       3.33895       3.28889       3.22967       3.17109       2.73545       2.05827       1.60862       1.10394      0.891941      0.667240      0.478767      0.304650      0.175146     0.0924565     0.0521151     0.0280957
  15  15 2905.7598    3.5145  0.8157 12.6825 -0.0077  0.0229   0.0838   0.0569    0.1351   0.0000   433.3796       5.08512       19.3254     -0.648209      -2.05257      -2.63977      -5.97421      0.926502       3.29796      0.993576     -0.791122     0.0539519     -0.261226     -0.246156     -0.121795      0.141168    0.00962423    -0.0121542       2.30835       2.98401       3.02567       3.25081       2.97035       2.61030       2.31436       1.84162       1.51390       1.12225      0.825342      0.563538      0.361417      0.237569      0.151167     0.0877898     0.0492175     0.0267994
  15  16 3047.1039    4.2607  0.7496 13.0185 -0.0003  0.0230   0.1143   0.0560    0.1476   0.0000   436.0763      -2.96190       11.4638      -3.46977      -4.56898      -2.57359       2.45184      -3.64345     -0.789707      0.744247      0.516695     -0.695027     -0.782367     0.0836981     0.0555233     -0.305069     0.0204679     0.0151686       2.88696       3.50337       3.44707       3.19735       2.82089       2.79302       2.61745       2.22526       1.79188       1.38819      0.970172      0.649754      0.410412      0.257492      0.147966     0.0867341     0.0466829     0.0236947
  15  17 3188.0849    4.0507  1.0902 13.1431 -0.0066  0.0297   0.0968   0.0760    0.1651   0.0000   436.5966       4.43468       6.71016      -9.70297     -0.189248      -3.93393      -2.23874     -0.728966      -1.92559      -1.46569     -0.598753      0.348544      0.508925      0.173667    0.00373227      0.109133     0.0439952   -0.00887952       3.15233       3.95666       4.15970       4.33078       4.03175       3.61017       2.97316       2.35406       1.91353       1.43798       1.02252      0.706891      0.488494      0.313320      0.189260      0.114338     0.0663562     0.0351388
  15  18 3328.8565    3.5870  1.4230 13.0640 -0.0052  0.0332   0.0766   0.0889    0.1079   0.0000   439.3004     0.0361193       13.8347       2.30803    -0.0496555     -0.127672       4.24555      -5.85921      0.698023       1.20342       1.18814      0.461575      0.157296    -0.0458122      0.197373      0.402313     -0.151493    -0.0493224       3.54805       4.60846       4.72756       4.86685       4.54636       4.01638       3.48609       2.88829       2.23811       1.68575       1.23507      0.834793      0.601827      0.365812      0.224571      0.134651     0.0739315     0.0383850
  15  19 3470.0142    3.0395  2.5646 12.1051  0.0000  0.0429   0.0462   0.1200    0.0793   0.0000   445.1794      -1.54518       7.46264      -4.63107       4.64982       7.44284       2.11284      -1.91574       2.58042      -1.43785       2.73626     0.0602073     -0.483619      0.276885      0.284215     0.0312796    -0.0454997    -0.0680735       4.51237       5.88580       6.13025       6.28947       5.72417       5.27588       4.36710       3.69988       2.90638       2.19643       1.59080       1.11721      0.735422      0.481406      0.286601      0.176350     0.0931490     0.0505954
  15  20 3611.2170    2.5432  3.6090 11.6137 -0.0012  0.0533   0.0338   0.1458    0.0637   0.0000   437.1805      -17.4635       8.35840       5.53485      -2.10591      -1.18428      -7.17581      -4.98418      -1.62448      -4.03918       2.69072       1.64143    -0.0888765      0.336485     -0.398347      0.244707     0.0507882     -0.100185       5.75993       7.13761       7.72347       7.96634       7.33780       6.55512       5.51213       4.46483       3.65857       2.72547       1.96935       1.36806      0.909934      0.582120      0.366943      0.217900      0.122911     0.0651833
  15  21 3752.6575    2.1274  4.5864 11.3188 -0.0028  0.0636   0.0268   0.1710    0.0546   0.0000   440.8182      -9.69372       8.29766       14.3984      -2.21215      -20.7112       12.8939       6.52949      -1.52388       2.86524       1.52394      -3.19658      -2.18980     0.0830023      0.197796     -0.643817     -0.169039     0.0693425       6.54973       8.45434       9.09459       8.88438       8.69141       7.87676       6.44468       5.40241       4.25973       3.24966       2.37942       1.66933       1.09272      0.735585      0.444304      0.260333      0.147727     0.0772821
  15  22 3894.1449    1.6918  6.2910 10.9291 -0.0009  0.0811   0.0202   0.2261    0.0481   0.0000   450.4066      -17.3263       28.9995       11.0896       7.19754      -16.4501       7.28069       8.87247      0.697040      -9.16979     0.0664382       2.57667     -0.150972    0.00458841     -0.981472      0.241777      0.104020     0.0519642       8.16750       11.0224       11.3852       11.5059       10.7323       9.77042       8.37585       7.05496       5.54943       4.28135       3.11048       2.15995       1.45159      0.937158      0.565380      0.341858      0.177603     0.0960540
  15  23 4035.5662    1.4257  7.9938 10.7503 -0.0023  0.1002   0.0172   0.2779    0.0432   0.0000   440.2029       14.0989       12.7775      -1.11282      -2.40432      0.702644       13.6314       2.75208       1.45331      -10.6755      -10.3914       2.18898       3.57534      0.401182      -2.21906      0.190354      0.819926     0.0107529       10.1613       13.0555       13.8683       13.5778       13.2480       11.6610       10.4125       8.58504       6.82702       5.35187       3.83144       2.71973       1.82903       1.17762      0.729606      0.429147      0.232993      0.123167
  15  24 4177.4776    1.1910 10.0515 10.5666 -0.0060  0.1257   0.0152   0.3645    0.0410   0.0000   449.9683       26.5049       28.8330      -36.1719       17.9702      -6.92027      -20.0858       14.4641      -14.0516      -3.71489     -0.840726      -3.10334       3.68484       3.57893     -0.635363      -1.43625      0.332403      0.236546       12.6930       16.2826       17.6506       17.7104       16.5812       14.9070       12.8956       10.8485       8.56158       6.46884       4.86168       3.34888       2.27892       1.50067      0.920032      0.544443      0.294596      0.159268
  15  25 4319.2719    0.9427 11.5119 10.5505 -0.0016  0.1619   0.0143   0.4850    0.0354   0.0000   432.2333       5.13691       71.4932       31.0702       38.6046      -13.6758      -13.0160      -6.42923       10.7058      -3.57182       5.15023       1.31423      -1.20351    -0.0985125     -0.724193     0.0381024     -0.398499      0.167186       16.2195       20.8631       23.1990       22.2236       21.4379       19.5728       16.6311       13.8382       10.9688       8.32374       6.21400       4.41488       2.97914       1.95764       1.20971      0.717078      0.376444      0.201543
  15  26 4461.2120    0.8096 13.7381 10.3491 -0.0014  0.2042   0.0127   0.5956    0.0338   0.0000   452.2978     -0.655976       9.63988      -31.3148       1.41204       12.4450      -4.23453      -5.49139      -16.8809      -18.5700       11.7894       1.86538      0.348974      -1.74657      0.125369       1.07273       1.24699     -0.389080       20.7497       26.0840       29.2330       28.4685       27.1917       24.4402       21.1592       17.5019       13.8386       10.8621       7.83916       5.54620       3.77402       2.48477       1.54538      0.924471      0.495597      0.270048
  16   8 1933.1212    0.5246  0.4657  9.5822 -0.0054  0.0197   0.0164   0.0422    0.0547   0.0000   437.4945       2.60433       11.1597      -2.04822     -0.207446      -1.14285       2.97270     -0.411837      0.316855     -0.676624     -0.117044     0.0378922      0.411878      0.308219     -0.200617    -0.0156869     0.0533403     0.0104580       2.16531       2.50905       2.47625       2.30141       2.48165       2.45768       2.09544       1.70444       1.26957      0.976270      0.751302      0.587591      0.391583      0.279176      0.166870      0.101471     0.0602057     0.0341784
  16   9 2081.6256    0.7270  0.5417  9.9497 -0.0003  0.0206   0.0202   0.0445    0.0658   0.0000   435.9004      -5.47838       16.2278      0.969618      -4.12378     -0.187375      0.500212      -1.96212     0.0158860      0.212451     -0.175129     -0.157744     -0.118707    -0.0373630     -0.137767    -0.0721805    -0.0440106    -0.0445438       2.06533       2.69139       2.61299       2.64138       2.67766       2.50166       2.24039       1.71829       1.26366      0.948313      0.744787      0.600786      0.421350      0.281230      0.177905      0.105778     0.0598456     0.0327153
  16  10 2228.3956    1.0058  0.7881 10.3337 -0.0025  0.0248   0.0244   0.0577    0.0886   0.0000   432.8050     -0.431974       13.2733       3.26305       2.17646      -2.73200      0.740972     -0.167318      -1.84824     -0.234779     -0.783427      0.230284       1.14118     0.0190351     -0.293505     -0.236132     0.0313121    0.00676868       2.38274       3.19305       3.08198       3.28330       3.39358       2.91103       2.47565       1.96297       1.55600       1.25770      0.957292      0.657820      0.457813      0.300009      0.191645      0.123924     0.0722401     0.0426539
  16  11 2372.5967    1.4483  0.9153 10.4524 -0.0016  0.0242   0.0320   0.0627    0.1089   0.0000   438.8543      -2.26654       5.92700      -2.46075     -0.801524       1.10810      -1.00838       2.13717      -2.32081      -1.14954      0.136621     -0.789325     -0.791889    -0.0136072     -0.103261    -0.0357059     0.0794872     0.0429269       2.66689       3.39506       3.34443       3.03244       2.92259       2.61329       2.48753       2.32235       1.91306       1.56616       1.12552      0.783829      0.483090      0.310021      0.185357      0.116710     0.0674461     0.0364811
  16  12 2514.8354    1.8771  0.8914 11.1130 -0.0056  0.0221   0.0414   0.0585    0.1042   0.0000   431.5493      -8.02458       12.2712       1.87909       1.10849      -2.94501       3.65524       3.27469      -2.11105      -1.32428     -0.658240     -0.190896     0.0933536      0.538612     -0.212642      0.195985    -0.0645145   -0.00226895       2.39275       2.98256       3.04493       3.20960       2.97243       2.67066       2.34891       1.97010       1.57507       1.19269      0.861761      0.626051      0.447556      0.283535      0.185431      0.106424     0.0625589     0.0348752
  16  13 2656.9159    2.3940  0.9447 11.5045 -0.0022  0.0240   0.0496   0.0609    0.1136   0.0000   437.3929       2.37912       12.5712      -3.35017      -1.00113      0.233130     -0.219751      0.884263      -1.29205     -0.744778      0.464992     -0.763927     0.0740971      0.388387     0.0331934    -0.0303074     0.0174554    -0.0141233       2.28403       3.10849       3.29307       3.28353       3.05965       2.83646       2.32174       2.00826       1.60231       1.20189      0.890273      0.639408      0.436078      0.296911      0.182634      0.107896     0.0634050     0.0351612
  16  14 2799.5171    3.1771  0.8710 12.0697 -0.0011  0.0218   0.0683   0.0557    0.1088   0.0000   435.7372      -1.43678       12.5396      -3.41364      -3.54405      -4.64211     -0.527191       2.05885      -1.41580      0.285883     -0.194922      0.472986    -0.0811972     -0.474198     -0.163476     0.0411776   -0.00782558    -0.0442219       2.06981       2.66159       2.76110       2.98690       2.79007       2.37010       2.21017       1.82031       1.48708       1.06970      0.801106      0.599991      0.426240      0.261996      0.174746      0.103391     0.0603672     0.0331607
  16  15 2941.7731    3.7392  0.8542 12.3576  0.0036  0.0215   0.0826   0.0559    0.1420   0.0000   437.1488       2.59984       6.58333      -1.43116      -1.99408      -2.25171      -5.58371      -3.12271       2.18634     -0.415691      0.345076      0.532208     -0.512771    -0.0504713    -0.0286217      0.106635     0.0325656    -0.0228903       2.11097       2.80668       2.88238       2.95029       2.73050       2.38043       2.22486       1.80659       1.52774       1.11950      0.838377      0.589934      0.411064      0.271574      0.158358     0.0997292     0.0589632     0.0310687
  16  16 3083.4754    4.1932  1.0799 12.0377 -0.0005  0.0248   0.0867   0.0676    0.3286   0.0000   439.5817       2.67023       11.0192       3.11969     -0.121084      -5.98796      -3.56549      -3.14232      0.999092     -0.525003      0.166125     -0.826767     -0.311531      0.166227    0.00502482    -0.0758062    -0.0825962     0.0598861       2.37304       3.17194       3.26840       3.35580       3.17688       2.76602       2.53881       2.10856       1.59694       1.27681      0.943223      0.702739      0.447316      0.315242      0.193695      0.120602     0.0684864     0.0368810
  16  17 3224.9498    3.9983  1.2051 13.2573  0.0008  0.0299   0.0944   0.0839    0.1395   0.0000   438.1122      -10.9250       17.3838      -3.95690      -2.16316      -1.97182     -0.501953     -0.325138      -1.27265       1.61837       1.04422     -0.948870     0.0367535    -0.0433211      0.114251      0.205406    -0.0248987    0.00428470       2.80427       3.84123       3.78314       4.01645       3.69677       3.40778       3.05041       2.46418       1.98817       1.59348       1.16825      0.857962      0.539565      0.378165      0.229534      0.153285     0.0864720     0.0476394
  16  18 3366.3399    3.4480  1.7780 12.6531 -0.0052  0.0363   0.0658   0.1029    0.1228   0.0000   445.4599      0.432859       8.46800      -9.69082      -4.49629      -4.41199       6.35698      -6.82535      -6.66415       2.14269     -0.616640      -2.43680    -0.0694281     -0.133785      0.181062      0.182237     -0.137578     0.0159515       3.67143       4.70769       4.86440       4.76966       4.49060       4.12098       3.90802       3.16318       2.65452       2.03606       1.54231       1.07089      0.740560      0.485523      0.302183      0.181570      0.103997     0.0592489
  16  19 3508.0475    2.8703  2.4194 12.3107 -0.0003  0.0436   0.0477   0.1187    0.0790   0.0000   438.6252      -8.42077       4.57588      -7.33206       9.16426     -0.620927      -2.82909      -4.29002       2.47565       2.01673      0.759349      -1.25315       1.06356     0.0519360      0.270253      0.383865      0.195363      0.188167       4.20683       5.57892       6.07176       6.07351       5.68174       5.15421       4.51815       3.64579       3.10135       2.27260       1.73303       1.24212      0.842497      0.581572      0.359161      0.218534      0.123978     0.0708203
  16  20 3649.8016    2.4203  3.5021 11.7169 -0.0010  0.0510   0.0331   0.1522    0.0623   0.0000   454.1257     -0.924012       12.6223      -9.48365       10.9715      -3.43314       4.55862      -1.62808      -5.49168      -5.20192       4.10214      -1.34167      -1.61868      0.883052      0.521059     0.0369739      0.261947   -0.00745149       4.95450       6.44079       6.78364       6.76940       6.62724       6.04155       5.27409       4.33742       3.50977       2.73680       2.03164       1.50684       1.01946      0.692731      0.433205      0.266192      0.158597     0.0834733
  16  21 3791.5705    2.0178  4.9411 11.1547 -0.0031  0.0641   0.0239   0.1811    0.0537   0.0000   428.9240      -3.69308       2.68825     -0.119945       13.6832      -25.3516      -9.48257      -1.36550       9.87615       2.53015      0.361003      -3.42988      -1.97979      0.330593    -0.0887563    -0.0289690     -0.149943     -0.249339       6.12525       8.06426       8.36601       8.64491       8.04808       7.50134       6.47605       5.55309       4.44241       3.47417       2.63474       1.86259       1.28671      0.883315      0.542220      0.335688      0.190976      0.107248
  16  22 3933.5328    1.6392  7.1425 10.8497  0.0006  0.0844   0.0185   0.2448    0.0443   0.0000   432.1943      -12.8683       17.5658      -3.67327      -15.8708      -1.41882      -2.57146       8.22559       6.33788     -0.521314      -4.10152       2.09765       2.22581     -0.546948     -0.913223      0.500754   -0.00269531    -0.0389745       8.23483       10.4409       11.2544       10.9354       11.2539       10.0230       8.63354       7.24401       5.83571       4.52314       3.48103       2.44608       1.73324       1.13470      0.736569      0.454221      0.263737      0.147841
  16  24 4217.6732    1.0844  9.9902 10.6060 -0.0024  0.1298   0.0145   0.3765    0.0366   0.0000   405.0889       51.2408       46.4040      -28.6937       14.4220      -1.92298      -17.2090      -30.1820       17.4121      -3.68868      -5.77190      -2.56206       1.64938       1.37033      0.458714       1.38360     -0.186502     -0.266697       12.1451       15.7322       16.8217       17.0732       16.2336       15.1506       13.2731       11.1077       8.82728       7.07910       5.20763       3.87219       2.67834       1.83966       1.14459      0.725096      0.396851      0.227035
  16  25 4360.0455    0.8580 11.9453 10.5047 -0.0066  0.1747   0.0135   0.5063    0.0339   0.0000   441.2674       1.39786       50.2269       25.8713      -29.6026      -7.39695      -23.6857       9.15607       15.9377       7.26092      0.450848      -2.58914       3.29773      0.722268      0.698242     -0.800097      -1.08242     -0.330316       16.5104       21.0071       22.7122       22.9100       22.0815       20.3424       17.7964       14.9234       12.1617       9.40785       7.25319       5.21635       3.67877       2.47137       1.60094      0.997954      0.560032      0.319236
  17   8 1963.3009    0.5428  0.4534  9.6224  0.0002  0.0197   0.0166   0.0434    0.0523   0.0000   437.0511      -2.23178       12.8846       3.03414       1.28123     -0.715815      0.838446      -1.01799       2.18498      0.813721     -0.344422      0.166110    -0.0693553     -0.171832      0.151480      0.178617     0.0335697    -0.0227903       2.14009       2.37777       2.12155       2.40270       2.77679       2.48774       1.88045       1.38589       1.18548       1.06747      0.889212      0.573797      0.392083      0.242638      0.181338      0.121563     0.0783588     0.0483230
  17   9 2112.9737    0.8280  0.5774  9.9527 -0.0026  0.0189   0.0218   0.0448    0.0650   0.0000   439.0736      -2.50418       11.2861      0.784040      0.512125      0.468074       2.57318      -1.78473      0.128287       1.20040     -0.540600      0.127139      0.164101     -0.249890    -0.0171427      0.125009  -0.000200717    -0.0215263       1.83949       2.34021       2.12431       2.38646       2.37298       2.16458       1.87157       1.53202       1.33569       1.06827      0.800969      0.560479      0.397080      0.279725      0.185950      0.115446     0.0704646     0.0396948
  17  10 2260.2813    1.0351  0.7635 10.4278 -0.0057  0.0226   0.0244   0.0541    0.0797   0.0000   440.1155       2.96868       14.2236       2.02659      -5.64457       1.05656      0.746349      -1.24426      0.293817      -1.45756      -1.57025     -0.493043      0.413633      0.273086     -0.198909     0.0747508     0.0807594     0.0122119       2.01569       2.61999       2.58386       2.76713       2.63111       2.51305       2.12598       1.89134       1.47992       1.16004      0.877023      0.688428      0.477539      0.330200      0.203698      0.141776     0.0858418     0.0483715
  17  11 2405.0243    1.5387  0.8848 11.0106 -0.0014  0.0248   0.0349   0.0615    0.0935   0.0000   436.9660      -2.13492       15.4449      0.511122      0.746956       1.25111      -2.97215      -4.32701      -2.02230       1.97297       1.79081     -0.435623      0.561196      0.237036      0.180006     -0.243481      0.140478     0.0189313       2.31667       2.96341       2.74973       3.17295       2.89147       2.78269       2.26966       2.13057       1.65196       1.34817       1.00402      0.722763      0.532015      0.345866      0.232590      0.145422     0.0891312     0.0486881
  17  12 2548.1369    1.9733  0.9757 11.0531 -0.0019  0.0233   0.0403   0.0597    0.1199   0.0000   437.6497      -4.87657       13.9740      -1.48340    0.00298801      0.398171     -0.350560      -2.01680     -0.541049     -0.533193       1.67051    -0.0101364     -0.947506     0.0381671     -0.295644     0.0794999      0.145122    -0.0170138       2.21017       2.89450       2.88895       3.08741       2.78590       2.69423       2.37371       2.05160       1.58858       1.30462      0.941231      0.720069      0.501809      0.355418      0.225185      0.142240     0.0831696     0.0468505
  17  13 2691.0115    2.6350  0.9842 11.6691 -0.0012  0.0238   0.0539   0.0593    0.1229   0.0000   434.8201      -3.19689       9.16459    -0.0550985      -4.92232       1.56442       1.35689       2.57464      -2.16965      -1.35941      0.422203    -0.0540259      -1.17014     -0.379594    -0.0269511     0.0848016      0.115281    -0.0419726       2.29069       2.96784       2.91884       2.98790       2.98058       2.80584       2.47522       1.99951       1.69980       1.34889       1.04375      0.762858      0.525198      0.357767      0.225033      0.150270     0.0954354     0.0538538
  17  14 2834.3698    3.2103  0.8961 12.1749  0.0035  0.0225   0.0680   0.0556    0.1080   0.0000   438.6637      -1.56179       15.6880      -1.63955      -4.17412      -3.11767      -7.02124      -1.84821      0.964826     -0.874046      0.523030     -0.674031     -0.303632      0.383729      0.205181    -0.0378028    -0.0633455     0.0456338       2.05796       2.56396       2.72437       2.69318       2.81378       2.41921       2.20511       1.86550       1.48460       1.22546      0.896749      0.670482      0.466481      0.311163      0.210556      0.132153     0.0811340     0.0493365
  17  15 2977.2539    3.7094  0.8957 12.6003 -0.0007  0.0237   0.0788   0.0572    0.1131   0.0000   441.6196      0.564492       11.0797      -2.19003      -3.31246      -3.89320      -1.24135      -1.58140     -0.136488       1.23015       2.44626     -0.303170     -0.559538      0.446869      0.320199     -0.208679     0.0126445     0.0637289       2.35523       3.06671       3.10796       3.07480       2.69508       2.51386       2.35650       2.15212       1.83657       1.48122       1.13587      0.774246      0.532132      0.351134      0.212224      0.145967     0.0763271     0.0477156
  17  16 3119.3948    4.0296  1.0861 12.7359 -0.0075  0.0248   0.0813   0.0650    0.1571   0.0000   437.7181       3.79102       11.1131      -2.52481     0.0322900      -8.00246       4.35161      -2.54479     -0.540277     -0.505475      -1.75207     -0.565948      0.298485     -0.123327     -0.129219      0.107418     0.0503174     0.0194643       2.28774       3.05487       3.09085       3.25929       3.08781       2.77856       2.54026       2.12605       1.70522       1.37021      0.986554      0.777709      0.519598      0.357931      0.232433      0.145008     0.0912053     0.0512682
  17  17 3261.3943    3.9213  1.2885 12.8494 -0.0080  0.0300   0.0808   0.0759    0.1555   0.0000   438.5405       2.95985       10.6407      -7.20353       2.51482       1.18006      -3.86105       2.78098       1.23861      -3.65838     -0.128346      -1.17436      -1.21813       1.06336     -0.120421      0.127006     0.0996124     0.0293474       2.57487       3.53118       3.73882       3.77079       3.58473       3.34234       2.87666       2.45399       2.03921       1.50892       1.18742      0.874533      0.622027      0.418785      0.270998      0.175960      0.103371     0.0592287
  17  18 3403.4046    3.3688  1.9695 12.5958 -0.0045  0.0384   0.0609   0.1036    0.1092   0.0000   441.5781       1.04917       7.39809       3.70675       2.87374      -6.43717      -4.54157      -1.70094      -1.03143      0.360198      0.751317     -0.952463     0.0940692      0.531276     0.0174424     -0.356271      0.226444      0.107560       3.38174       4.59320       4.65970       5.01033       4.58448       4.41511       3.62965       3.30516       2.58818       2.08596       1.58291       1.16450      0.816184      0.565503      0.364262      0.237729      0.137654     0.0826520
  17  19 3545.4540    2.7152  2.8023 12.1427  0.0017  0.0470   0.0424   0.1290    0.0752   0.0000   430.1155       8.08926       6.19858      -8.52466       7.39890       4.59886      -4.61208      -1.64683       2.42905      -1.73269      0.754057       1.25437      0.405949      -1.34398     -0.339204      0.835710     -0.186568     -0.289286       4.19685       5.44451       5.95882       6.00469       5.87870       5.25797       4.65983       3.96395       3.20794       2.51438       1.93910       1.42732       1.00242      0.704779      0.442920      0.294721      0.174436      0.100899
  17  20 3687.8587    2.2964  4.0820 11.5047 -0.0005  0.0552   0.0289   0.1548    0.0612   0.0000   437.3944       1.82257       20.9962      -7.27809     -0.437437      -7.04195       3.34206      -3.96697      -4.64241       3.46945       1.60325     -0.676764     -0.934038     -0.623089     -0.589834      0.255110     -0.263204     0.0198827       5.02408       6.53131       7.05736       7.13330       6.91955       6.28384       5.50439       4.71893       3.86491       3.07224       2.32612       1.70515       1.23031      0.811688      0.543943      0.348572      0.206416      0.121425
  17  21 3830.1164    1.8891  5.5391 11.0769 -0.0010  0.0675   0.0216   0.1980    0.0501   0.0000   437.2441       19.7627       16.9899      -13.6417      -8.88633       1.97164      -6.26736      -20.2331      -5.71208      -1.06096      -1.88462      -2.13497     0.0710346     -0.391579     -0.340636     -0.438251    -0.0306266    -0.0282725       6.00269       8.03891       8.52889       8.85862       8.56962       7.69578       6.66826       5.86839       4.67738       3.75639       2.79046       2.10871       1.49025       1.01185      0.670680      0.428245      0.248199      0.148047
  17  22 3972.5526    1.5719  7.0223 10.8202 -0.0057  0.0827   0.0174   0.2335    0.0424   0.0000   435.2025      -22.8474       10.5704      -2.54131       8.98003      -9.12976     0.0368807       2.87957       19.6939      -2.22868      -5.56097      0.590483       5.86262      0.769486      -1.66997     -0.603232     -0.182715      0.470282       7.44349       9.59071       10.0591       10.3875       10.2645       9.46057       8.28186       6.87555       5.81221       4.61125       3.51256       2.65191       1.83822       1.26466      0.827729      0.538380      0.331666      0.192935
  17  23 4114.6479    1.2417  8.8740 10.7069 -0.0020  0.1093   0.0150   0.3140    0.0365   0.0000   447.2810       43.4556       8.46941      -12.1456       22.2784       8.41786       11.9607      -13.1644      -2.73067      -5.45031       5.00319       1.14949      -1.84110      -1.05875     -0.779388     -0.457210       1.04631      0.222185       9.47306       12.7232       13.6904       13.8862       13.5860       12.4001       10.9232       9.26155       7.54694       6.06284       4.58996       3.47206       2.40649       1.67618       1.09986      0.713717      0.413712      0.245397
  18   8 1992.8269    0.5981  0.5143  9.6577  0.0008  0.0200   0.0165   0.0440    0.0576   0.0000   438.0218       2.79695       12.1224      -1.97624      0.403124      -2.25014       3.10930      0.533014     -0.733575     0.0224025      0.827312      -1.16331     -0.320913      0.411001      0.221236    -0.0940879     -0.126447    -0.0139889       1.72205       2.18212       2.01369       2.40169       2.20830       2.15863       1.84468       1.66356       1.31515      0.966135      0.771609      0.588800      0.456045      0.325551      0.212227      0.140904     0.0930663     0.0530269
  18   9 2143.7396    0.8194  0.6416  9.9869  0.0011  0.0191   0.0201   0.0469    0.0664   0.0000   439.4620      -1.77146       12.8923     -0.280341      -3.53291       2.37603     -0.163611    -0.0605606      0.834109      0.944425      0.168237    0.00802940      0.416294      0.548364    -0.0983431     -0.292606     0.0436722   -0.00241866       1.65298       2.12562       2.17022       2.36265       2.16950       1.93187       1.81821       1.61765       1.35283       1.08065      0.836801      0.620903      0.455350      0.304455      0.199185      0.136313     0.0808298     0.0492669
  18  10 2291.6064    1.1526  0.8637 10.5018  0.0011  0.0237   0.0254   0.0558    0.0888   0.0000   439.7148     -0.396211       9.85285     -0.357811       4.48565       1.31146      -2.65734     -0.807613     -0.415641      -1.38111       1.19675     -0.469881     0.0910990     -0.245016      0.392114     -0.329569   -0.00148294     0.0832654       2.08683       2.67463       2.91694       2.75647       3.10893       2.52812       2.32034       2.04703       1.58318       1.32043      0.960573      0.756851      0.540963      0.374455      0.253304      0.168408      0.105675     0.0640627
  18  11 2436.8257    1.5670  0.9755 11.1102 -0.0000  0.0254   0.0328   0.0637    0.0973   0.0000   435.1156     -0.536489       12.9484      -2.81987       3.42368       1.93191      0.655141     -0.653412       1.09965      -1.31971       1.17643       1.74457   0.000557986     -0.156909     -0.153719      0.268930    -0.0766934   -0.00528975       2.39788       3.06162       3.61986       3.60878       3.44034       3.10539       2.54435       2.30048       1.82603       1.31723       1.09569      0.809318      0.526705      0.395048      0.262139      0.169594      0.101445     0.0618117
  18  12 2580.8494    2.0480  0.9959 11.4043 -0.0014  0.0233   0.0406   0.0595    0.0937   0.0000   435.0432     -0.218949       16.2832       1.29032      -2.68646     -0.401092       2.45068     -0.623430       1.65121      -3.43558     -0.964007      0.689708      0.168940   -0.00619132    -0.0368874    -0.0218666     -0.251176    -0.0322541       2.18747       2.77111       3.01322       3.06769       2.96213       2.67236       2.36600       1.98223       1.70372       1.36777       1.00612      0.753030      0.552319      0.374659      0.250702      0.163745      0.101541     0.0637468
  18  13 2724.7121    2.7847  0.9240 11.8937  0.0010  0.0222   0.0580   0.0569    0.1079   0.0000   436.0429     -0.972825       16.6829     -0.642878      -1.65086     -0.918824      -7.58098      -3.83427     -0.215070      0.254743     -0.270860      -1.32573     -0.208854      0.517736      0.209302      0.376871    -0.0456156    -0.0153792       1.89255       2.64355       2.65132       2.79171       2.67090       2.48274       2.20939       1.91924       1.55898       1.21986      0.958088      0.740293      0.506984      0.362400      0.234910      0.154423     0.0961171     0.0612490
  18  14 2868.6167    3.5048  0.8702 12.2100  0.0022  0.0218   0.0726   0.0515    0.1173   0.0000   440.5857      -1.42003       17.5888      -5.56964      -2.66873      -3.46284     -0.815765      -1.97067      -1.06105     -0.832867       1.38256      -1.49679     -0.844484      0.553342     -0.106697      0.298275      0.109798    -0.0363210       1.91055       2.64201       2.62498       2.97850       2.62563       2.52700       2.14474       1.91432       1.55298       1.19756      0.955610      0.710054      0.503621      0.336235      0.234540      0.147457     0.0966783     0.0575185
  18  16 3154.8920    4.0718  1.0975 12.9414 -0.0014  0.0255   0.0812   0.0666    0.1128   0.0000   439.6500       5.35989       5.48236      -2.40043    -0.0937299      -8.88787       3.28802      -4.71463     -0.749608     -0.408475     -0.797446     -0.526140    -0.0958311    -0.0803968     -0.448295     0.0231558    0.00790558      0.101381       2.11305       2.98085       2.82267       3.16513       2.92723       2.88119       2.52658       2.10962       1.70291       1.28977       1.06470      0.766750      0.588282      0.401372      0.274635      0.177160      0.113257     0.0697453
  18  17 3297.3658    3.7151  1.4618 12.6872 -0.0026  0.0294   0.0675   0.0782    0.1231   0.0000   435.2188      -1.29630       9.34719       1.68496      0.419866      -6.87149      0.710049      -2.40038      -1.77893      0.701854      -1.83808      0.508289      0.216503     -0.105432     -0.262746      0.146403      0.226706    -0.0913972       2.48183       3.32127       3.31018       3.49193       3.50172       3.09321       2.91513       2.31850       2.06712       1.60413       1.26291      0.933740      0.675679      0.479781      0.320949      0.208589      0.131762     0.0815337
  18  18 3439.9655    3.2308  2.1094 12.2536 -0.0025  0.0359   0.0532   0.1013    0.1120   0.0000   435.3280       6.45729       14.6811     -0.277735      0.597642      -5.10593      -2.63062      -3.19203     -0.112706      -5.16888      0.879936      0.522988     -0.550112      0.852669    -0.0846239      0.280062      0.111144     -0.191923       3.03207       4.06070       4.24194       4.29576       4.35327       3.85703       3.55086       3.00309       2.54650       2.03660       1.58528       1.17997      0.846410      0.609098      0.397299      0.264309      0.158850     0.0980081
  18  19 3582.5984    2.6951  3.1325 11.7803 -0.0006  0.0462   0.0372   0.1284    0.0838   0.0000   439.8953       11.0482       10.5691      -6.41823      -6.75736       3.49774       3.68631      -6.99788     -0.665306       6.50310       1.22860       1.17906      -1.63074     -0.414974      0.595776     -0.364536     -0.191095      0.283311       3.83218       5.24829       5.35100       5.60975       5.51655       5.04300       4.60461       3.94323       3.22064       2.61621       1.98637       1.49597       1.11751      0.795767      0.531073      0.349336      0.207550      0.125772
  18  20 3725.4052    2.1916  4.6504 11.2806 -0.0008  0.0574   0.0254   0.1626    0.0599   0.0000   442.8401     0.0155826       2.53605      -5.13346       11.5101      -6.52789      -6.90051      -8.62640       6.42972      -5.88477      -3.17096      -2.93349       2.36177      0.727771      -1.08769      0.266574      0.506960     -0.129564       4.97911       6.28208       6.89164       6.94768       6.81661       6.31217       5.57963       4.82049       4.14879       3.24551       2.54551       1.93369       1.36837      0.969929      0.666090      0.434219      0.262865      0.161252
  18  21 3868.2052    1.7930  5.7946 11.0442 -0.0007  0.0690   0.0200   0.1952    0.0474   0.0000   448.7159       9.35669       5.84647      -12.6614       12.2001      -13.3285      -10.5392       7.09811       5.33895       1.47292       3.73425       1.33731      -1.76725      0.869439       1.67533     -0.615986     -0.568328      0.399345       5.92957       7.57937       8.32560       8.54162       8.22739       7.71221       6.83405       5.89662       4.87715       3.85189       3.01960       2.27469       1.67795       1.16593      0.798459      0.526641      0.323153      0.195418
  18  22 4010.9008    1.4853  7.9697 10.6722 -0.0014  0.0882   0.0156   0.2480    0.0412   0.0000   441.1866       7.39850       22.0491      -14.9810      0.301154       6.51685      -8.46290      -10.4515      -3.06758     -0.823804      -4.37201     -0.932188     -0.855264      -1.39303       2.66505      0.390129     -0.614913     0.0468770       7.48352       9.60568       10.4641       10.8165       10.4648       10.0101       8.49272       7.42897       6.17351       4.95500       3.87444       2.91945       2.10615       1.49967       1.01004      0.673007      0.412340      0.254942
  18  24 4296.8914    1.0182 12.1331 10.4958 -0.0005  0.1447   0.0125   0.4313    0.0324   0.0000   455.0920       22.7131       28.1976      -29.8019      -10.4832       8.56091      -38.5985      -9.66334       7.35255       6.19488       1.75714      -2.50410      -1.91116     -0.473836       3.09626       1.07387     -0.749701     -0.230180       12.0531       15.8988       17.1325       17.2382       17.1236       16.0219       14.2040       12.3669       10.2152       8.06766       6.44275       4.87431       3.57646       2.53268       1.74137       1.13427      0.692411      0.423480
  18  26 4582.5667    0.6658 16.5586 10.2173 -0.0010  0.2543   0.0087   0.6602    0.0266   0.0000   472.7212       38.9951       5.14627       17.9453       31.1476      -37.5111      -1.45159       34.9682       8.34484      -2.53138      0.734971      -14.8194      -8.62136       3.01680      -1.83129      -2.04662     -0.626563      0.359028       20.7849       28.0244       29.7498       31.5084       29.9548       27.9726       24.6433       21.7057       17.9336       14.7023       11.3437       8.65799       6.28357       4.43494       3.11102       1.99490       1.20102      0.746111
  19   6 1709.3580    0.2816  0.2106  9.4385 -0.0052  0.0144   0.0120   0.0257    0.0323   0.0000   437.1194      0.109161       14.8113      -2.40313      -4.43245      0.591408      -1.00299     -0.678950     -0.710543      0.754735     -0.280401    -0.0926588      0.138633      0.202700      0.226033    -0.0159636   -0.00383698     0.0559885       1.20001       1.49172       1.85156       1.70025       1.58902       1.55674       1.25188       1.16334       1.01036      0.825605      0.641034      0.477281      0.361380      0.236850      0.161834     0.0970572     0.0713890     0.0432632
  19   7 1867.2908    0.4578  0.3919  9.5910 -0.0025  0.0165   0.0136   0.0349    0.0437   0.0000   439.8580      0.660659       13.4077     -0.917331      -1.39988      0.968483    0.00441465     0.0445007     0.0312882      0.383455      0.308060      0.335036     -0.393176     -0.174985     -0.173330      0.114218     0.0354168     0.0625383       1.36096       1.82029       2.00644       2.06427       2.07525       1.81706       1.70371       1.34108       1.18310      0.940388      0.681365      0.527060      0.403275      0.286173      0.209327      0.139156     0.0792520     0.0541666
  19   8 2021.7464    0.6425  0.5392  9.7880 -0.0045  0.0196   0.0167   0.0411    0.0606   0.0000   440.1991      -3.38946       15.0443      0.970689      -2.60240      0.996922       1.55214      -1.08025      0.460842       1.09356     -0.240132     -0.236716     -0.365987     0.0820618     -0.446570    -0.0509171     0.0184830    -0.0123724       1.73343       2.35763       2.48773       2.73816       2.69086       2.41237       2.06992       1.60732       1.41147       1.10125      0.846954      0.573995      0.441428      0.335586      0.221300      0.144617     0.0948939     0.0604355
  19   9 2173.7392    0.9338  0.6679 10.0527 -0.0028  0.0187   0.0214   0.0455    0.0695   0.0000   437.2646       4.43108       9.60846      -2.92294      -6.29333      -1.58351     -0.571894     -0.437258      0.940619      0.617359     -0.292919     -0.271941      0.476159     0.0852462      0.125628     -0.243231    -0.0296582    -0.0575628       1.61264       2.11836       2.28930       2.35700       2.25807       2.08545       1.90682       1.49941       1.38579       1.06103      0.868201      0.621924      0.482328      0.313376      0.230356      0.150521     0.0938428     0.0609784
  19  10 2322.3241    1.2724  0.8281 10.3670 -0.0014  0.0215   0.0267   0.0510    0.0899   0.0000   440.1201       1.25449       17.7959       1.75423       2.03368      -2.27090     -0.309631      -2.96113    -0.0663882       1.00529      0.779778      0.652290    -0.0474938    -0.0715081    -0.0315946      0.369961      0.263534     0.0756195       1.74835       2.33590       2.35186       2.65137       2.53556       2.32562       2.16918       1.68408       1.53241       1.12541       1.01204      0.677987      0.541857      0.349989      0.255265      0.174990      0.113578     0.0726550
  19  11 2468.1332    1.7120  0.9766 11.2128  0.0018  0.0252   0.0349   0.0610    0.0955   0.0000   437.4176      0.167536       10.5574      -3.95773     -0.593562     -0.188193      -6.76120     -0.700259     -0.771235     0.0907886       1.94994      0.905461     -0.116336     -0.186713     -0.186600      0.209497    -0.0490068     -0.167025       1.89961       2.76057       2.58959       2.90089       2.81215       2.58903       2.31027       1.97958       1.71911       1.43146       1.14087      0.824885      0.612012      0.421327      0.298527      0.196992      0.122594     0.0793330
  19  12 2613.0693    2.2487  0.9234 11.7769 -0.0042  0.0215   0.0474   0.0573    0.0981   0.0000   437.7243      -2.13306       11.3996      -4.59491    -0.0458314       1.19019      0.764464      -3.42114       1.97788      0.175530      0.108038      -1.45657    -0.0942561     -0.113070      0.303075      0.161672     0.0526062    -0.0104040       1.82256       2.35582       2.45628       2.58532       2.49274       2.36301       2.09400       1.84474       1.48592       1.20104      0.984283      0.751036      0.554450      0.365293      0.268036      0.177123      0.117047     0.0745627
  19  13 2757.9233    2.9236  0.9648 11.5938 -0.0018  0.0214   0.0558   0.0551    0.1270   0.0000   437.4094       1.15051       11.1599    -0.0894394       1.96315      -1.65019      -2.39395      -1.63890       3.51102      0.325473      -1.24930      0.565060     -0.312660     -0.166587     0.0274611    -0.0463846     0.0389693    -0.0214555       1.76110       2.37701       2.56058       2.52540       2.66904       2.33070       2.17032       1.79677       1.46652       1.24279      0.917215      0.732955      0.524574      0.368552      0.248894      0.168444      0.109458     0.0729302
  19  14 2902.4976    3.5909  0.8437 12.2991 -0.0012  0.0207   0.0717   0.0493    0.1109   0.0000   441.2622      0.436087       11.2541      -2.64208      -1.56764      -3.26908      -1.76940      -1.56065      0.979058      0.743966       1.40666       1.22224      0.163081     -0.375968     -0.227245     0.0824667     0.0288288     -0.108659       1.76017       2.38098       2.49197       2.67368       2.41106       2.27542       2.07758       1.82665       1.50340       1.22515      0.928495      0.746555      0.504828      0.379807      0.261769      0.171005      0.103796     0.0690588
  19  15 3046.5569    4.1176  0.9626 12.5829 -0.0031  0.0217   0.0788   0.0564    0.1207   0.0000   438.4837      -3.26705       8.95526     -0.139453       4.60949      -5.06856      -1.58949      -1.54028     -0.610453     -0.208754      0.575783      -1.31324      0.346731      0.832165      0.313958    -0.0214477    -0.0238338      0.109532       1.87943       2.42541       2.52013       2.47956       2.51351       2.39778       2.02763       1.89481       1.53923       1.29706       1.03390      0.809333      0.580069      0.396687      0.255566      0.179204      0.119797     0.0754834
  19  16 3189.8523    4.0692  1.2922 12.7431 -0.0035  0.0272   0.0719   0.0680    0.1058   0.0000   437.6003       9.91867       10.2898      -3.31478      -1.17380      -9.32711       3.41996      -2.55697      -1.09694       2.78815       1.96623       1.95421      -1.10586     0.0449647     -0.119526      0.247857    -0.0417801    -0.0881851       2.27468       2.89407       3.01299       3.19950       3.19312       2.84675       2.66216       2.32112       1.84856       1.53411       1.19366      0.888328      0.704698      0.482853      0.346184      0.227839      0.146657     0.0942493
  19  17 3332.9141    3.5563  1.7717 12.4587 -0.0017  0.0313   0.0554   0.0847    0.0871   0.0000   440.3818       2.33048       14.1807      -6.89138       2.78521      -1.63443      -5.12711      -1.52998      0.600494      -2.46144       2.95929       2.29853      0.968801     -0.327843     -0.574255      0.149506     -0.170200    -0.0414002       2.52168       3.41897       3.47068       3.67287       3.53357       3.33790       3.03043       2.60324       2.18338       1.81997       1.43688       1.10409      0.805201      0.563165      0.396471      0.264278      0.168266      0.107209
  19  18 3476.2116    3.0029  2.3668 12.2783 -0.0005  0.0388   0.0451   0.1048    0.0802   0.0000   444.8236      -1.39378       11.7139      -5.05321      -1.92793       2.23390       6.89386      -3.03294      -1.81207     -0.750882      0.591874       1.49775      0.946642     -0.409979     -0.285061      0.601658      0.216107     -0.100442       3.11719       4.14852       4.44230       4.44731       4.48683       4.07577       3.72170       3.27641       2.71106       2.21890       1.74213       1.37147      0.983329      0.722105      0.468062      0.329756      0.208388      0.132225
  19  19 3619.3839    2.5002  3.4348 11.6914 -0.0022  0.0488   0.0322   0.1296    0.0691   0.0000   439.6415      -1.42636       1.35926      -3.88098      -3.46636      -5.09174       6.32737      -1.35173     -0.494151      0.542632     -0.369669      -1.40577      -2.83116     -0.861480    -0.0623696      0.130567     -0.126201    -0.0118553       3.74781       5.09762       5.38929       5.53998       5.43506       5.18964       4.63727       4.01465       3.37098       2.77239       2.19358       1.69737       1.25428      0.893763      0.610129      0.423080      0.262089      0.169124
  19  20 3762.4707    2.0720  5.0741 11.1196 -0.0010  0.0589   0.0226   0.1672    0.0572   0.0000   447.1660     -0.803500       13.1230      0.239141       9.29926      -11.0291     -0.511523       5.49737      -1.41716       4.17411      -2.04354      -2.45186     -0.688496      0.303934      -1.04926      0.548712      0.250097     0.0561062       4.83142       6.28716       6.66748       6.78105       6.94688       6.34172       5.73297       4.94712       4.22192       3.38580       2.74236       2.06779       1.53145       1.08865      0.770348      0.514165      0.326233      0.207144
  19  21 3905.8206    1.7352  6.7702 10.8221 -0.0011  0.0733   0.0175   0.2067    0.0446   0.0000   434.9309       3.88346       13.7237       12.4209      -5.29914      -9.19068      -3.64499      -11.9150     -0.520325      -1.54217      -6.89766      -2.26916      -2.26837      0.267088      0.218786      0.725400     -0.890913     0.0411062       5.85248       7.97405       8.38299       8.67155       8.44491       8.08092       7.10786       6.26173       5.19160       4.27326       3.35586       2.63222       1.90945       1.37636      0.921967      0.633842      0.404196      0.255275
  19  22 4049.1707    1.4012  8.7428 10.6369 -0.0015  0.0922   0.0143   0.2716    0.0373   0.0000   432.2846      -15.0468       1.89586      -14.2885      -22.1307     -0.871823       1.91689       3.95585      -6.45127      -5.51374       4.45454      -5.95526     -0.834905     -0.855059     -0.983334     -0.296053    -0.0555302     -0.228587       7.51182       9.72306       10.7254       10.8581       10.5085       9.87707       8.89120       7.87050       6.55419       5.38133       4.35436       3.27762       2.41434       1.73796       1.19832      0.799346      0.511026      0.320074
  19  23 4192.1369    1.1316 10.2870 10.6499  0.0001  0.1175   0.0133   0.3562    0.0324   0.0000   418.5744       9.93059       36.4165      -2.99940       9.06042       20.3653      -16.3694      -30.9201       17.7885       14.7681     -0.537797      -10.3493       3.55925       5.14212       1.72672      -1.38979     -0.755546     0.0788613       9.37035       12.3805       13.3678       13.9789       13.4839       12.7156       11.1758       10.0354       8.40605       6.93192       5.36251       4.23493       3.10891       2.21780       1.52193       1.02948      0.660575      0.415144
  19  24 4336.0835    0.8771 11.8089 10.5392 -0.0050  0.1550   0.0121   0.4596    0.0308   0.0000   438.0159      -30.8025       27.2058      -2.89010       5.90730       23.5426       16.7676       6.28873      -11.5319      -22.8324      -1.80292      -3.29693     -0.881894       8.09652     -0.440185      -1.16172  -0.000919287     -0.429153       12.3506       16.2312       17.9174       18.4113       18.0841       16.5946       15.1222       13.1204       11.0294       8.88702       7.10174       5.45115       4.06322       2.94431       2.04051       1.39615      0.866196      0.543331
  19  25 4479.5687    0.7382 14.5633 10.3923 -0.0014  0.2095   0.0101   0.5786    0.0279   0.0000   451.2043     -0.479241       17.1566       30.8624       17.4614      -34.9696      -23.3306      -3.23884      -14.7963      -8.26312      -1.49045      -14.0766      -7.97640      -5.10525       2.15714      0.467692     -0.180031    -0.0370841       16.4518       21.1910       23.6873       24.0805       23.1100       22.4915       19.8914       17.3551       14.9549       12.1198       9.64982       7.49305       5.55341       4.02373       2.81261       1.93079       1.17474      0.753906
  19  26 4622.6658    0.6364 17.3193 10.1910  0.0049  0.2648   0.0081   0.6769    0.0242   0.0000   444.8600      -14.8188      -17.8868      -1.29359       13.1530      -11.1632       42.1370      -10.9380      -11.1192      -5.44735       1.38643       10.0723       2.01374      0.378321       2.67244       2.88608       1.64629       1.43728       20.9167       27.6427       30.2127       31.2550       30.2568       28.1770       25.5513       22.3893       18.9042       15.4440       12.4167       9.38350       7.02970       5.12130       3.54334       2.40542       1.48795      0.932496
  20   6 1734.1770    0.3341  0.3100  9.3204  0.0027  0.0155   0.0114   0.0335    0.0366   0.0000   438.0079     -0.917717       16.2273      0.484851      -1.98123      0.453450    -0.0288123     -0.939837     -0.703114      0.666272     -0.262610     -0.386251     -0.443743     -0.117155    -0.0660081    -0.0296115     0.0447508     0.0574981       1.20759       1.55880       1.67825       1.69736       1.80850       1.51159       1.41782       1.27496       1.09159      0.995943      0.757803      0.588688      0.462451      0.344885      0.190958      0.133043      0.105645     0.0765007
  20   7 1893.9015    0.4868  0.4235  9.6170 -0.0066  0.0175   0.0171   0.0380    0.0445   0.0000   437.1192      -4.27609       12.1558       3.09429      -1.66440       1.37774      0.708387       3.46537       1.28560      0.606580    -0.0896004      0.729587     0.0858169    -0.0475377     -0.334986     0.0394394    0.00143562    -0.0223199       1.68827       2.23615       2.26791       1.82983       1.68931       1.82798       2.30498       2.36817       1.80318       1.21484      0.754531      0.627696      0.603683      0.496858      0.423704      0.280760      0.198299      0.109861
  20   8 2050.0283    0.6951  0.5711  9.7599 -0.0036  0.0189   0.0170   0.0439    0.0592   0.0000   437.5660      -1.82176       17.9625       1.93615      -1.88354      -3.38213      -2.63890     -0.940965       1.48047     -0.235269     -0.429657     -0.762129      0.278359      0.250223     -0.223752     -0.219945      0.114229    -0.0488094       1.33340       1.81123       1.95890       2.12747       1.97190       1.91744       1.65387       1.67414       1.20045      0.983692      0.787147      0.744618      0.521597      0.349900      0.215344      0.170052      0.121947     0.0827310
  20   9 2203.0832    0.9498  0.8458 10.0390  0.0000  0.0222   0.0197   0.0521    0.0867   0.0000   437.5599      -3.33533       17.4792       1.04559      0.180534      0.913925     -0.239289       1.34123      -1.84817     -0.799314     -0.142842     -0.285355    -0.0615046     -0.172259    -0.0195805    -0.0680943     0.0782281     0.0312517       1.66712       2.19141       2.34846       2.34228       2.39389       2.27955       2.01444       1.80975       1.53759       1.19011      0.965114      0.773330      0.564014      0.435080      0.297273      0.200950      0.140031     0.0897163
  20  10 2352.4171    1.3647  0.8512 10.5491  0.0019  0.0219   0.0274   0.0495    0.0905   0.0000   434.5760      -1.05654       15.9682      -1.48214      0.988548     0.0680774     -0.135720      0.112496      0.636242      -1.16605     -0.360435      0.521234      0.522608     -0.538289     -0.538649      0.441783      0.369823    -0.0255690       1.61356       2.16105       2.23428       2.39449       2.47975       2.10417       2.04042       1.69054       1.48182       1.21853      0.939637      0.721266      0.565613      0.414338      0.287761      0.210845      0.132582     0.0799412
  20  11 2498.9944    1.8185  0.9175 11.1118 -0.0017  0.0208   0.0366   0.0576    0.1040   0.0000   436.3913       1.83341       12.9086      0.538660      0.198522     -0.486830      -4.53519      -1.25711       1.61348       2.27488       1.78054     0.0141911      0.518423    -0.0171679      0.173453    -0.0425524      0.198126     0.0573875       1.69717       2.22500       2.31963       2.26305       2.34168       2.16132       2.09059       1.79932       1.57932       1.26709      0.926816      0.713900      0.583319      0.439288      0.325693      0.223136      0.145249     0.0883183
  20  12 2644.8082    2.3569  0.9169 11.8552 -0.0006  0.0224   0.0465   0.0550    0.0973   0.0000   439.7836       2.73615       15.8665      -2.36235      0.210856    -0.0941193       2.04661      0.335098      -1.64973      -1.40286      0.677634      0.406304      -1.25943     -0.450240     0.0332692      0.109233    -0.0988497    -0.0559029       1.67535       2.35790       2.28605       2.41476       2.42917       2.30471       2.13540       1.85972       1.51974       1.26903      0.964003      0.792608      0.584028      0.455503      0.299764      0.205112      0.136406     0.0942274
  20  13 2790.6882    3.0379  0.9843 12.0686  0.0003  0.0211   0.0573   0.0580    0.1033   0.0000   440.4628      -1.05314       8.73246       2.24430      -1.29498      -1.83767      -1.16280      -4.48763      -3.15341       2.12244       1.98412      0.973681      0.171748     0.0554564     -0.595725      0.340662     0.0785876    -0.0564158       1.71338       2.23162       2.40172       2.44417       2.35394       2.18240       1.95793       1.77940       1.54736       1.29400       1.03568      0.781961      0.586138      0.423939      0.293000      0.191097      0.131859     0.0806373
  20  14 2935.9648    3.7793  0.8188 12.6179 -0.0014  0.0206   0.0763   0.0490    0.0977   0.0000   440.6476       2.01150       9.71954      -2.73423     -0.787539      -3.89054      0.782508      -1.11066      -2.29078      0.787203       2.56910      0.274415      -1.66098     0.0601965      0.449199     -0.153841     0.0548151    -0.0657184       1.52141       2.15249       2.13630       2.30455       2.32703       1.97669       1.95340       1.67021       1.50389       1.14881      0.914833      0.718330      0.502212      0.428758      0.284384      0.204973      0.126428     0.0821410
  20  15 3080.4548    4.1979  0.9478 12.6009 -0.0046  0.0207   0.0786   0.0536    0.1176   0.0000   435.8886       1.53485       11.4510      -2.43025     -0.478186      -1.26979       4.12822      -1.65672     -0.122821      -1.80424     0.0173282      -1.44318      0.450751     -0.151709     -0.294411      0.154259     0.0475760     0.0533191       1.58396       2.14932       2.18101       2.34751       2.23722       2.19431       1.92947       1.74632       1.41292       1.18903      0.925539      0.748648      0.527241      0.401574      0.283779      0.192941      0.126632     0.0836890
  20  16 3224.4114    4.1395  1.2263 12.6104 -0.0005  0.0252   0.0710   0.0625    0.1188   0.0000   435.9099       3.78446       16.3970      -5.49408      0.153245      -3.19238      -2.08397      -1.49628     -0.553102      0.591761      0.313718     -0.344656      0.516622     -0.126484     -0.103676     -0.259759    -0.0372429     -0.139241       1.96620       2.61266       2.72723       2.90875       2.80873       2.56831       2.40571       1.99248       1.84030       1.43354       1.20310      0.910074      0.680684      0.483775      0.340975      0.231029      0.152926     0.0999644
  20  17 3368.0549    3.5205  1.8553 12.2582  0.0009  0.0316   0.0505   0.0794    0.0810   0.0000   443.0893       2.65035       8.71309      -4.98772       3.76118      -7.82821      -8.84628      -1.36131       3.35361     -0.107611       2.53011     -0.978046      0.308527       1.05204      0.206274      0.192715     -0.303322     0.0681939       2.44317       3.34838       3.53431       3.70834       3.73373       3.32938       3.08696       2.63174       2.28267       1.84333       1.44886       1.13535      0.863959      0.617318      0.427622      0.294965      0.195505      0.126505
  20  18 3511.8139    2.7696  2.6410 12.2875 -0.0018  0.0414   0.0389   0.1097    0.0598   0.0000   440.3856       3.78539       11.6628      -5.36551       4.11596      -2.85337       3.58802       7.87035      -2.66162       1.19814      -3.58874       2.14728      -1.86715      0.667342    -0.0760521      0.175904    -0.0401228     -0.215691       3.15285       4.21162       4.53012       4.69881       4.66113       4.31023       3.95331       3.40574       2.96851       2.37730       1.92878       1.45916       1.12620      0.815614      0.586409      0.393349      0.261197      0.166662
  20  19 3655.5175    2.3235  3.9210 11.6200 -0.0028  0.0524   0.0284   0.1386    0.0577   0.0000   440.0077       8.44261       13.5561      -9.23154       6.18033      -5.78542      -6.04304      -1.47706     -0.583907     -0.396684       1.26185       2.08222      -3.16468     -0.261246      0.396923      0.258768      0.615787    -0.0550341       3.97385       5.36133       5.82582       5.76076       6.09743       5.29164       5.02344       4.38022       3.70312       3.06561       2.41670       1.90022       1.43160       1.04765      0.737752      0.497440      0.331313      0.211956
  20  20 3799.3469    1.9695  5.3120 11.1144 -0.0021  0.0593   0.0209   0.1733    0.0506   0.0000   427.2579      -7.75182       27.4671       4.03538       5.17623      -12.6192      -14.3982     -0.476049      -4.17826      -1.50808       2.64637      -1.59636      -3.84918      0.114531      0.326696    -0.0367392    -0.0237268     -0.327730       4.65890       6.03788       6.47866       6.69600       6.57433       6.21301       5.72327       5.00240       4.27501       3.45001       2.85962       2.19337       1.66505       1.22049      0.843234      0.583768      0.391124      0.254122
  20  21 3942.8993    1.6290  7.3842 10.7778 -0.0011  0.0778   0.0159   0.2186    0.0404   0.0000   433.9075       7.19359       16.1217       4.08051      -11.7284      0.828130      -11.2173       4.29970       5.67260       6.76819       9.10161       2.86851     -0.894767       1.47132     -0.284765      0.977783      0.140555      0.335198       5.94144       7.97434       8.44712       8.82597       8.74499       8.24931       7.43017       6.58575       5.48016       4.60274       3.70907       2.91694       2.14520       1.57719       1.10161      0.777189      0.496113      0.324268
  20  22 4086.8934    1.3274  8.7954 10.6616 -0.0046  0.0949   0.0136   0.2754    0.0346   0.0000   428.6048       20.1297       6.63907      -8.19832       6.38947      -19.8044      -18.5278      -1.05936       6.69606       10.0514      -5.27437      -6.76125       4.43249      0.812213     -0.250631      -1.47591     -0.933790      0.116927       7.08954       9.43276       10.3030       10.6513       10.3551       9.83430       8.95710       7.95840       6.75614       5.52893       4.55292       3.47469       2.66322       1.92545       1.38179      0.945648      0.604499      0.392694
  20  23 4230.3200    1.0673 11.3464 10.5521  0.0012  0.1290   0.0124   0.3805    0.0318   0.0000   426.5729       9.50791       18.5255       4.14246       1.97025      -21.9094       12.7195       7.32165      -19.1727       10.3192      -1.48748      0.424480       1.07133      -8.02543      -2.23496       1.69654     -0.895058      0.484569       9.87336       12.8159       14.2502       14.7064       14.3113       13.5986       12.3466       10.7178       9.08343       7.67336       6.19778       4.76398       3.60290       2.64168       1.85677       1.27983      0.834131      0.547464
  20  24 4374.4618    0.9022 12.8873 10.4684  0.0002  0.1581   0.0112   0.4596    0.0290   0.0000   437.1435      -22.5080       25.6066      -25.3233       3.43843       33.0374       22.0943      -32.7609      -6.75466      -19.8867      -11.3926      0.459967      -3.15427      -5.29843      -1.00665      0.691087      0.860058     -0.317633       11.8825       15.8975       17.2821       17.8261       17.4516       16.5000       15.0862       13.2113       11.3826       9.32724       7.55263       5.89298       4.45133       3.27987       2.32285       1.60823       1.02865      0.669760
  20  26 4662.1474    0.5638 16.9989 10.1795 -0.0058  0.2846   0.0074   0.7193    0.0225   0.0000   493.4372       26.6968      0.884427       13.7651       29.5202      -32.7730      -62.8656       62.2021       15.1045       21.1238       7.16132      -21.8826      -10.9704       13.1458      -2.82150      -1.68718       1.95297      0.351523       21.5215       27.9096       31.4875       32.2217       31.4436       29.7148       27.1302       23.7481       20.4911       16.8909       13.7969       10.7108       8.07748       5.97023       4.21460       2.94687       1.85346       1.23003
  21   5 1589.2352    0.2116  0.2216  9.2599 -0.0005  0.0149   0.0096   0.0296    0.0292   0.0000   439.1131     -0.173537       19.2455       1.14870      -4.05124      -1.32451      0.551981      0.732453      -2.06796       1.39314       1.14968      0.531086      0.322057      0.304736     -0.198178      0.281091    0.00671858    -0.0813891       1.08860       1.37405       1.51049       1.68001       1.57862       1.38155       1.38138       1.12666       1.09402      0.790537      0.664503      0.493280      0.364868      0.278238      0.227437      0.173739     0.0946767     0.0678019
  21   6 1758.2096    0.3555  0.2928  9.3961 -0.0068  0.0161   0.0125   0.0313    0.0368   0.0000   439.6310      -1.08588       18.6014    -0.0676297      -1.78698       1.19980     0.0143410      0.381708     0.0419445      -1.10942      0.216430     0.0519228     0.0312444     -0.270569      0.372498      0.140133    -0.0929702    -0.0294828       1.14061       1.57440       1.60991       1.74849       1.65766       1.51203       1.53696       1.19620       1.02658      0.841301      0.646732      0.558483      0.377859      0.315845      0.201823      0.164021      0.107642     0.0636955
  21   7 1919.8097    0.5327  0.4360  9.6246 -0.0048  0.0168   0.0147   0.0368    0.0460   0.0000   438.6049     -0.217713       15.4438      -2.91349      -1.01284       2.37142       1.24050      0.162202     -0.433345     -0.521117     0.0535881      0.186893      0.487759      0.527335     0.0163844      0.217258    -0.0447842     0.0141591       1.32402       1.85613       2.04750       2.18191       2.15649       1.86161       1.73026       1.49958       1.28733      0.908457      0.812362      0.599375      0.481311      0.302154      0.226970      0.157301      0.109678     0.0674651
  21   8 2077.6973    0.7362  0.6725  9.8238 -0.0002  0.0192   0.0162   0.0449    0.0644   0.0000   436.7216      0.387713       14.9468       5.40081     -0.942749      -4.20731      -2.64532     -0.535032       1.16867     0.0136043    -0.0622835     -0.189620     -0.929107     0.0912458    -0.0662792    -0.0852996     0.0619858    -0.0236147       1.49292       1.83976       2.23315       2.24433       2.13631       2.08425       1.82426       1.61076       1.39816       1.10267      0.936627      0.682902      0.532515      0.396418      0.280464      0.191923      0.130022     0.0876707
  21   9 2231.8263    1.0554  0.8755 10.1973 -0.0011  0.0214   0.0218   0.0545    0.0865   0.0000   438.5873     -0.550750       13.5309       5.73328      -4.13004     -0.220251      -2.18325      -1.20063      -1.28311      -1.02884       3.00993      0.102835      -1.38712     -0.636526     0.0139016      0.140575     -0.111305     -0.171647       1.60792       2.14321       2.18183       2.31585       2.32024       2.18910       2.01022       1.66801       1.54307       1.21984       1.03880      0.773359      0.601553      0.435700      0.318368      0.222465      0.152511     0.0978884
  21  10 2381.8771    1.4934  0.9633 10.4969 -0.0029  0.0209   0.0274   0.0541    0.0996   0.0000   439.4756      0.589567       13.3261       1.84939       1.81521      -1.66057       1.26354     -0.741438      0.488479     -0.650089      0.318586     0.0565197      0.477553    0.00144499     -0.321815      0.400374      0.125686    -0.0784048       1.55725       2.01552       2.08428       2.26774       2.28798       2.18890       1.91876       1.60967       1.45262       1.20758      0.953154      0.755735      0.570206      0.427785      0.302229      0.213561      0.146387     0.0982390
  21  11 2529.3135    1.9672  0.9729 11.0354 -0.0008  0.0211   0.0360   0.0520    0.1082   0.0000   437.9074     0.0279237       10.6438     -0.423017       1.85348      -2.46686      0.617949      -2.13122     -0.223609     -0.969674      -1.20133     -0.464137      0.181062      0.426214     -0.281433     0.0186405     -0.248041     0.0301173       1.55852       2.10207       2.16608       2.33713       2.33172       2.16908       1.97992       1.77041       1.48088       1.21351      0.994723      0.802882      0.567184      0.452361      0.311714      0.224490      0.151025     0.0999383
  21  12 2676.1728    2.4755  0.8856 12.0308 -0.0072  0.0207   0.0498   0.0554    0.0918   0.0000   441.0648      -2.57820       12.5969      -4.49074     -0.778620      0.377477      0.163446      -4.31453       1.29123       3.43186      -2.55189      0.729923     -0.578927     -0.511783     -0.180070     0.0215678    -0.0686320      0.105567       1.60424       2.15616       2.25203       2.33347       2.20750       2.05966       1.90782       1.69403       1.57498       1.31057       1.09056      0.873077      0.623619      0.455540      0.314111      0.220575      0.146838     0.0927442
  21  13 2822.9279    3.2573  0.8296 12.3709  0.0004  0.0200   0.0649   0.0508    0.1000   0.0000   441.1600      -1.62971       13.0392     -0.713347      0.146442      0.959201      -3.73995      0.396666      0.405152      -1.44450     -0.757527      0.441458      0.291712      0.392147      0.567053      0.137101     0.0620462    -0.0498420       1.76786       2.31746       2.38994       2.25289       2.07424       1.96295       1.97869       1.83762       1.64868       1.34385       1.12836      0.869998      0.667485      0.494539      0.333196      0.230213      0.157565     0.0996246
  21  14 2968.8908    3.9684  0.8597 12.6424 -0.0022  0.0190   0.0763   0.0490    0.0972   0.0000   437.7476       6.09006       14.8055       1.90300      -2.74913      -3.72963      0.924410      -2.14908      0.760680      0.674410      -2.03396      0.521671      0.487270      0.307403    -0.0884598      0.218076     -0.248001      0.192970       1.46043       1.84418       2.03835       2.14128       2.12284       1.98738       1.77666       1.55929       1.34540       1.11968      0.926789      0.717408      0.515703      0.409704      0.281920      0.200889      0.133613     0.0877301
  21  15 3113.9583    4.2407  1.0502 12.5485 -0.0005  0.0216   0.0743   0.0555    0.1242   0.0000   438.9403      0.595086       15.7769      -1.22823      0.751579      -4.87990     0.0728124      -2.24544      0.324027      0.438137       1.95217     -0.571455      -1.01333    -0.0982842     0.0179298     -0.297217    -0.0878289     0.0749441       1.67126       2.22807       2.27497       2.35265       2.31501       2.21659       2.09024       1.84368       1.55062       1.26559       1.04714      0.812274      0.626891      0.468208      0.333401      0.230374      0.164407      0.102145
  21  16 3258.5619    3.8589  1.4163 12.3904  0.0012  0.0269   0.0604   0.0665    0.1055   0.0000   439.2609       2.75267       9.68011      -1.82577      0.929415      -10.9206    0.00660858    -0.0610999       1.97510       1.67356     -0.237716     -0.806709    0.00554057     -0.292387     -0.122358     0.0274699      0.156645     0.0631498       1.99202       2.71915       2.82289       2.98179       2.87668       2.69885       2.49087       2.21508       1.91071       1.63388       1.35001       1.05275      0.792904      0.571920      0.420143      0.271117      0.191168      0.124321
  21  17 3402.8394    3.3410  1.9663 12.3946 -0.0011  0.0320   0.0471   0.0872    0.0651   0.0000   438.6491       5.29344       10.1556      -5.17074      0.183637      -3.66882       1.93658       3.48266     -0.219741       1.90052      0.807814     -0.610100      -2.25264     -0.860086      0.540065     -0.232053    0.00884463     -0.415671       2.36335       3.20435       3.41253       3.53316       3.53650       3.20766       3.11607       2.65038       2.28967       1.85245       1.57105       1.20464      0.905309      0.680516      0.496122      0.347988      0.228114      0.153910
  21  18 3547.1384    2.6634  2.9202 12.1419 -0.0010  0.0412   0.0336   0.1137    0.0493   0.0000   445.1744       2.38636       14.8445     -0.829756    -0.0729903      -4.40104      -3.02342      -5.97780       1.96646     -0.979494      -1.36867       1.47311     -0.692268      0.147408      0.390127      0.327972      0.590530      0.213758       3.09179       4.04536       4.40349       4.60374       4.59046       4.27185       3.82022       3.46445       2.96980       2.49094       1.96851       1.58598       1.20258      0.883979      0.640297      0.452840      0.300146      0.196781
  21  19 3691.4625    2.2804  4.4951 11.3350 -0.0010  0.0530   0.0242   0.1432    0.0531   0.0000   434.1097     -0.709491       21.7620       2.15281      0.792337      -5.08129      -2.41638      0.693323       5.20507      -4.55273       2.46401      0.550038      -2.21096      -1.06666       1.41240   -0.00606395     -0.237867     -0.388818       3.91932       5.15062       5.68608       5.98743       5.92914       5.42643       4.92701       4.49258       3.71126       3.22231       2.48786       2.00814       1.51094       1.13935      0.822441      0.573276      0.372435      0.250754
  21  20 3835.6118    1.8853  5.9697 10.9508  0.0005  0.0630   0.0187   0.1771    0.0469   0.0000   432.7800      -10.3261       23.6951      -12.4353      -5.86993      -13.8958      -3.96889       11.1639      -1.14305      -6.87599      -1.56276      -3.08329      -1.22862     -0.161516       1.30343      0.308585     0.0792124     -0.312493       4.62626       6.09821       6.67423       6.92956       6.91792       6.45121       5.91754       5.19074       4.53927       3.76545       3.05856       2.39667       1.82523       1.35946      0.987667      0.688258      0.451688      0.302211
  21  21 3979.7248    1.5382  7.8442 10.7735 -0.0012  0.0810   0.0148   0.2311    0.0362   0.0000   425.6738       2.97118       19.3003       1.10335      -3.92695       6.43140       4.00406      -2.98114     -0.141872       1.69378      0.596485      -5.92957      -1.12104      0.325591      -2.25202      -1.92591    -0.0913131      0.109007       5.91150       7.87767       8.57345       8.72372       8.77443       8.17620       7.42961       6.86095       5.81881       4.80601       3.98006       3.10825       2.38855       1.76448       1.29063      0.899956      0.595835      0.391929
  21  23 4268.1481    1.0168 11.4125 10.5171  0.0034  0.1278   0.0116   0.3796    0.0300   0.0000   441.0578       7.04490       22.5422      -3.44939       13.7162      -28.8220      -13.0266     -0.905463       6.79301       16.8613      -5.16281      -2.03127       2.00940       2.63500      0.885913       1.11162      0.678879     -0.434841       9.40511       11.8099       13.3360       13.8659       13.5886       13.1136       11.9591       10.4265       8.99343       7.63696       6.18595       4.84877       3.77833       2.79304       2.03208       1.43825      0.959175      0.633659
  21  24 4412.5413    0.8426 13.9230 10.4125 -0.0008  0.1738   0.0097   0.4835    0.0273   0.0000   432.0798     -0.653635       2.87635      -25.9737       7.63763      -22.5300      -8.97221       25.1807      -14.8946       3.90980      -6.95928       6.79686      -1.76644      -5.47732       6.64679       2.61199     -0.804715      0.672315       12.5663       16.3603       18.2128       18.8501       18.2624       17.6885       16.0013       14.2667       12.5249       10.3259       8.50019       6.68633       5.17201       3.85756       2.78063       1.97183       1.28109      0.864863
  21  25 4556.8496    0.6857 16.2681 10.2559 -0.0036  0.2283   0.0081   0.5988    0.0242   0.0000   436.1896      -14.3227       22.8396       32.5465     -0.352571      -19.9901      -22.8390       30.3681       18.3072      -7.68095       11.1843     -0.686980      -3.38114       4.51436      0.512815       3.45811     -0.759990     -0.612483       16.0747       21.2614       23.0818       24.4414       23.9589       23.3097       20.8895       18.6242       16.0144       13.4026       11.0211       8.71842       6.68443       5.04303       3.64477       2.58363       1.69379       1.13638
  22   5 1611.3328    0.2197  0.1815  9.3453 -0.0064  0.0173   0.0111   0.0308    0.0280   0.0000   439.4433     -0.757423       20.5435      -1.22020      -2.53188      0.531863     -0.129187      -1.99826     0.0563374       1.53490     -0.298799     -0.327129     0.0336163     -0.102467     0.0600978     -0.210491   -0.00350829     0.0466225       1.12272       1.37011       1.35154       1.42306       1.67009       1.92401       1.58141       1.23609      0.792620      0.922906       1.00490      0.772816      0.505200      0.277936      0.216068      0.171246      0.121589      0.103261
  22   8 2104.7264    0.7522  0.7039  9.9906 -0.0060  0.0200   0.0165   0.0460    0.0598   0.0000   439.1117       3.55849       17.7242       3.82310      -3.90476      0.101267       1.55607     -0.287294     -0.678673      -1.13965      -2.07687      -1.13040     -0.441458     -0.108432      0.315372     0.0599106     0.0820717     0.0916906       1.40335       1.83728       1.95354       1.96455       2.16066       1.83638       1.80156       1.56100       1.35242       1.13863      0.936738      0.750155      0.553320      0.429992      0.313703      0.222202      0.156176      0.106556
  22   9 2259.9743    1.1099  0.8877 10.1111 -0.0045  0.0209   0.0208   0.0499    0.0892   0.0000   442.3196       1.93833       13.3080     -0.626854      0.292642      -2.96470       1.98160       4.37729     -0.859168     -0.534927       2.38942      -1.21544     -0.371548     -0.335213      0.432201    -0.0539757   -0.00475815   -0.00354068       1.46551       2.01158       2.10199       2.17760       2.24824       2.14267       1.98406       1.74547       1.42546       1.19694       1.02037      0.801750      0.621555      0.460926      0.325338      0.243616      0.162103      0.118368
  22  10 2410.8013    1.5030  0.9423 10.8922 -0.0030  0.0211   0.0285   0.0564    0.0938   0.0000   439.8089     -0.784376       13.5130      -1.96158       4.30312      -1.45944       2.18553      -1.49191     -0.223111      -1.78304       2.68617     -0.155443     -0.825852      0.497221      0.270786     -0.197322     -0.180009    0.00561816       1.51044       2.01714       2.21274       2.30763       2.31826       2.10308       1.95271       1.78459       1.47089       1.23561      0.986545      0.777737      0.612772      0.452105      0.342378      0.232816      0.165765      0.109922
  22  11 2559.1642    2.1217  0.9509 11.2900 -0.0019  0.0202   0.0385   0.0512    0.0946   0.0000   439.7567     -0.207212       11.6871      -1.49292      -1.25197     -0.460626      0.766190      0.270715      -1.73463      -2.75524       1.89070     0.0861123       1.49570      0.571527    -0.0302636     -0.142546     -0.102058      0.162175       1.50112       2.02841       2.09792       2.15394       2.21264       2.01900       1.84464       1.63535       1.45643       1.28265       1.04251      0.807114      0.628152      0.471453      0.338049      0.230310      0.164571      0.109327
  22  12 2707.0817    2.6194  0.9446 11.9022  0.0007  0.0209   0.0487   0.0530    0.1002   0.0000   437.4542      -2.08416       11.9911       1.42728       2.72466      -7.23615      -1.71541      -1.48379       1.18197      -1.00054      -1.55112      0.562715      0.113605      0.446415    -0.0177648      0.142727     0.0667787     0.0372678       1.48644       2.03066       2.04743       2.21495       2.05545       2.07458       1.83978       1.69139       1.48822       1.26278       1.01957      0.801454      0.618957      0.479667      0.340403      0.243812      0.166783      0.111982
  22  13 2854.7011    3.3476  0.8007 12.5669 -0.0003  0.0189   0.0650   0.0459    0.0911   0.0000   440.6025       3.54692       10.8739       4.30563      -2.24310     -0.326064    -0.0285455      -1.31142     -0.623444     -0.299635    -0.0709299      0.114176     -0.519941      0.671558     -0.235872      0.122323    -0.0298527     0.0980134       1.35867       1.77645       1.90019       1.97437       1.99456       1.93115       1.76678       1.52685       1.32128       1.10529      0.880129      0.750661      0.583028      0.404599      0.307464      0.221117      0.147443      0.103941
  22  14 3001.4208    3.9860  0.8273 12.9099  0.0012  0.0199   0.0763   0.0458    0.0893   0.0000   435.5318      -1.18272       14.6936     -0.545015     -0.737952      -8.79917      -2.25127     -0.584196      -1.20615      -1.03159      0.694933      0.356607      0.252846     -0.137746      0.100228    -0.0578356    -0.0492770   0.000887270       1.40964       1.88068       1.87921       2.11331       1.94696       1.84750       1.77805       1.53468       1.39677       1.19006      0.981503      0.772028      0.583195      0.453341      0.323389      0.234864      0.152796      0.105477
  22  15 3147.0134    4.1946  1.1111 12.6733  0.0008  0.0227   0.0732   0.0601    0.1252   0.0000   438.9907       1.92469       9.35849      0.554063     -0.409357      -5.38692    -0.0553492      0.546810       1.34649      -2.93202       1.30199       1.58147      0.463566      0.278931      0.300055      0.457482    -0.0302924      0.226819       1.62822       2.24727       2.18337       2.36692       2.30039       2.22437       2.11312       1.86927       1.66382       1.34755       1.16657      0.851972      0.693374      0.513161      0.392499      0.284530      0.195551      0.131715
  22  16 3292.2041    3.9106  1.4932 12.3543 -0.0019  0.0265   0.0573   0.0651    0.0935   0.0000   437.2534       1.58924       14.4784      -5.06147       2.01725      -2.17946      -4.86509      -2.69340       1.74135      0.526479      0.424100      -1.12255     0.0225991       1.19476      0.359560      0.230529    -0.0432675      0.188217       1.87945       2.51967       2.58700       2.83903       2.83152       2.63868       2.41880       2.11232       1.88556       1.58173       1.31867       1.02482      0.795143      0.608002      0.433130      0.309696      0.208139      0.143101
  22  17 3437.2210    3.2106  2.1146 12.2132 -0.0016  0.0331   0.0415   0.0837    0.0607   0.0000   440.4197       2.63039       12.8030      -3.55446    -0.0376280      -2.67005       2.88475      -2.60297    -0.0280611      0.641008       2.00027     -0.222355      -1.55635     -0.143582     -0.843676      0.284432      0.372228      0.447772       2.30294       3.11093       3.32571       3.37686       3.43731       3.08970       2.97468       2.64268       2.42738       1.98874       1.63855       1.29515       1.03247      0.765055      0.563222      0.398515      0.275606      0.185313
  22  18 3582.1363    2.5844  3.1815 11.9594 -0.0003  0.0429   0.0300   0.1102    0.0464   0.0000   440.1073       4.60446       2.76331      -6.32071       8.37779       2.89332      -9.81762      -6.99295       3.66702      0.263185      -2.53397     -0.648932      0.726364      0.773266      0.438274      0.181381    -0.0912369     -0.189564       2.99592       4.06562       4.34821       4.61095       4.48639       4.34417       3.93025       3.51280       3.01578       2.62308       2.12591       1.71877       1.30218      0.989370      0.720116      0.511685      0.341172      0.235284
  22  19 3726.7933    2.1259  4.6636 11.3730 -0.0010  0.0529   0.0222   0.1468    0.0458   0.0000   439.8234     -0.160639       4.81877      -9.15124       11.0530      -5.23248     -0.740009     -0.409785      -1.88428      -5.29147       2.35223       1.35385      -1.33897     -0.712389     -0.799795     0.0147288      0.444076      0.215166       3.72842       4.92968       5.46234       5.58318       5.60991       5.35689       4.92389       4.40390       3.78611       3.14361       2.62816       2.07114       1.63373       1.23687      0.881926      0.636468      0.429956      0.301992
  22  20 3871.7072    1.7524  6.1760 10.9879 -0.0006  0.0654   0.0170   0.1810    0.0406   0.0000   441.9171       2.36411       4.11976      -3.02162      -4.36937      0.718569      -6.95827      -2.11835      -5.91718       5.58210       2.51741      -2.58834       2.71305     -0.964823      0.525612     0.0137982      0.354380     -0.205664       4.51222       5.95848       6.64020       6.89790       6.73972       6.48205       5.88813       5.34659       4.69913       3.88806       3.22675       2.56563       1.95460       1.52016       1.10186      0.797212      0.533342      0.359873
  22  21 4016.2841    1.4851  8.6269 10.6686 -0.0011  0.0838   0.0135   0.2383    0.0345   0.0000   434.3513       13.0358       13.9855       4.33589      -18.6763      -5.74405      -11.5711      -3.93345      -6.41591      -1.86284      -8.21363       1.10897       5.58614      -2.64785      -1.18023     0.0180223      0.537805      0.535031       5.94524       7.65737       8.46606       8.88551       8.79756       8.41289       7.66199       6.90971       5.99186       5.06620       4.14571       3.35723       2.57520       1.95348       1.44317       1.02552      0.693166      0.472532
  22  22 4161.0687    1.1889 10.0524 10.6351  0.0005  0.1045   0.0121   0.3064    0.0297   0.0000   430.9751     -0.433886       10.1450      -3.41380      0.800439      -22.4882      0.602352       3.33536       10.1486      -12.2438      -11.4060       11.8768      -1.23335      -3.48465      -3.16157       1.92998       1.05879     -0.274381       7.24672       9.52616       10.6673       10.9305       10.8302       10.4480       9.44312       8.64099       7.36357       6.33519       5.22639       4.15266       3.22547       2.45966       1.77750       1.28081      0.856936      0.584493
  22  23 4305.5631    0.9735 12.3816 10.5200 -0.0021  0.1433   0.0107   0.4039    0.0279   0.0000   436.0043       4.54210       7.55762      -27.6877       8.46590      -17.6862       5.70699      -2.33795      -14.9509     -0.302227      -3.21270      -2.27041       6.52092       1.83856       1.53614      -1.80667    -0.0474384     -0.832149       9.65220       12.8716       14.1878       14.7056       14.4290       13.8713       12.8302       11.5585       10.1480       8.51770       7.11061       5.76524       4.40711       3.35809       2.48048       1.78743       1.15665      0.807286
  22  25 4595.1380    0.6485 17.9488 10.2478  0.0010  0.2566   0.0074   0.6569    0.0220   0.0000   405.0087       16.5816       56.1499       65.2751      -27.0850      -58.1140      -20.0755       25.1849       9.72451      -1.92511       6.97827      -6.76115      -3.18104       6.38511      -1.47033       1.31925       2.63376      0.116801       17.2191       22.6179       25.1216       26.4816       25.7721       25.0744       22.9825       20.6861       18.1810       15.1958       12.6119       10.0943       8.00574       6.08010       4.41200       3.24164       2.13173       1.46479
  23   6 1804.1931    0.3961  0.3907  9.4248 -0.0045  0.0165   0.0119   0.0356    0.0379   0.0000   440.4243      -2.41415       18.1648     -0.317886      -3.61021      -1.73399      -1.32233      -1.56412      -1.93450       1.09799     0.0810580      0.300977     -0.629273      0.374935     -0.270700      0.103013    -0.0965816     0.0768661       1.38380       1.86706       1.95747       1.86459       1.67251       1.26234       1.32777       1.26840       1.40351       1.34566       1.19195      0.992592      0.747614      0.564032      0.387068      0.248268      0.159770     0.0988529
  23   7 1969.6360    0.5824  0.5258  9.6841 -0.0051  0.0162   0.0143   0.0384    0.0494   0.0000   438.5010     -0.478280       15.4366       1.01091      0.337946       2.24358       2.11857     -0.463736     -0.643215     -0.445444     -0.440134       1.38312     -0.154215      0.594393      0.232499      0.153951    -0.0503427      0.122089       1.18298       1.50359       1.55943       1.64678       1.69464       1.63290       1.53754       1.27372       1.08747      0.986861      0.837343      0.706635      0.497175      0.391939      0.273751      0.210011      0.147006     0.0977628
  23   8 2131.0862    0.8472  0.7231  9.8320  0.0000  0.0185   0.0172   0.0442    0.0636   0.0000   438.6164      -3.85825       15.7066       1.58485      -2.17448     -0.687123      0.554604       2.66126     -0.755118      0.490128       1.61031     -0.206743     -0.686039      0.288456     -0.523805      0.298667     0.0825026      0.146078       1.16687       1.68978       1.73513       1.86082       1.79058       1.71983       1.49064       1.45048       1.22290       1.12028      0.909078      0.740391      0.561372      0.436948      0.315859      0.218382      0.157312      0.100638
  23   9 2287.4524    1.2272  0.8525 10.3246 -0.0022  0.0199   0.0230   0.0465    0.0861   0.0000   441.2178     -0.182777       8.80290      -3.62741      0.267046     -0.956245      0.253797      -2.34756       2.88399      0.669862     -0.238965      -1.31597     0.0812940     -0.905223     -0.589768      0.430067      0.228737    0.00469503       1.39818       1.91141       1.91311       2.12425       2.05385       1.96892       1.91045       1.67189       1.43931       1.15157      0.987790      0.786141      0.632430      0.460181      0.351861      0.257146      0.177334      0.121974
  23  10 2439.1589    1.6153  1.0187 10.8180 -0.0015  0.0213   0.0283   0.0545    0.1003   0.0000   439.4926      -3.27231       12.9030      0.570651       2.44646      0.572828       1.44368      -2.18490      0.118522     -0.847912   0.000220902      0.768689     -0.635274      0.553340      0.365518     -0.187978      0.107640      0.173889       1.52163       1.96263       2.10064       2.17853       2.19902       2.11303       1.96990       1.71319       1.57722       1.30901       1.07048      0.885853      0.648366      0.525752      0.391604      0.282800      0.198316      0.137300
  23  11 2588.6043    2.1276  0.9879 11.4672 -0.0019  0.0211   0.0385   0.0537    0.0940   0.0000   438.1338       2.28917       15.3876      -4.52332      -1.71361       2.10344     -0.422833      -3.14447      -2.11311       1.80046      -1.79494      0.765739     -0.463674    -0.0519331      0.152645     -0.160802    -0.0306248     -0.147835       1.48260       2.01891       1.99917       2.16587       2.08736       2.03288       1.91430       1.87241       1.60989       1.40468       1.08551      0.805274      0.620341      0.543189      0.414150      0.328839      0.238153      0.157423
  23  12 2737.5681    2.8244  1.0031 11.5446  0.0041  0.0199   0.0477   0.0507    0.1122   0.0000   438.7245      0.844899       16.1123      -6.94015     -0.349791      -2.20304      -5.49714     -0.416768     -0.582475      0.362549       1.54295     -0.574589     -0.674494     -0.181594      0.200630      0.217740    -0.0165132      0.125272       1.38465       1.85362       1.97720       2.15268       2.07982       2.00557       1.86835       1.68075       1.38861       1.17614      0.999974      0.778086      0.600633      0.452257      0.349484      0.254104      0.184100      0.122819
  23  13 2886.0971    3.6594  0.8036 12.6059 -0.0028  0.0180   0.0708   0.0462    0.0932   0.0000   439.3400       1.79028       13.3972      -1.35271      -1.39953      0.190707     -0.631620      -2.60165      -2.34547     -0.837123      0.500432      0.287984     -0.300123      0.518810      0.397045    -0.0739911    -0.0107662      0.236776       1.28494       1.65450       1.71787       1.81134       1.82781       1.76579       1.67095       1.41797       1.26622       1.08667      0.866524      0.725435      0.556571      0.415130      0.309700      0.231305      0.171197      0.115422
  23  14 3033.4052    4.0148  0.9389 12.7824 -0.0033  0.0199   0.0734   0.0508    0.1073   0.0000   438.5165       4.15596       11.5353      -1.30761     -0.210312      -3.36780      -1.81633       3.39882     -0.170346    -0.0452938     -0.509335       1.61335     0.0710097     -0.648170      0.621179      0.198997      0.182894    -0.0837824       1.36248       1.76510       2.01303       2.00099       2.10874       2.01828       1.83333       1.59837       1.42586       1.14791      0.955708      0.787093      0.585573      0.471505      0.341657      0.243267      0.187250      0.120899
  23  15 3179.7284    4.1872  1.1488 12.6045 -0.0032  0.0238   0.0693   0.0582    0.1222   0.0000   437.9967       1.05292       13.1044    -0.0827074      0.694925      -4.89867      -2.44848      -2.11015      0.838153       2.70383       1.50104      0.579833       1.11202       1.06717     -0.415486      0.188488      0.262755    0.00353289       1.56068       2.21763       2.29647       2.35922       2.42178       2.17654       2.10425       1.88209       1.70125       1.40380       1.18509      0.901892      0.734713      0.567423      0.396240      0.303340      0.214324      0.144445
  23  16 3325.5167    3.6938  1.4803 12.6408 -0.0045  0.0267   0.0568   0.0687    0.0813   0.0000   440.2914       1.50699       15.7897       1.80398       2.26679      -3.92566      -4.96335      -3.82096     -0.760800      -3.37386      0.347318      0.103045     -0.615681       1.78264      0.154576      0.657338      0.253093    -0.0720227       1.73146       2.42597       2.45077       2.66432       2.66463       2.48535       2.31108       2.14381       1.83186       1.64048       1.33894       1.05838      0.832987      0.657088      0.481565      0.341002      0.242171      0.166496
  23  17 3471.2872    2.9892  2.5585 12.0249 -0.0011  0.0346   0.0344   0.0924    0.0498   0.0000   439.8453      -6.51388       13.0956       2.74407      0.509305     -0.305991      -1.93955      -4.95746      -5.77691       2.01184      -1.09885       3.31358      -1.79880     -0.120015    -0.0457396      0.910992      0.259753      0.197598       2.38455       3.12710       3.42642       3.60187       3.59228       3.44458       3.17129       2.90874       2.41273       2.15218       1.71192       1.36126       1.11626      0.822676      0.634518      0.460595      0.313810      0.220499
  23  18 3616.8021    2.4217  3.6609 11.7267 -0.0018  0.0453   0.0260   0.1184    0.0424   0.0000   431.3108      -3.43472       19.6933      -5.48138       1.72257      -1.87010      -2.49326      -5.80327      -4.11972      0.254758       3.43577     -0.131659      -4.23751     -0.850022     -0.213002      0.833347     -0.363736      0.168606       3.04420       4.01022       4.37362       4.52125       4.64054       4.26923       4.07336       3.71455       3.16114       2.71194       2.27659       1.84906       1.43263       1.10374      0.828105      0.588964      0.418024      0.286878
  23  19 3762.0454    2.0760  5.0751 11.2319 -0.0005  0.0540   0.0199   0.1516    0.0413   0.0000   430.7318       9.86049       4.41753      -14.3232       4.86471      -10.1183      -8.73332      -2.43797       4.17836      -1.35929      -4.22378       2.76276      0.417907       2.12527       1.92789     -0.585597     0.0305332     -0.223021       3.52767       4.74407       5.17531       5.28324       5.41688       5.17977       4.71568       4.32554       3.78443       3.24338       2.71225       2.16625       1.72396       1.30462      0.994005      0.708081      0.489753      0.344612
  23  20 3907.2542    1.7090  7.2538 10.7805 -0.0007  0.0687   0.0151   0.1955    0.0379   0.0000   442.8931       1.00258       4.54408      -2.11929       9.42233      -3.67679      0.106230      -4.56331      -4.13686       1.76882      -2.48338      -5.03555       3.10660       2.78434     -0.779205      -1.92350     -0.305823    -0.0434997       4.64938       6.12751       6.76471       6.98092       7.08276       6.69867       6.27234       5.58517       4.93076       4.13596       3.42698       2.80378       2.20127       1.67229       1.23512      0.916118      0.635540      0.440182
  23  21 4052.5329    1.3636  8.7495 10.6782 -0.0003  0.0872   0.0129   0.2484    0.0324   0.0000   440.9506       2.71626       4.18478      -1.84999       4.43763      -13.5862       2.12679      -3.49019      -4.94076      -2.88282       4.82954      -4.50774     -0.895561      0.499370    -0.0467965      0.780227      -1.70086      0.491087       5.88628       7.74710       8.56269       8.82399       8.87718       8.45161       7.90224       7.14844       6.13481       5.30364       4.47175       3.56402       2.82143       2.16286       1.60573       1.15779      0.811464      0.558522
  23  22 4197.6791    1.1355 10.9212 10.6168 -0.0017  0.1139   0.0116   0.3334    0.0281   0.0000   437.3552       14.6340       10.5665      -9.17558       26.0693      -13.6201      -1.48058       13.3537      -1.41379      -21.4368     -0.178931      -3.05423       7.79506      -1.24935      -4.64588      0.671315       3.14184      0.304525       7.51077       9.93971       10.7870       11.3636       11.4420       10.8928       10.2459       8.99573       8.05013       6.86535       5.71094       4.63287       3.63376       2.78654       2.08242       1.53745       1.03880      0.729540
  23  23 4342.7068    0.9259 12.5015 10.4936  0.0011  0.1430   0.0103   0.4081    0.0265   0.0000   436.7500       18.3576       26.7021       18.4050     0.0693901      -8.47478       3.24998       6.56964      -7.97459      -14.6580       12.4733       9.83595      -2.25211      -3.60861      -1.25656      -1.06283      -3.23782      0.435403       9.49455       12.3735       13.3832       14.4408       14.2487       13.5566       12.9377       11.5476       9.96804       8.52944       7.16574       5.79649       4.57514       3.49672       2.63307       1.91574       1.33071      0.931234
  23  25 4632.7524    0.5734 16.1792 10.2266 -0.0037  0.2513   0.0073   0.6488    0.0215   0.0000   427.4537       50.5884       12.6316       21.8426       27.1854      -18.4255      -13.5085      -6.53703      -9.66107      -64.8217       40.4609       21.1354      -13.4750      -11.9842      -1.93704       5.81024      -3.48363      -1.33641       16.5659       21.5970       24.3311       25.0573       25.2746       24.1409       22.3459       20.2127       17.7508       15.0861       12.8556       10.2983       8.07208       6.28915       4.68143       3.39760       2.33087       1.61331
  24   5 1653.6952    0.2593  0.1880  9.3534 -0.0050  0.0108   0.0107   0.0231    0.0282   0.0000   441.5812      -3.31437       20.4724       4.02644      -3.95216     -0.542267       1.31126      0.797472      -1.07575     -0.693924       1.00373     -0.213646     -0.315624    -0.0224204     -0.153851     0.0412840     -0.182543    -0.0330130      0.670664      0.951931      0.961930       1.02812       1.03514       1.04215      0.952276      0.808913      0.746513      0.701447      0.586321      0.417030      0.359295      0.288957      0.220054      0.153125     0.0980492     0.0838631
  24   7 1993.5739    0.6268  0.5353  9.7048 -0.0004  0.0164   0.0142   0.0358    0.0496   0.0000   440.3403      0.995019       15.0475      0.594967      -5.56879     -0.818297      0.609605      -1.56546       1.05090      0.625791      0.244000     0.0272445     -0.112399     0.0579697   -0.00543136     -0.224507     -0.102359     0.0870409       1.04616       1.40074       1.42414       1.58196       1.49870       1.48936       1.30794       1.28138       1.13466      0.984750      0.822610      0.674258      0.532507      0.438082      0.316122      0.228692      0.152374      0.115322
  24   8 2156.7568    0.8829  0.6948 10.1519 -0.0025  0.0171   0.0181   0.0423    0.0601   0.0000   439.4202      -1.97190       16.7685      0.140786      -2.20698     -0.529920       1.99358      0.482485      -1.66335       1.20920      0.943964      0.725977      0.129400     -0.177257      0.311201    -0.0591623     0.0940395   -0.00800876       1.17739       1.53484       1.64237       1.65863       1.74191       1.67209       1.60387       1.41350       1.20532       1.03135      0.884590      0.719847      0.558039      0.420142      0.329054      0.247918      0.173815      0.124504
  24   9 2314.2716    1.2952  0.9650 10.4077 -0.0025  0.0200   0.0225   0.0525    0.0834   0.0000   436.9478      -2.57685       14.0566      -4.56404      -2.11312      -2.03093      0.643262       1.54587     -0.803011      -1.24038      -1.29651    -0.0112030      0.542002      0.207117     -0.872354    0.00835296     0.0263840      0.150187       1.29273       1.72689       1.89696       1.86396       1.97904       1.78351       1.71168       1.58445       1.41373       1.17122       1.01465      0.846670      0.652940      0.509207      0.384742      0.278748      0.192920      0.138164
  24  10 2467.0487    1.7201  1.1127 11.0520 -0.0019  0.0227   0.0301   0.0624    0.1062   0.0000   438.6889      -5.07558       12.0933      -4.58662       2.38360      0.276713      -1.16944      -4.66335     -0.564789       1.24817       1.34827      -1.96741     -0.265704       1.06131      0.668291      0.147626      0.460193   -0.00546711       1.44686       2.06289       2.07666       2.20067       2.21448       2.08089       2.09417       1.80224       1.60781       1.31753       1.14603      0.919439      0.744432      0.565654      0.410150      0.308976      0.232992      0.156550
  24  11 2617.6799    2.3235  1.0135 11.4457 -0.0017  0.0195   0.0402   0.0558    0.1108   0.0000   438.7770      0.265141       17.7665      -1.02647      -4.30265       4.18993       1.78981     -0.269949    -0.0765373    0.00516194      0.717390     -0.231657     -0.879829      0.878633     -0.216951    -0.0957825    -0.0722137    -0.0503142       1.29270       1.70647       1.76102       1.93957       1.95677       1.88407       1.75409       1.53364       1.33366       1.18748      0.974744      0.813830      0.610069      0.473036      0.375172      0.270663      0.189294      0.135799
  24  12 2767.6713    2.9815  0.9118 11.8798 -0.0020  0.0196   0.0529   0.0464    0.1035   0.0000   439.9517      -1.33113       14.6105      -2.75605      -4.28991      -1.80245      -2.91682      -2.28581      -1.08616       2.02803      0.192967       1.14696      -1.73366     -0.711047     -0.248731      0.283479      0.182465     0.0730399       1.25932       1.73674       1.77386       1.99502       2.07178       1.82122       1.77918       1.55991       1.43727       1.16433      0.954673      0.760903      0.607438      0.482786      0.364448      0.276061      0.183238      0.136270
  24  13 2916.9616    3.6376  0.9455 12.6217  0.0033  0.0193   0.0661   0.0517    0.0946   0.0000   440.0430     0.0125835       10.9899      -2.62533      -1.11697      -1.61427      -1.27227    -0.0281476       2.30213     -0.450800       1.44620     -0.114123     0.0424799     -0.459331     -0.659244     -0.252705    -0.0224183      0.290350       1.28173       1.76931       1.79053       2.04291       1.95389       1.91830       1.69731       1.58707       1.36513       1.20671      0.990168      0.777848      0.641936      0.494243      0.378128      0.258386      0.187983      0.134045
  24  14 3064.9784    4.1638  1.0199 12.9469 -0.0016  0.0245   0.0734   0.0574    0.1007   0.0000   440.1722       3.09155       10.1899     -0.818926      -3.09469      -3.00715      -1.01697      0.452049       2.04953     -0.580284      -1.33071      0.789962     -0.297341     -0.437340     -0.160511     -0.462750      0.183058     0.0949026       2.06616       2.83770       2.86509       2.75098       2.28396       1.99726       1.76238       1.89250       1.97892       2.07481       1.76667       1.49036       1.20495      0.900016      0.602064      0.394247      0.284434      0.180516
  24  15 3211.9615    4.1544  1.2246 12.7475 -0.0032  0.0246   0.0685   0.0586    0.1253   0.0000   435.7707       2.89581       15.4744      -5.33365     -0.711636      -5.58095      -2.41921      -4.83895       2.68439     -0.207678      0.488374     -0.183505      0.785981       1.68615     -0.465931     -0.233341    -0.0773007    -0.0186135       1.57192       2.16363       2.20641       2.21809       2.43407       2.27764       2.19560       1.97764       1.62460       1.47422       1.17221      0.995707      0.792054      0.597342      0.459236      0.324058      0.238843      0.170751
  24  16 3358.4447    3.5991  1.7862 12.2883 -0.0034  0.0285   0.0476   0.0708    0.0718   0.0000   439.3440      0.587211       9.87103      -4.59889       2.80324      -4.37694      -4.64372      -5.54782      -2.46236      0.130874    -0.0282708     -0.279846      -1.38901    -0.0142983     -0.527317       1.22388   -0.00338409     -0.405215       1.88614       2.52926       2.69376       2.86750       2.92474       2.80612       2.55626       2.35028       2.04926       1.77155       1.43219       1.15717      0.883194      0.717496      0.561310      0.402326      0.290061      0.206635
  24  17 3504.8682    2.8768  2.7053 12.1089 -0.0005  0.0364   0.0328   0.0950    0.0469   0.0000   440.8458       1.78429       12.4343      -6.49444       12.0441      -1.38165      -6.05604      -3.93245      0.677872      -2.11219     -0.699452       3.12545     -0.625172      0.907605      -1.08073      0.236016    -0.0216432     -0.136106       2.35459       3.10671       3.38376       3.57471       3.50420       3.46401       3.16072       2.87159       2.58269       2.22499       1.85982       1.49221       1.20228      0.939831      0.694097      0.521201      0.371351      0.258065
  24  18 3650.9343    2.3588  4.0035 11.6406 -0.0002  0.0462   0.0234   0.1263    0.0384   0.0000   442.4534       7.17523       9.90369      -4.91210      -1.39170    -0.0368202     0.0978430     -0.102329       1.32225      -2.30210       2.25557     -0.412282     -0.626755       2.19643     -0.857779      0.689486      0.168252     -0.212183       2.96766       3.96574       4.21982       4.36160       4.56799       4.38693       4.13013       3.68032       3.29243       2.71144       2.34811       1.88930       1.46735       1.19591      0.871515      0.668625      0.470492      0.327803
  24  19 3796.8509    1.9054  5.5159 11.2292 -0.0005  0.0580   0.0183   0.1617    0.0377   0.0000   441.0908       2.73832       4.30894      -1.19447      -6.67894      -14.8211      -6.21167       3.58494       3.09757      -3.53388      -3.16310      -1.80365      -1.37951       1.48855       1.87588     -0.684152     -0.801277     -0.446638       3.84611       5.17144       5.81719       5.88875       5.92482       5.65331       5.32907       4.79420       4.21840       3.56504       2.98475       2.43912       1.94529       1.49643       1.12054      0.830269      0.585214      0.407890
  24  20 3942.5442    1.5858  7.5861 10.8687 -0.0010  0.0735   0.0142   0.2115    0.0333   0.0000   436.3071     -0.391068       8.73781      -7.75436      -3.18472      -10.7737       9.45949       5.65997      -9.32587      -7.02815       2.61517      0.451986     -0.164478     -0.116987       2.01419       1.88019       1.21623      0.257978       4.61673       6.25371       6.75512       7.09953       7.22210       6.90972       6.52568       5.78280       5.14377       4.42230       3.77625       3.01750       2.43414       1.86872       1.41956       1.03820      0.741112      0.515269
  24  21 4088.1995    1.3030  9.2781 10.7158 -0.0020  0.0920   0.0125   0.2680    0.0301   0.0000   437.8569       1.34283       18.8956      -6.25657      -20.5566      -8.02905      -5.68603       9.29704      -9.82986       2.37365     -0.522053      -1.32792       2.43864       3.79435       5.06229      -3.58645      -1.32075      0.885972       5.75810       7.78228       8.33076       8.91427       8.98854       8.65373       7.95100       7.31628       6.52896       5.42872       4.67526       3.78462       2.99747       2.37053       1.75403       1.30190      0.934919      0.650735
  24  22 4233.7367    1.0632 11.0423 10.5898 -0.0014  0.1184   0.0109   0.3355    0.0278   0.0000   424.6685       5.80984       17.2388       12.5469       12.5445      -16.9526      -26.1522       5.72291       2.41276      0.818118      -4.65279      0.462403       3.46619      -8.58309      0.146263     -0.406918     0.0880435     -0.890755       7.38370       9.76826       11.1303       11.3596       11.6154       11.0159       10.4377       9.32304       8.29924       7.04980       5.97330       4.95866       3.84809       3.02591       2.31633       1.68783       1.17158      0.829311
  24  25 4669.5831    0.5297 15.9028 10.2197  0.0039  0.2586   0.0074   0.6704    0.0212   0.0000   403.2694      -13.4695       52.2896      0.371220       23.5685      -46.1477      -36.7755      -22.2189       37.9738       5.78222      -24.8556       2.54502      -6.14441      -9.30723       5.51270      -1.35228     -0.933721      -1.02069       16.0801       21.3346       23.6968       24.6100       24.9004       23.9912       22.4589       20.6183       18.2089       15.5205       13.1281       10.5883       8.63116       6.73208       5.10270       3.81774       2.66191       1.88230
  25   5 1674.0716    0.2798  0.2500  9.2931 -0.0005  0.0120   0.0096   0.0278    0.0293   0.0000   440.1004      -1.11991       19.0175      0.812526      -1.68600    -0.0101604       1.29645    -0.0532498     -0.189514      0.658136      0.352666     -0.259142     0.0459631    -0.0581922     0.0820185     -0.107519    -0.0164981     0.0606576      0.841721       1.00241       1.17096       1.16096       1.15311       1.20805       1.14139       1.00708      0.928968      0.747891      0.578849      0.454665      0.397440      0.305041      0.238741      0.188743      0.131395      0.102678
  25   6 1847.8631    0.4372  0.4897  9.3907  0.0002  0.0170   0.0106   0.0351    0.0413   0.0000   440.4033     0.0765707       15.6755      0.428017      -2.94154       1.54120       1.05338      0.265172      -1.51563     -0.521300     0.0743114     0.0775230      0.384804     -0.218565     -0.181369      0.281292     0.0201304    -0.0451064       1.01204       1.39340       1.42893       1.51156       1.57804       1.49449       1.43375       1.23725       1.11135      0.964970      0.858461      0.683307      0.560793      0.421223      0.321147      0.238870      0.180420      0.125534
  25   7 2016.8994    0.6756  0.5131  9.7319 -0.0036  0.0154   0.0154   0.0345    0.0498   0.0000   438.7799      -1.09292       15.9780      -1.37462      -1.86087       3.18740    -0.0525092     -0.138430      0.529116      0.706168     -0.818560     -0.368929     -0.514845      0.934106     -0.173811      0.190482    -0.0839412     0.0573668       1.01555       1.39254       1.52870       1.64284       1.64544       1.53284       1.42212       1.29643       1.07568      0.976370      0.792985      0.681679      0.519331      0.407881      0.289254      0.227120      0.160984      0.108039
  25   8 2181.7394    0.9731  0.7807 10.1863 -0.0003  0.0183   0.0185   0.0467    0.0634   0.0000   440.5403     -0.325711       16.8082       2.54946     -0.678292     -0.515696       1.07647      -3.34151      -2.34372       1.25064     0.0530882      0.796358      0.132989     -0.521811    -0.0854379      0.128783      0.125047     0.0751566       1.14450       1.58263       1.67944       1.87997       1.80433       1.77270       1.71379       1.42040       1.27911       1.08205      0.955525      0.723541      0.587066      0.447389      0.343850      0.263477      0.193661      0.140002
  25   9 2340.4704    1.3465  0.9595 10.5194  0.0034  0.0192   0.0238   0.0521    0.0849   0.0000   439.5736      -1.14265       15.1892      -3.56121     -0.646830      -4.97637      -3.24035     -0.773553      0.962043     -0.947333      0.707228      -1.06177      0.888753     -0.510719       1.00198    -0.0545903     0.0420111      0.100625       1.26741       1.68548       1.80542       1.86344       1.96392       1.83211       1.76920       1.54836       1.34318       1.20549      0.995920      0.842023      0.660985      0.512959      0.389662      0.288639      0.205680      0.148493
  25  10 2494.3653    1.8197  0.9905 10.8700  0.0012  0.0201   0.0303   0.0489    0.0991   0.0000   440.9112      0.917050       13.8090       1.73076      0.521685       2.17264      -1.03721      -1.03000     -0.896267       3.44070     -0.735439      0.528584      0.149123     -0.762430     -0.102276      0.272060     0.0274807      0.155506       1.20564       1.67246       1.84049       1.93399       1.95442       1.85219       1.77280       1.59200       1.33800       1.22330       1.01846      0.804475      0.680224      0.501986      0.395123      0.287688      0.211701      0.145378
  25  11 2646.2511    2.4777  0.9816 11.6535 -0.0039  0.0202   0.0423   0.0513    0.1000   0.0000   438.4157     -0.921659       12.2930       1.15940      0.754963    -0.0495537      0.921745      -1.42055       1.74631       2.12063     -0.337523     -0.518155     -0.690341    -0.0774313      0.564903      0.292222      0.139363      0.148294       1.24640       1.71080       1.77791       1.87087       1.96985       1.84894       1.74055       1.58698       1.42369       1.21620       1.03188      0.823388      0.662371      0.506319      0.398098      0.302198      0.225800      0.159233
  25  12 2797.3510    3.2097  0.9672 11.9039 -0.0007  0.0183   0.0538   0.0488    0.1083   0.0000   439.4416    -0.0208029       16.8123     -0.654578      -3.39014      -2.28494       1.35154     -0.479212      -1.52180     -0.600501      0.760173      0.229349    -0.0909873      0.412589      0.156680      0.383847     -0.112621     -0.193871       1.17948       1.53632       1.59849       1.78179       1.79583       1.68453       1.62355       1.45943       1.30599       1.10788      0.936797      0.761398      0.595687      0.485373      0.351683      0.294059      0.209297      0.146442
  25  13 2947.3822    3.7703  0.8920 12.5229 -0.0004  0.0185   0.0654   0.0453    0.0937   0.0000   438.6655       1.30781       14.2985      -2.33401       4.78165      -3.04351      0.355357     -0.111947       1.30739     -0.870565     -0.372594      0.296287      -1.36016     -0.424176     -0.124901      0.141378      0.335796      0.115575       1.21016       1.66546       1.80199       1.94627       1.90528       1.78918       1.73920       1.49647       1.38774       1.15004      0.966323      0.769761      0.603299      0.489010      0.362599      0.267061      0.206871      0.147421
  25  14 3096.1638    4.1964  0.9828 13.0183 -0.0033  0.0210   0.0746   0.0513    0.0996   0.0000   438.0405      -1.37216       15.4821      -2.57857      0.723623      -2.84786      0.474263      0.344378      -3.61599    -0.0612572      0.985755     -0.880175     -0.775216      0.871943    -0.0205159      0.155910     -0.212532      0.512583       1.27192       1.81702       1.78056       1.99216       1.95998       1.86581       1.78541       1.68832       1.50348       1.23123       1.06310      0.836166      0.688950      0.533004      0.413052      0.309625      0.235941      0.165613
  25  15 3243.8551    3.9962  1.2735 13.0942 -0.0036  0.0238   0.0652   0.0649    0.0894   0.0000   439.3107    -0.0664563       13.7090      -2.62950      -1.23037     -0.410596       2.66789      0.556592      -1.87448     -0.158052     -0.799740     0.0931805     -0.240582       1.41137     0.0345954     -0.124197     -0.146339      0.199830       1.48687       2.00331       2.15751       2.31412       2.26704       2.19730       2.01968       1.92433       1.66454       1.42527       1.20396       1.01265      0.802833      0.622118      0.481497      0.348391      0.263105      0.181817
  25  16 3391.1103    3.4923  1.8071 12.5978 -0.0002  0.0287   0.0472   0.0756    0.0644   0.0000   439.6571       2.47004       10.7127      -5.18277      0.279761      -4.58742       2.64683      -1.35291      -2.70655      0.249576     -0.106927     -0.115134      -1.55362      0.172160      0.904463     0.0508339     -0.317221      0.286664       1.72160       2.36857       2.48060       2.63220       2.66956       2.57868       2.45238       2.27478       1.97642       1.71589       1.40558       1.16607      0.950303      0.728546      0.573145      0.438292      0.312462      0.224310
  25  17 3538.0958    2.8012  2.7913 12.0836 -0.0004  0.0364   0.0311   0.0984    0.0449   0.0000   446.5458      -1.40925       12.2696      -7.59345       6.98918      -1.06304      -5.19974      -2.89968     -0.356409      -2.55148       4.47082       2.90093      0.139456     -0.514341    -0.0274094       1.08660     -0.118536     -0.585983       2.20196       2.97836       3.12885       3.39213       3.47303       3.29850       3.03817       2.85400       2.51023       2.21968       1.81375       1.52979       1.18590      0.956890      0.723625      0.554816      0.399768      0.285871
  25  18 3684.9214    2.2634  4.3007 11.4852 -0.0003  0.0472   0.0215   0.1263    0.0382   0.0000   438.1114       3.91159       9.45965       3.62330      -2.89545      -3.82498      -6.56238       8.77382       4.57565      -7.91499      0.463270     -0.295664      -1.12950     -0.817685      0.280712       1.34325    -0.0432222     0.0201517       2.93025       3.91052       4.35247       4.39366       4.56299       4.37786       4.12124       3.75783       3.25758       2.93372       2.39635       2.00246       1.58911       1.28578      0.961946      0.728805      0.506076      0.362480
  25  19 3831.1892    1.8514  6.0435 11.1107 -0.0005  0.0597   0.0166   0.1685    0.0349   0.0000   438.0763       7.46098       4.36395      -4.33144       5.34211       3.10627      -3.05400      -2.18116       2.48410       2.55550      -6.96029       1.67770       2.14493       1.60860     -0.102381      0.785419      -1.20861      0.180503       3.58060       4.86571       5.33790       5.63393       5.64533       5.48922       5.19032       4.65575       4.15899       3.56801       3.02790       2.51970       2.00253       1.58468       1.19281      0.907640      0.644933      0.464433
  25  20 3977.3744    1.5020  8.0081 10.8376 -0.0010  0.0761   0.0135   0.2185    0.0312   0.0000   434.1441      -2.66687       11.5905       8.01309     -0.951535      -11.0568      -4.23440      0.158874       1.66768       2.44726       1.65293      -1.70910      -1.42913     -0.538000      -3.15464     -0.861955     0.0233148     -0.834292       4.58690       6.20222       6.75768       7.05598       7.23435       6.90407       6.57655       5.95603       5.25726       4.55100       3.88686       3.18839       2.57778       2.04640       1.53722       1.15797      0.819439      0.596028
  25  21 4123.6420    1.2466  9.7696 10.6838 -0.0019  0.0946   0.0119   0.2730    0.0287   0.0000   451.9934       11.8594      -8.26345      -3.13543      -2.30029      -11.8311      -2.26094       7.25495       3.89822      -3.01408      -13.9626      0.971306      0.258757       4.07213      -1.89242      -1.04704     -0.193635     -0.751575       5.74975       7.67417       8.50275       8.91986       9.03782       8.80534       8.09840       7.49878       6.51557       5.76171       4.89460       3.96566       3.25780       2.51060       1.93460       1.45721       1.02295      0.734045
  25  22 4269.6313    1.0451 12.5683 10.5549 -0.0007  0.1305   0.0101   0.3677    0.0261   0.0000   433.6436      -9.72002       12.9781       6.59762       6.99223   -0.00133568       5.75889      -12.6898      -15.6513       16.8615       10.7729      -2.19484       1.42112       2.78040       1.93554       3.03379      -1.40880       1.34806       7.98289       10.5077       11.7516       12.2727       12.2999       11.9210       11.1845       10.3380       9.08176       8.00173       6.65771       5.58397       4.43966       3.53055       2.69087       2.02237       1.46842       1.04552
  26   4 1508.7054    0.1605  0.1102  9.2696 -0.0059  0.0091   0.0101   0.0195    0.0234   0.0000   439.5603      0.163759       20.1776     -0.297375      -3.22067     -0.792671     -0.709533     -0.447486     -0.212479     -0.111683     -0.490758      0.192029     -0.337271     -0.292706     -0.221469     -0.190230      0.238542    -0.0897145      0.578788      0.669189      0.910881       1.00164      0.793659      0.936768      0.997565      0.692240      0.654805      0.627851      0.480991      0.345190      0.352640      0.268381      0.174752      0.151463      0.135646     0.0746808
  26   5 1694.0542    0.3165  0.2606  9.3578 -0.0010  0.0142   0.0102   0.0247    0.0295   0.0000   440.0843     -0.666339       19.1946     -0.438677      -3.52332      0.865077       1.00327    -0.0743956     -0.489149      0.222530      0.955663      0.166123     -0.248657     -0.261516    -0.0333772      0.141033     0.0707669    -0.0835521      0.830289       1.23133       1.25596       1.48737       1.41532       1.43142       1.28746       1.14265       1.04961      0.807345      0.701417      0.527174      0.444878      0.311467      0.286735      0.184069      0.162653      0.112249
  26   6 1869.0254    0.4724  0.4132  9.4674 -0.0096  0.0148   0.0127   0.0310    0.0408   0.0000   440.3334     -0.448130       19.0816     -0.438635      -1.97085      0.650640      -1.21358      0.745747     -0.966767     0.0615883      0.588902     -0.422506     -0.822560      0.407702      0.964915     -0.448630      0.264070    -0.0471592      0.882932       1.17058       1.46013       1.40164       1.33228       1.41724       1.18839       1.14212       1.07420      0.865092      0.781709      0.681345      0.509493      0.413781      0.329164      0.235758      0.179222      0.130409
  26   7 2039.7512    0.7167  0.6347  9.6917 -0.0013  0.0164   0.0147   0.0389    0.0565   0.0000   439.8313      -1.37320       20.2217      0.880926      -4.14598      -1.66122     -0.715533     -0.690714      -2.18548       1.14210      0.424098     -0.868170     -0.112183     -0.351135     -0.285717     0.0657439      0.217786    -0.0275970       1.04021       1.39583       1.50975       1.63327       1.67726       1.63661       1.48340       1.35588       1.12886       1.02225      0.854323      0.701827      0.585407      0.448791      0.327870      0.255187      0.181849      0.136106
  26   8 2206.0635    1.0378  0.7794 10.1586 -0.0011  0.0180   0.0192   0.0435    0.0715   0.0000   441.3061      0.871146       16.4971      -2.75457      -4.26399      -5.20385    -0.0554578       1.02562     -0.884447      0.540886      0.244718     -0.372656      -1.39901    -0.0374742     -0.117550      0.166340      0.233052    -0.0496848       1.08718       1.55135       1.55495       1.72104       1.68493       1.62561       1.56867       1.44207       1.26752       1.08691      0.903089      0.753820      0.602468      0.486537      0.367545      0.285069      0.201674      0.151532
  26   9 2366.0467    1.4455  0.9550 10.6444 -0.0026  0.0195   0.0247   0.0485    0.0820   0.0000   438.6514     -0.426898       17.5328      0.724838      -3.18960      0.492991       3.42824      -2.96715      -1.11758      -1.24783      -1.57153     0.0653375     -0.698299     -0.259431      0.504383      0.249972      0.351070     -0.115680       1.17089       1.52296       1.67734       1.73940       1.86176       1.74670       1.68452       1.48758       1.33435       1.18079      0.966002      0.769627      0.646682      0.513048      0.400256      0.308521      0.221453      0.163178
  26  10 2521.2052    1.9313  1.0297 11.0959 -0.0001  0.0194   0.0316   0.0513    0.0921   0.0000   439.0716     -0.192904       12.5079      -2.50379       1.91374      -3.88574      0.902814      -1.68419      0.859844       3.07697     -0.233665      -1.01403     -0.174727     0.0491899      0.947570      0.165554      0.102175    -0.0381438       1.21401       1.56193       1.70643       1.78308       1.83087       1.83484       1.67940       1.58005       1.32536       1.16002      0.995377      0.824935      0.657249      0.538006      0.402667      0.318387      0.221072      0.172034
  26  11 2674.3146    2.6550  1.0438 11.5085 -0.0010  0.0193   0.0427   0.0529    0.1172   0.0000   439.1574      -1.33634       13.3993      -2.29488     -0.731330      -2.36224      -1.24470     -0.851393      0.815577      0.827776      0.254586      0.820150      -1.06590      0.956834      0.127408      0.310018      0.201959      0.309959       1.20786       1.63081       1.70462       1.86205       1.95047       1.84794       1.72447       1.55130       1.40838       1.17902       1.01127      0.818319      0.649602      0.510437      0.403886      0.304726      0.233765      0.168044
  26  12 2826.5365    3.3230  0.9536 12.1978 -0.0021  0.0185   0.0550   0.0478    0.0995   0.0000   438.9332      0.732351       16.8599      -1.04436      -1.89253      -2.63512      0.705937      -2.67736     -0.340594     0.0485101       1.64385     -0.346957     -0.641572     0.0684893      0.293604     -0.120895     -0.215182     -0.109652       1.16073       1.49597       1.56505       1.68224       1.67636       1.64013       1.57634       1.50543       1.29533       1.10058      0.976332      0.759706      0.646021      0.503191      0.401425      0.307524      0.223235      0.167291
  26  13 2977.4492    4.0790  0.8884 12.3815 -0.0031  0.0176   0.0681   0.0426    0.1086   0.0000   439.0284       2.48479       16.0565      0.447348     -0.413750     -0.523647       2.32191      -1.46528     -0.926530      0.418952      0.294528      0.120884      0.958611       1.41697     -0.533840      0.150524      0.103782    -0.0556287       1.07100       1.41056       1.55247       1.64684       1.66280       1.56226       1.48889       1.38366       1.19537       1.07289      0.925727      0.740335      0.623178      0.484259      0.365831      0.281182      0.211580      0.153161
  26  14 3126.9073    4.2581  1.0480 12.8322 -0.0008  0.0200   0.0705   0.0525    0.1043   0.0000   437.9203      0.454463       13.0494      -5.26767      0.961830      -3.82961      -2.02826      -2.02676      -3.05483      0.842852       1.08548      0.469596     -0.108789    -0.0671817      -1.06146     0.0955095    -0.0694366     -0.345923       1.22318       1.65776       1.75823       1.80421       1.80062       1.77660       1.75094       1.60563       1.38362       1.20006       1.03435      0.853172      0.670868      0.560014      0.424580      0.324794      0.237360      0.177419
  26  15 3275.3895    3.9672  1.4009 12.6999  0.0009  0.0244   0.0585   0.0661    0.0947   0.0000   436.8190       5.41940       14.8095      -2.57105      -1.01455      -7.49413      -1.41751      -3.07547     -0.915730     -0.105366      0.881025      0.268104     -0.272532     -0.581199      0.449663      0.487321      0.617201     0.0665522       1.43403       1.96243       2.08058       2.15598       2.25360       2.11487       2.06921       1.88894       1.73000       1.45545       1.24438       1.01280      0.863542      0.666299      0.530930      0.395950      0.284505      0.209301
  26  16 3423.3461    3.1724  2.0677 12.4669  0.0005  0.0305   0.0403   0.0840    0.0580   0.0000   441.9285       1.16907       5.63926      -4.60626       2.87322      -9.25031      -3.60700     -0.275534       2.29354      0.253396      0.799128     -0.749907    -0.0957002     -0.246402     -0.420438      0.240276      0.496904    -0.0463653       1.76762       2.37930       2.54537       2.73631       2.80663       2.64758       2.53085       2.34692       2.05440       1.80655       1.52902       1.30285       1.04219      0.841172      0.637637      0.486589      0.345596      0.259709
  26  17 3570.9553    2.6088  3.2675 11.8952 -0.0004  0.0397   0.0269   0.1041    0.0421   0.0000   445.3728      0.913371       2.89989      -7.80524       2.35178      -3.52974      0.458817     0.0570929      -4.38095      -2.81419       3.62905      0.456391     0.0269287      0.912217       1.37162      -1.17825     -0.906348     -0.114797       2.33275       3.17209       3.46211       3.54881       3.78737       3.55272       3.40841       3.02893       2.74231       2.42262       2.08218       1.68687       1.38833       1.08423      0.847563      0.638280      0.472098      0.335398
  26  18 3718.3812    2.1350  4.6671 11.4551 -0.0027  0.0498   0.0197   0.1335    0.0351   0.0000   438.3502      0.354010       9.43731     -0.973620       3.00919      -2.62996     -0.535018      -6.96342       1.83112      -3.59104     -0.193407       6.88126       2.71286     -0.509906     -0.757776    -0.0174477      0.513005      0.771316       2.89595       3.85037       4.34175       4.42300       4.58778       4.38532       4.13264       3.87794       3.41864       2.98751       2.55867       2.10171       1.71938       1.33631       1.05240      0.813479      0.594614      0.426037
  26  19 3865.4430    1.7650  6.3727 11.0469 -0.0022  0.0610   0.0153   0.1723    0.0333   0.0000   435.8240       3.17184       4.75025      -5.20212       10.5551      -11.2596      -1.43256      -1.65378       3.59011       4.74760      0.535016      -1.90755      0.917858       1.43662      -1.97353     -0.862306     -0.208268      0.359604       3.56839       4.85858       5.30414       5.46694       5.68192       5.44621       5.20339       4.74942       4.22074       3.67267       3.12844       2.63763       2.12267       1.67788       1.29640      0.993161      0.719762      0.517204
  26  20 4012.2490    1.3931  8.0466 10.8837 -0.0039  0.0788   0.0131   0.2247    0.0296   0.0000   438.7106       19.4326       11.9133       1.38700     -0.174776      -2.73499      -9.04567      -3.43745       5.46964       3.48451      -3.31989      -6.49789       2.13489       3.06271      -4.55111       2.17078    -0.0694934      0.956441       4.55339       6.19060       6.85995       7.22020       7.34508       7.01616       6.71086       6.08894       5.49127       4.76602       4.06858       3.32321       2.73950       2.18960       1.69305       1.27522      0.917585      0.664055
  26  21 4158.7776    1.1548 10.3620 10.7058 -0.0019  0.1041   0.0116   0.3012    0.0276   0.0000   439.8314      -8.68379       6.18940     -0.643796       10.6964      -14.1496      -2.77370       11.7234       3.23949      -2.82362       7.36582      -2.35477       1.85672       3.47750       1.93215      -1.07210     -0.830845       1.15313       6.06138       7.91883       8.95217       9.23070       9.45804       9.22017       8.73413       7.96402       7.14502       6.24153       5.30629       4.43936       3.65980       2.89168       2.25443       1.69616       1.22523      0.899994
  26  22 4305.5368    0.9477 12.5743 10.5515  0.0015  0.1385   0.0097   0.3809    0.0254   0.0000   437.9914       13.4387       20.8536      -12.3561      -16.0330      -9.60551     -0.573719       10.0748      -3.39742      -2.86460      -6.21402      -1.10360       9.12669       5.95188      0.351367      -1.19790     -0.586803      -1.89798       7.98797       10.5809       11.8436       12.5691       12.4371       12.3396       11.5632       10.5989       9.55569       8.39588       7.13873       5.83506       4.84252       3.92114       2.93645       2.28993       1.64901       1.18600
  26  23 4451.4912    0.7704 14.7554 10.4427  0.0000  0.1827   0.0079   0.4864    0.0218   0.0000   440.5194      -8.49480       3.25818      -21.7964       28.5187      -38.5604       19.1041       9.66730       15.1589      -20.5334       24.7601       1.51733      -11.7606       2.16040       7.80294       1.65881      0.308147     -0.764156       10.3027       13.9037       15.5711       16.3379       16.7467       16.0931       15.3862       14.0102       12.5465       10.9145       9.33055       7.62469       6.34924       5.03833       3.93149       2.99139       2.11003       1.53686
  27   5 1713.5897    0.3321  0.3054  9.3352 -0.0070  0.0134   0.0102   0.0271    0.0318   0.0000   440.2665      0.564778       19.0147      0.534951      -2.86505      0.104957      0.273620     0.0968805      -1.47632     0.0788006      0.489039     -0.182593     -0.444557      0.821895     -0.752496     -0.366469      0.128637     0.0707477      0.697973       1.07213       1.04220       1.24630       1.12539       1.19958       1.00739       1.04813      0.877577      0.788502      0.658329      0.533405      0.476159      0.358390      0.290813      0.204976      0.159104      0.111379
  27   6 1889.7551    0.5210  0.4717  9.4452 -0.0023  0.0148   0.0120   0.0321    0.0444   0.0000   439.6415    0.00591546       18.9319      0.129011      -3.72603     -0.624783      0.182948      0.963619     -0.848904      0.291042     -0.339431      0.415551     -0.894450     -0.375016    -0.0522635     0.0657575     -0.249632    -0.0123829      0.871299       1.20301       1.32009       1.30771       1.30856       1.21149       1.24559       1.12947       1.05235      0.921162      0.768474      0.682711      0.560765      0.449440      0.327460      0.264840      0.197707      0.141205
  27   7 2062.0251    0.7554  0.6752  9.7651 -0.0001  0.0167   0.0147   0.0418    0.0577   0.0000   438.6019      -1.34284       18.9221       1.67826     -0.838611     -0.265191      0.423595     -0.170807      -1.00239     -0.725609      0.611931    -0.0927953     -0.652973    -0.0695419      0.713397     -0.165678     -0.207541     0.0704407       1.03171       1.36217       1.49527       1.57444       1.62592       1.56890       1.50394       1.28053       1.10347       1.06259      0.903143      0.790185      0.596132      0.489764      0.384984      0.282502      0.211870      0.150713
  27   8 2229.6888    1.0825  0.8748 10.1552 -0.0008  0.0183   0.0186   0.0474    0.0740   0.0000   440.2235       1.43907       18.7212      -2.01426      -5.44219      0.430900       1.77436     -0.425499      -2.53673     -0.260895       1.61770       1.02216     -0.162807     -0.451333      0.201683      0.614891     0.0732757      0.154570       1.07179       1.45904       1.56780       1.63696       1.68715       1.51728       1.57673       1.38063       1.24312       1.13944      0.949242      0.817271      0.677092      0.521953      0.405297      0.305688      0.239000      0.169240
  27   9 2390.9600    1.5298  0.9631 10.7355 -0.0021  0.0188   0.0252   0.0486    0.0832   0.0000   438.2678     -0.805859       12.5311       1.29401      -1.73907      -3.51035     -0.600367       1.91663       1.84187      -1.66999     -0.349629     -0.630736     -0.500365      0.469158       1.03326    -0.0328087      0.107053     0.0441956       1.10523       1.45804       1.56380       1.67708       1.69424       1.64529       1.56927       1.41266       1.27375       1.11430      0.993127      0.829128      0.681270      0.523169      0.438601      0.321947      0.234590      0.169082
  27  10 2547.5330    2.0977  1.0475 11.2866 -0.0024  0.0196   0.0338   0.0504    0.0939   0.0000   439.6569     -0.250207       15.5094      -1.33593    -0.0895357      -1.17530      -1.84480     -0.445754      -1.36906      0.489798       1.82255      -1.82527     0.0426336       1.79912      0.375635     -0.665756     -0.336376      0.346319       1.15605       1.57623       1.70702       1.81608       1.87030       1.80069       1.71409       1.54361       1.38810       1.16860       1.03725      0.865269      0.683513      0.557166      0.429936      0.328670      0.242531      0.181076
  27  11 2702.0750    2.6539  1.0988 11.8041 -0.0025  0.0200   0.0420   0.0527    0.0969   0.0000   437.6322      0.299027       14.9430       1.14561      -4.19382      -4.60270       3.22133      -1.99913     -0.475720     -0.289735     -0.301291     -0.384775     -0.124632     -0.368705     -0.412995     -0.155565      0.256016    -0.0437533       1.17312       1.52685       1.65111       1.75286       1.82242       1.72903       1.68333       1.51601       1.33655       1.23917       1.03203      0.865633      0.678795      0.563775      0.434309      0.338060      0.259648      0.190249
  27  12 2855.3803    3.3551  0.9782 12.3376 -0.0025  0.0191   0.0547   0.0475    0.0998   0.0000   439.1504      -2.97762       17.3615      -1.55300       1.04507      -5.28328       1.22473      -3.00411      -1.24812       1.47513     -0.913464     -0.184716    -0.0965079     -0.473982      0.120015     0.0474392     0.0136674      0.117565       1.12643       1.53997       1.61766       1.73993       1.79072       1.69824       1.68261       1.50107       1.35429       1.12942      0.990866      0.833697      0.674182      0.525011      0.422699      0.332909      0.236099      0.177090
  27  13 3007.0249    4.1509  0.8874 12.7355 -0.0013  0.0169   0.0696   0.0450    0.0874   0.0000   439.0533      0.995141       14.1357      0.446063      -3.50974      -2.61546      0.577338     -0.719934      -1.29895     -0.454131      0.221965     -0.843746     -0.714291      0.239511      0.125441     -0.250258     -0.179403     0.0433160       1.00620       1.36013       1.39608       1.52600       1.49424       1.47354       1.41977       1.33853       1.19442       1.02238      0.871503      0.734443      0.606300      0.495328      0.379358      0.293173      0.212084      0.155539
  27  14 3157.2218    4.2067  1.1094 12.7480 -0.0001  0.0205   0.0659   0.0527    0.1067   0.0000   438.8456       3.53868       15.4333     -0.578808      -2.76814      -6.15673      -1.31517      -3.20182       2.24945      -1.38424      -1.26393      0.281642      0.341613      0.695631     -0.183550     -0.152670     0.0717704     0.0734586       1.15755       1.61562       1.65996       1.82282       1.83725       1.81758       1.66240       1.59604       1.36598       1.23407       1.05177      0.884287      0.722041      0.583024      0.432422      0.337555      0.254402      0.190570
  27  15 3306.4988    3.8424  1.6648 12.5948  0.0010  0.0257   0.0519   0.0680    0.0812   0.0000   437.7633       5.14962       13.5754      -4.77569      -1.23650      -2.70662     -0.435299      -1.93858       2.38537     -0.258900     -0.172587      0.453911     -0.303309      0.182841      0.570826    -0.0290752      0.384761    -0.0722034       1.53427       2.06645       2.15468       2.31194       2.36724       2.25556       2.21560       2.04564       1.81979       1.56824       1.31103       1.11272      0.924771      0.739353      0.575920      0.447682      0.325027      0.242461
  27  16 3455.2701    2.9959  2.2814 12.4338  0.0001  0.0321   0.0375   0.0891    0.0549   0.0000   436.7857      -1.01257       7.69881      -3.61127       4.93577       3.51218      -7.35906       2.32409     -0.831938       1.44901     -0.188561     -0.420603      -2.42056      0.741942      0.512387     -0.580181      0.131690     -0.141151       1.86075       2.48509       2.70077       2.87436       2.96661       2.87606       2.73817       2.52317       2.16737       1.94018       1.67931       1.37984       1.12639      0.925363      0.700849      0.551405      0.396392      0.296041
  27  17 3603.5418    2.5008  3.3994 11.9200 -0.0010  0.0398   0.0256   0.1101    0.0396   0.0000   440.9413      -2.26121       13.2167      -6.21654       1.79030      -3.07623      -9.72583      -2.01323      0.317946     -0.369447     -0.839180       3.09984     -0.474704      -1.64684       1.17791     -0.112280     -0.134210      -1.00320       2.25427       2.95675       3.29917       3.41995       3.58691       3.40685       3.20250       3.00875       2.72242       2.39370       2.05046       1.67424       1.43193       1.12858      0.882103      0.684681      0.503854      0.365234
  27  18 3751.5759    2.0399  5.2879 11.3156 -0.0005  0.0519   0.0178   0.1432    0.0340   0.0000   439.9419       1.86019       12.0694      -7.83427      -4.15220       9.34609     -0.327363      -1.94170      -2.86669      -2.75837      0.542310      0.697571     -0.936243     -0.686032      0.530813       1.19444     0.0526860      0.455655       3.02916       3.96833       4.47973       4.60231       4.77407       4.59413       4.35668       4.05239       3.61766       3.16222       2.72165       2.24932       1.86632       1.47030       1.16023      0.899128      0.673897      0.486322
  27  19 3899.1534    1.6796  6.9616 11.0396 -0.0012  0.0646   0.0145   0.1848    0.0311   0.0000   434.9067       4.50512       13.4026      -5.90324      -6.80126      -10.3214      -9.96760      -4.49292       6.63526     0.0178976     -0.128018      -1.88888      -2.41930       3.58961      0.439711     -0.545727    -0.0109780    -0.0918261       3.71512       4.92144       5.44820       5.71306       5.73160       5.67927       5.35617       5.01317       4.43697       3.93918       3.37204       2.85008       2.30447       1.84254       1.47330       1.12879      0.824252      0.619356
  27  20 4046.5446    1.3336  8.8541 10.8959 -0.0049  0.0850   0.0127   0.2483    0.0279   0.0000   448.0260      -23.1530       23.7811       4.64754     -0.360105      -17.3892       8.57175       10.5189      0.900853       2.34133       4.33199       3.60598       4.85145      -6.14357      -2.81314      -3.72282      0.948199      0.884181       4.77266       6.36829       7.17093       7.43026       7.75294       7.40143       7.08609       6.53707       5.80228       5.11602       4.38298       3.65856       3.00620       2.42536       1.90253       1.45011       1.06568      0.793320
  27  21 4193.6337    1.1132 10.8643 10.7264 -0.0003  0.1089   0.0112   0.3203    0.0263   0.0000   434.9102       1.32933       15.9062      -2.68998      -14.3303       3.17349      -2.84033       15.8442       6.16732      -13.9215       2.07490       2.13824      -2.78366      0.620866      -3.46616       2.45843      0.511927       1.77511       6.03320       8.12722       9.02082       9.47400       9.71992       9.47269       8.97043       8.27128       7.43504       6.49750       5.60003       4.71151       3.91142       3.07043       2.45188       1.87402       1.36542      0.989047
  27  22 4340.3594    0.8787 13.2045 10.5711 -0.0010  0.1487   0.0091   0.4167    0.0238   0.0000   415.2509       17.6443       16.0050      -11.5337       12.7253      -30.3921      -9.52563      -10.2769       22.4709       3.46086      -5.25998       5.50596      -7.14982      -2.24480      -7.37401     -0.553907       1.12919      0.152617       8.43212       11.0990       12.4572       13.1718       13.3769       13.0667       12.2256       11.4647       10.1981       8.98599       7.72827       6.48591       5.37048       4.28619       3.36883       2.59631       1.88294       1.40425
  27  23 4487.3163    0.7195 14.7438 10.4395  0.0010  0.1874   0.0079   0.4947    0.0214   0.0000   431.4250      -29.7854       46.0011      -9.89507      0.843514      -19.4363      -1.50535       7.68578       1.44986      -7.87267      -23.1901       13.7918       8.35354       4.42322       3.06757       1.35279      0.228062     -0.938905       10.4112       13.7183       15.6951       16.1767       16.6021       16.0749       15.2517       14.3162       12.8033       11.3863       9.57190       8.10421       6.70925       5.37926       4.18580       3.29197       2.41903       1.75939
  28   6 1910.1373    0.5314  0.4756  9.5219 -0.0018  0.0139   0.0122   0.0321    0.0426   0.0000   441.0478      0.817153       19.8623      0.523930      -1.44245     -0.721731       1.28352      0.373210      -1.77501      0.638563     -0.160551     -0.221147     0.0878311    -0.0415294      0.349494     -0.274093      0.142987      0.188721      0.845894       1.06902       1.14717       1.25478       1.15451       1.18384       1.16262       1.10363      0.961848      0.888737      0.722519      0.582989      0.511795      0.430566      0.336913      0.260292      0.190006      0.145004
  28   7 2083.8796    0.8095  0.6985  9.7792 -0.0028  0.0157   0.0151   0.0394    0.0589   0.0000   439.7793      0.369678       20.0480      -2.46947      -2.94333     -0.217181      0.667546     -0.916151      0.880304     0.0212372       1.26351       1.17876     -0.297078     0.0917954    -0.0511739     -0.200478     -0.146459      0.149718      0.881796       1.22758       1.31975       1.47724       1.44826       1.42234       1.35902       1.23270       1.09572      0.971349      0.809981      0.698449      0.567579      0.449495      0.340480      0.283747      0.207737      0.149420
  28   8 2252.8071    1.1508  0.9038 10.3323 -0.0024  0.0186   0.0197   0.0460    0.0737   0.0000   438.5242       1.82456       18.7698      0.581838      -4.89195     -0.739364     -0.619713       1.69768       1.24428       1.20289     -0.415178     -0.681750      0.115523      0.114151      0.797987     0.0134957      0.330590     0.0665944       1.12021       1.52172       1.55953       1.65231       1.61933       1.59482       1.57091       1.42543       1.33920       1.14406       1.04092      0.877595      0.749762      0.583914      0.453128      0.348255      0.261051      0.197663
  28   9 2415.2572    1.6224  1.0727 10.7049 -0.0016  0.0202   0.0253   0.0512    0.0948   0.0000   441.2719       2.51290       15.6532       1.09342      -4.39247     -0.639481      -1.82020     -0.752096     -0.363402      -2.30551      0.781281      0.876096      -1.77192      0.514460     -0.425266      0.133243      0.121914     -0.107409       1.10172       1.54896       1.61304       1.71605       1.79217       1.68292       1.62093       1.49556       1.33708       1.23789       1.03436      0.882986      0.737268      0.610040      0.457086      0.359293      0.267028      0.196541
  28  10 2573.3520    2.1457  1.0213 11.4558 -0.0023  0.0199   0.0345   0.0480    0.0893   0.0000   439.1374      0.948895       11.2713    -0.0967940      0.321933      0.438345     -0.516626      -1.52915      -1.60087      -1.53795      0.131872      0.301661      -1.17656     -0.413496      0.556071      0.476733      0.407369     -0.273862       1.17235       1.56572       1.66755       1.83687       1.91524       1.75245       1.73759       1.55565       1.37915       1.19918       1.05873      0.922784      0.741593      0.583107      0.448053      0.358572      0.278600      0.195380
  28  11 2729.3585    2.8653  0.9441 11.7194 -0.0006  0.0178   0.0460   0.0446    0.1003   0.0000   438.9688     -0.572054       15.1961     -0.861847      0.442277      0.893863     -0.288645      0.614288     -0.643213       1.23248       1.04729     -0.153800       1.24879     -0.104970      0.330859     0.0684648     -0.106605     -0.297938       1.06760       1.39148       1.52223       1.53176       1.64394       1.49905       1.43324       1.37877       1.24104       1.11714      0.965415      0.831406      0.692284      0.550707      0.438973      0.339034      0.258538      0.179942
  28  12 2883.7317    3.6833  0.9316 12.3785  0.0014  0.0175   0.0593   0.0454    0.0978   0.0000   438.6031       1.03987       15.2993      0.401072      -4.33496      -3.66033      0.262274      -2.86049      -1.82873      0.902916      0.857698     -0.484363       1.40850    -0.0404614      -1.34383      0.461422     -0.206971     -0.132095       1.03104       1.35579       1.42359       1.52357       1.57555       1.50001       1.45240       1.37397       1.22472       1.03207      0.931415      0.774402      0.652813      0.525556      0.427357      0.305851      0.236077      0.182905
  28  13 3036.2131    4.1929  0.8799 12.8762 -0.0018  0.0178   0.0702   0.0436    0.0860   0.0000   437.5540       2.14723       17.0076     -0.677512     0.0374509     -0.248623      -1.55170     -0.191773     0.0841855     -0.731362      -1.55032      0.604513      0.816901      0.691512     -0.297382     0.0248508      0.426675     -0.158475      0.992622       1.38110       1.37329       1.52799       1.54641       1.47595       1.51805       1.28128       1.23550       1.04675      0.927521      0.779350      0.631855      0.500921      0.390561      0.313607      0.243909      0.181043
  28  14 3187.2409    4.1251  1.2759 12.6953 -0.0007  0.0219   0.0609   0.0591    0.0984   0.0000   436.5085       1.29314       15.7415     -0.496475     -0.728079      -6.51186      -1.38194     -0.563729      -1.33489      -2.39731     -0.946162       1.19737     -0.277546      0.134111     0.0244565      0.153187     -0.265311     -0.261960       1.20826       1.67611       1.76707       1.90704       2.01469       1.78709       1.79376       1.64184       1.48117       1.30713       1.13576      0.977447      0.823714      0.653698      0.510347      0.385484      0.287103      0.220348
  28  15 3337.2507    3.7089  1.6538 12.4760 -0.0004  0.0248   0.0485   0.0679    0.0813   0.0000   436.7832      0.779955       15.5926      -4.04318      -2.47381      -3.82030     -0.351226     -0.319493       3.03368     -0.495603    -0.0717212       1.48496     -0.363896       1.26714      0.290488     0.0923792  -0.000417778      0.152652       1.38988       1.86166       1.94789       2.10745       2.16653       2.05122       2.07170       1.80167       1.66688       1.49063       1.30463       1.11873      0.911680      0.725477      0.569148      0.443127      0.349144      0.260452
  28  16 3486.7286    2.9736  2.4552 12.3655 -0.0012  0.0327   0.0347   0.0903    0.0500   0.0000   439.5473      -1.43506       14.8435      -5.35594       2.64281      -3.42149       2.46665      0.807333       1.70638       3.50959       2.97587      -1.57637      0.296710       2.04439      0.584248     -0.470981      0.188734      0.386295       1.77380       2.42339       2.52017       2.77857       2.84049       2.75982       2.59659       2.45695       2.21586       1.96733       1.67853       1.40859       1.15927      0.960347      0.766212      0.580736      0.431984      0.324872
  28  17 3635.8016    2.3852  3.7652 11.7914 -0.0012  0.0425   0.0234   0.1128    0.0379   0.0000   439.4097      -3.43579       24.1351      -3.98672       1.48842      -6.91539      0.865696      -2.14123     0.0980210     -0.107378       2.06247       1.21230      -1.40794      -1.33082      0.916532      0.157502      -1.19781      -1.13830       2.32734       3.10533       3.50455       3.62981       3.78042       3.59810       3.45475       3.21488       2.87191       2.58719       2.23273       1.82049       1.54251       1.26080      0.982037      0.786404      0.556835      0.421680
  28  18 3784.3899    1.9367  5.4578 11.3323 -0.0002  0.0532   0.0170   0.1506    0.0315   0.0000   437.3230     -0.700096       9.88000      -5.47699      -11.0175      -14.5528       3.96240       7.80943      -5.73206      -2.31500       4.07091       4.61722      0.465875      0.146045    -0.0507681     -0.440153      -1.18610      0.525702       2.93400       3.91678       4.37244       4.55157       4.72063       4.58149       4.34969       4.05916       3.62588       3.21693       2.75227       2.30228       1.95760       1.57957       1.23811      0.973907      0.695504      0.528979
  28  19 3932.5997    1.5691  7.2804 11.0578 -0.0015  0.0681   0.0138   0.1972    0.0286   0.0000   433.9410      -1.77984       16.6223      -12.9033       1.14869      -2.10194      -3.99661      -9.86717      -4.11366       4.38553     -0.453023       5.12934      -1.52169      -1.79426       2.27755      0.406145     -0.949001     0.0257864       3.73195       5.05046       5.43869       5.89414       5.98787       5.84398       5.49758       5.21520       4.66731       4.15217       3.50289       3.04447       2.41231       2.02186       1.56034       1.25257      0.919371      0.685163
  28  20 4080.3743    1.2668  9.4939 10.8849 -0.0008  0.0911   0.0124   0.2637    0.0271   0.0000   429.6191       1.85142       14.4139       3.17461       3.63643      -7.54289       1.10431       8.71838      -3.02906      -7.93047       7.20243       3.99414      -7.73014       3.62176      -1.73530     -0.918198     -0.447734      0.967044       4.98616       6.60106       7.35222       7.67186       7.80322       7.59812       7.29740       6.90692       6.20697       5.51196       4.73351       3.99106       3.30810       2.71910       2.13997       1.67087       1.25293      0.931498
  28  21 4227.9128    1.0353 11.2745 10.7228 -0.0039  0.1175   0.0107   0.3360    0.0259   0.0000   433.9749       8.66724       23.6970       1.65234       8.16480      -22.4039      -12.8078      -14.5170      -11.3132      -3.02741      -8.47506       3.38591      -2.36692      0.378746       1.08390     -0.400357     -0.233740       1.23904       6.39456       8.47270       9.53784       9.94890       10.1347       9.87167       9.31698       8.91490       8.03905       7.02309       6.15902       5.18710       4.32201       3.53493       2.75961       2.18159       1.60458       1.19019
  29   4 1564.1339    0.1928  0.1623  9.3015 -0.0070  0.0129   0.0093   0.0204    0.0235   0.0000   439.6874      -1.48340       19.6050     -0.736078      -2.40503       1.71565     -0.603079      0.763264     -0.916649      -1.28683      0.152616      0.247200     -0.120517     -0.395386     -0.443652     0.0214020    -0.0231919     0.0762514      0.650944      0.751370      0.940963      0.958725      0.912213       1.10963      0.901356      0.837935      0.868142      0.737588      0.575311      0.463196      0.458734      0.401435      0.281838      0.211623      0.158560      0.120322
  29   5 1751.5621    0.3603  0.3240  9.3864 -0.0029  0.0128   0.0100   0.0280    0.0310   0.0000   439.8157      -2.10421       21.5451      0.561931      -2.78206      -2.08936       2.60049      0.489615      -1.08187    -0.0935030     -0.482554      0.292579     0.0532420     -0.185513      0.160359     0.0140858    -0.0465187     0.0654116      0.773512      0.993283       1.05239       1.23108       1.13122       1.14246       1.00997      0.965857      0.876745      0.855787      0.723587      0.614825      0.489240      0.400442      0.299789      0.235665      0.183985      0.138472
  29   6 1930.1807    0.5555  0.5142  9.6180 -0.0048  0.0149   0.0124   0.0344    0.0414   0.0000   440.8209       1.12564       20.7416       1.35830      -1.79701      -1.19704       1.34146       2.52368     -0.358499      -1.19950   -0.00587654       1.03210      0.794077     -0.741387     -0.284146     -0.488233     -0.369958     -0.210118      0.802198       1.07086       1.24856       1.15104       1.33112       1.18730       1.11602       1.08969      0.892443      0.884103      0.785626      0.647317      0.592327      0.479280      0.372465      0.290920      0.220363      0.156336
  29   7 2105.2939    0.8521  0.7514  9.7972 -0.0015  0.0163   0.0156   0.0433    0.0650   0.0000   442.0651     0.0842095       22.0166       4.36289      -5.76439    -0.0196766      0.583767      -1.36024     -0.378797       1.97084      0.215410     -0.192738     -0.298123     -0.360282     -0.163618     0.0674699      0.181227     -0.241164      0.969289       1.25334       1.41357       1.57151       1.58427       1.57606       1.43280       1.37210       1.19984       1.01896      0.844261      0.724967      0.605244      0.477422      0.378345      0.289856      0.223886      0.164234
  29   8 2275.3235    1.1926  0.9354 10.3099  0.0007  0.0178   0.0196   0.0468    0.0779   0.0000   440.7654     -0.332197       17.7577      0.850900      -2.06011      -2.24772      -1.78934     -0.788214      -1.21446     0.0912465      0.629355     -0.769605     -0.163871     0.0395512      0.555734     -0.160077     0.0520899      0.369297      0.987250       1.25496       1.42212       1.48641       1.55057       1.48674       1.42577       1.32500       1.23229       1.07789      0.926723      0.800985      0.695845      0.554824      0.446510      0.342230      0.255492      0.192903
  29   9 2439.0159    1.7128  1.0968 10.7896 -0.0031  0.0197   0.0261   0.0497    0.0950   0.0000   440.2028     -0.302256       16.7713     -0.935779       1.25140      -2.36269      -2.13346      -1.06441      -1.60408      0.537887     0.0144790      0.182236      0.184637      0.294880    -0.0314908     -0.330611     -0.243532     -0.647890       1.07217       1.39459       1.51850       1.57846       1.62635       1.61413       1.61754       1.41975       1.32368       1.17586      0.982075      0.860573      0.725753      0.595345      0.466807      0.373659      0.283093      0.205810
  29  10 2598.6745    2.3018  1.0414 11.5384 -0.0017  0.0189   0.0355   0.0493    0.0875   0.0000   438.8514     0.0745451       17.2087      -2.38192      -3.71770      -1.11858      0.269315      -1.99593      -2.34146      -1.09573       2.51700       1.74747    -0.0571031      0.205689      0.536438     -0.273906     -0.399979     -0.149411       1.05107       1.39467       1.45598       1.57774       1.66133       1.58450       1.53245       1.44530       1.29326       1.15885       1.00885      0.831223      0.694843      0.559740      0.449818      0.355235      0.275328      0.213106
  29  11 2756.1354    3.0222  0.9246 11.9957  0.0005  0.0169   0.0478   0.0447    0.0877   0.0000   438.9481     -0.398237       14.7670      -2.62545      0.508043      -2.52848      -1.20650      0.204042      -1.29486     -0.850531       1.07545       1.17188     -0.908360    -0.0592255     -0.119901     0.0312731      0.345809      0.210047      0.980573       1.27488       1.35772       1.43031       1.46534       1.36393       1.32829       1.22397       1.17461       1.04866      0.929613      0.804297      0.672268      0.536341      0.432223      0.340994      0.253159      0.188731
  29  12 2911.6046    3.7664  1.0369 12.2297  0.0001  0.0176   0.0582   0.0497    0.1245   0.0000   439.7613     -0.868416       13.6302     -0.442055      -2.97472      -3.11704     -0.606499      -1.31205    -0.0208334     -0.985239      -1.31841      0.104778     -0.855855      0.588810     -0.356454      0.421575    -0.0308159    -0.0559207      0.979683       1.31354       1.34537       1.51306       1.51501       1.48303       1.41174       1.34803       1.17733       1.08961      0.918232      0.811460      0.643731      0.527193      0.431447      0.347543      0.252336      0.186990
  29  13 3064.9771    4.2359  1.0417 12.7418 -0.0014  0.0191   0.0645   0.0507    0.1056   0.0000   438.2826       2.37170       15.2159      0.593871      -3.94328      0.611484      -2.93698      -3.81226     0.0878224     -0.822074     -0.798999      0.745016    -0.0651115      0.478387     -0.335132     -0.273294     -0.441291     0.0456185       1.03747       1.42804       1.50392       1.63512       1.65096       1.61247       1.54775       1.48166       1.34853       1.15043      0.977980      0.828533      0.678926      0.541810      0.432759      0.356159      0.280745      0.205235
  29  14 3216.7113    4.2466  1.2709 12.5943 -0.0015  0.0211   0.0607   0.0547    0.1106   0.0000   438.7651      0.680424       15.8531      -1.91816     -0.105766      -2.58072      -3.25378      -2.72000      -1.02580      -1.90348       1.36701     -0.856906      -1.03080      0.861707      0.186289      0.455755     -0.230167      0.160384       1.10785       1.50222       1.59740       1.78441       1.72583       1.74188       1.66179       1.53876       1.40588       1.23014       1.10795      0.904001      0.811408      0.644774      0.518204      0.397649      0.297736      0.220121
  29  15 3367.6474    3.5753  1.8155 12.3399 -0.0037  0.0271   0.0436   0.0673    0.0700   0.0000   437.8426       2.92545       13.2334      -7.94466     -0.220409      -2.49880       2.32683      -5.52654      -3.52712      -1.17929      -3.20654      0.610239     -0.944931     -0.924353     0.0893554      0.443039      0.112404      0.271600       1.41350       1.93961       2.13036       2.16093       2.42375       2.17495       2.11786       2.02738       1.72540       1.61432       1.35328       1.17992      0.963539      0.809254      0.630806      0.485016      0.372406      0.273074
  29  16 3517.9092    2.8055  2.7706 12.2280 -0.0004  0.0346   0.0302   0.0952    0.0442   0.0000   440.3091       2.43205       15.7232      -6.83729     -0.420211      -2.15230       1.46895      -2.85454      -4.11493       3.93976      0.387142      -2.02560      0.731189       1.47274     -0.729545      0.675022      0.422622     -0.259441       1.83491       2.45646       2.69209       2.82191       2.86732       2.91303       2.65906       2.58465       2.27935       2.06996       1.77554       1.51530       1.27533       1.02493      0.836769      0.652243      0.481809      0.380673
  29  17 3667.6122    2.2979  3.9325 11.6772 -0.0018  0.0426   0.0221   0.1140    0.0387   0.0000   440.1102       7.28258       18.1331      -11.0211      -3.69086     -0.395327      -2.74032      -8.45054      -1.95014      -2.30556       1.26508       5.18270     -0.585582     -0.572749      -1.00534       1.45660     -0.667781      0.372691       2.27053       3.02866       3.37690       3.53151       3.67048       3.52842       3.34270       3.19416       2.85775       2.57032       2.25141       1.89550       1.58207       1.26819       1.03370      0.813294      0.609366      0.460430
  29  18 3816.8870    1.8544  5.5666 11.3225 -0.0007  0.0545   0.0163   0.1533    0.0311   0.0000   436.2879      -5.42945       14.2651     -0.516423       8.17529      -13.1465       3.10284      0.431698    -0.0420641       5.82879       4.45616      -3.39502       1.92442     -0.474752       1.53056       1.55980     0.0310471      0.204914       2.88366       3.71534       4.33582       4.43976       4.59744       4.45412       4.28847       4.06342       3.64462       3.21978       2.80797       2.39782       1.97791       1.63261       1.31102       1.01257      0.774903      0.576747
  29  19 3965.8485    1.4854  7.7149 11.0170  0.0001  0.0715   0.0131   0.2075    0.0274   0.0000   439.3077      -5.64542       17.2596       8.26933       5.75617     -0.499868      0.196138       2.58080      -1.94315       5.20639       3.94579      -8.88473      -3.10294       1.92035      -3.82535      -2.62871      0.918970     -0.995805       3.81817       5.05114       5.62964       5.95118       6.16865       5.90460       5.78370       5.35874       4.87797       4.25239       3.75056       3.14220       2.63823       2.18977       1.72320       1.35314       1.01782      0.770304
  29  20 4114.1547    1.2351 10.0389 10.8308 -0.0027  0.0961   0.0117   0.2739    0.0266   0.0000   440.3217     -0.215168       38.5288      -6.15709      -5.51336      -5.36928      -12.9947      -8.11553       6.63006     -0.332916      -3.09031      -1.07090      0.831154      0.335798     -0.264561      0.825638     -0.444855      0.897324       4.96321       6.80855       7.37326       8.00697       8.09154       7.93766       7.56804       7.14412       6.46598       5.74846       5.00312       4.24032       3.54214       2.88550       2.32092       1.82207       1.36040       1.02782
  29  21 4262.0472    1.0436 12.5785 10.6141  0.0004  0.1236   0.0093   0.3464    0.0248   0.0000   442.3661       4.62887       12.7687      -2.59237      -14.3268      -5.65087       3.35704       4.68417      -1.41148       4.85470       10.2770      -3.33788       7.81503      0.817821      -3.83090       1.63639       1.95067      0.856052       6.47705       8.57178       9.60707       10.2346       10.4451       10.2669       9.79565       9.09992       8.31536       7.33406       6.48393       5.53098       4.55445       3.72655       2.99768       2.37161       1.75357       1.33017
  29  22 4410.3711    0.8070 14.0544 10.5279 -0.0016  0.1622   0.0080   0.4301    0.0216   0.0000   450.9887       13.9481       26.4783      -13.7895       24.9806      -2.87545      -13.6398       9.93062       9.42346      0.662973     -0.514613       5.70663       1.98885       3.72300      -4.75919      0.933400     0.0601465      0.216478       8.32314       11.1879       12.4579       13.3753       13.3655       13.3416       12.5998       11.9302       10.7830       9.62038       8.45884       7.14577       6.04199       4.92842       3.88992       3.13346       2.31115       1.72916
  29  23 4557.4246    0.6475 16.9952 10.3509  0.0048  0.2208   0.0068   0.5661    0.0192   0.0000   416.8862      -4.87345       45.8054       13.3136       16.5428      -36.9512       6.19676      -14.5843       22.2479      -23.9234       14.4335      -12.9240       5.86436      -6.60951    -0.0658577       1.56740       2.79503    -0.0213970       11.5264       14.9984       17.1136       18.0167       18.5860       18.2244       17.2930       16.3786       14.8561       13.0699       11.4815       9.83313       8.07471       6.70025       5.36103       4.24585       3.14976       2.38603
  30   4 1581.9011    0.2197  0.1706  9.3197 -0.0143  0.0091   0.0094   0.0214    0.0237   0.0000   440.6383      -1.56049       19.5102      0.907688      -2.75932      0.250482      0.686225      0.280711     -0.936215     -0.175443     -0.390744     -0.268241    -0.0955142      0.190360     -0.211720      0.236352      0.276999   -0.00959160      0.512330      0.689843      0.736660      0.691914      0.846712      0.691309      0.700392      0.683414      0.620855      0.562824      0.479945      0.403168      0.331721      0.269037      0.221448      0.190466      0.166838      0.111177
  30   5 1770.0322    0.3749  0.3761  9.3805 -0.0054  0.0132   0.0096   0.0293    0.0332   0.0000   440.3000      -1.37024       21.7502      0.260230      -3.63004      0.732091       1.27592      0.993787      -1.23957      0.844969     -0.223986    -0.0114892     -0.607348   -0.00439137      0.271682     -0.230378      0.146755      0.134440      0.662886      0.899815      0.952160       1.08649       1.02285       1.08865       1.04231      0.979753      0.855565      0.786021      0.631196      0.623845      0.535091      0.436626      0.333496      0.279444      0.212432      0.146093
  30   6 1949.9531    0.5947  0.5676  9.5792 -0.0008  0.0145   0.0122   0.0353    0.0470   0.0000   440.3721     -0.921038       18.8545      -1.35217      -2.75866       1.17501       1.21518    -0.0177809      -1.65261       1.21375     -0.305818     -0.487249    -0.0479656      0.122853      0.112155     -0.622740      0.349438      0.267005      0.767211       1.04358       1.18249       1.23291       1.30145       1.25469       1.20717       1.11046      0.994997      0.869463      0.746714      0.640150      0.537239      0.441210      0.352703      0.278431      0.216750      0.154141
  30   7 2126.3283    0.8797  0.8312  9.8750 -0.0001  0.0173   0.0146   0.0423    0.0624   0.0000   440.5888     -0.874070       18.8075      0.203579      0.286299     -0.444942     -0.491077     -0.124241       1.10919      -1.20715      0.281970      0.165230     -0.260408      -1.14382      0.285937      0.318869     -0.103968   -0.00803915      0.891866       1.20277       1.35063       1.37135       1.49178       1.43566       1.36483       1.23988       1.15701       1.00759      0.904160      0.788778      0.639518      0.547796      0.421818      0.337435      0.262918      0.185888
  30   8 2297.3567    1.2507  0.9697 10.3924 -0.0011  0.0193   0.0200   0.0467    0.0826   0.0000   441.3398      -3.19975       17.3950       1.24545      -3.98727      -2.29117     0.0626359      -1.51361      0.133313     -0.757095    -0.0159066      0.812983     -0.245082      0.361714     -0.434443      0.182423     -0.509312     -0.200180       1.00939       1.45416       1.58379       1.71143       1.76035       1.66160       1.67676       1.52680       1.37275       1.21692      0.999472      0.879761      0.692202      0.567535      0.464616      0.354951      0.289767      0.206927
  30   9 2462.2572    1.8043  1.1275 10.7669 -0.0030  0.0198   0.0267   0.0502    0.1074   0.0000   438.5130      0.121360       19.0235     -0.291051      0.162665      0.795043      0.981994      -2.92929      -1.38871     -0.468254      0.130261      0.795831      -1.46249     -0.306803     0.0197554     -0.166452      0.189756     -0.249204       1.02376       1.40336       1.48793       1.60294       1.70753       1.64218       1.58812       1.47427       1.32606       1.16544       1.02414      0.865157      0.763430      0.607729      0.477250      0.382722      0.280651      0.229235
  30  10 2623.4390    2.3700  1.1896 11.3368  0.0016  0.0200   0.0348   0.0524    0.1067   0.0000   440.8955       2.78715       16.0352     0.0677177    -0.0332901    -0.0560583      -3.65343     -0.655934       3.02004      0.920813      0.848521       1.29524      -1.54045      0.157396      0.405055      0.852109     -0.692319     0.0299497       1.09257       1.49736       1.57588       1.70614       1.76671       1.76198       1.64372       1.54182       1.36996       1.25393       1.10788      0.954003      0.756810      0.625304      0.488829      0.403761      0.304434      0.235116
  30  11 2782.4577    3.1978  1.0710 11.7896 -0.0015  0.0187   0.0466   0.0473    0.1137   0.0000   438.4362       1.52659       14.6011      -2.86084      -1.28430     -0.440112      0.704655      -2.75004      -1.50171      -1.83617      0.462402      0.228282     -0.455547     -0.449112      -1.07249     -0.293591      0.199100    -0.0943792      0.953160       1.35611       1.43284       1.48406       1.61449       1.47937       1.48863       1.36666       1.21137       1.12717      0.970062      0.841907      0.702269      0.587970      0.472847      0.358640      0.279476      0.209781
  30  12 2939.0919    3.8399  0.9852 12.5206 -0.0011  0.0178   0.0589   0.0451    0.0942   0.0000   437.9789      0.150622       13.0385      -3.60626       1.42962      -2.65771     -0.879099      0.417210      0.232169     -0.454139       1.58569      -1.40816      0.295089      0.478235     -0.549487     -0.113553    -0.0958254     -0.226223      0.925452       1.28121       1.35319       1.42588       1.53465       1.41497       1.45485       1.32925       1.18174       1.05620      0.918116      0.797994      0.658839      0.544624      0.429677      0.334807      0.264839      0.203719
  30  13 3093.3609    4.3777  1.0808 12.8750  0.0004  0.0192   0.0662   0.0499    0.1038   0.0000   438.6390     -0.631926       17.5410      -2.78925      -3.17476      0.365584    -0.0904330      -3.68214      0.246937      0.285267     -0.422613      -1.45727     -0.866506    -0.0861612     -0.275477      0.427156     -0.192934     -0.235173       1.02404       1.41777       1.49176       1.66386       1.71932       1.64575       1.57586       1.45290       1.34679       1.18807       1.04342      0.865421      0.746017      0.576687      0.468833      0.371889      0.295033      0.225175
  30  14 3245.9834    4.0452  1.4166 12.7026 -0.0038  0.0219   0.0553   0.0613    0.0839   0.0000   441.5070      -1.27071       15.0307     0.0443822      -2.33366      -3.49030       3.31907      0.343861      -1.36841    -0.0414684     -0.374654     -0.369128     -0.582906     -0.358600      -1.15493      0.328797     -0.811683     0.0379768       1.13598       1.53776       1.59897       1.74394       1.83605       1.74200       1.76780       1.59806       1.46620       1.29950       1.13437      0.963036      0.788477      0.649694      0.531482      0.411530      0.331490      0.248696
  30  15 3397.6369    3.4922  2.0789 12.1773  0.0005  0.0265   0.0381   0.0721    0.0626   0.0000   439.2745       1.74579       14.2345      -1.74810       1.91849       2.29971      -5.13234      -5.47521      0.908746       1.62679     -0.689017      0.961829      0.309369      0.374694      0.695946      0.504849     -0.786968    -0.0136922       1.42453       1.91728       2.10014       2.22176       2.29087       2.23962       2.21058       2.06478       1.82016       1.58263       1.41061       1.20403      0.999453      0.838830      0.656110      0.530411      0.392906      0.300357
  30  16 3548.7248    2.7274  3.0635 12.0245 -0.0005  0.0351   0.0267   0.0968    0.0413   0.0000   443.7260      0.839556       10.7071      -3.43382       4.70206     -0.201667      -2.36634      -4.81348      -2.35567       2.19932      -1.68840     0.0739544       1.73198     -0.947973       1.18887     0.0277833      0.286677     -0.448808       1.73980       2.38013       2.66148       2.75128       2.89902       2.79368       2.68429       2.56263       2.27393       2.10807       1.78362       1.56731       1.30414       1.06227      0.873290      0.663581      0.533107      0.395338
  30  17 3699.0329    2.2213  4.4103 11.5519 -0.0008  0.0451   0.0199   0.1218    0.0361   0.0000   435.9515      -3.49148       9.71617      -11.9208      -3.18694       2.07812    0.00243378      -8.66193      -1.50675      0.141887      -3.56073     -0.323088      -1.10757       1.27504      -1.03150      0.478967       1.36386     -0.541623       2.30370       3.14457       3.40582       3.55153       3.81196       3.61272       3.57411       3.28843       2.96439       2.68421       2.34893       2.01572       1.70464       1.38327       1.10679      0.890983      0.672029      0.515240
  30  18 3848.9112    1.8513  6.5961 11.0359  0.0009  0.0582   0.0146   0.1595    0.0318   0.0000   435.5170      -3.57056       20.0400      -2.22470      -15.6838      -8.84920       1.42313      -8.59176       2.99813     -0.655941      -1.10666       4.11637      -1.87147     -0.295237      0.531901   -0.00829033      0.409398      0.811325       3.00417       4.10005       4.56636       4.86979       4.99278       4.94481       4.65102       4.43170       4.00432       3.49047       3.07748       2.60853       2.19774       1.78780       1.42512       1.13718      0.862526      0.666348
  30  19 3998.4962    1.4659  8.5214 10.8943  0.0003  0.0758   0.0122   0.2147    0.0275   0.0000   442.6765      -14.3354       17.0849       4.34551      -2.75464      -10.3068      0.593023      -5.68686      -3.54124       4.74983      -3.10310      -3.66126       2.74856       1.86840     -0.668156     -0.181674     0.0548156      0.164946       3.85072       5.12043       5.77630       6.13831       6.39862       6.13480       5.97495       5.51550       5.06601       4.50289       3.99629       3.35774       2.83686       2.31548       1.86926       1.50446       1.12264      0.852896
  30  20 4147.5559    1.1820 10.1280 10.8231 -0.0001  0.0976   0.0112   0.2786    0.0258   0.0000   447.6259       12.3135       15.6695      -15.7345       5.41820      -8.13528       12.4997       8.37398       4.47608      -5.43985      -7.81763       10.0314      0.150477       2.04798     0.0844398      0.331180    -0.0199429     -0.689644       4.97749       6.55262       7.53428       7.88168       8.20104       7.92848       7.74529       7.10669       6.51853       5.81723       5.11822       4.34415       3.64555       3.03037       2.43676       1.91755       1.46038       1.09531
  30  22 4444.2559    0.7657 14.0591 10.4945 -0.0048  0.1636   0.0076   0.4374    0.0214   0.0000   430.0735       11.5939       5.77070      -1.98373      -2.47421      0.744096       3.84743       10.8834      -6.31017       1.00469       11.6230      -19.0116      0.549875      -2.05613       8.13200       1.59919      -1.87086       5.32962       8.28563       10.8127       12.4382       13.0466       13.2087       13.0118       12.8855       11.6453       10.9729       9.72798       8.48434       7.34218       6.13672       5.09906       4.13654       3.23561       2.49705       1.89058
  31   5 1788.2269    0.4112  0.4110  9.3806 -0.0029  0.0138   0.0100   0.0289    0.0340   0.0000   440.9554      -1.13699       21.0725      0.560126      -2.64441      0.928536      0.305408      -1.43653      0.791678      0.203238     -0.572996    -0.0668314    -0.0589821     0.0899124     -0.721648     -0.574963     0.0963420      0.110793      0.649848      0.932731      0.906196       1.08840       1.05572       1.07484       1.00814      0.942297      0.869316      0.792539      0.716729      0.602909      0.506233      0.424285      0.323012      0.284367      0.209093      0.157788
  31   6 1969.4250    0.6243  0.5959  9.5656 -0.0029  0.0151   0.0121   0.0342    0.0480   0.0000   439.8841      0.187178       18.2639       1.07382      -3.98539      -1.49144      0.332239      -1.18282     -0.611825      0.868670     -0.182999       1.32092      0.456414     -0.383895     -0.468473     -0.181617    0.00993892   -0.00692707      0.829395       1.13161       1.26503       1.35612       1.38315       1.27880       1.20226       1.11798       1.05623      0.969125      0.834569      0.765107      0.608489      0.516653      0.411047      0.335140      0.250756      0.183721
  31   7 2146.9883    0.9215  0.7466  9.9523 -0.0014  0.0159   0.0158   0.0399    0.0608   0.0000   440.9737     -0.437704       20.3211      -2.12981      -2.18819      -1.32163      -1.34395      -2.92967      0.662775      0.338033    -0.0468817    -0.0413001      0.105615     -0.930616      0.582072    -0.0842455      0.351623     0.0544584      0.793230       1.06822       1.13212       1.26888       1.28457       1.23413       1.21534       1.08572       1.07685      0.920811      0.841396      0.674884      0.594970      0.479473      0.391103      0.318757      0.249424      0.188957
  31   8 2318.9198    1.3783  1.0577 10.1879 -0.0019  0.0187   0.0201   0.0476    0.0975   0.0000   441.2838      -2.62839       18.6393      0.226080      -1.54012       1.72801      0.796939      0.288666      0.991725     -0.870566    -0.0748528       1.09109     0.0707184      0.929050     -0.218492      0.309773     -0.426713     -0.189313      0.959988       1.31407       1.37715       1.48660       1.48794       1.50927       1.43068       1.31922       1.22097       1.12066      0.997159      0.845691      0.740881      0.617647      0.505110      0.394981      0.305777      0.234222
  31   9 2484.9748    1.9260  1.0826 11.0925  0.0004  0.0198   0.0294   0.0489    0.0939   0.0000   440.7580     -0.214815       19.7368      -1.47718      0.279344    -0.0259038     -0.740180      -1.39312       1.96664     -0.856273      0.648223    -0.0913395     -0.669740      0.451964      0.157695      0.355160      0.147771     0.0528977      0.967336       1.41809       1.39324       1.61755       1.59346       1.54356       1.48623       1.42417       1.29560       1.17494       1.02034      0.927519      0.750770      0.630447      0.487304      0.397977      0.308581      0.236296
  31  10 2647.7796    2.5828  1.1039 11.3885  0.0015  0.0184   0.0376   0.0481    0.1081   0.0000   439.7777     -0.799741       17.2695      -2.27210      -1.15440      0.850703      0.737914     -0.340123     -0.774514      -1.07881      0.671461      0.159746      -2.17693      0.458522      0.154885      -1.07003      0.363922      0.134614      0.961252       1.25140       1.32160       1.49350       1.49873       1.46053       1.42327       1.35080       1.22124       1.08638      0.956899      0.843567      0.721356      0.605335      0.495994      0.383925      0.299183      0.220016
  31  11 2808.3391    3.3430  0.9438 12.0902 -0.0016  0.0171   0.0512   0.0422    0.0970   0.0000   440.1330      -1.02833       15.7974      -2.47538      -2.22073     -0.592655      0.130587     -0.710149     -0.583135       1.38554      -1.02227      0.899232     -0.613184      0.461939     -0.270792     0.0504620      0.125376    -0.0111780      0.878459       1.21090       1.20732       1.37380       1.43372       1.37220       1.36172       1.24962       1.15416       1.02856      0.912741      0.774874      0.644650      0.526896      0.429484      0.351161      0.264625      0.206976
  31  12 2966.1133    3.9771  1.0162 12.3596  0.0003  0.0171   0.0586   0.0469    0.1032   0.0000   440.8670      0.203993       12.2790       1.10100     -0.461420      -3.45294      0.487711     -0.588351      0.803886       2.29108       1.39277      -1.31412      0.334262      0.650683      0.181335      0.100890    -0.0465529     -0.433738      0.846868       1.15997       1.22652       1.40295       1.38154       1.34357       1.32106       1.24085       1.12282       1.00118      0.899025      0.768429      0.631240      0.536336      0.407352      0.347602      0.260270      0.205987
  31  13 3121.3529    4.3434  1.1022 12.7794  0.0005  0.0197   0.0645   0.0485    0.1113   0.0000   440.4482      0.458171       16.0315      -1.93043      -3.40563      -3.30811      0.363918      -1.79665      0.895374       1.42640      0.458636      -1.49495     -0.243145      0.596726      0.184750     -0.186361      0.221747    -0.0496694      0.970224       1.40001       1.42534       1.56355       1.65266       1.58888       1.56698       1.42700       1.31375       1.19151       1.02789      0.900704      0.717197      0.610743      0.489562      0.386324      0.306994      0.234606
  31  14 3274.8169    3.9995  1.5260 12.4566  0.0004  0.0229   0.0512   0.0596    0.0920   0.0000   440.1330     -0.367535       15.1634      -3.53490    0.00457319      -3.17974      -3.15828      -2.21476      -1.76018     -0.783159      0.318352      0.926173      0.513088     -0.328803      0.719281     -0.318280     -0.357754    -0.0826630       1.14488       1.59923       1.67604       1.80304       1.87577       1.86325       1.82534       1.70661       1.50377       1.35694       1.19693       1.03117      0.880521      0.700528      0.569260      0.453096      0.352179      0.272824
  31  15 3427.4136    3.3616  2.2974 12.0154  0.0009  0.0277   0.0346   0.0742    0.0605   0.0000   441.6348       1.80187       11.7243      -2.98695       2.79901      -3.38015      -7.61698     -0.698706     -0.127576      0.437224      -1.91401     -0.754573     -0.168467      -1.58063     -0.379993      0.150151      0.680697      0.175594       1.44772       1.91723       2.07553       2.22151       2.33160       2.31824       2.19038       2.02878       1.88000       1.66261       1.50237       1.28481       1.04703      0.876598      0.724650      0.582505      0.441453      0.332508
  31  16 3579.2098    2.7054  3.4037 11.7860 -0.0002  0.0359   0.0246   0.0975    0.0422   0.0000   436.3026       3.63408       9.38823      -2.38181      0.743057     -0.155830      -4.75140      -1.63132       4.76324      -2.52850      0.611056       2.89513      -3.07723       2.12715     -0.408389     -0.518353     0.0439739      0.408117       1.81268       2.44852       2.74417       2.91100       3.06465       2.96205       2.87890       2.64326       2.47049       2.16272       1.89735       1.63271       1.38164       1.10815      0.908923      0.742449      0.553353      0.433426
  31  17 3730.3021    2.1452  4.8005 11.4914 -0.0004  0.0459   0.0185   0.1328    0.0331   0.0000   438.6038     -0.935542       19.3000      -3.59154      -4.22733      -3.18526      -3.33105      0.869202      0.579043      -3.47071       1.48442     -0.686101      -2.16442      0.501860      -1.93272     -0.495128      0.854578     -0.576485       2.27460       3.04764       3.38420       3.55992       3.73312       3.66671       3.57119       3.28895       3.02504       2.69179       2.39041       2.05283       1.71747       1.43530       1.15366      0.930716      0.707777      0.546319
  31  18 3880.6602    1.7411  7.2101 10.9508  0.0005  0.0607   0.0134   0.1756    0.0299   0.0000   435.1649       10.9286       24.7242      -10.0625      -13.9109      -5.70440      -1.68500       5.12984      -9.67111      -9.96053       1.02689      0.429758       2.51468       1.20793      0.904948      0.875699     -0.114964      0.211125       3.05894       4.09230       4.50286       4.74318       4.94797       4.84316       4.69089       4.43009       4.07092       3.62897       3.17780       2.71692       2.30564       1.92729       1.56989       1.24956      0.950263      0.741920
  31  19 4030.7851    1.4196  8.8757 10.8438  0.0001  0.0775   0.0117   0.2210    0.0269   0.0000   442.8076      -1.59624       35.1358      -5.06317      -8.38366      -8.06107       4.01199       1.11418      -8.07746      -2.72901      -4.75773      0.926598     -0.827289       2.17662      0.592047      0.167360       1.06839       1.78506       3.90102       5.18494       5.86348       6.17816       6.38842       6.29246       6.08334       5.68786       5.20604       4.67785       4.08029       3.51982       2.92651       2.42856       2.02479       1.56399       1.23551      0.942580
  31  20 4180.3187    1.1030 10.9842 10.7608 -0.0028  0.1088   0.0103   0.3057    0.0251   0.0000   445.8231       13.8232       9.99588       2.69187       8.10354      -18.7847      -13.0260       11.2996       15.2815      -20.1893      -3.33268       2.36322       2.05065      -4.82764       3.03020       2.33933       1.84400      -2.95836       5.23503       7.16490       8.03378       8.50532       8.76990       8.65760       8.39378       7.87018       7.22231       6.44350       5.64976       4.88744       4.09172       3.41664       2.76650       2.21453       1.68380       1.29937
  31  21 4329.7460    0.9180 13.4874 10.5281 -0.0015  0.1376   0.0077   0.3748    0.0225   0.0000   438.8986      -2.83892       26.0405      -16.1169       2.32845      -9.94963      -2.36316      -16.8350       4.75019       19.9033       9.52507       3.76113      -3.90477       6.51834       9.06386      -6.17242      -3.23512     -0.886791       6.65755       9.11771       10.1195       10.9882       11.0143       10.9743       10.5698       9.84616       9.13686       8.22916       7.14179       6.18977       5.28127       4.41933       3.56716       2.80019       2.17747       1.65200
  31  22 4478.4622    0.7745 16.4909 10.3802  0.0005  0.1834   0.0069   0.4688    0.0198   0.0000   444.3768       1.75959      -14.4407      0.347310       1.38094       2.62315      -11.3829       1.61216       6.83688       3.54572      -16.5759       8.50425       1.64033      -1.73976     -0.584400      -3.60558      -3.37212      -2.23892       8.88899       11.7792       13.3562       14.1685       14.4852       14.6205       13.6789       13.1910       11.9729       10.8075       9.44515       8.25706       6.96204       5.77272       4.73884       3.77453       2.87098       2.19973
  32   4 1616.4200    0.2387  0.2176  9.2869 -0.0035  0.0113   0.0089   0.0216    0.0244   0.0000   440.1467      0.597712       18.8726     -0.759564      -3.52477     -0.202683     -0.392020      0.616246      -1.22403     -0.319373     -0.668976    -0.0235466     -0.586608    -0.0185014      0.173035   -0.00976411     -0.246429      0.203349      0.660842      0.998471       1.15283       1.23011       1.19739       1.12155       1.06506      0.996989      0.997776      0.830803      0.746622      0.615638      0.554725      0.421231      0.316978      0.266343      0.233899      0.147235
  32   5 1806.1704    0.4002  0.4274  9.4545 -0.0031  0.0136   0.0095   0.0312    0.0340   0.0000   439.9044     -0.979832       19.2621     -0.552368      -2.84524      0.245684     -0.525294      0.162458     -0.858923     -0.532616      0.721600     -0.364541     -0.548293     -0.663195      0.195248     -0.430268   -0.00963475      0.224639      0.809078       1.12457       1.33380       1.43582       1.47121       1.41991       1.35710       1.19946       1.06435      0.947102      0.840442      0.702243      0.574955      0.480474      0.393329      0.309234      0.244430      0.177317
  32   6 1988.6437    0.6528  0.5562  9.7688 -0.0000  0.0145   0.0130   0.0338    0.0452   0.0000   440.5100     -0.419402       19.4055     -0.305310      -1.37692     -0.444699      -1.31004      0.615174       1.81537      0.797513       1.01662     -0.655243      0.417189    -0.0341724      0.183171      0.542511    -0.0925395     -0.181547      0.729519       1.00135      0.974101       1.07460       1.12209       1.21323       1.13015       1.03921      0.877186      0.801037      0.748325      0.659660      0.583002      0.484442      0.382037      0.316136      0.225577      0.177972
  32   7 2167.3412    0.9770  0.8476  9.9086  0.0007  0.0165   0.0156   0.0410    0.0686   0.0000   439.6739     -0.917468       20.1185      -2.60369      -3.12293       2.09550      0.497908      -1.73629      -1.29602      -1.28127     -0.282466     -0.612089     -0.368427      0.254385     0.0925905     -0.588196     -0.337694      0.285527      0.832983       1.09256       1.22383       1.31905       1.27071       1.26319       1.24785       1.18508       1.06328       1.00250      0.879493      0.786784      0.635819      0.538196      0.434010      0.345384      0.273009      0.211745
  32   8 2340.0363    1.3753  1.1079 10.5468  0.0004  0.0191   0.0204   0.0502    0.0828   0.0000   440.5510     -0.612346       21.0557    -0.0563584      -1.67661       1.39276      -2.76650      0.263849       1.52207       1.82074       2.12629     -0.243986    -0.0857372     -0.564109     0.0185690      0.581434     -0.227096     -0.240174      0.958757       1.28169       1.38684       1.52005       1.55420       1.49637       1.43344       1.38159       1.28063       1.13320       1.05432      0.884409      0.786988      0.628771      0.517947      0.419201      0.327567      0.257647
  32   9 2507.2666    1.9885  1.0406 11.2331 -0.0001  0.0177   0.0294   0.0482    0.0812   0.0000   440.5233      -1.59029       18.6125       1.47815      -1.06931      -1.48551      0.353258      0.751969      0.932434      -1.49465     -0.950698     0.0133291     -0.347272      0.541296     -0.596550      0.324450      0.270166     0.0531305      0.852550       1.19157       1.23963       1.37071       1.37468       1.37002       1.35877       1.25601       1.17319       1.02752      0.945462      0.814612      0.676508      0.584182      0.449170      0.381029      0.295366      0.228949
  32  10 2671.6375    2.7101  1.0441 11.6331  0.0007  0.0180   0.0393   0.0451    0.1011   0.0000   440.3799      0.647623       18.9498       1.82824      -2.80544      -1.50971     -0.624469      -1.26362      0.207358     -0.878089      0.780462      0.700995      -1.01211     -0.238468    -0.0175788      0.324164     -0.333735      0.179523      0.943054       1.25605       1.40349       1.51434       1.58481       1.50402       1.51397       1.37230       1.23735       1.12858      0.972063      0.851542      0.709654      0.596319      0.465713      0.379122      0.306732      0.228686
  32  11 2833.6822    3.4037  1.0419 12.1287 -0.0004  0.0180   0.0499   0.0462    0.0995   0.0000   438.3670       1.44590       19.7232     -0.590756      -1.06231      -1.91443      -3.88641      -2.89816       1.62998      0.837991      0.557769      -1.16156      0.384080      0.584884    0.00687371     -0.175313     -0.210452      0.462252      0.848844       1.19216       1.25892       1.37703       1.42149       1.32133       1.35574       1.29199       1.15973       1.05123      0.911938      0.822023      0.661282      0.574152      0.445206      0.366386      0.285824      0.226330
  32  12 2992.7202    4.1223  1.0099 12.7079 -0.0060  0.0169   0.0613   0.0461    0.0904   0.0000   439.4486      0.225060       15.1090     0.0233414      -1.75886      -1.25043     -0.826923    -0.0872043     -0.505745      0.796371      0.703989      0.470805      0.301767      0.856293     -0.686517       1.31891     -0.136325     0.0824943      0.844374       1.14469       1.20920       1.32312       1.38110       1.34103       1.29271       1.22506       1.11340       1.02128      0.881121      0.803484      0.651583      0.547805      0.446406      0.357227      0.278552      0.221800
  32  13 3148.8535    4.3542  1.1194 12.8192  0.0011  0.0182   0.0631   0.0481    0.0986   0.0000   439.2581       1.97775       16.3199      0.359512      0.479067      -1.09667      -3.88299      -4.00413     -0.474679      0.131282     -0.480648     -0.485602     -0.455139      0.726731    0.00428118      0.351042      0.230554    -0.0288700      0.932148       1.24899       1.36254       1.45988       1.51009       1.50652       1.45243       1.36060       1.23153       1.12261      0.968300      0.845705      0.722860      0.592960      0.484560      0.394608      0.307972      0.226919
  32  14 3303.3024    3.8535  1.6820 12.5274  0.0004  0.0242   0.0464   0.0634    0.0781   0.0000   439.1507       2.54958       14.2949      -2.10444      -1.09163      -2.30363      0.573435      -5.93327       2.14207      0.222633     -0.612111       2.29110      0.880727     -0.355185     -0.353780      0.396602     0.0538687      0.280842       1.13680       1.55797       1.69777       1.81340       1.88175       1.83787       1.78500       1.70947       1.53397       1.44693       1.22258       1.08245      0.911670      0.760310      0.621540      0.500845      0.387625      0.306316
  32  15 3456.6283    3.1895  2.4796 12.0533  0.0003  0.0295   0.0315   0.0782    0.0529   0.0000   441.2487       3.02252       11.5779      -5.58421       5.99122      -3.91997      0.463142      0.837128       1.84207      -1.85323     0.0991788     -0.667833      -2.12845     0.0117353       1.23426      0.165796      0.440661     -0.202224       1.40952       1.96908       2.10357       2.23976       2.39645       2.22514       2.22653       2.11204       1.91587       1.76925       1.53782       1.32433       1.12524      0.944652      0.757291      0.619558      0.479655      0.382674
  32  16 3609.2886    2.5578  3.8345 11.5265 -0.0003  0.0373   0.0213   0.1014    0.0412   0.0000   441.0149      0.481825       12.3793      -7.37598       5.23689      -4.23347      -4.09764       1.37289      -1.75967      -2.23015      0.520346     -0.730266      -1.46790      0.847980      0.416621      0.310463     -0.754747       1.40287       1.83220       2.47118       2.73703       2.85777       2.97599       2.84482       2.82571       2.60622       2.48783       2.22106       1.98541       1.72292       1.47046       1.24566      0.991837      0.813128      0.620732      0.499058
  32  17 3761.0345    2.0342  5.2144 11.3660 -0.0000  0.0487   0.0167   0.1342    0.0323   0.0000   430.7669       9.38692       16.5390      -4.97250      -1.48478      -7.77584       5.01322       6.63585     -0.831909       4.27568      -2.85290      0.290582     -0.582865      -1.78990      -2.29180       1.33142     -0.792731     -0.799885       2.35331       3.12935       3.51988       3.65793       3.83977       3.72539       3.60999       3.47379       3.20874       2.83580       2.54242       2.20850       1.88178       1.58454       1.26352       1.04585      0.809242      0.624919
  32  18 3912.2868    1.6807  7.3827 10.9795 -0.0006  0.0626   0.0129   0.1770    0.0284   0.0000   439.3223       10.1209       11.8202      -4.86053      -13.2754       2.11131       4.25956      -3.68070      -11.5657       6.39707       1.20080      -3.74887      -5.35703     -0.684153     -0.382702       1.62125     -0.212285     -0.554380       3.03164       4.07217       4.51165       4.80085       4.98200       4.88464       4.72159       4.47571       4.08804       3.70822       3.31020       2.83701       2.45323       2.00865       1.66054       1.32838       1.04569      0.805725
  32  19 4062.9112    1.3465  9.5048 10.8372 -0.0009  0.0832   0.0109   0.2374    0.0258   0.0000   437.5284      -3.68109       8.10857      -1.55508      -6.58692      -6.33543       3.57786     -0.459302       6.55985       3.00796      -2.45484     -0.722906      -2.17650      -1.70987      -1.16069      -1.45801       1.68317     -0.275570       3.95564       5.30608       5.93075       6.24238       6.51327       6.41812       6.23464       5.88519       5.36589       4.92100       4.32430       3.71878       3.21531       2.65087       2.17971       1.76636       1.37004       1.06157
  32  20 4213.2754    1.1005 11.7199 10.7286 -0.0002  0.1106   0.0093   0.3140    0.0240   0.0000   433.6793      -3.64116       8.89998       10.6827      -1.19561      0.914881      -7.27312      -1.62030      -3.58734       11.6358      -1.11205       5.44717       3.47062       1.29150       6.07827       3.38974      -3.24150      0.768597       5.29452       7.07279       7.98054       8.43786       8.84207       8.69617       8.41631       7.88584       7.26338       6.52200       5.88165       4.95078       4.24779       3.56003       2.92555       2.33131       1.82888       1.40330
  32  21 4362.7769    0.9011 14.6101 10.5231  0.0032  0.1497   0.0073   0.3895    0.0212   0.0000   446.1885      -6.78224       5.78315       3.96236      -7.46226       4.06438     -0.791021       2.01980       2.90723      -7.19941       3.26227      -7.42582       7.96044       4.33716      -1.33176    -0.0696740       4.89113       5.75510       7.05264       9.46532       10.6575       11.2513       11.4414       11.4473       11.0187       10.5663       9.65444       8.69297       7.94790       6.76480       5.81378       4.84613       3.94303       3.20477       2.49177       1.94299
  33   4 1633.2104    0.2628  0.2188  9.2692 -0.0034  0.0101   0.0086   0.0207    0.0249   0.0000   441.5861      -1.17135       22.3212     -0.780211      -3.81088      0.240051      0.145116     -0.939522      0.250038     -0.269832       1.00982     -0.521506      0.577550      0.209607      0.142861      0.118187     -0.180562     -0.224658      0.549133      0.680901      0.794152      0.838556      0.863829      0.821387      0.805376      0.735896      0.656794      0.644391      0.587387      0.483700      0.455433      0.374617      0.309699      0.262225      0.211912      0.164160
  33   5 1823.8164    0.4516  0.4247  9.4486 -0.0031  0.0129   0.0103   0.0289    0.0349   0.0000   440.9540      0.618797       20.8380     -0.499177      -2.00521     -0.567988      -1.79514    -0.0494460      0.952721    -0.0102149    -0.0152585     -0.532638     -0.335409    -0.0802965      0.406038    -0.0318512     -0.303720    -0.0103027      0.618097      0.814291      0.967786       1.01797       1.05717       1.11450       1.02363      0.932521      0.885114      0.771627      0.656929      0.597282      0.466296      0.394907      0.348276      0.266417      0.210778      0.154402
  33   6 2007.5984    0.7026  0.6470  9.6441 -0.0008  0.0148   0.0126   0.0343    0.0504   0.0000   440.3758     -0.489646       19.0007      -4.45428      -1.77461   0.000609493     -0.819974      -1.29375      0.882692     -0.309968      0.897716     -0.442547      0.215989      0.452251     0.0513955      0.285588      0.291279     -0.167956      0.716892      0.969819       1.02055       1.15964       1.15840       1.14028       1.03919       1.02879      0.894228      0.868428      0.753374      0.721043      0.618816      0.515486      0.425830      0.350208      0.284003      0.209285
  33   7 2187.2920    1.0301  0.9345  9.8319 -0.0011  0.0173   0.0157   0.0434    0.0795   0.0000   441.6245      -1.80002       21.3572     -0.368595      -1.81854     -0.786050       3.86296      0.743892      -1.00608      -1.05041      0.675145      0.481692      0.467519      0.384634     -0.384291     -0.279037    -0.0203989      0.127796      0.803840       1.10210       1.17459       1.24773       1.32669       1.33907       1.30416       1.22163       1.09137       1.00709      0.866174      0.777177      0.651926      0.556931      0.442439      0.371311      0.283058      0.220690
  33   8 2360.7828    1.5008  1.0660 10.5045 -0.0014  0.0185   0.0221   0.0474    0.0901   0.0000   441.4062       1.28509       20.7302      -2.01165      -1.96458      -3.47994       1.16175      -1.02510     -0.702017     0.0923389       1.60545      0.339504     -0.177888     -0.755245    -0.0538507       1.47196      0.234594     0.0860737      0.868236       1.25493       1.29563       1.43675       1.50843       1.47369       1.44035       1.34924       1.23356       1.10159      0.970999      0.839927      0.702830      0.601017      0.486639      0.397466      0.311549      0.232742
  33   9 2529.1403    2.0810  1.1454 11.1354  0.0010  0.0200   0.0294   0.0483    0.0963   0.0000   440.8580       1.41379       17.6986     -0.599653      -2.36232      0.543279      -1.49258      -1.30432       1.84037     -0.966832      0.764635     0.0214099     -0.736955      0.656795      0.511918     -0.279732     -0.357937      0.461994      0.913357       1.28295       1.34389       1.57134       1.50399       1.52597       1.52647       1.38220       1.30478       1.14154       1.03782      0.864361      0.745375      0.624444      0.531764      0.424816      0.330648      0.248223
  33  10 2694.9914    2.7490  1.0724 11.8827 -0.0002  0.0183   0.0398   0.0464    0.0852   0.0000   438.7355     -0.882051       19.1321       1.58588     -0.792161      -1.51661      -2.03477    -0.0552930      0.315341     -0.402638      0.183934      0.583705      0.661821   -0.00259047     -0.809006     -0.338305     0.0534932     -0.443241      0.904019       1.20768       1.26305       1.42237       1.48697       1.42774       1.39960       1.30829       1.21240       1.10938      0.967527      0.852673      0.719076      0.597779      0.492495      0.392414      0.320706      0.253740
  33  11 2858.5670    3.5544  1.1036 11.8650  0.0005  0.0177   0.0491   0.0457    0.1256   0.0000   440.3858      0.546926       16.8074     0.0582251      -2.84102      -1.54348      0.560298       1.14204      -1.36798    -0.0419795     -0.421163      0.446249    0.00523125     -0.466688     0.0335989    -0.0370871    -0.0750513      0.411169      0.869885       1.14280       1.21412       1.34621       1.37155       1.32678       1.35631       1.26994       1.18510       1.05942      0.915090      0.804641      0.678819      0.581697      0.463117      0.383413      0.303519      0.243240
  33  12 3018.7973    4.2296  1.0156 12.6837 -0.0014  0.0175   0.0616   0.0440    0.0933   0.0000   441.6959     -0.485460       13.0127     -0.842716     -0.446815      -2.30704       2.10474      -1.19030      0.444849     0.0517407      0.344620     -0.107957     -0.790848    -0.0215184    -0.0508814      0.598172      0.488171      0.260819      0.832418       1.15756       1.17033       1.34274       1.31629       1.33994       1.24719       1.25638       1.11368       1.03068      0.884546      0.809140      0.699502      0.590414      0.481881      0.389230      0.312171      0.236817
  33  13 3176.0349    4.3514  1.1893 12.6607 -0.0076  0.0190   0.0592   0.0499    0.1031   0.0000   440.5597      0.179160       16.0683      -1.30617       2.15956      -4.37201     -0.541915      -3.05093      -2.36419     0.0719389       1.13194      0.104569      0.580650       1.27236     -0.181904      0.154157      0.474715     0.0525115      0.936295       1.28597       1.36184       1.52385       1.54113       1.49260       1.45016       1.37708       1.28360       1.18417       1.03419      0.874192      0.788906      0.631007      0.534214      0.417425      0.340227      0.265218
  33  14 3331.3396    3.7492  1.8807 12.4980 -0.0009  0.0251   0.0428   0.0676    0.0644   0.0000   440.2819       3.41607       13.5929      0.496052       2.03068     -0.816386      -1.03896       2.97744       1.16017     0.0236502      0.722059       2.31087    0.00949421      0.714428     -0.894894      0.569268      0.254548      0.542727       1.20727       1.73193       1.85119       1.99068       2.08570       2.01083       1.97225       1.85155       1.71188       1.56097       1.35685       1.18392      0.996872      0.844188      0.677007      0.547366      0.432563      0.342107
  33  15 3485.6896    3.0339  2.6904 12.1248 -0.0008  0.0310   0.0296   0.0827    0.0467   0.0000   438.9879      0.362597       13.9345      -3.97946       2.72499      -3.26975     -0.965302      0.695392       2.21246      -1.99301      -1.08409      -1.07687       1.81625      0.685250     -0.189789      0.589613      0.216495     -0.121070       1.46294       1.96152       2.17055       2.30589       2.44646       2.36847       2.29514       2.19214       1.97674       1.82966       1.63363       1.39227       1.23074       1.01857      0.850941      0.689998      0.526409      0.409554
  33  16 3639.2286    2.4255  4.1737 11.5467 -0.0012  0.0393   0.0199   0.1095    0.0359   0.0000   437.4648      -2.95638       11.8332      -4.59840      -4.10069      -3.12451      -4.18033     -0.245408      0.382123     -0.979422     -0.792548       2.29551       3.90295       1.54961     -0.253290     -0.366034     -0.658301      0.355595       1.87124       2.52953       2.79606       2.99053       3.16344       3.10059       2.97259       2.76977       2.60155       2.35064       2.10459       1.78738       1.53678       1.28743       1.05885      0.869906      0.676335      0.533241
  33  17 3791.6869    2.0097  6.0098 11.0965 -0.0010  0.0503   0.0148   0.1430    0.0322   0.0000   440.4076     -0.777523       15.4969      -9.68377      0.769420      -5.61792      -1.24654       2.42358       5.16761      -4.24305      -1.45436      -2.56125       4.46899      -2.02651       1.42481      0.163823     -0.960699     -0.606424       2.38035       3.17791       3.53606       3.63777       3.87110       3.83763       3.69870       3.54591       3.25855       2.93297       2.64183       2.30835       1.96714       1.66110       1.36926       1.09871      0.874157      0.684913
  33  18 3943.6400    1.5991  7.7261 10.9571 -0.0004  0.0647   0.0123   0.1899    0.0270   0.0000   428.6441       1.30032       10.1267      -5.89229      -2.36990      -4.32514       6.10770      -8.03111      -7.27919      -1.98407      -3.92413       4.16019      -2.18615     -0.396383       2.68806       1.15463     -0.242107     0.0326185       3.03170       4.00971       4.50512       4.78171       4.99449       4.93613       4.75104       4.56834       4.12537       3.81801       3.36702       2.99069       2.49227       2.11475       1.74382       1.41913       1.10625      0.867894
  33  20 4245.4655    1.0583 12.6709 10.6404 -0.0009  0.1205   0.0083   0.3254    0.0231   0.0000   440.5139      -7.53934       9.86788      -4.28529      -1.59803       14.0210       19.3319      -11.5605       1.87793      -1.49678      -2.34319     -0.278427      -1.59651      -1.24223      -9.10941      -5.30850      0.677005       3.08153       5.47304       7.39876       8.31739       8.93168       9.09794       9.08676       8.84699       8.37924       7.81159       6.99992       6.24169       5.49882       4.60385       3.92644       3.23306       2.63697       2.03788       1.60143
  33  21 4395.8895    0.8303 14.4226 10.4614 -0.0025  0.1560   0.0070   0.3995    0.0214   0.0000   439.2741      -21.3026       9.71786       9.27615       19.3593      -4.86527      -6.33779      -14.8285      -2.58546       2.45997       5.61463      -1.65493       1.00537      -6.25080      -3.63449      -4.69618      0.656728       1.59683       7.02361       9.37389       10.8335       11.1789       11.7757       11.5946       11.3096       10.7201       9.82411       9.01413       8.04841       7.02412       6.04884       5.12774       4.21554       3.43506       2.62491       2.05741
  34   5 1841.2348    0.4632  0.4587  9.4412 -0.0042  0.0141   0.0100   0.0285    0.0361   0.0000   440.1019     -0.537416       18.9773     -0.794558      -2.39721     -0.148443      0.145469      0.723083     -0.988309     -0.424697      0.603381      0.324914      0.713460      0.526623    -0.0489225     -0.206547    -0.0442801      0.283102      0.596081      0.859101      0.941840      0.951878       1.09531       1.01438      0.978928      0.988573      0.840760      0.854261      0.674056      0.649199      0.520107      0.432291      0.399066      0.291675      0.239993      0.185561
  34   6 2026.3174    0.7331  0.7088  9.6295 -0.0007  0.0156   0.0126   0.0368    0.0534   0.0000   441.6168      -2.16467       19.7418      0.928060      -1.88510      -1.49247      0.183879       1.54753       1.26625      -1.23672     -0.240516       1.19709      -1.07118     -0.481676     -0.191105      0.320753    -0.0871207      0.140231      0.668411      0.943452       1.00604       1.06310       1.11651       1.06899       1.10162       1.01104      0.967912      0.864979      0.770100      0.659818      0.578113      0.486480      0.404566      0.332077      0.260315      0.210716
  34   7 2207.0163    1.0541  0.8357 10.2116 -0.0010  0.0159   0.0169   0.0419    0.0619   0.0000   442.4485       1.46202       18.9944     -0.524189      -1.93416      -2.34036     -0.530858     -0.594673     -0.272761      0.197076     0.0698544     -0.900090      0.501653     -0.249634    -0.0218742     -0.451655     -0.163149     -0.139071      0.709429      0.982867       1.04847       1.17011       1.21850       1.17333       1.14075       1.08190      0.983404      0.950096      0.816842      0.723968      0.593816      0.518159      0.431563      0.334532      0.276661      0.214322
  34   8 2381.2019    1.5843  1.0981 10.5061 -0.0014  0.0181   0.0223   0.0457    0.0952   0.0000   439.9022     0.0192877       19.9795      -3.17186      -3.56150    -0.0586393       1.25439      -1.35695      -1.53969      0.799853       1.57770      0.806859       1.57316     -0.688768     -0.516625     -0.133641    -0.0318191     0.0224681      0.837103       1.12901       1.21516       1.34096       1.34617       1.32810       1.30612       1.28913       1.16656       1.06347      0.945942      0.825835      0.686345      0.594048      0.484890      0.412272      0.313147      0.257865
  34   9 2550.6574    2.1900  1.0778 11.1503 -0.0000  0.0176   0.0304   0.0455    0.0957   0.0000   440.6713       1.24313       19.7837      -1.66284      -2.80999      -1.72093       1.08365      0.360149     -0.614090      -1.07852      0.839154     -0.233755     -0.466683      0.775570      0.135002      0.206228     0.0802105      0.120003      0.809121       1.09593       1.18525       1.26117       1.35734       1.28161       1.30806       1.21681       1.13059       1.01223      0.909972      0.799046      0.687518      0.567826      0.481833      0.375961      0.312018      0.249438
  34  10 2717.9730    2.9436  1.1369 11.5780  0.0013  0.0182   0.0400   0.0466    0.1132   0.0000   440.2502     -0.322750       17.0358     -0.802222      -2.29195      -2.27674      -1.26487     -0.874948      0.786295     -0.787007      0.966376     -0.745144     -0.255899      0.492131      0.449290     -0.306121      0.212223      0.379835      0.841249       1.19180       1.24375       1.33306       1.39141       1.39108       1.37032       1.32625       1.20525       1.06841      0.953707      0.837253      0.737380      0.610324      0.506979      0.409820      0.320709      0.267950
  34  11 2882.9024    3.6326  1.0800 12.1326 -0.0016  0.0175   0.0500   0.0438    0.1060   0.0000   439.4480       2.43453       17.7378      -2.57365      -1.44581      -5.05840      0.994786      -4.05511     -0.687181      -1.37697       1.74523       1.34753     -0.585418    -0.0336885     -0.412877      0.552310     -0.334919     0.0304473      0.807956       1.08466       1.16566       1.26143       1.27771       1.30502       1.25455       1.21848       1.11185       1.00821      0.914299      0.810383      0.707032      0.582251      0.468383      0.389969      0.319029      0.252105
  34  12 3044.4384    4.4075  0.9942 12.6187 -0.0013  0.0166   0.0643   0.0421    0.0981   0.0000   440.5652    -0.0892067       17.9169      -2.92215      -2.35234      -4.09023      -5.26540      -1.61220      -1.05394     -0.498412     -0.972390      0.876520     -0.273252       1.15291     0.0666073     -0.367401      0.160325     -0.303111      0.809719       1.12752       1.21464       1.34802       1.38698       1.33423       1.34307       1.25082       1.12592       1.01626      0.891606      0.811479      0.678472      0.601176      0.483828      0.399763      0.309120      0.240544
  34  13 3202.8270    4.2405  1.2915 12.7258  0.0002  0.0194   0.0567   0.0527    0.0907   0.0000   440.0959      0.336865       12.6658      0.414642       1.19043      -4.02543      -2.63701      -2.66969     -0.839286     -0.400148      0.189905      0.243506     -0.311099     -0.450738      0.273695      0.529763     0.0208145      0.396468      0.901582       1.24310       1.35434       1.47827       1.50204       1.48230       1.44229       1.34654       1.28636       1.18010       1.04100      0.901653      0.765264      0.648170      0.526527      0.437467      0.358367      0.272006
  34  14 3359.2520    3.6904  1.9041 12.3667 -0.0005  0.0243   0.0406   0.0660    0.0682   0.0000   440.5806      0.913376       10.1609      0.546382     -0.475888      -3.39521       3.02229     -0.350705      0.157964     -0.519625       2.97005     0.0583883     -0.865999      0.203366     -0.872918     -0.252162      0.190448     0.0210861       1.12205       1.57219       1.68998       1.79830       1.87535       1.83043       1.81980       1.70905       1.59028       1.43646       1.27721       1.13651      0.981956      0.839241      0.684409      0.555880      0.441052      0.345041
  34  15 3514.3955    2.8507  2.9785 12.1107  0.0009  0.0326   0.0267   0.0894    0.0405   0.0000   437.8886      -1.06742       14.4603      -4.10500       2.67869       2.06884      -2.64147      -5.61191      -1.64334       6.00833       2.53022      0.998172      -1.89847       1.63646     -0.196242      0.350421     -0.794878     -0.448775       1.51134       2.07584       2.29840       2.37584       2.46642       2.42165       2.32989       2.27751       2.05943       1.94015       1.73981       1.53260       1.33069       1.12919      0.927645      0.746126      0.611952      0.484839
  34  16 3668.6492    2.3709  4.4848 11.4326 -0.0014  0.0404   0.0183   0.1097    0.0347   0.0000   441.6103       4.43007       9.76900      0.889746      0.174175      -1.80876      -2.96455      -3.37014      -4.26241      0.196653      -1.96752       3.74487      -1.75507      0.737131      0.701731     -0.534333     -0.829767     -0.509399       1.84836       2.44351       2.79486       2.90354       3.04987       2.95955       2.89774       2.81878       2.62214       2.36937       2.14017       1.79211       1.58649       1.35286       1.09664      0.907677      0.730197      0.576136
  34  17 3821.8205    1.9224  6.3693 11.1500  0.0007  0.0538   0.0141   0.1483    0.0292   0.0000   438.9513       9.78510       6.52424      -3.84768       2.92684      -5.30562       3.28795      -3.69884      -6.13780       2.62971      0.547517      -2.18997       4.04261       3.20232      -2.21380     -0.149207       1.34162    -0.0942157       2.43424       3.30463       3.67162       3.86166       4.04487       3.97097       3.87846       3.65803       3.40339       3.16930       2.78160       2.48801       2.12655       1.83096       1.47202       1.23483      0.971827      0.758282
  34  18 3974.3496    1.5271  8.2956 10.9156  0.0003  0.0698   0.0114   0.1963    0.0259   0.0000   441.0073       10.6510       18.5501      -11.9093      -3.32615      -6.93627       5.04806       4.27700       2.67704       3.40829     -0.325577      -1.81672      -1.77238       3.17396      -1.98971      0.578803      -1.49220     -0.441484       3.16832       4.23962       4.82781       5.03603       5.29848       5.12747       5.08418       4.77300       4.44260       4.06755       3.60211       3.23075       2.79505       2.37199       1.96142       1.59838       1.27138      0.984656
  34  19 4126.2186    1.2462 10.2744 10.7370 -0.0007  0.0907   0.0097   0.2527    0.0250   0.0000   430.6946      -2.39328       13.5146       2.71950      -8.03377      -15.3294       3.67283      -3.48236       6.20463       3.69085     -0.178833      -1.07124      -2.89006      -3.58637      -2.78674       5.43126      -2.77080      -1.45353       4.07608       5.40897       6.04528       6.51579       6.76393       6.68137       6.48920       6.21456       5.75120       5.23837       4.68754       4.13511       3.55021       3.02908       2.47672       2.05638       1.60264       1.28232
  34  20 4277.7231    1.0260 13.0433 10.6010  0.0014  0.1246   0.0078   0.3339    0.0227   0.0000   432.4817       5.18395       10.7961     -0.871367      -19.1663      -7.83543       14.0023      -8.90770      -3.65150      -3.06258     -0.317213       4.14660       4.94469       1.49347      0.839159      -2.22590       1.42760      0.600393       5.47689       7.43251       8.31516       8.89093       9.24680       9.20458       8.92664       8.56713       7.94272       7.10402       6.43955       5.63423       4.86415       4.08117       3.42497       2.78221       2.16946       1.71001
  34  21 4428.3604    0.8373 15.9845 10.4316  0.0011  0.1658   0.0066   0.4215    0.0197   0.0000   445.3478       12.8593       4.59047      -29.0066       23.6036       35.1704     -0.692167      -5.08966      -13.6815     -0.613027      -6.37692       4.43596       8.19770      -7.34441       4.87578       1.21962       3.08259      -3.19009       7.22180       9.83583       10.8458       11.8670       12.2316       12.1421       11.9725       11.1849       10.4458       9.51947       8.55702       7.45198       6.40473       5.49951       4.52920       3.67362       2.88148       2.28678
  35   4 1665.9263    0.2937  0.2562  9.2661  0.0000  0.0097   0.0084   0.0229    0.0253   0.0000   439.5894     -0.401957       20.9664     -0.982866      -3.39405      0.567889     0.0175153       1.04786     -0.523609      0.331689      0.596207     -0.458141     -0.117016      0.424561     -0.189856     -0.112309    -0.0407466     -0.187173      0.470154      0.612523      0.702693      0.758227      0.781834      0.755149      0.740746      0.719730      0.678970      0.637829      0.558139      0.462629      0.419006      0.326715      0.254589      0.229247      0.201363      0.148484
  35   5 1858.4468    0.4895  0.4610  9.4382 -0.0013  0.0128   0.0104   0.0305    0.0361   0.0000   440.6795      -1.28940       20.7751     -0.576070      -4.28311      0.284880       1.00213      0.104040      -1.39390      0.724280      0.200801      0.559435     -0.110992      0.201131     -0.112661     -0.119834     0.0881460    -0.0602139      0.548928      0.831757      0.816982      0.900864      0.929050      0.937821      0.954694      0.838623      0.822167      0.661820      0.664281      0.583778      0.570377      0.465251      0.383667      0.306387      0.252197      0.191895
  35   6 2044.8064    0.7379  0.7402  9.5583 -0.0005  0.0154   0.0122   0.0368    0.0576   0.0000   440.0287      0.849355       21.4278      -2.21437      -3.39897       1.98205      0.675263      -1.22301      0.611502      0.371854      0.768766     -0.280550      0.793562      0.104372     -0.460081      0.798148      0.482333     0.0319637      0.709296      0.960392       1.03746       1.14091       1.23566       1.19550       1.19157       1.09376       1.00459      0.892127      0.840739      0.700540      0.633332      0.511424      0.430122      0.346513      0.290210      0.221923
  35   7 2226.3969    1.1186  0.9788 10.0254 -0.0008  0.0170   0.0162   0.0447    0.0744   0.0000   441.8951     -0.948600       20.0428       1.65309      -4.92992      -1.72426     -0.894654     0.0675829      0.129988      0.881670      -1.07144      -1.64901     -0.597551      0.291579      0.237942    -0.0327653     -0.180397     -0.576791      0.758528       1.04516       1.10663       1.19704       1.21013       1.27524       1.20879       1.17734       1.08523      0.952586      0.870445      0.785926      0.665194      0.586480      0.489455      0.387468      0.303690      0.249421
  35   8 2401.3271    1.6411  1.1994 10.3767  0.0008  0.0185   0.0218   0.0493    0.1094   0.0000   442.0413      0.347263       18.2467      0.564794      -1.60534     0.0303188     -0.625002      0.268595     -0.172142      0.285196       1.14400      -1.51315     -0.889029      0.987216    -0.0413125      0.337670     -0.108484     -0.535951      0.846282       1.13691       1.26827       1.40985       1.42866       1.39186       1.41125       1.31100       1.21192       1.11767       1.00379      0.849013      0.741635      0.627263      0.511399      0.418657      0.341320      0.281777
  35   9 2571.8424    2.2719  1.1903 11.1482 -0.0007  0.0189   0.0306   0.0478    0.1075   0.0000   440.1108      0.336017       16.0367      0.377488      -4.34707     0.0882848      0.961731     -0.267965      -1.51997      0.333554      0.771113     -0.427275     -0.252208      0.588059     -0.305980      0.116085    -0.0959115   -0.00199035      0.831642       1.15408       1.21661       1.31748       1.42451       1.34849       1.38068       1.25718       1.21558       1.04910      0.976137      0.878463      0.761131      0.631463      0.510422      0.437031      0.344704      0.278186
  35  10 2740.5056    3.0209  1.0795 11.6881  0.0001  0.0175   0.0416   0.0444    0.1051   0.0000   439.9489      0.928553       19.0125      -2.17408     -0.943163      -3.14249     -0.389046      -3.90845     -0.883990      -1.69735      0.642460     -0.720966     -0.849381       1.35998    -0.0881504      0.130889      0.245576     -0.307492      0.791027       1.10733       1.15324       1.31203       1.35568       1.35845       1.32734       1.25901       1.17737       1.04539      0.953785      0.772939      0.685017      0.575033      0.496616      0.384095      0.317361      0.254151
  35  11 2906.8117    3.8921  1.0210 12.1089  0.0007  0.0164   0.0541   0.0424    0.1166   0.0000   439.5214      0.709176       19.1509      -2.01405      0.498012      -2.95597     -0.106157      -1.60396     -0.598314      -2.80382     0.0710768      0.226619     -0.631683      0.569677     -0.190768      0.345329      0.553963     0.0465193      0.798848       1.06214       1.11982       1.24464       1.23290       1.19868       1.13856       1.09160       1.05958       1.00627      0.902155      0.798495      0.697531      0.592336      0.499376      0.422849      0.340127      0.265153
  35  12 3069.5752    4.4713  1.0453 12.7743 -0.0008  0.0169   0.0627   0.0440    0.0923   0.0000   440.1264      0.814940       16.5393      -4.36571      -1.50982      -2.68812      -1.37465      -1.70854       1.69951     -0.801456     -0.563761      0.978387     -0.889887     -0.923319     -0.307402     0.0827779     -0.399813      0.540791      0.786709       1.04965       1.11901       1.22293       1.28340       1.27869       1.23803       1.22634       1.11353       1.03036      0.880372      0.809003      0.656823      0.568451      0.472089      0.386850      0.320934      0.262851
  35  13 3229.1308    4.2014  1.4268 12.5381  0.0022  0.0200   0.0514   0.0559    0.0815   0.0000   441.3426       4.57601       12.0070      -2.50540     -0.250849      -3.56042      -2.92391      -2.07443      -1.00190    -0.0356554       1.31158       1.32268      -2.30021      0.444776      0.638483      0.488531      0.350637     -0.201717      0.895034       1.22467       1.33308       1.43540       1.48226       1.40092       1.44587       1.35705       1.24499       1.15677       1.03786      0.948697      0.800151      0.683611      0.572347      0.461432      0.380216      0.291080
  35  14 3386.6436    3.5723  2.0827 12.2172  0.0010  0.0252   0.0371   0.0663    0.0608   0.0000   440.9028      -1.62885       12.0631     -0.870987     -0.449022      0.515312      -4.76704      0.142236       3.74935       2.49866     -0.720255      0.208256      0.187464     -0.745856      -1.45436      0.274965     0.0537315     -0.337800       1.10625       1.54715       1.66793       1.79622       1.89491       1.87299       1.87206       1.71849       1.62683       1.45996       1.34054       1.15644       1.00152      0.830378      0.710434      0.572106      0.454959      0.370374
  35  15 3542.7002    2.7485  3.2584 11.9274  0.0017  0.0339   0.0243   0.0925    0.0392   0.0000   441.8964      0.437737       14.6713      -2.49031       5.00928      0.242382      -9.19107      -1.37347       6.08418      -3.07784      -1.14664      -1.49372       1.78710       1.04106      -1.33387     -0.802830      0.301164     -0.440346       1.45382       2.02314       2.17577       2.35266       2.47331       2.41765       2.41099       2.28984       2.15045       1.93425       1.74689       1.52303       1.30824       1.12194      0.928111      0.775217      0.602719      0.494696
  35  16 3697.8009    2.2839  4.7594 11.3199 -0.0009  0.0414   0.0173   0.1163    0.0343   0.0000   437.3060      -6.24594       18.2829       3.52122      -6.11219      -7.86164      0.764784     -0.376485      -4.08888      -1.85589      -3.46946       3.20585     -0.126882      0.305405       1.67088      0.217001       1.34385       1.08218       1.84750       2.50197       2.81074       2.92566       3.12491       3.09876       3.01903       2.90010       2.64395       2.43651       2.15320       1.90361       1.64630       1.40822       1.16903      0.945988      0.761669      0.606063
  35  17 3851.7330    1.8077  6.6257 11.0680  0.0006  0.0558   0.0132   0.1531    0.0283   0.0000   435.7868      -3.94534       17.4074      -8.46420      -2.79590      -7.14662      -1.68345      0.930884       1.56042     -0.388240      -3.37257       6.55184     0.0284873      -3.04720       2.24120      0.130185      0.706767     -0.236711       2.41991       3.32638       3.70577       3.88936       4.09190       4.09046       3.97724       3.79368       3.53251       3.21849       2.90086       2.56733       2.17698       1.89411       1.55715       1.28658       1.02861      0.812993
  35  18 4005.0174    1.4815  8.9507 10.8528 -0.0010  0.0750   0.0108   0.2086    0.0253   0.0000   435.1062    -0.0121674       20.0993      -10.1187      -5.44593      -6.97770       1.74943      -2.25039      -2.64469      -1.02650      -7.51769      -2.03179      -1.38021      -2.87917       1.85789      -2.51557      -1.02411       1.17032       3.25158       4.36320       4.92692       5.19461       5.47156       5.40546       5.32213       5.05216       4.68019       4.30880       3.90619       3.40401       2.94039       2.49090       2.09318       1.73008       1.37031       1.08856
  35  19 4157.4548    1.2377 11.5856 10.6318 -0.0014  0.0975   0.0085   0.2728    0.0240   0.0000   434.4472      -1.19575       17.3275       6.35236      -14.5916      -4.52828       13.1237       5.38416      -7.07747      -7.41208       2.85307       12.7749      -4.40885       2.36536      -2.18448      -1.01101      -3.00882     -0.350306       4.27827       5.66415       6.44247       6.86193       7.11422       7.07380       6.92397       6.64089       6.16313       5.60192       5.11033       4.36821       3.90902       3.29154       2.74147       2.27205       1.77274       1.43481
  35  20 4309.2881    0.9857 14.0262 10.5225  0.0015  0.1326   0.0071   0.3516    0.0213   0.0000   446.6342      -5.72207       11.0555      -14.4017       4.42557       19.9609      -2.07635      -2.73015      -3.16310      -1.10972       9.75707      -6.61126       8.04902      -2.27554      -4.05877       9.83906      -2.71410       1.38503       5.67561       7.50797       8.67467       9.06963       9.48634       9.52196       9.20709       8.88271       8.22870       7.61146       6.79359       5.99567       5.12637       4.46830       3.68255       3.07071       2.38965       1.90321
  35  21 4460.6711    0.7696 16.1590 10.3863  0.0017  0.1738   0.0063   0.4442    0.0188   0.0000   444.8567       11.8939       7.94967     -0.588231      -10.2952       3.53355       8.36163       3.01943      -9.06675      -3.51011       11.2954      -8.39027      -2.29256       12.6922      -8.83466     -0.135478       5.20752      0.928007       7.47687       10.0254       11.4548       12.0349       12.7205       12.4493       12.3162       11.7110       10.9184       9.90594       9.12101       7.88747       6.88072       5.80173       4.88012       4.03587       3.17579       2.51933
  36   3 1471.8283    0.1608  0.1370  9.2209 -0.0149  0.0112   0.0075   0.0213    0.0202   0.0000   440.7951     -0.807013       20.0233      0.342729      -3.08331     0.0579967      0.137989     -0.202429     -0.563002    -0.0820800     0.0888322    -0.0606399     -0.489003      0.189569      0.168353     -0.165344    -0.0240264     0.0644703      0.429195      0.546446      0.780951      0.525062      0.810941      0.739167      0.630453      0.851009      0.573232      0.667877      0.505723      0.356050      0.447755      0.336662      0.241279      0.262349      0.150278      0.141638
  36   4 1681.8978    0.3088  0.2928  9.3205 -0.0025  0.0103   0.0083   0.0249    0.0258   0.0000   441.1483     -0.100368       21.9898      -1.01545      -2.06791     -0.867478      0.449868    -0.0192517     0.0598131     -0.563990      0.642458      0.225190      0.232724     0.0382640      0.167311     -0.114521      0.316914   -0.00133553      0.493820      0.688560      0.811679      0.904867      0.927228      0.919977      0.915505      0.804811      0.719905      0.697133      0.556987      0.485502      0.421674      0.385178      0.301367      0.264960      0.205935      0.158506
  36   5 1875.4023    0.5081  0.5410  9.4510 -0.0030  0.0132   0.0100   0.0341    0.0372   0.0000   440.4971     -0.724006       20.4028     -0.116407      -3.50504     -0.498715      0.703386       1.10773     -0.228683     -0.336983      0.545830      -1.23365     -0.160357     -0.163411     -0.635450      0.329072    -0.0191905     -0.370043      0.578628      0.785395      0.827356      0.874597      0.909299      0.928939      0.943621      0.888895      0.867045      0.740807      0.665502      0.566749      0.486650      0.429118      0.373196      0.303341      0.236313      0.195949
  36   6 2063.1092    0.7818  0.7188  9.7050 -0.0015  0.0146   0.0128   0.0359    0.0546   0.0000   440.8649     -0.882559       20.4215      -1.52723      -2.71960      0.136278     0.0243811      0.369903     0.0622233     -0.623061     -0.589595     0.0101554      0.224850     -0.314029    -0.0428138     -0.186985    -0.0593519     -0.108178      0.618186      0.861582      0.919954      0.996570       1.06312      0.998793       1.03740      0.944134      0.915233      0.834086      0.738762      0.671598      0.568929      0.485302      0.401369      0.339211      0.278981      0.230203
  36   7 2245.4868    1.1811  0.9929  9.9891 -0.0009  0.0169   0.0167   0.0431    0.0841   0.0000   439.9313     -0.900919       20.9950    0.00837197      -3.46688      -1.27844     0.0630497     -0.352992       1.28729      -1.46620       1.16324      0.229856     -0.173423     -0.468312      0.716530      0.776077    -0.0278054     -0.104177      0.705087      0.987343       1.07837       1.19670       1.20929       1.19872       1.21014       1.12580       1.04702      0.956592      0.869575      0.745126      0.670578      0.569416      0.484676      0.386953      0.315855      0.248083
  36   8 2421.1113    1.6777  1.1259 10.7279 -0.0017  0.0182   0.0228   0.0475    0.0873   0.0000   440.0608     -0.674518       18.5506      -1.71229     -0.713838      0.701104     0.0608242      0.484301     0.0367055      -1.06157       1.12995       1.61290      0.370192     -0.182954     -0.288906      0.713417     -0.341769     0.0805868      0.781209       1.11550       1.14436       1.31210       1.27394       1.28340       1.24905       1.22618       1.13734       1.06138      0.967048      0.812059      0.729922      0.623777      0.523546      0.438145      0.357489      0.281770
  36   9 2592.7224    2.4164  1.1500 11.2738 -0.0000  0.0177   0.0320   0.0473    0.0996   0.0000   440.4335       1.49262       22.7869      -1.99919      -3.76078     -0.781671      0.134849       2.23091     -0.119366     -0.502882      0.519265       2.04731     -0.359786     -0.707316    -0.0600658     -0.277211      0.243017    0.00831193      0.793525       1.08335       1.14780       1.28130       1.31047       1.26852       1.21925       1.16482       1.14785       1.02048      0.939427      0.835055      0.740854      0.625650      0.512883      0.435604      0.346960      0.277306
  36  10 2762.6793    3.1395  1.0845 11.9368 -0.0002  0.0172   0.0422   0.0435    0.0946   0.0000   441.6150      -1.79155       19.1249      0.806836      -3.15177      -1.76142    -0.0758751      -2.15332     -0.179554      0.645912      0.342969      0.166217     0.0886699    -0.0502771    -0.0639454      0.343151     -0.244871    -0.0453169      0.781676       1.00102       1.10948       1.20338       1.27640       1.25525       1.24644       1.17077       1.08862       1.02025      0.905654      0.813183      0.699519      0.571426      0.485245      0.405108      0.337190      0.266899
  36  11 2930.2680    4.0370  1.0927 12.0628 -0.0016  0.0171   0.0532   0.0429    0.1244   0.0000   441.9611      0.244392       18.4459       1.29090      -3.80921      -3.85419       2.31235     -0.610149       1.87490       1.29304      0.804442      -1.43284      -1.29404      0.220207       1.27713      0.448009      0.147168    -0.0912823      0.744906       1.06423       1.10394       1.25389       1.19904       1.26540       1.23713       1.21435       1.11758       1.00824      0.887539      0.766590      0.678074      0.577128      0.488549      0.397666      0.320085      0.259596
  36  12 3094.2953    4.4230  1.0912 12.9130 -0.0004  0.0176   0.0619   0.0465    0.0902   0.0000   440.5476      -1.99133       17.1678      -1.63756      -2.99708      -2.80627     -0.620819      -1.68114      -1.08794     -0.446904      0.137481      0.154809      -1.23631     -0.436681      0.239248    -0.0956799      0.442029     -0.485847      0.782357       1.06948       1.12117       1.25739       1.31124       1.32686       1.26124       1.21860       1.13356       1.02219      0.907591      0.808178      0.701236      0.587609      0.512115      0.413310      0.328583      0.263677
  36  13 3255.0707    4.1697  1.5003 12.6390 -0.0009  0.0209   0.0502   0.0550    0.0742   0.0000   441.1814      0.723090       14.4004      -3.19636     -0.245707     -0.599273     -0.926021      -1.88823      0.678468     -0.429100      0.229392       1.93451     -0.569088      0.334639      0.442755      0.980492     -0.170586      0.467165      0.893776       1.23714       1.32276       1.45078       1.53166       1.50231       1.47855       1.38688       1.31803       1.21332       1.10529      0.969851      0.814270      0.703717      0.572178      0.500347      0.396356      0.310389
  36  14 3413.6739    3.4772  2.2597 12.1722  0.0024  0.0259   0.0332   0.0678    0.0508   0.0000   439.8498     -0.276197       12.1888      -5.16446      0.204266      -1.09478      -4.29111     -0.670250       5.76681     -0.946355     0.0406824      0.618211      -1.43295       1.29609      0.119745     -0.571148     -0.394284     -0.194390       1.11950       1.53409       1.66024       1.75215       1.87786       1.82500       1.77857       1.77393       1.61124       1.49914       1.34290       1.17801       1.03993      0.866551      0.740105      0.618417      0.490401      0.400005
  36  15 3570.7360    2.6987  3.5628 11.8045 -0.0021  0.0343   0.0224   0.0938    0.0376   0.0000   440.4832      0.523444       14.9834      -5.95744      -1.83311      -4.35723      -6.53442    -0.0901000      0.880223      -1.11068      -4.52976      -1.81851     -0.451614     -0.289396      0.558965       2.28160       1.06257     -0.203395       1.48432       2.02885       2.25418       2.39368       2.56307       2.47563       2.49807       2.32050       2.21367       1.98652       1.78941       1.56198       1.37637       1.17022      0.975139      0.808413      0.657666      0.519305
  36  16 3726.5887    2.1936  5.1638 11.2904  0.0002  0.0439   0.0159   0.1189    0.0312   0.0000   436.5206      0.179455       17.0650      -5.35189      -1.03303      -5.91406       2.69906      -11.6376     -0.761901       1.17400      0.862705       3.48573      0.465568      0.865493      -1.47221      0.146998      0.568312     -0.270913       1.87438       2.53406       2.81720       2.96389       3.19145       3.07201       3.13476       2.90929       2.72217       2.51837       2.28233       1.98067       1.73317       1.48349       1.24491       1.03739      0.824281      0.671369
  36  17 3881.3366    1.7572  7.0736 11.0573 -0.0006  0.0572   0.0126   0.1624    0.0269   0.0000   438.1231       4.16550       25.8968      -7.29716      -4.75118      -4.57153      -4.92047       7.36095       2.28575       3.83951      -1.39222      -2.51297       4.38282     -0.164878      -3.95059     -0.210023       2.37513      0.241823       2.45354       3.35483       3.74658       4.02751       4.25252       4.18776       4.13071       3.92358       3.65220       3.32350       2.99029       2.62188       2.27361       1.95203       1.63453       1.34618       1.08267      0.850352
  36  18 4035.2614    1.4324  9.3661 10.8993 -0.0008  0.0779   0.0106   0.2203    0.0244   0.0000   440.0852    -0.0359598       10.4216      -11.3702       2.11527      -12.1475      -14.3105      -6.78013       9.83895      -5.81534      -2.88555      -1.51706      -3.14772      -2.14398      -1.09735       2.06963       3.17028      -1.88951       3.34978       4.46400       5.00628       5.37628       5.66479       5.53006       5.51878       5.21880       4.84899       4.47392       4.00166       3.57286       3.10892       2.69367       2.27400       1.88972       1.48821       1.19174
  36  19 4188.5186    1.1659 11.8427 10.6350 -0.0009  0.1044   0.0080   0.2829    0.0233   0.0000   444.2935       7.98305       11.9974       6.76483       6.12304     -0.584259      -2.52753      -7.08172       16.1271       2.22751       2.31587      -9.07480      -8.13131       6.72445       1.55464     -0.236022      0.535244       3.07002       4.39626       6.00994       6.70936       7.09027       7.47754       7.35195       7.33242       6.94499       6.53977       6.03327       5.34478       4.83159       4.10996       3.55457       3.00000       2.48442       1.96870       1.58728
  36  20 4340.9451    0.8917 13.4810 10.5435 -0.0026  0.1365   0.0069   0.3579    0.0209   0.0000   444.4312      -1.65919       4.92396       8.52941       1.54720      -13.0203      -1.56222      -1.78665       5.32690       1.48846       4.96580       11.2286       1.22941      -2.92969      -4.57395       7.19147      -4.11739       4.77710       5.74153       7.71594       8.73174       9.30024       9.78933       9.69093       9.50188       9.06636       8.47943       7.76148       6.99230       6.27544       5.43992       4.67158       3.90323       3.23229       2.56808       2.05677
  37   4 1697.5910    0.3261  0.2863  9.2859 -0.0062  0.0097   0.0085   0.0221    0.0262   0.0000   441.3305     -0.183605       20.7428     0.0677385      -2.64442     -0.932390      0.441427     -0.903786     -0.112591      0.426948      0.100990      0.504834     -0.545652      0.607180      0.438722      0.242386      0.194902    -0.0934656      0.419232      0.567269      0.635080      0.689195      0.722878      0.722645      0.716627      0.641121      0.618511      0.549566      0.542032      0.436021      0.405295      0.352440      0.287824      0.257904      0.212524      0.160385
  37   5 1892.2145    0.5506  0.5235  9.4735 -0.0001  0.0126   0.0105   0.0308    0.0397   0.0000   440.7532      -2.03314       19.5506     -0.379945      -3.81321     -0.235094     -0.357865     -0.985292      0.554445     -0.293104      0.566725     -0.469208     -0.557206      0.822390      0.242922     0.0648832    -0.0931637     0.0670622      0.556866      0.750746      0.853939      0.948249      0.959902       1.00455      0.948131      0.912116      0.822983      0.760540      0.648286      0.593709      0.517975      0.457135      0.358174      0.314115      0.247262      0.191382
  37   6 2081.1162    0.8399  0.7549  9.6083  0.0005  0.0148   0.0130   0.0356    0.0606   0.0000   440.6666      0.244278       20.6014      -2.16100      -3.18815       1.70164      -1.21069      0.189915     0.0241655      -1.04514      -1.52850      0.333057      0.449720     -0.121713      0.701569      0.147731     0.0631154     0.0534782      0.618162      0.869725      0.950290      0.972394       1.05410      0.990726       1.00660      0.953707      0.912063      0.832636      0.771677      0.670131      0.595064      0.509793      0.427385      0.352511      0.283207      0.234178
  37   7 2264.3261    1.2645  0.9919 10.1398 -0.0001  0.0171   0.0179   0.0423    0.0843   0.0000   439.6675     -0.557738       20.8438      0.830535      -4.39942      0.259201     -0.431608    -0.0131461       2.13068      0.339316       1.48610      0.658830     -0.489792      0.196591      0.621278      0.414177      0.565544      0.110041      0.720957      0.990357       1.04578       1.16139       1.25733       1.20441       1.19563       1.13480       1.05835      0.993453      0.857817      0.768552      0.673692      0.588110      0.487294      0.396288      0.330248      0.264822
  37   8 2440.6692    1.7850  1.2926 10.5073 -0.0051  0.0194   0.0226   0.0491    0.1083   0.0000   439.3443      -1.69908       17.8403     -0.358819      -3.17940      0.259181       1.34391     -0.385806     -0.828848       1.73138      0.585740      0.569404      0.813424      0.357332      0.569076       1.25029      0.161346     -0.488909      0.804404       1.12384       1.18613       1.28578       1.36653       1.32984       1.31337       1.31173       1.14882       1.11914      0.979598      0.873069      0.775456      0.646179      0.560147      0.452336      0.363727      0.305763
  37   9 2613.3191    2.4260  1.1410 11.4695 -0.0007  0.0180   0.0325   0.0479    0.0914   0.0000   440.4299      -1.03854       18.7776       1.87548      -1.30317      -3.00546      0.337783     -0.757279      0.405807      -1.01303      0.274025      0.373927     -0.699818     -0.529889     0.0673177       1.49524      0.656835      0.413901      0.764953       1.06313       1.14361       1.22436       1.31910       1.25640       1.26895       1.22245       1.09891       1.03210      0.939018      0.857886      0.738844      0.625405      0.511091      0.430229      0.351880      0.290405
  37  10 2784.5259    3.2940  1.0625 11.9740  0.0003  0.0165   0.0442   0.0429    0.0963   0.0000   442.2730    -0.0347542       19.0770      -1.07712      -1.01100     -0.680493     -0.482983     -0.732277      0.538624     0.0243695     -0.117427      0.116053     -0.112807      0.832217      0.249618      0.115630     -0.163583      0.129393      0.734999      0.986449       1.06370       1.19447       1.20211       1.20824       1.22147       1.16434       1.06205      0.983121      0.885864      0.761170      0.682595      0.576685      0.504226      0.409016      0.328536      0.264498
  37  11 2953.2849    4.2382  1.0340 12.1692  0.0006  0.0161   0.0569   0.0411    0.1222   0.0000   440.1526      0.227963       16.5014      0.664476      0.783913     -0.586946       1.28650      -2.23820      -1.16008       1.17080       1.54631     -0.765888     -0.615726     0.0336009      0.449755       1.56903      0.234005     -0.551138      0.685416      0.960146      0.988807       1.08273       1.14084       1.11673       1.15367       1.06624       1.01183      0.898060      0.838640      0.727618      0.645609      0.556735      0.466048      0.405487      0.327629      0.255678
  37  12 3118.4866    4.5806  1.2168 12.4250 -0.0012  0.0177   0.0580   0.0462    0.1185   0.0000   439.0326       1.99206       16.4894      0.270777      -2.12357      -2.50731     -0.738857      0.547114      -1.36424     -0.560584      0.899419      -1.14135     -0.140357      0.851948     -0.338290      0.486380     -0.282810     0.0791179      0.774803       1.06429       1.13510       1.26038       1.32404       1.32740       1.28079       1.24655       1.10239       1.03952      0.916079      0.846946      0.715012      0.632803      0.527380      0.444906      0.350227      0.281826
  37  13 3280.6170    4.1837  1.6096 12.2943  0.0001  0.0212   0.0462   0.0531    0.0822   0.0000   441.8454      0.354978       15.2307      -1.92894       1.42506      -2.35372      -1.05246      -1.07978       1.21969      -1.24273       1.11412     -0.654841     -0.102393      0.378382     -0.970693      0.713169      0.387251      0.472559      0.911125       1.23935       1.32333       1.42924       1.55160       1.51097       1.49148       1.44368       1.32956       1.23833       1.09536      0.971291      0.844943      0.719585      0.625592      0.507874      0.419750      0.331045
  37  14 3440.3433    3.3888  2.3942 12.0933  0.0011  0.0263   0.0316   0.0706    0.0514   0.0000   440.1754      0.138667       11.9480      -2.11601       2.99488      -5.06115      -4.34419      -3.07808       3.06799       2.78139     -0.579133       1.92367       1.17850      0.202782    -0.0277319     -0.175314     -0.372421      0.690124       1.07711       1.46944       1.63392       1.74142       1.85265       1.77937       1.79161       1.75470       1.57998       1.49450       1.33179       1.17812       1.05335      0.888946      0.749280      0.636518      0.513329      0.412592
  37  15 3598.3684    2.5989  3.7981 11.6755 -0.0001  0.0356   0.0207   0.0945    0.0370   0.0000   440.9167       3.05793       12.7918      -1.06565      -1.70463      -2.90944      -1.69700      -1.96446      0.488983      -4.02637      -1.69655      0.843704     -0.525942       1.07897     -0.319310      0.425351     -0.191849      0.442053       1.48992       2.07529       2.24757       2.43663       2.57191       2.52524       2.50598       2.32010       2.23531       2.03362       1.85659       1.65330       1.46059       1.24937       1.03905      0.867664      0.699465      0.570878
  37  16 3755.0261    2.0754  5.5315 11.2831 -0.0001  0.0459   0.0147   0.1270    0.0284   0.0000   439.7133       2.23991       17.2322      -4.85050      0.131532      -1.48425      -2.94265      -3.15530      0.662268       1.30744     -0.871587      -1.23294       2.75445       3.03232      0.511022     -0.176030      0.556636    -0.0874515       1.92840       2.60064       2.91078       3.09760       3.28597       3.20096       3.17859       3.03361       2.83999       2.61952       2.40717       2.09522       1.86414       1.58742       1.33293       1.11684      0.900939      0.732988
  37  17 3910.6975    1.6833  7.6500 11.0044 -0.0010  0.0605   0.0117   0.1707    0.0257   0.0000   440.8171       1.41071       18.3716      -7.67741       1.00632     -0.342905       11.6754       1.32352      0.145252      -3.56092       1.23507     -0.383335       2.98093      -1.58921       4.22009      -1.62498      0.119591    -0.0247074       2.58965       3.43948       3.96021       4.12752       4.34318       4.24860       4.23926       4.02858       3.80808       3.46480       3.21104       2.81561       2.50414       2.11209       1.77770       1.48585       1.22810      0.975183
  37  18 4065.2828    1.3622  9.6441 10.8672 -0.0015  0.0822   0.0100   0.2291    0.0242   0.0000   431.4509     -0.713753       19.8097      -11.9444      -5.57528       1.39107       15.6407      -6.49342       7.13125       2.88710       5.21023      -1.84974      -1.90465       2.04074      -1.78348       3.39544       2.06385     -0.408523       3.40587       4.66610       5.12847       5.52515       5.87205       5.70738       5.65152       5.45965       5.12794       4.71744       4.25849       3.74899       3.30663       2.82426       2.39290       1.99164       1.59700       1.30323
  37  20 4372.2189    0.9015 15.2102 10.4916  0.0010  0.1474   0.0066   0.3761    0.0197   0.0000   426.2671      -1.75077       20.6731       11.3333      -24.4033      -2.85536      -11.9927      -12.1072      -2.80947      -1.40851      -17.5073       1.98479      -4.51464       3.31872     -0.550528       5.02858      0.684894       2.06053       5.97200       7.99947       9.10820       9.70618       10.1072       10.1116       9.97181       9.64763       9.03547       8.26673       7.50113       6.61843       5.85357       5.00981       4.25029       3.57804       2.80543       2.27665
  38   3 1501.5471    0.1693  0.1682  9.2468 -0.0087  0.0092   0.0066   0.0211    0.0200   0.0000   441.1340     -0.703240       20.6341     -0.106483      -3.23751       1.40091     0.0894825     -0.619927     0.0822921      0.397653      0.223316      0.277880     -0.342894      0.131745      0.106664     -0.302881     0.0545824     0.0852104      0.374287      0.488908      0.511131      0.608704      0.603944      0.611973      0.571364      0.580332      0.573881      0.466260      0.467689      0.367104      0.394807      0.327007      0.260382      0.236409      0.202337      0.159716
  38   4 1713.0287    0.3396  0.3000  9.3303 -0.0055  0.0109   0.0085   0.0231    0.0267   0.0000   440.8546      0.766703       20.4498    -0.0436083      -3.20183     0.0716766      0.314882      -1.08705      -1.48431      0.279290      0.170585     -0.302701      0.252845      0.105341      0.508256     -0.231137     -0.153827     -0.163577      0.596851      0.776785      0.820411      0.894954      0.979485       1.08533       1.04781       1.02450      0.851479      0.789087      0.737188      0.624940      0.500631      0.381672      0.323955      0.296320      0.246600      0.192555
  38   5 1908.7842    0.5667  0.5358  9.4614  0.0006  0.0121   0.0105   0.0302    0.0402   0.0000   440.6559      -1.35890       20.5780    -0.0355302      -3.76972     -0.881470      -1.14559     -0.637758      0.207912       1.16262     -0.420603     0.0303773     -0.386145     -0.653911      0.169515      0.194806      0.132903    -0.0696163      0.531371      0.689257      0.769207      0.831215      0.857272      0.886788      0.862615      0.843188      0.785088      0.703346      0.630983      0.558991      0.491104      0.417888      0.366233      0.289918      0.244133      0.199216
  38   6 2098.9319    0.8671  0.7561  9.8754 -0.0019  0.0148   0.0138   0.0356    0.0557   0.0000   441.3045      0.176103       21.0687      -1.10777      -1.48710     -0.840815      0.855170      -1.09248      0.643274      0.795710       1.43384      0.826219     -0.311097       1.40414     -0.814963     -0.789405    -0.0670023    -0.0916552      0.643808      0.865156      0.938163       1.04028       1.05292      0.985473       1.00037      0.949794      0.927037      0.836447      0.784347      0.703754      0.618620      0.524744      0.450067      0.387023      0.320659      0.266573
  38   7 2282.9206    1.2708  1.0945 10.1285 -0.0018  0.0170   0.0171   0.0457    0.0856   0.0000   439.3663     -0.773698       20.7091      -1.10177      -2.42272       3.05683      0.862163      -1.31797      -1.86064     -0.940407     -0.772759      0.582254      0.407682      0.788841      0.605780     -0.361106     -0.302275      0.226593      0.710091      0.912933       1.00179       1.11911       1.18732       1.13186       1.08861       1.11077       1.04278      0.960148      0.832066      0.757352      0.684188      0.585086      0.507339      0.415506      0.332840      0.281013
  38   8 2459.9746    1.8688  1.2236 10.5305 -0.0020  0.0184   0.0231   0.0464    0.1058   0.0000   440.6519      -1.44657       18.9766     -0.741443      -3.09180     0.0595005       2.15027      -1.18420       1.22442     0.0735822       1.54572     -0.692017      0.554872      0.635631      0.835360      0.570886    -0.0722597     0.0150458      0.721470       1.04956       1.10365       1.20372       1.26590       1.27254       1.23388       1.18858       1.11453       1.04257      0.935013      0.842048      0.732719      0.648107      0.535658      0.455253      0.353887      0.299538
  38   9 2633.6913    2.5128  1.1141 11.6105 -0.0010  0.0170   0.0338   0.0464    0.0893   0.0000   439.8176       1.15802       22.0472      0.123666      -3.02605      -1.52677      0.424410      0.875245      0.499881      -2.13168     -0.732070      -1.48283     -0.807749      0.397637     -0.758549       1.02870     -0.182387     -0.155213      0.739019      0.978099       1.05948       1.15790       1.21628       1.21531       1.17925       1.15942       1.09169      0.991713      0.925253      0.780889      0.701064      0.609917      0.507766      0.435634      0.364739      0.287605
  38  10 2806.0511    3.4870  1.0815 11.9313 -0.0007  0.0163   0.0454   0.0425    0.1046   0.0000   440.5773      0.383567       21.4671      0.545208      -2.74103      -2.85760      0.986117      -1.97023     -0.262797     -0.625037       1.06151     0.0545193     -0.447900      0.999964      0.520724     -0.745334      0.158726      0.577356      0.680370      0.929487      0.969880       1.10163       1.10996       1.10513       1.06463       1.08759       1.01123      0.950382      0.831637      0.745979      0.649864      0.563811      0.490788      0.402023      0.326895      0.266015
  38  11 2975.9000    4.1854  1.1102 12.4818 -0.0039  0.0168   0.0554   0.0438    0.1043   0.0000   441.4011      0.815744       18.1571     -0.225585     -0.399540      -2.95764     -0.492833      -1.28866      -1.97662      -1.30523     -0.262353     -0.456248      -1.13905     -0.593517     -0.770217      0.162238     -0.866123    -0.0178772      0.709013      0.988475       1.03552       1.13116       1.17682       1.15943       1.13869       1.13127       1.08886       1.02190      0.856601      0.775104      0.661527      0.598770      0.500936      0.426475      0.351800      0.285580
  38  12 3142.3384    4.5348  1.2163 12.4328 -0.0007  0.0180   0.0559   0.0448    0.1140   0.0000   440.4623       1.28210       15.5110      -3.11527      -1.87075      -5.79668      0.515069      -1.98492     -0.142134      -1.22836     -0.272262      0.943821    -0.0778856      0.464449     -0.356020    -0.0567733     -0.232844     0.0991735      0.736568       1.05406       1.09480       1.19101       1.24224       1.26560       1.26928       1.17740       1.12039       1.01698      0.927732      0.834781      0.740473      0.622784      0.529132      0.444253      0.357120      0.294717
  38  13 3305.6520    4.0409  1.6984 12.3981  0.0004  0.0213   0.0437   0.0566    0.0732   0.0000   439.6901      0.846621       17.3026       1.11953       1.36324      -2.19149      -1.51645      -2.34860   -0.00938405     -0.429264     -0.599997     -0.568557     0.0167146       1.09261      0.206049      0.750271     0.0387031      0.326816      0.904067       1.22920       1.31561       1.46840       1.54614       1.52987       1.49259       1.40705       1.33702       1.24542       1.10295      0.995413      0.865183      0.774821      0.652644      0.545159      0.451000      0.354562
  38  14 3466.6581    3.1837  2.7326 12.0580  0.0005  0.0278   0.0280   0.0763    0.0448   0.0000   442.3352       2.09170       13.5057     -0.208864       5.94853      -5.36702      -3.72030      -2.11498       2.91418     -0.997621       2.31537     0.0974641    0.00280772       1.33129     -0.283425       1.08484    -0.0846214    -0.0756324       1.17227       1.54403       1.74670       1.81691       1.95056       1.93135       1.93460       1.87295       1.69648       1.59252       1.44977       1.27948       1.12398      0.958714      0.836678      0.685068      0.564378      0.456023
  38  15 3625.7139    2.4809  4.3857 11.5666 -0.0014  0.0378   0.0184   0.1033    0.0331   0.0000   438.4628       2.36077       16.7195      -1.20146      -3.41179     -0.630287      -9.93810      -6.65341      -1.07917       3.32848     -0.236214      0.287030     -0.326569     -0.155662     -0.230886       1.41324       1.45763      0.305052       1.54055       2.07225       2.31777       2.49774       2.63692       2.58765       2.57436       2.47258       2.32464       2.13873       1.95232       1.72121       1.51784       1.30609       1.11868      0.936084      0.754097      0.618369
  38  16 3783.2725    2.0478  6.2936 11.1212 -0.0008  0.0486   0.0135   0.1342    0.0281   0.0000   441.2926      0.503383       14.7977      -7.81953      0.467041      -8.30029      -1.31180     -0.399402      -9.26879       1.30924      -1.61295       3.17864       1.14178       1.37878      -4.83984       1.58032      -1.13177      -1.89473       2.00258       2.65961       3.00977       3.15170       3.40965       3.40328       3.30089       3.20351       2.99194       2.77398       2.51159       2.22566       1.95395       1.67642       1.42433       1.20191      0.961893      0.793886
  38  17 3939.6997    1.6309  8.0348 10.9641 -0.0011  0.0637   0.0110   0.1767    0.0253   0.0000   440.8126      -1.07389       17.6564       3.54161       4.83441      -5.55155      -2.98053       1.95644      -5.40341       3.86527      -6.62928      -7.51673      0.382280      -1.62178      -2.52312       1.67550      0.997857    -0.0552003       2.57570       3.47096       3.93478       4.14807       4.35560       4.37684       4.30683       4.14581       3.89981       3.57335       3.23570       2.91567       2.58185       2.22798       1.89658       1.57795       1.27850       1.04239
  38  18 4094.8902    1.3251 10.5277 10.8360  0.0001  0.0898   0.0091   0.2413    0.0233   0.0000   441.1719      -8.43189       12.1213      -8.17633   -0.00832339       5.38025       4.73042       8.78384       1.28209      -6.55872       9.37783       3.67462      -3.23337       1.63740       5.70000     -0.871072     -0.785307       2.62074       3.59974       4.91313       5.59781       5.90876       6.31089       6.23864       6.16799       5.89745       5.51665       5.07421       4.66155       4.10996       3.64195       3.14228       2.63277       2.20126       1.79450       1.44735
  39   3 1516.0429    0.1891  0.1337  9.2046 -0.0135  0.0075   0.0081   0.0155    0.0202   0.0000   441.1131      0.506644       20.4100     -0.756690      -1.94569      0.353531      0.525549     -0.447766      0.691499      0.154564     -0.412084    -0.0960896      0.282065     0.0278738     -0.392566     0.0826196     -0.247152    -0.0865143      0.329958      0.429489      0.471924      0.519782      0.538820      0.559604      0.511065      0.479380      0.448494      0.458683      0.434516      0.387609      0.334638      0.291728      0.243304      0.193929      0.176490      0.134821
  39   4 1728.2401    0.3521  0.3617  9.3064 -0.0032  0.0117   0.0081   0.0248    0.0278   0.0000   441.6382     -0.406307       21.1057     -0.944774      -2.39502      0.589489      0.134161     -0.388326      0.526220      0.661693      0.171756      0.708577     -0.273789      0.447703      0.552512     -0.256009    -0.0589290     0.0502533      0.444152      0.639679      0.667683      0.739248      0.724202      0.759703      0.735086      0.737373      0.727502      0.632317      0.612796      0.511162      0.489065      0.373852      0.347735      0.288297      0.236991      0.185451
  39   5 1925.1882    0.5963  0.5545  9.5453 -0.0037  0.0136   0.0110   0.0299    0.0410   0.0000   440.7533     -0.287755       21.0062     -0.756920      -2.05132     -0.841506       1.56429      0.462784     -0.327960     -0.531243     -0.750411     -0.141605     -0.243259       1.16616     -0.531418      0.313591      0.329689      0.174811      0.627939      0.894012      0.995318       1.03874       1.00338      0.939698      0.902620      0.844744      0.803078      0.802580      0.791570      0.731200      0.706396      0.609240      0.516440      0.426279      0.342434      0.263170
  39   6 2116.5559    0.8869  0.8509  9.7578 -0.0013  0.0158   0.0131   0.0386    0.0620   0.0000   443.2338     -0.871603       20.0935     -0.632036      -1.45509     -0.533469      0.104005     -0.177397      -1.14896     -0.108261      0.286587     0.0174071      0.455922      -1.11547      0.107575      0.140454     0.0861428     -0.156690      0.615598      0.884016      0.932070       1.02587       1.06378       1.04627       1.06726      0.982509      0.900173      0.859680      0.786926      0.713343      0.654873      0.567134      0.466580      0.408492      0.328804      0.280252
  39   7 2301.2082    1.3177  1.1262 10.2398 -0.0022  0.0178   0.0175   0.0464    0.0829   0.0000   440.4138     -0.716748       19.2084      -1.63966      -3.90441      0.455006       1.42570     -0.785702      0.213111      -1.31716      -1.16742     -0.127738     0.0365781     -0.108137      0.131431     -0.182384     0.0299161     -0.475855      0.661356      0.961542      0.978553       1.15942       1.15590       1.16717       1.14340       1.09736       1.04531      0.962821      0.881396      0.776039      0.699644      0.604342      0.512922      0.421463      0.359229      0.279399
  39   8 2479.0739    1.9331  1.1787 10.9232 -0.0047  0.0172   0.0255   0.0478    0.0975   0.0000   441.3501      0.180404       21.9939      -1.39938      -2.86137      -1.82741       2.46685      0.373465     -0.367557      -1.56811     -0.636137    -0.0612441     0.0928659       1.38591      -1.03414     -0.464984      0.323145      0.309673      0.722136      0.979407       1.07004       1.16463       1.21944       1.23811       1.19903       1.18644       1.08726       1.01724      0.908304      0.805344      0.723407      0.607172      0.528239      0.430171      0.374286      0.302671
  39   9 2653.8484    2.7111  1.1238 11.5329  0.0010  0.0173   0.0352   0.0430    0.1026   0.0000   442.6584      -1.15708       20.0524      -3.00532      -2.05196      -1.98704     -0.148761      -1.37527     0.0932037      0.200835    -0.0246113      0.172109      0.480765    -0.0441829     0.0909786      0.162694      0.452085      0.101009      0.697967      0.981883       1.05122       1.16178       1.21977       1.17918       1.21111       1.11788       1.06501      0.953823      0.917036      0.809424      0.724984      0.626501      0.532955      0.453490      0.373047      0.306112
  39  10 2827.2642    3.5105  1.0969 12.0601 -0.0020  0.0162   0.0453   0.0437    0.0966   0.0000   440.0913       1.20173       17.5365     -0.928989      -3.29287      -1.46970      0.915974      -1.04821      0.139164       1.17634       1.24270      0.890687      0.522151     -0.359798       1.34392       1.07014      0.586210     -0.519592      0.674069      0.923738      0.995087       1.08893       1.13333       1.09840       1.12411       1.07994       1.01916      0.940389      0.879139      0.751378      0.675390      0.575691      0.488040      0.417301      0.338501      0.280302
  39  11 2998.1316    4.2844  1.0542 12.5729 -0.0009  0.0163   0.0565   0.0412    0.0941   0.0000   440.4495      0.884589       19.2797      -2.55059      -2.33684      -1.84420      0.782441      -1.63933      -2.01787      -1.04068      0.588501      0.858574      0.226940    -0.0880804     -0.657320     0.0264942      0.220417      0.484119      0.651561      0.929507      0.978844       1.12013       1.08822       1.10932       1.08861       1.09900      0.982084      0.963928      0.869238      0.777225      0.664546      0.557697      0.470683      0.406991      0.345386      0.276108
  39  12 3165.7062    4.4835  1.2504 12.6566  0.0004  0.0179   0.0555   0.0466    0.0904   0.0000   440.4841       1.19299       17.7272     -0.554172      -1.55003      -2.30725       1.21963      -2.07879      -1.00145     -0.438952       1.36294     -0.423856     -0.736132      0.753435     -0.503012    -0.0960782    -0.0418205      0.588053      0.729725      0.979177       1.07021       1.13396       1.23442       1.16972       1.18212       1.16015       1.06522       1.00984      0.919044      0.830749      0.747697      0.632301      0.539345      0.454967      0.370287      0.322095
  39  13 3330.3731    3.8321  1.9635 12.1837  0.0003  0.0226   0.0376   0.0595    0.0639   0.0000   441.1743       1.68674       13.8649      0.595011      0.421484      -6.93405      -3.28213      -1.37400       1.44813       1.90497    -0.0640867      -1.58197      -1.96334     -0.219483     -0.680308     0.0393296      0.552145     0.0391285      0.922086       1.26933       1.37256       1.51887       1.60569       1.59925       1.55641       1.49543       1.40844       1.28846       1.18999       1.07587      0.941918      0.807750      0.680828      0.575951      0.460884      0.384298
  39  14 3492.5887    3.0513  2.9219 12.0014  0.0023  0.0290   0.0258   0.0793    0.0406   0.0000   439.5713       1.12920       14.8830     -0.288021       5.11264      -4.95685      -9.42512       1.94475       7.57179      -1.68227      -1.37240       2.32226     -0.437561      0.467807     -0.543420      0.892582     -0.482062      0.306867       1.14346       1.53249       1.70383       1.86020       1.97593       1.92477       1.89767       1.86604       1.74847       1.59901       1.47166       1.30444       1.17425      0.990084      0.866705      0.726960      0.599517      0.478475
  39  15 3652.6685    2.4247  4.6599 11.3759 -0.0002  0.0383   0.0169   0.1044    0.0330   0.0000   437.9913       2.00854       14.9345      -2.44996      -3.26226       6.03133       6.00380      0.350067      0.191154      -4.24029      -1.87781      -1.33136       1.45830      0.116205      -1.16897      0.626070      0.494082      0.222218       1.51405       2.05475       2.28791       2.48845       2.59493       2.59282       2.54395       2.42213       2.32673       2.13781       1.96236       1.75936       1.56294       1.34862       1.13079      0.965477      0.782287      0.638213
  39  16 3811.0969    1.9175  6.2592 11.1675 -0.0004  0.0503   0.0131   0.1374    0.0270   0.0000   438.0465      -1.65708       16.6255       1.13298      -9.07673      -2.52531      -4.03452       1.25158     -0.740585      -4.86216      0.688154       3.84817      -1.07149      -2.40497      -1.95275      0.171550      -1.36550     -0.866039       1.97194       2.74815       3.02519       3.27252       3.39440       3.37945       3.36806       3.22328       3.06784       2.75721       2.59609       2.31018       2.09133       1.76432       1.54502       1.27089       1.05066      0.858583
[truncated: 787,087 more chars]
