# Supplementary material for: Global-Mode Analysis of Full-Disk Data from the Michelson Doppler Imager and the Helioseismic and Magnetic Imager
Source: Sol Phys. 2018 Jan 31;293(2):29. doi: 10.1007/s11207-017-1201-5 (PMC6566312; doi:10.1007/s11207-017-1201-5)
Supplement: Supplementary file 3 — (TAR 230.0 MB) [file 11207_2017_1201_MOESM3_ESM.tar › MDI/mdifd.4558.18]

   0  14 2093.4497    0.8377  0.5294 10.4061  0.0000  0.1169   0.1596   0.3166    0.4847   0.0000    -0.0000       0.00000       0.00000       0.00000       0.00000       0.00000       0.00000       0.00000       0.00000       0.00000       0.00000       0.00000       0.00000       0.00000       0.00000       0.00000       0.00000       0.00000       0.00000       0.00000       0.00000       0.00000       0.00000       0.00000       0.00000       0.00000       0.00000       0.00000       0.00000       0.00000       0.00000       0.00000       0.00000       0.00000       0.00000       0.00000
   0  22 3168.6538    4.2876  0.9839 10.3439  0.0000  0.1319   0.6333   0.5573   18.9504   0.0000    -0.0000       0.00000       0.00000       0.00000       0.00000       0.00000       0.00000       0.00000       0.00000       0.00000       0.00000       0.00000       0.00000       0.00000       0.00000       0.00000       0.00000       0.00000       0.00000       0.00000       0.00000       0.00000       0.00000       0.00000       0.00000       0.00000       0.00000       0.00000       0.00000       0.00000       0.00000       0.00000       0.00000       0.00000       0.00000       0.00000
   0  23 3303.5476    3.3377  0.8516 13.1773  0.0000  0.1419   0.5456   0.8371    0.9044   0.0000    -0.0000       0.00000       0.00000       0.00000       0.00000       0.00000       0.00000       0.00000       0.00000       0.00000       0.00000       0.00000       0.00000       0.00000       0.00000       0.00000       0.00000       0.00000       0.00000       0.00000       0.00000       0.00000       0.00000       0.00000       0.00000       0.00000       0.00000       0.00000       0.00000       0.00000       0.00000       0.00000       0.00000       0.00000       0.00000       0.00000
   1  13 2020.8420    0.5496  0.3346 10.4920  0.0000  0.0694   0.0768   0.1441    0.1789   0.0000   314.4593      -33.1243       0.00000       0.00000       0.00000       0.00000       0.00000       0.00000       0.00000       0.00000       0.00000       0.00000       0.00000       0.00000       0.00000       0.00000       0.00000       0.00000       88.9582       40.6223       0.00000       0.00000       0.00000       0.00000       0.00000       0.00000       0.00000       0.00000       0.00000       0.00000       0.00000       0.00000       0.00000       0.00000       0.00000       0.00000
   1  14 2156.7133    0.7356  0.7679 10.4356  0.0000  0.1436   0.0719   0.1910    0.3268   0.0000   338.2369       32.5686       0.00000       0.00000       0.00000       0.00000       0.00000       0.00000       0.00000       0.00000       0.00000       0.00000       0.00000       0.00000       0.00000       0.00000       0.00000       0.00000       203.682       85.4967       0.00000       0.00000       0.00000       0.00000       0.00000       0.00000       0.00000       0.00000       0.00000       0.00000       0.00000       0.00000       0.00000       0.00000       0.00000       0.00000
   1  15 2291.8364    1.2761  1.1576  9.0028  0.0000  0.1078   0.1058   0.2589    2.4927   0.0000   376.3295      -16.7182       0.00000       0.00000       0.00000       0.00000       0.00000       0.00000       0.00000       0.00000       0.00000       0.00000       0.00000       0.00000       0.00000       0.00000       0.00000       0.00000       113.671       84.7953       0.00000       0.00000       0.00000       0.00000       0.00000       0.00000       0.00000       0.00000       0.00000       0.00000       0.00000       0.00000       0.00000       0.00000       0.00000       0.00000
   1  16 2425.5088    1.4845  0.8881 11.1484  0.0000  0.1322   0.1232   0.2204    0.4322   0.0000   591.2500      -78.2721       0.00000       0.00000       0.00000       0.00000       0.00000       0.00000       0.00000       0.00000       0.00000       0.00000       0.00000       0.00000       0.00000       0.00000       0.00000       0.00000       189.248       75.0108       0.00000       0.00000       0.00000       0.00000       0.00000       0.00000       0.00000       0.00000       0.00000       0.00000       0.00000       0.00000       0.00000       0.00000       0.00000       0.00000
   1  18 2693.2856    2.6945  1.1676 -1.4126  0.0000  0.0952   0.1898   0.2819 1000.0000   0.0000   481.7404      -5.30251       0.00000       0.00000       0.00000       0.00000       0.00000       0.00000       0.00000       0.00000       0.00000       0.00000       0.00000       0.00000       0.00000       0.00000       0.00000       0.00000       131.640       56.7551       0.00000       0.00000       0.00000       0.00000       0.00000       0.00000       0.00000       0.00000       0.00000       0.00000       0.00000       0.00000       0.00000       0.00000       0.00000       0.00000
   1  20 2963.2858    3.6686  0.9388  0.4462  0.0000  0.0784   0.2738   0.2419 1000.0000   0.0000   339.0221       37.7688       0.00000       0.00000       0.00000       0.00000       0.00000       0.00000       0.00000       0.00000       0.00000       0.00000       0.00000       0.00000       0.00000       0.00000       0.00000       0.00000       100.577       53.2414       0.00000       0.00000       0.00000       0.00000       0.00000       0.00000       0.00000       0.00000       0.00000       0.00000       0.00000       0.00000       0.00000       0.00000       0.00000       0.00000
   1  22 3233.1034    3.9764  1.3167  3.3470  0.0000  0.1083   0.2595   0.2488 1000.0000   0.0000   118.1580      -41.6984       0.00000       0.00000       0.00000       0.00000       0.00000       0.00000       0.00000       0.00000       0.00000       0.00000       0.00000       0.00000       0.00000       0.00000       0.00000       0.00000       128.785       77.9009       0.00000       0.00000       0.00000       0.00000       0.00000       0.00000       0.00000       0.00000       0.00000       0.00000       0.00000       0.00000       0.00000       0.00000       0.00000       0.00000
   1  23 3368.4973    3.6862  2.1463  1.2990  0.0006  0.1290   0.1874   0.3948  356.8203   0.0000   324.7685      -79.6927       0.00000       0.00000       0.00000       0.00000       0.00000       0.00000       0.00000       0.00000       0.00000       0.00000       0.00000       0.00000       0.00000       0.00000       0.00000       0.00000       158.978       93.8894       0.00000       0.00000       0.00000       0.00000       0.00000       0.00000       0.00000       0.00000       0.00000       0.00000       0.00000       0.00000       0.00000       0.00000       0.00000       0.00000
   1  24 3504.2088    2.9291  2.8219 10.6517  0.0000  0.1587   0.1306   0.5341    1.0004   0.0000   570.5609       202.110       0.00000       0.00000       0.00000       0.00000       0.00000       0.00000       0.00000       0.00000       0.00000       0.00000       0.00000       0.00000       0.00000       0.00000       0.00000       0.00000       206.589       113.376       0.00000       0.00000       0.00000       0.00000       0.00000       0.00000       0.00000       0.00000       0.00000       0.00000       0.00000       0.00000       0.00000       0.00000       0.00000       0.00000
   1  25 3640.2453    2.5158  4.8439  1.4521  0.0000  0.2105   0.0849   0.7211 1000.0000   0.0000   376.4350      -271.028       0.00000       0.00000       0.00000       0.00000       0.00000       0.00000       0.00000       0.00000       0.00000       0.00000       0.00000       0.00000       0.00000       0.00000       0.00000       0.00000       251.027       145.290       0.00000       0.00000       0.00000       0.00000       0.00000       0.00000       0.00000       0.00000       0.00000       0.00000       0.00000       0.00000       0.00000       0.00000       0.00000       0.00000
   1  26 3776.3588    2.1429  5.2268 10.7547  0.0036  0.2510   0.0728   0.7928    0.3517   0.0000   601.0743      -235.561       0.00000       0.00000       0.00000       0.00000       0.00000       0.00000       0.00000       0.00000       0.00000       0.00000       0.00000       0.00000       0.00000       0.00000       0.00000       0.00000       350.240       159.220       0.00000       0.00000       0.00000       0.00000       0.00000       0.00000       0.00000       0.00000       0.00000       0.00000       0.00000       0.00000       0.00000       0.00000       0.00000       0.00000
   2  10 1674.4083    0.4181  1.1951  9.3114  0.0339  0.2961   0.0455   0.3201    0.3926   0.0000   367.7679      -15.1532       48.8894       28.0135       0.00000       0.00000       0.00000       0.00000       0.00000       0.00000       0.00000       0.00000       0.00000       0.00000       0.00000       0.00000       0.00000       0.00000       297.215       207.716       82.4249       17.3052       0.00000       0.00000       0.00000       0.00000       0.00000       0.00000       0.00000       0.00000       0.00000       0.00000       0.00000       0.00000       0.00000       0.00000
   2  12 1945.8480    0.5394  0.6399  9.6985  0.0000  0.0909   0.0409   0.1369    0.2430   0.0000   462.6021       10.8642       16.5022       2.66961       0.00000       0.00000       0.00000       0.00000       0.00000       0.00000       0.00000       0.00000       0.00000       0.00000       0.00000       0.00000       0.00000       0.00000       82.5543       60.9282       27.5443       7.27827       0.00000       0.00000       0.00000       0.00000       0.00000       0.00000       0.00000       0.00000       0.00000       0.00000       0.00000       0.00000       0.00000       0.00000
   2  13 2081.9247    0.7582  1.0182  7.6010  0.0000  0.0875   0.0446   0.1783    2.1756   0.0000   448.6213       16.8518      -50.9612       3.66751       0.00000       0.00000       0.00000       0.00000       0.00000       0.00000       0.00000       0.00000       0.00000       0.00000       0.00000       0.00000       0.00000       0.00000       65.3733       50.8136       26.2206       8.73388       0.00000       0.00000       0.00000       0.00000       0.00000       0.00000       0.00000       0.00000       0.00000       0.00000       0.00000       0.00000       0.00000       0.00000
   2  15 2352.1449    1.2875  0.8603 10.4604  0.0000  0.0702   0.0812   0.1641    0.4789   0.0000   427.8524      -26.0569       4.28359       10.0808       0.00000       0.00000       0.00000       0.00000       0.00000       0.00000       0.00000       0.00000       0.00000       0.00000       0.00000       0.00000       0.00000       0.00000       49.7922       41.1338       22.3149       8.33079       0.00000       0.00000       0.00000       0.00000       0.00000       0.00000       0.00000       0.00000       0.00000       0.00000       0.00000       0.00000       0.00000       0.00000
   2  16 2485.9081    1.7881  1.1068  4.8340  0.0000  0.0735   0.0984   0.1911  197.4405   0.0000   485.6286       53.7930       24.0652       18.3860       0.00000       0.00000       0.00000       0.00000       0.00000       0.00000       0.00000       0.00000       0.00000       0.00000       0.00000       0.00000       0.00000       0.00000       51.6466       47.2909       21.3578       10.0956       0.00000       0.00000       0.00000       0.00000       0.00000       0.00000       0.00000       0.00000       0.00000       0.00000       0.00000       0.00000       0.00000       0.00000
   2  17 2619.6242    2.0682  0.7682 11.7213  0.0000  0.0708   0.1456   0.1724    0.4050   0.0000   355.8093      -36.4920      -14.9670      0.687874       0.00000       0.00000       0.00000       0.00000       0.00000       0.00000       0.00000       0.00000       0.00000       0.00000       0.00000       0.00000       0.00000       0.00000       46.5237       34.7664       25.8571       7.83097       0.00000       0.00000       0.00000       0.00000       0.00000       0.00000       0.00000       0.00000       0.00000       0.00000       0.00000       0.00000       0.00000       0.00000
   2  19 2889.6270    3.6623  0.8657 -0.5267  0.0000  0.0542   0.2396   0.1819 1000.0000   0.0000   485.0926       89.3839       16.9435      -5.84437       0.00000       0.00000       0.00000       0.00000       0.00000       0.00000       0.00000       0.00000       0.00000       0.00000       0.00000       0.00000       0.00000       0.00000       38.0690       36.5013       16.6298       7.87224       0.00000       0.00000       0.00000       0.00000       0.00000       0.00000       0.00000       0.00000       0.00000       0.00000       0.00000       0.00000       0.00000       0.00000
   2  20 3024.7539    4.0480  1.1526 -2.1286  0.0000  0.0826   0.2351   0.2130 1000.0000   0.0000   506.6105       6.31143       36.7309     -0.770219       0.00000       0.00000       0.00000       0.00000       0.00000       0.00000       0.00000       0.00000       0.00000       0.00000       0.00000       0.00000       0.00000       0.00000       62.7970       54.2086       23.3694       10.6295       0.00000       0.00000       0.00000       0.00000       0.00000       0.00000       0.00000       0.00000       0.00000       0.00000       0.00000       0.00000       0.00000       0.00000
   2  21 3159.9550    4.1708  1.2342  4.9690  0.0000  0.1178   0.2418   0.2039 1000.0000   0.0000   432.0059       42.5220       4.79900       3.23600       0.00000       0.00000       0.00000       0.00000       0.00000       0.00000       0.00000       0.00000       0.00000       0.00000       0.00000       0.00000       0.00000       0.00000       94.7644       75.9749       30.4569       8.41166       0.00000       0.00000       0.00000       0.00000       0.00000       0.00000       0.00000       0.00000       0.00000       0.00000       0.00000       0.00000       0.00000       0.00000
   2  23 3430.8486    3.2694  2.0748 11.2333  0.0200  0.1074   0.1422   0.2637    0.7158   0.0000   348.1941       83.5245       29.8837       16.6839       0.00000       0.00000       0.00000       0.00000       0.00000       0.00000       0.00000       0.00000       0.00000       0.00000       0.00000       0.00000       0.00000       0.00000       87.9824       66.4951       37.2965       11.8757       0.00000       0.00000       0.00000       0.00000       0.00000       0.00000       0.00000       0.00000       0.00000       0.00000       0.00000       0.00000       0.00000       0.00000
   2  24 3566.7160    2.8429  2.9013 10.2530  0.0000  0.1256   0.0980   0.2994    1.1967   0.0000   311.1042      -18.0373      -52.5557       21.3364       0.00000       0.00000       0.00000       0.00000       0.00000       0.00000       0.00000       0.00000       0.00000       0.00000       0.00000       0.00000       0.00000       0.00000       80.1353       75.0852       43.9624       18.4661       0.00000       0.00000       0.00000       0.00000       0.00000       0.00000       0.00000       0.00000       0.00000       0.00000       0.00000       0.00000       0.00000       0.00000
   3  12 2001.0168    0.6342  0.4676  9.4272  0.0000  0.0555   0.0452   0.0925    0.2225   0.0000   437.0764       56.3186       22.2947      -17.5971      -2.26749      -1.55430       0.00000       0.00000       0.00000       0.00000       0.00000       0.00000       0.00000       0.00000       0.00000       0.00000       0.00000       0.00000       25.5407       27.2492       20.0584       10.2122       5.64180       1.75030       0.00000       0.00000       0.00000       0.00000       0.00000       0.00000       0.00000       0.00000       0.00000       0.00000       0.00000       0.00000
   3  13 2137.7157    0.8501  0.5411  9.9231  0.0000  0.0724   0.0638   0.1237    0.2415   0.0000   450.9518      -63.1630       22.2214      0.966566       5.71649    -0.0699687       0.00000       0.00000       0.00000       0.00000       0.00000       0.00000       0.00000       0.00000       0.00000       0.00000       0.00000       0.00000       42.2896       38.6688       24.6656       14.0599       4.51864       1.08858       0.00000       0.00000       0.00000       0.00000       0.00000       0.00000       0.00000       0.00000       0.00000       0.00000       0.00000       0.00000
   3  15 2407.4847    1.3596  1.3665  9.6356 -0.0285  0.0675   0.0633   0.2065    1.3938   0.0000   431.7423       49.7004      -10.4581      -6.48004     -0.414637     -0.805795       0.00000       0.00000       0.00000       0.00000       0.00000       0.00000       0.00000       0.00000       0.00000       0.00000       0.00000       0.00000       34.1545       32.4823       23.9934       13.5470       6.43278       1.79456       0.00000       0.00000       0.00000       0.00000       0.00000       0.00000       0.00000       0.00000       0.00000       0.00000       0.00000       0.00000
   3  16 2541.6335    1.8931  0.8392 11.0496  0.0000  0.0572   0.1068   0.1498    0.4487   0.0000   451.6927       46.2438      -5.83330      -12.2043      -2.11965      -1.44792       0.00000       0.00000       0.00000       0.00000       0.00000       0.00000       0.00000       0.00000       0.00000       0.00000       0.00000       0.00000       30.2497       31.5831       20.8642       11.7445       4.84492       1.76760       0.00000       0.00000       0.00000       0.00000       0.00000       0.00000       0.00000       0.00000       0.00000       0.00000       0.00000       0.00000
   3  17 2676.1745    2.2480  1.2117  2.2130  0.0000  0.0632   0.1077   0.1700 1000.0000   0.0000   451.9191      -43.0513       28.5750      -4.29794      -2.20345      0.884735       0.00000       0.00000       0.00000       0.00000       0.00000       0.00000       0.00000       0.00000       0.00000       0.00000       0.00000       0.00000       31.8443       31.3671       23.6092       11.5453       6.36787       1.82402       0.00000       0.00000       0.00000       0.00000       0.00000       0.00000       0.00000       0.00000       0.00000       0.00000       0.00000       0.00000
   3  18 2811.3635    3.1741  0.9727  2.5509  0.0000  0.0507   0.1599   0.1589 1000.0000   0.0000   442.4345      -10.5598      -8.38491       20.6896      -2.07963      0.125773       0.00000       0.00000       0.00000       0.00000       0.00000       0.00000       0.00000       0.00000       0.00000       0.00000       0.00000       0.00000       27.3928       26.4462       18.8451       9.99707       4.80494       1.36731       0.00000       0.00000       0.00000       0.00000       0.00000       0.00000       0.00000       0.00000       0.00000       0.00000       0.00000       0.00000
   3  20 3082.2879    4.5121  0.9193 11.0866  0.0000  0.0544   0.2400   0.1496    2.5567   0.0000   465.9857      -5.24073       28.6545       18.6743       4.19066      -2.22793       0.00000       0.00000       0.00000       0.00000       0.00000       0.00000       0.00000       0.00000       0.00000       0.00000       0.00000       0.00000       25.1724       24.5096       19.1071       10.8592       5.42259       1.55111       0.00000       0.00000       0.00000       0.00000       0.00000       0.00000       0.00000       0.00000       0.00000       0.00000       0.00000       0.00000
   3  21 3217.7380    4.0670  1.2856  9.8848  0.0000  0.0699   0.1871   0.1736    6.6726   0.0000   437.2355      -43.0713      -43.6413      -12.0295      -1.18598     -0.480778       0.00000       0.00000       0.00000       0.00000       0.00000       0.00000       0.00000       0.00000       0.00000       0.00000       0.00000       0.00000       37.5851       38.9881       24.2561       14.8598       5.44406       2.12815       0.00000       0.00000       0.00000       0.00000       0.00000       0.00000       0.00000       0.00000       0.00000       0.00000       0.00000       0.00000
   3  22 3353.3136    3.4170  1.8115 11.1116  0.0000  0.0770   0.1354   0.2054    0.9127   0.0000   468.2221       30.8535       40.3256       29.6894      -14.4832       3.47584       0.00000       0.00000       0.00000       0.00000       0.00000       0.00000       0.00000       0.00000       0.00000       0.00000       0.00000       0.00000       38.0398       35.2702       27.4950       18.0112       7.41401       2.25223       0.00000       0.00000       0.00000       0.00000       0.00000       0.00000       0.00000       0.00000       0.00000       0.00000       0.00000       0.00000
   3  23 3489.3620    3.0443  2.7594 10.5434  0.0000  0.0959   0.1006   0.2920    0.8166   0.0000   532.1457      -18.7213       32.2002      -18.4906      -6.43289       2.92833       0.00000       0.00000       0.00000       0.00000       0.00000       0.00000       0.00000       0.00000       0.00000       0.00000       0.00000       0.00000       48.3178       44.5399       35.1881       21.4746       9.44260       2.65727       0.00000       0.00000       0.00000       0.00000       0.00000       0.00000       0.00000       0.00000       0.00000       0.00000       0.00000       0.00000
   4  13 2188.3704    0.9477  0.6793  9.3695 -0.0086  0.0627   0.0543   0.1099    0.3914   0.0000   442.1954       4.30394      -3.28469       2.41740      -2.41275     -0.603640     -0.101950      0.235879       0.00000       0.00000       0.00000       0.00000       0.00000       0.00000       0.00000       0.00000       0.00000       0.00000       19.4296       27.4517       20.6467       11.7829       10.2027       3.18295       2.10515      0.539228       0.00000       0.00000       0.00000       0.00000       0.00000       0.00000       0.00000       0.00000       0.00000       0.00000
   4  14 2324.0923    1.1560  0.8578 10.5369 -0.0127  0.0648   0.0623   0.1458    0.3831   0.0000   449.4486      -6.07171       4.25072       9.88419     -0.911543     -0.503239      -3.93817      0.593074       0.00000       0.00000       0.00000       0.00000       0.00000       0.00000       0.00000       0.00000       0.00000       0.00000       25.1420       23.9917       18.5800       17.3862       10.6390       4.58212       1.50131      0.429036       0.00000       0.00000       0.00000       0.00000       0.00000       0.00000       0.00000       0.00000       0.00000       0.00000
   4  15 2458.5666    1.5873  0.9752 -1.0462  0.0000  0.0642   0.0709   0.1236 1000.0000   0.0000   423.0682      -20.9516       35.6659       2.09837      -4.86235      0.493897       0.00000       0.00000       0.00000       0.00000       0.00000       0.00000       0.00000       0.00000       0.00000       0.00000       0.00000       0.00000       23.8418       29.5297       19.6819       16.4881       6.85286       4.77034       1.25767      0.532464       0.00000       0.00000       0.00000       0.00000       0.00000       0.00000       0.00000       0.00000       0.00000       0.00000
   4  16 2592.9740    2.2656  0.9170  3.1029  0.0000  0.0481   0.1027   0.1384 1000.0000   0.0000   457.8752       17.8252      -16.3831      -6.61353       9.06094      -6.04693       0.00000       0.00000       0.00000       0.00000       0.00000       0.00000       0.00000       0.00000       0.00000       0.00000       0.00000       0.00000       18.1834       17.7030       14.9707       12.2249       7.33830       3.43014       1.20783      0.317336       0.00000       0.00000       0.00000       0.00000       0.00000       0.00000       0.00000       0.00000       0.00000       0.00000
   4  17 2728.4104    2.8021  0.8790  9.9933  0.0020  0.0519   0.1318   0.1298    2.2500   0.0000   437.9370       2.87671       22.2230       14.0801     -0.301982      -1.44920       1.14965     -0.134413       0.00000       0.00000       0.00000       0.00000       0.00000       0.00000       0.00000       0.00000       0.00000       0.00000       19.5897       19.4358       16.4713       12.0607       7.33496       3.42213       1.27490      0.325341       0.00000       0.00000       0.00000       0.00000       0.00000       0.00000       0.00000       0.00000       0.00000       0.00000
   4  18 2864.1745    3.3765  0.9487 10.9490  0.0016  0.0489   0.1455   0.1244    1.2785   0.0000   438.2865      -2.46021       15.0341      -10.1414      -5.50650      -2.57051      0.279611      0.233141       0.00000       0.00000       0.00000       0.00000       0.00000       0.00000       0.00000       0.00000       0.00000       0.00000       18.0870       20.6304       15.6461       11.8577       5.98292       3.51922       1.14197      0.365186       0.00000       0.00000       0.00000       0.00000       0.00000       0.00000       0.00000       0.00000       0.00000       0.00000
   4  19 3000.0898    4.0441  0.8732  3.7537  0.0000  0.0502   0.1999   0.1094 1000.0000   0.0000   446.3481       23.1005       12.4463       8.11790       6.35043      -3.28874       0.00000       0.00000       0.00000       0.00000       0.00000       0.00000       0.00000       0.00000       0.00000       0.00000       0.00000       0.00000       20.2714       19.8997       16.2084       12.2922       7.68970       3.18780       1.22481      0.321122       0.00000       0.00000       0.00000       0.00000       0.00000       0.00000       0.00000       0.00000       0.00000       0.00000
   4  20 3135.8379    4.2514  1.0533  5.9363  0.0000  0.0483   0.1931   0.1572  359.7952   0.0000   465.2380      -9.33705      -23.9441       5.53806       7.35412       6.13405       0.00000       0.00000       0.00000       0.00000       0.00000       0.00000       0.00000       0.00000       0.00000       0.00000       0.00000       0.00000       20.2363       19.6709       16.4115       11.6830       6.84427       3.17767       1.15293      0.288382       0.00000       0.00000       0.00000       0.00000       0.00000       0.00000       0.00000       0.00000       0.00000       0.00000
   4  22 3407.9585    3.4685  2.0677  0.1920  0.0000  0.0712   0.1125   0.2122 1000.0000   0.0000   438.8428       36.9170       62.3804       10.5077      -10.5527      -2.71666       0.00000       0.00000       0.00000       0.00000       0.00000       0.00000       0.00000       0.00000       0.00000       0.00000       0.00000       0.00000       29.9870       31.4641       24.2849       17.1695       8.98389       4.74438       1.58671      0.463167       0.00000       0.00000       0.00000       0.00000       0.00000       0.00000       0.00000       0.00000       0.00000       0.00000
   4  23 3544.5551    2.8185  3.1200 10.6731 -0.0002  0.0972   0.0766   0.2568    0.4257   0.0000   393.7429      -8.60633      -28.1255       4.42645      -34.4353      0.592137     -0.123554     -0.423662       0.00000       0.00000       0.00000       0.00000       0.00000       0.00000       0.00000       0.00000       0.00000       0.00000       37.9560       41.6237       33.2278       21.9363       12.5520       6.15729       2.42758      0.673971       0.00000       0.00000       0.00000       0.00000       0.00000       0.00000       0.00000       0.00000       0.00000       0.00000
   4  24 3681.3448    2.4549  4.0234 10.0465 -0.0025  0.1136   0.0605   0.2774    0.4981   0.0000   359.2777      -26.0523      -27.5223       14.4028      -14.7522       1.05001       3.95980       1.40233       0.00000       0.00000       0.00000       0.00000       0.00000       0.00000       0.00000       0.00000       0.00000       0.00000       43.0022       43.3097       37.1110       26.2915       15.7623       7.58379       2.93093      0.740014       0.00000       0.00000       0.00000       0.00000       0.00000       0.00000       0.00000       0.00000       0.00000       0.00000
   4  26 3956.2970    1.7263  7.8764  9.0398 -0.0017  0.1673   0.0313   0.4712    0.4321   0.0000   416.8537      0.892874       5.17948       21.4004      -1.47082      -12.6796      0.280076      0.677703       0.00000       0.00000       0.00000       0.00000       0.00000       0.00000       0.00000       0.00000       0.00000       0.00000       66.3741       67.9637       56.7627       38.7879       23.0000       10.9410       4.25213       1.06656       0.00000       0.00000       0.00000       0.00000       0.00000       0.00000       0.00000       0.00000       0.00000       0.00000
   5  11 1960.5218    0.5058  0.4320  9.4573  0.0068  0.0405   0.0364   0.0915    0.1173   0.0000   444.2352       20.8295      0.375468      -2.91733       4.48343       2.95054      -1.36629      0.261581      0.645420    -0.0307070       0.00000       0.00000       0.00000       0.00000       0.00000       0.00000       0.00000       0.00000       13.0260       13.6058       12.5421       9.55724       5.21475       3.49587       1.93637      0.776817      0.245793     0.0513815       0.00000       0.00000       0.00000       0.00000       0.00000       0.00000       0.00000       0.00000
   5  13 2235.4035    0.8864  1.0271  9.7933 -0.0028  0.0547   0.0400   0.1414    0.2887   0.0000   431.1845      -6.42961       24.2996       16.8416       10.9554       6.01199       1.90698      0.616018      0.188579   -0.00747084       0.00000       0.00000       0.00000       0.00000       0.00000       0.00000       0.00000       0.00000       16.5089       18.4003       16.6138       12.5706       7.54684       4.83392       2.42109       1.14850      0.345219     0.0831779       0.00000       0.00000       0.00000       0.00000       0.00000       0.00000       0.00000       0.00000
   5  14 2371.0653    1.4241  0.7716 10.1418 -0.0002  0.0432   0.0675   0.1075    0.3823   0.0000   443.7377      -31.3061       3.66336      -6.17115      -3.61724       1.85009     -0.638734      0.104529     -0.135447   -0.00830125       0.00000       0.00000       0.00000       0.00000       0.00000       0.00000       0.00000       0.00000       14.4225       15.9252       14.1765       10.2138       6.33165       3.72986       1.90210      0.839882      0.281606     0.0632883       0.00000       0.00000       0.00000       0.00000       0.00000       0.00000       0.00000       0.00000
   5  16 2641.2137    2.2742  0.8129 11.3758 -0.0147  0.0433   0.1080   0.1155    0.3820   0.0000   442.4058       38.5132       25.8063      -6.31962       2.53570      -1.46795      -1.78645      -1.50813     0.0533563     0.0791582       0.00000       0.00000       0.00000       0.00000       0.00000       0.00000       0.00000       0.00000       12.3311       13.3231       12.9398       9.91226       6.55251       3.64869       2.38960      0.894212      0.322437     0.0711690       0.00000       0.00000       0.00000       0.00000       0.00000       0.00000       0.00000       0.00000
   5  17 2777.3715    3.1262  0.8501  0.4427  0.0000  0.0463   0.1521   0.1051 1000.0000   0.0000   451.7561       33.4437       2.00343       12.3904       9.62620       3.88890       0.00000       0.00000       0.00000       0.00000       0.00000       0.00000       0.00000       0.00000       0.00000       0.00000       0.00000       0.00000       15.4865       15.5383       14.6100       10.4606       8.11342       4.74742       1.91811      0.991753      0.333971     0.0609272       0.00000       0.00000       0.00000       0.00000       0.00000       0.00000       0.00000       0.00000
   5  18 2913.6825    3.5436  0.8103 11.2134  0.0004  0.0444   0.1644   0.1321    0.9933   0.0000   437.6271       17.7741       15.3182       16.0887      -4.36383      -2.60013     -0.311143      0.411178     0.0499420    -0.0122905       0.00000       0.00000       0.00000       0.00000       0.00000       0.00000       0.00000       0.00000       13.4998       16.3916       13.6823       10.3638       6.91016       4.44268       1.66612       1.01255      0.291658     0.0775767       0.00000       0.00000       0.00000       0.00000       0.00000       0.00000       0.00000       0.00000
   5  19 3049.8983    4.1347  1.0375 11.7845  0.0031  0.0588   0.1840   0.1490    1.2456   0.0000   457.4074       9.88454       4.39934       9.57827      -10.0021       1.82363       1.46340      0.215157     -0.166552    -0.0205324       0.00000       0.00000       0.00000       0.00000       0.00000       0.00000       0.00000       0.00000       14.8335       21.3015       13.7568       15.6992       7.81528       6.59265       2.40496       1.41688      0.311024      0.129477       0.00000       0.00000       0.00000       0.00000       0.00000       0.00000       0.00000       0.00000
   5  21 3322.5857    3.5750  1.8844 -5.1190 -0.0053  0.0641   0.1120   0.1754  412.4700   0.0000   417.0669       69.4583      -8.71929       3.62866       1.70443     -0.443789      -4.24876    0.00849421     -0.145090     0.0473313       0.00000       0.00000       0.00000       0.00000       0.00000       0.00000       0.00000       0.00000       19.5887       21.2543       19.6830       14.8366       10.1530       6.12601       3.06095       1.36028      0.446847      0.100458       0.00000       0.00000       0.00000       0.00000       0.00000       0.00000       0.00000       0.00000
   5  22 3459.1713    3.0295  2.9789  3.0691  0.0000  0.0856   0.0757   0.2123  828.6364   0.0000   461.1469       72.3280       13.4277      -11.0545       21.0641       17.2436       0.00000       0.00000       0.00000       0.00000       0.00000       0.00000       0.00000       0.00000       0.00000       0.00000       0.00000       0.00000       26.3258       28.6072       25.7610       20.0845       13.4716       8.31131       3.99476       1.85201      0.595896      0.136409       0.00000       0.00000       0.00000       0.00000       0.00000       0.00000       0.00000       0.00000
   5  23 3596.4114    2.5366  3.5000 10.6975  0.0009  0.0918   0.0648   0.2692    0.3652   0.0000   430.8107      -2.50895       16.6734       16.5658      -21.5259       10.8281       5.29653      -2.13990      0.378048     0.0195012       0.00000       0.00000       0.00000       0.00000       0.00000       0.00000       0.00000       0.00000       29.3083       32.0405       28.6611       22.2811       14.7530       8.70454       4.50836       1.93611      0.642488      0.147098       0.00000       0.00000       0.00000       0.00000       0.00000       0.00000       0.00000       0.00000
   5  24 3733.8053    2.1856  4.6861 10.2822 -0.0012  0.1122   0.0464   0.3102    0.2644   0.0000   406.5995       52.2162       27.2231       5.62655      -16.4285      -4.88363       1.68533       2.23432    -0.0826383     0.0926299       0.00000       0.00000       0.00000       0.00000       0.00000       0.00000       0.00000       0.00000       33.6131       38.2588       32.6151       26.5912       18.8108       11.4470       5.28277       2.39622      0.798094      0.194963       0.00000       0.00000       0.00000       0.00000       0.00000       0.00000       0.00000       0.00000
   5  27 4147.6805    1.2715 10.5568  9.4716 -0.0043  0.2044   0.0227   0.5982    0.1584   0.0000   422.3005      -9.53891       11.0673      -76.6766       1.16657       32.0752       8.72923      -14.7896       1.39412      0.400125       0.00000       0.00000       0.00000       0.00000       0.00000       0.00000       0.00000       0.00000       62.3084       68.9891       62.7266       48.3761       33.3120       20.0471       10.1213       4.44060       1.50915      0.336349       0.00000       0.00000       0.00000       0.00000       0.00000       0.00000       0.00000       0.00000
   6  12 2142.4625    0.7872  0.6003  9.5038 -0.0091  0.0542   0.0430   0.0862    0.1731   0.0000   424.4418       10.2649       11.1402      -4.49428      -6.84447       5.63502      0.888228      -2.72137      0.254655     0.0473401  -0.000516880    0.00164667       0.00000       0.00000       0.00000       0.00000       0.00000       0.00000       10.3917       16.4221       12.1749       13.3404       5.82099       6.98489       2.42475       1.96611      0.729348      0.429666     0.0707673     0.0294412       0.00000       0.00000       0.00000       0.00000       0.00000       0.00000
   6  13 2279.7634    1.0957  0.7800  9.7871 -0.0085  0.0441   0.0480   0.0964    0.2496   0.0000   423.7044       22.6702       16.2663      0.848103       4.84237      -5.14739      -1.61504    -0.0992506     -0.110738     -0.169037    -0.0210785    -0.0201485       0.00000       0.00000       0.00000       0.00000       0.00000       0.00000       11.2959       13.7858       11.4161       9.99575       7.63976       4.49746       3.04974       1.30820      0.700693      0.203709     0.0830908     0.0192027       0.00000       0.00000       0.00000       0.00000       0.00000       0.00000
   6  15 2551.1155    1.8733  1.0079 10.2369  0.0072  0.0477   0.0705   0.1128    0.4110   0.0000   428.9913       1.27148      -8.96785      0.488905       10.3483       2.93330       2.24480     -0.539930    -0.0525077      0.290206    -0.0769453    -0.0184279       0.00000       0.00000       0.00000       0.00000       0.00000       0.00000       13.6446       16.0362       14.6675       10.8141       8.26273       5.05642       2.84501       1.52609      0.612961      0.265787     0.0886397     0.0164789       0.00000       0.00000       0.00000       0.00000       0.00000       0.00000
   6  16 2686.9842    2.3017  1.0144 10.6525 -0.0083  0.0438   0.0887   0.1076    0.5235   0.0000   454.4249       5.44209       16.7331      -16.9942       1.75286       6.71193       3.24562      0.823240      -1.89001     -0.530052    -0.0279758    0.00236925       0.00000       0.00000       0.00000       0.00000       0.00000       0.00000       11.0511       13.3093       12.5603       9.62956       7.39157       4.54208       2.89984       1.34060      0.729161      0.249128     0.0872989     0.0177465       0.00000       0.00000       0.00000       0.00000       0.00000       0.00000
   6  17 2823.7141    3.0805  0.8503 11.6705  0.0036  0.0403   0.1279   0.0993    0.3632   0.0000   444.7371       31.6196      -3.78294       3.81468       1.77723      0.343237       2.15207       2.04540     -0.424626    -0.0682859     0.0229369    0.00864267       0.00000       0.00000       0.00000       0.00000       0.00000       0.00000       10.6990       11.8168       10.9447       8.81015       7.11609       4.55639       2.60397       1.51336      0.565249      0.234670     0.0750408     0.0146643       0.00000       0.00000       0.00000       0.00000       0.00000       0.00000
   6  18 2960.7290    3.3796  0.8428 11.9903 -0.0153  0.0388   0.1421   0.0990    0.3870   0.0000   434.5206       7.85792      -10.3842      -1.36715      -4.96826       2.46231       3.27622     -0.354258     0.0124490      0.137881     -0.152984   -0.00625561       0.00000       0.00000       0.00000       0.00000       0.00000       0.00000       9.59436       11.1224       10.5014       8.52951       6.43622       4.39257       2.49383       1.38377      0.578596      0.251926     0.0753117     0.0156463       0.00000       0.00000       0.00000       0.00000       0.00000       0.00000
   6  19 3097.2528    3.7517  1.1085 12.3378  0.0068  0.0528   0.1445   0.1254    0.3579   0.0000   454.5091       30.8416       7.67039       6.54128       10.2113   -0.00319554       1.31048     -0.733141      -1.08378    -0.0350786    0.00683092    0.00890136       0.00000       0.00000       0.00000       0.00000       0.00000       0.00000       15.0356       17.4390       17.1082       12.6673       8.40734       5.56150       3.14600       1.69223      0.824283      0.328597     0.0938073     0.0183439       0.00000       0.00000       0.00000       0.00000       0.00000       0.00000
   6  20 3234.0532    4.0179  1.5805  4.1671  0.0000  0.0527   0.1235   0.1476  803.0933   0.0000   437.3996       11.3310       24.7658       9.80625       6.36183       11.0552       0.00000       0.00000       0.00000       0.00000       0.00000       0.00000       0.00000       0.00000       0.00000       0.00000       0.00000       0.00000       14.2755       16.5511       15.1049       12.5713       8.83918       5.32328       3.35894       1.82705      0.791347      0.299218     0.0959003     0.0198869       0.00000       0.00000       0.00000       0.00000       0.00000       0.00000
   6  21 3370.9474    3.3781  1.8170 11.5311 -0.0123  0.0621   0.1024   0.1670    0.4474   0.0000   420.6471       12.4705       25.7802       24.8595      -6.51986      -8.47806      -5.82732     -0.255829      0.786300      -1.01979     -0.105887   -0.00918045       0.00000       0.00000       0.00000       0.00000       0.00000       0.00000       16.2172       18.9440       17.6803       14.4640       10.2281       6.64002       3.96625       2.09049      0.986609      0.386417      0.115676     0.0246740       0.00000       0.00000       0.00000       0.00000       0.00000       0.00000
   6  22 3508.2383    2.9298  2.7762 10.3178  0.0015  0.0779   0.0718   0.1952    0.5837   0.0000   420.6471       43.5961      -8.34618       15.1042       4.96737      -5.43515       5.99801       2.48575    -0.0315008      -1.18009     -0.143514     0.0726426       0.00000       0.00000       0.00000       0.00000       0.00000       0.00000       19.9355       22.5442       20.6366       17.5770       13.4408       9.49950       5.44700       2.65935       1.29400      0.495218      0.146804     0.0311960       0.00000       0.00000       0.00000       0.00000       0.00000       0.00000
   6  23 3645.9205    2.4172  4.4138 10.1973 -0.0046  0.0989   0.0483   0.2671    0.2766   0.0000   403.6795       2.94050      -4.44814       23.0422       38.4999      -2.31141      -13.0236      -1.94853      0.669446      0.489704     -0.142904     0.0156893       0.00000       0.00000       0.00000       0.00000       0.00000       0.00000       25.3645       29.2115       27.2898       22.9513       17.5431       11.4681       7.15235       3.53420       1.70752      0.624930      0.201095     0.0404364       0.00000       0.00000       0.00000       0.00000       0.00000       0.00000
   6  26 4060.5753    1.4037  9.3380  9.5029 -0.0008  0.1664   0.0219   0.4991    0.1243   0.0000   490.8145       87.5904       30.7790       37.8207      -12.4181       13.6666       9.31328      -3.35370      -2.81961      -1.30820      0.360833     -0.141865       0.00000       0.00000       0.00000       0.00000       0.00000       0.00000       43.2526       50.5966       47.1456       39.4815       29.5044       19.1130       11.6730       6.06279       2.80995       1.08017      0.340192     0.0687410       0.00000       0.00000       0.00000       0.00000       0.00000       0.00000
   7  12 2184.5428    0.8376  0.7859  9.6241  0.0044  0.0503   0.0352   0.0969    0.1939   0.0000   419.1109      -13.5363       4.51035       3.68857      -1.45402     -0.819538      -3.71398     -0.628524     0.0389476     -0.532970     0.0528633    -0.0504089     0.0141482    0.00119833       0.00000       0.00000       0.00000       0.00000       9.32754       10.5248       11.6843       9.16569       8.26596       4.56481       3.89531       2.18051       1.05632      0.679375      0.227808     0.0815745     0.0278728    0.00412357       0.00000       0.00000       0.00000       0.00000
   7  13 2322.1901    1.1728  0.7705 10.1510 -0.0086  0.0464   0.0478   0.0891    0.2155   0.0000   429.6590       2.46822      -13.3471       1.97643      -7.51408      -2.74100       1.93148      -1.11271     -0.347455     -0.273449    -0.0122797    -0.0137946     0.0287454    0.00318155       0.00000       0.00000       0.00000       0.00000       8.69370       12.2333       9.07928       10.6920       6.68584       5.91664       3.25725       2.32426       1.05933      0.596182      0.199551     0.0865817     0.0186915    0.00613536       0.00000       0.00000       0.00000       0.00000
   7  14 2458.1719    1.5496  0.9878 10.0057 -0.0092  0.0407   0.0560   0.1060    0.3632   0.0000   424.5953     -0.456003       15.7135       9.25718       6.28769       2.13975       1.21729      0.130648       2.31465     -0.209168      0.226293     0.0949606   -0.00920200   0.000773044       0.00000       0.00000       0.00000       0.00000       9.46731       10.4591       9.74932       8.48071       7.12085       5.07940       3.46369       1.89302      0.978401      0.471202      0.184069     0.0637135     0.0187179    0.00342355       0.00000       0.00000       0.00000       0.00000
   7  15 2594.2540    1.9429  1.0106 10.7950 -0.0001  0.0434   0.0697   0.1046    0.2836   0.0000   423.0932       2.53090       25.4022       1.41046       3.47403      -9.69319       4.07417     -0.204151     -0.732043    -0.0715179     0.0624399    -0.0611574   0.000937532    0.00382737       0.00000       0.00000       0.00000       0.00000       10.2775       11.0311       10.2145       9.14224       7.93418       5.36236       3.66255       2.14334       1.10490      0.501299      0.189304     0.0653084     0.0200658    0.00360268       0.00000       0.00000       0.00000       0.00000
   7  16 2731.1111    2.6600  0.8229 11.8450 -0.0156  0.0403   0.1128   0.0994    0.2359   0.0000   443.2388       4.18829      -10.2491       10.4735      -12.0075      -1.80481      -1.14324      -4.04430      0.506232      0.583385    -0.0238561     0.0887542     0.0159148   -0.00564630       0.00000       0.00000       0.00000       0.00000       9.45941       11.0109       11.0754       9.28215       6.63744       4.46652       3.18069       1.72104      0.949995      0.487544      0.204714     0.0639447     0.0192055    0.00357798       0.00000       0.00000       0.00000       0.00000
   7  17 2868.3232    3.2506  0.7511 12.1353 -0.0062  0.0376   0.1396   0.0871    0.2295   0.0000   455.9993       48.9144       7.00710       11.9253      -7.59445       7.35129      -4.65154       2.58139     -0.729551     -0.348803     0.0697275    -0.0668819     0.0105833    0.00243671       0.00000       0.00000       0.00000       0.00000       9.90139       10.7279       9.23749       8.13690       7.22871       5.22377       3.37809       1.84923      0.912548      0.375953      0.149515     0.0525917     0.0147141    0.00292531       0.00000       0.00000       0.00000       0.00000
   7  18 3005.6688    3.7909  0.8421 12.5581 -0.0103  0.0369   0.1536   0.1028    0.2468   0.0000   425.9016       20.0970       16.6027      -2.19939       2.43577      -2.87485      -1.23231     -0.541794      0.317242     -0.672491    -0.0277385     -0.100145     0.0254909   -0.00331561       0.00000       0.00000       0.00000       0.00000       8.06071       9.02608       8.28231       7.74110       5.96733       4.42018       2.82650       1.68170      0.912334      0.403860      0.173686     0.0580586     0.0158382    0.00335201       0.00000       0.00000       0.00000       0.00000
   7  19 3142.7433    4.1088  0.9684 12.1687  0.0002  0.0480   0.1497   0.1028    0.3588   0.0000   441.8529       17.2035       32.7181       1.86566      -18.8289      -2.83673      -2.45689       1.24944    -0.0946782     -0.621739      0.135834     0.0460517     0.0304110    0.00233399       0.00000       0.00000       0.00000       0.00000       9.86687       9.91024       12.5522       9.95127       7.13083       5.56793       4.17467       1.95860       1.00162      0.678281      0.282038     0.0908079     0.0246181    0.00375690       0.00000       0.00000       0.00000       0.00000
   7  20 3279.7843    4.0084  1.4069 11.1702  0.0021  0.0467   0.1247   0.1158    0.6250   0.0000   417.0179      -6.67198      -4.32520       13.3063      -7.18012       3.93722       2.28505     -0.550899      0.847162      0.684072      0.320531     0.0146184   -0.00798685    0.00302991       0.00000       0.00000       0.00000       0.00000       10.3815       11.5950       11.4452       10.1471       7.63351       5.75883       3.59992       2.19367       1.22542      0.536164      0.240517     0.0814905     0.0208125    0.00426629       0.00000       0.00000       0.00000       0.00000
   7  21 3417.5794    3.1495  2.0700 11.0147  0.0005  0.0594   0.0847   0.1526    0.4373   0.0000   456.3367       4.28158       26.2993       1.16216      -11.5196      -7.24599      0.767297       1.17508      0.516927     -0.370133      0.182953     0.0463829    0.00490217   -0.00314189       0.00000       0.00000       0.00000       0.00000       13.7484       15.1660       14.9105       13.2503       10.0461       7.22671       4.64447       2.83340       1.46388      0.720400      0.282092     0.0998010     0.0263414    0.00520632       0.00000       0.00000       0.00000       0.00000
   7  22 3555.3734    2.7519  3.1377  9.9624  0.0003  0.0738   0.0568   0.1962    0.4683   0.0000   435.2529       25.1857       33.1857       9.49951      -1.60910      -7.83719      -4.85896       1.99813       1.82650     -0.559323     -0.486103     -0.131836     0.0343817   -0.00258947       0.00000       0.00000       0.00000       0.00000       16.3070       20.1435       19.1460       16.0914       12.5485       8.92942       5.88455       3.26545       1.74083      0.831609      0.362177      0.125704     0.0373746    0.00734159       0.00000       0.00000       0.00000       0.00000
   7  23 3693.3808    2.2570  3.9754 10.4762 -0.0046  0.0876   0.0458   0.2494    0.2217   0.0000   465.0492       4.38757     -0.296000      -6.45230       3.55887      -4.13641       6.63739      -6.29969      -1.17845     -0.790378     -0.215210     -0.214318     0.0521946    0.00873250       0.00000       0.00000       0.00000       0.00000       20.1927       24.0947       22.5023       19.5539       15.5421       10.5776       6.90043       4.09973       2.17815      0.998538      0.408378      0.145562     0.0435541    0.00828634       0.00000       0.00000       0.00000       0.00000
   7  24 3831.8730    1.9845  6.1604  8.8845 -0.0006  0.1100   0.0296   0.2992    0.3550   0.0000   441.7886       6.26368       30.7507       20.8536       47.1209      -9.66997     0.0298137       2.85751      -4.78465      0.416325      -1.04771      0.126214   -0.00609438    0.00443125       0.00000       0.00000       0.00000       0.00000       23.9301       29.1547       28.1257       24.3290       18.8610       13.1441       8.49214       5.18565       2.72555       1.32497      0.539122      0.197853     0.0562456     0.0109581       0.00000       0.00000       0.00000       0.00000
   7  25 3970.4128    1.6628  7.2200  9.4576  0.0001  0.1299   0.0252   0.3624    0.1655   0.0000   454.4101       25.6074      -31.0087      -17.2064      -3.60127      -2.62829       18.1150       1.29348       4.58121      -2.14868     -0.487796      0.410410      0.108608    0.00270185       0.00000       0.00000       0.00000       0.00000       28.9464       35.3664       32.1090       29.7900       22.5265       15.8695       10.3337       6.25202       3.35382       1.57486      0.637498      0.223541     0.0643077     0.0134855       0.00000       0.00000       0.00000       0.00000
   7  26 4109.7099    1.3395 10.6158  9.3240 -0.0047  0.1711   0.0182   0.4956    0.1114   0.0000   470.7236       30.0999       115.746      -2.84450       57.8906       13.7396       11.8960       7.68553       3.71081      -3.15267      0.175595     -0.168275    -0.0789427    -0.0247491       0.00000       0.00000       0.00000       0.00000       37.6986       45.9985       44.1027       38.9240       29.1935       21.4398       13.7878       8.20160       4.41041       2.13599      0.902695      0.321967     0.0880979     0.0174455       0.00000       0.00000       0.00000       0.00000
   7  27 4248.6520    1.1343 11.5059  9.3782 -0.0010  0.1946   0.0163   0.5685    0.0897   0.0000   360.7033       31.1763       34.5772       19.4457      -28.2637       28.3969       31.0357      -4.03202      -1.53552      0.936290      0.121162      0.397054      0.145757     0.0187244       0.00000       0.00000       0.00000       0.00000       43.0234       51.8291       51.8665       42.6187       34.3400       24.5454       15.6894       9.39212       4.94430       2.39497       1.01166      0.376217      0.106305     0.0189990       0.00000       0.00000       0.00000       0.00000
   8  11 2086.0851    0.7121  0.5558  9.3529 -0.0106  0.0411   0.0339   0.0736    0.1386   0.0000   446.9394       8.48452     -0.180756      -2.44390      -4.83843      -2.36913       1.96863      0.476141      0.357852     -0.270299     -0.119125    -0.0542954    -0.0119201     0.0567357   -0.00194254   0.000742727       0.00000       0.00000       7.58405       7.92149       9.31923       7.24399       7.12423       4.80603       3.12291       2.50227       1.25019      0.709963      0.418394      0.129901     0.0533904     0.0240966    0.00541188   0.000711708       0.00000       0.00000
   8  12 2225.1463    1.0034  0.6916  9.6197  0.0015  0.0423   0.0400   0.0804    0.1744   0.0000   433.8694     -0.661278       5.15629      0.765461       6.32872      0.157588      -1.92821      -3.41594      0.916189      0.105762     -0.256879     -0.133679     0.0443487    -0.0203451   -0.00479979   0.000459143       0.00000       0.00000       6.48845       9.40387       7.71939       8.08259       6.86661       5.00098       3.74342       2.19213       1.56802      0.641724      0.429191      0.125718     0.0716256     0.0183577    0.00626117    0.00123701       0.00000       0.00000
   8  13 2362.8815    1.3442  0.8343 10.1193 -0.0058  0.0339   0.0508   0.0848    0.2147   0.0000   435.4766      -4.67674       13.3729      -7.90038       1.28369      -3.99439      -1.17136       4.11186      0.314771     0.0394034  -0.000384846     0.0825898     0.0668686    -0.0308277  -8.70371e-05   -0.00132183       0.00000       0.00000       6.47591       7.68140       7.46707       6.91330       5.68037       4.12896       2.92697       1.86457       1.16734      0.613228      0.297725      0.125787     0.0500638     0.0155277    0.00431717   0.000791580       0.00000       0.00000
   8  14 2499.4478    1.7089  1.0082 10.7570  0.0017  0.0447   0.0594   0.1046    0.2188   0.0000   436.5238      -24.0922      -2.32689      -6.55238      -10.6132      -1.30922       1.60530      -3.90230      0.977457      0.556775     -0.409349    -0.0115147     0.0251357   -0.00779855   -0.00681896    0.00132960       0.00000       0.00000       9.26100       10.9311       11.0559       9.93128       7.19960       5.14101       3.57392       2.23057       1.28906      0.716316      0.371106      0.162494     0.0594048     0.0174618    0.00450538   0.000877059       0.00000       0.00000
   8  15 2636.0956    2.2459  0.9110 10.9077 -0.0056  0.0384   0.0789   0.0910    0.2681   0.0000   426.0876       15.0137       1.13206      -2.17743       2.21536      -2.16433    -0.0507090      -2.79022       2.54535    -0.0263847     0.0538418     0.0506907     0.0272441   -0.00324917    0.00490141  -0.000367126       0.00000       0.00000       8.19198       10.0399       9.95276       9.04938       6.31750       4.81863       3.19761       2.11418       1.12444      0.666838      0.320735      0.156107     0.0526991     0.0173484    0.00401800   0.000872202       0.00000       0.00000
   8  16 2773.7526    2.8501  0.7909 11.6926 -0.0014  0.0408   0.1133   0.1005    0.2162   0.0000   432.1647      -9.33104       7.44388       8.04047     -0.436705      -2.67664       4.13411      0.818143      -1.41663     -0.500600      0.272869      0.149940   -0.00948958    -0.0314060    0.00595087   0.000134980       0.00000       0.00000       10.0036       12.7642       11.8810       10.0012       7.49689       5.19422       3.35044       2.01200       1.09825      0.551802      0.272272      0.112886     0.0396021     0.0139179    0.00370299   0.000698760       0.00000       0.00000
   8  17 2911.5742    3.6670  0.8717 11.7898  0.0059  0.0350   0.1319   0.0840    0.2976   0.0000   439.8817       8.94384       17.9351       3.73374       4.23680       3.90611     -0.432367      -3.23509      0.206488    -0.0802287     -0.441165     0.0701218    0.00466882   -0.00410900   -0.00369152   0.000545818       0.00000       0.00000       7.35956       7.65221       7.81105       7.45791       5.80113       4.52080       3.07115       2.06325       1.19030      0.674801      0.315507      0.137861     0.0496635     0.0156002    0.00357041   0.000676660       0.00000       0.00000
   8  18 3049.0666    4.0823  0.9828 11.5181 -0.0068  0.0357   0.1360   0.0925    0.4658   0.0000   433.9661       1.84048       7.93662      -1.23297       6.54449      0.681647      -5.10424       1.60331       1.58129     -0.785039     -0.219489     -0.206740    0.00966903     0.0164135    0.00365294  -0.000691575       0.00000       0.00000       7.04977       8.43395       8.30947       7.25087       6.14889       4.40079       3.16179       2.01520       1.16844      0.650124      0.301139      0.138762     0.0497391     0.0171026    0.00465568   0.000816043       0.00000       0.00000
   8  19 3186.7026    3.8467  0.9915 12.6186 -0.0023  0.0438   0.1356   0.0981    0.2117   0.0000   442.4093      0.201734       11.7206       7.07540       14.9224       2.38764      -3.02310       1.35004     -0.161713      -1.40575      0.580042     -0.463579     0.0317969     0.0154595   -0.00359451   0.000374821       0.00000       0.00000       10.2785       12.4844       12.1287       10.1108       8.09568       5.70628       4.03091       2.48843       1.25955      0.731982      0.345755      0.165517     0.0541135     0.0187368    0.00487066   0.000847791       0.00000       0.00000
   8  20 3324.4054    3.4070  1.4826 12.0824 -0.0000  0.0493   0.0978   0.1259    0.2080   0.0000   447.1455       14.6623       27.0517       10.7987       5.58970    -0.0576092      0.436436     0.0196909      0.901822      0.569371     -0.275414     -0.171211     0.0289526     0.0156190    0.00878112  -8.16011e-05       0.00000       0.00000       10.4519       12.3996       12.7424       10.9044       8.59612       6.11551       4.15014       2.64601       1.57393      0.850669      0.426360      0.181838     0.0706646     0.0228254    0.00595217   0.000990306       0.00000       0.00000
   8  21 3462.3752    2.9920  2.0122 11.9139 -0.0035  0.0623   0.0811   0.1450    0.1607   0.0000   443.1993       1.13398       10.4189       26.8503       7.72246      -8.89096      -1.74495       4.89022      0.943536      -1.84582     -0.182733     -0.319123    -0.0323469    -0.0498646    -0.0138009    0.00150997       0.00000       0.00000       12.4440       14.7427       14.0298       13.4501       10.4802       7.77251       5.41551       3.49011       2.16590       1.12792      0.583930      0.231745     0.0926577     0.0280196    0.00763719    0.00145157       0.00000       0.00000
   8  22 3600.9053    2.6312  3.5549 10.4988 -0.0046  0.0760   0.0508   0.1972    0.2060   0.0000   450.1033       16.4687       31.0883      -7.24799       12.2225       2.03497       8.22759      -6.17086      -3.89267      -2.79419   -0.00203696      0.226256    -0.0831146    0.00751253    -0.0132342   -0.00115747       0.00000       0.00000       16.0004       19.0424       17.5338       15.2462       13.2184       10.4546       7.33437       4.49484       2.57404       1.35203      0.587341      0.278652      0.104601     0.0344962    0.00932477    0.00166350       0.00000       0.00000
   8  23 3739.4989    2.1102  4.5313 10.0644  0.0015  0.0869   0.0366   0.2335    0.1819   0.0000   432.4238       1.06560      -36.0410      -10.1757       3.65405      -2.21390      -19.8895      -4.79089       3.23857       2.26328     -0.267033      0.376922     0.0315620    -0.0471179   -0.00450504  -0.000989907       0.00000       0.00000       17.5016       20.1780       19.9576       18.2933       14.4497       11.1012       7.97630       4.97073       2.88814       1.55809      0.788702      0.341036      0.128610     0.0400882     0.0104956    0.00191156       0.00000       0.00000
   8  24 3878.4259    1.8591  6.5863  9.4210 -0.0037  0.1109   0.0257   0.2889    0.1682   0.0000   443.1563       19.4197       42.8745       25.9583       3.80603      -19.9533      -7.80524       7.72479    -0.0966941      -4.89546      -1.80771     -0.305111     0.0699179     0.0905024     0.0142864   -0.00152772       0.00000       0.00000       21.5185       25.1660       25.3861       21.9583       19.1816       14.0943       9.83973       6.52620       3.78393       2.06061       1.01462      0.428857      0.164120     0.0562997     0.0149107    0.00244269       0.00000       0.00000
   8  25 4017.4360    1.5495  8.4071  9.4044 -0.0013  0.1338   0.0205   0.3712    0.1187   0.0000   461.3300      -29.6216      -14.1107       22.1362      0.779389      -2.67892      -4.59050      -6.35935     -0.118822       4.51289      -1.31201      -1.03710      0.430191      0.131265  -0.000353517   -0.00235622       0.00000       0.00000       25.8853       32.2497       31.3348       28.5022       22.6050       17.6626       11.5860       7.91006       4.51495       2.57891       1.17368      0.553024      0.203153     0.0719086     0.0172682    0.00330703       0.00000       0.00000
   9  13 2402.3181    1.3938  0.8338 10.3478 -0.0068  0.0332   0.0520   0.0885    0.1835   0.0000   430.0625      -5.66011       6.31907      -3.24016      -7.12568       4.27339      0.907763      -1.67372      -2.24939      -1.00475    -0.0117072     -0.140431     -0.178453    -0.0270178    -0.0253894    0.00112612   -0.00121689  -0.000209895       5.67850       6.92228       6.96447       6.49439       5.42395       4.05006       3.16384       1.92459       1.34246      0.807221      0.418618      0.214673     0.0974476     0.0418346     0.0144494    0.00416357    0.00115687   0.000192902
   9  14 2539.5058    1.8326  0.9173 10.7677 -0.0070  0.0359   0.0615   0.0886    0.2136   0.0000   434.4918       9.19979       20.6395      -5.92580      -6.47757      -1.87523      -5.90702     0.0514365       1.59414     -0.528218      0.564693     0.0448833    -0.0544350    0.00849923  -0.000523557    0.00492573    0.00106603  -0.000428363       6.00622       7.48374       7.44444       6.62815       6.08180       4.24209       3.39960       2.31322       1.39338      0.818981      0.465934      0.230682      0.107777     0.0405884     0.0143305    0.00473372    0.00128089   0.000198657
   9  16 2815.1992    2.9386  0.8941 11.5025 -0.0030  0.0383   0.1020   0.0865    0.2534   0.0000   435.3177       17.2216       16.0366       6.94744      -3.48850      -2.69324       3.69144      -1.67783      0.563820     -0.951106     -0.215550     -0.172913    -0.0255881     0.0792971     0.0134849   -0.00738792   0.000291121  -7.36683e-05       6.63723       7.95003       8.40267       7.24676       6.69749       4.75613       3.29792       2.35348       1.64993      0.905104      0.524687      0.273575      0.105575     0.0445303     0.0179163    0.00551276    0.00132223   0.000191287
   9  17 2953.4860    3.8429  0.7782 12.0133 -0.0049  0.0319   0.1464   0.0796    0.2397   0.0000   441.5775       13.2364       12.3756       8.84613      -1.95130      -7.59023       1.92466      -2.96961      0.283497      -1.10274     -0.453834     -0.117090    -0.0289118     0.0383829     0.0251475    0.00644542  -7.07376e-06  -0.000244476       5.47825       6.50101       7.30468       6.08503       5.04881       4.05670       2.89068       2.07052       1.25125      0.681296      0.395182      0.217553     0.0892137     0.0401512     0.0151275    0.00453187    0.00102258   0.000161901
   9  19 3229.4999    3.9679  1.0102 12.3906 -0.0062  0.0367   0.1306   0.0939    0.2713   0.0000   443.7358      -1.42723       11.7826      -4.38266      0.590357       2.98868      -2.25184     -0.126785      -1.53199      0.424451     -0.816971      0.483935     -0.101913     0.0435081    -0.0241935    0.00287416    0.00143171  -0.000113591       6.08648       7.67275       7.35389       6.80596       6.09227       4.53341       3.48010       2.30801       1.52967      0.893311      0.480329      0.252975      0.101719     0.0448394     0.0154911    0.00482338    0.00131152   0.000214279
   9  20 3367.6875    3.4356  1.7023 12.0446 -0.0032  0.0507   0.0879   0.1272    0.1612   0.0000   434.5465       30.1643       5.87089       15.6492       14.3967       3.69634      -1.46968       2.65366       4.13902      0.550207      0.397770     -0.440678     0.0387472     0.0453675    -0.0135398  -0.000302454  -0.000210852  -0.000428586       8.70883       11.1239       10.4697       9.89552       8.14629       6.66618       4.85278       3.33524       2.09109       1.16577      0.660220      0.316495      0.150846     0.0579922     0.0220137    0.00666678    0.00168084   0.000315226
   9  21 3506.1791    2.8540  2.6056 11.2608 -0.0091  0.0615   0.0613   0.1569    0.1472   0.0000   438.9760      -15.2415       19.5168       21.8517       11.4976      -16.9418      -7.30993      -8.67785      -4.89869      -3.68551     -0.944710      0.353149   -0.00107768     0.0390335     0.0146171    0.00259970    0.00180562  -0.000563439       10.9390       13.1836       12.6382       12.2978       10.2195       7.84938       5.83197       4.19705       2.47243       1.50199      0.803936      0.420634      0.181491     0.0737478     0.0239264    0.00784820    0.00192289   0.000352349
   9  22 3645.1677    2.4276  4.0864 10.3055 -0.0009  0.0748   0.0405   0.2001    0.1504   0.0000   428.2884       1.10127      -1.76061       11.3632      -5.48827       7.92899       6.38184      -4.13803      -4.15680      -3.22741     -0.309927      0.479674     -0.416495    -0.0245002   -0.00716471   -0.00580181   0.000622801  -0.000438812       13.1570       15.2193       15.0167       14.4607       12.1615       9.62455       7.12069       4.99959       3.13431       1.81263       1.01895      0.509441      0.230501     0.0891352     0.0319549    0.00958175    0.00232521   0.000407032
   9  24 3923.4065    1.6641  7.0667  9.6774 -0.0005  0.1119   0.0221   0.3143    0.1070   0.0000   433.0207       7.47622       37.6606      0.820451      -31.1001       2.49437       6.29483     0.0874458       2.26297      -2.57648      0.382758     -0.327638      0.198313      0.243523     0.0492566    -0.0110620   0.000955538   0.000225684       18.0486       23.4764       22.6532       21.7503       17.7876       14.3120       10.5401       7.16966       4.62142       2.70846       1.51178      0.749458      0.350630      0.142699     0.0516825     0.0155025    0.00392314   0.000706605
   9  25 4063.0938    1.4156  8.7228  9.6536 -0.0037  0.1353   0.0187   0.3715    0.0847   0.0000   455.7810       4.28656       14.4113      -18.4489      -14.7198       18.9456       4.39441      -17.5896      -11.2638       3.55243       1.26691      -2.11602     -0.681003     -0.156321     0.0486876     0.0203370    0.00384988  -0.000678441       23.4958       28.3304       28.3885       25.7436       22.4348       17.8837       13.2847       9.27611       5.75666       3.37860       1.85174      0.938275      0.423975      0.172291     0.0613992     0.0191746    0.00464637   0.000756102
   9  26 4202.8193    1.2138 10.5751  9.5084 -0.0014  0.1597   0.0157   0.4474    0.0727   0.0000   424.4242       82.3432       68.9438      -8.81379       8.43965       18.1460       16.9681      -1.24165      -1.19416      -2.65342      -1.41858      0.512689      -1.52172     -0.157531    -0.0359803     0.0124257    -0.0110752   -0.00173407       27.9055       34.6874       34.1932       31.3749       27.4426       21.1326       15.5721       10.6349       6.85546       4.10631       2.19748       1.11170      0.492074      0.204827     0.0725592     0.0227567    0.00573006   0.000925730
   9  27 4342.8213    1.0088 12.3946  9.4156 -0.0075  0.1995   0.0137   0.5407    0.0686   0.0000   462.1766       47.7304       8.86660      -1.77276      -38.4577       1.61964      -19.0365      -42.9676       14.1908       2.55816     -0.194254      -3.66673       1.25945      0.193678     0.0417442    -0.0602885    0.00351141    0.00151541       33.6767       42.3681       42.6099       39.1268       33.3750       26.2035       19.0848       13.4294       8.42526       5.05654       2.78104       1.39883      0.644852      0.260207     0.0939767     0.0298373    0.00720311    0.00118753
   9  28 4483.0765    0.8157 15.5230  9.4355 -0.0027  0.2733   0.0114   0.7454    0.0563   0.0000   475.1420       47.0219      -55.1682       31.4676       48.0017       22.5463      -36.0284      -27.8840       5.76838      -1.42742      -8.00822      -2.38730     -0.102021    -0.0197838    -0.0122642     0.0510511    -0.0100255   -0.00137179       45.2252       57.1805       58.5309       53.4300       44.8166       36.4978       26.8151       18.7669       11.6685       7.04713       3.82546       1.95923      0.904428      0.379176      0.134519     0.0424821    0.00998484    0.00163863
  10  10 2021.4849    0.6227  0.5231  9.3321 -0.0078  0.0296   0.0262   0.0619    0.1070   0.0000   435.2355      -1.14730       13.0958       3.56972      -2.48129      -1.75696      -2.74822     -0.524695      0.953403     -0.777163      0.252594      0.129414   -0.00962064    0.00300102  -5.55464e-05     0.0103779   -0.00757823  -0.000965196       5.09817       5.51365       5.41486       5.66907       5.12104       3.51284       2.78344       2.13707       1.47090      0.812496      0.502134      0.314070      0.157332     0.0740837     0.0256120    0.00932036    0.00325761   0.000866693
  10  12 2302.8526    1.1483  0.7239 10.0488 -0.0021  0.0319   0.0432   0.0848    0.1565   0.0000   440.3939      -1.48334       4.28258      -5.83514      -6.95094       2.02929       2.64699      -1.11621     -0.988063     -0.513398     -0.362606      0.140465     -0.100847     0.0989349    -0.0195158   -0.00467543    0.00660546  -0.000701895       5.63504       6.77006       7.00762       6.40496       5.15697       4.25321       3.23823       2.33407       1.42208      0.865738      0.492146      0.260337      0.134435     0.0676890     0.0286338     0.0105726    0.00346178    0.00100672
  10  13 2440.7534    1.5784  0.8522 10.5342 -0.0017  0.0365   0.0526   0.0784    0.1953   0.0000   430.6741      -4.73185     -0.481029       3.03960       5.00036       9.05421       1.05220      -2.53259   -0.00895478       1.13459     -0.709897     -0.248698     -0.190475     0.0344665     0.0202283    0.00909441    0.00121824  -0.000195948       5.68109       6.73090       6.55933       6.41935       5.76003       4.43752       3.55047       2.87091       1.77211       1.02831      0.646821      0.339724      0.203060     0.0851467     0.0387689     0.0113176    0.00466790    0.00128844
  10  14 2578.6396    1.9119  1.0422 10.8935  0.0023  0.0381   0.0590   0.0929    0.1950   0.0000   438.0155      -5.52559       7.91583       1.23429      -2.92486       5.41857       2.69277      -2.33321       2.55455       1.64842     -0.517126      0.126546    -0.0636069    -0.0937828     0.0403715   -0.00867952   0.000696501    0.00240030       6.36131       7.85886       8.24341       7.38020       6.52951       5.14494       3.55988       2.50164       1.73195       1.10824      0.679038      0.355131      0.175940     0.0834046     0.0346510     0.0133651    0.00482615    0.00138351
  10  15 2716.9993    2.6678  0.8401 11.1980  0.0004  0.0328   0.0861   0.0753    0.2276   0.0000   435.6017    -0.0296178       14.1544       6.89582       3.28331      -2.20445      -2.92655      -1.20169       3.21788     -0.558047     -0.364922    -0.0805585     0.0194517    0.00299382    -0.0492869    0.00203539   -0.00230176  -0.000599501       5.03467       6.31193       6.36046       5.90271       5.18155       4.42029       2.88445       2.33359       1.45874      0.936774      0.580981      0.297718      0.144591     0.0751340     0.0304955     0.0102356    0.00440122    0.00123245
  10  16 2855.6867    3.2563  0.8649 11.6708 -0.0038  0.0336   0.1015   0.0722    0.2298   0.0000   430.5780       2.53086       12.6607     -0.279848       9.01221      -1.00065       1.43061       1.17981       1.54657     -0.700104      0.288170      0.188243     0.0294555  -0.000467172     0.0365960    0.00869556    0.00291279   0.000626718       5.38780       5.97615       6.35889       5.97585       5.14489       4.29654       3.43563       2.26493       1.56973       1.05033      0.625355      0.315863      0.157516     0.0755741     0.0347114     0.0125387    0.00411048    0.00111061
  10  17 2994.4506    3.8056  0.8415 11.9049  0.0004  0.0384   0.1344   0.0835    0.2283   0.0000   434.5415       4.36974       9.09407       9.56642      0.668673      -3.98596      -1.16534      0.562467       1.44593     -0.474714     0.0303622     -0.386707     -0.338949      0.179537    -0.0663704   -0.00657183    0.00671533  -0.000871549       5.76417       6.67834       7.91922       5.45949       5.78142       4.62887       3.00452       2.72516       1.61352      0.898528      0.626341      0.304938      0.155453     0.0904594     0.0337640     0.0108999    0.00537436    0.00158781
  10  18 3132.9285    3.9411  1.0157 11.9619 -0.0108  0.0352   0.1200   0.0830    0.3343   0.0000   431.0842       9.49743      -3.89482       16.4255      -3.72924      -4.28368       3.14091     -0.581163      -2.45325      -1.37158      0.121980      0.130536      0.169004     0.0880105     0.0365895   -0.00317474   -0.00600151   0.000584213       5.80173       6.70858       6.89496       6.72289       5.46674       4.57861       3.56601       2.52509       1.62864       1.10664      0.619102      0.333783      0.171755     0.0805349     0.0361746     0.0133311    0.00404586    0.00120292
  10  19 3271.3635    3.6993  1.3949 11.9831 -0.0012  0.0412   0.0964   0.1069    0.2005   0.0000   445.8045       4.89174       12.3630       4.63327       9.40641       8.48709      -4.05948      -1.95192       1.87727      0.846483      0.513605      0.425598      0.250170    -0.0374111     0.0229590   -0.00822251     0.0108202   0.000693308       6.70725       8.09347       8.37759       7.54842       6.84178       5.20560       4.11196       2.89864       1.96494       1.17080      0.700271      0.381861      0.208323     0.0896697     0.0396106     0.0143810    0.00506844    0.00141613
  10  20 3410.1141    3.1702  1.8745 11.8633 -0.0066  0.0503   0.0758   0.1322    0.1463   0.0000   448.6768       5.65210       33.0367      -3.21536      0.396764       2.73725       3.99601      -2.83827      -6.32202      -2.02772    -0.0542589     0.0353962    -0.0107721      0.121822    -0.0333357    -0.0113988   -0.00684381    0.00128257       8.03830       10.0777       9.99227       9.55772       7.78220       6.77254       5.01459       3.54787       2.41857       1.47636      0.863501      0.460883      0.233136      0.109840     0.0476304     0.0185880    0.00645226    0.00177575
  10  21 3549.0204    2.7186  2.9123 11.1684 -0.0024  0.0641   0.0505   0.1539    0.1106   0.0000   466.2901      -6.96926      -4.83458       18.3484      -12.0729      -2.66558      -9.22570      -1.89995     -0.884268      0.529240     -0.151080      0.679952     -0.633594    -0.0477282    -0.0435190    -0.0351873   -0.00354204    0.00160196       9.57038       12.0189       11.9783       11.5599       9.77467       8.01598       6.13340       4.42062       3.02861       1.80096       1.10929      0.608474      0.316708      0.147650     0.0617544     0.0235324    0.00818271    0.00224182
  10  22 3688.3760    2.2844  4.0815 10.7075  0.0011  0.0767   0.0381   0.1929    0.1012   0.0000   438.9965       10.2655       24.7683       35.4769       11.7616       4.95381       1.25803       10.1498      -1.29891      -3.37352     -0.502375      -1.57816      0.468179      0.121175     0.0134866    -0.0375309    0.00273359   0.000940270       12.2546       14.5952       14.1900       13.8586       12.4550       10.0130       7.63131       5.45024       3.74601       2.35937       1.43159      0.755987      0.384738      0.174694     0.0735781     0.0270167    0.00930178    0.00263404
  10  23 3827.8305    1.9142  5.7822 10.0609 -0.0000  0.0903   0.0265   0.2533    0.0981   0.0000   478.3924       51.6312       18.5269       15.4132       15.5016       31.5922      -23.7501      -1.77594       3.41338     -0.537546      -3.51763     -0.543045      0.979438    -0.0890596     -0.184128   -0.00181486     0.0168639   -0.00400761       14.6594       18.0166       18.4993       16.8654       15.1714       11.8610       9.04723       6.25442       4.33218       2.71338       1.59917      0.880712      0.444329      0.201382     0.0858982     0.0332494     0.0111766    0.00324643
  10  24 3967.7293    1.5982  7.4088  9.7533 -0.0006  0.1121   0.0209   0.3020    0.0900   0.0000   439.6509      -45.4681       9.61714       45.1165      -2.04241       9.95939       7.68885      -1.71748      -3.46339      0.504061      -2.03665       2.44167      -1.34102      0.321013      0.228802    -0.0506117    -0.0154840    0.00349155       17.2680       21.9511       21.8237       20.3029       18.1552       14.3362       11.4751       8.10056       5.43958       3.37882       1.95893       1.08356      0.560921      0.253950      0.111636     0.0426615     0.0140581    0.00419799
  10  25 4107.8466    1.3398  9.8778  9.4551 -0.0010  0.1414   0.0159   0.3843    0.0784   0.0000   423.3560       17.1294       5.22322       40.9275      -1.17171       9.01388       35.6556      0.663686       6.77997       5.63705      -3.06650      -1.85212     -0.800750     -0.241101     0.0202382     -0.119161    0.00728341     0.0106653       21.0928       27.8055       27.2117       25.9730       22.7683       18.0212       14.2063       10.1937       6.77549       4.43440       2.52533       1.48514      0.721165      0.360698      0.144539     0.0591208     0.0179424    0.00564026
  11  10 2057.9551    0.6319  0.5561  9.2552 -0.0093  0.0274   0.0266   0.0641    0.1062   0.0000   440.0003       1.65331       10.2731      -3.19586      0.654658       4.38637      -4.20920     -0.351945      -1.09070      0.339602      0.809559     -0.163309     0.0939161    -0.0144782    0.00330207     0.0400070    0.00128241    0.00439986       4.10629       4.78530       5.05905       4.94739       4.24900       3.38259       2.59811       2.07611       1.36032      0.918226      0.574436      0.325075      0.199038      0.103493     0.0453651     0.0236285    0.00815721    0.00277114
  11  11 2199.7797    0.8555  0.6901  9.6653  0.0022  0.0274   0.0321   0.0777    0.1288   0.0000   442.3896      -5.12831       5.07983      -4.21656       3.92882       2.11180      -1.78901     -0.863726      -2.23529     -0.889577      -1.24617     -0.214799      0.106390     0.0458568   -0.00584092    -0.0190537     0.0117718    0.00107144       4.16709       4.94424       5.46001       4.84598       4.37695       3.58193       2.71472       2.07004       1.43833      0.917367      0.576200      0.339551      0.186706     0.0961770     0.0461367     0.0192425    0.00811838    0.00292572
  11  12 2339.9943    1.2481  0.9789  9.5485 -0.0013  0.0431   0.0378   0.0799    0.2591   0.0000   432.2338      0.609246       17.3822       10.0559       7.43343       5.57986       2.56589      -4.26126     -0.697609      -1.88523       1.25299     -0.161775      0.314091      0.234847    -0.0461708     0.0142379   -0.00763940   -0.00124948       6.98382       6.33873       7.07729       8.26574       7.08387       4.74121       4.10861       3.56803       2.39430       1.48938      0.896727      0.559869      0.346805      0.195264     0.0912463     0.0377700     0.0134185    0.00406417
  11  13 2478.4589    1.6457  0.9867 10.1191 -0.0076  0.0341   0.0489   0.0807    0.2765   0.0000   433.8257      -4.95388       15.8686      -1.42933       12.0677       8.01100     -0.244151       2.43660       2.56701       1.01112      -2.68438     -0.961916      0.430004     0.0684506    -0.0862707   -0.00862174    0.00480165    0.00581459       4.82450       6.06835       6.05688       5.82974       5.27825       4.53104       3.35386       2.40698       1.79488       1.14846      0.811169      0.453452      0.240457      0.117997     0.0590773     0.0248976    0.00967980    0.00369782
  11  14 2616.9135    2.0973  0.9253 11.2476 -0.0059  0.0343   0.0654   0.0809    0.1874   0.0000   436.6853       1.68372       12.3221       13.5354      -1.91491      -2.27753       2.49633      0.767306     -0.771225      -1.26059     -0.463804     -0.648540     -0.277702     0.0647404    -0.0405558    -0.0281918    0.00584208   -0.00238275       5.34300       6.07722       6.51732       5.84696       5.12588       4.64226       3.80017       2.62478       1.96812       1.29552      0.740337      0.451176      0.242123      0.119006     0.0579724     0.0244344     0.0107566    0.00385069
  11  15 2756.1939    2.6474  0.8664 11.7613  0.0036  0.0364   0.0828   0.0786    0.1633   0.0000   436.4208       7.67861       7.77088       4.35870       2.91026      -2.64877      -6.14997       1.57148       3.15259      0.259983      -1.50874      0.313861      0.269339     0.0542407    -0.0657233    -0.0227198   -0.00704359    0.00464455       4.62817       6.63764       6.06396       5.73788       5.68802       4.04787       3.86497       2.35773       1.99984       1.14509      0.765666      0.427625      0.232714      0.120190     0.0540918     0.0237151    0.00904692    0.00328354
  11  16 2895.3748    3.4656  0.7428 11.7201 -0.0073  0.0319   0.1150   0.0666    0.2030   0.0000   430.5927       4.91979       25.7587       13.2430      -2.02830      -3.83560      -1.44678      0.652650     -0.721160     -0.898440     -0.533967    -0.0166795    -0.0472509      0.357426    -0.0120315     0.0329735    -0.0140602   -0.00229472       5.15568       5.29204       5.00442       5.46644       5.25978       4.18998       3.11778       2.47027       1.82735       1.20927      0.704313      0.459799      0.248891      0.133704     0.0567861     0.0233172    0.00814235    0.00319386
  11  17 3034.5467    4.0095  0.9350 12.0019 -0.0022  0.0331   0.1196   0.0755    0.2283   0.0000   441.0430       2.01076       6.90369       6.63911      -4.75308       5.28181     -0.404915     -0.920817      -4.16556     -0.848586      0.769789     -0.137310      0.354059    -0.0789047    -0.0479216    0.00180206   -0.00374729    0.00398796       4.84117       5.57284       6.11504       5.33460       4.76673       4.48827       3.23018       2.45116       1.91032       1.14135      0.703371      0.418012      0.236111      0.117299     0.0531379     0.0240273    0.00923952    0.00388647
  11  18 3173.4817    4.0908  0.9329 12.3317 -0.0015  0.0313   0.1201   0.0811    0.2173   0.0000   434.2135       3.87445       1.77602      -1.20510      0.736805     -0.663335      0.355810      -1.46950       1.14528      0.551940     -0.362215      0.299902      0.100786   -0.00999504    -0.0225560    0.00995669  -0.000655085   -0.00100151       4.72817       5.69638       6.09085       5.76712       4.84368       4.07726       3.15521       2.44057       1.65131       1.06333      0.629040      0.385476      0.205506      0.113840     0.0518145     0.0240743    0.00923063    0.00350432
  11  19 3312.3570    3.5891  1.5904 11.8856 -0.0072  0.0435   0.0868   0.1064    0.1646   0.0000   442.3084       9.97518       11.4420     -0.400640       4.15664       6.19750      -2.81903      -7.64242       2.21283      -1.49775      -2.10943      0.672576     -0.372850    -0.0559953    -0.0411832     0.0355014    0.00867890  -0.000261566       6.51740       7.48822       7.72478       7.70983       6.47409       5.62775       4.65466       3.39621       2.45848       1.52682       1.04649      0.567833      0.316639      0.154704     0.0811843     0.0336898     0.0141745    0.00486641
  11  20 3451.6450    3.0171  2.0905 11.6570 -0.0043  0.0501   0.0647   0.1315    0.1222   0.0000   450.0610       19.6977       9.90059      -9.20002    -0.0239138       1.19065      -1.82960      -5.58383      -4.97055     -0.391498      -2.11129     -0.855169      0.708100      0.186265    -0.0266617     0.0343506    -0.0168153   0.000385508       6.76380       8.86819       8.73600       8.42572       7.44288       6.23285       5.05204       3.71188       2.66656       1.64635       1.13472      0.614390      0.344179      0.177768     0.0842226     0.0393995     0.0144868    0.00543827
  11  21 3591.1686    2.5991  3.1209 10.9931 -0.0027  0.0620   0.0449   0.1572    0.1008   0.0000   423.8302       18.0619       12.1181      -2.18562       10.5278       10.4095       6.45099      -7.13156      -3.86655      -1.92552      -1.20717      0.699251      0.148370     -0.167213     0.0600615    -0.0405596    -0.0244265     0.0103398       9.16358       10.8700       11.2909       11.0330       9.75805       8.13783       6.26146       4.48297       3.15083       2.15772       1.43743      0.813131      0.439981      0.217507      0.107203     0.0466683     0.0189118    0.00657694
  11  22 3730.9015    2.1402  4.8679 10.3939 -0.0026  0.0785   0.0306   0.2101    0.0853   0.0000   424.6035       4.37275       9.21359       25.3476      -2.99857      -13.9113      -1.70913       2.96553       1.80459      -7.73686       2.42373      0.523308      0.174667     -0.241204     0.0608229    -0.0778454    -0.0105154   -0.00276136       10.9168       14.0356       14.4141       13.4937       12.1206       9.93330       8.05786       5.79376       4.17548       2.69069       1.73832      0.981857      0.553761      0.284553      0.134858     0.0613370     0.0240048    0.00875802
  11  23 3870.6919    1.7993  6.1117 10.0423 -0.0039  0.0928   0.0241   0.2496    0.0851   0.0000   450.0601       38.7550      -21.6282       11.1570      -5.40943      -4.98093      -15.7796       3.99727     -0.298955       4.25016     -0.832745       1.61141     -0.339939     -0.154365     0.0421076     0.0193560     0.0100839    -0.0225128       12.9291       16.0983       16.6740       16.0564       14.2044       11.6285       9.49594       6.99123       4.97256       3.22796       2.00653       1.20202      0.654608      0.343981      0.166452     0.0720939     0.0290171     0.0105627
  11  25 4151.2456    1.2591 10.1552  9.5079  0.0000  0.1413   0.0147   0.3786    0.0669   0.0000   428.1906       19.4251       26.0954       21.1277       2.16335      -2.29579      -2.97860      -11.9177      -17.0515       6.26849      0.565962       2.12978     -0.530984     -0.322757      0.152807      0.120301    -0.0614851    -0.0114851       19.2973       24.9971       24.8814       24.2485       21.7733       18.1877       14.6209       10.7274       7.75175       5.00055       3.28219       1.89971       1.02540      0.544323      0.254674      0.117495     0.0432618     0.0165038
  11  26 4291.9388    1.0639 12.2134  9.4335 -0.0014  0.1742   0.0127   0.4715    0.0604   0.0000   420.6609       2.11218       39.8039      -30.1226      -11.8147      -5.76373    -0.0634235       3.67531       8.05142      0.947045      -6.75037      0.222235      0.467557     -0.683497      0.186650      0.110383    -0.0438872   -0.00213129       24.1924       30.9424       31.9302       30.1611       27.3226       22.0782       18.6852       13.3130       9.57866       6.32692       4.06029       2.34576       1.31085      0.667983      0.329963      0.144836     0.0584140     0.0206413
  11  27 4432.3912    0.8743 14.7958  9.4112 -0.0018  0.2189   0.0106   0.6343    0.0506   0.0000   441.5058       45.3982       2.60169      -4.36959      -14.1330      -3.35497       10.1197       9.61939      -29.9208      -1.05968      -4.42553       2.56328     -0.348288     -0.285488      0.478557      0.206030    -0.0356225    -0.0169867       30.2104       38.5556       39.1959       37.3707       34.4592       27.8259       23.2769       16.6463       12.1734       8.15306       5.17503       3.07620       1.70799      0.886539      0.419761      0.188576     0.0737205     0.0265133
  12   9 1949.9208    0.5123  0.4472  9.1790 -0.0165  0.0280   0.0227   0.0553    0.0862   0.0000   437.0845      -13.8156       11.6260      -3.16063       3.32840      0.347103      -1.16666      0.272376      -1.22262     -0.496968       1.25609      0.140770      0.785983    -0.0671755      0.231774    0.00910334     0.0359403    0.00691055       4.75884       6.45921       6.81365       6.73794       5.51090       4.33323       2.99447       2.11701       1.41108      0.944765      0.581337      0.376362      0.224058      0.126824     0.0696906     0.0295848     0.0151248    0.00530422
  12  10 2093.5816    0.7050  0.6100  9.3936 -0.0141  0.0310   0.0253   0.0607    0.1154   0.0000   436.5366       5.84815       13.6584       5.56085      0.723140       4.76052      0.680200      0.697738      -1.47944      0.875334      0.508781      0.258379      0.148476      0.148162    -0.0590817    -0.0334134    0.00317547    0.00513794       4.04240       4.83606       5.33110       5.45061       4.77276       3.35259       3.25887       2.32150       1.69234       1.29090      0.733925      0.474844      0.270226      0.162194     0.0884443     0.0407965     0.0196894    0.00823894
  12  11 2235.8553    0.9988  0.6197  9.7718 -0.0111  0.0300   0.0357   0.0602    0.1370   0.0000   435.6665      -5.46385       13.7705     0.0681939      -4.26585     -0.895109       3.44517       1.26277       1.70320      -2.45623     -0.577445     -0.475563     -0.103748      0.275136    -0.0955589   -0.00779610    -0.0264108    0.00115314       4.28506       5.70661       5.96875       5.70301       4.96301       4.05612       3.02972       2.14140       1.74272       1.00678      0.711596      0.422791      0.252050      0.145390     0.0762669     0.0364240     0.0153602    0.00627432
  12  12 2376.2894    1.2632  1.0048 10.0490 -0.0037  0.0353   0.0370   0.0836    0.1972   0.0000   436.6083       1.75219       28.6263      -10.6221      -12.6557     -0.507970      -1.07590     -0.329221     -0.369088      -1.56929     -0.123362      0.494083      0.688856    -0.0237932    -0.0372730    -0.0359622    -0.0202749    0.00298876       4.89320       6.12306       6.35000       6.34744       5.62969       4.46171       3.74936       2.83539       2.01099       1.29880      0.907822      0.577254      0.310235      0.172012     0.0901494     0.0470596     0.0233809    0.00838574
  12  14 2654.5442    2.2962  0.8803 11.0508  0.0021  0.0311   0.0677   0.0726    0.2147   0.0000   437.8698       3.98612       13.3432       5.82871      -3.83922    -0.0510594      -2.02625       3.55867      -1.02876      0.507709      -1.49017     -0.707222    -0.0925276      0.232438     0.0893458    -0.0423435    0.00169434    0.00766821       4.16540       5.34554       5.62370       5.14181       4.77655       3.87384       3.27461       2.45724       1.84961       1.18328      0.787156      0.474172      0.263731      0.161480     0.0776357     0.0375150     0.0180213    0.00701859
  12  15 2794.5029    2.9079  0.9563 11.0480  0.0057  0.0287   0.0823   0.0790    0.2638   0.0000   435.7176       1.27856       10.2356       8.62049     -0.320560       3.29020     -0.296501      -9.73405       3.64853      0.857221      0.292222     -0.181618      0.135690    -0.0601485   -0.00869017    -0.0448161   -0.00677431    0.00728735       3.62531       4.24984       4.69431       4.57245       3.94049       3.46230       2.94392       2.25278       1.64525       1.14658      0.712485      0.443007      0.259384      0.154421     0.0759003     0.0371691     0.0174680    0.00759639
  12  16 2934.3667    3.8064  0.8022 11.9943 -0.0004  0.0276   0.1165   0.0678    0.1893   0.0000   438.8780      0.853012       13.3137       2.36955    -0.0847543       6.84210     -0.996365     -0.855961     -0.679288      -1.03660      0.355012     -0.844261      0.309551    -0.0592077    -0.0388400     0.0162003    -0.0325088    0.00442667       3.95804       4.78320       4.96389       5.41854       4.22217       3.63218       2.88543       2.31333       1.52041       1.06869      0.710109      0.452497      0.241407      0.142193     0.0755036     0.0376016     0.0184981    0.00758881
  12  17 3073.9115    4.0388  0.8305 12.5525 -0.0021  0.0298   0.1249   0.0664    0.1749   0.0000   432.9714       2.50859       7.95891       2.13413      -5.96397       3.77966       1.79168    -0.0204616       6.60264     -0.994711     -0.440617      0.179914     -0.145165    -0.0741702   -0.00207893    -0.0162699    0.00830964    -0.0121208       4.22163       5.12880       5.20737       5.24762       4.60678       4.07910       3.00703       2.45429       1.88733       1.21114      0.751838      0.464934      0.282889      0.162519     0.0840945     0.0390885     0.0170533    0.00698670
  12  18 3213.2163    3.9634  1.1198 12.5387 -0.0030  0.0373   0.1113   0.0875    0.1909   0.0000   437.2550      -2.57734       10.0755       8.93681      -4.39093      -3.82639      -1.86794       4.16156       6.59565     -0.296833      -1.54037       1.40938      0.231976      0.149322     0.0178677     0.0292808    -0.0130600   -0.00428751       5.62408       7.37610       7.76903       7.37706       6.46230       5.20918       3.98057       2.92857       2.07591       1.36753      0.954732      0.566435      0.338952      0.167012     0.0943227     0.0426798     0.0209131    0.00806695
  12  19 3352.5784    3.4603  1.5185 12.0870 -0.0033  0.0414   0.0810   0.1021    0.1410   0.0000   438.9917       13.3562      0.338174       13.8646       3.54871       3.62575       1.16024      -7.78194      0.782256      0.138766     -0.331675      -1.08792     -0.261486     -0.125218      0.144033     -0.119220    0.00760705     0.0146837       5.23902       6.81290       6.47463       6.75810       6.16422       5.22822       4.17664       3.15556       2.35487       1.66950       1.05247      0.703997      0.391542      0.235283      0.112154     0.0572620     0.0232884     0.0101091
  12  20 3492.3766    2.8527  2.3265 11.4474 -0.0035  0.0514   0.0548   0.1247    0.1107   0.0000   431.8111       10.6425       2.17896      -4.12659       4.11279     -0.954094     -0.306781      -7.42456      0.629221      -2.33049      0.970731     -0.254107     -0.501042    -0.0822908    -0.0711239    -0.0405657    -0.0309207   0.000936601       7.12737       9.07289       9.28991       9.36777       8.01142       6.80737       5.40935       4.04059       2.94720       2.04314       1.31941      0.782744      0.484955      0.272070      0.138778     0.0662721     0.0296235     0.0129846
  12  21 3632.4385    2.4576  3.8019 10.6016 -0.0024  0.0643   0.0370   0.1685    0.0932   0.0000   440.2876      -1.37686       23.3157       31.4143      -7.89266      -6.24571       9.70150     -0.294985       1.84889       1.80928      0.154079      0.174004       1.28466      0.246238     -0.210710     -0.107286    -0.0943879    0.00275533       8.62828       10.4604       10.6598       10.8316       9.55332       8.07122       6.52887       5.16429       3.72841       2.52735       1.68472       1.04333      0.598063      0.351604      0.175510     0.0862218     0.0407049     0.0161374
  12  22 3772.5280    2.0052  4.9025 10.5074 -0.0011  0.0784   0.0282   0.2052    0.0742   0.0000   432.4167       5.09510       34.9352       35.4032      -11.5840      -20.1181       15.8345      0.893300       2.73063       3.71310     -0.670312      -3.52878      0.174082     0.0155473     -0.103496     0.0367982    0.00985076     0.0115606       10.5532       12.9242       13.6775       13.1973       11.6004       10.2425       8.26799       6.14367       4.49452       3.18475       2.05522       1.24796      0.749089      0.414927      0.210571     0.0992291     0.0462399     0.0201192
  12  24 4053.4933    1.3951  8.5965  9.8058 -0.0009  0.1188   0.0165   0.3285    0.0649   0.0000   441.7745       48.0046       15.3727       46.4007       20.5364       5.79620       14.2737       2.59306       4.61579      -5.05559      -3.77355     -0.739587      0.352272      0.127597     0.0604655     0.0702278    -0.0645347   -0.00178004       14.9685       19.1118       19.5854       19.1504       17.4478       14.7315       12.1987       9.63862       6.83030       4.79337       3.16350       1.93987       1.15097      0.636794      0.332054      0.163870     0.0738867     0.0308962
  12  25 4194.1760    1.1647 10.6965  9.6350 -0.0006  0.1458   0.0139   0.4106    0.0586   0.0000   441.2801      -19.6678       16.1627       40.2813      -14.8494       18.9479       27.6872      -12.9444       3.80054      -1.29633      -3.14456       2.86423      -1.45553     -0.106966     -0.709881     -0.202981      0.144122    -0.0283447       18.4658       23.7535       24.6271       24.4252       21.6648       18.4017       15.1514       11.4952       8.47759       5.95239       3.79073       2.37791       1.41527      0.805126      0.413646      0.203091     0.0892124     0.0387658
  12  26 4334.9621    1.0334 13.3909  9.4585  0.0010  0.1815   0.0117   0.4950    0.0544   0.0000   413.4387       26.0517       34.6768       48.3755       11.4056      -10.2976      -16.1840       17.9392       4.16503      -9.90641      -1.53069      -2.31665       1.36121      0.421548      0.117791     -0.178951      0.180840    -0.0212785       22.9203       28.9367       30.9602       29.1599       26.6708       23.0116       18.8432       14.5315       10.9167       7.30556       4.84578       3.04915       1.77566      0.997328      0.522711      0.263012      0.112829     0.0481207
  13  10 2128.4777    0.7643  0.6336  9.3717 -0.0041  0.0294   0.0273   0.0631    0.1212   0.0000   440.1774      -4.57304       11.2778      -3.91725      -7.82706      -5.09787      0.707514      -1.14206      -3.23992     -0.150617       1.45658      0.201330    -0.0471483      0.184942      0.205866    -0.0367627    -0.0420768     0.0103760       4.02511       5.30012       4.68036       4.47087       3.62259       3.76394       3.43470       2.93891       2.28517       1.55206      0.961844      0.556145      0.323864      0.182354      0.100497     0.0497447     0.0241692     0.0105933
  13  11 2271.1494    1.0588  0.7912  9.6293  0.0017  0.0285   0.0325   0.0689    0.1485   0.0000   435.3664      -4.21408       17.2168       1.41588       1.03259      -3.42945      -1.80243      -3.72009     -0.693346       2.08108      0.466975     -0.835380      0.475697     -0.125917    -0.0672923    0.00158356   -0.00137918    -0.0236435       3.57934       4.46058       5.10702       4.88016       4.18424       3.79733       2.91758       2.16878       1.63441       1.18387      0.805826      0.524909      0.311295      0.205435     0.0985377     0.0571533     0.0265619     0.0127954
  13  12 2411.8407    1.4350  0.9712 10.3476 -0.0060  0.0331   0.0408   0.0773    0.1650   0.0000   435.6680       12.5195       9.20183       6.71298      -5.01466      -2.42287      -4.26535      0.177249       2.68144      -3.27589     -0.564345      0.374667     -0.561273     -0.213644     0.0181188    -0.0115538    -0.0165044    -0.0217815       4.06618       5.16413       4.77367       4.85643       4.50941       4.24378       3.43794       2.69306       2.08814       1.50409       1.02615      0.653152      0.406869      0.246530      0.122839     0.0687731     0.0310983     0.0136443
  13  13 2551.6793    1.8714  0.9869 10.9724  0.0060  0.0324   0.0558   0.0814    0.1699   0.0000   435.9529       3.91288       9.14523       5.23243       10.2629      0.321255      -4.92071       4.20596       5.01701       1.52523      -2.04736       1.16636    -0.0854687    0.00295758      0.134328    -0.0947458     0.0163694   -0.00153474       4.12176       5.01308       5.18667       5.30466       4.94687       4.14206       3.28897       2.52775       1.88724       1.43779      0.937725      0.603431      0.376920      0.235147      0.137834     0.0669878     0.0318749     0.0148679
  13  14 2691.6735    2.4350  0.8906 11.4340 -0.0098  0.0322   0.0722   0.0812    0.1930   0.0000   436.6668       2.31822      -3.36334     -0.806953       7.45167      0.441288     -0.767606       1.86375       1.93674       1.83578       1.75798     -0.529897     -0.511102      0.131091     -0.106633    -0.0661225     0.0515794   -0.00603053       4.73836       6.64781       7.13854       6.95614       6.15441       4.90022       3.68378       2.61106       1.83005       1.18186      0.894909      0.502806      0.335216      0.193895      0.103518     0.0591346     0.0252273     0.0137033
  13  16 2972.5798    3.8296  0.8035 12.0276 -0.0034  0.0289   0.1148   0.0630    0.2030   0.0000   443.4062       6.07566       5.73145       13.0150     -0.653908       2.90688      -2.99460      0.342928       1.82527     -0.132182     -0.251055     -0.375527      0.228045     -0.122160      0.222571      0.104478    -0.0357983     0.0217986       3.66843       4.15150       4.32031       4.21242       4.20629       3.62997       3.04412       2.24509       1.75333       1.22435      0.867154      0.605196      0.372178      0.212761      0.111699     0.0597814     0.0295645     0.0127985
  13  17 3112.4438    4.0252  0.9376 12.3809 -0.0026  0.0298   0.1085   0.0728    0.1876   0.0000   443.5500       14.0517       13.4302       7.00206      -4.80589      -1.38940       3.56485      0.698177      0.453801     -0.735439     0.0110177     -0.348348    -0.0402990      0.288065   -0.00365431    -0.0599768    -0.0156859     0.0244245       3.93394       4.67323       4.98439       5.01365       4.59014       3.73271       3.14573       2.58709       1.81931       1.30350      0.902692      0.560326      0.359784      0.201973      0.118152     0.0608215     0.0294828     0.0147038
  13  18 3252.3158    3.8368  1.2643 12.2664 -0.0024  0.0373   0.0927   0.0918    0.1715   0.0000   439.2489       6.93792       9.04529       7.43698       4.98011      -3.57110     -0.763504       5.56576       4.28376      -4.35792      0.159611     -0.329092     0.0178726      0.135894     -0.148635     0.0669101    0.00224375    0.00874389       4.68143       5.14401       5.53285       6.24158       5.20620       4.17525       3.67152       3.31268       2.25800       1.54373       1.05886      0.796669      0.437857      0.244443      0.130494     0.0819790     0.0427326     0.0194298
  13  19 3392.3052    3.2701  1.6990 12.1380 -0.0012  0.0452   0.0725   0.1036    0.1216   0.0000   443.0125       12.2448       13.4771       3.75172     -0.461227      -4.73622      0.594309      -2.98232       2.96231       1.54498     0.0193426      0.970727     -0.680373    -0.0393736     0.0984486    -0.0191640    -0.0191075     0.0293465       5.32437       6.89075       6.57868       6.86551       6.27849       5.60439       4.53227       3.69644       2.67066       2.06735       1.35418      0.884545      0.553947      0.337673      0.172269     0.0982064     0.0436443     0.0199755
  13  20 3532.6581    2.7670  2.7416 11.1400 -0.0019  0.0528   0.0463   0.1332    0.0972   0.0000   431.0063       17.0259       12.3162      -7.72551       11.6257      -14.2452      -10.8451       3.45603       1.89342      -2.53637       2.77584      0.374020      0.118164     0.0263003     -0.304508     -0.103379     0.0734261   0.000493101       6.50598       7.77538       8.23213       8.54247       7.55893       6.62522       5.23257       4.28903       3.22900       2.37044       1.50327      0.999923      0.614196      0.373560      0.212009      0.113314     0.0547040     0.0261837
  13  21 3673.0784    2.3219  4.2045 10.4582 -0.0007  0.0629   0.0321   0.1779    0.0840   0.0000   430.7247       14.6901       28.3385      0.961280      -6.59133       13.8830       1.94071       5.87377       1.50056      -4.09545       3.11157       2.28058     -0.115373      0.105354      0.199943     -0.178885   -0.00486388   -0.00959630       7.92531       9.74826       10.1162       10.0804       9.08364       7.92637       6.55421       5.21071       3.96417       2.82718       1.84551       1.22704      0.735056      0.442421      0.241609      0.129950     0.0635557     0.0290263
  13  22 3813.5711    1.8505  5.7465 10.4118 -0.0015  0.0829   0.0235   0.2314    0.0625   0.0000   441.4321       11.0285       5.54662       10.1059       7.98841      -11.3034      -6.98036       3.21476    -0.0759320     -0.531335       2.02561      -3.63585      -1.06743     -0.522708      0.187732      0.236114     -0.144478     -0.103228       10.0510       12.8830       13.1457       13.0092       11.9751       10.3906       8.62543       6.86129       5.24335       3.68408       2.50335       1.60917      0.984517      0.589723      0.320917      0.173131     0.0817062     0.0386531
  13  23 3954.2497    1.6049  7.3848  9.9661 -0.0022  0.0980   0.0186   0.2708    0.0657   0.0000   453.8358       11.2331      -1.02608       24.0662       8.26515       13.4961       1.98198      -9.09416      -4.30591      -3.43260       1.66374      0.492443     -0.900118     -0.503692      0.577453      0.168439    0.00229081    0.00730191       11.9849       15.0937       15.8110       15.7465       14.5590       12.2304       10.1577       8.25694       5.96453       4.21115       2.98467       1.93758       1.18797      0.689650      0.377440      0.202280      0.100561     0.0471496
  13  24 4095.4195    1.3345  9.9535  9.7240 -0.0007  0.1259   0.0148   0.3523    0.0597   0.0000   421.2554       13.2874       22.5740      -17.5686      -4.76701      -2.07083       16.8459     -0.603185      -5.08222     -0.181294     -0.390893     0.0791373    -0.0411905      0.315452    -0.0231049     -0.226012     -0.123764     -0.108768       15.2263       18.9745       20.3452       20.2500       18.1097       15.6243       13.3101       10.2517       7.84301       5.53998       3.79865       2.49341       1.52338      0.903583      0.511580      0.265992      0.132729     0.0620744
  13  25 4236.5232    1.0975 11.1584  9.6202 -0.0027  0.1479   0.0127   0.4235    0.0543   0.0000   451.3365       28.8576       19.7853      -7.62867       34.2273      -5.05278      -19.9599       8.26397       21.7760      -1.70220      -2.92144      -1.37067       1.31420       1.36092     -0.654342     -0.339986      0.229146      0.138932       17.6811       22.9256       23.6290       23.7435       21.4570       19.0150       15.1333       12.3944       8.95002       6.59219       4.49815       2.91529       1.83487       1.06670      0.593133      0.312248      0.150589     0.0692580
  13  26 4377.7429    0.9499 13.6784  9.4637 -0.0013  0.1861   0.0106   0.5133    0.0506   0.0000   459.2211      -41.6303      -26.4913       48.8859       7.40320      -12.1788      -4.59457      -17.5173      -5.62381      -14.9277      -2.76610      -1.29949      0.200083      -1.40871    -0.0188401     -0.160169     0.0638812     -0.138178       22.2844       28.3906       29.8987       28.5401       26.8849       23.6265       19.7078       15.3592       11.7686       8.46064       5.81833       3.76269       2.34845       1.37064      0.775068      0.390672      0.188673     0.0868622
  13  28 4660.6992    0.6461 19.0895  9.3778  0.0006  0.3143   0.0074   0.8129    0.0364   0.0000   372.6318       60.3880       42.6152       19.5658       57.8921       8.01260      -16.3881      -16.5781       18.2805       8.64523      -5.07267      -2.37871       7.90928      0.635517     -0.540153      0.428389    -0.0204245     -0.344778       35.7037       46.5072       48.6040       48.4273       44.6799       39.1471       32.1920       26.3176       19.4876       14.3576       9.95125       6.54009       4.06685       2.45210       1.40073      0.719605      0.344074      0.165574
  14   8 1870.7990    0.4457  0.4273  9.1139 -0.0102  0.0239   0.0196   0.0552    0.0692   0.0000   435.1477      -3.87844       10.5554    -0.0332293      -4.73194       1.76423      -2.06064      -1.62343       1.41397      0.633569      0.209217     -0.897684      0.238735     0.0833960      0.157884    0.00649440    -0.0444185    -0.0185502       2.60797       3.62654       3.70135       3.71654       3.30775       2.98854       2.32054       1.95530       1.52149       1.06915      0.771667      0.496764      0.336077      0.182125      0.134717     0.0576106     0.0419563     0.0158971
  14  11 2305.6951    1.1057  0.9959  9.8679 -0.0046  0.0309   0.0293   0.0808    0.1486   0.0000   440.1361      -7.33379       9.60459      0.264160      -3.92956       3.28243       1.01230       1.99100     -0.253168      -1.19711       1.64773      -1.06480     -0.422928    -0.0396304      0.211466      0.101665     0.0431600     0.0342012       3.30317       4.29837       4.50711       4.29103       4.28467       3.50983       3.18564       2.43432       1.93195       1.41731      0.946043      0.703312      0.424280      0.269331      0.147706     0.0865306     0.0442451     0.0228989
  14  12 2446.7342    1.5328  0.9153 10.6109 -0.0057  0.0337   0.0432   0.0723    0.1380   0.0000   437.2917      -3.61525       20.2528       3.23511      -2.67304      -3.04675      0.485378      -2.93319     -0.523555       1.04454     -0.172888       1.45856     -0.107406      0.217411    -0.0318078     0.0531726     0.0387951     0.0218834       3.48634       4.79568       4.54139       5.12777       4.51645       3.85902       3.66408       2.29681       2.15617       1.55111       1.13931      0.649828      0.482933      0.274933      0.184259      0.100272     0.0492438     0.0252826
  14  13 2587.3137    1.9132  1.0114 11.0590 -0.0031  0.0330   0.0502   0.0785    0.1505   0.0000   434.1744      -4.46968       17.7357       15.5421      0.588462     -0.707345      -4.39963       2.62331      0.275107     -0.263778      -2.57369      -1.50231      0.768038      0.152286     -0.153237     -0.173591   -0.00776268     0.0216715       3.96175       4.86433       5.05877       5.28917       4.87457       4.00979       3.28409       2.90944       2.14415       1.46529       1.06076      0.722799      0.480069      0.258560      0.162836     0.0903272     0.0477640     0.0279803
  14  14 2728.2234    2.7248  0.9046 11.2173 -0.0032  0.0290   0.0724   0.0661    0.2134   0.0000   434.7518       1.26593       19.9857      0.628483     -0.571998       3.24217      -4.64145      -1.17051     -0.968322     -0.655850      0.586405     -0.568385      0.618016     -0.269639     -0.100178    -0.0447397     0.0263118   4.49450e-05       3.19031       4.06389       4.07087       4.38830       3.91571       3.38673       3.07861       2.17126       1.88343       1.29268       1.00100      0.594084      0.409940      0.258015      0.150239     0.0856383     0.0430981     0.0218074
  14  15 2869.2763    3.4236  0.8078 11.7896 -0.0055  0.0288   0.0994   0.0628    0.2089   0.0000   437.6021       3.83401       12.3205       5.90735      -7.73718       3.59607       1.24337       2.22926     -0.282166      0.754212     -0.105353      -1.14582     -0.524334     0.0391533     -0.151902      0.106083    -0.0367559    -0.0147591       3.77563       4.62857       4.90666       4.48853       4.06260       3.59379       3.28647       2.61184       1.95938       1.50614       1.00907      0.648025      0.393247      0.247914      0.140256     0.0710073     0.0393550     0.0184115
  14  16 3010.1328    3.8801  0.9013 11.8630  0.0006  0.0288   0.1038   0.0659    0.2329   0.0000   439.5168       6.27273       13.1159       5.67504      0.617996     -0.737764     -0.814767       5.91268       2.46727    -0.0730787      0.669662      0.678719     -0.147373     -0.304618     -0.198604    -0.0375386    0.00825980    -0.0376128       3.72526       4.55655       4.75341       4.70331       4.32796       3.56520       3.11954       2.67398       1.96719       1.42973      0.997548      0.633661      0.398508      0.243646      0.140263     0.0801522     0.0424117     0.0208298
  14  17 3150.5570    3.9851  1.1218 12.4832 -0.0078  0.0344   0.1022   0.0837    0.2045   0.0000   441.1588       6.55195       14.3208       9.57374       10.1423      -2.94018       2.60821       2.37404     -0.674875      -1.67884       1.23479       1.29448      0.251437     -0.106703    -0.0196863    -0.0376523    -0.0328662    -0.0208003       3.95884       4.74237       5.72418       4.96305       4.90919       4.27371       3.19236       2.95049       2.11957       1.49118       1.14456      0.694266      0.482932      0.295930      0.151500     0.0944131     0.0498085     0.0255442
  14  18 3290.8017    3.6033  1.5202 11.9125 -0.0014  0.0364   0.0773   0.0943    0.1529   0.0000   433.2929       2.42598       18.0615       6.43251       5.18848      -3.11323      -1.55201       3.07083       2.55208      -4.08888      -2.70667     -0.457093     -0.796025     -0.392891     -0.260839     0.0255376    -0.0195936   -0.00181659       4.07174       4.99055       5.38820       5.23021       4.89328       4.43028       3.64462       3.00850       2.34695       1.75804       1.24611      0.782949      0.526413      0.312280      0.198451      0.104284     0.0561602     0.0275060
  14  19 3431.3990    3.1400  2.2495 11.3953 -0.0014  0.0438   0.0555   0.1156    0.1103   0.0000   433.8053       2.43443       9.69488      -3.76573      -9.08031      -8.13798      0.550166      -5.89049       3.32197       2.53299       1.13112     -0.249439     -0.362873      0.153959      0.124949    -0.0177325     -0.124610    -0.0252925       5.32555       6.51381       6.76884       6.54289       5.96841       5.30899       4.81685       3.94642       2.97907       2.19660       1.56897      0.992105      0.644926      0.385398      0.221642      0.122000     0.0638603     0.0316053
  14  20 3572.1854    2.6405  2.8324 11.2969 -0.0001  0.0524   0.0432   0.1362    0.0837   0.0000   441.4264     -0.143951       1.94433      -11.9105      -7.30374      -1.23697      0.105000       4.24448      -4.19298     -0.832131       1.16353       1.05021       1.71342     -0.307518     -0.157781      0.103563    -0.0373338     0.0530023       6.06784       7.60713       7.83595       7.91144       7.56733       6.64962       5.38786       4.25468       3.34586       2.41401       1.75452       1.16092      0.777071      0.467054      0.278759      0.154248     0.0789951     0.0399651
  14  21 3712.9900    2.1166  4.6748 10.6185  0.0012  0.0716   0.0275   0.1819    0.0675   0.0000   432.5397      -2.49717       12.6764       16.3509       11.0311       8.66904      -7.53109      -4.88701       4.35956      -4.96741    -0.0418343     -0.255603      0.300475     -0.293265     0.0195921      0.322453     0.0436879     -0.108941       8.00551       9.99746       10.4776       10.7339       9.71251       8.41083       7.47347       5.99388       4.67192       3.49779       2.37760       1.61500       1.01950      0.628449      0.372776      0.208428      0.109502     0.0564261
  14  22 3853.9695    1.7916  6.4026 10.1751 -0.0016  0.0857   0.0205   0.2307    0.0629   0.0000   429.9440       26.6234       26.4226       2.18823      -12.1033       15.4261       5.07060      -11.9198     -0.778263      -3.50116       1.45852       1.53388      -1.36106     -0.379254      0.167494      0.230155      0.246903     0.0665078       9.69392       12.2397       12.9413       13.1569       12.0583       10.7571       8.88317       7.06998       5.45719       4.05353       2.89536       1.89494       1.24781      0.784349      0.454513      0.252044      0.137669     0.0657078
  14  23 3995.2791    1.5024  8.3382  9.8129 -0.0004  0.1037   0.0162   0.2888    0.0624   0.0000   454.8549      -14.3832       11.3052       9.28127       23.8590       5.44718       4.42763      -2.30053       7.55491       7.38736      -1.36265      -1.94459      -1.28894       1.27066     -0.433869     0.0723540     -0.199024    -0.0270173       11.8539       15.0745       15.8193       16.0827       14.4392       13.1154       10.7149       8.77044       6.81647       4.89902       3.51554       2.33105       1.52136      0.935433      0.534497      0.307668      0.158790     0.0808954
  14  24 4136.7266    1.2586  9.7026  9.6673 -0.0011  0.1232   0.0135   0.3369    0.0570   0.0000   444.0696       17.6617       34.1081      -8.61353       3.23531      -3.10947       7.63002      -1.88064       20.4935      0.752565       4.51023      -1.75875     -0.669556       1.76224     -0.286260      0.396538    0.00296015    -0.0404211       13.6637       17.7091       18.5419       18.2908       16.9194       15.1946       12.9010       10.5099       8.08257       6.01446       4.22981       2.84471       1.79895       1.12954      0.656878      0.370188      0.185174     0.0937457
  14  27 4561.5781    0.7592 17.6036  9.3793 -0.0003  0.2508   0.0077   0.6657    0.0382   0.0000   436.0346       72.8810      -2.01239      -39.6432       38.0061       52.1185       11.6219      -13.5712       21.9883       18.4265     -0.481016      -7.00417       1.50019       3.20194     -0.267566      0.545818      0.350180      0.343259       26.3261       35.1471       36.4089       36.7521       33.9947       30.8374       25.5641       21.2501       15.9513       12.3536       8.55607       5.89066       3.80449       2.38689       1.37584      0.777160      0.394928      0.197434
  15   7 1753.7777    0.3265  0.2218  9.1459 -0.0073  0.0232   0.0198   0.0325    0.0489   0.0000   435.2451      -1.35673       10.9125      -1.15719     0.0309761      0.478054       1.79234       2.36398     -0.743438     -0.512970       1.31973    -0.0116413     -0.358326    -0.0313365     0.0699267    -0.0470456     0.0364536   -0.00382378       2.52002       2.66746       3.20151       3.67916       3.18947       2.21932       2.55181       2.03827       1.19559       1.00195      0.798897      0.539507      0.370879      0.240685      0.117051     0.0989576     0.0439322     0.0269803
  15   9 2049.6129    0.6350  0.5484  9.3964 -0.0058  0.0223   0.0212   0.0550    0.0932   0.0000   435.3800       1.13746       16.6783      0.320904      -4.40564     -0.436763      -1.69121      -2.86227      -1.79464       1.13294    0.00193949      0.747399     -0.368711    -0.0529576    -0.0915829    -0.0569279    -0.0273991    0.00659588       2.16708       2.75411       3.01809       2.90055       2.80280       2.59997       2.17931       1.86032       1.48615       1.17478      0.833705      0.524228      0.420741      0.271429      0.135758     0.0859563     0.0557534     0.0279766
  15  10 2195.8101    0.8735  0.7609  9.8009 -0.0034  0.0300   0.0265   0.0651    0.1173   0.0000   439.5104       1.88203       9.61874       4.77909      -1.04437       4.40762       1.28995      -1.29353      0.537114      -2.74528      0.226838    0.00302648     -0.310667     -0.113857    -0.0905464     0.0135800    -0.0168543     0.0203762       2.96290       3.81646       3.76030       3.96210       3.77215       3.24703       2.97728       2.24698       1.85383       1.35495       1.01124      0.719721      0.466084      0.299284      0.183652      0.108857     0.0612867     0.0288375
  15  11 2339.5578    1.1946  0.9017  9.9684 -0.0009  0.0278   0.0305   0.0659    0.1405   0.0000   438.5900     0.0146628       8.41565      0.264677     -0.893748       4.63879      -2.04549      -2.14760       1.30272     -0.538995      0.492519     -0.678507    -0.0431702      0.154584     0.0257487    -0.0347178    -0.0640743     0.0242775       3.23935       3.86953       4.31334       4.23035       4.03133       3.45071       2.96811       2.42120       1.87379       1.46615       1.03856      0.678910      0.449024      0.290121      0.179442      0.108747     0.0606315     0.0321842
  15  12 2481.0017    1.7414  0.9702 10.4869 -0.0040  0.0270   0.0454   0.0753    0.1663   0.0000   443.0751       1.34574       11.7296       2.23499       5.68107       1.78272       3.34629    -0.0427933       2.07693     -0.941716       1.76759     -0.107417     -0.267279     -0.311675    -0.0994991     -0.117429     0.0168604     0.0352434       3.14677       4.07485       4.23506       4.25722       3.97393       3.54074       2.96324       2.44777       1.78923       1.36599      0.958700      0.694545      0.490735      0.287717      0.179785      0.101189     0.0563512     0.0288603
  15  13 2622.3237    2.1244  1.0204 10.7768 -0.0024  0.0311   0.0522   0.0722    0.1791   0.0000   436.1495      -2.62965       12.9386       4.55926       3.33915       9.43335      -1.18067      -2.41663      0.950381      -3.61758      -2.67645      0.216771     0.0284091     -0.319564     -0.115439      0.120807    -0.0209784    -0.0147788       3.50786       3.86688       4.23711       4.47849       4.15599       3.55953       2.81603       2.57985       2.13094       1.49450       1.06054      0.726615      0.520388      0.329705      0.186506      0.106281     0.0644704     0.0354084
  15  14 2764.1538    2.6995  0.8951 11.7047 -0.0020  0.0271   0.0725   0.0693    0.1595   0.0000   438.3815       8.29227       10.6336       5.45626       1.25597       2.96844     -0.648786      -3.14646     -0.517044       1.54262      -1.20133      0.781949     -0.633016    -0.0682659     -0.245204  -0.000191239    -0.0105732     0.0471591       3.22907       3.88406       3.93796       4.08841       3.74581       3.34619       2.95292       2.46568       1.92025       1.45735       1.06318      0.721374      0.455053      0.285263      0.180112      0.109797     0.0586593     0.0289428
  15  15 2905.7556    3.5574  0.7451 11.8432 -0.0017  0.0227   0.1008   0.0578    0.1860   0.0000   439.0537       1.78930       15.0511       8.34678      -4.30324      -2.67043      -3.76514       2.60762       1.57896      -1.07216     -0.823703     -0.719581     0.0871451     -0.648641    -0.0650348    0.00957861   -0.00857198    0.00403370       2.47917       3.02950       3.25253       3.24322       3.10106       2.75989       2.27542       1.94640       1.48693       1.15089      0.829517      0.557969      0.369487      0.242206      0.154790     0.0824325     0.0513572     0.0263773
  15  16 3047.1204    4.0519  0.9425 11.2422 -0.0006  0.0262   0.1051   0.0674    0.4462   0.0000   435.3490       10.5804       9.24853       4.61613       2.76413      0.158224      -3.47504       2.89149       2.76055      -1.71271      0.266357      0.720721       1.31784      0.279730     -0.276459     0.0508088   -0.00707803    -0.0500262       3.15853       3.97919       4.10091       3.96754       3.72236       3.44221       2.96782       2.40920       1.80920       1.33304      0.999877      0.708059      0.471048      0.302800      0.173577     0.0986509     0.0519522     0.0270223
  15  17 3188.0162    4.0944  1.0015 12.3423 -0.0066  0.0297   0.1031   0.0686    0.2144   0.0000   439.8963       8.83662       14.5496       8.25933      0.798294       1.15234       2.76245       4.61903       2.88169     -0.133111      0.442503    -0.0355740      0.178116      0.543009     -0.137682    -0.0574571      0.120799    -0.0219258       3.40579       3.81674       4.04291       4.19601       3.99267       3.70602       3.00246       2.44556       1.91322       1.44740       1.07731      0.762033      0.509215      0.325527      0.207397      0.126794     0.0680439     0.0343866
  15  18 3328.8056    3.5941  1.5941 12.0437  0.0036  0.0374   0.0745   0.0953    0.1514   0.0000   442.4620       5.06332       16.0117       8.01640      -10.5924       6.40386     -0.913243      -6.16326       2.19764     -0.627863      0.432071     -0.610870      0.655203      0.200856     -0.415840    -0.0449328     0.0504582    -0.0107544       4.17059       5.28774       5.43482       5.45417       5.39354       4.67828       3.81374       3.17212       2.47107       1.89519       1.35299      0.914540      0.629496      0.407414      0.245834      0.144466     0.0805987     0.0436696
  15  19 3469.9398    3.0236  2.4166 11.5108 -0.0037  0.0468   0.0516   0.1169    0.1089   0.0000   438.5168       6.02408       14.3517       4.88854     -0.860505      -14.1305      -2.68651       1.43422      0.938760      -2.29593     -0.897910     -0.575274      -1.06334     -0.338064     -0.131331    -0.0471903    -0.0780953     0.0127674       5.00443       6.34252       6.77620       6.73725       6.50286       5.57169       4.95310       3.92260       3.09205       2.26250       1.74218       1.20326      0.773968      0.494085      0.313282      0.191696     0.0988728     0.0512299
  15  20 3611.1923    2.4589  3.5953 10.9625 -0.0028  0.0576   0.0352   0.1520    0.0811   0.0000   435.1624       3.70083       9.08634       1.16799       3.33677      -13.5445     -0.612091      -5.26934       1.06727       5.39322       4.07360      -1.12977       1.03075      0.140279     0.0477523    -0.0160566      0.109439     0.0182807       6.16521       7.63124       8.15775       8.42242       7.36858       6.95568       6.01149       4.87377       3.85852       2.92817       2.09302       1.45161      0.984742      0.622876      0.365024      0.226055      0.120062     0.0635071
  15  21 3752.6268    2.0987  5.1040 10.3778 -0.0007  0.0695   0.0251   0.1888    0.0722   0.0000   443.1176      -23.7726       13.8403       22.1037       4.79301      -22.7752       5.01687       4.65227      -6.73777       1.15019       1.77759      -1.20580     -0.453477     -0.245829      0.114141      0.255755     0.0123837     -0.128580       7.33301       9.08181       9.66310       9.69945       9.22450       8.37958       6.89022       5.84235       4.67653       3.50041       2.53574       1.76133       1.17802      0.746657      0.463113      0.274528      0.152187     0.0816203
  15  22 3894.1306    1.7695  6.5663 10.1436  0.0000  0.0839   0.0196   0.2293    0.0609   0.0000   424.7390       12.9192       35.8425      -19.6794      -17.1810       20.3058      -3.14642      -16.3308      0.419969       1.58726     0.0929463      -3.61874     -0.160859       2.14267      0.160833    -0.0978376     -0.164625     0.0947837       8.91728       11.4208       11.8187       12.0336       11.3983       10.1023       8.76337       7.19157       5.57292       4.29212       3.04321       2.17559       1.45732      0.926685      0.568828      0.319924      0.184501     0.0956720
  15  23 4035.6727    1.4331  8.6291  9.9203 -0.0023  0.1058   0.0153   0.3006    0.0541   0.0000   414.0428       15.9232      -9.81612       24.4867      -22.2244      -10.5075       15.2428      -3.98785      -9.42616       8.88402       1.68278      -8.15433     -0.616366     0.0483028      -1.13216     -0.325700    0.00302321      0.209166       10.7479       13.8243       14.4604       14.6330       13.7170       12.4833       10.8492       8.78250       7.20587       5.29022       3.95322       2.72960       1.80301       1.18173      0.702864      0.419351      0.227406      0.122805
  15  25 4319.3576    1.0512 13.9246  9.5545 -0.0001  0.1669   0.0102   0.4747    0.0465   0.0000   458.3185       12.1495      -7.68954       18.9753      -7.90160       2.98740    -0.0263085      -10.7772      -11.5002      -6.69507      -3.63637      -3.41376       4.70753       4.08576     -0.170444      -1.16368    -0.0181629     0.0130472       17.4179       22.2464       23.3832       23.7930       22.1023       20.2131       16.9096       14.3235       11.4375       8.45956       6.25627       4.37742       2.90278       1.87163       1.14049      0.674881      0.369143      0.196189
  15  26 4461.6303    0.8387 16.0297  9.4939 -0.0018  0.2141   0.0082   0.5779    0.0400   0.0000   445.2684      -59.1654      -12.8231       37.3600       2.76074      -27.3626      -15.1730       28.4652       27.3240       22.9638       3.76356       1.62343      -1.38740      -1.10248       2.19078      0.707829     0.0645230   -0.00972023       21.6936       28.2368       30.1622       30.1038       28.7949       25.2532       22.2444       17.8084       14.4948       10.8232       7.95036       5.66122       3.67857       2.40667       1.50901      0.879588      0.479796      0.254347
  16   8 1933.1155    0.5162  0.5226  9.1698 -0.0036  0.0239   0.0179   0.0519    0.0746   0.0000   439.0228     0.0439670       11.2383       1.91821       1.46063       5.88603      -1.51577      0.679647   -0.00583072      0.410840     -0.436879      0.281615      0.953822     -0.177346    0.00279559     0.0167644   -0.00929528    -0.0222000       2.09665       2.90011       2.79505       3.28963       2.79706       2.91463       2.09585       1.90341       1.48966       1.20308      0.799346      0.652884      0.408489      0.281286      0.172463      0.119946     0.0655399     0.0381534
  16   9 2081.6108    0.7126  0.6267  9.2757 -0.0035  0.0238   0.0227   0.0529    0.1030   0.0000   443.4575      0.133279       9.88413       6.39927      -4.50488       4.92852      -2.11479     -0.971197     -0.605182       1.88343       1.02760      0.741826      0.539392     -0.654671      0.266687    -0.0980073    0.00772212   -0.00822680       2.46587       2.96072       3.05627       3.23222       2.95368       2.94782       2.45468       1.85220       1.43628       1.21142      0.922197      0.668514      0.436132      0.293292      0.186341      0.125740     0.0745639     0.0389431
  16  10 2228.3925    0.9230  0.8061  9.9740 -0.0050  0.0301   0.0264   0.0686    0.1077   0.0000   433.8942       2.86754       9.76706      -2.69838      -2.04343     -0.584355       1.08820      -2.91262       3.06931       2.30963      0.235886     -0.120438      0.456889      0.243903    -0.0517801     0.0284467     0.0266041    -0.0363884       3.73362       4.71716       5.21183       5.18524       4.78500       4.37632       3.72132       2.81059       1.99164       1.53103       1.11197      0.804738      0.568002      0.391487      0.243175      0.151228     0.0785505     0.0406109
  16  11 2372.5442    1.2749  1.0140 10.3521 -0.0052  0.0309   0.0318   0.0728    0.1257   0.0000   437.1085       3.49453       11.1079       2.41776      0.989502       6.68316      -3.30834      -1.72673     -0.271756      0.688083      -2.62195       1.47942    -0.0778848      0.837842    -0.0479725      0.171428     0.0444215    -0.0135487       2.91566       3.95263       3.89263       4.15545       3.99760       3.71605       3.08739       2.65188       2.02484       1.56374       1.08548      0.837676      0.632960      0.407181      0.242599      0.154726     0.0849945     0.0474802
  16  12 2514.7930    1.8547  0.9222 10.4584 -0.0032  0.0264   0.0449   0.0624    0.1644   0.0000   437.7303      0.994697       8.52224       2.34914      -2.32717      -4.23893      -2.34158    -0.0187692      0.757540       1.98231    -0.0383072     -0.192295      0.995578      0.220717     0.0562790    -0.0194916     -0.177094     0.0568055       2.65105       3.24280       3.63258       3.54877       3.23774       3.03888       2.65550       2.17962       1.86014       1.39089       1.01471      0.737923      0.497665      0.317511      0.202762      0.126240     0.0695990     0.0415676
  16  13 2656.9243    2.2617  0.9169 11.3093 -0.0033  0.0287   0.0575   0.0651    0.1417   0.0000   434.6454       2.07796       9.65387       6.99203       5.47024      -4.07250      -5.74736       2.28520     -0.874914       2.63417      0.447580      0.195525     -0.138031     -0.692256     -0.400959    0.00831899    -0.0890499    -0.0152912       3.21896       4.23696       4.58932       4.70099       4.40589       3.92558       3.18583       2.53604       1.90533       1.44593       1.08822      0.747555      0.519367      0.341386      0.222728      0.135411     0.0796012     0.0441346
  16  14 2799.5101    3.0394  0.8388 11.5354 -0.0030  0.0244   0.0773   0.0596    0.1612   0.0000   441.7696      -1.61850       9.80611       3.37108      -1.84397      0.667013       4.24998     -0.178533      0.193986      0.468850     -0.320462     -0.513382     -0.732012      0.391977    -0.0564753    -0.0367807   -0.00747899    -0.0477106       2.35875       3.10320       3.03843       3.37635       2.99145       2.84760       2.42792       2.07980       1.68510       1.25190      0.938764      0.656604      0.485906      0.318616      0.184032      0.118407     0.0675723     0.0382100
  16  15 2941.8021    3.4515  0.8981 11.9943 -0.0050  0.0270   0.0876   0.0620    0.1771   0.0000   434.3061       3.35692       12.6478       1.47858      -7.71997       2.28756      0.742984      -3.59110     -0.916406     -0.834042       1.32798      0.129716     -0.126239      0.385184     -0.231821     -0.106570    -0.0491313     0.0350739       2.79264       3.56735       3.87282       3.74159       3.27953       3.33114       2.93490       2.29099       1.88535       1.44177       1.02452      0.751153      0.536274      0.357281      0.210413      0.129503     0.0707598     0.0388787
  16  16 3083.4844    3.9860  0.9311 12.2644 -0.0018  0.0253   0.0999   0.0707    0.1837   0.0000   437.9332       6.40710       11.7084       4.85575      -2.73665      -1.70864       2.01979      0.411487      0.919908      0.119606      0.409151     -0.360020      0.973946    -0.0566358     0.0551932     0.0700937     0.0286452     0.0127526       2.53942       3.28201       3.34592       3.35214       2.93774       2.95902       2.46760       2.26378       1.77933       1.38074       1.02945      0.709065      0.510333      0.315331      0.200953      0.117743     0.0672728     0.0380109
  16  17 3224.9774    4.0394  1.3510 11.5065  0.0034  0.0316   0.0859   0.0827    0.2629   0.0000   435.4236       7.86906       10.8108       6.86094       11.1703      -2.45713     -0.277679     -0.209079       2.15987      -1.32982       1.60402     0.0564251     -0.682804      0.154497      0.120111     -0.139025    0.00198120     0.0402527       3.21224       4.15841       4.45958       4.72793       4.24024       3.78537       3.33686       2.68980       2.06144       1.56241       1.17983      0.824998      0.579289      0.380561      0.242433      0.145785     0.0858253     0.0463998
  16  18 3366.3770    3.4197  1.8092 11.8560 -0.0020  0.0392   0.0677   0.0988    0.1476   0.0000   435.5124       9.51073       22.2794       16.4884      -2.11147       1.18921      -4.49840      -4.18379       4.16139       1.40632       3.98371      -2.00679      0.202075     -0.158711     -0.341290     -0.171066     0.0980299    0.00644739       4.22056       5.11144       5.64485       5.69212       5.27813       5.06613       4.09005       3.23536       2.71891       2.10659       1.56098       1.06924      0.722683      0.497042      0.312736      0.190370      0.117845     0.0647371
  16  19 3507.9141    2.9447  2.6852 11.1395 -0.0009  0.0475   0.0455   0.1206    0.1194   0.0000   438.0671       8.89175       10.5933       3.38300      -8.64032       6.71581      -4.72182      -2.57225      -3.29792      -2.48795     -0.224067     -0.501533      0.594224      0.213660    -0.0358405     -0.235448    -0.0115676    -0.0404902       4.91228       6.02234       6.37767       6.54902       6.22482       5.76439       4.95722       3.96604       3.23930       2.42339       1.84053       1.30938      0.930188      0.610347      0.390928      0.234584      0.140885     0.0759068
  16  20 3649.7931    2.3893  3.8901 10.6780 -0.0034  0.0590   0.0325   0.1582    0.0924   0.0000   431.2794       25.2293       6.17689      -3.66129       2.51013      -15.1557      -3.90284      -1.63836       2.08853      -6.39229       1.92856      0.893301      -2.55779      -1.12356      0.861525      0.106049     0.0383230     -0.189445       5.89975       7.80014       7.97755       8.16973       7.74805       7.02537       6.03649       4.95799       4.13741       3.13424       2.38795       1.60846       1.12936      0.739842      0.465802      0.282110      0.163558     0.0938454
  16  22 3933.4004    1.6244  7.1774  9.9932  0.0001  0.0872   0.0170   0.2409    0.0573   0.0000   435.2337      -7.47407       15.6831       5.29955      -29.4689       7.65404       13.7942      0.673984      -1.00062       3.40596      -1.75449       2.60994       1.81102      0.592545     -0.662454     -0.224432    -0.0422632    -0.0325865       8.82418       11.1404       11.9799       12.0287       11.4631       10.3007       9.03428       7.55298       6.08875       4.72654       3.43996       2.49179       1.71545       1.11355      0.711954      0.433061      0.249616      0.140194
  16  23 4075.5555    1.4178  9.2737  9.7242  0.0003  0.1066   0.0139   0.2969    0.0547   0.0000   450.2983       2.62289       24.1564      -11.4070       38.8931       10.9202     -0.132727   -0.00143480       3.70521     0.0253112     -0.894773       2.33921       1.55926      0.972314       1.49706    -0.0249741      0.364580      0.303585       10.5118       13.2636       14.4923       14.2467       13.5777       12.5837       10.8994       9.13822       7.37987       5.63246       4.22625       3.06397       2.05858       1.40070      0.889618      0.527983      0.303520      0.173808
  16  24 4217.4331    1.1421 11.3417  9.6048 -0.0006  0.1335   0.0112   0.3787    0.0484   0.0000   442.9479       22.1474       8.61157      -16.5916       10.8366      -15.3824      -6.29009       16.9947      -2.43958      -7.37291       10.2632       2.78293       3.19647      -3.57468      0.422958     -0.259401      0.301852     -0.256100       13.3112       16.3876       18.0523       17.7587       17.0528       15.8538       13.5785       11.3925       9.24232       7.22923       5.27477       3.87705       2.62844       1.77513       1.10081      0.690693      0.395267      0.218898
  16  25 4360.1662    0.9518 14.4689  9.5651 -0.0007  0.1854   0.0092   0.5008    0.0418   0.0000   424.7435       25.0762      -14.7325       51.0550       43.1439      -32.2122      -47.5462       16.4551       5.92099      -4.05640       11.7423       12.8965      -6.86041      -1.66496       3.56070     -0.507786      0.243504      0.293426       17.9170       23.1564       24.3904       24.8441       24.1148       21.9556       18.9058       15.6698       12.5553       9.93083       7.27993       5.32049       3.65743       2.49224       1.57902      0.945378      0.554696      0.311953
  17   7 1811.9548    0.3817  0.3719  9.0821 -0.0045  0.0290   0.0159   0.0422    0.0572   0.0000   437.8310    -0.0180363       13.7967      -1.67383      -1.57401      0.652011    -0.0163745      0.965846       1.90919    -0.0602217      -1.24465     -0.248226     -0.269887     -0.205568     0.0199233     -0.112135     -0.166140     0.0226495       2.46002       2.51639       3.87585       2.97550       3.16503       3.38252       2.01205       1.99407       2.02340       1.07746      0.969566      0.712689      0.412251      0.350778      0.233671      0.115431     0.0975462     0.0476833
  17   8 1963.2983    0.5346  0.4144  9.2703 -0.0044  0.0191   0.0200   0.0426    0.0674   0.0000   439.1644       4.15412       17.0861      -1.63008      -1.43652      0.235513      -1.30477      -2.73432       1.28055      0.759873      0.272742      0.815813      0.112056     -0.128425      0.257602     0.0929141  -0.000141201     0.0114915       1.82773       2.14088       2.38567       2.40448       2.30419       2.21397       1.83048       1.62169       1.25550      0.983600      0.765117      0.556670      0.408774      0.283132      0.181936      0.112980     0.0710313     0.0389012
  17   9 2112.9813    0.7790  0.6269  9.4188 -0.0099  0.0224   0.0236   0.0524    0.0994   0.0000   439.4945      -3.80783       9.88875       7.84209      -1.94871       1.25063       1.89704      0.352710       2.27639     -0.411920     -0.170205      0.228600     -0.677936      0.246058      0.473312     -0.248568     0.0459124    -0.0245346       2.05192       2.43680       2.71143       2.69746       2.65783       2.42391       2.09874       1.80929       1.56828       1.11495      0.925916      0.648432      0.451005      0.325067      0.207152      0.132180     0.0755498     0.0482138
  17  10 2260.2460    1.0059  0.8914  9.7671 -0.0019  0.0259   0.0253   0.0674    0.1194   0.0000   435.2126      0.838957       8.93489      -2.78800      -2.03810      -1.65498       2.20005       2.20558     -0.760622      -1.21755     0.0287794     -0.106999     -0.244529     -0.105248      0.215988      0.137057    -0.0572639   -0.00286412       2.54789       3.31922       3.31009       3.42859       3.39164       3.20014       2.81075       2.30166       1.81310       1.35519      0.984446      0.752143      0.613480      0.422660      0.276385      0.162561     0.0970230     0.0555464
  17  11 2405.0054    1.3893  0.9114 10.4787 -0.0042  0.0263   0.0350   0.0664    0.1334   0.0000   435.5670      -4.33292       11.4223      -1.29788      0.842408       3.35614      -1.23533      -3.00547       3.57871       3.02303      0.483321      -2.14318     -0.207866      0.744584      0.229986    -0.0255886    -0.0227190     0.0397222       2.69803       3.27610       3.61665       3.70934       3.46772       3.07053       2.75359       2.31379       1.93841       1.49544       1.06504      0.833634      0.559327      0.376325      0.247280      0.151934     0.0940370     0.0526166
  17  12 2548.0944    1.8409  1.0515 10.8442 -0.0019  0.0298   0.0429   0.0749    0.1409   0.0000   440.7976      -2.42864       15.0641       4.54558      -1.73446       2.90500       1.49200       2.16969     -0.361492       2.19008       2.03960      0.610385     -0.543896     -0.313657      0.192449     0.0609646     0.0427541    -0.0803747       2.67281       3.19762       3.72643       3.87566       3.44980       3.09937       2.93514       2.41165       1.84352       1.63857       1.16071      0.866034      0.564405      0.448893      0.253394      0.169120      0.101937     0.0582768
  17  13 2691.0600    2.4185  0.9287 11.3243 -0.0003  0.0259   0.0603   0.0686    0.1379   0.0000   438.4197      -1.57786       9.53639       1.79242       2.33449      -1.57252      -3.23191       3.41148       3.41314     -0.882046     -0.700088     -0.773570     -0.564597      0.344164      0.212953      0.190060      0.145845      0.123838       2.75539       3.25470       3.27826       3.30468       3.44206       3.19090       2.86447       2.31442       1.88495       1.31503       1.02360      0.810616      0.609994      0.434740      0.286396      0.175012     0.0978255     0.0583578
  17  14 2834.3358    3.0323  0.8871 11.7478 -0.0092  0.0261   0.0742   0.0616    0.1612   0.0000   436.2870       4.44249       4.62891       3.78291      -3.27472      -2.33293       3.31866      -1.01609      -2.81324      0.397042      -1.15590      -1.82556     -0.432291     -0.681997     -0.138524    -0.0741656    -0.0397958    0.00606631       2.40855       3.26639       3.46587       3.55537       3.38927       3.11586       2.73899       2.12527       1.78528       1.34805       1.07648      0.742925      0.537876      0.360714      0.234064      0.151160     0.0930765     0.0541856
  17  15 2977.1859    3.7371  0.8538 12.3521 -0.0026  0.0275   0.0953   0.0647    0.1360   0.0000   437.8918       1.13641       13.0382     -0.829111      -6.27639      -2.68143     0.0802182     -0.831031      -1.38340     -0.445300      -1.03213     -0.428247     -0.149499     -0.251747     -0.118581     0.0678541     -0.130447    -0.0337556       3.30769       4.45611       5.09143       5.12962       4.88981       4.20824       3.36590       2.56163       2.00460       1.47280       1.07373      0.715944      0.495297      0.335966      0.222231      0.142306     0.0847283     0.0495940
  17  16 3119.4014    3.7901  0.9996 12.6104 -0.0025  0.0281   0.0916   0.0702    0.1454   0.0000   437.6116       6.06331       7.32261      -3.63792       1.52790       4.36955      -5.78448     -0.221578      0.461317      0.215153      0.391411      0.456649       1.05651     -0.513075    -0.0924289    0.00538914    0.00828882     0.0275745       2.65173       3.22566       3.69235       3.48542       3.33358       3.09980       2.76414       2.37103       1.95237       1.60653       1.20458      0.827170      0.591689      0.421310      0.265170      0.159448     0.0948099     0.0582438
  17  17 3261.3796    3.7661  1.3352 12.2638 -0.0097  0.0330   0.0798   0.0827    0.1637   0.0000   432.9642       7.65251       13.5051       4.01251     -0.485261       8.56006      -1.61971      -2.17238       3.94635      -2.14647      -2.16577       1.88328       1.63772     -0.255341     -0.446651     -0.261779     0.0150696     0.0383516       3.29412       4.47663       4.77230       4.79553       4.57697       4.10154       3.53994       2.93172       2.27710       1.80663       1.39863      0.968458      0.690145      0.464977      0.292949      0.195399      0.114609     0.0693535
  17  18 3403.3270    3.2479  1.9049 11.8967  0.0005  0.0392   0.0599   0.1034    0.1252   0.0000   433.3976       9.78092       15.4503       2.63794      -4.07284       3.99720      0.851118       1.02541       4.09065      -1.20149      -1.18191     -0.750487      0.789872      0.132191     -0.452680     0.0803211      0.102712     -0.125807       3.59284       4.63776       4.84900       4.89737       4.87257       4.38004       3.97616       3.30628       2.59060       2.04255       1.60784       1.14427      0.850693      0.571635      0.377544      0.238769      0.144632     0.0836463
  17  19 3545.5286    2.7331  3.0846 10.9964 -0.0015  0.0514   0.0396   0.1257    0.1086   0.0000   433.7709       10.6448       21.4745      -7.48469      -4.19123       5.16206      -4.11536     0.0354888       5.33507      -2.64611       3.24579      -3.03065     -0.288380       1.77456   0.000469133     -0.209992      0.114011      0.194089       4.81188       6.20335       6.40070       6.49361       6.28661       5.71995       5.23590       4.33750       3.61129       2.88219       2.17761       1.57246       1.11640      0.774773      0.505653      0.306001      0.184723      0.107973
  17  20 3687.7089    2.2804  4.6075 10.2685 -0.0018  0.0619   0.0264   0.1601    0.0898   0.0000   445.8890      -1.82851       16.9397       21.1462      -14.1754      -1.43615       12.1474      0.567975      -5.82744       3.91410       1.30218      -1.81801      -1.62465     -0.204375     -0.160096     -0.205335     0.0425344      0.287219       5.82376       7.47789       8.03044       8.14940       7.87796       7.19801       6.28147       5.31329       4.30080       3.37145       2.60252       1.86852       1.34421      0.873814      0.591777      0.374884      0.224917      0.131215
  17  21 3829.9222    1.8542  6.1374 10.1492 -0.0006  0.0753   0.0200   0.2126    0.0633   0.0000   429.6196       25.7698      -8.98826       10.2060       19.3560       13.6321      -18.5180      -1.92798       3.29854      0.466003     -0.536836     -0.642157   -0.00162408      -1.23384     -0.333080     0.0257775      0.979492     -0.208137       7.12101       9.01243       9.60463       9.72327       9.31172       8.51699       7.74652       6.49760       5.31601       4.19624       3.11828       2.34596       1.65019       1.13988      0.736429      0.460075      0.277484      0.159981
  17  22 3972.4701    1.6072  7.7715  9.9116 -0.0005  0.0900   0.0160   0.2495    0.0557   0.0000   437.7963       3.75517       19.7655       9.11446       6.25805       10.8926      -11.9104      -7.77683       1.88585      -7.53209      -2.51026     -0.201509      -1.74320      -2.09464     -0.931077     -0.111243     -0.304128     -0.300297       8.33856       10.4672       11.4152       11.5496       11.1622       10.1531       8.94771       7.66063       6.23068       4.96281       3.71757       2.76003       1.97140       1.29501      0.852405      0.556246      0.336033      0.191215
  17  23 4114.8309    1.2856 10.3607  9.7088 -0.0015  0.1165   0.0121   0.3272    0.0486   0.0000   446.6731      -11.6362       33.1258      -7.07009      -26.9262       5.75632       2.32114       2.78776       8.92902      -7.38352      -6.80987      -6.13019      -1.89090      -1.76135      0.626618    -0.0172716     -0.520523    0.00314702       10.7378       13.8035       14.6714       15.0834       14.6041       13.0824       11.7218       9.83852       8.23671       6.39885       4.99381       3.54607       2.53726       1.68624       1.12165      0.716693      0.426770      0.254362
  17  25 4400.2530    0.9208 14.5651  9.5652 -0.0005  0.1810   0.0087   0.4950    0.0393   0.0000   415.3329      -24.5110       20.9679       50.3422       38.4571      -47.8679      -8.72721       34.7500      -2.71027      -15.3737      -7.17390      -1.35129       1.49035      0.487165       1.00695    -0.0374948     -0.617788      0.579510       16.0920       20.9222       22.6195       22.3222       22.0714       20.2654       18.1729       15.3355       12.4397       9.96745       7.63437       5.61811       4.02139       2.74791       1.77603       1.14257      0.688152      0.392023
  17  26 4542.4005    0.7485 17.5222  9.4965 -0.0018  0.2375   0.0070   0.6219    0.0327   0.0000   413.4007       28.1632       13.7142      -94.7489       21.3920       46.1112       7.73536      -43.6932       44.6860       3.41805      -5.43024      -6.57120       2.10832       4.59958      0.963539      -2.16124    -0.0218428     -0.761679       21.5954       27.1230       29.8247       30.4499       29.1653       26.8761       23.6343       19.9193       16.7034       12.9988       9.83168       7.37679       5.24952       3.60934       2.39906       1.51672      0.907333      0.536731
  18   7 1839.9369    0.4175  0.4305  9.1177 -0.0092  0.0229   0.0157   0.0454    0.0611   0.0000   441.9688      -1.32162       15.9671       3.82558      -2.24384      -2.26840      -3.36508       1.04565     -0.462043      0.840891       1.66091     -0.321255     -0.234484     -0.323453      0.260370     0.0396160     0.0458090     0.0152735       2.49442       2.87697       2.71561       2.58864       2.69511       2.89284       2.80286       2.12733       1.58876       1.24929       1.06505      0.808537      0.630200      0.428779      0.270697      0.184245      0.113172     0.0736375
  18   9 2143.6826    0.7815  0.7521  9.3963 -0.0024  0.0229   0.0202   0.0576    0.1043   0.0000   444.8209       2.55025       12.1498       2.20321      0.450446       2.38143      0.159680       2.14172       1.39960     -0.691288      -1.06343     -0.503277     0.0903222      0.113353     -0.299761     -0.187020    -0.0495794     0.0158613       2.10983       2.67669       2.91498       2.85716       2.85914       2.70640       2.43046       1.99374       1.75075       1.32895       1.01827      0.753469      0.554953      0.408815      0.259893      0.169631      0.111344     0.0639236
  18  10 2291.6003    1.1311  0.8788 10.0104 -0.0031  0.0262   0.0283   0.0631    0.1364   0.0000   443.7289     -0.801001       16.5694      -3.31087      -3.00443       2.58055      0.942294     -0.150518       1.50619     -0.492484      -1.24686     -0.241345      0.577487     0.0339853      0.127661     0.0621786     0.0699736     -0.148990       2.30900       2.93048       2.99635       3.03994       2.89620       2.70269       2.49807       2.23425       1.80781       1.47489       1.12302      0.873427      0.607380      0.433708      0.294799      0.182869      0.117566     0.0716893
  18  11 2436.8648    1.5494  1.0060 10.3751 -0.0019  0.0268   0.0366   0.0693    0.1502   0.0000   436.4174      -4.26818       11.6928       10.2299      -4.16480      -1.24594      -4.79215       2.34019       3.06288    -0.0127611      0.688708      0.652081      0.133534      0.768363      0.342035    -0.0108721     -0.151145     0.0614250       2.38406       3.09535       3.36297       3.57937       3.44128       3.07038       2.60017       2.33883       1.84136       1.46681       1.03664      0.864114      0.573353      0.430462      0.279266      0.192176      0.110559     0.0715199
  18  12 2580.8236    2.0141  0.9538 10.8802 -0.0050  0.0283   0.0478   0.0643    0.1612   0.0000   437.8400       2.96200       21.0115       3.68484       1.59029      0.284825     -0.900011     -0.578310       2.28425       1.38948     -0.308937     -0.543379       1.77599     0.0966565     -0.277664    -0.0152401    -0.0907960      0.179392       2.67729       3.49227       3.69286       3.51828       3.34627       3.10067       2.98398       2.45914       2.16981       1.63852       1.26274      0.929925      0.700299      0.476283      0.310804      0.210060      0.121237     0.0726467
  18  13 2724.7681    2.5271  0.8401 11.8282 -0.0047  0.0235   0.0640   0.0621    0.1177   0.0000   436.2545      -2.01256       15.3609       3.74029      -2.43420     -0.988994      -1.35149       2.92193      -1.96808      -1.17224     0.0367841      -1.10325      0.139025     -0.409040     -0.559371     0.0863778    -0.0751937   -0.00596701       2.28063       2.94338       3.10308       3.04013       2.92650       2.69458       2.43344       2.12934       1.80656       1.42375       1.06144      0.816902      0.594451      0.404977      0.261244      0.167311      0.108408     0.0644981
  18  14 2868.6707    3.1937  0.8244 12.0983 -0.0040  0.0238   0.0778   0.0564    0.1232   0.0000   437.6055       7.43292       14.1389       1.01345       1.73531       3.88658      0.100963     -0.705309       1.46042      -1.72488      -2.08405     -0.474351     -0.846847     -0.560105     -0.153433    0.00556781     -0.132049     0.0295146       2.12721       2.84108       2.79032       2.93273       2.77429       2.55264       2.37957       2.07194       1.76415       1.40559       1.10285      0.840929      0.572527      0.386776      0.256930      0.169992      0.108602     0.0625085
  18  15 3012.1184    3.9174  0.8049 12.4950 -0.0033  0.0235   0.0980   0.0550    0.1219   0.0000   439.1969       7.58525       11.9977       1.54622     -0.693145       2.20020      -1.48764      -1.89867      -3.35263      -2.55884     -0.139095     -0.697019     -0.470451      0.261126      0.283770   0.000974115    -0.0979802    -0.0259779       2.45631       3.14656       3.39592       3.49747       3.27796       2.85729       2.58078       2.27423       1.97462       1.47829       1.16616      0.817177      0.610469      0.362078      0.264949      0.161898      0.104831     0.0602908
  18  16 3154.8562    3.9456  1.0524 12.6602 -0.0081  0.0296   0.0911   0.0692    0.1397   0.0000   434.3297       1.89101       10.3561       2.63653      -9.17720       1.01033      -5.89904       4.64475      0.966161     -0.582904      -1.10940      0.703402      0.486958     0.0318060     0.0678857     -0.140677      0.124691      0.227986       2.88014       3.50779       3.57013       3.72708       3.54688       3.37815       2.99773       2.62675       2.02124       1.59799       1.14506      0.961290      0.688297      0.494428      0.357452      0.240189      0.146729     0.0788006
  18  17 3297.3666    3.6320  1.5137 12.1461 -0.0031  0.0324   0.0709   0.0869    0.1315   0.0000   437.3459       3.51652       10.4594       9.25931       1.03217      -4.02206      0.295417       3.40116      -1.19104      -2.94798     -0.173101      -1.40134      0.636617     -0.136308     0.0621293     -0.568968    -0.0681829      0.250172       2.89952       3.57420       3.83557       3.88054       3.81215       3.60523       3.10121       2.67971       2.35308       1.75813       1.35991       1.03368      0.749258      0.546603      0.362197      0.230097      0.145774     0.0917817
  18  18 3439.9727    3.0962  2.2506 11.6633  0.0001  0.0407   0.0518   0.1102    0.1150   0.0000   437.7182      0.698639       13.9828       8.76114      -2.14861       2.02226       3.57007     0.0751844       1.15552       5.58339      -1.48875      -2.38089      0.273198     -0.104066     -0.342010     0.0200517    -0.0357731    -0.0535118       3.73213       4.83219       5.22834       5.39692       5.19062       4.76014       4.16201       3.49634       2.91805       2.31725       1.77075       1.35806      0.933964      0.649895      0.427475      0.291570      0.182847      0.110138
  18  19 3582.6211    2.5926  3.2265 11.1314 -0.0005  0.0505   0.0371   0.1361    0.0925   0.0000   441.2992       11.8952       21.5045       10.7434     -0.909731       7.66591      0.622089       1.79102      -4.14129      -1.98611       2.21443     -0.355057     -0.877773      0.818526      0.522062      0.374328    -0.0471281     -0.190838       4.60568       5.92457       6.15876       6.26313       6.01297       5.60706       4.99113       4.42136       3.75891       2.97207       2.38148       1.72441       1.21102      0.865235      0.570431      0.365374      0.228131      0.137413
  18  20 3725.3067    2.1829  4.7693 10.3503 -0.0010  0.0623   0.0246   0.1659    0.0789   0.0000   444.8856       6.08225      0.506685       3.13755      0.425214       6.10158      -8.78386       9.00544       1.59428      -5.00166       1.04405     -0.787653      -1.13532     -0.707170     -0.266278     -0.440849     -0.290750     -0.180097       5.48287       7.13880       7.30757       7.91572       7.35552       6.90584       6.23437       5.38245       4.36128       3.52056       2.71034       2.03462       1.49223       1.01870      0.683624      0.455232      0.280369      0.171102
  18  21 3868.1409    1.7667  6.8194  9.9329 -0.0008  0.0793   0.0172   0.2125    0.0617   0.0000   441.2099       3.98684       15.6810       22.4778      -4.43045       9.80948      -13.0560       3.83121       3.29187       4.09239      0.440455      -2.87589      -1.07125      0.485681     -0.653602    -0.0520636     -0.457897      0.110689       7.22756       9.22916       10.0320       10.2912       9.93282       9.12662       8.09571       6.86877       5.68226       4.55992       3.41486       2.59518       1.86798       1.32800      0.870557      0.578416      0.356878      0.214688
  18  22 4010.9483    1.4592  8.4053  9.8843 -0.0021  0.0966   0.0140   0.2690    0.0501   0.0000   458.1943       11.9730       12.1199      -8.96653      -5.62319       22.5408      -9.29220      -4.46250       7.79778       3.83607      -1.33053      -3.99698     -0.552627     0.0713453       1.48400      -1.53897     -0.895011     -0.237832       8.33751       10.8113       11.6107       11.9942       11.5755       10.7438       9.45490       8.27755       6.76226       5.33354       4.09503       3.11701       2.28237       1.58064       1.09081      0.691843      0.436145      0.260609
  18  23 4153.7669    1.2802 10.8507  9.5630 -0.0000  0.1159   0.0111   0.3260    0.0495   0.0000   424.8226       5.86893       6.50302      -9.76467       5.24708      -11.2568      -16.7331       13.3075       5.53842      -9.76253      -2.75285      0.169554      -1.46006       2.18124      0.863893       1.55761      0.165487     -0.211086       9.86977       13.0043       13.8780       14.3334       13.7684       12.9179       11.3753       9.81246       8.19559       6.42944       5.12070       3.74234       2.78857       1.89277       1.30609      0.837974      0.523862      0.314626
  18  24 4296.8216    1.0267 12.7511  9.6218 -0.0013  0.1519   0.0095   0.4127    0.0421   0.0000   443.1324      -27.4374       23.0984       24.0216       18.3758       37.8161      -17.9519       2.50444       21.8179       4.31493      -2.58598       4.15031      0.582947      0.743960     -0.324533       1.09324      0.296408     -0.851357       13.0442       17.0365       18.5788       18.9792       18.4366       16.7692       15.0942       12.9770       10.6351       8.48684       6.49374       4.97819       3.57466       2.50928       1.69486       1.10745      0.680579      0.410423
  19   6 1709.3583    0.2697  0.2929  9.1143  0.0003  0.0213   0.0125   0.0400    0.0423   0.0000   439.6866      -5.48672       13.1107      0.728933      -3.64437      -2.19490       2.41005      -2.54843     -0.575810      0.564986      0.210773      0.468288      0.239627      0.137499     -0.141113    -0.0942588     0.0557704    -0.0413005       1.67441       2.14554       2.48859       2.10908       2.55872       2.31296       1.87648       1.94672       1.35335       1.06048      0.909783      0.580399      0.496761      0.335176      0.236939      0.160437      0.106346     0.0729004
  19   8 2021.7550    0.6478  0.5799  9.1639  0.0020  0.0202   0.0190   0.0481    0.0871   0.0000   439.3506      -1.57791       12.7103      0.574279     -0.633550       2.81905      -1.21853       2.73662       2.78245       1.13505     -0.387459     -0.322741     -0.444600     -0.598109    -0.0234861     -0.101444   -0.00893977    0.00766933       1.89831       2.29427       2.37889       2.29441       2.37318       2.25274       2.07223       1.90362       1.48328       1.20180      0.914875      0.707859      0.552911      0.395556      0.282521      0.177586      0.112770     0.0796714
  19   9 2173.7694    0.9156  0.6949  9.5562  0.0002  0.0234   0.0244   0.0508    0.1033   0.0000   438.6493      -4.20690       12.2650      -1.77878      0.647990     0.0940108      -2.20287       2.17409       1.28327      0.288942      -1.00030      0.333828      0.641509     -0.441755    -0.0413202      0.244534     0.0632222    -0.0541164       2.13372       2.57356       2.75305       2.77327       2.67285       2.47730       2.04721       2.06318       1.79753       1.41767       1.19887      0.919739      0.664947      0.434192      0.260296      0.185411      0.145421     0.0924038
  19  10 2322.2440    1.1828  1.0514  9.9336 -0.0026  0.0278   0.0267   0.0729    0.1323   0.0000   435.5511       2.22390       15.9536       1.49582       5.74434      0.565562      -1.70212      -3.69378      0.239912      -1.22476     -0.657515     -0.309195      0.360544     -0.254219    -0.0868149     0.0402700    -0.0787284      0.109109       2.32400       2.85811       3.19962       3.42435       3.09574       3.05870       2.61557       2.28538       1.93452       1.46735       1.18280      0.899867      0.633652      0.502973      0.320660      0.213744      0.144725     0.0871892
  19  11 2468.1126    1.5700  1.0100 10.6662 -0.0032  0.0278   0.0365   0.0671    0.1301   0.0000   436.3531      -3.51827       12.7950     -0.695736      -1.28184      -1.40888      -1.42734    -0.0454982       3.85136      0.700468      0.158626      -2.12720      -1.60407     -0.448261      0.166075     -0.126908    -0.0572234      0.137880       2.56759       3.47095       3.89554       4.07363       3.76152       3.41510       3.06943       2.46461       2.16036       1.65594       1.29388      0.911794      0.718824      0.474415      0.321840      0.214831      0.139856     0.0829368
  19  12 2613.0861    2.1637  1.0290 11.0764 -0.0043  0.0271   0.0482   0.0646    0.1568   0.0000   438.4111      -3.97527       13.8394       5.06383      -3.01381     -0.935451    -0.0848812     -0.804224      -1.02516      0.456357       2.63678     -0.410702     -0.646185    -0.0593082     -0.435243     -0.454946      0.171525   -0.00340300       2.43289       2.99740       3.23677       3.20209       3.34803       3.08344       2.88330       2.38106       1.89940       1.51826       1.15590      0.896834      0.691381      0.506383      0.358010      0.233993      0.153242     0.0984483
  19  13 2757.9415    2.7198  0.9011 11.7082  0.0016  0.0229   0.0635   0.0653    0.1221   0.0000   438.8635      0.266529       13.6242       2.26374      0.610715      -1.09900      -2.00756      -1.55300       2.28911      0.208383     -0.350479     -0.530144     -0.155078      0.564515     -0.244914      0.315376     0.0717022     -0.118439       1.89078       2.45690       2.58828       2.79230       2.72671       2.41171       2.20940       1.87710       1.58711       1.29799       1.02199      0.740387      0.555124      0.390690      0.279638      0.180296      0.115877     0.0719600
  19  14 2902.4435    3.4246  0.8726 12.0230 -0.0045  0.0234   0.0791   0.0570    0.1410   0.0000   438.3131       6.55174       5.98790       2.28280     -0.345596       2.57672     -0.345651      -2.18750      0.288592      -2.60498     -0.206131     -0.222897      0.368945      0.498106     -0.649323    -0.0940646      0.132999      0.125314       2.16092       2.64616       2.82749       2.82794       2.65892       2.55491       2.32278       2.02128       1.72251       1.50480       1.19626      0.823956      0.629402      0.445482      0.298616      0.193354      0.129007     0.0764169
  19  15 3046.5138    4.0567  0.8978 12.2667 -0.0041  0.0228   0.0924   0.0591    0.1436   0.0000   436.2586       5.16914       14.0215       5.84999      -5.08538      -1.36655       2.29986      0.939692     -0.369500      -3.48417     -0.257262      0.612720     -0.808536     -0.788229      0.197201    -0.0908831      0.176529    -0.0639080       1.98529       2.58975       2.76894       2.82209       2.73264       2.50941       2.24902       1.97487       1.60300       1.38700       1.07868      0.808815      0.574672      0.423400      0.273816      0.180208      0.120151     0.0775549
  19  16 3189.8358    3.9585  1.2375 12.3263 -0.0056  0.0328   0.0820   0.0739    0.1373   0.0000   438.6560      -3.78067       12.7648       9.02256      -5.28194     -0.484265      0.162901       1.83174      -1.50030      -1.11342      -1.01556      -1.66738      0.182464      0.101268      0.289316   -0.00826299      0.105652      0.124444       3.39411       4.44861       3.83576       3.41566       3.35225       3.93460       3.99066       3.90604       2.88426       1.89729       1.25716       1.14793       1.04403      0.919013      0.634634      0.408384      0.254045      0.138617
  19  17 3332.9530    3.5337  1.5239 12.3864  0.0008  0.0328   0.0666   0.0855    0.1038   0.0000   438.0965     -0.300540       12.3777       3.36592       2.79567       1.13703      -2.45275      -2.43926       2.06254      0.463000       1.15642      0.228668      0.356917      0.797916     -0.263776    -0.0375445      0.247672     -0.209757       2.78078       3.59810       3.63170       3.97051       3.66648       3.62203       3.06335       2.78648       2.34352       1.85738       1.45073       1.08443      0.826768      0.597940      0.420509      0.262067      0.181067      0.108569
  19  18 3476.1682    2.8989  2.4276 11.6037 -0.0012  0.0408   0.0443   0.1161    0.0864   0.0000   441.4984      0.542739       12.2543      -4.62770     0.0765233      -2.05817       3.40807      -4.39461     -0.432609     0.0816457       2.80373     -0.773225      0.154459      0.135355    -0.0850331     -0.155796     0.0123206     0.0639607       3.39630       4.48874       4.90134       5.13096       4.87884       4.51250       4.05577       3.42553       2.87145       2.30870       1.83874       1.37274      0.999235      0.722153      0.499172      0.314304      0.221426      0.135119
  19  19 3619.2521    2.4777  3.7791 10.6700 -0.0029  0.0520   0.0302   0.1404    0.0868   0.0000   440.9978       9.93451       15.9249      0.405914      -7.63385       4.95523       3.71104     -0.979663      -5.99828      -5.32508      0.309102      -4.54553      0.910736      -2.42621      0.452107     -0.659991     -0.968647     0.0466367       4.36662       5.59054       6.04351       6.16023       6.10856       5.45390       5.16716       4.40833       3.68025       3.05019       2.33316       1.84908       1.31895      0.947727      0.657474      0.435790      0.276419      0.180860
  19  20 3762.4680    2.0548  5.3601 10.2523 -0.0020  0.0662   0.0221   0.1798    0.0708   0.0000   430.8155       9.78657       22.8817       3.93898      0.765635      -5.32823      -8.19693      -4.12527       1.82180      -3.22753      -5.67518      -5.82923      -2.86115      -1.68865      0.614575      0.920635     -0.855877     -0.489152       5.65783       7.16291       7.78120       7.85975       7.50367       7.29752       6.51803       5.72326       4.77764       3.87139       2.99018       2.30146       1.70591       1.25245      0.857742      0.575424      0.365792      0.219416
  19  21 3905.7168    1.7456  6.6469 10.0614  0.0003  0.0777   0.0171   0.2107    0.0561   0.0000   442.4917      -10.0895    -0.0382977      -9.30118       7.55529      -1.74119      -1.39113       11.4212      -2.71164     -0.820824      -3.57245     -0.175151     -0.698396       2.37254      0.680280     0.0935306     -0.684230      0.278449       6.44226       8.56865       9.08390       9.54200       9.20946       8.55282       7.58099       6.69034       5.50253       4.53727       3.47611       2.73333       1.92689       1.39523      0.983165      0.650463      0.402788      0.258471
  19  22 4048.9832    1.4121  9.3612  9.7831 -0.0011  0.1014   0.0126   0.2827    0.0469   0.0000   435.6953      -4.48505   -0.00322687      -3.77070     -0.321712      -3.03587      -17.7015      -4.92736      0.986876      -13.0262      -2.47643       4.71261       2.48695      -1.09004      -1.27143      0.265845      0.197901     -0.116246       8.50866       10.9692       12.0054       12.2400       11.8510       11.0426       9.89084       8.62028       7.31335       5.92637       4.65892       3.56839       2.59661       1.89216       1.25448      0.845542      0.551111      0.346502
  19  23 4192.2645    1.1917 11.4818  9.6872 -0.0018  0.1250   0.0104   0.3520    0.0422   0.0000   420.5065       22.8189       38.9438      -25.8281     -0.825002      -3.04141       1.02963       8.64550       4.78888      -23.8896      -7.31018       7.89485     -0.258712      0.461817      -1.19072      -1.42440       1.06363      0.892757       10.3997       13.5679       14.8059       15.0389       14.6908       13.6156       12.4203       10.6768       9.02049       7.26159       5.66770       4.33630       3.26773       2.29411       1.60708       1.06690      0.679741      0.426047
  19  24 4335.7813    1.0019 14.3245  9.6602  0.0004  0.1632   0.0086   0.4473    0.0369   0.0000   432.6073      -16.3590      -4.67010       14.9984       7.70167       19.5963       34.6716      -24.5580      -7.30547      -1.68234      -14.4982      -7.22026      -1.75264      -4.55683      -4.66185      0.672859      0.795798     -0.567567       13.3561       17.4453       19.1472       19.6027       19.0995       17.8553       16.0410       13.7873       11.7173       9.32104       7.39776       5.62491       4.24242       2.99292       2.07431       1.36409      0.905917      0.565106
  20   7 1893.9189    0.4677  0.3962  9.2259 -0.0061  0.0186   0.0163   0.0408    0.0579   0.0000   437.8329     -0.186223       13.8725     -0.306217      -1.43312     -0.162970     -0.205029     0.0740085     -0.310250     -0.362258      -1.73213      0.639747      0.556674      0.400086    -0.0772753     -0.315888     0.0929474     0.0291456       1.73291       2.41384       2.63867       2.84566       2.85092       2.55647       2.13893       1.78236       1.37608       1.11423      0.869731      0.591618      0.454393      0.321772      0.224002      0.164834      0.106988     0.0700377
  20   8 2050.0522    0.6681  0.6413  9.3476 -0.0005  0.0230   0.0187   0.0541    0.0804   0.0000   438.1055      -5.38730       9.95813      -2.62703      -2.16128      0.151597       3.80100       3.48115       2.04036     -0.556788       1.26780       1.34422       1.08298      0.285647      0.314865     -0.382264     -0.129266     0.0850485       2.05759       2.52659       2.52280       2.39777       2.25131       2.36761       2.25536       2.27519       1.88124       1.46278       1.08307      0.794705      0.648888      0.572162      0.430703      0.311320      0.182831      0.105472
  20   9 2203.1260    0.9289  0.7938  9.7425 -0.0090  0.0267   0.0234   0.0572    0.1061   0.0000   436.6048     -0.898129       14.6941       1.82485      -5.21918       2.61807       2.62640     -0.110219       1.02556      -1.12656       2.23755      -1.32801      -1.18708     0.0903443     -0.535662      0.125444    -0.0590223     0.0485992       2.55665       3.49717       3.65344       3.55896       2.86505       2.81627       2.46958       2.51476       2.34733       2.02534       1.65269       1.24048      0.885981      0.580559      0.380974      0.245247      0.148654     0.0945792
  20  10 2352.4179    1.2613  1.0040 10.1688 -0.0018  0.0262   0.0281   0.0603    0.1210   0.0000   435.7732       2.20594       13.0719     -0.467838      -1.77306       4.99599       3.89316       2.29866       2.56365       1.99573       2.98284      -1.93988      0.281098     0.0333908     -0.265208      0.111695     0.0885161     0.0607540       2.07275       2.59272       2.78916       2.96045       2.93519       2.68802       2.55250       2.14815       1.82286       1.45903       1.21386      0.947223      0.665947      0.505351      0.357079      0.253731      0.163155      0.107506
  20  11 2498.9848    1.7781  0.9636 10.5828 -0.0021  0.0284   0.0391   0.0598    0.1554   0.0000   435.7630      0.250616       7.77060      -1.30898      -1.78343      0.571154       3.68728       3.16787      0.255681       1.08698       1.14982    -0.0152879     0.0312717     -0.859046      0.150096    -0.0219754   -0.00613130    -0.0679712       2.85626       3.74988       3.69130       3.51331       3.04301       2.72475       2.52142       2.69233       2.50447       2.34256       1.87371       1.44784       1.03616      0.694658      0.441552      0.266310      0.168256      0.107127
  20  12 2644.8727    2.2644  1.0101 10.9810  0.0004  0.0247   0.0486   0.0628    0.1536   0.0000   440.5036       5.01320       14.7174       1.06114     -0.963524      -4.43648      0.289267       3.40678       3.02176      0.444520       1.23010      -1.08423     -0.738136     -0.276690     -0.102774    -0.0670551      0.170319     0.0403408       2.01955       2.66293       2.86275       3.00207       2.99857       2.72396       2.46360       2.05464       1.84161       1.41209       1.10991      0.848765      0.653847      0.463773      0.331469      0.228235      0.148709     0.0962197
  20  13 2790.6363    2.7827  0.9252 11.6458  0.0006  0.0240   0.0617   0.0589    0.1386   0.0000   437.5518       6.41341       11.3507       1.31392       2.20863       1.20510      0.808162       1.80071       1.20477     -0.902777     -0.495517    -0.0360816     -0.535526      0.783193      0.445860     -0.258672    -0.0912190    -0.0216008       2.04645       2.51040       2.73793       2.83321       2.77176       2.65080       2.34264       2.04508       1.73113       1.37480       1.07601      0.852528      0.640185      0.471260      0.325151      0.222537      0.153136     0.0993141
  20  14 2935.9878    3.7332  0.8303 12.1243 -0.0015  0.0214   0.0866   0.0524    0.1386   0.0000   437.3786       2.72156       11.7140     -0.905356       1.55110       1.52421       2.57559      -3.10521      -3.04725     -0.373469     -0.817286      -1.79861      0.493090      0.217566      0.368270     0.0173844     -0.115733    -0.0635974       1.72606       2.28784       2.35445       2.52185       2.41774       2.36472       2.10042       1.85307       1.58880       1.29967      0.967712      0.720514      0.585843      0.441204      0.320046      0.219628      0.140174     0.0887625
  20  15 3080.4527    3.9661  0.9567 12.2362 -0.0036  0.0238   0.0887   0.0615    0.1486   0.0000   436.1394     0.0882135       18.3985     -0.732090       1.45015       4.88400      -1.91224       5.32193      -3.51029      -1.19745       1.70952      0.480409      0.347041      0.456528     0.0266730     -0.312621     -0.305010     0.0568087       2.00209       2.62140       2.85249       3.10321       2.81413       2.73073       2.36472       2.05886       1.73617       1.44544       1.09903      0.858181      0.626931      0.462241      0.301914      0.212251      0.141240     0.0868605
  20  16 3224.3726    3.8134  1.2971 12.4022  0.0001  0.0292   0.0731   0.0779    0.1145   0.0000   442.2702       3.65455       12.7768       3.83351      -3.82720      0.590455       1.09281      -2.94122       1.86373     0.0799794      0.670367     0.0328634      -1.10395      0.209087      0.583116      0.150694     -0.179606    -0.0503836       2.49396       3.23351       3.27641       3.43969       3.23097       3.09381       2.86253       2.56680       2.17458       1.86025       1.44751       1.08988      0.844670      0.602305      0.444213      0.298586      0.184706      0.119916
  20  17 3368.0861    3.2808  1.9073 11.9603 -0.0001  0.0351   0.0527   0.0932    0.0844   0.0000   434.8184       7.11008       11.9928       9.64629       1.35624       6.05525      -1.47364      0.250525      0.641580       1.69151      -3.14521     -0.676702      0.180346    -0.0533006     -0.377610      0.170094     -0.268345      0.164941       2.80027       3.54167       3.84964       4.09336       3.94102       3.67018       3.30829       2.99712       2.48457       1.98813       1.56002       1.25620      0.914621      0.687270      0.484364      0.334718      0.226242      0.139055
  20  18 3511.8593    2.7757  2.6616 11.5121 -0.0006  0.0443   0.0399   0.1143    0.0798   0.0000   441.0391       9.57815       7.42721      -6.78371      -4.09863       6.95019      0.877654       6.35439       3.88469       2.64999       4.84123      0.310767       1.14679      -1.51676      0.867502     0.0595897      0.306250     0.0877778       3.52950       4.57764       5.10869       5.13875       5.24636       4.76544       4.35514       3.70581       3.07855       2.57927       2.06183       1.59327       1.17346      0.856372      0.596049      0.392923      0.281202      0.178991
  20  19 3655.5745    2.4162  4.0306 10.6763 -0.0008  0.0545   0.0273   0.1395    0.0754   0.0000   440.2360       4.86444     -0.244575      -4.80945      -8.26038      -2.87457      -10.2293      -1.27420     -0.475741      -6.16146       1.76963      0.699248      -1.97171       1.04996      0.263938      0.418651     -0.325511     -0.330864       4.45357       5.73832       6.13193       6.37698       6.16431       5.82602       5.35323       4.58344       3.92250       3.36850       2.63919       2.08133       1.51720       1.09283      0.757503      0.522202      0.347577      0.218717
  20  20 3799.2091    1.9906  5.8520 10.0493 -0.0015  0.0666   0.0193   0.1822    0.0683   0.0000   447.8294       10.8717       30.0653       16.8155       6.08623      -7.79076       1.77976      0.197714      0.866701      -7.16342       4.21009      -2.30882      0.489920      0.971249      -1.03323     -0.851228      0.521920     -0.239925       5.42388       6.81337       7.42127       7.70213       7.53794       7.00211       6.40587       5.77256       4.83493       3.91643       3.19910       2.38036       1.83652       1.36334      0.947061      0.654225      0.423984      0.275861
  20  21 3942.8457    1.6523  8.4385  9.7159 -0.0002  0.0868   0.0138   0.2398    0.0538   0.0000   443.5646      -8.09766       3.90571       11.3464      -11.1589      -1.40447      -5.63528      -4.49345      0.550769       3.62637      -5.37987      -1.69525       2.31531      -2.65115     -0.620563      0.176540      0.493784      0.152516       6.89774       9.00404       9.67259       10.2247       9.71750       9.30540       8.34440       7.40815       6.20972       5.17008       4.14718       3.16870       2.40759       1.72627       1.20254      0.845662      0.538276      0.349778
  20  22 4086.6002    1.3939  9.4810  9.6652 -0.0010  0.0977   0.0116   0.2773    0.0469   0.0000   448.9716       4.79526      -7.64118      -11.0789       18.3646       23.0378       3.00316      -12.6737      -1.68060      -2.03942       2.77698      -3.93059       1.91020      0.145739      -1.43839       1.01101      0.106075      0.132731       7.76860       10.1687       11.0730       11.3945       11.2447       10.5450       9.49138       8.31716       7.01729       5.79428       4.56374       3.53586       2.64600       1.95289       1.37655      0.938514      0.619335      0.395429
  20  23 4230.1120    1.1224 11.1416  9.6873 -0.0001  0.1241   0.0099   0.3414    0.0411   0.0000   420.1952       31.6732       17.8829       16.8810       8.93496      -6.23849      -7.15860      -2.54916       4.49660       9.90020      -3.35155      0.250168       1.68575       1.35860       1.85371     -0.122670     -0.184781      0.596060       9.82301       12.8540       13.6950       14.2244       13.8536       12.9389       11.9867       10.5733       8.95341       7.44253       5.87720       4.62453       3.45775       2.50760       1.76712       1.22204      0.786716      0.513238
  20  24 4374.1471    0.9168 14.4414  9.6865 -0.0027  0.1719   0.0079   0.4672    0.0342   0.0000   428.6795      -21.3878       9.63648       24.8733      -35.9280      -2.67255       37.9102      -8.42704      -2.10062       17.1580       12.9015      -2.35227      -4.72572      -6.33033       1.68958       2.65212       1.92712      0.422022       13.2503       17.3832       18.9452       19.8297       19.3226       17.9009       16.5049       14.4075       12.3966       10.0553       8.15569       6.17204       4.80150       3.42960       2.45685       1.64444       1.09569      0.696870
  21   7 1919.7703    0.5159  0.4971  9.1055 -0.0017  0.0205   0.0150   0.0410    0.0653   0.0000   439.9388      -2.12127       19.5124      -6.43171       1.63072      -1.14425      0.193868      0.747899     0.0582933      -1.39940       1.99175     -0.322638    -0.0260941     -0.739054      0.319320    -0.0859249    -0.0509331    -0.0329540       1.62319       2.14286       2.35539       2.40433       2.47240       2.29864       1.96831       1.75057       1.44701       1.17237      0.991370      0.728777      0.540090      0.424642      0.286008      0.206413      0.139985     0.0966423
  21   8 2077.7204    0.6972  0.6835  9.4581 -0.0019  0.0227   0.0184   0.0536    0.0822   0.0000   437.9697     -0.685297       12.7483      0.494761     -0.298377      0.642643       1.99098     -0.425746      -1.81952     -0.819815     -0.748946      0.277135      0.273591     -0.970964      0.181966      0.217636    -0.0516909     -0.137175       1.82256       2.18241       2.48240       2.65137       2.52319       2.20941       2.25206       1.84787       1.58861       1.22594      0.982646      0.816137      0.566736      0.444377      0.342979      0.237317      0.163403      0.103456
  21   9 2231.8486    0.9876  0.8502  9.6824 -0.0056  0.0231   0.0231   0.0569    0.1199   0.0000   440.4225       1.57694       12.5684      -4.62321       1.45253      0.206494       1.87426    -0.0367443      -1.73090     -0.268119       1.22828       1.09366      0.675546     0.0125991     -0.483886     -0.349551     -0.144445     0.0210944       1.92540       2.55173       2.72250       2.80114       2.62728       2.51374       2.31376       2.03262       1.76871       1.49234       1.17563      0.944209      0.694182      0.526444      0.358672      0.254882      0.168996      0.111876
  21  10 2381.8955    1.4176  0.9701 10.0315 -0.0021  0.0236   0.0301   0.0593    0.1348   0.0000   440.9126     -0.542478       15.4839      -1.62325      -3.48492      -1.54264      -1.98242     -0.198497       2.64141      -1.33469      -1.21725      0.243690    -0.0132247      0.392496      0.411110     0.0909717     0.0177341     0.0795488       1.78006       2.25867       2.38974       2.53898       2.46826       2.48922       2.16442       1.94614       1.57352       1.35055       1.12745      0.878628      0.660848      0.481263      0.361119      0.247501      0.164426      0.115347
  21  11 2529.2915    1.8424  1.0000 10.8493 -0.0001  0.0250   0.0389   0.0602    0.1238   0.0000   437.1160       1.93809       11.2774       4.45477      0.706649       5.65424      -1.32265      -3.09547       5.02353     -0.791917     -0.804019    0.00554441     -0.321564     -0.497456    -0.0183745      0.166210     -0.145641      0.150472       1.87223       2.43964       2.59706       2.67478       2.60190       2.55086       2.20906       2.04203       1.79356       1.54118       1.17808      0.973880      0.730494      0.523726      0.389351      0.262430      0.179145      0.117620
  21  12 2676.1860    2.3981  0.9029 11.5362 -0.0018  0.0237   0.0538   0.0588    0.1120   0.0000   439.3593       1.09182       13.8946      -3.31962      -2.92932       2.72978       1.20876      0.486067       1.74189      0.184594    -0.0707551     -0.119988     -0.293342     -0.315554      0.169711     -0.334066    0.00563103     0.0634851       1.85690       2.50750       2.42015       2.80558       2.66050       2.67665       2.22634       1.95086       1.61005       1.41804       1.16164      0.871103      0.643848      0.465832      0.344637      0.240477      0.169274      0.106394
  21  13 2822.9642    3.0517  0.8624 11.7594 -0.0028  0.0223   0.0671   0.0527    0.1335   0.0000   439.1478       6.08845       13.2062      -1.17109      -1.83845      0.573207      -1.53808    -0.0344082     -0.531946     -0.962443      -1.44813     0.0626424      0.758210     -0.545433    -0.0391543      0.343047     0.0846474     -0.164710       1.73212       2.25874       2.40507       2.43758       2.27527       2.29295       2.06486       1.83267       1.61070       1.38278       1.08725      0.849578      0.652342      0.480263      0.344589      0.249687      0.157577      0.106677
  21  14 2968.8981    3.7686  0.8073 12.0610 -0.0012  0.0219   0.0835   0.0501    0.1288   0.0000   436.0289       1.40930       14.3757    -0.0112921      0.451872       1.56363      -2.33075       2.39636     -0.420842     0.0629767       1.39987     -0.514115     -0.416823      0.444282     -0.456293    -0.0470024     0.0858879    -0.0364213       1.83308       2.43455       2.50344       2.45541       2.26089       2.03872       2.03297       1.84288       1.73220       1.49201       1.23364      0.929602      0.711763      0.514533      0.350640      0.244590      0.154995      0.100610
  21  15 3113.9316    4.0288  1.0720 11.9882 -0.0010  0.0239   0.0807   0.0612    0.1709   0.0000   437.0339      -1.08641       13.3103      0.173066      -5.59376      -5.65781     -0.187523      -2.63190     -0.961515      0.898420      0.193723      0.458994       1.59367     -0.594740      0.507775     -0.287958     -0.167660     -0.213537       1.93689       2.40890       2.45921       2.64570       2.68260       2.58949       2.25365       2.01154       1.72149       1.46329       1.12933      0.942131      0.665878      0.512800      0.379982      0.261184      0.183236      0.117709
  21  16 3258.4306    3.8076  1.3456 12.1101 -0.0023  0.0286   0.0694   0.0711    0.1287   0.0000   435.4414       6.22367       16.5284       5.46466     -0.517016       6.85453      -1.20982       1.47972       2.03916       3.31018      -2.35623     -0.464714       1.03027      -1.03800     0.0540250     0.0142418      0.148636      0.237106       2.32793       2.99144       3.24238       3.24409       3.08612       3.01169       2.74916       2.44738       2.15965       1.81975       1.44144       1.17607      0.872616      0.634677      0.453334      0.315512      0.214630      0.141102
  21  17 3402.8064    3.2807  1.9690 11.7171 -0.0040  0.0352   0.0502   0.0870    0.0857   0.0000   433.1782      0.444364       10.3862       2.99899      -6.93817     -0.901271       3.17651       2.03245       3.11295       8.52338       2.92806       2.48004      -1.04558     -0.946344      0.518765      0.612667      0.214920     -0.208127       2.70384       3.46695       3.79450       3.92149       3.75081       3.58652       3.24955       2.97997       2.50325       2.16268       1.76101       1.33908       1.03205      0.759088      0.536412      0.371748      0.254766      0.163187
  21  18 3547.1311    2.7443  2.8536 11.2842 -0.0013  0.0432   0.0359   0.1129    0.0706   0.0000   439.5806       5.73486       14.6062      -7.70018      -7.75444       2.81475      -1.17927      -2.31294       1.58771      -2.65227       2.33097       2.04811     -0.129739      0.824886      0.568889     -0.451059     -0.354168      0.135949       3.30661       4.37518       4.60129       4.79298       4.61445       4.29988       3.94195       3.55830       3.16803       2.67147       2.21117       1.73839       1.30537      0.944972      0.662307      0.461707      0.312299      0.197010
  21  19 3691.5014    2.2522  4.4438 10.5644 -0.0001  0.0565   0.0245   0.1489    0.0678   0.0000   437.1621       11.3929       22.6544       3.69825      -1.06912     -0.519599       1.14704      -2.99695       1.88983      -5.85366      -2.60291      -1.85060      0.208886      -1.75780      0.418814       1.46601     -0.113736     -0.541969       4.30700       5.56410       6.06786       6.25988       6.28180       5.86425       5.31459       4.62680       4.12832       3.39520       2.74903       2.13099       1.67389       1.17019      0.873381      0.606327      0.411009      0.261329
  21  20 3835.5432    1.8438  6.2721 10.1209 -0.0015  0.0702   0.0174   0.1938    0.0543   0.0000   428.0789       21.7043     -0.285178       3.55427       13.9476       14.8042       12.8662       1.45406       6.69651      -2.38032      -2.29426      -2.67228      -1.59346      -4.52255     -0.919090      0.477529      0.632376     -0.701312       5.39487       6.95354       7.44627       7.83633       7.88924       7.32663       6.79662       5.78420       5.03783       4.16791       3.35957       2.72592       2.00264       1.49697       1.06132      0.746160      0.513839      0.338532
  21  21 3979.8656    1.5832  8.3443  9.7767 -0.0003  0.0874   0.0133   0.2386    0.0486   0.0000   443.4461       5.08840       19.3167      -8.81302      -2.22194       11.0050      -2.23612      -10.2003       15.2719     -0.625089      -7.64171      0.789412       1.40347       1.22249      -1.77496     -0.583121      0.284703      0.497182       6.50730       8.55883       9.25417       9.79847       9.44357       8.82428       8.28036       7.27369       6.31339       5.24742       4.19354       3.32737       2.51234       1.89060       1.35109      0.927937      0.631507      0.412081
  21  22 4123.9857    1.3194 11.1330  9.5813 -0.0005  0.1125   0.0101   0.3037    0.0430   0.0000   433.5940      0.134580      -10.3072       4.03641       14.1672      -3.06594       4.72832      -5.68267      -1.69656      -7.15721      -1.44731     -0.977043      -4.97783       2.59211      0.236439      -1.07357      0.393139      0.564529       8.46019       10.8222       11.7905       12.1926       12.0137       11.6333       10.6482       9.42065       8.06059       6.61571       5.24989       4.19508       3.25334       2.43328       1.77348       1.23319      0.842787      0.561688
  21  23 4268.0270    1.1098 13.5206  9.5768 -0.0003  0.1381   0.0084   0.3871    0.0379   0.0000   447.6377       8.37269       11.6607       23.7695       39.5134       1.77512       12.5275      0.216563      -9.86777      -8.07472       3.30228       6.52738      0.445696     -0.348127       1.30881      0.298908       1.14036     -0.426068       10.3475       13.3458       14.6074       15.1529       14.9878       14.3422       12.8846       11.5836       9.91955       8.20850       6.61728       5.33119       3.92938       3.02996       2.16198       1.51480       1.02360      0.670903
  21  25 4556.3408    0.7432 17.1455  9.4630 -0.0008  0.2058   0.0061   0.5663    0.0296   0.0000   436.9254       4.36196       51.9021      -25.3994       27.7270      -6.88125       2.65059       4.12552       11.4740      -10.1814       6.76104       2.15533      -13.9652      0.429136       2.10948     -0.795490      -1.86584      0.847214       15.2653       19.6708       21.8758       22.6034       22.0656       21.0215       19.3657       17.0896       14.4193       12.4766       9.93470       7.92900       6.02327       4.46329       3.23075       2.25119       1.50200       1.00331
  22   6 1781.5384    0.3721  0.3676  9.0806  0.0007  0.0197   0.0131   0.0374    0.0483   0.0000   437.6361     -0.699015       17.5846      0.947089      -2.00131       2.95023       1.40508      -1.02072      -1.12248     -0.236939     0.0434015     0.0209308     -0.745284    -0.0407128     0.0748810     -0.123933     0.0209690     0.0967503       1.43481       1.61415       2.28677       2.31111       1.79536       2.10112       2.20467       1.61734       1.37397       1.21042      0.805902      0.696452      0.594583      0.400542      0.321783      0.268279      0.193182      0.113291
  22   7 1945.0672    0.5324  0.4615  9.2749 -0.0068  0.0209   0.0167   0.0405    0.0615   0.0000   438.3043      -1.90627       19.2522     -0.582126   -0.00478971      -3.27375      0.740122      -1.17742      0.475642      -1.45633     -0.532135     -0.385342      0.776039     -0.487852      0.132296    -0.0984837     0.0575920     -0.100173       1.43035       2.06779       2.02278       2.16474       1.99434       2.21729       1.92436       1.81290       1.43008       1.12825      0.871778      0.705050      0.556434      0.475248      0.328774      0.222699      0.172660      0.115385
  22   8 2104.7211    0.7685  0.6961  9.4828 -0.0047  0.0216   0.0189   0.0494    0.0853   0.0000   439.6542      -1.29830       13.1880      -1.12940      -2.35554      -2.24429      0.606255      -2.08338      0.396065      -1.30331     -0.823535     -0.132489       1.18761     -0.863279     -0.323700     -0.132703     -0.225010    -0.0627679       1.83280       2.17235       2.15376       2.22652       2.25526       2.26652       2.24117       1.92768       1.56935       1.27841       1.03257      0.796147      0.667648      0.530390      0.396441      0.288177      0.191374      0.131526
  22   9 2259.9989    1.0718  0.7605 10.0747 -0.0021  0.0217   0.0252   0.0512    0.0900   0.0000   438.0918      -1.25219       16.2579      -1.33516     -0.887033    -0.0607369     -0.681840     -0.174169      -1.00065     -0.137690     -0.501395      0.678191     -0.401658   -0.00791992     -0.308203     -0.243414    0.00706438     -0.136402       1.53379       2.08192       2.23809       2.23702       2.30349       2.04000       2.03478       1.70634       1.59665       1.25863       1.08762      0.824530      0.648051      0.487183      0.347432      0.270176      0.173159      0.113316
  22  10 2410.8043    1.4299  1.0114 10.3712 -0.0010  0.0257   0.0300   0.0632    0.1258   0.0000   438.1421      0.648638       12.9472      0.812979     -0.945193       2.04160       1.15146      0.442508      -1.50577       2.09537      0.301198      0.127652       1.25420     -0.378827      0.418471      0.342525    -0.0782403      0.119790       2.05604       2.73308       2.86459       2.90439       2.68923       2.31735       2.25459       2.17289       2.02263       1.79210       1.45657       1.17026      0.902345      0.652325      0.446117      0.314744      0.208417      0.136724
  22  11 2559.2044    1.9946  0.9745 10.8187 -0.0025  0.0225   0.0409   0.0565    0.1285   0.0000   439.4683       1.97033       12.8686      0.263034      -3.96801     -0.163605     -0.183404       1.35733      0.687625     -0.841759      -1.37397      -1.47049     -0.189600     -0.680435   -0.00508767     -0.392023      0.353189     0.0655437       1.71573       2.06351       2.32721       2.38608       2.31625       2.32497       2.09679       1.89477       1.65039       1.37014       1.07281      0.906001      0.701802      0.531711      0.385058      0.276334      0.190861      0.130437
  22  12 2707.0963    2.5313  1.0346 11.3008  0.0004  0.0231   0.0513   0.0612    0.1389   0.0000   438.6512       1.22063       14.3733       1.93726      -4.31333       1.77174       1.14715      -3.94120      0.507894       1.72397    -0.0658482     -0.518515      0.374098      0.729815      0.143946      0.206478     -0.232532    -0.0593070       1.74410       2.20526       2.42077       2.55206       2.50581       2.33755       2.21289       1.95928       1.68194       1.40260       1.12533      0.941173      0.694886      0.548001      0.371476      0.272902      0.195882      0.128039
  22  13 2854.7334    3.3192  0.7798 12.0510  0.0024  0.0205   0.0755   0.0512    0.1121   0.0000   436.9925       2.47423       12.4630     -0.617430      0.970382      -1.87432      -3.13854      -3.08193      0.272126      0.927405      -1.03835     0.0384786      0.221049     -0.153791    -0.0426228     -0.115742     -0.348274     -0.185019       1.65408       1.99883       1.96733       2.04808       2.26875       2.17825       1.85681       1.61636       1.41889       1.33023       1.07808      0.824653      0.606417      0.460262      0.361998      0.249844      0.172793      0.117433
  22  14 3001.4051    3.8398  0.8449 12.4573 -0.0005  0.0204   0.0861   0.0536    0.1175   0.0000   440.8275       1.67336       19.9422       4.42693    0.00277168      0.980092      0.285017       1.00649       1.06147     -0.816774      -1.30279      -1.48145      0.307517     -0.848832     -0.811781      0.302001     -0.172745    -0.0601284       1.61735       1.98178       2.20298       2.29404       2.19195       2.07154       1.94522       1.71225       1.50536       1.31401       1.09321      0.835604      0.621453      0.506004      0.357587      0.244255      0.177158      0.114284
  22  15 3147.0100    4.1006  1.0178 12.5993  0.0014  0.0240   0.0841   0.0601    0.1234   0.0000   439.0585       1.60819       11.0301       5.39045      -1.64254      -1.03650      0.652158       2.89205       3.92085     -0.873055      0.888042       1.54641      0.107325   -0.00687929     -0.190422      0.137116      0.411163    -0.0426355       1.81648       2.15479       2.44163       2.58892       2.48741       2.33897       2.23829       1.95307       1.66176       1.47998       1.19287      0.937902      0.679524      0.551443      0.415782      0.287977      0.195945      0.130126
  22  16 3292.1610    3.6629  1.5057 12.1076 -0.0035  0.0292   0.0615   0.0766    0.0983   0.0000   443.1286       2.17678       12.0304       1.70540       4.27800       5.69092      -1.15292      -1.10014      -1.51346      0.609782      0.717435      -1.66484     -0.759641      0.147078      0.311403     -0.514031     -0.139039     -0.173822       2.08666       2.68134       2.91170       3.19893       2.95572       2.94642       2.64527       2.41129       2.00605       1.71839       1.41685       1.10119      0.862862      0.639610      0.491066      0.341244      0.232482      0.155025
  22  17 3437.2322    3.1431  2.1578 11.6263 -0.0017  0.0355   0.0448   0.0919    0.0779   0.0000   438.2855       5.58009       9.53229      0.819914       3.96215       3.17402      -3.51938      -6.05164     -0.614683      -1.51413       2.51104       1.02301     -0.685659      -1.06392      0.330818     -0.158948    -0.0246579    -0.0599523       2.62856       3.40325       3.72854       3.79593       3.75869       3.60520       3.39341       2.99482       2.60517       2.15666       1.69341       1.32297       1.06438      0.805829      0.603866      0.441973      0.309761      0.204075
  22  18 3582.1047    2.5527  3.4789 11.0004 -0.0006  0.0471   0.0292   0.1219    0.0591   0.0000   438.8595       5.03177       15.5676      -3.45851     -0.820038      -8.96198      -1.28589       5.67077       8.05244       1.87897     0.0300890       1.02282      -1.78071       1.45542     0.0765726      0.942400     0.0457324     -0.618872       3.32363       4.31885       4.75249       4.97296       4.93171       4.65201       4.35686       3.78474       3.29553       2.85622       2.27415       1.79385       1.38443       1.06922      0.790987      0.545142      0.387431      0.257133
  22  19 3727.0215    2.1163  4.8393 10.5313  0.0005  0.0599   0.0217   0.1537    0.0572   0.0000   440.8649       5.34818       13.9174       5.87217     -0.466813      -6.17895       1.85595      -13.7617       1.83120       3.56880      -4.53644      -2.20036      0.794978      -2.81389      -1.79090     -0.646946     -0.470297     -0.356602       4.35319       5.86946       6.23559       6.40747       6.39339       6.21593       5.65096       5.19237       4.29100       3.70147       2.86217       2.28155       1.79121       1.37183       1.01954      0.736739      0.513041      0.343752
  22  20 3871.6133    1.7712  6.6057 10.1644 -0.0013  0.0728   0.0162   0.1959    0.0488   0.0000   442.8657       3.20044       2.41477      -3.41737       13.4885    -0.0140443      -8.51691       5.47528       4.10605      -3.16504      -10.7762       1.90913      -2.06369      -1.15989      -1.89309      -1.65800     -0.218901     -0.340264       5.27423       6.90262       7.49621       7.84549       7.58385       7.23336       6.68668       6.07793       5.27276       4.40832       3.66378       2.86945       2.23394       1.68995       1.22866      0.882377      0.598409      0.401980
  22  21 4016.0591    1.5001  8.3661  9.8879 -0.0006  0.0895   0.0128   0.2403    0.0449   0.0000   432.6415     0.0348144      -4.68419       3.25003      -4.89172       2.98441      -15.7127      -12.9202      -1.55223      -5.71079      -4.79890      -2.12531      -1.09260    -0.0873187      -2.77319     -0.143811     -0.866181    -0.0831577       6.25892       8.43275       9.05537       9.51495       9.32309       9.00078       8.19622       7.26147       6.39837       5.37758       4.44649       3.54271       2.72554       2.03342       1.50230       1.06506      0.712006      0.485538
  22  22 4160.8895    1.2486 11.4445  9.6595 -0.0007  0.1160   0.0095   0.3224    0.0393   0.0000   428.7189       14.9576       18.9828       10.1266      -9.89090      0.287860       9.72206      -1.47163     -0.904153       3.19251       4.54203       1.56165      -3.63862      0.552471      0.947712     -0.820511      0.783672      0.141250       8.27638       11.1028       12.0040       12.6495       12.3477       11.8920       10.8213       9.70377       8.29039       7.07973       5.71620       4.58375       3.51089       2.69732       1.90898       1.39247      0.936366      0.640627
  23   6 1804.2211    0.3824  0.3267  9.2067 -0.0068  0.0180   0.0141   0.0422    0.0468   0.0000   439.3339      -1.41737       18.4298       2.86565      -3.18239       2.73802      -1.30540      -1.04269       1.62653      -1.08336      -1.06460     -0.693100      0.107977     -0.603464     -0.273987    -0.0811338     0.0418371     0.0931446       1.71919       2.33715       2.83801       2.86630       2.88092       2.68800       2.30566       2.02316       1.48355       1.31986      0.964232      0.813874      0.552695      0.415226      0.281664      0.192515      0.129101     0.0818692
  23   7 1969.5893    0.5598  0.6302  9.1908 -0.0010  0.0207   0.0144   0.0470    0.0702   0.0000   438.7042      -2.78828       15.2823      -2.49918     -0.256992      0.428639      0.580882      0.693081       1.10725     -0.326239     -0.243568    -0.0214181     -0.790590     -0.221105      0.554255     -0.168214     -0.156723    -0.0209797       1.47943       1.80388       2.00067       2.09420       2.05398       1.97652       1.89257       1.55530       1.50742       1.27361       1.00615      0.874820      0.671039      0.505387      0.358958      0.269947      0.194852      0.127004
  23   8 2131.0679    0.7861  0.6995  9.5070 -0.0026  0.0208   0.0191   0.0492    0.0832   0.0000   439.8343      -2.48013       17.0953    -0.0603589      -6.47360     -0.410185      -2.18803       1.18290      0.193212      -1.70537      -1.10961     -0.481674     -0.953529     -0.366404     -0.425434      0.198094    -0.0364822     0.0901865       1.55100       1.97904       2.12853       2.25089       1.91942       1.86854       1.81868       1.81113       1.50848       1.35814       1.14808      0.906459      0.664119      0.527987      0.398500      0.276212      0.186419      0.130939
  23   9 2287.4375    1.1022  1.0262  9.7995 -0.0040  0.0264   0.0224   0.0596    0.1181   0.0000   440.2399      -1.17226       17.6023       2.40682       2.24534       2.61939      -3.64828      -1.50814      -2.79422      -1.24639     -0.694597     -0.173281       1.60550     -0.646030     -0.783509      0.166778     -0.129104      0.160238       1.90445       2.25178       2.59240       2.84553       2.47337       2.44257       2.59892       2.19012       1.73131       1.52953       1.27616      0.954394      0.778771      0.633735      0.456816      0.336323      0.248171      0.168110
  23  10 2439.2019    1.5791  1.0145 10.4468 -0.0035  0.0246   0.0317   0.0595    0.1311   0.0000   442.8659       2.92515       19.6371       2.61802      -3.22883      0.330413      -1.39520      0.151224      -1.65594      -1.41718      -2.00907     -0.858875     -0.200511     -0.298894     -0.268250     -0.204046     0.0352247     0.0708041       1.71790       2.15700       2.24276       2.43732       2.30419       2.28904       2.27199       1.98112       1.66638       1.36702       1.17806      0.953278      0.766758      0.588950      0.429584      0.317109      0.220450      0.153497
  23  11 2588.6008    2.0172  0.9800 10.9614 -0.0031  0.0227   0.0406   0.0580    0.1159   0.0000   437.5895       1.54384       16.0046       4.31950      -1.50169      -1.37260       1.56763       3.45434      -2.76761      0.289410       1.07310       1.22408     0.0792886     -0.928743     0.0276438      0.374030      0.242802     -0.161412       1.53532       2.07410       2.27002       2.27164       2.27349       2.11874       2.00176       1.81907       1.59931       1.36520       1.15767      0.925424      0.733371      0.564171      0.397668      0.290773      0.194074      0.133539
  23  12 2737.5997    2.7142  0.9359 11.6374  0.0035  0.0228   0.0564   0.0562    0.1190   0.0000   441.3825      -1.43912       13.1366       2.34874      -2.69375      0.476988      -1.20833     -0.269193       3.76983     -0.196196      0.671778      0.205110    -0.0443980    0.00447771      0.734618      0.452944    -0.0868612     -0.214992       1.77552       2.36263       2.58214       2.71833       2.53994       2.27693       2.13008       1.98321       1.75631       1.56594       1.30416       1.05210      0.797641      0.607736      0.426772      0.297611      0.203606      0.135148
  23  13 2886.0639    3.3660  0.8079 12.2423 -0.0046  0.0204   0.0755   0.0510    0.1088   0.0000   440.2899       1.59791       8.62093       7.31409     -0.765485       3.75822     -0.776305       1.11129       2.00673      0.161040      0.849278       1.09099      -1.30866     -0.556868     -0.383636      0.226359      0.223506      0.144122       1.43267       1.93088       2.09035       2.34668       2.17227       2.12779       1.90728       1.72533       1.45758       1.21387       1.02060      0.807103      0.642101      0.461247      0.353531      0.245463      0.178897      0.119242
  23  14 3033.4351    4.1046  0.8980 12.1308  0.0049  0.0210   0.0852   0.0513    0.1505   0.0000   438.5867       2.99431       10.7393       3.34792      -4.36036     -0.135669      -1.62535      -1.35035       1.85467     -0.236920      -2.57962     -0.289944    -0.0435398      0.193775    -0.0292503     -0.239843     0.0400365     -0.306701       1.53017       1.85836       2.10281       2.15936       2.13634       2.05525       1.85616       1.65880       1.57219       1.30233       1.07002      0.831433      0.654574      0.531517      0.367414      0.275548      0.198875      0.138333
  23  15 3179.6947    4.0173  1.1106 12.1930 -0.0054  0.0246   0.0765   0.0610    0.1543   0.0000   435.2467       4.06226       17.1726       3.09985     -0.955663       4.45369       2.73751       2.05176      -2.09104     -0.324814    -0.0346879    -0.0856330     -0.112843     0.0222636    -0.0932111     -0.241912     -0.151092      0.236174       1.90765       2.41777       2.64007       2.82551       2.92249       2.66330       2.31655       2.14442       1.87791       1.59723       1.22776      0.990625      0.769905      0.606218      0.439282      0.316342      0.223568      0.150203
  23  16 3325.4960    3.6524  1.5406 12.0196  0.0002  0.0291   0.0600   0.0751    0.1031   0.0000   439.8131       6.88078       17.5088       6.78718       1.42193      -2.48073    -0.0460012      -1.33000      -1.48594      0.910999      -1.34922      -1.89856      0.515904      0.208420    -0.0462375      0.339883     -0.309129   -0.00385230       2.12413       2.73449       2.82614       3.09113       2.91491       2.84552       2.70886       2.45346       2.13799       1.74161       1.45536       1.15756      0.911683      0.717565      0.527818      0.393330      0.277355      0.190226
  23  17 3471.2349    2.9750  2.4096 11.5077 -0.0021  0.0371   0.0393   0.0970    0.0674   0.0000   436.4666      -1.04769       16.3938       5.92031       6.83028      -6.42871      -2.92750     -0.964555       1.72575      -4.86342       1.99936      -1.69532      0.424181      -1.11454     0.0998142     -0.343668     0.0332834      0.651794       2.61824       3.34895       3.67090       3.90030       3.79588       3.64430       3.39503       3.04398       2.70186       2.22942       1.83256       1.48200       1.15786      0.882772      0.661830      0.492605      0.345103      0.235781
  23  18 3616.6779    2.4063  3.7294 10.9715  0.0003  0.0491   0.0264   0.1240    0.0525   0.0000   434.5401       6.77934       8.84065       2.37149     0.0419698       2.92228      -10.6489      -2.70944      -2.32671      -1.37711      0.661521      -2.49576     -0.503174     -0.999743      0.629488    -0.0666774     -0.460863     -0.178908       3.44150       4.47900       4.78482       5.00502       4.96961       4.93187       4.40718       4.00311       3.46358       2.97838       2.53958       2.00118       1.56388       1.21526      0.876322      0.647537      0.447693      0.307976
  23  19 3761.9199    2.0434  5.3209 10.4491 -0.0006  0.0603   0.0194   0.1625    0.0513   0.0000   444.6626       2.82511       4.24311       15.1171     -0.137181       2.98323      -3.85852       2.73385      -2.64282      -1.19278      -3.32508      -2.83644      0.888168      0.536555      0.119003      0.367262     -0.582897     -0.574970       4.30253       5.57358       6.11292       6.24152       6.28749       5.94509       5.60426       5.09660       4.42783       3.73274       3.07927       2.41691       1.91906       1.51216       1.10184      0.807549      0.583241      0.389352
  23  20 3907.2739    1.6788  6.9113 10.0709 -0.0009  0.0767   0.0145   0.1973    0.0462   0.0000   448.1792       2.33111       16.9965       6.92927       5.67460       2.74857      -6.75311       7.33211       5.86222      -3.29824      0.400815       8.56297      -4.36548     0.0434944     -0.640973      0.375971      0.819351      0.439698       5.09433       7.02425       7.66247       8.13461       7.92788       7.58233       7.04082       6.26669       5.56586       4.53273       3.90140       3.03643       2.43540       1.83714       1.35477      0.982144      0.675137      0.465469
  23  21 4052.6215    1.4109  9.6109  9.7769 -0.0002  0.0989   0.0112   0.2622    0.0416   0.0000   444.1273       14.3691      -3.80404       2.59796       10.1765       12.7641      -1.43927      -6.38240      -4.15174       9.95969       5.08184     -0.166001     -0.310826      -4.59995       2.48845      0.258572     -0.252243     -0.591116       6.87938       9.02789       9.61446       9.99217       9.77969       9.70117       8.96992       8.20521       7.17906       5.99837       5.02218       4.04186       3.21788       2.42513       1.82146       1.32298      0.940487      0.643480
  23  22 4197.3959    1.1989 11.7891  9.6577 -0.0005  0.1198   0.0090   0.3271    0.0376   0.0000   447.3647       9.38630      0.536577       10.7481       1.40407      -10.4773     -0.763033      -1.08636      -10.9900       5.17249       1.95442       10.7111      -3.60013       1.75494       1.87940      0.280586      -1.19736      0.653435       8.12171       10.6411       11.5731       12.1742       11.9377       11.6873       10.6331       9.80821       8.46184       7.32234       6.01526       4.87852       3.83425       2.96242       2.17106       1.58714       1.09294      0.759098
  23  23 4342.4586    0.9540 14.4307  9.6774 -0.0005  0.1572   0.0072   0.4292    0.0317   0.0000   456.2768      -7.03065      -9.57223       28.9154       2.09150      -2.25045      -10.5947       21.4623       1.67407       4.34701      -2.43321       1.19806      -4.77140       5.54761     -0.491752     -0.877429     -0.414900      0.694958       10.7175       14.0949       15.4356       15.7621       16.1001       15.0312       14.1920       12.6827       11.3286       9.52544       8.09928       6.46772       5.08880       3.90129       2.89504       2.10205       1.45285       1.00296
  23  24 4487.8011    0.8239 16.6312  9.4729 -0.0008  0.1859   0.0060   0.5027    0.0300   0.0000   459.6764       21.5820      -33.2542      -26.9395       13.9536       5.07180       24.9201       4.60166      -24.5335       8.85457      -1.32869       4.19290      -12.8392      -7.43539       1.67611       1.98100      0.496327      -1.81021       12.4354       16.4754       17.9150       19.0858       18.9620       17.9091       16.7836       14.9424       13.2229       11.3625       9.30606       7.48075       5.83731       4.57055       3.39311       2.46029       1.69065       1.17584
  24   6 1826.2966    0.3715  0.4418  9.1820 -0.0154  0.0180   0.0120   0.0436    0.0502   0.0000   438.0908      -1.74102       18.5519    -0.0979774     -0.424237      -2.74589      -1.65279      0.483106       1.24795     -0.637655      0.555625       2.82541     -0.412473      0.441811      0.174230      0.171211   -0.00434666     0.0335349       1.18592       1.62073       1.87631       1.88326       1.95502       1.77152       1.67419       1.45912       1.34423       1.12387      0.897528      0.754966      0.561709      0.442115      0.329350      0.256364      0.179485      0.123991
  24   7 1993.5225    0.6212  0.5409  9.3769 -0.0012  0.0187   0.0166   0.0414    0.0646   0.0000   439.4323     -0.271392       19.1787     -0.673164      -1.69140     -0.252420     -0.606196      -3.05009      0.317868       1.53061      0.891941      0.411545     0.0588283     0.0618233    -0.0911394     -0.160943     0.0326529     -0.109259       1.21238       1.46188       1.75451       1.85214       1.74379       1.63991       1.64975       1.47900       1.28511       1.07393      0.853119      0.752242      0.525175      0.449705      0.329747      0.251616      0.180537      0.125177
  24   8 2156.7496    0.8736  0.7463  9.5562  0.0004  0.0212   0.0197   0.0489    0.0888   0.0000   438.5004      -1.12962       18.0219     -0.312204       3.46589      0.581790      0.478292     -0.363756       1.63710      0.436767      -1.65565      0.308167      0.718112     -0.919537      0.369487    -0.0993395      0.190885     -0.250454       1.65861       2.27259       2.53643       2.77909       2.71690       2.59745       2.41087       2.08187       1.76252       1.42424       1.17869      0.856695      0.675372      0.525916      0.415184      0.287924      0.220486      0.155570
  24   9 2314.3029    1.1837  0.9576 10.1599 -0.0057  0.0252   0.0246   0.0554    0.1072   0.0000   438.0543       1.90735       12.1404       2.62326      0.780895      0.404820       1.03274       1.80081      0.131833      -1.82296      -1.86967    -0.0953035     -0.173733     0.0726120      0.636237      0.339149      0.315355    -0.0988692       1.64439       2.16303       2.26285       2.33685       2.34494       2.27746       2.31544       1.96964       1.66760       1.43937       1.18590      0.955324      0.815706      0.602539      0.465190      0.326375      0.242168      0.175623
  24  10 2466.9943    1.7027  1.1361 10.4330 -0.0014  0.0253   0.0329   0.0599    0.1575   0.0000   438.7294     0.0440253       17.3646     -0.523293     -0.101423     -0.374949      -2.24476     -0.457305      -1.28162     -0.181158      -2.28459     -0.298231     -0.344994     -0.729235      0.494888      0.226573    -0.0830484      0.270832       1.74886       2.28494       2.54101       2.65964       2.69886       2.52127       2.29720       2.04355       1.87738       1.59123       1.30030       1.12140      0.847656      0.667730      0.491732      0.345567      0.253373      0.175637
  24  11 2617.6578    2.2358  0.9640 10.9988 -0.0009  0.0221   0.0442   0.0545    0.1336   0.0000   436.6468     0.0736184       13.9616       2.53463       1.23380       2.17265      -2.30272      -3.95649       1.91048      -1.11335      0.915888     -0.853088      0.227702     -0.810302      0.368040      0.209552     -0.273942     -0.231113       1.48273       1.95360       2.16900       2.18749       2.08203       2.05564       1.85754       1.69701       1.59575       1.37786       1.18254       1.00583      0.760785      0.596328      0.437315      0.311572      0.218865      0.151489
  24  12 2767.6854    2.9129  0.8585 11.8202 -0.0066  0.0213   0.0629   0.0520    0.1189   0.0000   438.2597      -2.35680       10.7931       1.08309      0.617777      0.678013     -0.144413     -0.975430       1.08750      -1.25021     -0.741734       1.82535     -0.418954     -0.600742    -0.0388991     -0.551397      0.568903    -0.0808070       1.66543       2.07582       2.19458       2.34651       2.14291       2.09801       1.90338       1.72739       1.65771       1.51254       1.25396       1.06248      0.860725      0.615138      0.457550      0.339666      0.241928      0.161586
  24  13 2916.9499    3.6120  0.8953 11.7706 -0.0003  0.0220   0.0720   0.0495    0.1512   0.0000   439.7255       3.16597       14.7038     -0.123869      -2.78412     -0.124330       1.40946     -0.383117      0.701214      0.408632     -0.207101     -0.299559     -0.675508      0.635731     0.0914316    -0.0214231     -0.258819     0.0472730       1.82562       2.39004       2.64991       2.67731       2.46872       2.22352       2.06086       2.01635       1.86426       1.67155       1.41465       1.15541      0.898417      0.686333      0.509478      0.346855      0.228630      0.151644
  24  14 3065.0271    3.9597  1.0071 12.2022 -0.0027  0.0220   0.0771   0.0570    0.1399   0.0000   438.5256       3.95625       13.1886       3.06950      -3.04498      -1.57066      -1.33801       2.94052      0.558096      -2.89965    -0.0353165     -0.541364      -1.03298    -0.0435506     0.0455208     0.0576318     -0.129673     -0.288008       1.58249       2.01930       2.17820       2.25420       2.16696       2.07686       2.05885       1.84332       1.66056       1.39560       1.17367      0.920895      0.789667      0.588370      0.452353      0.339999      0.239224      0.166099
  24  15 3211.9660    3.9300  1.1949 12.4152 -0.0005  0.0250   0.0727   0.0649    0.1282   0.0000   444.0150       8.11468       11.4592       7.28997       3.83384       3.78215     -0.282034      0.186335      0.397621     -0.376083      0.809225      0.553561       1.03722     -0.331975      0.877626     -0.286180    -0.0342968      0.157650       1.69071       2.27482       2.46009       2.53937       2.57660       2.31831       2.30487       1.99834       1.89176       1.58704       1.27045       1.02588      0.821286      0.651361      0.499030      0.353177      0.252117      0.173743
  24  16 3358.4190    3.3509  1.8683 11.8302 -0.0008  0.0322   0.0482   0.0798    0.0809   0.0000   441.2913     -0.789457       10.9932       1.56330       1.26488       4.56429      -1.74505      -2.13432     -0.672244     -0.927608     -0.794359     -0.480252     -0.343290      0.335157       1.08756     -0.378466     -0.342279     -0.101963       2.04040       2.80182       2.98608       3.13979       3.10304       3.00099       2.78608       2.61550       2.22522       1.94577       1.56938       1.32928       1.04029      0.815206      0.611134      0.445047      0.321679      0.218408
  24  17 3504.8194    2.8680  2.7433 11.2759 -0.0007  0.0383   0.0347   0.1007    0.0622   0.0000   436.3460       6.08795       5.26322       4.79712       1.54355     -0.127509      -1.19547     -0.293021      0.184074      -4.54835      -4.26545       1.02642  -0.000808456       2.48395     -0.715947      0.206637      0.117198     -0.550212       2.49103       3.41371       3.57694       3.87162       3.88829       3.74021       3.49133       3.08224       2.72686       2.28833       1.91202       1.56764       1.23216      0.975347      0.703434      0.533648      0.363706      0.265788
  24  18 3650.9098    2.3366  4.0709 10.7835 -0.0005  0.0493   0.0236   0.1302    0.0505   0.0000   442.1538       10.2928       12.8783       10.6332       4.56195      -4.05728      -7.18196      -1.82856       1.10869      -2.17516       2.15114     -0.881944       3.34315      0.903660       1.67649      0.665382     -0.392951     -0.268506       3.22932       4.19809       4.49354       4.81953       4.80950       4.68730       4.30193       3.94808       3.44547       2.99745       2.47445       2.00410       1.61252       1.23803      0.945945      0.711937      0.489873      0.357332
  24  19 3796.6770    1.9694  5.9648 10.2606 -0.0010  0.0642   0.0170   0.1684    0.0482   0.0000   441.1401       23.7783       16.2003       2.75521       3.34150      -1.01778       3.75409       12.6096      -3.47515      0.185564      -3.26604     -0.263409      -2.53751      -3.38580       2.21621       1.17141     -0.235239     -0.284764       4.22414       5.64963       6.16159       6.55196       6.51320       6.21839       5.84240       5.18726       4.63673       3.85285       3.26099       2.64310       2.09728       1.63619       1.21154      0.894099      0.640313      0.442576
  24  20 3942.5866    1.6346  8.1341  9.9591 -0.0008  0.0796   0.0129   0.2184    0.0425   0.0000   446.0235       7.92028       18.8984       2.38243      -9.44559      -4.91967       21.7972      -5.17508      -2.25581       3.79981       1.81323      0.212898       5.95922       1.14515     -0.297267      0.663634     -0.917351     0.0340235       5.23389       6.82690       7.38153       7.84330       7.90662       7.55194       7.08649       6.35079       5.66178       4.87008       3.98971       3.27300       2.60598       2.04281       1.52716       1.11305      0.806729      0.567616
  24  21 4088.2169    1.3650 10.2783  9.8603 -0.0003  0.1016   0.0103   0.2772    0.0372   0.0000   431.6053      -7.53994       13.1610       1.16068       7.88702     -0.352575       7.22112     -0.908994       4.62589      -3.93780      -2.60129       3.37946       2.48276      -3.21933       2.16832      -2.61276      0.356657      0.294395       6.77923       8.71510       9.55931       10.2696       9.99187       9.76092       8.97107       8.18401       7.23960       6.25396       5.21722       4.30989       3.38309       2.63013       1.96989       1.45251       1.02732      0.721840
  24  22 4233.9670    1.1527 13.0108  9.6778  0.0002  0.1296   0.0080   0.3540    0.0346   0.0000   432.7448       5.12265       18.5319       6.46732      -13.4262      -10.5027      0.738520       17.2172       12.3036      0.851666      -5.78016       8.27645      -3.58265      -1.25192      -4.18740       1.42881      -1.44991      -1.20264       8.33804       10.9822       12.0031       12.5845       12.7494       12.1225       11.3795       10.3442       9.09888       7.84995       6.57354       5.41801       4.22485       3.35724       2.48205       1.85937       1.29780      0.903812
  24  23 4379.2139    0.9483 15.5124  9.6486 -0.0009  0.1610   0.0066   0.4453    0.0299   0.0000   439.0903      -2.28708       19.7994      -1.91693       22.9172       2.40969      -22.1446       8.41381     -0.585270      -1.00305      -2.98706       6.95231       18.7671      -1.93805      -7.03776      0.543195       1.14881      0.251341       10.4526       13.7707       15.1051       16.0119       16.0797       15.4698       14.2270       12.8390       11.5801       9.72991       8.29358       6.56242       5.42436       4.10797       3.13097       2.30704       1.60133       1.13635
  25   6 1847.8607    0.4080  0.3857  9.1456 -0.0031  0.0181   0.0132   0.0346    0.0478   0.0000   439.5094      0.615981       18.5046     -0.660245      -2.26366      0.318688     -0.521397     -0.559837     -0.459763      -1.46849      0.470278    -0.0951243     -0.800387    -0.0831170     0.0675090      0.446721   -0.00974890     -0.111720       1.28116       1.62323       1.94099       1.94208       1.78491       1.79980       1.63589       1.40455       1.37757       1.21339      0.976209      0.863997      0.692015      0.522386      0.431736      0.266445      0.189414      0.143437
  25   7 2016.8668    0.6378  0.6822  9.1846 -0.0035  0.0223   0.0152   0.0458    0.0783   0.0000   441.9009       1.08441       16.5222       2.44905      -4.11478      0.342857      0.507626      0.608081      0.880691     -0.433593      0.815114     -0.650752      -1.74494    -0.0995973      0.397411     -0.568565     -0.318033     -0.142825       1.63903       2.19661       2.25036       2.22167       2.26025       2.26745       2.27442       2.13096       1.82424       1.39785       1.03373      0.884758      0.748195      0.630450      0.462553      0.367367      0.258699      0.177791
  25   8 2181.7097    0.9007  0.7504  9.6809 -0.0041  0.0197   0.0202   0.0501    0.0901   0.0000   438.6655      0.218871       16.0200      -2.30330      -1.69086     -0.882605      -1.70939      0.459030       1.97048      -1.34704      -1.55621      -1.11833     -0.469548     -0.279803     -0.131835      0.424431     0.0940182     -0.226732       1.33880       1.74603       1.97444       2.21133       2.11302       2.00533       1.89015       1.64982       1.43330       1.29657       1.04667      0.818722      0.640620      0.518105      0.386882      0.301250      0.211001      0.145629
  25   9 2340.5464    1.2794  0.9618 10.1150 -0.0017  0.0226   0.0255   0.0570    0.1075   0.0000   442.1148       1.95411       14.3556      0.718204      -1.04854      -4.84852      -1.53777     -0.400595       1.07353     -0.647662     -0.266515     -0.421985     -0.717453    -0.0624347     -0.187157      0.362110      0.111720     0.0930013       1.56436       1.91647       2.10542       2.05339       2.12893       2.16180       2.07336       1.88870       1.69122       1.33115       1.09146      0.873552      0.741282      0.597335      0.465675      0.357599      0.266183      0.184335
  25  10 2494.3295    1.7375  0.9829 10.5227 -0.0020  0.0211   0.0343   0.0582    0.1256   0.0000   438.5189       1.67911       18.6904    -0.0468282     -0.616571     -0.402448       2.55108      -4.09328       1.25843       1.61795       2.09636     -0.278897     0.0451676      0.713974     0.0338458     -0.304606      0.200923   -0.00619411       1.49536       1.96238       2.22618       2.36484       2.36280       2.18664       2.03921       1.84994       1.61640       1.35375       1.20976      0.941056      0.731011      0.593288      0.445793      0.312961      0.233057      0.165583
  25  11 2646.2069    2.2767  0.9958 10.9757 -0.0022  0.0238   0.0433   0.0531    0.1398   0.0000   438.4938    -0.0193159       15.5034     -0.845018      -1.16298      -4.98266       2.70152      -1.11537     -0.413780      0.508957       1.85621     0.0673906      0.239420      0.141765     -0.195044     -0.412219     -0.432044      0.174715       1.66901       2.14798       2.41384       2.48655       2.46593       2.25214       2.17791       1.83991       1.66632       1.54815       1.37529       1.12338      0.880810      0.706574      0.526343      0.376373      0.266739      0.178284
  25  12 2797.3489    2.9775  0.8507 11.8091 -0.0030  0.0199   0.0610   0.0487    0.1058   0.0000   437.7068      0.541935       12.7979       4.89211     -0.188589       3.37609      -2.48314      0.183652      -2.64476      -1.53914      -1.41723      0.278706       1.13699      0.651523      0.582185     -0.365355     -0.323488     0.0810002       1.33526       1.61509       1.76693       1.83177       1.84191       1.82155       1.69115       1.59456       1.43767       1.21971       1.04944      0.788317      0.655532      0.532627      0.420933      0.316808      0.233310      0.165801
  25  13 2947.4002    3.7052  0.8735 12.2033  0.0022  0.0197   0.0754   0.0523    0.1123   0.0000   438.1836       4.94371       18.3341       1.40205       1.40991       1.67216      -3.29125       1.43871       3.22583      -1.07368       2.02701      -1.37937     -0.425956      0.300848       1.07459     -0.415187     -0.182962      0.158376       1.26564       1.70426       1.80445       1.96978       1.91318       1.89637       1.75192       1.57155       1.41597       1.23395       1.03848      0.805634      0.687547      0.525968      0.393751      0.293926      0.220417      0.155800
  25  14 3096.1209    4.0578  1.0479 12.2794 -0.0030  0.0231   0.0768   0.0558    0.1424   0.0000   438.3646       7.72420       13.3761       2.65596      -5.05933       1.19187       1.14683       3.34772       1.12206      0.282382       2.44652      -2.01975     -0.123095     -0.408863    -0.0757377      0.408298      0.191005     0.0232925       1.65254       2.12688       2.42258       2.50736       2.56394       2.44379       2.27440       2.06137       1.78777       1.45144       1.22444       1.03944      0.786877      0.613486      0.470470      0.350826      0.254779      0.174366
  25  15 3243.8539    3.8337  1.3170 12.5783 -0.0024  0.0266   0.0673   0.0670    0.0968   0.0000   438.8730       1.57391       12.2037       7.47934      -7.48803       2.75554       3.36426      -1.26070      0.737104      0.707580       1.15770      0.265161     -0.542013     -0.650438      0.788306     0.0824131     -0.166866     0.0230263       1.75988       2.24489       2.38623       2.51289       2.40321       2.45136       2.30870       2.15986       1.90900       1.65677       1.40398       1.11216      0.884947      0.730983      0.542499      0.423370      0.322275      0.226875
  25  16 3391.0671    3.1588  1.9467 12.0670 -0.0031  0.0330   0.0468   0.0844    0.0686   0.0000   439.4802     -0.649895       13.1302       9.59425      0.359806       6.00904      -8.17980      -2.71777       1.12471      0.234935      -3.28052      -1.16804     -0.555791     0.0882549   -0.00459754      0.770499     -0.427058      0.565281       2.11977       2.66134       2.89433       3.16261       3.16487       2.94147       2.88309       2.54685       2.35365       1.98971       1.71724       1.39006       1.08380      0.867440      0.665644      0.516818      0.368346      0.272199
  25  17 3538.1019    2.7346  2.9178 11.2652 -0.0018  0.0408   0.0316   0.1004    0.0565   0.0000   441.5822      -3.91099       12.8750      0.980551       1.55737      -1.69171       3.08502      -4.03059     -0.269725      -1.14841      -2.20910      -1.88633      -1.21969      -1.39897      0.325106      0.562473      0.801643      0.127496       2.53663       3.41518       3.57040       3.94817       3.85313       3.62578       3.60613       3.19928       2.87649       2.40549       2.10993       1.69732       1.34251       1.08108      0.814288      0.631532      0.438476      0.319656
  25  18 3684.8157    2.2769  4.4746 10.6042  0.0000  0.0502   0.0213   0.1357    0.0485   0.0000   433.4828       5.31011       20.4095       9.13982       4.52571       3.51216       3.35407      -3.40161       2.09609      -2.05894      -1.17256     -0.591174      -1.50755     -0.368486      -1.13596      0.190512      0.392678      0.191992       3.24316       4.18785       4.75950       4.95320       5.07437       4.83889       4.49629       4.08736       3.58173       3.06462       2.55123       2.11410       1.70522       1.31733      0.997250      0.756313      0.547525      0.390886
  25  19 3831.2823    1.8604  6.0979 10.3467 -0.0006  0.0634   0.0160   0.1740    0.0416   0.0000   436.2201       10.3815       7.11192      -3.58925      -7.54359      -4.85044       4.17627      -2.29277      -1.34344      -2.81716      -6.23102       3.01877      -3.07341     -0.926473     -0.434428     -0.711597      0.595517     -0.627949       4.15785       5.28802       5.82503       6.23486       6.24260       6.02412       5.62327       5.12118       4.50420       3.91987       3.26483       2.79971       2.15756       1.73476       1.28737      0.987025      0.692112      0.499187
  25  20 3977.5733    1.5428  8.5456  9.9192 -0.0006  0.0820   0.0117   0.2313    0.0395   0.0000   441.3505       10.9832       1.94013       10.7074      -2.96184      -4.01468      -15.0797       3.05539      -1.93956       3.09195       1.62769     -0.653243      -2.21016       2.17159     -0.605073      0.525808     -0.434619     -0.194837       5.25827       6.92184       7.61454       7.91348       8.07849       7.72952       7.31969       6.54492       5.89275       5.05026       4.24997       3.53602       2.79634       2.18890       1.66588       1.25830      0.910494      0.662439
  25  21 4123.5520    1.2998 10.9178  9.7452 -0.0010  0.1046   0.0093   0.2896    0.0358   0.0000   430.8014       13.3146       13.7489      -18.0632      -8.89522       9.95480       1.00273       3.47593       9.30696       12.3161       6.83953      -2.03447       6.49374       3.18123     -0.477143      -1.12489     -0.641114      -1.58338       6.59573       8.62209       9.34708       10.1038       9.91532       9.68271       9.04632       8.36822       7.44839       6.36735       5.41903       4.41198       3.52721       2.75795       2.17744       1.61821       1.16012      0.846916
  25  22 4269.6970    1.0891 13.4189  9.6609 -0.0005  0.1338   0.0074   0.3699    0.0320   0.0000   436.2362       18.8161       32.5402      -1.69747      -19.6044      -8.07192       3.19469      -4.06766      -6.77616       1.95221      -2.97688      -1.84096       13.5315      -2.30667      -2.78117       2.36373       1.42479     -0.594592       8.34202       11.1995       12.2733       12.9901       12.9501       12.3632       11.6246       10.6915       9.46981       8.31200       6.88125       5.82881       4.54518       3.62656       2.74013       2.04357       1.48871       1.05343
  25  23 4415.3671    0.9013 16.4174  9.5642 -0.0005  0.1746   0.0060   0.4630    0.0284   0.0000   415.9672       18.1516       27.5049      -9.73401      -14.5037       10.9019      -11.2637      -3.05842       6.67192       3.66079       18.6193      -6.35179      -5.05524       3.01312       3.23171     -0.697928      -2.94416     -0.623006       10.6777       14.0330       15.7087       15.9723       16.3357       15.9177       14.6541       13.8542       12.1327       10.7043       8.83783       7.32863       5.90859       4.66164       3.59195       2.68533       1.95495       1.39039
  26   6 1869.0064    0.4599  0.4301  9.2619 -0.0022  0.0168   0.0135   0.0349    0.0499   0.0000   439.7383     0.0733084       20.2927       1.01726      -3.13043       1.17977      0.780799    -0.0761032     -0.754994     -0.413241      -1.33316     -0.205103      0.632836      0.378855     -0.184988      0.108849      0.102533     0.0865058      0.982284       1.24681       1.39538       1.50046       1.50397       1.47015       1.44698       1.18451       1.13676       1.05766      0.895095      0.717241      0.557601      0.443171      0.343608      0.292761      0.221448      0.168045
  26   7 2039.6907    0.6976  0.6201  9.2411 -0.0033  0.0178   0.0166   0.0425    0.0791   0.0000   438.7911      -2.35782       16.7318       1.63926      -4.11911     -0.694139     -0.413341      -1.52422     -0.892638      -1.71615     -0.391589      -1.11089     -0.305267     -0.335689      0.162366    -0.0900958    -0.0933903      0.211008       1.05063       1.39071       1.48716       1.56468       1.62712       1.57171       1.44059       1.37469       1.20777       1.03173      0.892806      0.730551      0.564432      0.467720      0.363918      0.283212      0.200866      0.146338
  26   8 2206.0050    0.9588  0.8745  9.7937 -0.0045  0.0232   0.0205   0.0564    0.0935   0.0000   439.7645      -2.07162       16.6109      -3.66883     -0.434288     -0.358717      -1.26179      -5.33710       1.43698     0.0619381       1.12159       1.12468       1.43727      0.685470      0.827188      0.180488      0.190628      0.169889       1.60499       2.26039       2.34802       2.52081       2.27322       2.10299       1.91263       1.73558       1.66492       1.58326       1.36768       1.16948      0.958656      0.760901      0.542874      0.388659      0.294599      0.195329
  26   9 2366.0202    1.3491  1.0139 10.3396 -0.0035  0.0232   0.0257   0.0568    0.1011   0.0000   438.7220     -0.473679       15.0891      -1.69631      -7.27180       1.22942      0.518497      0.271338       1.69922      -1.08792       2.15430   -0.00484793    -0.0239742    -0.0553099      0.181206      0.571369     0.0516499     -0.206733       1.43444       1.77169       2.11131       2.16945       2.07870       2.19392       1.99919       1.80763       1.59453       1.36519       1.12942      0.998127      0.764997      0.618877      0.486992      0.342719      0.269694      0.193368
  26  10 2521.1867    1.8587  0.9916 10.8609 -0.0043  0.0217   0.0354   0.0555    0.1116   0.0000   436.2237      0.511849       15.3110     -0.580050     -0.923597      -1.86424       2.71812      -5.52191     -0.640716     -0.849272      -1.17163     -0.484270     -0.183127     -0.240010     -0.156581     -0.268188      0.474761     0.0494823       1.51251       1.92754       2.16894       2.30744       2.32033       2.15946       2.03220       1.88540       1.66490       1.40434       1.21541       1.01848      0.828899      0.653949      0.494603      0.359987      0.262264      0.191629
  26  11 2674.3417    2.4355  1.0856 11.0209 -0.0013  0.0223   0.0444   0.0576    0.1584   0.0000   440.5711    -0.0595674       12.0370       2.42105      -2.17817      0.988826      -3.51764     -0.235283      -1.12894     -0.879492     -0.545608      0.978908     -0.478950     -0.532225     -0.467639      0.522555      0.137789     -0.168444       1.39579       1.83831       2.02178       2.09094       2.13029       2.08917       1.91043       1.83496       1.60526       1.38998       1.15266      0.937588      0.758143      0.627769      0.472883      0.371260      0.271197      0.191609
  26  12 2826.5591    3.1183  0.9042 11.8711  0.0002  0.0200   0.0615   0.0506    0.1161   0.0000   437.3093     -0.172414       10.5695       3.21165      0.540740       2.27293      -1.96880      0.197151       1.16235     -0.184142      -1.43187     -0.398355      -1.05025      0.622410      0.637248     -0.619141     -0.138329   0.000116940       1.34352       1.68057       1.78976       1.92090       1.90450       1.81606       1.77056       1.65676       1.44825       1.23986       1.13352      0.896623      0.703014      0.556034      0.463246      0.347552      0.249615      0.181775
  26  13 2977.4131    3.6902  0.9352 12.4657 -0.0016  0.0219   0.0725   0.0535    0.1007   0.0000   437.8747       1.75844       16.1465       3.06754     -0.339712      0.694641       1.11220       1.97379      -1.34181      0.854389       1.06442      0.233227     -0.742989     -0.498243     -0.171928      0.375868      0.220910     -0.235372       1.64004       2.26423       2.53104       2.57827       2.55072       2.34960       2.17956       1.94944       1.80553       1.60980       1.35741       1.14188      0.897683      0.703901      0.508036      0.391033      0.278382      0.187130
  26  14 3126.9031    3.9375  1.0796 12.5415 -0.0046  0.0236   0.0738   0.0597    0.1205   0.0000   435.3220       2.42813       14.1208       3.77936      -1.52924      -5.01403       1.54161      -3.39476       1.79507      -5.39106       1.62917     -0.944713      -1.65419      -1.18296    -0.0477850     -0.784865     -0.207334      0.149588       1.54519       2.05263       2.14997       2.38683       2.42084       2.38427       2.12269       1.96786       1.75164       1.48347       1.21836      0.980094      0.786871      0.642558      0.498665      0.368229      0.270485      0.200892
  26  15 3275.3500    3.7716  1.4925 12.2758  0.0021  0.0285   0.0599   0.0684    0.0966   0.0000   438.6894       1.27513       15.2890       5.50692      -4.68613      -6.24007      -2.45245       2.27730     -0.546428      0.112455     -0.361130       1.61347       1.45595     0.0330809      0.204171      0.341903     -0.757479     -0.320279       1.76818       2.49046       2.59824       2.81782       2.61093       2.61975       2.33964       2.24500       1.98671       1.80928       1.59236       1.33153       1.12237      0.859920      0.642670      0.464986      0.343698      0.242588
  26  16 3423.2933    3.2017  2.0278 11.8442 -0.0019  0.0331   0.0437   0.0814    0.0731   0.0000   438.1248       1.99552       9.03415       3.06382      -1.73572      0.547066       4.73188     -0.892818      -3.56024      -2.03868      -1.54307      -1.45534     -0.315411      -1.50279      0.594881      0.319039    0.00626859     -0.155143       1.96037       2.71793       2.82760       3.10187       3.03240       3.01513       2.81775       2.53622       2.30270       2.00803       1.69228       1.40112       1.11011      0.890712      0.702473      0.525800      0.385955      0.273915
  26  17 3570.9335    2.6060  3.1349 11.2973 -0.0006  0.0411   0.0292   0.1071    0.0543   0.0000   434.8305       3.80877       18.1910       6.74525      -4.16157       3.82449      -2.56682       2.74717      -6.81536      -2.60863       1.88720      -2.22403      -1.53368     -0.568118      0.600240      0.149586     0.0418540     -0.216540       2.56807       3.37011       3.63573       3.96711       3.84586       3.78979       3.53444       3.21679       2.92096       2.56034       2.18255       1.79131       1.46678       1.16316      0.893389      0.665106      0.493780      0.353486
  26  18 3718.3940    2.1319  4.9898 10.6863 -0.0005  0.0545   0.0191   0.1455    0.0425   0.0000   437.3055      -2.43255       14.8083      -1.32617       6.16177       3.27103      -5.14276       9.25461       2.29131     -0.505125      -4.22557       1.68437      -1.98459     -0.936249     -0.979351     -0.122445     -0.415826      0.392031       3.42744       4.44663       4.97060       5.36098       5.32832       5.12559       4.80627       4.30081       3.93230       3.40183       2.90523       2.36750       1.91872       1.51631       1.16512      0.891955      0.650404      0.469228
  26  19 3865.2697    1.7823  6.8902 10.2705 -0.0006  0.0692   0.0143   0.1850    0.0399   0.0000   443.8739       9.09305       16.7875       14.7337      -4.76835       4.36524      0.211743      -7.76696      -2.35503      -4.68797       4.27436      0.739722      -4.83920      -2.46198       2.30712      -1.18212     -0.903408     -0.270531       4.17850       5.49394       5.94111       6.42550       6.40765       6.20302       5.85937       5.42197       4.78976       4.28516       3.58304       3.04855       2.41714       1.93392       1.47911       1.13968      0.832157      0.604081
  26  20 4012.1890    1.4914  8.9368 10.0009 -0.0001  0.0846   0.0111   0.2369    0.0368   0.0000   444.3829       11.8781       9.92433      0.796528       8.73177       5.30734      -3.12837       15.0434      -7.99611       5.55293      -3.22431      -3.27517      -3.05489      -3.18092     -0.875707      0.319539     -0.565443    -0.0363489       5.16786       6.74251       7.48101       7.90285       7.93232       7.57835       7.31500       6.62568       5.96537       5.13200       4.46566       3.64682       2.97965       2.37170       1.83203       1.36482       1.01093      0.745778
  26  21 4158.8084    1.2541 11.4782  9.7569 -0.0000  0.1098   0.0086   0.3014    0.0348   0.0000   452.4936       3.99175       22.9737       18.5150       8.71091      -12.5795      -1.95260       14.8446      -14.1042      -2.52314       8.09825       3.80455      -6.10227      -4.69279       7.27764      -1.87357      0.193172     -0.544366       6.55431       8.85946       9.46814       10.2352       10.1557       10.0624       9.34958       8.55247       7.66171       6.71691       5.70171       4.80841       3.80982       3.03315       2.35651       1.76750       1.32688      0.950805
  26  22 4305.1824    1.0328 13.9931  9.6879 -0.0006  0.1424   0.0068   0.3809    0.0306   0.0000   439.0651       2.88241       19.1626       16.9269      -2.74558      -5.54852      -9.92451       6.74185      -7.50492      -9.18934      -1.63992      -4.14431      -7.36912       5.47694       5.51354      -5.86413      -4.10112      0.239554       8.35946       11.0430       12.1020       12.9481       13.0997       12.7205       12.0282       11.0757       9.80264       8.46203       7.34382       5.97382       4.88027       3.91480       3.02358       2.29477       1.66395       1.21515
  26  23 4451.3986    0.8341 16.1813  9.6255  0.0002  0.1755   0.0058   0.4706    0.0270   0.0000   430.3885       13.9994       30.4838       12.1974      -2.48651      -13.5922      -5.40979       13.9270       2.10796       6.42087       2.77954     -0.819084      -4.35797      -9.33132       4.80452       1.78059      -2.89711      -2.66907       10.3674       13.5549       15.0784       15.8304       16.1251       15.5394       14.6355       13.3921       12.1264       10.9430       8.91357       7.58186       6.06193       4.92024       3.79283       2.89608       2.10320       1.53852
  27   5 1713.5579    0.3075  0.2879  9.0397 -0.0061  0.0147   0.0112   0.0294    0.0377   0.0000   440.0757     0.0524169       19.6543      -1.04812    -0.0491952       2.63201       1.85450       1.03833     -0.231702       1.18212      0.366842     -0.298836      0.470257     -0.135526    -0.0939463     0.0462753     -0.245170     -0.133976      0.785965       1.05335       1.23328       1.23485       1.23446       1.31712       1.14547       1.10161       1.01497      0.834608      0.728289      0.580486      0.514333      0.416509      0.295643      0.237878      0.191602      0.122787
  27   6 1889.7484    0.4944  0.4767  9.1972 -0.0050  0.0160   0.0135   0.0383    0.0522   0.0000   439.6504     -0.336873       19.3144     -0.477588      -1.06635       2.80771      0.812175      0.929121      -1.65845      0.769163      0.164239     -0.890875      0.368370     -0.249529     -0.156388     -0.287689    -0.0399159     -0.167646       1.00827       1.20109       1.36385       1.41185       1.40509       1.41423       1.41327       1.24173       1.05590       1.00512      0.807038      0.710971      0.588109      0.453863      0.348920      0.287951      0.201539      0.147230
  27   7 2062.0185    0.7162  0.6523  9.3806 -0.0027  0.0181   0.0163   0.0431    0.0713   0.0000   439.5514      -1.46230       15.6914    -0.0553991      -1.61248      0.978768       1.11149     -0.900914      -1.26882       1.02016       1.22861      0.401315     -0.848711      0.469473      0.142773     -0.144329      0.328922     -0.116217       1.07802       1.41813       1.54744       1.70865       1.55020       1.73209       1.54805       1.38892       1.25913       1.04979      0.927759      0.832960      0.689480      0.506608      0.399388      0.301178      0.235496      0.166327
  27   8 2229.7030    1.0293  0.8823  9.7021 -0.0017  0.0208   0.0201   0.0509    0.0991   0.0000   440.0437      -2.31188       19.9475      0.418611      -1.51152       1.21714      -2.33449       2.24784      -1.26654      0.639153      0.940875     -0.300571     -0.336985     -0.538173     -0.149985      0.302324     -0.104594      0.292391       1.18556       1.61599       1.64834       1.88679       1.79670       1.88397       1.74778       1.60281       1.39697       1.22547       1.02833      0.872619      0.683602      0.568876      0.447451      0.352442      0.238504      0.186736
  27   9 2390.9956    1.4264  0.9821 10.5073 -0.0024  0.0217   0.0276   0.0544    0.0926   0.0000   437.8762       1.54546       16.2180       1.68649      -4.26786     -0.419646      -2.95432      -4.88483     -0.647434       1.02914       2.20636     -0.253833      0.522085      0.312172     -0.384125      0.477577      0.176943     -0.212095       1.31098       1.71567       1.89236       2.04731       1.91313       1.88978       1.84822       1.67677       1.53353       1.38116       1.16644      0.957799      0.779809      0.640503      0.487503      0.371057      0.288706      0.206948
  27  10 2547.5661    1.9748  1.0422 10.9258 -0.0026  0.0224   0.0363   0.0557    0.1193   0.0000   440.0409       1.16274       15.5828       1.50812      0.604506      0.803263       1.13966       1.43007      0.408503      -1.87711      -2.01568      -1.59912      0.608749    -0.0536060     -0.311138     -0.268432     0.0282557     0.0508047       1.34208       1.81409       2.01322       2.08874       2.05914       1.91769       1.86757       1.69072       1.59895       1.41341       1.23031       1.04826      0.826836      0.694405      0.506232      0.399373      0.286913      0.206089
  27  11 2702.0296    2.5633  0.9911 11.3801 -0.0002  0.0211   0.0472   0.0518    0.1196   0.0000   437.9690       3.37817       15.9723     -0.481057     -0.649998      -1.50684     0.0291881      -1.75590      0.139972       1.58515      0.208656     -0.703161     -0.199976      0.265895      0.494949     -0.391000     -0.187649      0.302784       1.24289       1.66745       1.77017       1.96198       1.93871       1.89653       1.75107       1.64212       1.44995       1.28412       1.11005      0.944389      0.738206      0.596203      0.449920      0.359955      0.268773      0.200830
  27  12 2855.3418    3.2948  0.8470 11.8016  0.0006  0.0184   0.0660   0.0482    0.1226   0.0000   438.1057       2.96309       9.06858       2.01126      -4.13812      0.932210      -1.63779      -1.29509       1.14480      -1.75001     -0.373335     -0.608155     -0.492292      -1.36571      0.395114     -0.312610    -0.0123096     -0.527428       1.20516       1.53011       1.69179       1.83481       1.73601       1.74992       1.65286       1.47879       1.34399       1.18856       1.01849      0.845139      0.702935      0.562236      0.444000      0.325520      0.246621      0.174188
  27  13 3006.9960    4.0878  0.8786 12.0617 -0.0020  0.0183   0.0785   0.0487    0.1363   0.0000   440.1121       1.94305       16.1752       1.36100      -3.46903      -2.52474    -0.0201432      -2.27321      0.584839      -1.34173      -1.07629     -0.625492      0.169902      0.240132      0.110191      0.401703     -0.249457      0.130579       1.15870       1.54569       1.69455       1.83574       1.79408       1.77984       1.66646       1.55285       1.36564       1.15237      0.985661      0.812714      0.654577      0.530248      0.398450      0.320956      0.231971      0.176388
  27  14 3157.2231    4.1311  1.0870 12.4875 -0.0023  0.0232   0.0755   0.0596    0.1267   0.0000   437.2231       4.66376       11.4823       2.39268      0.954187     -0.476090       3.23008     -0.231384       1.34949      -1.19006       1.56501      -1.33856      0.839741     -0.801622      0.984198      0.275617      0.314779      0.155950       1.59870       2.02531       2.17148       2.17019       2.15580       1.98771       1.84075       1.67760       1.69454       1.49653       1.38136       1.13796      0.982911      0.792569      0.600373      0.445997      0.328263      0.242364
  27  15 3306.4650    3.6231  1.6229 12.1347 -0.0023  0.0279   0.0542   0.0733    0.0830   0.0000   438.9671       2.06858       13.8496       3.74948      0.792806      -4.32189      0.122509       5.77530      -3.39261      0.972126      0.167769      -1.13196     0.0411902      -1.05762     -0.208684     -0.659537     -0.228901    -0.0889922       1.66702       2.15329       2.41259       2.60521       2.55486       2.55762       2.38584       2.20839       1.94796       1.67341       1.44003       1.19270      0.987698      0.793495      0.629995      0.466598      0.339252      0.245340
  27  16 3455.2166    2.9970  2.4215 11.6335 -0.0008  0.0357   0.0374   0.0886    0.0651   0.0000   435.0371       2.31640       18.8794    -0.0522989      -5.65764      0.139447     -0.577209      -2.76661      0.438750      -3.74169      -1.87461      0.939571      -3.15571      0.275898     -0.433386      0.114409     0.0390430    -0.0606887       2.18661       2.84152       3.14853       3.29434       3.24539       3.12793       2.98112       2.80432       2.57494       2.25502       1.92530       1.60731       1.30031       1.01647      0.812301      0.627866      0.484300      0.357684
  27  17 3603.4900    2.4967  3.6036 11.0598  0.0002  0.0446   0.0256   0.1135    0.0495   0.0000   441.8207       1.62478       14.4464      0.785155      -5.74745       2.48599      -3.85611     -0.195129       3.66505     -0.473107      -2.49182      0.994416      0.877909      -1.18421     -0.716482     -0.292466      -1.31327     -0.203907       2.60324       3.57397       3.79586       4.10392       4.09047       4.04114       3.83161       3.49696       3.20275       2.69813       2.36904       1.94091       1.57841       1.25150       1.01967      0.768463      0.560268      0.427043
  27  18 3751.5652    2.0581  5.2826 10.5581 -0.0007  0.0552   0.0177   0.1515    0.0416   0.0000   440.4828       3.34025       17.2126       5.32246       4.71343      -5.14419       4.33933       5.08799      -1.47579       3.18309       4.28812       1.20128       2.94251      -1.21326      0.335081     0.0880848     -0.610791      0.932857       3.31480       4.29472       4.69771       4.99564       4.99744       4.98263       4.60808       4.25161       3.93332       3.43061       2.90893       2.41385       1.99456       1.60874       1.24657      0.961002      0.721783      0.527971
  27  19 3899.0165    1.7185  7.2038 10.1557  0.0000  0.0699   0.0131   0.1896    0.0378   0.0000   438.5627       8.02152       6.15072       12.1020      -7.15459       4.74915      0.953527      -1.52009      0.482726       8.14655       2.83644      -1.10672      0.508623     -0.961001      -1.23285      0.659593      0.353032      0.117435       4.14629       5.50412       6.04479       6.33094       6.35652       6.13046       5.94714       5.51910       4.98769       4.30348       3.68027       3.03579       2.50204       2.04556       1.57084       1.21741      0.907352      0.675147
  27  20 4046.3993    1.4392  9.5087  9.8945 -0.0003  0.0895   0.0102   0.2423    0.0354   0.0000   446.2051       12.0074       20.2878       4.94856       2.33565       1.66376       3.92094       12.4777     -0.873496       1.97568      -5.77728       2.45399       1.50240       3.50451       1.17693      -3.13057      -1.91367      0.607210       5.18790       6.91796       7.64237       8.07503       8.12204       8.10738       7.61378       6.96021       6.29752       5.39868       4.70227       3.89361       3.18100       2.56446       1.99686       1.53842       1.14075      0.831137
  27  21 4193.5834    1.2155 12.2013  9.6716  0.0000  0.1140   0.0078   0.3140    0.0333   0.0000   431.6076       12.8918       22.6465      -4.60624      -1.24689       4.46686      -6.72012     -0.435745       14.8651       13.3215    -0.0653154      -10.8921       4.14855      0.820450       1.79354      -3.89302      -1.19822      -1.44272       6.80726       8.89693       9.91380       10.2806       10.4622       10.2599       9.78410       8.95720       8.00282       7.02459       6.01442       5.08417       4.12420       3.32577       2.60426       2.00405       1.47389       1.07047
  27  23 4486.9169    0.8194 17.4766  9.5462  0.0005  0.1870   0.0054   0.4911    0.0255   0.0000   431.0567      -6.83921       25.4224       6.15380      -11.6284       1.18970      -13.7450      -26.2114      -16.9268       6.63448      -1.74844       11.7785      -6.29542     -0.622881      -1.52714      -1.23527      -1.80060       4.00309       10.7225       14.2361       15.8489       16.7428       16.6667       16.6076       15.5132       14.1864       13.1038       11.3233       9.82745       8.21252       6.67348       5.46312       4.24062       3.23262       2.38733       1.74657
  28   5 1732.6900    0.3132  0.3708  9.0537 -0.0099  0.0162   0.0103   0.0354    0.0400   0.0000   438.9336      -1.87302       19.9383       2.54057      -2.73026      -1.96717      -1.48112      0.838882       1.31089     0.0858931       2.34175      0.890115     -0.437645     -0.808275      0.277760      0.148467    -0.0115821    0.00430117      0.909826       1.20420       1.39895       1.42713       1.42179       1.43157       1.28176       1.20688       1.08324       1.01786      0.896296      0.725703      0.599441      0.518684      0.361850      0.321422      0.226891      0.156489
  28   6 1910.1317    0.5177  0.5122  9.1651 -0.0014  0.0162   0.0132   0.0395    0.0544   0.0000   440.5341      0.273569       18.7406     -0.343119      -1.49000     -0.547000     -0.255858      0.734697      -1.14491     -0.296597     -0.363318     -0.192899      0.426125      0.156052     -0.249598     -0.131843      0.270793     -0.201444       1.02185       1.35420       1.53216       1.55561       1.56135       1.54950       1.48157       1.36195       1.22651       1.06977      0.881454      0.745778      0.600530      0.461917      0.359024      0.286216      0.236202      0.172705
  28   7 2083.8896    0.7570  0.6681  9.4787 -0.0005  0.0177   0.0168   0.0447    0.0693   0.0000   439.9796      -2.01076       20.0414     -0.368463      -5.54967       3.48531      0.820130     -0.839854       2.04552      0.485730      0.418466     -0.603146      -2.02854    -0.0514879     -0.674872    -0.0414699    -0.0773426      0.177301      0.998049       1.34028       1.39352       1.50348       1.50991       1.53367       1.52553       1.32664       1.21335      0.973328      0.891193      0.755750      0.677687      0.511803      0.384768      0.302154      0.224441      0.168242
  28   8 2252.7654    1.1052  0.9970  9.6359  0.0023  0.0210   0.0204   0.0578    0.1146   0.0000   439.9029      -2.19927       16.9815       2.03125     -0.872602     -0.263642      -2.43686      0.934271      0.395519   -0.00117752     -0.988269     -0.593627     -0.500732      0.996871     0.0414460     -0.501539     -0.221836      0.129690       1.25114       1.59863       1.82740       1.90463       1.87932       1.65278       1.69807       1.55115       1.48202       1.29380       1.14965       1.00440      0.790463      0.659696      0.505903      0.386970      0.296772      0.215409
  28   9 2415.2585    1.5285  1.0215 10.6014  0.0017  0.0225   0.0280   0.0556    0.0994   0.0000   439.4845     0.0753127       20.5311     0.0648013      -5.04001       3.17804       1.36736       1.07641       1.43758      -1.27885      -1.65821      0.221537       1.48188      0.309987     -0.582819     -0.203849     -0.458726     -0.114672       1.21947       1.62464       1.70738       1.88109       1.87616       1.78692       1.85722       1.60579       1.48614       1.30012       1.13934      0.972414      0.758290      0.651107      0.519710      0.379004      0.304251      0.225218
  28  10 2573.3362    2.0478  1.1639 10.9988 -0.0003  0.0227   0.0364   0.0625    0.1222   0.0000   439.2228       3.36969       16.6815      -2.36496      -3.96944      -2.01047     -0.284642      -1.17208       2.17931      -2.23636      -1.11135     -0.994977      0.167964     -0.504251    0.00592346      0.358816     -0.251234      0.127102       1.34804       1.69618       1.82285       2.04692       2.05045       1.93214       1.85977       1.73393       1.60673       1.42426       1.20073      0.969807      0.827600      0.692205      0.530989      0.416617      0.304738      0.232529
  28  11 2729.3108    2.7464  0.9698 11.3162 -0.0013  0.0196   0.0496   0.0498    0.1239   0.0000   438.4116       1.63284       14.9936       2.33870     -0.811704       1.31359      -2.66420      -2.99688     0.0315001       1.62888     -0.976033      -1.37821     -0.327178   -0.00984273      0.255229     -0.404161     0.0847443    -0.0201984       1.14443       1.50976       1.66507       1.72898       1.75391       1.74270       1.60331       1.52630       1.34459       1.19350       1.08424      0.879809      0.736224      0.596540      0.468730      0.367670      0.264128      0.202577
  28  12 2883.6764    3.4514  0.8652 12.1697 -0.0026  0.0201   0.0664   0.0462    0.1059   0.0000   438.3301      0.438149       15.5667       1.18270       1.57407     -0.346153      -1.57843      -2.48422       2.48234     -0.690846       1.21777     -0.937311      0.352302     -0.113978     -0.488152    -0.0583293      0.402649    -0.0983785       1.36589       1.78747       1.90588       1.86782       1.79136       1.85801       1.84029       1.74814       1.62352       1.38516       1.16389      0.915444      0.766188      0.629808      0.521500      0.411804      0.297375      0.213684
  28  13 3036.2370    4.0637  0.9551 12.2898 -0.0021  0.0201   0.0733   0.0486    0.1255   0.0000   439.5246       3.55351       10.8921      0.820756      -1.56568       3.08303     0.0728208      -1.08251     -0.939227       1.32144     -0.502406     -0.601206     -0.324949      0.441521      0.377819     -0.202072     -0.104650     0.0330723       1.14034       1.46641       1.66096       1.75852       1.77226       1.80032       1.68555       1.51499       1.41486       1.14871       1.03200      0.900741      0.719890      0.568834      0.462484      0.360266      0.262214      0.191266
  28  14 3187.1634    3.9495  1.1969 12.4299  0.0007  0.0236   0.0674   0.0592    0.1166   0.0000   440.8465       6.88343       13.7509      0.882757      -1.14263   -0.00518575      -1.79990     0.0380151       1.95906      -2.09314      0.943831     -0.196395      0.348833     -0.351250    -0.0509150      0.497804      0.194334      0.234082       1.35279       1.82107       1.90136       2.11347       2.07602       2.00567       1.86604       1.78272       1.62277       1.47051       1.25689       1.04099      0.855131      0.709164      0.540881      0.436502      0.323090      0.234755
  28  15 3337.2003    3.4281  1.8400 12.1136  0.0014  0.0306   0.0484   0.0772    0.0705   0.0000   439.0136       8.47224       15.2254       1.09930      0.883779       7.23988      -2.35103       2.51983       3.27794       1.72482      -2.91224       1.63421       1.02721      -1.13676     -0.360641      0.642864      0.653739     -0.449673       1.73708       2.45047       2.69119       2.92789       2.88439       2.88606       2.67968       2.46192       2.21212       1.93777       1.56861       1.39101       1.12548      0.889152      0.706873      0.540981      0.400423      0.307393
  28  16 3486.7600    2.9764  2.5479 11.4861 -0.0013  0.0346   0.0352   0.0904    0.0631   0.0000   436.8330       2.40560       8.03042       1.79796      -3.04231       5.78691       4.58226       2.21425      0.280586       1.17928       3.09457      -2.97213     -0.419319     -0.662057      0.987618     -0.360449     -0.348915     -0.356174       2.01197       2.63997       2.89646       3.06399       3.00088       3.02033       2.85443       2.62406       2.41689       2.14742       1.86786       1.56660       1.28404       1.01656      0.823070      0.646348      0.486904      0.357522
  28  17 3635.6890    2.3643  4.0550 10.9409 -0.0015  0.0466   0.0231   0.1241    0.0480   0.0000   440.8105       9.88831       7.86108       10.8683    -0.0449573      -2.71416      0.145122       2.15338       1.67907       4.67156      -2.89552       4.22180      -1.69192     -0.206773     -0.503841    -0.0303393     -0.822367     -0.349430       2.65344       3.35750       3.79305       4.04154       4.02740       3.98038       3.80757       3.54321       3.18211       2.82802       2.39849       2.03369       1.68206       1.36827       1.08042      0.832690      0.633672      0.484811
  28  18 3784.2806    1.9769  5.6580 10.4706 -0.0010  0.0573   0.0162   0.1555    0.0395   0.0000   442.4285       11.0280       14.1193       5.89174     -0.310585       10.0232       3.37481       2.51296      -2.56296       4.69660      -1.65587     -0.460768      -4.40506       2.76853     0.0924407     -0.430464      -1.26255     -0.774398       3.28694       4.36320       4.81252       5.08347       5.17744       5.05395       4.71726       4.32094       3.96476       3.53578       3.06854       2.59925       2.19084       1.76478       1.36914       1.07126      0.783649      0.578767
  28  19 3932.4240    1.6375  7.8608 10.1467 -0.0002  0.0744   0.0121   0.2019    0.0354   0.0000   434.5303       5.11259       1.37694      0.521301      -6.60101      -5.00256      -3.38420       7.64966      -7.96842      -6.48900      -1.08111      0.265563       5.50624      -1.13611      0.189552      0.959466       1.44750      0.448307       4.20900       5.56429       6.07917       6.53549       6.67261       6.42114       6.19691       5.72824       5.21762       4.44649       3.94391       3.29692       2.75919       2.24368       1.72930       1.35250       1.01154      0.757948
  28  20 4080.3129    1.3604  9.5025  9.9714  0.0001  0.0931   0.0099   0.2460    0.0337   0.0000   438.9989       6.20948       10.2471       6.10562      -3.85573       15.5403      -9.35833      -12.5016       5.31554       4.72989      -7.11285      -5.79503       3.15416      -2.48687      -3.30760      -2.37815       2.17765      0.850306       5.08797       6.84417       7.43932       7.91043       8.08929       7.90608       7.59532       6.94390       6.35120       5.56989       4.82686       4.09205       3.42243       2.69277       2.20604       1.66962       1.24998      0.919227
  28  21 4228.1522    1.1628 13.3793  9.7199  0.0001  0.1253   0.0071   0.3338    0.0308   0.0000   431.2343       4.34387      -10.8392       10.2496       24.2338      -16.8445      -6.96879      -7.20397      -2.26792      -1.89366       5.58442       3.80101       7.26716     -0.393858       2.59780     -0.700563      0.157287     -0.556725       7.16078       9.40208       10.5725       10.9213       11.1498       11.0477       10.4487       9.69904       8.71945       7.61815       6.62645       5.66368       4.71198       3.72922       2.96315       2.30054       1.73051       1.27510
  28  22 4375.6861    0.9298 15.0895  9.6385 -0.0045  0.1566   0.0058   0.4088    0.0277   0.0000   444.2026      -5.27306      -4.15984       17.3702       47.1759       31.8572       6.08453     -0.115347       4.07003       14.9036       14.9517      -4.18962      -4.31516       1.33437       1.87185       3.89548      0.122739       2.26642       8.56626       11.4886       12.7160       13.1591       13.6813       13.2117       12.6429       11.9087       10.6469       9.48655       8.22196       6.89147       5.67167       4.63127       3.70704       2.87010       2.13465       1.58473
  29   6 1930.1621    0.5406  0.5672  9.1583 -0.0042  0.0188   0.0133   0.0409    0.0576   0.0000   440.3299      0.346224       21.2134     -0.463147      -3.20573       1.49562     -0.576504     -0.914694      0.986641       2.13507      0.448946     -0.569744     -0.635824     -0.224067    -0.0230061    -0.0924276     -0.402332     0.0569258       1.13161       1.32744       1.56872       1.64320       1.43087       1.45784       1.43437       1.24401       1.19390       1.25906       1.08852      0.860895      0.741310      0.610880      0.460134      0.349521      0.282203      0.193557
  29   7 2105.2767    0.7959  0.7434  9.4762 -0.0040  0.0180   0.0167   0.0452    0.0753   0.0000   439.9040    -0.0975805       20.8744     -0.903143      -5.11551     -0.789408      -1.64357       1.90456      0.555231       1.07071      0.168778      -1.58777       1.38127      0.119405      0.404331    -0.0368155     -0.324974      0.492490      0.989901       1.26110       1.45346       1.49193       1.48444       1.52316       1.45483       1.30784       1.18589       1.07084      0.904154      0.813602      0.686615      0.555750      0.426347      0.343684      0.254909      0.192349
  29   8 2275.3294    1.1506  0.9294 10.0548 -0.0004  0.0206   0.0220   0.0513    0.0947   0.0000   439.8392      0.364143       18.7028     -0.343211     0.0957824     -0.965591      -1.58388       1.41309      0.792980     -0.237800      0.395766     -0.378321    -0.0948581     -0.923349      0.281457      0.448749    -0.0913543     -0.320200       1.26129       1.69295       1.77105       1.93297       1.97507       1.89218       1.78552       1.68327       1.56319       1.36579       1.14945      0.944543      0.795466      0.637761      0.524798      0.387456      0.303416      0.229768
  29   9 2439.0082    1.6062  1.1084 10.6333 -0.0030  0.0227   0.0285   0.0586    0.1060   0.0000   436.2229      0.448181       20.0471      0.684848      -4.45869       3.18512     -0.788275     -0.481374      0.285229      -1.15012       1.51191     -0.188482     -0.881160      0.839576     -0.162215      0.249355      0.432472      0.276254       1.27179       1.72236       1.91018       2.00505       1.92438       1.88669       1.79930       1.71180       1.53258       1.42891       1.23586       1.06432      0.901464      0.722575      0.566854      0.428008      0.336800      0.245791
  29  10 2598.6313    2.2284  0.9885 11.3054 -0.0015  0.0211   0.0406   0.0512    0.1008   0.0000   438.1830       3.15407       19.8675   -0.00199826     -0.379980       2.92444      0.130963       1.27227       3.48873       1.77307     -0.342706     -0.725162     -0.743487     0.0466076     -0.340807    -0.0294699      0.716281    -0.0425297       1.28116       1.70047       1.98920       2.15331       2.15682       2.18616       1.98551       1.74466       1.62878       1.38968       1.20658      0.994273      0.786449      0.636569      0.511936      0.392585      0.308882      0.227043
  29  11 2756.1189    2.8398  0.9981 11.6761 -0.0010  0.0201   0.0502   0.0513    0.1062   0.0000   436.9916      0.276084       14.3259       1.56598      -2.06893       1.61603      -2.17820     -0.508948      0.815406      0.941648       1.45002     -0.524982      0.569235      0.373949      0.651961     -0.192834     0.0784664      0.102835       1.14903       1.49940       1.64575       1.71873       1.69532       1.71075       1.63587       1.57186       1.34471       1.27476       1.09431      0.925720      0.769438      0.664592      0.508466      0.401909      0.291703      0.227881
  29  12 2911.6237    3.5624  0.9507 12.2610 -0.0020  0.0194   0.0671   0.0539    0.1073   0.0000   438.4572       4.22584       13.9383     -0.570132      0.462589      0.960620      -2.18513      -1.60643      -2.92357      -1.30762      -1.50178      0.493562      0.488760     -0.491852      0.393233     -0.694644      0.124365     0.0903778       1.18180       1.61984       1.86862       2.02891       2.03095       1.91470       1.84126       1.61522       1.51685       1.28161       1.10249      0.928423      0.752901      0.600027      0.484453      0.363599      0.276750      0.212604
  29  13 3064.9795    3.9955  0.9846 12.5247 -0.0016  0.0205   0.0725   0.0511    0.1105   0.0000   439.8165     -0.633913       16.1398      0.203556      -3.03606      -2.34935      -2.99373      -1.32948       2.88596      0.921787      0.623320     -0.353960     -0.633506      0.666665      0.441442       1.00127    0.00512732    -0.0579585       1.19279       1.55912       1.74264       1.85913       1.85634       1.77471       1.69400       1.54837       1.50278       1.30615       1.10410      0.958953      0.782834      0.652379      0.505154      0.401871      0.308639      0.218824
  29  14 3216.7274    4.0288  1.3649 12.0891 -0.0049  0.0241   0.0611   0.0618    0.1063   0.0000   440.1619       4.70504       15.5869     -0.571093      -3.91364       2.97781    -0.0747953       2.39012      0.101135      -1.30186       2.22898      -1.42117     -0.612405     -0.994263      0.305967     0.0402996     -0.419803    -0.0835512       1.40161       1.80206       1.94488       2.01007       2.04783       2.02643       2.03414       1.88451       1.71544       1.47245       1.27146       1.07917      0.864245      0.728158      0.575834      0.450241      0.362699      0.286809
  29  15 3367.5968    3.3614  1.8416 12.0755  0.0023  0.0285   0.0462   0.0767    0.0655   0.0000   439.7538       3.88318       13.5916       6.09329       2.34020       3.43590      -3.71304      -3.29507     -0.159573      -1.02297      -2.34805      -2.18314      0.183208     -0.931996      0.805319      -1.21911     -0.563688     0.0672062       1.58702       2.05994       2.24953       2.42554       2.45404       2.46894       2.32647       2.17545       1.95306       1.69929       1.54099       1.27649       1.03751      0.859823      0.666270      0.540852      0.422584      0.310267
  29  16 3517.9062    2.7746  2.8229 11.4129 -0.0008  0.0372   0.0312   0.0959    0.0566   0.0000   436.9210       6.86796       10.2923       3.42436      -3.32131      -3.42292       7.10717      -1.36644      -3.64311      -1.23073     -0.206347      -1.18414      -3.43298     -0.453113      -1.69722      0.233054      0.710858     -0.845815       2.01578       2.62766       2.87533       3.09925       3.21339       3.13606       3.02244       2.68401       2.51152       2.22470       1.92742       1.62508       1.36963       1.11015      0.885999      0.696204      0.523212      0.398336
  29  17 3667.5225    2.3275  4.5274 10.6922  0.0001  0.0474   0.0206   0.1286    0.0466   0.0000   435.1233       3.78664       12.5299       8.33577      -5.00928       1.41922      -3.05906      -2.69741      -4.59703      0.512392     -0.800212      0.684055       3.60937      -2.88763     -0.988507      0.612140     -0.250588      0.175047       2.63349       3.45744       3.83112       4.09708       4.12182       4.11257       3.91514       3.63354       3.26392       2.91971       2.52214       2.14602       1.76587       1.42686       1.13997      0.902439      0.685436      0.525268
  29  18 3816.7868    1.8935  6.1554 10.3375 -0.0011  0.0611   0.0148   0.1582    0.0395   0.0000   432.5162       1.93982       19.2818       6.04031      -2.75360       4.26653       3.14187       4.20040      -8.94212       2.88770     -0.378749      -3.02356      -3.57823     -0.185976      -1.65521      0.613020     -0.814921      -1.04802       3.36459       4.40532       4.89529       5.16953       5.25198       5.16697       4.95767       4.54917       4.19012       3.67686       3.26901       2.79180       2.33141       1.86919       1.51475       1.16212      0.901103      0.668657
  29  19 3965.5944    1.5903  8.2661 10.1013  0.0007  0.0774   0.0114   0.2067    0.0350   0.0000   441.6368       6.39635       11.1063       8.74213       10.5566      0.250881      -9.05356       8.08266       11.4378      -2.81701      -7.61996      -1.85200     -0.766721       3.22899      0.638356     -0.545652      -1.89209      0.175963       4.29631       5.68133       6.24248       6.64559       6.74898       6.75402       6.40997       5.94102       5.39763       4.71208       4.13624       3.51531       2.91448       2.41366       1.86003       1.47739       1.13720      0.858971
  29  20 4113.9768    1.3147 11.1918  9.8891 -0.0009  0.1025   0.0086   0.2806    0.0326   0.0000   447.5206      -3.74537       14.6844      -6.39754       7.97715       18.4354       1.26677      -1.99327       5.87555      -5.92537      0.692250       4.77203      0.651549       2.23316      -2.39545     -0.258589     -0.689019      0.305794       5.58446       7.37026       8.11762       8.51390       8.66645       8.59178       8.25484       7.75786       6.94895       6.22564       5.42894       4.59487       3.88192       3.14877       2.48709       1.98742       1.49713       1.13020
  29  21 4262.0665    1.0809 13.0301  9.8088  0.0002  0.1267   0.0070   0.3427    0.0289   0.0000   443.0827      -6.41085       12.4905       7.73052      -8.82714       4.99349       3.45861      -15.9865      0.885611      -2.45103      -4.11368      -5.55347      -3.45145       4.13648     -0.594686       2.48261       2.38307     -0.780935       6.90971       9.17223       10.2813       10.9652       10.9131       10.7986       10.3955       9.48872       8.79731       7.85493       6.73217       5.74918       4.70702       3.89999       3.06661       2.43701       1.84122       1.39430
  30   5 1770.0304    0.3736  0.3769  9.1573 -0.0024  0.0148   0.0108   0.0313    0.0413   0.0000   439.8003     -0.781064       19.5179      -1.15561      -3.92313     -0.902705      0.356359      0.666962      0.568312     -0.171685      -1.29492     -0.134366      0.156414      0.486472     -0.538409      0.209047     0.0794118      0.226270      0.753082       1.00111       1.10282       1.14777       1.21069       1.25526       1.09954       1.11779      0.910717      0.862557      0.790031      0.625547      0.548235      0.451650      0.368919      0.301702      0.208793      0.160303
  30   7 2126.3645    0.8096  0.7561  9.5947 -0.0042  0.0190   0.0167   0.0473    0.0786   0.0000   440.8009     -0.133230       20.0457      0.858383      -2.08926      -1.46379       2.10042      -1.03404       1.68958     -0.965583    -0.0259289      0.755605     -0.922938   -0.00669660     -0.210121      0.227987     -0.114751    -0.0331150       1.01145       1.39678       1.52355       1.71243       1.66648       1.68177       1.51999       1.39855       1.31661       1.14018       1.04777      0.831447      0.720669      0.583666      0.465093      0.367614      0.280908      0.213255
  30   8 2297.3172    1.2183  0.9358 10.0114 -0.0029  0.0198   0.0222   0.0511    0.0998   0.0000   441.0023     -0.169127       16.7425      -1.25779      -1.85537    -0.0509177     -0.193041       1.83168      -1.53284      -3.06008       1.23410      0.992126      -1.02444     -0.710214     0.0196050    -0.0559807     0.0924092     -0.310700       1.05072       1.39109       1.45323       1.62648       1.61794       1.60686       1.54035       1.45686       1.35905       1.13879       1.03766      0.847662      0.732545      0.580616      0.485229      0.389171      0.296116      0.222255
  30   9 2462.2526    1.7421  1.0659 10.8800 -0.0021  0.0218   0.0306   0.0555    0.1009   0.0000   439.3138       1.12246       18.2625      -1.14940      0.135928       1.51818      -2.82717      -2.80958       1.10828    -0.0457094       1.14072     -0.981056       1.21755     -0.298151     -0.402874    -0.0758830     -0.259207      0.116652       1.13802       1.58349       1.63002       1.88490       1.82000       1.84177       1.65791       1.66445       1.42775       1.32985       1.15121       1.00816      0.810232      0.675613      0.525763      0.430643      0.326944      0.245390
  30  10 2623.4676    2.3000  1.0805 11.2182  0.0005  0.0211   0.0398   0.0541    0.1122   0.0000   439.8200       1.79983       14.0040       1.43872      -1.62377     -0.108333       1.42997       1.97343       3.24247     -0.329775     -0.537765     -0.952894      0.587829      -1.31122     -0.831758      0.540663     0.0499199     -0.302343       1.13065       1.49007       1.65183       1.76140       1.69209       1.76252       1.69751       1.55288       1.49990       1.21879       1.13429      0.961723      0.820369      0.648958      0.539238      0.409877      0.331677      0.246167
  30  11 2782.4677    3.0284  0.9095 11.7353 -0.0022  0.0188   0.0543   0.0457    0.1088   0.0000   440.8954     -0.383934       15.7954      0.640384      -2.46500    0.00863267       3.31960     -0.651589       1.58629      -1.40037    0.00463437      0.341575     -0.648896      0.390277      -1.35960     -0.223036     -0.139612      0.220816       1.10110       1.41242       1.63070       1.78274       1.79636       1.74255       1.66340       1.49876       1.39776       1.20384       1.05267      0.894185      0.743773      0.590814      0.480312      0.378214      0.277427      0.223924
  30  12 2939.0923    3.6250  0.9252 12.1700 -0.0025  0.0187   0.0649   0.0480    0.1075   0.0000   437.5453      0.549868       15.1021     -0.622835      -1.65920     -0.862982       1.14504      0.268819    -0.0266090       1.95768     -0.800683     -0.173344      0.445931       1.15364      0.102972     0.0155754     0.0350870      0.100094       1.06932       1.41073       1.60275       1.69005       1.63516       1.63480       1.46902       1.46586       1.36924       1.13193       1.05987      0.926006      0.771970      0.633715      0.517903      0.392471      0.306882      0.222716
  30  13 3093.3098    4.1952  0.9801 12.5242  0.0002  0.0196   0.0735   0.0495    0.1162   0.0000   440.0974       5.23228       14.9228       4.87916      -1.69565      0.720960      -2.25552      0.157757       2.10276     -0.341395     -0.319560     -0.197514      0.624971   -0.00538624      0.549153     -0.186049      0.546684     -0.148360       1.10886       1.43471       1.58803       1.64888       1.68360       1.64463       1.61626       1.52564       1.35490       1.21530       1.10031      0.959133      0.785105      0.646079      0.495681      0.398649      0.326978      0.241318
  30  14 3245.9391    3.8524  1.4622 12.3860 -0.0027  0.0246   0.0577   0.0661    0.0842   0.0000   437.3471       4.37022       17.4283       3.09762      -3.73342     -0.844702      -2.07258      -2.07167      -1.18947     -0.224685       2.97158      0.250841     -0.712022     -0.511361     -0.568259     -0.144153      0.361350      0.482699       1.34548       1.81473       1.93259       2.13231       2.12678       2.08992       1.98467       1.90172       1.73042       1.57556       1.31425       1.13229      0.929182      0.783800      0.610995      0.500246      0.380922      0.289409
  30  15 3397.6716    3.3114  1.9326 12.0485 -0.0004  0.0297   0.0435   0.0756    0.0646   0.0000   438.9594       4.32585       17.7391       3.67337      -1.25196       3.91745      -3.54496      -4.78471       2.19191      -1.37572      -1.02512      -2.05357     -0.465282      0.445016       1.32988      0.181973     -0.313972    -0.0950079       1.54758       2.10089       2.30478       2.49593       2.52429       2.48236       2.40100       2.20930       1.94969       1.82069       1.54297       1.32852       1.15541      0.933681      0.761204      0.580824      0.439492      0.331082
  30  16 3548.6832    2.7041  3.1432 11.3249 -0.0013  0.0386   0.0282   0.0995    0.0519   0.0000   435.3362       5.47214       15.5181      -1.67495      -2.81043     -0.432439     -0.380100       2.83789      -4.72444      -1.71788       3.28772     0.0881330       1.25623      -1.01752     0.0721915    -0.0637311     -0.217219     -0.382900       2.07563       2.76518       3.03549       3.25327       3.35581       3.28628       3.20679       2.93212       2.70364       2.37199       2.01605       1.75933       1.43011       1.16851      0.983222      0.752685      0.583980      0.443579
  30  17 3699.2054    2.2836  4.6299 10.6170 -0.0005  0.0484   0.0195   0.1261    0.0465   0.0000   432.0503       5.20988       15.9877       2.28003      -5.27069       1.54344       3.28607       2.19879      -2.32278    -0.0607274      -2.62824     0.0336652      -1.78862      -2.46426      0.335002      -1.58246    -0.0993001      0.410175       2.50598       3.32782       3.66947       3.98545       4.10457       3.92919       3.75384       3.54085       3.25258       2.88701       2.51523       2.17340       1.82711       1.50230       1.19581      0.948950      0.729843      0.549605
  30  18 3848.8426    1.8212  6.8704 10.3002 -0.0002  0.0642   0.0134   0.1741    0.0362   0.0000   438.4980       6.18380       17.0468       6.87991       1.64663      -2.37105       9.34847      -6.75877      -3.17640    -0.0924963       1.33612     0.0981709      -4.66015      -1.22710     -0.711270     -0.791970       1.04571     -0.470598       3.39651       4.47898       5.03102       5.27654       5.38463       5.31325       5.10572       4.77139       4.38055       3.85793       3.44064       2.93337       2.45312       1.98455       1.59908       1.28870      0.983552      0.749501
  30  19 3998.4524    1.5109  9.2688 10.0738 -0.0002  0.0831   0.0101   0.2278    0.0322   0.0000   441.9353       2.48949       15.0760       8.12593      -12.4089      -2.73991     -0.507045      -4.66865       7.23704       8.56462      -3.96503       3.25311       2.39420      -1.94792      0.718680     -0.883513       1.61203      0.569891       4.37203       5.74233       6.42096       6.72835       7.00450       6.95413       6.65607       6.24995       5.55973       4.96035       4.36441       3.76325       3.16857       2.58944       2.09544       1.65120       1.24932      0.940149
  30  20 4147.2752    1.2675 12.0354  9.8703  0.0013  0.1102   0.0077   0.2983    0.0309   0.0000   431.2231       7.54265       21.7257      -6.49961      -8.39243      -6.68180      -2.93034       1.87283       3.06293      -2.01703      -5.43653       10.8988      -4.70974   -0.00389330       2.66945       1.63246       1.71666      -1.09371       5.73367       7.62961       8.40369       8.98062       9.06878       9.14039       8.64527       8.11478       7.53512       6.50788       5.86199       4.91648       4.26920       3.42326       2.78991       2.16885       1.68862       1.27909
  30  21 4295.8894    1.0371 14.1408  9.7849 -0.0015  0.1363   0.0063   0.3644    0.0273   0.0000   455.5493       11.2501       16.1485       10.2647       4.36969       6.25839       20.1022       33.5981      -5.40128      -20.5205      -2.23317       11.8373      -6.30667      -3.83988      -5.44294      -2.29003     -0.183999      0.426259       7.02598       9.40490       10.2816       10.9299       11.0984       11.0694       10.5695       9.91604       9.05128       8.23238       7.21616       6.20163       5.14316       4.23810       3.41947       2.73588       2.10039       1.59417
  31   4 1599.3268    0.2134  0.2268  8.9540 -0.0144  0.0138   0.0093   0.0289    0.0310   0.0000   439.4619     -0.496789       20.5035     -0.468185      -1.80730      0.488669     -0.917774      -1.61398       1.26955      0.814040      0.489963      0.832430     -0.452528     -0.742213      0.428242      0.186754      0.168188     -0.225752      0.725446      0.904580       1.05701       1.09196       1.01672       1.02926       1.09014      0.956539      0.916359      0.810400      0.668637      0.635583      0.557585      0.429850      0.378880      0.280685      0.246665      0.173928
  31   5 1788.2471    0.3765  0.4030  9.0879 -0.0059  0.0154   0.0113   0.0374    0.0433   0.0000   440.2291      0.638391       18.5979      0.567287      -2.12260       1.87832     -0.860624     -0.960863      0.235215      -1.13774      0.537334      0.700027     -0.188267      0.474288      0.296101     -0.378147     -0.277272      0.253470      0.894594       1.22586       1.46001       1.62564       1.69831       1.63795       1.55841       1.45554       1.25695       1.08247      0.876554      0.763940      0.598616      0.453343      0.376888      0.294745      0.221633      0.174808
  31   6 1969.4380    0.5699  0.5844  9.3502 -0.0035  0.0176   0.0133   0.0411    0.0556   0.0000   440.4030      -1.96801       20.6052       1.80870      -3.00261      -1.95542      -2.37229     -0.280836      0.775190    -0.0561259     -0.623118     -0.384919     0.0562907      0.798027     -0.253611      0.583449     -0.400632     -0.239076      0.954917       1.06785       1.26529       1.39309       1.35618       1.43594       1.35076       1.15550       1.14812       1.10691      0.878236      0.760355      0.739201      0.571261      0.429067      0.354983      0.273631      0.212418
  31   7 2147.0214    0.8896  0.7515  9.5678 -0.0027  0.0198   0.0179   0.0429    0.0784   0.0000   441.8078      0.217213       20.5711       2.14142      -2.45111      -1.30171       1.15479     -0.546142      -2.73981     -0.448824      0.830862     -0.808995      0.467977     -0.432524     -0.647826      0.272611      0.141516     -0.144195       1.20761       1.62049       1.78671       1.81827       1.66640       1.44278       1.38326       1.37138       1.38663       1.39187       1.23912       1.09821      0.906275      0.740010      0.561564      0.445329      0.319718      0.233497
  31   8 2318.8662    1.2429  1.0475 10.1422 -0.0016  0.0214   0.0216   0.0529    0.0973   0.0000   442.6833     -0.801015       21.4694       2.88725     -0.176859      -1.39347      -2.53747       1.51233    0.00302809     -0.936030      -1.51846     -0.581430     -0.419366     -0.723403     -0.104391      0.632585      0.289237      0.312490       1.12990       1.48763       1.65565       1.68245       1.72995       1.70293       1.68464       1.56308       1.48204       1.34154       1.09044      0.978178      0.850654      0.702491      0.554573      0.457142      0.352207      0.270187
  31   9 2484.9581    1.7548  1.1433 10.6888 -0.0026  0.0224   0.0298   0.0596    0.1159   0.0000   439.4567      0.500530       17.1695      0.224034      -3.63022      -1.97698      -1.58759    -0.0797346      -2.27362     -0.685088       1.46273    0.00151158      0.435556      -1.66708      0.398395      0.172290     -0.190814     -0.471700       1.20850       1.63077       1.83963       1.97035       2.04414       2.02815       1.96011       1.68975       1.62211       1.39326       1.18282       1.03224      0.861899      0.700228      0.578112      0.435530      0.346088      0.262211
  31  10 2647.7912    2.3535  1.0416 11.3844  0.0006  0.0206   0.0408   0.0534    0.1042   0.0000   440.4668       1.37447       18.3102      -2.49795     -0.273394      0.305083      -2.83749     -0.255609       1.18413      0.807882       1.34393       1.31944    0.00800085     0.0617720     -0.463491      0.494819     -0.713473      0.487534       1.10187       1.44472       1.68988       1.78793       1.73474       1.73919       1.66626       1.55275       1.42135       1.26852       1.11337      0.999616      0.820262      0.698178      0.542997      0.449714      0.342252      0.250594
  31  11 2808.3115    3.0498  0.9896 11.8847 -0.0005  0.0195   0.0531   0.0511    0.1019   0.0000   440.8746      -1.01089       18.4167       1.47837      -1.92100    0.00606712       1.36427      -2.97415       2.19049      0.823116      0.951914      -1.16177      0.960777     -0.526032      0.542452     0.0561488     -0.149120     0.0584537       1.04487       1.40892       1.50962       1.68080       1.64659       1.61569       1.53249       1.46331       1.31630       1.24545       1.08551      0.912767      0.800243      0.649792      0.505964      0.413728      0.324578      0.250450
  31  12 2966.1351    3.8632  0.9660 12.3716  0.0012  0.0190   0.0675   0.0485    0.0985   0.0000   440.9624      0.560414       15.5451       3.37503     -0.781812       1.46691    -0.0939941       1.68982       1.86107      -1.56275      -2.20209     -0.350806      0.361645      -1.66722     -0.562788     -0.289696     -0.235543     -0.175781       1.00124       1.30979       1.44765       1.58592       1.60549       1.58908       1.53532       1.46474       1.26796       1.16498       1.03615      0.849431      0.722850      0.627335      0.508008      0.390896      0.301143      0.226502
  31  13 3121.2794    4.2123  0.9953 12.7263  0.0021  0.0198   0.0738   0.0507    0.1031   0.0000   438.7239       1.44510       16.3854       3.18698      0.848430     -0.441794      -2.62437      -1.75381       1.84188     0.0257904     -0.141028      -1.05637      0.388915      0.398796     -0.259181      0.237146      0.191553     -0.204523      0.998905       1.30773       1.41540       1.59380       1.58252       1.57522       1.53447       1.40979       1.34636       1.13286       1.07072      0.850372      0.758750      0.621202      0.512632      0.401369      0.308557      0.238912
  31  14 3274.7807    3.8440  1.4505 12.4466 -0.0006  0.0257   0.0580   0.0642    0.0843   0.0000   437.5535       2.81550       14.0336       4.12422      -2.86706       3.54226      0.766730      -2.00387      0.109589      -3.41766      -1.22503      0.233573     -0.728484      -1.57114      0.615707      0.640819     -0.122824     -0.402773       1.37928       1.92556       2.02071       2.18805       2.09615       2.11869       1.98599       1.80401       1.67022       1.56112       1.45592       1.32131       1.18027      0.982954      0.775718      0.606002      0.464176      0.333540
  31  15 3427.3280    3.1530  2.3632 11.6519 -0.0007  0.0318   0.0359   0.0815    0.0570   0.0000   438.6538       5.71559       14.2020     0.0711454      -7.07806     0.0277968      -3.39997       5.72299       1.46483      -1.21503       3.30345      0.740542      0.481573     -0.393641      0.103224      0.122869      0.238638      0.508318       1.66379       2.20492       2.38150       2.61487       2.60065       2.59186       2.51203       2.32666       2.13890       1.88506       1.72682       1.48192       1.23689       1.02323      0.852547      0.665760      0.517201      0.385335
  31  16 3579.2088    2.6009  3.4674 11.0847 -0.0005  0.0398   0.0248   0.1037    0.0473   0.0000   438.5297       2.74646       11.2925       8.71788     -0.531010       1.80421      -3.71005    -0.0744981     -0.799826      -1.84705      -1.52734      0.168299      -3.79200     -0.576224      0.528132     -0.231996      -1.18934     -0.461534       2.11507       2.76269       2.96543       3.11021       3.22257       3.26993       3.27140       2.89760       2.72282       2.36728       2.09362       1.82244       1.51037       1.27031      0.996991      0.812858      0.647077      0.497202
  31  17 3730.2636    2.1601  5.0741 10.6017 -0.0008  0.0508   0.0176   0.1347    0.0410   0.0000   438.5014       9.94688       13.4030       5.24053      -1.30754      -5.83459     -0.172907      -5.87036      -2.90001       3.82081      -2.60591     -0.856998       1.51700    -0.0496816       1.41720       3.43015      -1.49970  -0.000164214       2.65091       3.47612       3.87065       4.18236       4.28696       4.19274       4.04100       3.74089       3.50386       3.08823       2.73802       2.33825       1.93773       1.62141       1.31112       1.05830      0.813815      0.631419
  31  18 3880.6319    1.7608  7.0128 10.2372 -0.0007  0.0649   0.0127   0.1738    0.0349   0.0000   439.8285       5.52686       17.6748       3.41312      -5.64517      -2.97839       2.25750       3.73812      -4.75082      -2.88513      -4.31131       2.69943       1.08147      -2.32799      0.545515     -0.651762     -0.441181     -0.712691       3.35853       4.33597       4.82430       5.13887       5.25872       5.11536       4.97192       4.66978       4.35755       3.88553       3.47423       2.99894       2.51493       2.10060       1.69118       1.35343       1.06968      0.824058
  31  19 4030.8107    1.4517  9.6903  9.9902 -0.0009  0.0884   0.0093   0.2391    0.0317   0.0000   443.2464     -0.417073       10.9240       4.32747      -6.29444      -1.58687     -0.434234      -6.36778       6.42683       3.53563       3.64233      -5.22718     -0.741932       1.47318      0.363393      -3.91925     -0.747447      0.125357       4.39615       5.93085       6.36651       7.00570       7.00291       7.06594       6.82836       6.40131       5.89028       5.26821       4.59984       3.97905       3.35654       2.74190       2.23875       1.80605       1.39655       1.07757
  31  20 4180.3663    1.2101 12.5842  9.7873 -0.0023  0.1131   0.0070   0.3129    0.0300   0.0000   435.4751       5.67705      -1.14338      -17.4137       7.72929      -18.0341       4.27886      -9.43506      -8.20919      -15.7734      -8.61811       8.24244       5.74407      -4.36038       1.79783      -1.35311      -2.36043      0.821737       5.78647       7.59084       8.43075       8.91609       9.11118       9.04068       8.84125       8.28145       7.55869       6.89858       5.91848       5.12737       4.35919       3.60965       2.95512       2.37364       1.80899       1.40582
  31  21 4329.8675    1.0185 15.1405  9.6556  0.0006  0.1413   0.0057   0.3760    0.0265   0.0000   445.7342      -2.09252       15.7092       4.17513      -14.4541      -10.9155      -15.5687      -8.44004       9.07508       15.4195       7.36962       4.04467      -2.03402      -6.79225       3.82267      -2.56222      -3.20034     -0.290250       7.06951       9.31694       10.3464       11.0443       11.4538       11.1017       10.7597       10.1727       9.39858       8.33307       7.48761       6.33441       5.49824       4.52488       3.65455       2.94590       2.26198       1.74220
  32   5 1806.1695    0.4128  0.4526  9.0856 -0.0030  0.0204   0.0107   0.0370    0.0445   0.0000   440.2355      -1.10365       19.7970       1.14884      -2.28277    -0.0168238       1.09131      0.451442      0.213432     -0.193528     -0.199200      0.528168     -0.219615      0.657259     -0.238646     -0.358285     -0.328318      0.131307      0.869501       1.04180       1.57400       1.07405       1.47837       1.56123       1.05842       1.45948       1.07134      0.901784      0.985700      0.650209      0.670501      0.551874      0.373127      0.355176      0.249421      0.194953
  32   6 1988.6316    0.6284  0.6581  9.2411 -0.0014  0.0176   0.0132   0.0397    0.0658   0.0000   440.9788       1.17162       20.0069      -1.61588      -1.32187      0.602661      0.349538     0.0224523      0.323674      0.441084      0.947931     -0.846672      0.213868     -0.578698      0.496069    -0.0663702     -0.371765     -0.200522      0.883712       1.12692       1.32891       1.35999       1.34258       1.36722       1.30225       1.18489       1.16456       1.06770      0.925593      0.822241      0.669075      0.571164      0.476070      0.364832      0.280736      0.225198
  32   7 2167.2954    0.9574  0.8397  9.5590  0.0011  0.0184   0.0178   0.0462    0.0854   0.0000   438.7103     -0.349905       19.7696     -0.703681     -0.725517      0.481489      0.974186      -1.43902       2.34750      -2.31889      0.310595     -0.246809      0.103093     -0.137061      0.245621     -0.259093     -0.241102    -0.0739473      0.963283       1.29372       1.47051       1.58458       1.57792       1.59947       1.53038       1.42686       1.34918       1.16696      0.974069      0.832256      0.697874      0.581897      0.477981      0.368663      0.309362      0.228036
  32   8 2340.0621    1.3351  1.0565 10.2229 -0.0023  0.0210   0.0226   0.0533    0.0992   0.0000   440.8283      -1.35582       19.1696      0.930683     -0.714835      0.277559       2.22866       1.12493      -2.42770      0.472500     -0.921604     -0.428352    -0.0624063     -0.367274    -0.0190708     -0.426569   -0.00414495    0.00117844       1.13889       1.47606       1.66884       1.76443       1.77776       1.67568       1.65342       1.61639       1.49464       1.31723       1.16157       1.00857      0.826100      0.689539      0.553065      0.455955      0.362662      0.281541
  32   9 2507.2573    1.8355  1.0960 10.8493  0.0004  0.0214   0.0310   0.0547    0.1095   0.0000   442.8552     0.0649763       16.3338      0.491713      -3.11691     -0.207113       2.90475     -0.187792      0.277448      -2.22700     -0.463607      0.643545      -1.51822     -0.638245      0.283460      0.113820     -0.646694     0.0792447       1.09211       1.46118       1.58653       1.69978       1.72051       1.63292       1.67998       1.56566       1.46479       1.30954       1.14410      0.947314      0.866512      0.684361      0.591997      0.453779      0.369182      0.278147
  32  10 2671.6031    2.5217  1.1175 11.1906 -0.0018  0.0207   0.0413   0.0527    0.1258   0.0000   438.0497       1.39156       17.2309       2.77388      -3.91517     -0.321926      -1.91395      -4.16455       1.55532     0.0373633      0.999201     -0.419738     0.0494113     -0.876055       1.57767      0.153209     -0.811179     -0.129146       1.12704       1.42542       1.55038       1.69867       1.70998       1.74524       1.68797       1.55789       1.40137       1.27492       1.15558       1.00624      0.816910      0.684521      0.574886      0.444994      0.366774      0.282930
  32  11 2833.6660    3.2515  1.0207 11.7523 -0.0039  0.0195   0.0542   0.0488    0.1255   0.0000   438.1684       2.06885       16.6293     -0.366935     -0.319264       1.22341       1.13357       1.90174      -3.59652     -0.156494      -1.14526       1.28741      -1.94070     -0.505888     0.0425503     -0.743370     -0.187736     0.0795983       1.04582       1.38830       1.56793       1.67437       1.70916       1.69203       1.63104       1.54220       1.39010       1.19776       1.08636      0.940051      0.799919      0.661658      0.536551      0.428768      0.335716      0.258781
  32  12 2992.6763    3.9662  0.9270 12.2507  0.0014  0.0184   0.0679   0.0461    0.1100   0.0000   440.9924       3.77440       14.7835       6.34648       1.18001      -1.44456      0.339675      0.566724       2.46039     -0.292139     -0.283780     -0.512365     -0.537234      0.298886      0.992924   0.000934971     0.0481357     0.0775268       1.04784       1.35945       1.58321       1.67921       1.73321       1.76664       1.69777       1.55944       1.40631       1.19935       1.02980      0.941987      0.753672      0.597108      0.491698      0.403501      0.307372      0.233081
  32  13 3148.8186    4.0540  1.1331 12.5737 -0.0014  0.0213   0.0670   0.0544    0.1100   0.0000   437.1041       4.28799       16.3719       4.61713      -5.57540      0.243389      -2.23641       1.85702       1.30511      0.198018       1.58010      -1.11134      0.285327      -1.80587     -0.597205     -0.900942      0.503678      0.225089       1.11481       1.41019       1.53384       1.55740       1.68891       1.71353       1.65833       1.49825       1.39053       1.25164       1.15307       1.03303      0.833060      0.687253      0.555731      0.471306      0.370170      0.283190
  32  14 3303.3072    3.6862  1.6454 12.1772 -0.0011  0.0257   0.0501   0.0677    0.0789   0.0000   437.6784       3.98788       11.7068      0.578951       1.42799     -0.641168      -4.39084       3.75382      0.437487     -0.138606     -0.852527      0.674467     -0.783168      0.156350     -0.255455     0.0961117      0.297933     -0.273803       1.26414       1.71418       1.90494       2.00120       2.04749       2.03078       1.96003       1.89978       1.66778       1.52882       1.34616       1.18432      0.992120      0.850216      0.676924      0.532686      0.420630      0.333662
  32  15 3456.7294    3.1183  2.4045 11.5887 -0.0019  0.0305   0.0346   0.0830    0.0555   0.0000   438.9530       9.09889       13.6338       4.52341      -1.31583       2.33521      -4.75685      -1.37695      0.543784     -0.316631       3.52183      0.887589     -0.655897       1.05541     0.0631893      0.806531      -1.01930      0.301285       1.55872       2.01323       2.27581       2.46335       2.51720       2.43455       2.38802       2.21121       2.06040       1.82505       1.65994       1.40813       1.22135       1.01984      0.817898      0.647447      0.522527      0.405491
  32  16 3609.2920    2.5065  3.7776 11.0540  0.0007  0.0409   0.0226   0.1088    0.0424   0.0000   444.2983       3.58472       17.6887       8.40628       2.14243     0.0514611      -4.64055      -2.41162     -0.189997      -3.26427      -5.15465      0.337942      0.490828     -0.912999     -0.236762    -0.0518736     -0.733026     -0.366259       2.08614       2.72998       3.05551       3.34123       3.33815       3.31988       3.25856       3.01412       2.79072       2.47826       2.19663       1.88683       1.59286       1.35525       1.07131      0.884059      0.697989      0.528736
  32  17 3761.1525    2.0383  5.6106 10.4919 -0.0007  0.0546   0.0156   0.1435    0.0386   0.0000   434.4882       4.89974       21.0522      -3.27621       3.28064      -4.55910       1.93328       5.41764      -2.70131      -5.76714       2.35273      -4.04889       5.64779     -0.138387     -0.190904       1.18300      -1.45089      -1.59408       2.73292       3.59478       4.09629       4.37415       4.53668       4.39913       4.27849       3.99052       3.67782       3.30719       2.91491       2.54190       2.15433       1.78353       1.42562       1.17109      0.893964      0.710309
  32  18 3912.2533    1.7049  7.9078 10.0987 -0.0003  0.0691   0.0113   0.1900    0.0341   0.0000   445.7421       6.87358       4.93409       8.48271      -1.39831      0.223961      -12.0057      -3.84253     -0.595364      0.468654       4.52661       2.05941     -0.883790       3.43514      -1.07213      -1.60041       1.58456      0.873502       3.45421       4.52020       5.06649       5.36668       5.55074       5.44451       5.26172       4.92975       4.63797       4.13602       3.68488       3.18705       2.72230       2.27992       1.83009       1.48018       1.16985      0.905394
  32  19 4062.8539    1.4374 11.1954  9.9302  0.0002  0.0968   0.0082   0.2623    0.0303   0.0000   446.7926       1.83774       17.7159       4.62323      -3.79735       1.72679       20.5467      0.708731     -0.847674      0.308573      -2.73821       3.35565      -1.92068      -2.08784       2.24074     -0.244393      0.614851      0.451638       4.77935       6.39089       7.07733       7.60100       7.83781       7.64602       7.34954       6.92452       6.50059       5.84268       5.14365       4.47511       3.82438       3.23600       2.59416       2.10922       1.62596       1.27788
  32  20 4213.1766    1.1916 13.2277  9.7952 -0.0002  0.1192   0.0066   0.3189    0.0283   0.0000   448.6441       3.60397       23.2753      -5.13992      -7.18250      -17.2993      -8.93228       14.8227       16.4485       13.5276       1.32675      -2.40432     -0.385694      0.330935      -2.50724      -1.05073      -1.17395       3.55294       5.73302       7.80746       8.56169       9.30501       9.30220       9.47389       9.05900       8.52854       7.87685       7.07844       6.27859       5.43702       4.61393       3.89277       3.13114       2.57101       1.96357       1.51969
  32  21 4362.7997    0.9897 15.8805  9.6266 -0.0026  0.1488   0.0053   0.3884    0.0256   0.0000   443.1371      -1.36391       7.48065      -17.7775      0.470290      -1.61269       5.45273      -3.66649       1.39353      -4.51521       1.59865      -11.4650      -3.13276     -0.302441      -1.09825       1.78302      -4.20499       2.08974       7.11329       9.68170       10.6238       11.3452       11.6975       11.5380       11.2685       10.5809       9.91270       8.75160       7.80307       6.78996       5.69192       4.87667       3.87885       3.19946       2.44753       1.92800
  33   4 1633.2247    0.2633  0.2359  9.0473 -0.0051  0.0143   0.0099   0.0248    0.0314   0.0000   439.9625     -0.468082       21.4500     -0.735829      -2.51503     -0.341204       1.30551      -1.42000      0.743008      0.540287      0.455264      0.399748     -0.130217     -0.723380      0.198074     -0.297299     0.0507861     -0.254562      0.766582      0.805240      0.853763       1.11846       1.21994       1.05654      0.953478      0.936386      0.933475      0.761809      0.666305      0.576479      0.514954      0.417210      0.351726      0.314780      0.227982      0.157835
  33   5 1823.8410    0.4545  0.4262  9.1610 -0.0038  0.0140   0.0119   0.0343    0.0447   0.0000   439.3907     -0.856836       18.5734     0.0419422      -2.84551      -1.89204      0.675658      0.397143      0.247428     -0.307388      -1.11853    0.00434223     -0.267150      0.647204     -0.626002    -0.0803431     -0.112180    -0.0542101      0.680480      0.826295      0.897550      0.998392       1.06739       1.01376      0.978424      0.945686      0.928659      0.858657      0.751307      0.599865      0.489277      0.427396      0.379679      0.296908      0.241855      0.195541
  33   6 2007.5854    0.6467  0.6951  9.3191  0.0003  0.0184   0.0132   0.0429    0.0630   0.0000   440.1232      0.381529       20.0301      0.476276      -1.27496      0.384159     -0.470622      0.701576       1.62437     -0.967416     -0.488629     -0.446153      0.614555     0.0844403      0.302861     -0.399647     0.0744621     0.0807767      0.865998       1.12855       1.14330       1.26589       1.32713       1.41708       1.27902       1.16472       1.03888      0.999691      0.921297      0.803947      0.673337      0.563717      0.461436      0.376033      0.305730      0.236410
  33   7 2187.3187    0.9439  0.9060  9.5086 -0.0000  0.0193   0.0165   0.0479    0.0896   0.0000   441.7914      0.727053       19.0471       1.14632      -2.64462      0.911666      0.450909     -0.397917     0.0777952     -0.718356      0.627139      0.812101     -0.541637     0.0768066      0.458341      0.207186     -0.295449      0.344578      0.940950       1.28845       1.47806       1.61839       1.63367       1.59902       1.51943       1.44764       1.28495       1.15378      0.996549      0.917260      0.762869      0.652325      0.540007      0.438765      0.335358      0.253271
  33   8 2360.8143    1.4002  1.1614 10.0240 -0.0025  0.0213   0.0221   0.0545    0.1167   0.0000   438.2796     -0.881369       18.5898       2.47224      -4.47120     -0.602714      -2.60068       1.22269     -0.520786       2.80092     -0.713797      0.210064     -0.168131    -0.0467729      -1.07398     -0.347453     -0.495388      0.498431       1.05780       1.37132       1.57287       1.69961       1.75042       1.75524       1.66181       1.54633       1.44611       1.29121       1.13468      0.962948      0.855551      0.704585      0.573082      0.495064      0.354567      0.283631
  33   9 2529.1152    1.9330  1.1463 10.9451 -0.0011  0.0213   0.0314   0.0553    0.1021   0.0000   439.8012       1.84417       21.8881      -1.04161      -3.37548     -0.191413       1.34612      0.562154       1.92479      0.702584      -2.14739      -2.72273      -1.52025      -1.06273      0.155935     0.0798903     -0.293762     -0.107630       1.03089       1.33750       1.43252       1.56725       1.60568       1.56897       1.52172       1.43662       1.38126       1.25815       1.08770      0.979173      0.850789      0.694365      0.559724      0.465936      0.370739      0.293726
  33  10 2695.0233    2.6811  1.0516 11.5648  0.0002  0.0198   0.0447   0.0517    0.1046   0.0000   441.6950       3.34597       15.3103       2.77314      -2.72038       1.41326      0.390373       1.31755      0.976026      0.520749      -1.62028      0.189189       1.27977       1.62572      0.417234     -0.152825   -0.00542424      0.255459       1.00136       1.34268       1.48096       1.61294       1.54930       1.60240       1.52206       1.42018       1.32318       1.24955       1.10854      0.965636      0.816905      0.698984      0.556234      0.463278      0.361542      0.285709
  33  11 2858.5498    3.4648  0.9308 12.1156  0.0034  0.0190   0.0592   0.0460    0.1004   0.0000   439.7271      0.846016       18.7639       2.47069      -1.48103      -1.22603      0.239424       1.34749      0.298109      0.120103      -2.92984     -0.763721     -0.324182     -0.477478     -0.813861     -0.352365     -0.507700     -0.190472      0.950781       1.35018       1.41718       1.64092       1.63203       1.64262       1.53076       1.41710       1.29053       1.17015       1.08951      0.904546      0.779698      0.643080      0.507467      0.415474      0.330053      0.261716
  33  12 3018.8045    4.0422  0.9991 12.4153 -0.0007  0.0190   0.0682   0.0476    0.1082   0.0000   439.9903       1.89984       14.7108       3.84739      -2.15362      0.336421     -0.578437      0.451687      -1.84991    -0.0880381      -2.25787      0.994137     -0.967814      0.541550      0.333719     -0.377667      0.123010      0.186469      0.936651       1.29250       1.36297       1.55805       1.52661       1.58120       1.48579       1.41945       1.29275       1.16630       1.02112      0.891164      0.759460      0.628917      0.518266      0.429658      0.339735      0.251344
  33  13 3176.0228    4.1908  1.2259 12.4940  0.0003  0.0221   0.0657   0.0561    0.1086   0.0000   438.6826       2.32919       14.0495       4.53852      -1.75740       3.85171      -1.92662      -2.73676     -0.611592      0.135470     -0.848828     -0.379871       1.32259     -0.138982      0.748668     -0.667300     -0.550889     -0.366996       1.12873       1.53604       1.65181       1.74836       1.68357       1.69543       1.66660       1.50857       1.51515       1.32874       1.26296       1.08875      0.916188      0.788685      0.616339      0.499133      0.391978      0.313986
  33  14 3331.3724    3.5951  1.7461 12.0296 -0.0008  0.0255   0.0466   0.0679    0.0754   0.0000   436.6102       3.25556       15.6821       3.44277       1.16082       5.89871     -0.793819     -0.248370     0.0189975      0.994670       1.35123     -0.355856     -0.804322     -0.207653      0.506091     -0.933427     0.0974403      0.370884       1.29044       1.71900       1.89469       2.06722       2.08571       2.00873       1.99491       1.87206       1.75944       1.59941       1.38918       1.23545       1.03153      0.841052      0.712034      0.574616      0.456755      0.364446
  33  15 3485.6505    2.9379  2.8458 11.4047 -0.0003  0.0344   0.0300   0.0875    0.0532   0.0000   437.5890     -0.258282       15.4797       1.85706     -0.630374      0.859686     -0.554421       1.11349     -0.517684       2.19194     -0.604318      -1.90179      -1.00352      0.631450       1.07944     -0.154048      0.434282     -0.114871       1.73935       2.28893       2.53598       2.70602       2.74666       2.75254       2.56499       2.45799       2.33424       2.09959       1.88799       1.62420       1.41692       1.18619      0.951506      0.772499      0.628462      0.481790
  33  16 3639.1120    2.4066  4.1906 10.9035 -0.0004  0.0429   0.0203   0.1137    0.0403   0.0000   439.2326       3.97938       17.9750       6.02332      0.360892       3.93750       1.08420      -2.35456      -4.09173      -4.87121      -4.22659      -4.35954    -0.0229391      -1.29766       1.47650      -1.41999      -1.44288      0.163915       2.13635       2.82631       3.10673       3.41850       3.45761       3.43718       3.28874       3.13320       2.89866       2.57515       2.32071       2.02948       1.74674       1.44731       1.18417      0.971106      0.773274      0.601496
  33  17 3791.7374    1.9833  6.2035 10.4461 -0.0004  0.0573   0.0143   0.1526    0.0357   0.0000   440.8238       5.07742       18.1200      -3.73625      -12.3942       8.80116       6.13100      -1.49924       4.59931      0.902594      0.285083       5.51623       2.70041      -3.78506      -2.49032      -1.12599     -0.479489      0.316501       2.80542       3.73335       4.24609       4.51075       4.63887       4.61701       4.44901       4.23283       3.83420       3.46089       3.09871       2.71487       2.27701       1.93737       1.57822       1.26751       1.00646      0.794109
  33  18 3943.5582    1.6399  8.2405 10.0952 -0.0009  0.0727   0.0106   0.1933    0.0328   0.0000   440.6526      -1.73632       14.4732       14.5722      -11.5476       10.4470       14.1105      -1.18200      -4.42207       6.24527       2.62526      -6.23393     -0.452584      -1.30298      -3.13121      -1.76546       1.19249     -0.677781       3.50217       4.62868       5.21023       5.51014       5.69092       5.62534       5.55272       5.19553       4.79289       4.34416       3.88399       3.30591       2.89960       2.39434       1.96555       1.60040       1.27639       1.00113
  33  19 4094.7598    1.3516 10.7233  9.9495 -0.0009  0.0955   0.0080   0.2593    0.0294   0.0000   437.9315      -4.44092       18.1302      -3.42418      -7.38059      -2.20879       2.75044      -2.52076      0.940919       7.12017       1.06951      -3.26013      0.514005      -3.57643      -2.27747       6.53102     -0.853595      -1.18902       4.61031       6.22027       6.94980       7.42590       7.73238       7.53870       7.36672       6.92607       6.37311       5.80030       5.08458       4.48413       3.81677       3.22500       2.61891       2.13423       1.67712       1.30525
  33  20 4245.2580    1.1184 13.7520  9.7844 -0.0015  0.1241   0.0060   0.3368    0.0268   0.0000   436.4260       22.9830       17.5405       6.16461     -0.870215      -2.57474       40.8561       14.3229      -15.4680      -19.1255       10.9047       6.11793      -5.46238      -7.36146     -0.190858       4.12199      -2.89748      -3.95087       5.78227       7.76272       8.78083       9.36240       9.65355       9.57841       9.32139       8.71668       8.10985       7.40850       6.53839       5.67928       4.86262       4.03953       3.38084       2.72254       2.10954       1.68721
  34   4 1649.7411    0.2748  0.2515  9.0110 -0.0054  0.0131   0.0099   0.0258    0.0317   0.0000   441.3279     -0.210756       17.5788      0.621500      -1.90956      0.992333      -1.13801      0.503997      -1.48690     0.0289770      -1.24103     0.0552843       1.13855    -0.0219494     -0.169207     -0.543810     -0.119330      0.212660      0.680624      0.857389       1.03245       1.02078       1.05639       1.12917       1.10082       1.04897      0.987147      0.782805      0.693720      0.598850      0.479281      0.426567      0.354150      0.280657      0.227744      0.154949
  34   5 1841.2315    0.4280  0.4706  9.1452 -0.0057  0.0155   0.0107   0.0337    0.0439   0.0000   440.2752      -1.78206       20.6516     -0.577775      -4.07772      -1.84059     -0.426503     -0.209725     -0.372286       1.77250    -0.0532026      0.988359     -0.275258     -0.814313      0.275810      0.246327      0.228670    -0.0968855      0.798835       1.04739       1.09064       1.13410       1.08837       1.21829       1.20908       1.20038       1.04309      0.922395      0.766480      0.707041      0.599344      0.514288      0.420920      0.342368      0.274470      0.206176
  34   6 2026.3313    0.6711  0.6710  9.3502 -0.0041  0.0181   0.0136   0.0398    0.0630   0.0000   439.7283      -1.41032       18.8605       1.64274      -1.11249     -0.638567     -0.602833       1.40799      -2.54534       1.40485     -0.496445      -1.34113      0.433603      0.547114     -0.121274      0.420040     -0.254291      0.216744      0.843384       1.17863       1.27764       1.33212       1.20008       1.38841       1.31952       1.27926       1.19599       1.06755      0.907542      0.772338      0.673517      0.569732      0.472094      0.376253      0.308520      0.251225
  34   7 2207.0030    1.0225  0.8907  9.7253 -0.0044  0.0182   0.0180   0.0458    0.0852   0.0000   440.6523     -0.237734       19.3745      -1.16963      -2.67760       2.07565       3.51948      -1.07000       1.28550      -1.08000     -0.285972     -0.732498      -2.23106     -0.401058      0.118811     -0.334191      0.406032      0.281901      0.809567       1.08119       1.20505       1.32139       1.33977       1.37614       1.31990       1.26424       1.11577       1.06743      0.939561      0.824739      0.696247      0.563927      0.498229      0.399356      0.321219      0.242530
  34   8 2381.2102    1.4521  1.0270 10.5074 -0.0049  0.0195   0.0245   0.0524    0.0887   0.0000   439.8642      -2.02605       20.3429     -0.928309     -0.793832       1.36265      -2.31662      -1.77513     -0.341602      0.411378       1.94075       1.39178     -0.699796     -0.599415      0.622281    -0.0591656      0.233101      0.311996      0.905639       1.20474       1.31193       1.41539       1.48543       1.43594       1.45810       1.32025       1.23750       1.12146       1.03338      0.906063      0.778610      0.641226      0.512887      0.439883      0.357657      0.280610
  34   9 2550.6854    2.0706  1.0923 11.0705  0.0018  0.0200   0.0337   0.0535    0.0972   0.0000   438.7110      0.284897       21.2361     -0.685463     -0.576104      -2.63609       1.21421       1.64151       1.09820      -1.18055     -0.145423      0.209005     -0.365040       1.51712     0.0211138     -0.893603     -0.650523     -0.230759      0.960221       1.28232       1.36604       1.48649       1.48857       1.53604       1.47431       1.41720       1.32250       1.20093       1.06467      0.924610      0.786317      0.670964      0.549248      0.445409      0.364834      0.290208
  34  10 2717.9629    2.7313  0.9966 11.7234 -0.0032  0.0189   0.0462   0.0496    0.0927   0.0000   441.0950       2.00861       18.6037       2.74690      -3.60518      0.136310       4.91137      -1.30024     -0.226379     -0.345649      0.340135      -1.00525      0.249610     -0.767853     -0.143479      0.949141      0.139616      0.515755      0.901476       1.21239       1.34194       1.39002       1.42537       1.47587       1.42663       1.33326       1.24706       1.09685       1.01749      0.870956      0.757883      0.656803      0.521952      0.432596      0.344574      0.273993
  34  11 2882.8956    3.5838  0.9983 12.0762 -0.0009  0.0187   0.0591   0.0480    0.1034   0.0000   440.0636       3.53243       19.2998       2.02639      -2.53538      0.317413     -0.127172      0.188600      0.674170      -1.00083      -1.90313     -0.876601     -0.488570      0.686189      0.375476      0.433428     0.0422401   -0.00349765      0.957120       1.32357       1.49449       1.71708       1.65181       1.67113       1.59926       1.54234       1.37278       1.26373       1.09143      0.919564      0.775427      0.647501      0.524506      0.425212      0.344635      0.262459
  34  12 3044.4108    4.1827  1.0499 12.4359 -0.0027  0.0191   0.0677   0.0502    0.1114   0.0000   439.8720       2.43674       15.8902       4.42121      -1.87674      -3.04073      -1.00826      -4.95071     -0.454981     -0.659053       1.40936    -0.0994167      -1.12509      -1.18070      0.761799     0.0781615     -0.121753    -0.0802189      0.951272       1.22327       1.39175       1.46639       1.49148       1.50851       1.37385       1.36639       1.26403       1.18535       1.05842      0.915580      0.781462      0.666508      0.547672      0.464480      0.346110      0.276642
  34  13 3202.8115    3.9947  1.2552 12.5528 -0.0014  0.0217   0.0612   0.0561    0.0877   0.0000   439.6431       2.37233       13.7039       2.56481      -3.91126     -0.662808     -0.630618     -0.547812       3.66892      -3.56521      0.399650      -3.44496      0.613979      0.805161      0.212898      0.299704    -0.0654072     -0.434352       1.00789       1.38158       1.52035       1.65152       1.66771       1.68262       1.64081       1.51304       1.42744       1.32612       1.15413       1.01062      0.877455      0.734077      0.591043      0.499982      0.390736      0.304702
  34  14 3359.2338    3.4805  1.8967 11.9987 -0.0022  0.0273   0.0428   0.0695    0.0659   0.0000   440.1834     -0.556024       13.2884      0.554287      0.778091       3.84046       2.21695      0.921309     -0.967614      0.117572     -0.423931      -1.17303       1.64585      -1.99005     -0.280150     0.0863863     -0.216535     -0.419989       1.25604       1.68240       1.90138       2.05040       2.02254       2.11800       1.97887       1.88189       1.78187       1.59121       1.40216       1.25181       1.06193      0.906742      0.746476      0.613067      0.480739      0.377550
  34  15 3514.3233    2.9121  3.0643 11.2163  0.0007  0.0343   0.0278   0.0916    0.0516   0.0000   436.5447       2.78719       11.9873      0.997988      -1.50355      0.586224      -1.11527      0.631898       1.57823      0.392996       2.35466     -0.458612      0.606706     -0.360869     -0.344209      0.161503    0.00115803     -0.262717       1.60328       2.13010       2.34801       2.50108       2.61531       2.59388       2.52070       2.40148       2.23217       1.99368       1.83952       1.56021       1.37159       1.13386      0.954342      0.775693      0.620363      0.496039
  34  16 3668.5022    2.3565  4.5526 10.7704 -0.0004  0.0453   0.0189   0.1174    0.0406   0.0000   439.4503       6.41302       15.3614       8.24997      -3.38342       3.92717      -3.67527     -0.302825      -2.61021       1.80505      -5.44442      -3.05184      0.924773      -1.54885     -0.199398      -1.24494      -1.74506      0.140187       2.15000       2.86392       3.18460       3.40454       3.49842       3.51368       3.42142       3.27081       2.96868       2.68709       2.43643       2.12193       1.81248       1.52285       1.27826       1.02980      0.828694      0.647145
  34  17 3821.9452    1.8965  6.7127 10.2559 -0.0007  0.0583   0.0126   0.1604    0.0341   0.0000   435.6981       4.74663       15.3402       6.61247      -8.67415      -6.64726      0.393217       7.49188      -2.95452      -10.2948      0.392174     -0.958755      -4.08867      -2.18767      -2.27648    -0.0918603     0.0101657     -0.468055       2.71390       3.59300       4.00159       4.23837       4.40521       4.37177       4.30151       3.99900       3.80202       3.40530       3.09954       2.69443       2.32725       1.98704       1.62159       1.32998       1.06102      0.832250
  34  18 3974.3955    1.5880  9.0659 10.0248 -0.0002  0.0769   0.0096   0.2076    0.0313   0.0000   439.1829       2.07664       12.0183       11.9597       6.78304       2.75122      -3.03783      -1.30991       4.56970      -9.99235       4.21078       2.47917       3.03616     -0.986148      -1.44982       1.70631      0.197651      0.656558       3.58773       4.66463       5.22998       5.65688       5.77761       5.72425       5.67589       5.31960       4.89451       4.53771       4.03562       3.57838       3.05959       2.61258       2.16130       1.75772       1.39106       1.10786
  34  19 4126.5625    1.3078 11.7305  9.9182 -0.0001  0.1004   0.0072   0.2824    0.0278   0.0000   439.0742       3.81411       24.7280      -9.50030      -5.16583       13.4588       3.35195       8.60166       2.19502      -7.64326       1.93867       6.67536      -2.55860      -3.67365       4.15257      -1.92242       1.65005      -1.02000       4.73410       6.20686       6.88514       7.47638       7.70371       7.70306       7.34722       7.07495       6.48056       6.01328       5.34084       4.74055       3.98553       3.42152       2.78651       2.30102       1.83789       1.45832
  34  20 4277.5684    1.0814 14.2491  9.7085  0.0000  0.1272   0.0057   0.3451    0.0267   0.0000   446.3939      -5.29019       25.6905       4.07091       6.47731       13.5533      -10.4749      -2.58618       21.8386       8.95032      -4.37639     -0.568015       6.35862      -3.05926      -2.12015      -2.20401       4.80039      0.780971       5.95677       7.92251       8.86439       9.42077       9.74863       9.62892       9.41458       8.90674       8.35757       7.57960       6.84180       5.93681       5.10914       4.29365       3.60799       2.94888       2.36071       1.85044
  35   3 1456.6174    0.1381  0.1366  9.0306 -0.0154  0.0114   0.0073   0.0239    0.0244   0.0000   440.3714      -1.78593       20.6498      0.203545     -0.923665       1.17470    -0.0925892      0.405030     -0.100773      0.327064      0.146044     -0.972668     -0.560290     0.0779612      0.394593     -0.537801    -0.0425421     -0.126795      0.523715      0.706299      0.846999      0.821626      0.866625      0.825509      0.877481      0.823366      0.852940      0.654931      0.588450      0.588339      0.511664      0.443580      0.321759      0.251288      0.265788      0.226726
  35   5 1858.4376    0.4696  0.4443  9.1980 -0.0014  0.0141   0.0116   0.0318    0.0449   0.0000   441.0233     -0.926144       20.6996     -0.241067      -1.54575     -0.465926       1.91800     -0.811231      -1.06194      0.579098     -0.479287      0.250668      0.624416     0.0653855     -0.382560      0.297414    -0.0653493      0.383854      0.671656      0.871011      0.988718       1.13996       1.15687       1.09386       1.13089       1.04841      0.909767      0.845717      0.778715      0.681349      0.578116      0.468620      0.382289      0.316954      0.262259      0.204297
  35   6 2044.8087    0.7152  0.6910  9.3722  0.0010  0.0161   0.0139   0.0387    0.0631   0.0000   439.4311      0.781952       21.5400     -0.493772      -2.74580      -1.67799      0.544441       2.16435      0.289154      -1.12826     0.0274785     -0.504451       1.32122       1.11596      0.316082   -0.00954892    -0.0122891      0.175072      0.767747      0.967628       1.11621       1.15422       1.19757       1.19103       1.12099       1.09622       1.03005      0.930765      0.878714      0.753946      0.649733      0.560830      0.475302      0.383486      0.301785      0.249004
  35   7 2226.4021    1.0419  0.8928  9.9509 -0.0027  0.0179   0.0183   0.0471    0.0803   0.0000   441.0382     -0.595693       21.4317     -0.134820      -2.78325     -0.884725      0.699033     -0.286615     -0.379614       1.46507     -0.607752      0.118117      0.926525    -0.0377999     -0.893028     -0.165508     -0.504263      0.112493      0.815093       1.06760       1.16704       1.28140       1.32927       1.29525       1.28891       1.17740       1.14029       1.04965      0.955412      0.802075      0.711199      0.591425      0.506419      0.418632      0.345660      0.268652
  35   8 2401.3226    1.5672  1.1064 10.2962  0.0010  0.0198   0.0243   0.0501    0.1062   0.0000   439.7537       1.83362       22.1414      0.771683     -0.493270     -0.851145     -0.757729      0.897312       2.37429     -0.447015     -0.578361     -0.388411     -0.481002      0.597272      0.661616      0.192392     -0.368124      0.159814      0.915167       1.24245       1.34195       1.48023       1.46814       1.53187       1.44563       1.38905       1.28109       1.19516       1.04738      0.943201      0.799160      0.673607      0.568239      0.466623      0.372025      0.296541
  35   9 2571.8350    2.0681  1.2457 10.8957 -0.0010  0.0215   0.0304   0.0539    0.0902   0.0000   441.6138     -0.551402       19.4099      0.699624      -1.97433       2.03384       1.89425     -0.382090      0.878428     -0.751936     -0.950305      0.555369     -0.654316     -0.610025     -0.355498     -0.160057      0.244202    0.00266844      0.950224       1.29518       1.40711       1.56717       1.59600       1.63069       1.53898       1.44977       1.36132       1.20060       1.13685      0.967243      0.868061      0.709732      0.600559      0.508155      0.397333      0.312101
  35  10 2740.5171    2.8889  1.0629 11.6703 -0.0003  0.0191   0.0458   0.0498    0.1003   0.0000   438.4456       1.69591       16.8347       3.11681       1.09377      0.506886      0.626085      0.598464       3.22864     -0.243073   -0.00286359      -1.35392     0.0979788      0.102711     -0.321655      0.229012      0.500508     -0.372765      0.878638       1.19990       1.25214       1.38070       1.36768       1.38597       1.37940       1.27596       1.21341       1.10099       1.02568      0.904744      0.773577      0.677428      0.545582      0.449986      0.363034      0.295112
  35  11 2906.8077    3.5906  1.0004 12.1130 -0.0032  0.0183   0.0579   0.0466    0.1014   0.0000   439.8095     -0.955339       18.5812       1.88323      -4.13949       1.79953     -0.303530      -2.62185       1.38023      -1.39155      0.176960      -2.00444      -1.20209     -0.426062      0.767121     -0.178075    -0.0346196     -0.351020      0.844914       1.08531       1.16922       1.31940       1.34507       1.36400       1.33823       1.25989       1.11404       1.03961      0.946997      0.857222      0.728907      0.628330      0.535702      0.438218      0.361149      0.272143
  35  12 3069.6098    4.1131  1.0156 12.7514 -0.0012  0.0191   0.0687   0.0478    0.0906   0.0000   440.3564       2.46720       17.5417       3.96512     -0.736316     -0.626594      -1.52470      -4.55488       1.91507     -0.493901      0.706033      -2.19372     -0.729730     -0.400288       1.06534     -0.471738      0.158563      0.180555      0.902136       1.15701       1.30580       1.45084       1.39942       1.47076       1.39277       1.30549       1.25168       1.11877       1.02294      0.888827      0.801211      0.655026      0.549540      0.443996      0.353900      0.287201
  35  13 3229.1545    3.9451  1.3492 12.5610  0.0010  0.0240   0.0576   0.0583    0.0816   0.0000   439.5699       4.80552       14.0934       2.64625      -3.76888      0.787742     -0.207647      -3.02568       1.09452      -1.11760      -3.13988      -1.15829     -0.149014     -0.227744      0.149900     -0.629524     -0.280713     -0.219351       1.11317       1.59375       1.75705       2.00979       1.98467       1.99660       2.03787       1.81290       1.67088       1.49843       1.32793       1.13731      0.943195      0.808679      0.668135      0.544228      0.428348      0.333741
  35  14 3386.5711    3.4164  2.1650 11.6776 -0.0011  0.0272   0.0379   0.0735    0.0613   0.0000   440.9342       4.27814       18.6433      -1.95169      -1.28395     -0.488959      0.319619       1.26858       2.13785      -2.11267      -1.48574      -1.06461     -0.473584     0.0245515     -0.990347      0.655396      0.271928      0.111917       1.26665       1.63675       1.81991       2.00146       2.01336       1.99958       2.00691       1.88243       1.74880       1.59188       1.42197       1.28140       1.07132      0.946977      0.783142      0.639499      0.512149      0.406230
  35  15 3542.7388    2.7241  3.1213 11.4038 -0.0007  0.0365   0.0261   0.0922    0.0458   0.0000   440.4640       2.46825       18.1181       2.22618      -4.35482     -0.240960      0.721238      -1.76702     -0.556250      -2.45976    -0.0322363       2.37315      -1.02526      -2.87376     -0.480760      0.276350       1.06349      0.460608       1.65173       2.25136       2.48229       2.66351       2.73839       2.66248       2.65791       2.51455       2.36561       2.17393       1.92008       1.71565       1.49761       1.24228       1.01583      0.860837      0.681341      0.542932
  35  16 3697.7310    2.2298  5.2295 10.6362 -0.0003  0.0487   0.0165   0.1281    0.0367   0.0000   443.2043     -0.285257       15.6507       2.21641       2.68553      -1.53825     0.0120794       2.22771    -0.0528201      -1.27497     -0.211585      0.807256      -1.25622       3.03333     -0.515370     0.0678871      -1.88311      -1.45855       2.23693       2.96241       3.27285       3.56732       3.60092       3.61481       3.46180       3.40032       3.15840       2.93020       2.58427       2.26532       1.95674       1.67939       1.38113       1.14001      0.919370      0.745329
  35  17 3851.7970    1.8398  7.1020 10.2579 -0.0009  0.0615   0.0119   0.1661    0.0332   0.0000   443.9613       3.16270       12.2559       5.32038      -10.5425       1.37930       11.1517       2.50168       8.15570       8.55060      -3.58213       4.31567       2.75988      0.655729     -0.566196     -0.308506    -0.0329648     -0.146627       2.81029       3.68086       4.17198       4.48340       4.56587       4.57241       4.40736       4.27546       3.96668       3.69061       3.22538       2.88993       2.46371       2.09311       1.75122       1.42996       1.16442      0.919120
  35  18 4005.0128    1.5151  9.5145 10.0562 -0.0006  0.0817   0.0090   0.2205    0.0302   0.0000   431.3500       9.00379       17.0910       1.09478      0.993108      -9.22291     -0.109711       7.99273       5.71069      -2.21583      -1.22519       2.59322     -0.833112     -0.809132      0.879922     -0.684999      0.647630      -1.73146       3.64346       4.77983       5.43449       5.83611       5.94266       5.95812       5.81180       5.57876       5.17970       4.74732       4.26980       3.78560       3.25289       2.76681       2.32717       1.90068       1.51811       1.21285
  35  19 4157.3770    1.2800 12.4624  9.8502 -0.0003  0.1068   0.0066   0.2890    0.0274   0.0000   427.0911       3.05374       34.5253       18.7341      -5.08077      -3.29151       9.13569       2.55057     -0.696788      -1.14194       4.65481       5.62108       9.87214      -5.63033      -4.46418      -3.07495       4.35333       1.47825       4.89400       6.40025       7.18898       7.66692       8.03514       7.91131       7.58969       7.34421       6.84720       6.30396       5.62398       5.01152       4.34452       3.71014       3.08538       2.55311       2.05346       1.62094
  36   5 1875.4108    0.4943  0.5529  9.1500 -0.0042  0.0152   0.0110   0.0361    0.0500   0.0000   439.2378      0.957700       18.5810     -0.100448      -2.84956     -0.365642      0.959932      0.574324       1.09228      0.614033      0.197142     -0.283621     -0.158563     -0.535686      0.716091      0.252858     -0.548670     -0.106147      0.642705      0.855298      0.976835       1.05653       1.04583       1.05661       1.01976       1.00982      0.924858      0.855529      0.774912      0.664492      0.594468      0.504109      0.442946      0.365014      0.286290      0.225475
  36   6 2063.0620    0.7370  0.7113  9.3858 -0.0002  0.0160   0.0141   0.0418    0.0677   0.0000   440.8753     -0.533256       20.0541      0.827613      -3.54355       2.66394      0.982846      0.504888      -1.08102      0.270077      0.413227      0.409836     -0.671068      -1.03114      0.937245    -0.0979511      0.178142     -0.323205      0.664282      0.883662       1.03533       1.05414       1.14862       1.08374       1.11625       1.04102      0.973847      0.941512      0.806655      0.704388      0.618136      0.516679      0.442835      0.367171      0.291741      0.241930
  36   7 2245.4833    1.1117  0.9657  9.9928 -0.0050  0.0191   0.0191   0.0482    0.0865   0.0000   441.6864      0.469455       19.5617      0.618282      -2.96836       2.48400      0.913279      -2.69277      0.706150     -0.937172      0.170300      0.185112     -0.722189    -0.0282088      -1.74716      0.595876     -0.699655     0.0184823      0.850766       1.13666       1.24167       1.38518       1.37689       1.35496       1.37142       1.32140       1.19664       1.10186       1.03232      0.879417      0.755068      0.654931      0.536008      0.437898      0.369273      0.295827
  36   8 2421.1587    1.5951  1.1862 10.3520 -0.0009  0.0208   0.0237   0.0518    0.0978   0.0000   440.3113      0.339817       20.0216     -0.485046      -3.05861       3.09568       1.52852      -1.43737     -0.588994      0.540636      -1.80248     -0.916890      -1.20484    -0.0156073      0.487521     -0.420857     -0.408825     -0.242959      0.901250       1.21735       1.31296       1.43653       1.48037       1.51762       1.45351       1.39055       1.29160       1.17397       1.07435      0.957540      0.835456      0.682473      0.599413      0.493001      0.400737      0.311254
  36   9 2592.7121    2.1892  1.1705 11.0165  0.0015  0.0201   0.0326   0.0526    0.0982   0.0000   440.8731       1.99314       17.8877       3.32282     -0.843521     -0.242569     -0.872935     -0.652826       1.39559      0.566845     -0.132191    -0.0774217     -0.142523     -0.515351      0.430253     -0.736419     -0.731695     -0.186165      0.908332       1.20181       1.29808       1.41910       1.46699       1.47191       1.42227       1.33015       1.31275       1.15722       1.09863      0.931723      0.830925      0.716697      0.612410      0.488474      0.398651      0.321510
  36  10 2762.6600    2.9383  1.0795 11.8229  0.0004  0.0193   0.0453   0.0493    0.0953   0.0000   441.0734       1.12657       18.6695       1.15902      0.994873      0.601401      -2.44460      0.276695       1.68437     -0.835787      -1.17871    -0.0141234     -0.373510      0.869234    -0.0260171    -0.0255099     -0.485656      0.202126      0.862911       1.15815       1.29005       1.41311       1.45275       1.43791       1.41868       1.28977       1.27130       1.11629       1.00870      0.932004      0.781395      0.691436      0.557473      0.478590      0.386360      0.296751
  36  11 2930.2619    3.6726  1.0066 12.5857 -0.0040  0.0193   0.0601   0.0475    0.0846   0.0000   440.9230       3.51936       15.4936       2.78426      -3.10116      0.608748     -0.990835      -1.81276      -1.14940       1.06524       1.79272      0.332734      0.311990      0.180783     -0.628815    -0.0178700     -0.318025      0.133042      0.916187       1.23569       1.32288       1.45126       1.51434       1.47323       1.47190       1.38133       1.30898       1.17815       1.05905      0.935031      0.808404      0.690341      0.562700      0.475894      0.388341      0.310902
  36  12 3094.2479    4.2707  1.0934 12.6146 -0.0012  0.0186   0.0672   0.0527    0.0986   0.0000   440.4676      0.288256       16.5420       2.65627     -0.580978       1.46251      0.895772     -0.740163       2.01761      0.873071      0.185966      -1.50510      0.777587      0.195689      0.160111     0.0905817      0.241480     -0.375475      0.858347       1.10482       1.22365       1.32917       1.36429       1.39258       1.30269       1.25460       1.20988       1.09270       1.01761      0.877671      0.749143      0.635716      0.541718      0.442404      0.366867      0.309344
  36  13 3255.0711    3.9644  1.5643 12.2448 -0.0000  0.0240   0.0519   0.0591    0.0747   0.0000   439.9418       3.26059       15.6053       2.20708      0.466296       1.42525     -0.264947     -0.681240     -0.627902       1.19240      -1.76381      0.141054      -1.83929      -1.21646       1.94700     -0.924426     -0.975929     -0.237836       1.08221       1.44461       1.55038       1.70766       1.73321       1.75414       1.75232       1.63793       1.51825       1.42990       1.23913       1.10184       1.00547      0.856556      0.696252      0.583757      0.472358      0.378646
  36  14 3413.5710    3.2388  2.3048 11.8170 -0.0009  0.0295   0.0348   0.0745    0.0513   0.0000   440.3745       3.02465       18.2315       5.22218      -2.99720      0.748397      0.286048       2.00626     -0.990877      -2.38773      -1.09214      -1.27543      0.451519      0.171884      -1.35529      0.222677     -0.250474     -0.514501       1.35754       1.86668       2.10955       2.27572       2.39130       2.35454       2.30650       2.17338       2.01509       1.80698       1.64607       1.40800       1.23244       1.04224      0.881926      0.737341      0.595726      0.472139
  36  15 3570.7407    2.6371  3.4298 11.2734 -0.0007  0.0378   0.0237   0.0967    0.0428   0.0000   440.1064       6.96571       18.0121       2.61668      -2.56614       3.15565      -4.52573       2.68852      0.658823      -3.83088       1.69004      0.152694     -0.713057      0.958772      0.119851     -0.801524     -0.514717     -0.171250       1.63968       2.21084       2.44176       2.65693       2.73792       2.69233       2.72619       2.53943       2.34718       2.16794       1.99408       1.74217       1.50402       1.29679       1.09344      0.887392      0.723533      0.577506
  36  16 3726.4377    2.1877  5.3049 10.5685 -0.0010  0.0482   0.0159   0.1299    0.0368   0.0000   441.9505       9.89351       12.4471      -2.41684      -1.16086     -0.337383      -3.37112       4.39018       4.53723       1.33553       1.39574      0.162347      -1.22424      -2.75702      0.765126      -2.07856      -2.03446     -0.585608       2.14960       2.85860       3.20880       3.37375       3.43642       3.47125       3.43038       3.24829       3.08916       2.88339       2.56384       2.21170       1.96210       1.67819       1.40066       1.17169      0.944006      0.769656
  36  17 3881.2994    1.7928  7.4201 10.2789 -0.0001  0.0638   0.0114   0.1727    0.0321   0.0000   442.6940      -4.69240       13.5552      -2.81801      -4.16125      -3.86651      -7.60593      -7.38712       1.70369      -2.50459       2.35919     -0.471691      -1.46981      -1.24266      -1.28254       2.51806       2.70500     -0.242279       2.80316       3.78115       4.18775       4.48391       4.72264       4.60614       4.59364       4.31024       4.04854       3.74929       3.42042       2.95853       2.59942       2.22396       1.84515       1.53036       1.24114      0.986226
  36  18 4035.2611    1.4589 10.5346  9.9922 -0.0006  0.0889   0.0079   0.2400    0.0291   0.0000   440.2529       4.85648      -4.59114       1.21671       5.14704      -12.5791      -3.43198      -5.47608      -8.09682      -5.86566       1.71047      -1.99401      -2.27156       2.54273       1.30720       1.48344       7.38293      0.635484       3.93877       5.24289       5.77028       6.22337       6.58465       6.57071       6.34510       6.03385       5.64303       5.17209       4.68943       4.14126       3.59702       3.12325       2.59960       2.16218       1.71212       1.39524
  36  19 4188.4365    1.2183 13.0395  9.8302 -0.0006  0.1104   0.0061   0.3016    0.0264   0.0000   448.3104       15.5628       19.1293      -6.11948      -1.69476       19.5824      -7.33846       6.42240      -7.14138       1.01232       6.74615     -0.698989      -4.86067      -7.15450      -2.98934       1.26170       3.26098      0.422529       4.82758       6.38024       7.15455       7.75179       8.06325       8.00973       7.87540       7.51684       7.02143       6.43904       5.78136       5.08276       4.43022       3.81918       3.19591       2.65326       2.12782       1.68012
  37   4 1697.5775    0.3318  0.2791  9.0667 -0.0070  0.0175   0.0103   0.0260    0.0336   0.0000   441.4735     -0.301252       20.6722     -0.655374      -1.87852      0.222565      0.112879     -0.268419     0.0820802      -1.12351      0.354899      0.355276      0.726460      0.343867      0.228607     -0.293222     0.0897650      0.128124      0.661520      0.951368       1.19033       1.02389       1.15604       1.01013      0.818635       1.07386      0.694857      0.801000      0.683290      0.920775      0.740686      0.745755      0.772882      0.623165      0.463106      0.480418
  37   5 1892.2013    0.5200  0.5731  9.0675 -0.0052  0.0156   0.0113   0.0375    0.0551   0.0000   441.0235      0.464588       20.3512      -1.06295      -3.20841     -0.816667    0.00415751     -0.705257      -1.08690      -1.68170     -0.262066     -0.412900     0.0845558      -1.15955      0.119646      0.349992     -0.269280     -0.607514      0.745876      0.984931       1.18906       1.28341       1.32574       1.36054       1.34115       1.19602       1.08023       1.00951      0.858823      0.771278      0.635804      0.547709      0.457391      0.353658      0.292146      0.236404
  37   6 2081.1073    0.7726  0.7685  9.4214 -0.0032  0.0172   0.0141   0.0399    0.0689   0.0000   441.5065      0.389643       18.7679      -2.26443      -2.01099       2.26649     -0.114605       1.40667      0.630396      0.336168      0.776396     -0.427356     -0.744770      -1.17670     -0.132968      0.149777     -0.187658      0.645843      0.789769       1.01325       1.09153       1.18339       1.20287       1.24408       1.26205       1.17654       1.05175      0.966888      0.888722      0.805630      0.730300      0.616900      0.502363      0.438416      0.352179      0.286176
  37   7 2264.3254    1.1814  0.9940  9.9689  0.0017  0.0189   0.0192   0.0471    0.0900   0.0000   442.8736       1.80611       20.5472      -1.48527      -3.11943      -1.00879       1.81913     -0.915289       2.78166      -1.23354      -1.22862      -1.11730      0.394809      0.314612     -0.537413     -0.248432     -0.614236      0.351494      0.844714       1.15256       1.22660       1.37397       1.38338       1.37167       1.33468       1.24394       1.20103       1.11212       1.03633      0.885851      0.786241      0.672458      0.598665      0.487710      0.385249      0.314026
  37   8 2440.6881    1.6783  1.1908 10.6271  0.0001  0.0206   0.0251   0.0519    0.0885   0.0000   441.1286       1.54779       21.1005      -1.43955      -3.95700      -1.15327    0.00919774       1.31397      0.750454       1.33864      -2.12649      0.979035    -0.0838623      0.711599      0.270247     -0.548295     0.0661157    -0.0803173      0.890452       1.16096       1.25988       1.39913       1.43792       1.43293       1.42094       1.33646       1.28272       1.14611       1.06637      0.952428      0.823514      0.734644      0.604425      0.499666      0.405127      0.333656
  37   9 2613.3038    2.3173  1.1620 11.0757 -0.0026  0.0194   0.0342   0.0508    0.1107   0.0000   439.9271    0.00499689       20.8007      0.610977      -1.58154      -3.87819      0.856626     -0.701164     -0.240704      -3.56318     -0.121492      0.453171      0.186879     -0.568976     0.0536932     -0.391612     -0.154844     0.0215723      0.868752       1.14705       1.26442       1.40530       1.42014       1.44324       1.41739       1.36940       1.27237       1.18208       1.02511      0.900112      0.808416      0.679501      0.579086      0.481634      0.389696      0.315630
  37  10 2784.5410    3.1086  1.0960 11.5537 -0.0002  0.0190   0.0466   0.0487    0.1185   0.0000   440.2747       1.82795       19.5034       2.07443     -0.979254     -0.286743     -0.290479     -0.260081      0.695349      -1.61338     -0.611338     -0.355780     -0.443346      0.398254      0.170003   -0.00836493      -1.12742    -0.0848388      0.866422       1.17900       1.28386       1.44086       1.42618       1.38484       1.36718       1.24501       1.17320       1.08982       1.02622      0.916391      0.837405      0.735194      0.634780      0.535077      0.441812      0.350005
  37  11 2953.2608    3.8331  1.0220 12.2513 -0.0043  0.0190   0.0613   0.0461    0.1102   0.0000   441.2459     -0.273263       17.1419       1.50754      -1.00036     -0.770781       2.58532      -3.09206       1.27031       1.75432      0.972310      -1.85012     -0.604059    -0.0832929     0.0345127     -0.559015     -0.119359     -0.310158      0.963011       1.31328       1.51241       1.68852       1.73869       1.74808       1.70720       1.58581       1.41877       1.28879       1.14171       1.00238      0.826034      0.719408      0.584549      0.497199      0.404488      0.325187
  37  12 3118.5359    4.2691  1.1240 12.5430 -0.0004  0.0195   0.0650   0.0494    0.1083   0.0000   439.5795      0.732996       17.4950       3.38797      -5.02742       1.67640     -0.600700      0.715196       2.23957      -1.16414      0.612393      0.723939     -0.917965      0.455941     -0.362851      0.111896     -0.159698      0.153763      0.890127       1.21379       1.33943       1.47005       1.45466       1.44105       1.39356       1.35089       1.25283       1.19233       1.07129      0.980520      0.860878      0.737796      0.620314      0.520491      0.431290      0.337219
  37  13 3280.5803    3.9063  1.5940 12.3724 -0.0053  0.0238   0.0511   0.0606    0.0689   0.0000   440.1836       4.20458       17.8386       2.35824     -0.893368       1.34321       6.93032       4.07707      -1.03790      -4.52897      -1.61535      0.101688       1.89311      -1.08822     -0.557972       1.16222      0.454913    -0.0319195       1.02251       1.39799       1.48610       1.66312       1.68645       1.69471       1.64069       1.57730       1.50496       1.40679       1.25068       1.09208      0.974518      0.831625      0.719915      0.605200      0.490115      0.390457
  37  14 3440.3137    3.1840  2.4717 11.6486  0.0022  0.0299   0.0324   0.0765    0.0511   0.0000   440.6656       2.14651       13.6562       1.36206      -3.46272     -0.877165      0.479058       2.92968      -2.79794     -0.539832       2.56133     0.0618004      -5.14048     -0.439758     -0.127958     -0.391862     0.0143280      0.733393       1.26992       1.70058       1.88280       2.11831       2.12017       2.18852       2.11577       2.01177       1.90576       1.72703       1.56005       1.37802       1.21794       1.01261      0.866248      0.705286      0.573382      0.465907
  37  15 3598.3599    2.5687  3.8495 10.9991 -0.0007  0.0384   0.0212   0.1018    0.0423   0.0000   438.3608       2.18874       20.7182       7.81263      0.971270       6.79672       2.62589      -1.91519      -1.15304       3.39744       5.34682       1.36944      0.455852     -0.441499       1.26004      -1.76185      0.105442      0.103069       1.64598       2.16193       2.41637       2.64363       2.72118       2.65654       2.68235       2.54686       2.40105       2.21948       1.99678       1.78393       1.53305       1.34115       1.12335      0.948816      0.770804      0.616832
  37  16 3755.0190    2.0879  5.5108 10.5729 -0.0002  0.0498   0.0147   0.1318    0.0345   0.0000   443.8094       6.88775       14.8488       3.99222       3.96407       7.08460      -1.46767       3.35191     0.0866818       1.80354      -1.74319      -3.70762     -0.327298      -3.04706      -1.53426      0.679303     -0.310410     -0.255056       2.16313       2.79970       3.20522       3.44708       3.53996       3.61344       3.49978       3.30824       3.17182       2.90155       2.59336       2.30602       2.03246       1.74006       1.46645       1.22624      0.987692      0.799385
  37  17 3910.6029    1.7281  8.2861 10.2028 -0.0001  0.0693   0.0104   0.1831    0.0309   0.0000   436.4398      -3.92187       17.7815       2.40333      -2.25151       7.10992       5.11346      -3.41029       4.11672      -1.54914       3.00566       3.17674      -5.57454      0.995026       1.56684       1.60454      0.353723     -0.450166       2.94936       3.93336       4.44494       4.75656       4.97173       4.96087       4.89904       4.56607       4.40569       4.04985       3.62824       3.21148       2.82124       2.40409       2.05453       1.67998       1.36647       1.10766
  37  18 4065.2222    1.4426 11.5281  9.9146  0.0009  0.0939   0.0072   0.2557    0.0284   0.0000   449.9150       7.89532       8.75557       5.28007      -2.28557      -5.78014       2.27287       3.20825       5.61554       1.79182      0.169026       1.60668       3.43177      -5.58746      -3.96041      -1.18023      0.682380       1.74182       4.00740       5.28009       5.91347       6.30477       6.65556       6.61986       6.58822       6.17716       5.80425       5.41388       4.88604       4.32424       3.80292       3.28328       2.79518       2.28755       1.89580       1.50034
  37  19 4219.0570    1.1707 13.5605  9.8392 -0.0002  0.1178   0.0058   0.3124    0.0254   0.0000   434.5303       9.99487       15.4696       3.62640      -5.71328       1.37029      -6.27031       2.39249       12.3771       4.11541       6.28859      -3.34347      -4.99722       8.99057       4.64926      -5.26253       2.84838     -0.987078       5.00365       6.62580       7.44503       8.04249       8.32212       8.52804       8.18730       8.00176       7.32784       6.84683       6.05576       5.47113       4.79044       4.08707       3.44664       2.87775       2.31999       1.87022
  38   4 1713.0500    0.3319  0.3158  9.0247 -0.0034  0.0123   0.0097   0.0267    0.0336   0.0000   441.1028      -1.38210       19.9644      0.325528      -2.11854    -0.0507199      0.817817     -0.189743      -1.08743     -0.293290      0.537049      0.463648     -0.179504     -0.102871     -0.763862     -0.364700     -0.543034      0.121341      0.533712      0.668859      0.810103      0.846424      0.804694      0.881679      0.878598      0.800525      0.783306      0.718956      0.625340      0.574014      0.488257      0.389577      0.364129      0.292229      0.242047      0.202598
  38   5 1908.7688    0.5487  0.5892  9.0249 -0.0033  0.0149   0.0112   0.0363    0.0561   0.0000   441.2196     -0.329976       20.7352     0.0832917      -2.36229      0.756864       1.85827      0.923743      0.644935     -0.843686     -0.364257   -0.00703069     -0.192520      0.812867      0.784472     0.0139454      0.588656      0.379715      0.637608      0.824891      0.960222       1.01680      0.992751       1.01907      0.946517      0.942908      0.873295      0.865732      0.774396      0.710103      0.601230      0.567799      0.466690      0.374514      0.316626      0.262781
  38   6 2098.9215    0.7976  0.9035  9.2742 -0.0022  0.0183   0.0132   0.0436    0.0785   0.0000   441.2408     -0.960656       19.6833     -0.819858      -1.40669      0.970231     -0.345803      -1.18583      0.821566     -0.598552      0.216439     -0.355666      0.700367      0.318493   -0.00117302    -0.0521473      0.406006     -0.421208      0.732796      0.998629       1.12520       1.22104       1.30194       1.29658       1.29742       1.18030       1.15932       1.01715      0.951063      0.842674      0.688655      0.622017      0.519012      0.436646      0.350435      0.278824
  38   7 2282.9238    1.2203  1.0074  9.9319 -0.0003  0.0186   0.0191   0.0460    0.0932   0.0000   441.5297      0.329110       19.1766      -1.35870      -2.43750      0.718087      -2.18966     -0.794907      -1.30494      0.351977     -0.171603     -0.550925   -0.00976784      0.851019     -0.120997     0.0541308     -0.613538     -0.179076      0.807083       1.07274       1.21192       1.31598       1.31959       1.36202       1.35657       1.21974       1.16790       1.05473      0.979216      0.884072      0.785328      0.680407      0.576272      0.486102      0.382510      0.319460
  38   8 2459.9705    1.7119  1.1721 10.7259 -0.0024  0.0200   0.0255   0.0520    0.0841   0.0000   440.6229     -0.635063       20.5513     -0.837738      -3.39694     -0.910046      0.608975      0.287991      -1.43476     -0.714059      0.702041     -0.385225      0.422835      -1.16593      0.990849      -1.02155     -0.474983      0.311825      0.863866       1.12987       1.28900       1.40199       1.45023       1.47086       1.45330       1.39910       1.27923       1.13892       1.05417      0.933831      0.810457      0.718213      0.599715      0.531893      0.406515      0.329766
  38   9 2633.7004    2.4114  1.2051 11.2080 -0.0003  0.0197   0.0353   0.0524    0.1007   0.0000   440.9800    -0.0444485       19.0307       1.37855      -1.75801     0.0571389      -1.47572       1.28502     -0.469573       1.50880       1.83308      -1.14561      0.425783    -0.0594432      0.861396     -0.422763      0.139221      0.174568      0.872342       1.15734       1.29425       1.38321       1.39570       1.44198       1.38660       1.35000       1.24456       1.19327       1.06444      0.979200      0.833169      0.726231      0.629520      0.514951      0.429193      0.351861
  38  10 2806.0689    3.2080  1.1204 11.6539 -0.0016  0.0185   0.0470   0.0492    0.1133   0.0000   440.2018       2.06730       19.0113       2.12661      -3.81875      0.364383      0.884460     -0.714944      0.182374      -2.07017      0.153815      -1.57067      0.306162     -0.251665     0.0320396      0.101969      0.549314    -0.0619121      0.809567       1.08247       1.17394       1.32036       1.34243       1.35665       1.34233       1.28655       1.20488       1.11452       1.00324      0.888823      0.767730      0.643813      0.553561      0.470994      0.385363      0.303134
  38  11 2975.8676    3.9204  1.1012 12.3376 -0.0005  0.0186   0.0591   0.0494    0.1032   0.0000   439.7241       2.11000       17.2485     0.0289051      -2.49250      -1.52503       1.24462       2.68147      0.814281      0.178041      0.129671     -0.542679      0.842741      0.467797      0.567982      0.389106     -0.502752      0.431280      0.825085       1.08530       1.18786       1.33186       1.36172       1.35616       1.28766       1.25057       1.18296       1.09478      0.997788      0.887400      0.792077      0.709045      0.571747      0.500370      0.408275      0.322626
  38  12 3142.3002    4.1600  1.1692 12.6110 -0.0011  0.0203   0.0612   0.0509    0.0929   0.0000   441.7582      0.909542       21.3591       1.09562    -0.0382706      -3.08488     -0.174850       1.02667       2.47377     -0.793330     0.0759105     -0.375984      0.924750    -0.0146835     -0.910787     0.0528843      0.961386      0.378537      0.869015       1.16727       1.31138       1.45591       1.49097       1.44990       1.47735       1.40979       1.34919       1.18112       1.09365      0.947007      0.837016      0.700965      0.605205      0.505675      0.402462      0.321360
  38  13 3305.6516    3.7105  1.6997 12.3212 -0.0003  0.0244   0.0458   0.0630    0.0620   0.0000   439.1109       1.83063       13.9230      0.526330      -3.41773      -1.41738      -1.39293     -0.636055     -0.138201      0.686873     -0.702815      -1.19816    -0.0680059   -0.00434226      0.574411      -1.85570     -0.925234      0.518763       1.04612       1.39683       1.57734       1.71210       1.77580       1.80375       1.74388       1.64576       1.58189       1.42318       1.28666       1.13629       1.00059      0.897795      0.747653      0.630448      0.511188      0.405477
  38  14 3466.6069    3.1142  2.6936 11.5843  0.0015  0.0309   0.0300   0.0798    0.0457   0.0000   439.4222       2.95337       16.5589      -1.26723     -0.947867      0.995800       1.52155      -1.82266       3.59218      -1.14742     -0.419314     -0.699953     -0.349439       1.44034      0.607817      0.211781      0.217194      0.885223       1.32140       1.78010       2.00100       2.18151       2.28457       2.26331       2.23023       2.14176       1.99149       1.82820       1.65464       1.49269       1.26733       1.09086      0.931943      0.774422      0.621985      0.499885
  38  15 3625.6640    2.4857  4.2306 10.9155 -0.0013  0.0409   0.0194   0.1071    0.0384   0.0000   440.0591       3.34858       15.1498       2.85013      0.461729      -1.53691       5.54961      -1.38061      -1.65016      -4.07616       1.73477      -5.08638       1.13194      -1.70234     -0.523411       1.32738      0.207025     0.0280322       1.77680       2.37102       2.63528       2.87406       2.96832       2.95851       2.97543       2.82796       2.62467       2.40343       2.17260       1.94349       1.71388       1.46486       1.24542       1.03390      0.850521      0.693506
  38  16 3783.2772    2.0148  6.2984 10.4199 -0.0002  0.0535   0.0131   0.1437    0.0325   0.0000   440.7350     -0.454728       13.9338       10.1230      -4.78710       3.98956      -3.35604      0.388196       3.12097       1.33404      0.189176      -1.65028     -0.841572     -0.125384      -1.12404      0.531999      0.384671       1.39746       2.25305       2.97230       3.34047       3.62157       3.73784       3.82407       3.68261       3.58566       3.30916       3.06899       2.82823       2.49276       2.19074       1.89446       1.61355       1.33142       1.09292      0.881847
  38  17 3939.6369    1.6699  8.2988 10.1693 -0.0002  0.0690   0.0097   0.1861    0.0294   0.0000   434.4058       4.32229       18.7442       4.72341       8.23559      -1.70926      -2.41815      -4.89216       1.29793      -6.81656       4.48459      0.605176      -1.76947       4.19385     -0.721687     -0.881693     -0.654317      -2.04916       2.84801       3.78316       4.24805       4.62549       4.74732       4.76070       4.74540       4.56638       4.22596       3.94444       3.56357       3.18840       2.81204       2.41598       2.05243       1.73238       1.40969       1.13172
  38  18 4095.1651    1.3663 11.5558  9.9212 -0.0009  0.0956   0.0068   0.2589    0.0271   0.0000   443.3577      -1.10292       20.6501       13.3364      -17.2262       11.7102      0.430167      -3.97405      -4.06986      -6.05298       7.34284       3.63461       3.03076      -2.00703       5.42934      0.584030      -4.13776      -1.19345       4.03612       5.37443       6.00962       6.50335       6.85119       6.78261       6.62736       6.31105       6.05378       5.55628       5.05880       4.43698       3.96185       3.38222       2.91861       2.42510       2.01281       1.60333
  38  19 4249.6885    1.1286 14.1593  9.8078  0.0000  0.1211   0.0055   0.3272    0.0244   0.0000   441.5293       4.52064       2.71554      0.797853     -0.367012       3.11961      -9.36594     -0.943570       3.80294       10.4693      -3.66812      -4.94913       1.37253       8.96435      -5.60976      0.441132    -0.0265434      -4.60263       4.98052       6.61242       7.44628       8.01938       8.31268       8.39897       8.27045       7.97769       7.48861       6.87249       6.20605       5.61993       4.92702       4.24692       3.61731       3.02015       2.46697       1.99476
  39   6 2116.5331    0.8395  0.8325  9.4009 -0.0023  0.0170   0.0141   0.0405    0.0757   0.0000   440.2778     -0.312256       20.6227       1.39699      -2.49374      0.914056      0.121971      0.329569      0.508165     -0.890373       1.50623     0.0576319      0.281636     -0.210378     -0.227489     0.0169772     0.0329880    -0.0521983      0.657741      0.920389       1.00781       1.07349       1.18384       1.11416       1.14543       1.06992       1.01825      0.983979      0.818827      0.788706      0.658728      0.605074      0.503240      0.416235      0.346490      0.280855
  39   7 2301.2077    1.2907  1.0201 10.0360  0.0002  0.0189   0.0199   0.0455    0.0945   0.0000   440.7419       1.37800       20.2063      0.393900      -1.54514      0.960417       2.14818     -0.937630       1.00999      0.504259      -1.73370     -0.426229     0.0324932     -0.105905     -0.688456      0.422630     -0.286331      0.538577      0.776301       1.04227       1.14073       1.36155       1.33189       1.35444       1.29474       1.27394       1.14856       1.07154      0.928073      0.903561      0.793004      0.713548      0.600501      0.506673      0.418946      0.335828
  39   8 2479.0330    1.8084  1.2377 10.7118 -0.0026  0.0202   0.0258   0.0526    0.0817   0.0000   442.1134     -0.628060       20.4580      0.363581      -2.65499       1.55443       2.75558     -0.153201       1.86449      -2.67342       2.09194      0.599827      -1.91022      -1.27806    -0.0351275      0.616697      0.110518     -0.141343      0.856466       1.14963       1.29780       1.36893       1.42339       1.43114       1.41695       1.33501       1.28937       1.16100       1.10888      0.970661      0.872683      0.739338      0.610472      0.520625      0.414243      0.346002
  39   9 2653.8597    2.4763  1.2134 11.2723 -0.0021  0.0194   0.0352   0.0517    0.0931   0.0000   441.6116      0.250098       21.0012       1.38406      -2.71629      -1.38783       2.30623       1.19411       1.87861     -0.709140    -0.0722082       1.72688       1.03488     -0.241302      0.375192     -0.257978     0.0275364      0.249946      0.835589       1.09811       1.21376       1.33626       1.35591       1.32749       1.31721       1.27054       1.20705       1.12289       1.04955      0.946177      0.828266      0.711541      0.597524      0.500757      0.416517      0.336227
  39  10 2827.2800    3.3078  1.1383 11.8066 -0.0020  0.0184   0.0481   0.0493    0.1060   0.0000   439.4356       2.92485       20.2140       2.49163      -2.56682       1.51445      0.911731    -0.0863157      0.548680      -2.08069       2.81480    -0.0959022       1.52904   -0.00294092      0.821280      0.176649     -0.839463     0.0130227      0.766325      0.990898       1.11380       1.19537       1.22899       1.24013       1.21403       1.22243       1.12365       1.02105      0.961247      0.855114      0.758353      0.667431      0.547537      0.472424      0.388985      0.319859
  39  11 2998.1083    4.2472  0.9655 12.4972 -0.0006  0.0174   0.0664   0.0430    0.0948   0.0000   441.4939       2.85429       18.9130       2.31797      -1.30062      0.794170      -2.01955    -0.0289012   -0.00253242     -0.875427    -0.0495451     -0.932627    -0.0588658      -1.20291      0.867448      0.238821     -0.938410     -0.131001      0.701529      0.950421       1.06646       1.14451       1.17601       1.14066       1.22659       1.10994       1.08395      0.988606      0.891092      0.784311      0.692045      0.606433      0.508061      0.439056      0.364790      0.292963
  39  12 3165.6729    4.3054  1.3143 12.2950  0.0040  0.0200   0.0589   0.0533    0.1022   0.0000   440.6336       5.26146       18.3979      -1.15863      -2.08742       3.66753     -0.573413       1.07169      0.798514      0.690089      0.649657       2.13269      0.671356       1.29435      0.242209      0.324231      -1.15755     -0.246533      0.865218       1.15375       1.29117       1.42951       1.49095       1.45319       1.44183       1.34578       1.29916       1.20873       1.06227      0.976793      0.851538      0.752303      0.614553      0.533864      0.431719      0.356076
  39  13 3330.3866    3.5994  1.8214 12.2909 -0.0006  0.0251   0.0428   0.0661    0.0573   0.0000   442.2521       1.91799       17.7079      0.144789       1.51929       4.03596       1.42741       1.59781       1.08771      -2.52239      0.450111      -1.21038      0.625215     -0.525496      0.399694      0.815969      -1.24528     -0.435258       1.05557       1.39807       1.53346       1.66396       1.72325       1.69619       1.73806       1.56459       1.53455       1.41212       1.32432       1.18823       1.05881      0.903699      0.776875      0.638645      0.541199      0.442552
  39  14 3492.5678    2.9446  2.9373 11.5410 -0.0006  0.0319   0.0272   0.0855    0.0416   0.0000   442.3492       3.44208       13.5463       2.52436      -5.37098      -2.39023       4.34386       2.09415      0.332632      0.653306      -1.37918     0.0915082      -2.08816      0.850407       2.77644     -0.829542     -0.442557     -0.246761       1.31869       1.73355       1.90712       2.14213       2.19230       2.22521       2.16705       2.11354       1.92593       1.81206       1.66386       1.49618       1.30079       1.15860      0.967936      0.822707      0.676801      0.548954
  39  15 3652.6648    2.4536  4.6121 10.8035 -0.0003  0.0413   0.0177   0.1109    0.0356   0.0000   437.3305     -0.228001       24.6933       4.80460       3.01001      -4.15360      -1.86991     -0.173230     -0.388307       2.97801       1.57733       3.04706      -1.20884     -0.906708      -1.28667      0.527655      0.147702      -1.39452       1.74637       2.26714       2.56476       2.74209       2.88832       2.92021       2.84180       2.74342       2.60389       2.37108       2.18279       1.94197       1.73300       1.48427       1.27161       1.08186      0.890664      0.731048
  39  16 3811.2121    1.9453  6.5181 10.4234 -0.0005  0.0554   0.0123   0.1476    0.0316   0.0000   441.7083     0.0449046       12.7411       9.57397     0.0686295      -2.02488       1.23200      -3.48864       4.23682       5.84062       4.68265      0.721403       4.74524      -2.41285      0.463699       1.70175      -1.35996      0.837599       2.24774       3.04077       3.36504       3.70546       3.81734       3.83470       3.72776       3.61787       3.40081       3.18455       2.91273       2.55457       2.28026       2.00031       1.71094       1.41113       1.18636      0.972903
  39  17 3968.1560    1.6403  9.1190 10.0740 -0.0008  0.0736   0.0088   0.1970    0.0294   0.0000   442.3411       1.86418       9.48054       5.18718     -0.800467      -5.06675       2.84180       4.21742       2.41998     -0.419141       2.37515       2.85963      0.315768       1.34188    -0.0857491       1.17079      -3.06319      -1.02496       3.00043       4.00318       4.52875       4.89459       5.01416       5.10639       5.07730       4.83694       4.56039       4.26275       3.85072       3.41362       3.03088       2.61353       2.23574       1.87771       1.54127       1.27284
  39  18 4124.3779    1.3218 11.9253  9.9218 -0.0006  0.0978   0.0064   0.2674    0.0263   0.0000   440.4457       2.68637       7.93910       2.72511      -4.96070      -8.76626       10.9575       3.04526       3.06637       3.72475       2.39920      -8.18629      -7.33544      -7.05539       5.85371      -1.34732       1.34469      -1.22743       4.01445       5.30197       5.97349       6.37477       6.72896       6.66043       6.79875       6.36818       6.07971       5.60134       5.13894       4.52006       3.97678       3.46452       2.95027       2.50545       2.04223       1.68095
  40   2 1288.7311    0.0929  0.0823  9.0704 -0.0508  0.0134   0.0073   0.0269    0.0216   0.0000   441.3707    0.00759605       20.4169     -0.215312      -2.98228      0.313418     0.0525373     0.0468448      0.364888     -0.240736     -0.464700     0.0861558      0.129996     -0.909570     -0.158047     -0.131492      0.237267     0.0334381      0.528059      0.717953      0.717781      0.948676      0.901657      0.886046      0.889017      0.749754      0.746141      0.725894      0.684112      0.574463      0.574844      0.547709      0.389055      0.370922      0.326688      0.337891
  40   4 1743.2625    0.3647  0.3979  9.0473 -0.0051  0.0133   0.0092   0.0297    0.0366   0.0000   440.9648      -2.11276       22.0349     -0.173417      -3.50862      0.809835      0.887602     -0.948303     -0.238792     -0.376747       1.47036     -0.598707     -0.621337     -0.128570     -0.662757     0.0138423      0.367943     -0.212941      0.522726      0.731917      0.775823      0.837988      0.870040      0.906249      0.914547      0.854989      0.826596      0.744481      0.677416      0.614129      0.536518      0.485531      0.437582      0.357095      0.307218      0.222704
  40   5 1941.4304    0.5884  0.6430  9.1626 -0.0030  0.0148   0.0113   0.0360    0.0563   0.0000   440.3925      -1.20102       21.3587       1.12200      -1.41799     0.0912040      -1.33082     -0.539849       1.54264     -0.494376     -0.177907      0.137264     -0.907714     -0.950278     -0.141948      0.234499      0.306074      0.437699      0.599660      0.788105      0.855617      0.943341      0.987151       1.01248       1.00038      0.942616      0.917621      0.823525      0.771215      0.659183      0.584246      0.547533      0.450817      0.381770      0.316562      0.272002
  40   6 2133.9379    0.8584  0.8578  9.6586 -0.0018  0.0175   0.0144   0.0417    0.0713   0.0000   441.3873     -0.638770       20.8739    -0.0552638      -1.11829      0.751633       2.22312      0.316131      0.565752      0.366078      0.678722     -0.671763      0.253436      0.270296     0.0554237     -0.169430      0.130589      0.326034      0.696468      0.929355       1.02447       1.10672       1.14567       1.16821       1.16068       1.13291      0.989875       1.00089      0.925735      0.833088      0.685980      0.607811      0.552414      0.462954      0.379344      0.323593
  40   7 2319.3400    1.3251  1.0081 10.3638 -0.0023  0.0183   0.0208   0.0454    0.0824   0.0000   439.8841      0.396297       19.6316       1.28044      -1.37350      0.557990      0.635003       1.01721  -1.75966e-06     -0.798747      -1.57461     -0.534686      -1.13676      0.690361     -0.296311     -0.267797      0.751083     -0.825743      0.738975      0.966408       1.04054       1.20096       1.19846       1.24750       1.20720       1.18298       1.12329       1.02877      0.917542      0.858416      0.752967      0.663895      0.567000      0.463945      0.385598      0.327207
  40   8 2497.9047    1.8855  1.2118 10.8058 -0.0012  0.0197   0.0272   0.0516    0.0912   0.0000   441.7836       1.20549       18.2555     -0.260207      0.488394       1.51530      -1.76287      -1.78946      0.514317     -0.634869     -0.294918      0.824188      -1.22650      -1.05844     -0.287783     -0.577470     0.0714405      0.322148      0.793787       1.04229       1.15876       1.28935       1.30796       1.31733       1.30644       1.27423       1.20659       1.10030       1.02699      0.898537      0.818917      0.741541      0.627950      0.508161      0.437910      0.355100
  40   9 2673.7763    2.5741  1.1252 11.6222 -0.0015  0.0191   0.0385   0.0510    0.0923   0.0000   440.8824       2.20350       19.7546       2.13569      -3.01263      0.849924     -0.485019      -1.58804      0.776298      0.834178      0.460762     -0.477899      -1.57648      0.233171      0.558148    -0.0742231      0.290860      0.215828      0.781168       1.06249       1.19645       1.31797       1.35759       1.37631       1.36616       1.26594       1.26645       1.13549       1.00277      0.910510      0.810787      0.702643      0.604897      0.490058      0.414053      0.343709
  40  10 2848.2422    3.4065  1.1459 11.9085 -0.0005  0.0187   0.0496   0.0493    0.1106   0.0000   440.1757       1.07280       19.3178      0.925627      -3.30112       3.26048      -1.47392      -2.13802      0.362999      0.707068      0.455980      -1.49015     -0.897885     -0.166482      0.851619      0.314369     -0.143809     -0.116647      0.754228      0.998018       1.11416       1.22760       1.23783       1.26415       1.24011       1.17270       1.15191       1.05905      0.980121      0.858994      0.811292      0.677261      0.570334      0.483699      0.388359      0.327614
  40  11 3020.0075    4.0514  1.0712 12.6584 -0.0034  0.0184   0.0617   0.0490    0.0883   0.0000   440.5219       1.18052       21.0571       3.88375     -0.250706      -1.72856       2.39460      0.626024     -0.317781      -1.35296    -0.0279820      0.985783      -1.18922       1.06766     -0.468244     -0.124072     -0.524664     -0.454696      0.741557       1.03121       1.10329       1.22014       1.24804       1.22518       1.23787       1.17742       1.17955       1.04254       1.01009      0.856031      0.792669      0.644297      0.571136      0.469497      0.401445      0.329763
  40  12 3188.6736    4.1015  1.3658 12.6133 -0.0018  0.0213   0.0559   0.0531    0.0778   0.0000   440.0672       2.27157       17.1198       2.70037     -0.671370      -3.58432    -0.0859878      -2.04523      -1.45948      -1.42006       1.83352      0.101725       1.10123      -1.19864      0.132508      0.357718      0.142465      0.308645      0.871886       1.14362       1.29300       1.43840       1.46359       1.47267       1.43151       1.39584       1.33485       1.23862       1.13263      0.998047      0.895927      0.764085      0.662057      0.545617      0.447565      0.388374
  40  13 3354.6264    3.5314  1.9890 12.0410 -0.0004  0.0255   0.0389   0.0674    0.0563   0.0000   440.5082       1.36315       17.4951       1.76799      -3.23405     -0.122595     0.0921051       2.03538      0.568299      0.537961      0.476125     -0.992371     -0.407788       1.15789      0.832550     -0.781116      0.180981     -0.725763       1.01397       1.33692       1.48632       1.63484       1.68399       1.69089       1.68149       1.66803       1.56201       1.43740       1.29773       1.19782      0.998896      0.911845      0.766711      0.656622      0.554353      0.435923
  40  14 3518.1003    2.8859  3.0466 11.5134 -0.0005  0.0329   0.0257   0.0853    0.0394   0.0000   439.2174       3.30867       15.5338       1.74522      -1.79005     -0.946789       1.25616      -1.46619       1.50114       3.09058      -3.05009      -1.00196       1.15737      -1.58277     -0.705788      0.193323      0.604430     0.0868336       1.33893       1.78956       1.99574       2.09551       2.19779       2.17305       2.19722       2.08544       1.95331       1.85159       1.69852       1.55390       1.39040       1.20573       1.02561      0.861533      0.724736      0.602084
  40  15 3679.3572    2.3300  5.0432 10.7474 -0.0003  0.0444   0.0161   0.1193    0.0331   0.0000   441.0358     -0.324430       16.8156       2.66870      -3.81999       4.40648       1.36570      -5.99798       2.17991      -2.76516       2.35805     -0.695034      0.569466      -2.79039      0.450627    -0.0517779     -0.517573     0.0785548       1.74087       2.32949       2.56044       2.79131       2.92804       2.95448       2.90897       2.80302       2.71224       2.43664       2.27360       2.03768       1.78444       1.57243       1.35442       1.12801      0.943882      0.770804
  40  16 3838.6884    1.9071  7.3296 10.3057 -0.0003  0.0591   0.0110   0.1576    0.0301   0.0000   438.4522      -2.32466       16.4410       6.29656       1.76657       1.43076      -7.46358      -5.26346       3.99811      0.821589      -3.35106      -4.13424       1.97715      -1.98062      0.180675      -2.24624       1.49180      0.645006       2.33302       3.10092       3.49969       3.79820       3.94108       3.97365       3.93103       3.78517       3.59698       3.35413       3.04683       2.73144       2.39124       2.12240       1.81818       1.54560       1.28284       1.03512
  40  17 3996.6530    1.5917 10.0823 10.0197  0.0016  0.0794   0.0078   0.2141    0.0284   0.0000   445.1791      0.328300       21.7134      0.847274       1.23633       8.29124      -5.63866       10.0709       4.70986      -4.26271       2.79032      0.353399      -4.86647      -4.61505      0.748913       1.47653      0.784738     -0.917382       3.16917       4.17887       4.64850       5.01670       5.30702       5.36191       5.22453       5.03327       4.80223       4.50145       4.10317       3.67427       3.24329       2.84847       2.44356       2.06519       1.71737       1.42470
  40  18 4153.6261    1.2884 12.5507  9.8929  0.0002  0.1019   0.0060   0.2759    0.0257   0.0000   442.8519      -6.61939       11.3501       5.50510      -13.4061      -4.28571       7.47621      -4.35977      -9.41142      -2.46642       2.54397       1.30579      0.106553       1.81173      -6.97324      -2.32289       3.43727       3.29055       4.08663       5.38375       6.01824       6.56370       6.78495       6.86750       6.71356       6.61196       6.17120       5.75175       5.27689       4.72080       4.25302       3.63222       3.18596       2.66900       2.22882       1.82074
  41   4 1758.0199    0.3777  0.4267  9.0367 -0.0045  0.0133   0.0090   0.0301    0.0372   0.0000   441.3747      -1.42561       21.2812      0.301798      -3.76324       1.50805       1.65577      0.512989     -0.807387      0.943178     -0.884387     -0.647638      0.482012     -0.542969     -0.133354      0.376737      0.113641     0.0169382      0.485656      0.673650      0.716282      0.820450      0.830954      0.889006      0.827446      0.792825      0.762424      0.723964      0.681235      0.573715      0.511868      0.467226      0.376167      0.342972      0.275075      0.237041
  41   5 1957.4576    0.6000  0.7023  9.2266 -0.0009  0.0174   0.0110   0.0363    0.0598   0.0000   441.2830     -0.829112       21.1254     -0.549528      -2.43859      0.516489      -1.11170      0.313620     -0.569533      0.239376      0.631454   0.000677027     -0.807161      0.118003     -0.159658     0.0525817      0.327787     -0.389379      0.655481      0.978194       1.03197       1.22352       1.18637       1.26980       1.20418       1.20398       1.08724       1.02084      0.884061      0.812082      0.730084      0.618989      0.544501      0.436493      0.366806      0.298401
  41   6 2151.1348    0.9463  0.8907  9.4995 -0.0015  0.0166   0.0150   0.0418    0.0796   0.0000   440.5251      0.234283       20.1586      0.161702      -1.70955    -0.0639582     0.0701917      0.785151       1.07893      -1.39403     -0.413306     -0.482020      0.309706     -0.319621      0.884918      0.508607     -0.369254    -0.0648058      0.631594      0.870948      0.990971       1.10230       1.15345       1.18456       1.12918       1.10988       1.04795      0.965465      0.870438      0.761711      0.705244      0.587225      0.498686      0.411486      0.345296      0.283824
  41   7 2337.1491    1.3461  1.1593 10.2676 -0.0064  0.0203   0.0193   0.0488    0.0824   0.0000   441.1643       2.54901       21.3579       1.76456      -1.70062      0.807283     -0.800834       2.15447       2.70456      -1.55048      0.815747      0.705132    -0.0221759     -0.352346      0.441002     -0.525325     0.0970065    -0.0679489      0.757271       1.08338       1.16179       1.29558       1.32663       1.37044       1.35096       1.28802       1.25631       1.11651       1.07235      0.925677      0.832840      0.749008      0.604798      0.530918      0.424377      0.351824
  41   8 2516.5214    1.9794  1.2077 10.8622 -0.0004  0.0190   0.0279   0.0517    0.0899   0.0000   442.1680     -0.446710       22.5935       2.93252      -1.09610     -0.833527    -0.0842084       1.01378      0.419982     -0.706935       1.63134     0.0218192     -0.171886      0.462191    -0.0399669     -0.751832      0.210466     0.0635900      0.720211      0.941919       1.06853       1.16066       1.22973       1.20763       1.22201       1.14081       1.12071       1.02343      0.944888      0.846138      0.760513      0.660764      0.586291      0.501960      0.409428      0.345792
  41   9 2693.5031    2.6400  1.1407 11.5109 -0.0006  0.0183   0.0375   0.0503    0.0955   0.0000   441.4224      0.551815       19.9624      0.972213      -1.96789      0.739722     -0.167345     -0.190490     -0.243901     -0.959339       1.27663       1.47720     -0.509656     -0.455664     -0.155821     -0.668772     -0.451614      0.328173      0.748282      0.998717       1.15486       1.23991       1.28386       1.28638       1.26297       1.20521       1.13602       1.05986      0.974969      0.871989      0.787837      0.691195      0.586113      0.497298      0.414808      0.346407
  41  10 2868.9457    3.3869  1.0724 12.3774 -0.0020  0.0180   0.0510   0.0493    0.0814   0.0000   441.0665      0.122566       19.8359       1.04261      -2.68797     -0.130954      -2.16516     -0.126377      0.896473      -1.21524     -0.886436      -1.08900    -0.0494959    -0.0739444     -0.727411      0.608273      0.729192      0.458428      0.693490      0.917537       1.01687       1.13675       1.15225       1.17067       1.17549       1.12922       1.06207      0.980101      0.922138      0.804179      0.725259      0.643694      0.564229      0.468150      0.389609      0.312459
  41  11 3041.6329    4.1890  1.1094 12.5680 -0.0015  0.0185   0.0614   0.0481    0.0975   0.0000   440.2265       1.70444       18.6967       3.42442      -2.27219      -1.49065      0.230420      -2.51455      0.984257      -2.48626    0.00514269      -1.78436      0.236917     -0.175352     -0.913295     -0.108741      0.238910     0.0891590      0.719541       1.01622       1.05369       1.20834       1.18043       1.22475       1.19175       1.16866       1.11308       1.01372      0.997114      0.856924      0.798713      0.649522      0.583057      0.497044      0.409759      0.343473
  41  12 3211.3363    4.1441  1.4213 12.6200 -0.0004  0.0213   0.0539   0.0551    0.0707   0.0000   439.6825       1.50956       18.9172       3.61874      -3.25622      0.607582      -1.07306     -0.409941       3.40963      -1.11179      0.756394      -2.06384      0.905974     -0.772901      0.617084      0.278763     -0.149208    -0.0514181      0.816309       1.08331       1.18432       1.34939       1.34682       1.37804       1.35387       1.34478       1.25541       1.16268       1.06542      0.997547      0.854520      0.782693      0.648644      0.536097      0.458257      0.382984
  41  13 3378.4449    3.4598  2.2224 11.8630 -0.0004  0.0269   0.0348   0.0678    0.0524   0.0000   441.4113       4.01874       17.0148       3.33303     -0.900971      -1.53724      -1.39177       1.69052       1.52524      0.440605      -1.45192      0.211298      0.446595      -1.20001     -0.117290     0.0926801     -0.734597      0.619601       1.04049       1.38553       1.57842       1.71679       1.74745       1.75969       1.81454       1.70128       1.60242       1.50163       1.38535       1.23104       1.09507      0.973761      0.838807      0.701161      0.606912      0.489997
  41  14 3543.2746    2.8211  3.4438 11.2832 -0.0010  0.0342   0.0229   0.0894    0.0383   0.0000   438.3795       2.98847       16.8221     -0.248812      -1.50053      0.619977      -3.40373       5.17252      0.132032      -1.71352      -2.50754      0.546781       3.62857      0.345141      -2.60134      -2.01499    -0.0976869      0.823909       1.33398       1.77331       2.00530       2.19754       2.30475       2.27337       2.32274       2.18343       2.09384       1.91869       1.78512       1.59456       1.41763       1.22380       1.04491      0.893108      0.746257      0.612816
  41  15 3705.6272    2.2105  5.4597 10.7950 -0.0002  0.0471   0.0148   0.1278    0.0306   0.0000   440.4020       4.29566       15.1596       1.41483       3.08256      -3.26085      0.717472      -3.00721     -0.311988      -5.80615       2.44988       5.20088      -1.09320      -2.56751      -2.53843       1.17340     -0.954893       1.47238       1.84518       2.45726       2.77015       2.99842       3.16460       3.12842       3.09634       2.93869       2.82038       2.69192       2.45571       2.22464       1.92898       1.71182       1.46458       1.28025       1.05987      0.872100
  41  16 3865.9020    1.8312  7.5026 10.3983 -0.0006  0.0608   0.0107   0.1655    0.0293   0.0000   443.7562       3.38919       21.6965       11.1846      0.854387      -8.21392       4.67433       2.54594       5.78959      -1.65371       5.91548      0.408103     -0.686162     -0.399495      -2.42321     -0.575138     -0.307220     -0.343248       2.39703       3.15713       3.57390       3.85478       3.97640       4.02872       4.02547       3.88358       3.64357       3.43669       3.11488       2.83079       2.53149       2.24716       1.92988       1.65342       1.38687       1.13199
  41  17 4024.7964    1.4978 10.0191 10.1190 -0.0021  0.0826   0.0075   0.2207    0.0269   0.0000   443.2362     -0.240910       11.7650       2.77021       15.2876       8.46393      -3.06211      -6.63221      -5.50445      -5.52020      -2.30267     -0.307893      -3.15340       1.99442       2.88624      -2.82638      -1.39690      -2.13105       3.14963       4.24308       4.73933       5.13731       5.32392       5.39138       5.36688       5.08841       4.93801       4.55966       4.20785       3.79114       3.40539       3.00451       2.57750       2.19640       1.81078       1.50336
  41  18 4182.2483    1.2352 13.6433  9.9168 -0.0003  0.1136   0.0056   0.2989    0.0240   0.0000   437.2948     -0.526161       9.97465       6.27304     -0.880409      -3.87696       2.90095      0.238259       1.32734       3.96104      -13.2715       2.42852       4.15947    -0.0666814       5.75662     -0.685567      0.335854      -2.70320       4.33136       5.83308       6.51317       7.19297       7.40899       7.40622       7.46661       7.12187       6.69497       6.31621       5.83027       5.26229       4.64611       4.11991       3.55466       2.98115       2.48472       2.06311
  42   3 1558.1743    0.2115  0.1920  9.0257 -0.0071  0.0116   0.0079   0.0203    0.0249   0.0000   441.3310      -1.00598       21.6781     -0.368821      -4.05707     0.0898791     -0.586774      0.125716     -0.223668    -0.0473044     -0.558416     -0.936257    -0.0312501      0.173509     -0.358308     -0.295512      0.327005     -0.136066      0.577147      0.739474      0.741366      0.637113      0.641961      0.813972      0.946746      0.883611      0.813767      0.640139      0.560076      0.513211      0.431347      0.413131      0.408253      0.364110      0.272670      0.205860
  42   4 1772.6074    0.4087  0.4467  9.0316  0.0001  0.0130   0.0091   0.0306    0.0390   0.0000   442.0588     -0.997380       20.8793      0.624271      -3.55439      -1.11835      0.573228      0.299739      0.167701    -0.0529448    0.00408486      0.409596   0.000994524     -0.247358     -0.313290    -0.0869654     0.0766161      0.171870      0.447134      0.617486      0.709380      0.769549      0.811891      0.804476      0.833901      0.794179      0.731125      0.698563      0.642088      0.564033      0.518722      0.484315      0.407627      0.359670      0.291593      0.239861
  42   5 1973.3111    0.6318  0.6390  9.2645 -0.0038  0.0145   0.0120   0.0361    0.0541   0.0000   441.4253      -1.22629       20.6544       1.29818      -2.44982       1.13911      -1.76509      -1.10784       1.86021     -0.244322     -0.138212      -1.35381      0.917343      0.384060     0.0389026      0.392018    -0.0759750     -0.635708      0.547854      0.752668      0.847754      0.896921      0.925281      0.903700      0.937563      0.873394      0.881811      0.799866      0.766553      0.663575      0.614856      0.507582      0.431114      0.377404      0.322417      0.265509
  42   6 2168.0864    0.9553  0.9623  9.4735  0.0001  0.0175   0.0144   0.0421    0.0832   0.0000   440.7592      0.322080       19.7470      0.469934      -2.14704      -1.46784       1.80224    -0.0698552      0.779759     -0.445939      0.261234     -0.365545       1.12673      0.307291      -1.23335     -0.164909    -0.0486117    -0.0752642      0.686658      0.903932       1.02659       1.12227       1.14867       1.13516       1.13266       1.08733       1.03903      0.971634      0.901448      0.824755      0.741347      0.648959      0.558298      0.488359      0.390107      0.344619
  42   7 2354.7708    1.4132  1.2224 10.0778 -0.0009  0.0194   0.0194   0.0505    0.0942   0.0000   441.9457      0.622624       19.8736      -2.74900      -2.40800     0.0816786     -0.836711      -2.44619      0.183941     -0.634214     0.0979484       1.51817    -0.0935049      -1.39608     -0.137260     -0.352124     -0.787405     -0.223123      0.774438       1.02856       1.13359       1.21630       1.25858       1.30757       1.29467       1.26487       1.21014       1.10158       1.03314      0.906759      0.842330      0.700355      0.616266      0.532396      0.432984      0.364685
  42   8 2535.0429    2.0338  1.2313 10.7676 -0.0010  0.0191   0.0277   0.0500    0.1006   0.0000   443.2981      0.145134       17.2367       1.63028      -2.01756     -0.415429      -2.53751       1.84652     0.0712618      -3.23582     -0.338049     -0.762239     -0.201589      0.777561      0.394362      0.109079     -0.163640     -0.339542      0.728823      0.980944       1.07390       1.17705       1.25399       1.22786       1.22412       1.21300       1.15473       1.05747      0.950619      0.878088      0.802598      0.676668      0.610068      0.526609      0.446517      0.362757
  42   9 2713.0856    2.8139  1.1780 11.3988  0.0073  0.0181   0.0392   0.0480    0.1096   0.0000   440.8886       1.35977       20.5423      -1.47354      -5.24130      0.147141      0.192909     -0.933031       1.55475    -0.0699982      -1.99953      -1.11956     0.0159129      -1.07435      0.490256      0.153632    -0.0313567     -0.178312      0.714391      0.932154       1.01935       1.12904       1.14186       1.18183       1.18446       1.11979       1.07731       1.02287      0.933921      0.875487      0.748394      0.663092      0.556234      0.492034      0.420564      0.333229
  42  10 2889.3971    3.6090  0.9927 12.3213  0.0010  0.0169   0.0545   0.0432    0.0813   0.0000   441.2348       1.28402       20.5068       2.54404      -5.52788      -3.14289      0.679161       1.70866      0.900616      0.784121      -1.78620      -1.09325      0.511179    -0.0205667      0.798179     -0.540291    -0.0312910     0.0264394      0.654512      0.866255      0.947644       1.09746       1.05739       1.10088       1.07496       1.07640       1.02003      0.954754      0.843615      0.770497      0.690130      0.629278      0.539178      0.478706      0.391350      0.322735
  42  11 3062.9305    4.3164  1.0912 12.5706  0.0020  0.0185   0.0621   0.0443    0.0993   0.0000   440.7083       2.33979       20.8936       3.41641      -3.17695      -1.06671      -2.55267     -0.134633      -1.04641      -1.68210     0.0449707     -0.460664     -0.438928      -1.90927       1.17875     -0.416763     -0.729829     -0.122582      0.729051      0.980043       1.06814       1.18941       1.19621       1.24497       1.20712       1.17405       1.10126       1.02083      0.932431      0.878864      0.782300      0.712087      0.602058      0.505095      0.445396      0.365803
  42  12 3233.6154    4.0762  1.5713 12.3868 -0.0015  0.0221   0.0492   0.0562    0.0691   0.0000   441.0019      0.166040       18.9329       2.22482      -2.61882      0.675477      -1.51673      -3.15087     -0.359953      -1.36458      0.540150      0.234147       1.70210     -0.325332     -0.690898     -0.864896    -0.0731635      0.837289      0.850039       1.15739       1.27693       1.41782       1.43151       1.42173       1.42322       1.34153       1.31036       1.23721       1.14902       1.05073      0.936994      0.809513      0.701268      0.600294      0.514175      0.426873
  42  13 3401.9582    3.3880  2.3258 11.6941 -0.0010  0.0270   0.0328   0.0698    0.0524   0.0000   440.2208       2.26456       14.3892       1.19098      -1.28269      -1.94338      -2.90962      -3.54135      -1.49386      0.642466      -1.76836      -1.49962      -2.33865      -2.45667     -0.987986     -0.436851      0.544848     0.0239627       1.03071       1.39575       1.54848       1.75014       1.79175       1.87522       1.79254       1.77092       1.64275       1.54172       1.39528       1.25811       1.11234      0.994465      0.829044      0.717983      0.597579      0.485034
  42  14 3567.9828    2.7446  3.6192 11.2211 -0.0005  0.0353   0.0218   0.0917    0.0382   0.0000   436.5689       5.88997       17.2035       6.55515      -1.81195     -0.229143       2.02107      -1.50436      -5.76896      -2.11102      -3.20860     -0.103125       1.03477     -0.901481      -1.13700      0.233048     -0.560070      -1.11058       1.36407       1.82886       2.00449       2.16973       2.29796       2.34833       2.34830       2.23079       2.12552       1.97861       1.80428       1.64907       1.47360       1.28232       1.11187      0.944237      0.785468      0.649369
[truncated: 739,766 more chars]
