# Supplementary material for: Global-Mode Analysis of Full-Disk Data from the Michelson Doppler Imager and the Helioseismic and Magnetic Imager
Source: Sol Phys. 2018 Jan 31;293(2):29. doi: 10.1007/s11207-017-1201-5 (PMC6566312; doi:10.1007/s11207-017-1201-5)
Supplement: Supplementary file 3 — (TAR 230.0 MB) [file 11207_2017_1201_MOESM3_ESM.tar › MDI/mdifd.6335.36]

   0  13 1957.2252    0.8690  0.8818  9.5920  0.0000  0.2294   0.1514   0.5785    1.2707   0.0000    -0.0000       0.00000       0.00000       0.00000       0.00000       0.00000       0.00000       0.00000       0.00000       0.00000       0.00000       0.00000       0.00000       0.00000       0.00000       0.00000       0.00000       0.00000       0.00000       0.00000       0.00000       0.00000       0.00000       0.00000       0.00000       0.00000       0.00000       0.00000       0.00000       0.00000       0.00000       0.00000       0.00000       0.00000       0.00000       0.00000       0.00000       0.00000       0.00000       0.00000       0.00000       0.00000       0.00000       0.00000       0.00000       0.00000       0.00000       0.00000       0.00000       0.00000       0.00000       0.00000       0.00000       0.00000       0.00000       0.00000       0.00000       0.00000       0.00000       0.00000       0.00000       0.00000       0.00000       0.00000       0.00000       0.00000       0.00000       0.00000       0.00000       0.00000       0.00000       0.00000
   0  14 2093.3738    0.6285  0.8933 10.1346  0.0000  0.1882   0.1363   0.7359    0.6557   0.0000    -0.0000       0.00000       0.00000       0.00000       0.00000       0.00000       0.00000       0.00000       0.00000       0.00000       0.00000       0.00000       0.00000       0.00000       0.00000       0.00000       0.00000       0.00000       0.00000       0.00000       0.00000       0.00000       0.00000       0.00000       0.00000       0.00000       0.00000       0.00000       0.00000       0.00000       0.00000       0.00000       0.00000       0.00000       0.00000       0.00000       0.00000       0.00000       0.00000       0.00000       0.00000       0.00000       0.00000       0.00000       0.00000       0.00000       0.00000       0.00000       0.00000       0.00000       0.00000       0.00000       0.00000       0.00000       0.00000       0.00000       0.00000       0.00000       0.00000       0.00000       0.00000       0.00000       0.00000       0.00000       0.00000       0.00000       0.00000       0.00000       0.00000       0.00000       0.00000       0.00000
   0  17 2496.0437    1.7631  1.0735  0.3017  0.0000  0.1857   0.2657   0.6108 1000.0000   0.0000    -0.0000       0.00000       0.00000       0.00000       0.00000       0.00000       0.00000       0.00000       0.00000       0.00000       0.00000       0.00000       0.00000       0.00000       0.00000       0.00000       0.00000       0.00000       0.00000       0.00000       0.00000       0.00000       0.00000       0.00000       0.00000       0.00000       0.00000       0.00000       0.00000       0.00000       0.00000       0.00000       0.00000       0.00000       0.00000       0.00000       0.00000       0.00000       0.00000       0.00000       0.00000       0.00000       0.00000       0.00000       0.00000       0.00000       0.00000       0.00000       0.00000       0.00000       0.00000       0.00000       0.00000       0.00000       0.00000       0.00000       0.00000       0.00000       0.00000       0.00000       0.00000       0.00000       0.00000       0.00000       0.00000       0.00000       0.00000       0.00000       0.00000       0.00000       0.00000       0.00000
   0  21 3033.6348    3.7569  0.4902 12.3753  0.0000  0.0767   0.8926   0.4387    0.8500   0.0000    -0.0000       0.00000       0.00000       0.00000       0.00000       0.00000       0.00000       0.00000       0.00000       0.00000       0.00000       0.00000       0.00000       0.00000       0.00000       0.00000       0.00000       0.00000       0.00000       0.00000       0.00000       0.00000       0.00000       0.00000       0.00000       0.00000       0.00000       0.00000       0.00000       0.00000       0.00000       0.00000       0.00000       0.00000       0.00000       0.00000       0.00000       0.00000       0.00000       0.00000       0.00000       0.00000       0.00000       0.00000       0.00000       0.00000       0.00000       0.00000       0.00000       0.00000       0.00000       0.00000       0.00000       0.00000       0.00000       0.00000       0.00000       0.00000       0.00000       0.00000       0.00000       0.00000       0.00000       0.00000       0.00000       0.00000       0.00000       0.00000       0.00000       0.00000       0.00000       0.00000
   1  13 2020.1898    0.7156  1.9814  9.0538  0.0000  0.2067   0.0422   0.3734    0.3383   0.0000  1159.5415      -299.009       0.00000       0.00000       0.00000       0.00000       0.00000       0.00000       0.00000       0.00000       0.00000       0.00000       0.00000       0.00000       0.00000       0.00000       0.00000       0.00000       0.00000       0.00000       0.00000       0.00000       0.00000       0.00000       0.00000       0.00000       0.00000       0.00000       0.00000       0.00000       0.00000       0.00000       0.00000       0.00000       0.00000       0.00000       267.505       114.029       0.00000       0.00000       0.00000       0.00000       0.00000       0.00000       0.00000       0.00000       0.00000       0.00000       0.00000       0.00000       0.00000       0.00000       0.00000       0.00000       0.00000       0.00000       0.00000       0.00000       0.00000       0.00000       0.00000       0.00000       0.00000       0.00000       0.00000       0.00000       0.00000       0.00000       0.00000       0.00000       0.00000       0.00000
   1  14 2156.7343    0.7600  0.9337  9.6020  0.0000  0.0973   0.0623   0.2511    0.5030   0.0000   382.4722       136.483       0.00000       0.00000       0.00000       0.00000       0.00000       0.00000       0.00000       0.00000       0.00000       0.00000       0.00000       0.00000       0.00000       0.00000       0.00000       0.00000       0.00000       0.00000       0.00000       0.00000       0.00000       0.00000       0.00000       0.00000       0.00000       0.00000       0.00000       0.00000       0.00000       0.00000       0.00000       0.00000       0.00000       0.00000       132.183       61.8386       0.00000       0.00000       0.00000       0.00000       0.00000       0.00000       0.00000       0.00000       0.00000       0.00000       0.00000       0.00000       0.00000       0.00000       0.00000       0.00000       0.00000       0.00000       0.00000       0.00000       0.00000       0.00000       0.00000       0.00000       0.00000       0.00000       0.00000       0.00000       0.00000       0.00000       0.00000       0.00000       0.00000       0.00000
   1  16 2425.5783    1.3714  1.3062  9.9004  0.0000  0.1149   0.0953   0.2866    0.9707   0.0000   435.3528       41.7916       0.00000       0.00000       0.00000       0.00000       0.00000       0.00000       0.00000       0.00000       0.00000       0.00000       0.00000       0.00000       0.00000       0.00000       0.00000       0.00000       0.00000       0.00000       0.00000       0.00000       0.00000       0.00000       0.00000       0.00000       0.00000       0.00000       0.00000       0.00000       0.00000       0.00000       0.00000       0.00000       0.00000       0.00000       145.910       76.7121       0.00000       0.00000       0.00000       0.00000       0.00000       0.00000       0.00000       0.00000       0.00000       0.00000       0.00000       0.00000       0.00000       0.00000       0.00000       0.00000       0.00000       0.00000       0.00000       0.00000       0.00000       0.00000       0.00000       0.00000       0.00000       0.00000       0.00000       0.00000       0.00000       0.00000       0.00000       0.00000       0.00000       0.00000
   1  17 2559.0000    2.0833  1.1036  4.8507  0.0000  0.0951   0.1500   0.2861  380.4622   0.0000   324.1463       20.7531       0.00000       0.00000       0.00000       0.00000       0.00000       0.00000       0.00000       0.00000       0.00000       0.00000       0.00000       0.00000       0.00000       0.00000       0.00000       0.00000       0.00000       0.00000       0.00000       0.00000       0.00000       0.00000       0.00000       0.00000       0.00000       0.00000       0.00000       0.00000       0.00000       0.00000       0.00000       0.00000       0.00000       0.00000       108.341       59.4858       0.00000       0.00000       0.00000       0.00000       0.00000       0.00000       0.00000       0.00000       0.00000       0.00000       0.00000       0.00000       0.00000       0.00000       0.00000       0.00000       0.00000       0.00000       0.00000       0.00000       0.00000       0.00000       0.00000       0.00000       0.00000       0.00000       0.00000       0.00000       0.00000       0.00000       0.00000       0.00000       0.00000       0.00000
   1  22 3232.9313    3.9760  1.3108  5.6192  0.0000  0.1015   0.2619   0.3343  705.3028   0.0000   411.4516      -16.3562       0.00000       0.00000       0.00000       0.00000       0.00000       0.00000       0.00000       0.00000       0.00000       0.00000       0.00000       0.00000       0.00000       0.00000       0.00000       0.00000       0.00000       0.00000       0.00000       0.00000       0.00000       0.00000       0.00000       0.00000       0.00000       0.00000       0.00000       0.00000       0.00000       0.00000       0.00000       0.00000       0.00000       0.00000       126.218       73.3797       0.00000       0.00000       0.00000       0.00000       0.00000       0.00000       0.00000       0.00000       0.00000       0.00000       0.00000       0.00000       0.00000       0.00000       0.00000       0.00000       0.00000       0.00000       0.00000       0.00000       0.00000       0.00000       0.00000       0.00000       0.00000       0.00000       0.00000       0.00000       0.00000       0.00000       0.00000       0.00000       0.00000       0.00000
   1  24 3503.9841    2.7815  2.1122 11.5235  0.0000  0.1580   0.1661   0.5204    0.8329   0.0000   716.8916      -8.86596       0.00000       0.00000       0.00000       0.00000       0.00000       0.00000       0.00000       0.00000       0.00000       0.00000       0.00000       0.00000       0.00000       0.00000       0.00000       0.00000       0.00000       0.00000       0.00000       0.00000       0.00000       0.00000       0.00000       0.00000       0.00000       0.00000       0.00000       0.00000       0.00000       0.00000       0.00000       0.00000       0.00000       0.00000       144.876       138.109       0.00000       0.00000       0.00000       0.00000       0.00000       0.00000       0.00000       0.00000       0.00000       0.00000       0.00000       0.00000       0.00000       0.00000       0.00000       0.00000       0.00000       0.00000       0.00000       0.00000       0.00000       0.00000       0.00000       0.00000       0.00000       0.00000       0.00000       0.00000       0.00000       0.00000       0.00000       0.00000       0.00000       0.00000
   1  25 3640.0260    2.4087  4.7853  9.4535  0.0000  0.2422   0.0795   0.6436    1.2313   0.0000   993.3026       24.9344       0.00000       0.00000       0.00000       0.00000       0.00000       0.00000       0.00000       0.00000       0.00000       0.00000       0.00000       0.00000       0.00000       0.00000       0.00000       0.00000       0.00000       0.00000       0.00000       0.00000       0.00000       0.00000       0.00000       0.00000       0.00000       0.00000       0.00000       0.00000       0.00000       0.00000       0.00000       0.00000       0.00000       0.00000       325.957       164.745       0.00000       0.00000       0.00000       0.00000       0.00000       0.00000       0.00000       0.00000       0.00000       0.00000       0.00000       0.00000       0.00000       0.00000       0.00000       0.00000       0.00000       0.00000       0.00000       0.00000       0.00000       0.00000       0.00000       0.00000       0.00000       0.00000       0.00000       0.00000       0.00000       0.00000       0.00000       0.00000       0.00000       0.00000
   2  10 1674.4351    0.2977  0.4385  9.4896  0.0000  0.0791   0.0329   0.1648    0.1537   0.0000   444.7690      -34.0892       7.38969      -10.7502       0.00000       0.00000       0.00000       0.00000       0.00000       0.00000       0.00000       0.00000       0.00000       0.00000       0.00000       0.00000       0.00000       0.00000       0.00000       0.00000       0.00000       0.00000       0.00000       0.00000       0.00000       0.00000       0.00000       0.00000       0.00000       0.00000       0.00000       0.00000       0.00000       0.00000       0.00000       0.00000       67.5404       53.2232       26.0391       8.94668       0.00000       0.00000       0.00000       0.00000       0.00000       0.00000       0.00000       0.00000       0.00000       0.00000       0.00000       0.00000       0.00000       0.00000       0.00000       0.00000       0.00000       0.00000       0.00000       0.00000       0.00000       0.00000       0.00000       0.00000       0.00000       0.00000       0.00000       0.00000       0.00000       0.00000       0.00000       0.00000
   2  11 1810.2157    0.4258  0.3269  9.3671  0.0000  0.0754   0.0506   0.1140    0.1797   0.0000   441.2122       32.9478      -12.9732      -4.42186       0.00000       0.00000       0.00000       0.00000       0.00000       0.00000       0.00000       0.00000       0.00000       0.00000       0.00000       0.00000       0.00000       0.00000       0.00000       0.00000       0.00000       0.00000       0.00000       0.00000       0.00000       0.00000       0.00000       0.00000       0.00000       0.00000       0.00000       0.00000       0.00000       0.00000       0.00000       0.00000       61.9882       47.5058       20.3642       5.28428       0.00000       0.00000       0.00000       0.00000       0.00000       0.00000       0.00000       0.00000       0.00000       0.00000       0.00000       0.00000       0.00000       0.00000       0.00000       0.00000       0.00000       0.00000       0.00000       0.00000       0.00000       0.00000       0.00000       0.00000       0.00000       0.00000       0.00000       0.00000       0.00000       0.00000       0.00000       0.00000
   2  12 1945.7623    0.4988  0.5639  9.7007  0.0000  0.0665   0.0434   0.1656    0.2310   0.0000   368.6146      -28.9876      -7.06094      -7.80644       0.00000       0.00000       0.00000       0.00000       0.00000       0.00000       0.00000       0.00000       0.00000       0.00000       0.00000       0.00000       0.00000       0.00000       0.00000       0.00000       0.00000       0.00000       0.00000       0.00000       0.00000       0.00000       0.00000       0.00000       0.00000       0.00000       0.00000       0.00000       0.00000       0.00000       0.00000       0.00000       50.4899       42.8690       23.9919       8.68532       0.00000       0.00000       0.00000       0.00000       0.00000       0.00000       0.00000       0.00000       0.00000       0.00000       0.00000       0.00000       0.00000       0.00000       0.00000       0.00000       0.00000       0.00000       0.00000       0.00000       0.00000       0.00000       0.00000       0.00000       0.00000       0.00000       0.00000       0.00000       0.00000       0.00000       0.00000       0.00000
   2  13 2081.9252    0.6139  0.7591  9.9068  0.0000  0.1000   0.0492   0.1740    0.3082   0.0000   410.3082      -29.0826       22.0863       6.29849       0.00000       0.00000       0.00000       0.00000       0.00000       0.00000       0.00000       0.00000       0.00000       0.00000       0.00000       0.00000       0.00000       0.00000       0.00000       0.00000       0.00000       0.00000       0.00000       0.00000       0.00000       0.00000       0.00000       0.00000       0.00000       0.00000       0.00000       0.00000       0.00000       0.00000       0.00000       0.00000       81.9883       61.8575       31.2188       9.68189       0.00000       0.00000       0.00000       0.00000       0.00000       0.00000       0.00000       0.00000       0.00000       0.00000       0.00000       0.00000       0.00000       0.00000       0.00000       0.00000       0.00000       0.00000       0.00000       0.00000       0.00000       0.00000       0.00000       0.00000       0.00000       0.00000       0.00000       0.00000       0.00000       0.00000       0.00000       0.00000
   2  14 2217.4997    0.8064  1.0980  9.2022  0.0000  0.0745   0.0507   0.2306    0.7593   0.0000   339.3881      -11.2956       29.2435       4.25965       0.00000       0.00000       0.00000       0.00000       0.00000       0.00000       0.00000       0.00000       0.00000       0.00000       0.00000       0.00000       0.00000       0.00000       0.00000       0.00000       0.00000       0.00000       0.00000       0.00000       0.00000       0.00000       0.00000       0.00000       0.00000       0.00000       0.00000       0.00000       0.00000       0.00000       0.00000       0.00000       48.5498       46.0618       24.7004       11.1114       0.00000       0.00000       0.00000       0.00000       0.00000       0.00000       0.00000       0.00000       0.00000       0.00000       0.00000       0.00000       0.00000       0.00000       0.00000       0.00000       0.00000       0.00000       0.00000       0.00000       0.00000       0.00000       0.00000       0.00000       0.00000       0.00000       0.00000       0.00000       0.00000       0.00000       0.00000       0.00000
   2  15 2352.2099    1.2625  0.8442  9.9582  0.0000  0.0607   0.0792   0.1659    0.6562   0.0000   484.5645      -21.5624      -29.5288       9.04114       0.00000       0.00000       0.00000       0.00000       0.00000       0.00000       0.00000       0.00000       0.00000       0.00000       0.00000       0.00000       0.00000       0.00000       0.00000       0.00000       0.00000       0.00000       0.00000       0.00000       0.00000       0.00000       0.00000       0.00000       0.00000       0.00000       0.00000       0.00000       0.00000       0.00000       0.00000       0.00000       42.7828       35.1560       23.2608       7.91204       0.00000       0.00000       0.00000       0.00000       0.00000       0.00000       0.00000       0.00000       0.00000       0.00000       0.00000       0.00000       0.00000       0.00000       0.00000       0.00000       0.00000       0.00000       0.00000       0.00000       0.00000       0.00000       0.00000       0.00000       0.00000       0.00000       0.00000       0.00000       0.00000       0.00000       0.00000       0.00000
   2  16 2485.7687    1.6887  1.2413 -1.1320  0.0000  0.0792   0.1001   0.2134 1000.0000   0.0000   442.1175      -37.0467      -4.40621       9.02024       0.00000       0.00000       0.00000       0.00000       0.00000       0.00000       0.00000       0.00000       0.00000       0.00000       0.00000       0.00000       0.00000       0.00000       0.00000       0.00000       0.00000       0.00000       0.00000       0.00000       0.00000       0.00000       0.00000       0.00000       0.00000       0.00000       0.00000       0.00000       0.00000       0.00000       0.00000       0.00000       48.7932       44.3442       30.8132       11.7726       0.00000       0.00000       0.00000       0.00000       0.00000       0.00000       0.00000       0.00000       0.00000       0.00000       0.00000       0.00000       0.00000       0.00000       0.00000       0.00000       0.00000       0.00000       0.00000       0.00000       0.00000       0.00000       0.00000       0.00000       0.00000       0.00000       0.00000       0.00000       0.00000       0.00000       0.00000       0.00000
   2  19 2889.4994    3.5444  0.7885 10.1225  0.0000  0.0781   0.2211   0.1398    4.1737   0.0000   460.0660      -21.4418       49.7891      0.145676       0.00000       0.00000       0.00000       0.00000       0.00000       0.00000       0.00000       0.00000       0.00000       0.00000       0.00000       0.00000       0.00000       0.00000       0.00000       0.00000       0.00000       0.00000       0.00000       0.00000       0.00000       0.00000       0.00000       0.00000       0.00000       0.00000       0.00000       0.00000       0.00000       0.00000       0.00000       0.00000       46.4386       46.3116       27.5558       12.3710       0.00000       0.00000       0.00000       0.00000       0.00000       0.00000       0.00000       0.00000       0.00000       0.00000       0.00000       0.00000       0.00000       0.00000       0.00000       0.00000       0.00000       0.00000       0.00000       0.00000       0.00000       0.00000       0.00000       0.00000       0.00000       0.00000       0.00000       0.00000       0.00000       0.00000       0.00000       0.00000
   2  22 3295.0647    3.4392  1.8140  2.5444  0.0000  0.0888   0.1551   0.2826 1000.0000   0.0000   314.9844      -92.7436       38.3925       2.43603       0.00000       0.00000       0.00000       0.00000       0.00000       0.00000       0.00000       0.00000       0.00000       0.00000       0.00000       0.00000       0.00000       0.00000       0.00000       0.00000       0.00000       0.00000       0.00000       0.00000       0.00000       0.00000       0.00000       0.00000       0.00000       0.00000       0.00000       0.00000       0.00000       0.00000       0.00000       0.00000       62.6551       52.0300       33.2889       11.5551       0.00000       0.00000       0.00000       0.00000       0.00000       0.00000       0.00000       0.00000       0.00000       0.00000       0.00000       0.00000       0.00000       0.00000       0.00000       0.00000       0.00000       0.00000       0.00000       0.00000       0.00000       0.00000       0.00000       0.00000       0.00000       0.00000       0.00000       0.00000       0.00000       0.00000       0.00000       0.00000
   2  23 3430.6991    3.0195  2.1568 11.0921  0.0000  0.1086   0.1384   0.3074    1.0379   0.0000   435.8658      -19.7670       48.5250       5.92947       0.00000       0.00000       0.00000       0.00000       0.00000       0.00000       0.00000       0.00000       0.00000       0.00000       0.00000       0.00000       0.00000       0.00000       0.00000       0.00000       0.00000       0.00000       0.00000       0.00000       0.00000       0.00000       0.00000       0.00000       0.00000       0.00000       0.00000       0.00000       0.00000       0.00000       0.00000       0.00000       79.9218       65.0078       39.4878       13.8683       0.00000       0.00000       0.00000       0.00000       0.00000       0.00000       0.00000       0.00000       0.00000       0.00000       0.00000       0.00000       0.00000       0.00000       0.00000       0.00000       0.00000       0.00000       0.00000       0.00000       0.00000       0.00000       0.00000       0.00000       0.00000       0.00000       0.00000       0.00000       0.00000       0.00000       0.00000       0.00000
   2  24 3566.7223    2.6358  2.9157 10.6983  0.0110  0.1281   0.1056   0.3846    0.7209   0.0000   502.9122      -18.9129       23.8102      -16.3012       0.00000       0.00000       0.00000       0.00000       0.00000       0.00000       0.00000       0.00000       0.00000       0.00000       0.00000       0.00000       0.00000       0.00000       0.00000       0.00000       0.00000       0.00000       0.00000       0.00000       0.00000       0.00000       0.00000       0.00000       0.00000       0.00000       0.00000       0.00000       0.00000       0.00000       0.00000       0.00000       97.0216       80.4703       42.0980       16.0976       0.00000       0.00000       0.00000       0.00000       0.00000       0.00000       0.00000       0.00000       0.00000       0.00000       0.00000       0.00000       0.00000       0.00000       0.00000       0.00000       0.00000       0.00000       0.00000       0.00000       0.00000       0.00000       0.00000       0.00000       0.00000       0.00000       0.00000       0.00000       0.00000       0.00000       0.00000       0.00000
   3  11 1865.1860    0.3852  0.4108  9.1498  0.0000  0.0654   0.0315   0.0984    0.1960   0.0000   374.7436      -25.5552      -32.0414      -14.5642      -7.42752     0.0491600       0.00000       0.00000       0.00000       0.00000       0.00000       0.00000       0.00000       0.00000       0.00000       0.00000       0.00000       0.00000       0.00000       0.00000       0.00000       0.00000       0.00000       0.00000       0.00000       0.00000       0.00000       0.00000       0.00000       0.00000       0.00000       0.00000       0.00000       0.00000       0.00000       0.00000       36.0991       35.1330       24.2418       12.0840       6.04954       1.80469       0.00000       0.00000       0.00000       0.00000       0.00000       0.00000       0.00000       0.00000       0.00000       0.00000       0.00000       0.00000       0.00000       0.00000       0.00000       0.00000       0.00000       0.00000       0.00000       0.00000       0.00000       0.00000       0.00000       0.00000       0.00000       0.00000       0.00000       0.00000       0.00000       0.00000
   3  13 2137.5649    0.7569  1.2155  8.5995  0.0000  0.0973   0.0428   0.2168    0.7851   0.0000   387.5421     -0.979232      -1.65122       9.81884      -3.95454      -2.01474       0.00000       0.00000       0.00000       0.00000       0.00000       0.00000       0.00000       0.00000       0.00000       0.00000       0.00000       0.00000       0.00000       0.00000       0.00000       0.00000       0.00000       0.00000       0.00000       0.00000       0.00000       0.00000       0.00000       0.00000       0.00000       0.00000       0.00000       0.00000       0.00000       0.00000       58.3299       55.9879       34.4359       15.3766       5.86933       1.73577       0.00000       0.00000       0.00000       0.00000       0.00000       0.00000       0.00000       0.00000       0.00000       0.00000       0.00000       0.00000       0.00000       0.00000       0.00000       0.00000       0.00000       0.00000       0.00000       0.00000       0.00000       0.00000       0.00000       0.00000       0.00000       0.00000       0.00000       0.00000       0.00000       0.00000
   3  14 2273.3478    0.8602  0.7974 10.1310  0.0000  0.0632   0.0527   0.1781    0.2741   0.0000   478.1860      -21.2348      -1.65997       8.72414       5.59614      0.492512       0.00000       0.00000       0.00000       0.00000       0.00000       0.00000       0.00000       0.00000       0.00000       0.00000       0.00000       0.00000       0.00000       0.00000       0.00000       0.00000       0.00000       0.00000       0.00000       0.00000       0.00000       0.00000       0.00000       0.00000       0.00000       0.00000       0.00000       0.00000       0.00000       0.00000       35.6553       30.9590       23.9902       13.4897       5.83513       1.48025       0.00000       0.00000       0.00000       0.00000       0.00000       0.00000       0.00000       0.00000       0.00000       0.00000       0.00000       0.00000       0.00000       0.00000       0.00000       0.00000       0.00000       0.00000       0.00000       0.00000       0.00000       0.00000       0.00000       0.00000       0.00000       0.00000       0.00000       0.00000       0.00000       0.00000
   3  15 2407.5822    1.4341  0.6503 10.9775  0.0000  0.0650   0.0979   0.1291    0.3023   0.0000   490.6440      -37.6397      -18.2872       18.3764      -3.30435      0.423644       0.00000       0.00000       0.00000       0.00000       0.00000       0.00000       0.00000       0.00000       0.00000       0.00000       0.00000       0.00000       0.00000       0.00000       0.00000       0.00000       0.00000       0.00000       0.00000       0.00000       0.00000       0.00000       0.00000       0.00000       0.00000       0.00000       0.00000       0.00000       0.00000       0.00000       25.9894       29.3042       25.1224       10.1100       7.74578       2.20239       0.00000       0.00000       0.00000       0.00000       0.00000       0.00000       0.00000       0.00000       0.00000       0.00000       0.00000       0.00000       0.00000       0.00000       0.00000       0.00000       0.00000       0.00000       0.00000       0.00000       0.00000       0.00000       0.00000       0.00000       0.00000       0.00000       0.00000       0.00000       0.00000       0.00000
   3  16 2541.8022    1.7987  0.9028  9.7208  0.0000  0.0739   0.1002   0.1427    1.4519   0.0000   473.7493      -24.2019       28.9048      -7.93231     0.0219729       2.34740       0.00000       0.00000       0.00000       0.00000       0.00000       0.00000       0.00000       0.00000       0.00000       0.00000       0.00000       0.00000       0.00000       0.00000       0.00000       0.00000       0.00000       0.00000       0.00000       0.00000       0.00000       0.00000       0.00000       0.00000       0.00000       0.00000       0.00000       0.00000       0.00000       0.00000       39.0556       33.0944       28.8481       16.6850       7.80873       1.82134       0.00000       0.00000       0.00000       0.00000       0.00000       0.00000       0.00000       0.00000       0.00000       0.00000       0.00000       0.00000       0.00000       0.00000       0.00000       0.00000       0.00000       0.00000       0.00000       0.00000       0.00000       0.00000       0.00000       0.00000       0.00000       0.00000       0.00000       0.00000       0.00000       0.00000
   3  17 2676.0566    2.4438  0.9871  2.9906  0.0000  0.0576   0.1244   0.1431 1000.0000   0.0000   487.2478       3.24831      -30.6318      -1.97004       9.50447      -2.30657       0.00000       0.00000       0.00000       0.00000       0.00000       0.00000       0.00000       0.00000       0.00000       0.00000       0.00000       0.00000       0.00000       0.00000       0.00000       0.00000       0.00000       0.00000       0.00000       0.00000       0.00000       0.00000       0.00000       0.00000       0.00000       0.00000       0.00000       0.00000       0.00000       0.00000       27.1506       26.0946       20.5027       12.5801       5.77374       1.74975       0.00000       0.00000       0.00000       0.00000       0.00000       0.00000       0.00000       0.00000       0.00000       0.00000       0.00000       0.00000       0.00000       0.00000       0.00000       0.00000       0.00000       0.00000       0.00000       0.00000       0.00000       0.00000       0.00000       0.00000       0.00000       0.00000       0.00000       0.00000       0.00000       0.00000
   3  19 2946.9450    3.4326  0.9845  6.1235  0.0000  0.0623   0.1679   0.1422  156.7907   0.0000   385.3899      -57.2306       15.1593       8.17731     -0.858967      0.143185       0.00000       0.00000       0.00000       0.00000       0.00000       0.00000       0.00000       0.00000       0.00000       0.00000       0.00000       0.00000       0.00000       0.00000       0.00000       0.00000       0.00000       0.00000       0.00000       0.00000       0.00000       0.00000       0.00000       0.00000       0.00000       0.00000       0.00000       0.00000       0.00000       0.00000       29.5042       30.1150       23.0898       11.5095       6.58233       1.89422       0.00000       0.00000       0.00000       0.00000       0.00000       0.00000       0.00000       0.00000       0.00000       0.00000       0.00000       0.00000       0.00000       0.00000       0.00000       0.00000       0.00000       0.00000       0.00000       0.00000       0.00000       0.00000       0.00000       0.00000       0.00000       0.00000       0.00000       0.00000       0.00000       0.00000
   3  20 3082.1637    3.8073  1.0515 10.8163  0.0000  0.0750   0.1831   0.1719    1.6935   0.0000   466.4820     -0.619059       6.11296      -21.7945      -1.57933      -1.65225       0.00000       0.00000       0.00000       0.00000       0.00000       0.00000       0.00000       0.00000       0.00000       0.00000       0.00000       0.00000       0.00000       0.00000       0.00000       0.00000       0.00000       0.00000       0.00000       0.00000       0.00000       0.00000       0.00000       0.00000       0.00000       0.00000       0.00000       0.00000       0.00000       0.00000       49.8510       46.8633       28.5149       13.1573       4.80093       1.38665       0.00000       0.00000       0.00000       0.00000       0.00000       0.00000       0.00000       0.00000       0.00000       0.00000       0.00000       0.00000       0.00000       0.00000       0.00000       0.00000       0.00000       0.00000       0.00000       0.00000       0.00000       0.00000       0.00000       0.00000       0.00000       0.00000       0.00000       0.00000       0.00000       0.00000
   3  22 3353.2502    3.4508  1.8810  3.6686  0.0000  0.0982   0.1240   0.2015 1000.0000   0.0000   438.0963       11.0022       7.28082      -9.93931       4.49803      -1.26925       0.00000       0.00000       0.00000       0.00000       0.00000       0.00000       0.00000       0.00000       0.00000       0.00000       0.00000       0.00000       0.00000       0.00000       0.00000       0.00000       0.00000       0.00000       0.00000       0.00000       0.00000       0.00000       0.00000       0.00000       0.00000       0.00000       0.00000       0.00000       0.00000       0.00000       51.5578       38.0809       37.2649       25.3751       9.96725       2.20648       0.00000       0.00000       0.00000       0.00000       0.00000       0.00000       0.00000       0.00000       0.00000       0.00000       0.00000       0.00000       0.00000       0.00000       0.00000       0.00000       0.00000       0.00000       0.00000       0.00000       0.00000       0.00000       0.00000       0.00000       0.00000       0.00000       0.00000       0.00000       0.00000       0.00000
   3  23 3489.4545    2.8666  3.3213  9.6760  0.0150  0.1101   0.0825   0.3029    0.6582   0.0000   485.4555      -34.7800       25.2544      -2.03549       6.73927     -0.444129       0.00000       0.00000       0.00000       0.00000       0.00000       0.00000       0.00000       0.00000       0.00000       0.00000       0.00000       0.00000       0.00000       0.00000       0.00000       0.00000       0.00000       0.00000       0.00000       0.00000       0.00000       0.00000       0.00000       0.00000       0.00000       0.00000       0.00000       0.00000       0.00000       0.00000       53.0541       53.5378       38.0268       24.6397       10.0580       3.40158       0.00000       0.00000       0.00000       0.00000       0.00000       0.00000       0.00000       0.00000       0.00000       0.00000       0.00000       0.00000       0.00000       0.00000       0.00000       0.00000       0.00000       0.00000       0.00000       0.00000       0.00000       0.00000       0.00000       0.00000       0.00000       0.00000       0.00000       0.00000       0.00000       0.00000
   3  24 3625.8160    2.4297  4.0146  9.0596  0.0009  0.1181   0.0642   0.3424    0.9860   0.0000   422.0011       51.4609      -2.36370      -34.6871     -0.119116     -0.726600       0.00000       0.00000       0.00000       0.00000       0.00000       0.00000       0.00000       0.00000       0.00000       0.00000       0.00000       0.00000       0.00000       0.00000       0.00000       0.00000       0.00000       0.00000       0.00000       0.00000       0.00000       0.00000       0.00000       0.00000       0.00000       0.00000       0.00000       0.00000       0.00000       0.00000       60.8383       56.6655       43.0697       25.9493       11.2786       3.28509       0.00000       0.00000       0.00000       0.00000       0.00000       0.00000       0.00000       0.00000       0.00000       0.00000       0.00000       0.00000       0.00000       0.00000       0.00000       0.00000       0.00000       0.00000       0.00000       0.00000       0.00000       0.00000       0.00000       0.00000       0.00000       0.00000       0.00000       0.00000       0.00000       0.00000
   4  10 1777.9662    0.3235  0.2036  9.1523 -0.0131  0.0337   0.0338   0.0573    0.0998   0.0000   434.5586      -15.2436       4.71010      -1.67384      -2.91918      0.401388   0.000762839    -0.0972143       0.00000       0.00000       0.00000       0.00000       0.00000       0.00000       0.00000       0.00000       0.00000       0.00000       0.00000       0.00000       0.00000       0.00000       0.00000       0.00000       0.00000       0.00000       0.00000       0.00000       0.00000       0.00000       0.00000       0.00000       0.00000       0.00000       0.00000       0.00000       14.2130       15.0167       12.7613       7.16862       3.65952       2.29822      0.836148      0.199726       0.00000       0.00000       0.00000       0.00000       0.00000       0.00000       0.00000       0.00000       0.00000       0.00000       0.00000       0.00000       0.00000       0.00000       0.00000       0.00000       0.00000       0.00000       0.00000       0.00000       0.00000       0.00000       0.00000       0.00000       0.00000       0.00000       0.00000       0.00000
   4  13 2188.3377    0.7814  0.9514  8.6493  0.0094  0.0647   0.0394   0.1517    0.6187   0.0000   413.0388       10.4696       2.74561       20.5382       6.92508      -1.75640     -0.981208     -0.444468       0.00000       0.00000       0.00000       0.00000       0.00000       0.00000       0.00000       0.00000       0.00000       0.00000       0.00000       0.00000       0.00000       0.00000       0.00000       0.00000       0.00000       0.00000       0.00000       0.00000       0.00000       0.00000       0.00000       0.00000       0.00000       0.00000       0.00000       0.00000       24.4544       23.5404       24.3461       14.4213       8.19175       5.40650       2.00692      0.388235       0.00000       0.00000       0.00000       0.00000       0.00000       0.00000       0.00000       0.00000       0.00000       0.00000       0.00000       0.00000       0.00000       0.00000       0.00000       0.00000       0.00000       0.00000       0.00000       0.00000       0.00000       0.00000       0.00000       0.00000       0.00000       0.00000       0.00000       0.00000
   4  14 2324.0834    1.1296  0.8280  9.1636  0.0054  0.0556   0.0583   0.1409    0.7218   0.0000   439.1078       14.7303      -11.7995      -20.0830      -7.09973       1.49758      -1.71154   -0.00599012       0.00000       0.00000       0.00000       0.00000       0.00000       0.00000       0.00000       0.00000       0.00000       0.00000       0.00000       0.00000       0.00000       0.00000       0.00000       0.00000       0.00000       0.00000       0.00000       0.00000       0.00000       0.00000       0.00000       0.00000       0.00000       0.00000       0.00000       0.00000       23.0453       24.1987       20.7299       12.1454       6.84689       3.71878       1.52983      0.346309       0.00000       0.00000       0.00000       0.00000       0.00000       0.00000       0.00000       0.00000       0.00000       0.00000       0.00000       0.00000       0.00000       0.00000       0.00000       0.00000       0.00000       0.00000       0.00000       0.00000       0.00000       0.00000       0.00000       0.00000       0.00000       0.00000       0.00000       0.00000
   4  15 2458.4865    1.4711  0.9719  9.9860  0.0006  0.0602   0.0741   0.1482    0.7909   0.0000   466.2134       15.4360       13.5178       23.9670       6.15307       8.40805       2.28194     -0.152553       0.00000       0.00000       0.00000       0.00000       0.00000       0.00000       0.00000       0.00000       0.00000       0.00000       0.00000       0.00000       0.00000       0.00000       0.00000       0.00000       0.00000       0.00000       0.00000       0.00000       0.00000       0.00000       0.00000       0.00000       0.00000       0.00000       0.00000       0.00000       23.0677       22.4543       19.5940       15.1433       8.91036       4.44792       1.66008      0.411860       0.00000       0.00000       0.00000       0.00000       0.00000       0.00000       0.00000       0.00000       0.00000       0.00000       0.00000       0.00000       0.00000       0.00000       0.00000       0.00000       0.00000       0.00000       0.00000       0.00000       0.00000       0.00000       0.00000       0.00000       0.00000       0.00000       0.00000       0.00000
   4  16 2593.0324    1.8213  1.0546 10.7537 -0.0087  0.0620   0.0935   0.1769    0.7001   0.0000   449.5982      -60.8727       46.5297       7.75179      -3.69748      -3.88773       1.39457      0.228250       0.00000       0.00000       0.00000       0.00000       0.00000       0.00000       0.00000       0.00000       0.00000       0.00000       0.00000       0.00000       0.00000       0.00000       0.00000       0.00000       0.00000       0.00000       0.00000       0.00000       0.00000       0.00000       0.00000       0.00000       0.00000       0.00000       0.00000       0.00000       22.8869       24.8329       20.5366       15.1485       8.22896       4.83672       1.67345      0.451058       0.00000       0.00000       0.00000       0.00000       0.00000       0.00000       0.00000       0.00000       0.00000       0.00000       0.00000       0.00000       0.00000       0.00000       0.00000       0.00000       0.00000       0.00000       0.00000       0.00000       0.00000       0.00000       0.00000       0.00000       0.00000       0.00000       0.00000       0.00000
   4  17 2728.4343    2.6471  0.9121  2.5256  0.0000  0.0551   0.1208   0.1327 1000.0000   0.0000   425.2631       27.4878       11.3079      -4.83477       6.08403      -4.04310       0.00000       0.00000       0.00000       0.00000       0.00000       0.00000       0.00000       0.00000       0.00000       0.00000       0.00000       0.00000       0.00000       0.00000       0.00000       0.00000       0.00000       0.00000       0.00000       0.00000       0.00000       0.00000       0.00000       0.00000       0.00000       0.00000       0.00000       0.00000       0.00000       0.00000       21.0664       21.6209       19.0851       11.9852       6.31979       3.99268       1.44526      0.349138       0.00000       0.00000       0.00000       0.00000       0.00000       0.00000       0.00000       0.00000       0.00000       0.00000       0.00000       0.00000       0.00000       0.00000       0.00000       0.00000       0.00000       0.00000       0.00000       0.00000       0.00000       0.00000       0.00000       0.00000       0.00000       0.00000       0.00000       0.00000
   4  18 2864.0523    3.2601  0.9713  2.7271  0.0000  0.0595   0.1691   0.1352 1000.0000   0.0000   437.4836      -14.9686       1.16919      0.738743       1.73872      -4.13421       0.00000       0.00000       0.00000       0.00000       0.00000       0.00000       0.00000       0.00000       0.00000       0.00000       0.00000       0.00000       0.00000       0.00000       0.00000       0.00000       0.00000       0.00000       0.00000       0.00000       0.00000       0.00000       0.00000       0.00000       0.00000       0.00000       0.00000       0.00000       0.00000       0.00000       20.0842       23.3825       19.5106       12.4701       9.42315       3.13469       1.84868      0.455862       0.00000       0.00000       0.00000       0.00000       0.00000       0.00000       0.00000       0.00000       0.00000       0.00000       0.00000       0.00000       0.00000       0.00000       0.00000       0.00000       0.00000       0.00000       0.00000       0.00000       0.00000       0.00000       0.00000       0.00000       0.00000       0.00000       0.00000       0.00000
   4  19 3000.1198    3.9740  0.8454  4.2106  0.0000  0.0480   0.1869   0.1227 1000.0000   0.0000   419.1919      -8.95348       25.5345      -1.38009       6.32715     -0.542535       0.00000       0.00000       0.00000       0.00000       0.00000       0.00000       0.00000       0.00000       0.00000       0.00000       0.00000       0.00000       0.00000       0.00000       0.00000       0.00000       0.00000       0.00000       0.00000       0.00000       0.00000       0.00000       0.00000       0.00000       0.00000       0.00000       0.00000       0.00000       0.00000       0.00000       17.9736       21.3333       15.8938       11.6292       5.35776       3.51217       1.10059      0.381106       0.00000       0.00000       0.00000       0.00000       0.00000       0.00000       0.00000       0.00000       0.00000       0.00000       0.00000       0.00000       0.00000       0.00000       0.00000       0.00000       0.00000       0.00000       0.00000       0.00000       0.00000       0.00000       0.00000       0.00000       0.00000       0.00000       0.00000       0.00000
   4  21 3271.7398    3.5972  1.4762 10.0062  0.0058  0.0750   0.1362   0.1803    1.6746   0.0000   405.2760      -20.5339      -32.2757       22.1341      -3.89069     -0.526411    -0.0768854     -0.596867       0.00000       0.00000       0.00000       0.00000       0.00000       0.00000       0.00000       0.00000       0.00000       0.00000       0.00000       0.00000       0.00000       0.00000       0.00000       0.00000       0.00000       0.00000       0.00000       0.00000       0.00000       0.00000       0.00000       0.00000       0.00000       0.00000       0.00000       0.00000       24.1354       29.1178       23.3083       16.0185       11.6852       4.15262       2.22512      0.602797       0.00000       0.00000       0.00000       0.00000       0.00000       0.00000       0.00000       0.00000       0.00000       0.00000       0.00000       0.00000       0.00000       0.00000       0.00000       0.00000       0.00000       0.00000       0.00000       0.00000       0.00000       0.00000       0.00000       0.00000       0.00000       0.00000       0.00000       0.00000
   4  22 3408.0106    3.2958  1.9156  1.3722 -0.0030  0.0701   0.1083   0.2009  349.3419   0.0000   451.8669       7.92305       50.3762      -6.45825     -0.742561      -9.60125       2.16217     -0.543701       0.00000       0.00000       0.00000       0.00000       0.00000       0.00000       0.00000       0.00000       0.00000       0.00000       0.00000       0.00000       0.00000       0.00000       0.00000       0.00000       0.00000       0.00000       0.00000       0.00000       0.00000       0.00000       0.00000       0.00000       0.00000       0.00000       0.00000       0.00000       27.5133       25.5090       22.8524       17.5680       10.7527       4.91118       1.80606      0.427909       0.00000       0.00000       0.00000       0.00000       0.00000       0.00000       0.00000       0.00000       0.00000       0.00000       0.00000       0.00000       0.00000       0.00000       0.00000       0.00000       0.00000       0.00000       0.00000       0.00000       0.00000       0.00000       0.00000       0.00000       0.00000       0.00000       0.00000       0.00000
   4  23 3544.6072    2.7046  2.8415  9.2965 -0.0006  0.0889   0.0712   0.2371    1.1799   0.0000   402.1704       6.93758      -1.01538       17.2652       10.0187      0.555432     -0.379571     -0.193262       0.00000       0.00000       0.00000       0.00000       0.00000       0.00000       0.00000       0.00000       0.00000       0.00000       0.00000       0.00000       0.00000       0.00000       0.00000       0.00000       0.00000       0.00000       0.00000       0.00000       0.00000       0.00000       0.00000       0.00000       0.00000       0.00000       0.00000       0.00000       35.3253       37.7393       30.8509       20.2704       11.9081       5.77031       2.32750      0.602009       0.00000       0.00000       0.00000       0.00000       0.00000       0.00000       0.00000       0.00000       0.00000       0.00000       0.00000       0.00000       0.00000       0.00000       0.00000       0.00000       0.00000       0.00000       0.00000       0.00000       0.00000       0.00000       0.00000       0.00000       0.00000       0.00000       0.00000       0.00000
   4  25 3818.6238    1.8774  5.7895  9.2923  0.0007  0.1468   0.0369   0.3831    0.3430   0.0000   426.9450      -42.9657       15.7145      -35.5340       12.6489      -13.7201      0.489035      0.538514       0.00000       0.00000       0.00000       0.00000       0.00000       0.00000       0.00000       0.00000       0.00000       0.00000       0.00000       0.00000       0.00000       0.00000       0.00000       0.00000       0.00000       0.00000       0.00000       0.00000       0.00000       0.00000       0.00000       0.00000       0.00000       0.00000       0.00000       0.00000       51.9217       54.9895       49.4665       32.9214       19.4350       10.6338       4.13498       1.01609       0.00000       0.00000       0.00000       0.00000       0.00000       0.00000       0.00000       0.00000       0.00000       0.00000       0.00000       0.00000       0.00000       0.00000       0.00000       0.00000       0.00000       0.00000       0.00000       0.00000       0.00000       0.00000       0.00000       0.00000       0.00000       0.00000       0.00000       0.00000
   5  10 1823.3095    0.3348  0.3843  9.2036 -0.0033  0.0441   0.0241   0.0927    0.0972   0.0000   432.4635      -3.33236       8.65663      -5.77996      -9.03593       1.88394     -0.269729    -0.0627345     -0.278659    0.00298728       0.00000       0.00000       0.00000       0.00000       0.00000       0.00000       0.00000       0.00000       0.00000       0.00000       0.00000       0.00000       0.00000       0.00000       0.00000       0.00000       0.00000       0.00000       0.00000       0.00000       0.00000       0.00000       0.00000       0.00000       0.00000       0.00000       15.4296       17.2904       14.6912       9.84588       6.80569       4.36095       1.63762      0.962573      0.329988     0.0747700       0.00000       0.00000       0.00000       0.00000       0.00000       0.00000       0.00000       0.00000       0.00000       0.00000       0.00000       0.00000       0.00000       0.00000       0.00000       0.00000       0.00000       0.00000       0.00000       0.00000       0.00000       0.00000       0.00000       0.00000       0.00000       0.00000
   5  11 1960.5084    0.4637  0.4875  9.0514 -0.0033  0.0454   0.0286   0.0914    0.1481   0.0000   446.0995       13.8306      -5.47854      -9.93527       2.28655       1.03737      -3.91734       1.24742      0.360850    -0.0288466       0.00000       0.00000       0.00000       0.00000       0.00000       0.00000       0.00000       0.00000       0.00000       0.00000       0.00000       0.00000       0.00000       0.00000       0.00000       0.00000       0.00000       0.00000       0.00000       0.00000       0.00000       0.00000       0.00000       0.00000       0.00000       0.00000       12.4251       14.6615       13.6609       10.1403       7.38501       3.77757       2.69141      0.921861      0.377198     0.0805356       0.00000       0.00000       0.00000       0.00000       0.00000       0.00000       0.00000       0.00000       0.00000       0.00000       0.00000       0.00000       0.00000       0.00000       0.00000       0.00000       0.00000       0.00000       0.00000       0.00000       0.00000       0.00000       0.00000       0.00000       0.00000       0.00000
   5  13 2235.4166    0.8914  0.6179  9.6808 -0.0107  0.0553   0.0489   0.0910    0.2583   0.0000   423.0174      -2.39520       6.43745     -0.475448      0.109356       1.25693     -0.775364      0.757102     -0.398540     -0.108870       0.00000       0.00000       0.00000       0.00000       0.00000       0.00000       0.00000       0.00000       0.00000       0.00000       0.00000       0.00000       0.00000       0.00000       0.00000       0.00000       0.00000       0.00000       0.00000       0.00000       0.00000       0.00000       0.00000       0.00000       0.00000       0.00000       20.8590       24.1661       19.6753       13.4666       8.67823       4.46461       2.45269      0.870544      0.330441     0.0805177       0.00000       0.00000       0.00000       0.00000       0.00000       0.00000       0.00000       0.00000       0.00000       0.00000       0.00000       0.00000       0.00000       0.00000       0.00000       0.00000       0.00000       0.00000       0.00000       0.00000       0.00000       0.00000       0.00000       0.00000       0.00000       0.00000
   5  14 2371.0365    1.2369  0.9407  9.1546 -0.0016  0.0475   0.0514   0.1252    0.5434   0.0000   419.7803       34.9485      -29.3665      -9.12334      -2.13902     -0.876095     -0.821715     -0.237209     -0.121072    -0.0349016       0.00000       0.00000       0.00000       0.00000       0.00000       0.00000       0.00000       0.00000       0.00000       0.00000       0.00000       0.00000       0.00000       0.00000       0.00000       0.00000       0.00000       0.00000       0.00000       0.00000       0.00000       0.00000       0.00000       0.00000       0.00000       0.00000       14.1945       13.7985       15.0205       11.0273       7.56418       4.46365       2.58538       1.05401      0.353155     0.0706432       0.00000       0.00000       0.00000       0.00000       0.00000       0.00000       0.00000       0.00000       0.00000       0.00000       0.00000       0.00000       0.00000       0.00000       0.00000       0.00000       0.00000       0.00000       0.00000       0.00000       0.00000       0.00000       0.00000       0.00000       0.00000       0.00000
   5  15 2506.0216    1.7830  0.8061  9.3499 -0.0010  0.0441   0.0761   0.1024    0.7289   0.0000   432.5917       2.25518       27.9708       4.76089       1.94687      0.488935     -0.801278      0.955108    -0.0648784     0.0752471       0.00000       0.00000       0.00000       0.00000       0.00000       0.00000       0.00000       0.00000       0.00000       0.00000       0.00000       0.00000       0.00000       0.00000       0.00000       0.00000       0.00000       0.00000       0.00000       0.00000       0.00000       0.00000       0.00000       0.00000       0.00000       0.00000       13.4693       14.6041       14.3214       9.20289       7.30898       4.28550       1.88160      0.956707      0.353347     0.0670615       0.00000       0.00000       0.00000       0.00000       0.00000       0.00000       0.00000       0.00000       0.00000       0.00000       0.00000       0.00000       0.00000       0.00000       0.00000       0.00000       0.00000       0.00000       0.00000       0.00000       0.00000       0.00000       0.00000       0.00000       0.00000       0.00000
   5  16 2641.2613    2.1154  0.9093 10.4922 -0.0071  0.0469   0.0950   0.1344    0.6674   0.0000   434.1319      -16.8096      -14.4847      -8.09674       3.09342      -4.87764      -1.63302      -1.34527     -0.240332     0.0379012       0.00000       0.00000       0.00000       0.00000       0.00000       0.00000       0.00000       0.00000       0.00000       0.00000       0.00000       0.00000       0.00000       0.00000       0.00000       0.00000       0.00000       0.00000       0.00000       0.00000       0.00000       0.00000       0.00000       0.00000       0.00000       0.00000       15.4624       14.5352       11.7823       11.5333       9.01556       5.11731       2.37929      0.857012      0.280358     0.0672945       0.00000       0.00000       0.00000       0.00000       0.00000       0.00000       0.00000       0.00000       0.00000       0.00000       0.00000       0.00000       0.00000       0.00000       0.00000       0.00000       0.00000       0.00000       0.00000       0.00000       0.00000       0.00000       0.00000       0.00000       0.00000       0.00000
   5  17 2777.3493    2.8883  0.9758  2.6365  0.0000  0.0460   0.1140   0.1205 1000.0000   0.0000   446.6585     -0.848473      -6.86367      -1.17708       1.71114      -1.41496       0.00000       0.00000       0.00000       0.00000       0.00000       0.00000       0.00000       0.00000       0.00000       0.00000       0.00000       0.00000       0.00000       0.00000       0.00000       0.00000       0.00000       0.00000       0.00000       0.00000       0.00000       0.00000       0.00000       0.00000       0.00000       0.00000       0.00000       0.00000       0.00000       0.00000       14.3141       16.1334       14.5888       10.1746       7.35674       4.32826       1.91343      0.938288      0.331696     0.0706186       0.00000       0.00000       0.00000       0.00000       0.00000       0.00000       0.00000       0.00000       0.00000       0.00000       0.00000       0.00000       0.00000       0.00000       0.00000       0.00000       0.00000       0.00000       0.00000       0.00000       0.00000       0.00000       0.00000       0.00000       0.00000       0.00000
   5  19 3049.9594    4.1144  0.8399 11.4807 -0.0187  0.0554   0.1913   0.1050    1.9707   0.0000   431.2633      -19.8100       18.5184       2.90823      -3.06738      -2.97661       2.40819      -1.66179     -0.612922    -0.0832095       0.00000       0.00000       0.00000       0.00000       0.00000       0.00000       0.00000       0.00000       0.00000       0.00000       0.00000       0.00000       0.00000       0.00000       0.00000       0.00000       0.00000       0.00000       0.00000       0.00000       0.00000       0.00000       0.00000       0.00000       0.00000       0.00000       14.9615       20.9413       14.1881       14.2153       7.32534       5.67709       2.17254       1.31332      0.317225      0.123367       0.00000       0.00000       0.00000       0.00000       0.00000       0.00000       0.00000       0.00000       0.00000       0.00000       0.00000       0.00000       0.00000       0.00000       0.00000       0.00000       0.00000       0.00000       0.00000       0.00000       0.00000       0.00000       0.00000       0.00000       0.00000       0.00000
   5  20 3186.2997    3.9248  1.0322 11.4429 -0.0071  0.0654   0.1866   0.1355    1.5513   0.0000   440.2823      -17.1113       28.6225      -1.68122       7.50873       1.76597      -3.78982      -1.62758     0.0601981    0.00723982       0.00000       0.00000       0.00000       0.00000       0.00000       0.00000       0.00000       0.00000       0.00000       0.00000       0.00000       0.00000       0.00000       0.00000       0.00000       0.00000       0.00000       0.00000       0.00000       0.00000       0.00000       0.00000       0.00000       0.00000       0.00000       0.00000       15.8497       23.9248       15.6334       16.2254       8.78821       6.62764       2.70681       1.48086      0.392294      0.151827       0.00000       0.00000       0.00000       0.00000       0.00000       0.00000       0.00000       0.00000       0.00000       0.00000       0.00000       0.00000       0.00000       0.00000       0.00000       0.00000       0.00000       0.00000       0.00000       0.00000       0.00000       0.00000       0.00000       0.00000       0.00000       0.00000
   5  22 3459.3714    3.0540  2.2462 10.4880  0.0006  0.0769   0.0888   0.2084    0.7087   0.0000   427.0037       15.2951       18.3550       16.6991      -4.73728      -6.25354       4.66394      -1.51875     0.0126646    -0.0483846       0.00000       0.00000       0.00000       0.00000       0.00000       0.00000       0.00000       0.00000       0.00000       0.00000       0.00000       0.00000       0.00000       0.00000       0.00000       0.00000       0.00000       0.00000       0.00000       0.00000       0.00000       0.00000       0.00000       0.00000       0.00000       0.00000       22.2184       25.9382       22.2691       17.8403       13.1181       7.31325       3.87513       1.53152      0.581595      0.137686       0.00000       0.00000       0.00000       0.00000       0.00000       0.00000       0.00000       0.00000       0.00000       0.00000       0.00000       0.00000       0.00000       0.00000       0.00000       0.00000       0.00000       0.00000       0.00000       0.00000       0.00000       0.00000       0.00000       0.00000       0.00000       0.00000
   5  23 3596.5182    2.4350  3.6461  9.3292 -0.0016  0.0981   0.0537   0.2470    0.6964   0.0000   444.8148      -30.5161       9.99582       14.2180       15.4846       1.40248      -3.70580      -3.98300      0.551110     -0.200350       0.00000       0.00000       0.00000       0.00000       0.00000       0.00000       0.00000       0.00000       0.00000       0.00000       0.00000       0.00000       0.00000       0.00000       0.00000       0.00000       0.00000       0.00000       0.00000       0.00000       0.00000       0.00000       0.00000       0.00000       0.00000       0.00000       29.9128       34.3965       30.1788       24.0056       15.3033       9.42971       4.93215       2.17051      0.708780      0.170126       0.00000       0.00000       0.00000       0.00000       0.00000       0.00000       0.00000       0.00000       0.00000       0.00000       0.00000       0.00000       0.00000       0.00000       0.00000       0.00000       0.00000       0.00000       0.00000       0.00000       0.00000       0.00000       0.00000       0.00000       0.00000       0.00000
   5  24 3733.9355    2.1120  4.8350  8.7809 -0.0015  0.1121   0.0406   0.2975    0.6787   0.0000   405.4113      -50.6560      0.656993      -7.91068       6.42991       16.1539      -15.2680     -0.796644      0.547408     0.0952191       0.00000       0.00000       0.00000       0.00000       0.00000       0.00000       0.00000       0.00000       0.00000       0.00000       0.00000       0.00000       0.00000       0.00000       0.00000       0.00000       0.00000       0.00000       0.00000       0.00000       0.00000       0.00000       0.00000       0.00000       0.00000       0.00000       34.0273       37.3142       33.4103       26.3905       18.5830       10.6579       5.76314       2.29215      0.820651      0.184410       0.00000       0.00000       0.00000       0.00000       0.00000       0.00000       0.00000       0.00000       0.00000       0.00000       0.00000       0.00000       0.00000       0.00000       0.00000       0.00000       0.00000       0.00000       0.00000       0.00000       0.00000       0.00000       0.00000       0.00000       0.00000       0.00000
   5  25 3871.6642    1.7488  6.1436  9.1632 -0.0007  0.1334   0.0308   0.3573    0.2742   0.0000   402.7769      -72.0704      -48.0559      -14.4814       22.1865      -24.3340      -4.79202       5.30484      0.179850      0.338600       0.00000       0.00000       0.00000       0.00000       0.00000       0.00000       0.00000       0.00000       0.00000       0.00000       0.00000       0.00000       0.00000       0.00000       0.00000       0.00000       0.00000       0.00000       0.00000       0.00000       0.00000       0.00000       0.00000       0.00000       0.00000       0.00000       39.7527       44.7424       41.2173       31.0751       21.5219       12.9901       6.49085       2.96859       1.01279      0.222677       0.00000       0.00000       0.00000       0.00000       0.00000       0.00000       0.00000       0.00000       0.00000       0.00000       0.00000       0.00000       0.00000       0.00000       0.00000       0.00000       0.00000       0.00000       0.00000       0.00000       0.00000       0.00000       0.00000       0.00000       0.00000       0.00000
   6   9 1727.7562    0.2845  0.2332  9.0283 -0.0181  0.0568   0.0340   0.0576    0.0898   0.0000   435.3457      -3.51970       5.67291       11.6678       4.43555      -2.34425       2.47696       1.23594     -0.113896      0.298517    0.00621443   -0.00453854       0.00000       0.00000       0.00000       0.00000       0.00000       0.00000       0.00000       0.00000       0.00000       0.00000       0.00000       0.00000       0.00000       0.00000       0.00000       0.00000       0.00000       0.00000       0.00000       0.00000       0.00000       0.00000       0.00000       0.00000       14.0673       19.9662       16.0590       17.0603       8.13033       7.76935       4.05586       1.96088      0.925221      0.428393     0.0771901     0.0276547       0.00000       0.00000       0.00000       0.00000       0.00000       0.00000       0.00000       0.00000       0.00000       0.00000       0.00000       0.00000       0.00000       0.00000       0.00000       0.00000       0.00000       0.00000       0.00000       0.00000       0.00000       0.00000       0.00000       0.00000
   6  13 2279.7416    1.0651  1.0274  7.9208  0.0016  0.0465   0.0391   0.1217    0.8980   0.0000   441.1184      -5.45699       25.5163      -12.9419      -1.59468      -3.37837      0.159458      0.785624       1.07712     0.0529136    -0.0200561    -0.0400606       0.00000       0.00000       0.00000       0.00000       0.00000       0.00000       0.00000       0.00000       0.00000       0.00000       0.00000       0.00000       0.00000       0.00000       0.00000       0.00000       0.00000       0.00000       0.00000       0.00000       0.00000       0.00000       0.00000       0.00000       10.5992       13.0573       11.4673       10.0865       6.84442       5.32364       2.75138       1.52609      0.677977      0.298524     0.0786338     0.0199153       0.00000       0.00000       0.00000       0.00000       0.00000       0.00000       0.00000       0.00000       0.00000       0.00000       0.00000       0.00000       0.00000       0.00000       0.00000       0.00000       0.00000       0.00000       0.00000       0.00000       0.00000       0.00000       0.00000       0.00000
   6  14 2415.5005    1.4285  1.0818  5.7611  0.0049  0.0517   0.0507   0.1128    3.4132   0.0000   445.9399       3.63476       6.92058       11.6043     -0.320132      -8.54957       3.06716     -0.347792     -0.226252    -0.0701977     0.0570788     0.0131122       0.00000       0.00000       0.00000       0.00000       0.00000       0.00000       0.00000       0.00000       0.00000       0.00000       0.00000       0.00000       0.00000       0.00000       0.00000       0.00000       0.00000       0.00000       0.00000       0.00000       0.00000       0.00000       0.00000       0.00000       11.3972       15.5491       12.6694       11.4753       7.98079       5.25858       3.35636       1.57566      0.820773      0.285835     0.0951931     0.0251589       0.00000       0.00000       0.00000       0.00000       0.00000       0.00000       0.00000       0.00000       0.00000       0.00000       0.00000       0.00000       0.00000       0.00000       0.00000       0.00000       0.00000       0.00000       0.00000       0.00000       0.00000       0.00000       0.00000       0.00000
   6  15 2550.9917    1.8302  1.1615 -6.2191 -0.0016  0.0498   0.0610   0.1258  207.2694   0.0000   462.9127       11.1601       18.7241       3.29519      -6.55580       2.32944       1.47641       1.23530     -0.317256      0.113002     0.0437706    0.00323008       0.00000       0.00000       0.00000       0.00000       0.00000       0.00000       0.00000       0.00000       0.00000       0.00000       0.00000       0.00000       0.00000       0.00000       0.00000       0.00000       0.00000       0.00000       0.00000       0.00000       0.00000       0.00000       0.00000       0.00000       13.2113       15.3724       13.3056       11.0583       8.66913       5.57286       3.32620       1.53129      0.742246      0.255773     0.0889115     0.0190157       0.00000       0.00000       0.00000       0.00000       0.00000       0.00000       0.00000       0.00000       0.00000       0.00000       0.00000       0.00000       0.00000       0.00000       0.00000       0.00000       0.00000       0.00000       0.00000       0.00000       0.00000       0.00000       0.00000       0.00000
   6  16 2686.9883    2.3227  1.0169 10.7353 -0.0088  0.0466   0.0886   0.1227    0.4474   0.0000   439.7656      -7.46799      0.288424      -2.75271      -7.85262      -2.11714      -2.19819       1.62380     -0.177608     -0.273531    -0.0755122     0.0103122       0.00000       0.00000       0.00000       0.00000       0.00000       0.00000       0.00000       0.00000       0.00000       0.00000       0.00000       0.00000       0.00000       0.00000       0.00000       0.00000       0.00000       0.00000       0.00000       0.00000       0.00000       0.00000       0.00000       0.00000       13.6567       15.9067       14.3056       11.4551       7.93742       4.97300       2.84605       1.39480      0.649379      0.245516     0.0794160     0.0151268       0.00000       0.00000       0.00000       0.00000       0.00000       0.00000       0.00000       0.00000       0.00000       0.00000       0.00000       0.00000       0.00000       0.00000       0.00000       0.00000       0.00000       0.00000       0.00000       0.00000       0.00000       0.00000       0.00000       0.00000
   6  17 2823.7019    2.9950  0.9522 10.6763 -0.0032  0.0458   0.1119   0.1078    0.6855   0.0000   459.4256      0.821720       1.60003      -2.50734     -0.430225      -1.61821     -0.370688      -1.86687     -0.724310      0.327096    -0.0551547    -0.0259498       0.00000       0.00000       0.00000       0.00000       0.00000       0.00000       0.00000       0.00000       0.00000       0.00000       0.00000       0.00000       0.00000       0.00000       0.00000       0.00000       0.00000       0.00000       0.00000       0.00000       0.00000       0.00000       0.00000       0.00000       11.8641       13.4446       13.5612       9.77987       7.47490       5.30343       2.91915       1.38880      0.742746      0.299951     0.0887192     0.0163898       0.00000       0.00000       0.00000       0.00000       0.00000       0.00000       0.00000       0.00000       0.00000       0.00000       0.00000       0.00000       0.00000       0.00000       0.00000       0.00000       0.00000       0.00000       0.00000       0.00000       0.00000       0.00000       0.00000       0.00000
   6  18 2960.6238    3.5311  0.9439  2.0256  0.0000  0.0398   0.1287   0.1105 1000.0000   0.0000   437.4064       7.53685       7.38980       18.2438       15.4675      -2.24237       0.00000       0.00000       0.00000       0.00000       0.00000       0.00000       0.00000       0.00000       0.00000       0.00000       0.00000       0.00000       0.00000       0.00000       0.00000       0.00000       0.00000       0.00000       0.00000       0.00000       0.00000       0.00000       0.00000       0.00000       0.00000       0.00000       0.00000       0.00000       0.00000       0.00000       11.3221       11.6293       9.79769       8.74230       7.87417       5.17256       2.89955       1.33802      0.567503      0.204855     0.0682768     0.0136143       0.00000       0.00000       0.00000       0.00000       0.00000       0.00000       0.00000       0.00000       0.00000       0.00000       0.00000       0.00000       0.00000       0.00000       0.00000       0.00000       0.00000       0.00000       0.00000       0.00000       0.00000       0.00000       0.00000       0.00000
   6  19 3097.2113    4.0147  1.1124  1.5322 -0.0090  0.0510   0.1411   0.1112  273.5244   0.0000   431.1975      -6.22425       11.4649      -9.96497      -6.53598      -3.31834      -1.98132     -0.880085      0.223659     -0.280289    -0.0786394    0.00279409       0.00000       0.00000       0.00000       0.00000       0.00000       0.00000       0.00000       0.00000       0.00000       0.00000       0.00000       0.00000       0.00000       0.00000       0.00000       0.00000       0.00000       0.00000       0.00000       0.00000       0.00000       0.00000       0.00000       0.00000       15.3201       17.5350       14.8268       12.0601       9.49932       5.83298       3.39763       1.56690      0.698282      0.242535     0.0835110     0.0176382       0.00000       0.00000       0.00000       0.00000       0.00000       0.00000       0.00000       0.00000       0.00000       0.00000       0.00000       0.00000       0.00000       0.00000       0.00000       0.00000       0.00000       0.00000       0.00000       0.00000       0.00000       0.00000       0.00000       0.00000
   6  20 3233.9304    3.8197  1.4055  5.6444  0.0000  0.0512   0.1266   0.1302  209.6221   0.0000   448.1053       25.5456       20.4822       3.00926       4.22047       4.16254       0.00000       0.00000       0.00000       0.00000       0.00000       0.00000       0.00000       0.00000       0.00000       0.00000       0.00000       0.00000       0.00000       0.00000       0.00000       0.00000       0.00000       0.00000       0.00000       0.00000       0.00000       0.00000       0.00000       0.00000       0.00000       0.00000       0.00000       0.00000       0.00000       0.00000       13.8307       15.6425       14.2930       11.7688       8.77317       5.64252       3.41137       1.72184      0.783327      0.284334     0.0905712     0.0190421       0.00000       0.00000       0.00000       0.00000       0.00000       0.00000       0.00000       0.00000       0.00000       0.00000       0.00000       0.00000       0.00000       0.00000       0.00000       0.00000       0.00000       0.00000       0.00000       0.00000       0.00000       0.00000       0.00000       0.00000
   6  21 3370.8453    3.4003  1.7786 10.4215  0.0015  0.0621   0.1041   0.1631    0.8440   0.0000   456.3689       4.15729       19.3056       30.3929      -5.40673     -0.209919       7.06523      -3.07900      -1.13571    -0.0504934      0.276088    -0.0181164       0.00000       0.00000       0.00000       0.00000       0.00000       0.00000       0.00000       0.00000       0.00000       0.00000       0.00000       0.00000       0.00000       0.00000       0.00000       0.00000       0.00000       0.00000       0.00000       0.00000       0.00000       0.00000       0.00000       0.00000       15.3061       17.8292       16.3451       13.9600       10.4600       6.97248       4.23830       2.20203       1.01314      0.380229      0.119881     0.0252977       0.00000       0.00000       0.00000       0.00000       0.00000       0.00000       0.00000       0.00000       0.00000       0.00000       0.00000       0.00000       0.00000       0.00000       0.00000       0.00000       0.00000       0.00000       0.00000       0.00000       0.00000       0.00000       0.00000       0.00000
   6  22 3508.1461    2.8224  2.5435  9.7699  0.0003  0.0757   0.0688   0.1923    0.8432   0.0000   445.0962       15.8579      -26.0654       20.2282       21.8948       4.00684       3.68503       1.01292       1.02479     -0.574146     -0.199760    -0.0937783       0.00000       0.00000       0.00000       0.00000       0.00000       0.00000       0.00000       0.00000       0.00000       0.00000       0.00000       0.00000       0.00000       0.00000       0.00000       0.00000       0.00000       0.00000       0.00000       0.00000       0.00000       0.00000       0.00000       0.00000       18.8904       22.2244       20.3650       16.7470       13.1694       8.40054       5.09826       2.79233       1.18027      0.468586      0.150347     0.0311141       0.00000       0.00000       0.00000       0.00000       0.00000       0.00000       0.00000       0.00000       0.00000       0.00000       0.00000       0.00000       0.00000       0.00000       0.00000       0.00000       0.00000       0.00000       0.00000       0.00000       0.00000       0.00000       0.00000       0.00000
   6  23 3645.8378    2.4456  3.7738  9.6444 -0.0033  0.0961   0.0499   0.2409    0.4572   0.0000   396.2559       17.0811       38.6108       9.31492      -11.5375       3.25539       1.14315     -0.747103       1.58530     -0.698808     -0.213456   -0.00259328       0.00000       0.00000       0.00000       0.00000       0.00000       0.00000       0.00000       0.00000       0.00000       0.00000       0.00000       0.00000       0.00000       0.00000       0.00000       0.00000       0.00000       0.00000       0.00000       0.00000       0.00000       0.00000       0.00000       0.00000       23.2516       28.4030       25.1329       21.5464       16.4137       10.7074       6.81459       3.18283       1.66979      0.570044      0.191606     0.0415753       0.00000       0.00000       0.00000       0.00000       0.00000       0.00000       0.00000       0.00000       0.00000       0.00000       0.00000       0.00000       0.00000       0.00000       0.00000       0.00000       0.00000       0.00000       0.00000       0.00000       0.00000       0.00000       0.00000       0.00000
   6  24 3783.7917    1.9123  6.0423  8.9116 -0.0009  0.1223   0.0315   0.3218    0.3595   0.0000   450.0903       27.1925      -74.4937      -21.7677       30.2939      0.127304      -10.6082      0.244038      0.490813     0.0284277     -0.169522    -0.0460787       0.00000       0.00000       0.00000       0.00000       0.00000       0.00000       0.00000       0.00000       0.00000       0.00000       0.00000       0.00000       0.00000       0.00000       0.00000       0.00000       0.00000       0.00000       0.00000       0.00000       0.00000       0.00000       0.00000       0.00000       30.3279       36.6380       33.9032       28.3588       21.0178       14.0591       8.25130       4.37786       1.99168      0.802336      0.252609     0.0533368       0.00000       0.00000       0.00000       0.00000       0.00000       0.00000       0.00000       0.00000       0.00000       0.00000       0.00000       0.00000       0.00000       0.00000       0.00000       0.00000       0.00000       0.00000       0.00000       0.00000       0.00000       0.00000       0.00000       0.00000
   6  25 3922.1604    1.6715  7.4544  8.6048 -0.0022  0.1377   0.0243   0.3790    0.2825   0.0000   482.5902       14.5407      -18.9057      -46.0253       14.2666       21.0411      -30.5357      -8.47237       2.87985       1.49644     -0.259188    -0.0118270       0.00000       0.00000       0.00000       0.00000       0.00000       0.00000       0.00000       0.00000       0.00000       0.00000       0.00000       0.00000       0.00000       0.00000       0.00000       0.00000       0.00000       0.00000       0.00000       0.00000       0.00000       0.00000       0.00000       0.00000       34.8875       40.5975       38.0206       31.7850       24.1694       15.6800       9.74840       4.80739       2.33224      0.860618      0.285392     0.0571633       0.00000       0.00000       0.00000       0.00000       0.00000       0.00000       0.00000       0.00000       0.00000       0.00000       0.00000       0.00000       0.00000       0.00000       0.00000       0.00000       0.00000       0.00000       0.00000       0.00000       0.00000       0.00000       0.00000       0.00000
   7  12 2184.4864    0.8485  0.7848  8.7608  0.0010  0.0439   0.0342   0.0923    0.2963   0.0000   423.9272      -16.3099       11.2524       7.76496      -10.8844      -6.99495       2.59454       1.49498      -1.59848     -0.996845     -0.446693     0.0849141    -0.0132359    0.00236869       0.00000       0.00000       0.00000       0.00000       0.00000       0.00000       0.00000       0.00000       0.00000       0.00000       0.00000       0.00000       0.00000       0.00000       0.00000       0.00000       0.00000       0.00000       0.00000       0.00000       0.00000       0.00000       8.68325       11.6783       10.8660       9.04641       7.41571       4.42915       3.23101       1.89213      0.972212      0.540512      0.194445     0.0719344     0.0245195    0.00456558       0.00000       0.00000       0.00000       0.00000       0.00000       0.00000       0.00000       0.00000       0.00000       0.00000       0.00000       0.00000       0.00000       0.00000       0.00000       0.00000       0.00000       0.00000       0.00000       0.00000       0.00000       0.00000
   7  13 2322.0114    1.1015  0.9704  9.2276 -0.0108  0.0435   0.0407   0.1155    0.3324   0.0000   451.2896      -1.91505       20.7123       4.24255       3.39414       5.48665      -3.97188       1.97910     -0.869179      0.633324     -0.116864    -0.0166250     0.0291805    0.00479194       0.00000       0.00000       0.00000       0.00000       0.00000       0.00000       0.00000       0.00000       0.00000       0.00000       0.00000       0.00000       0.00000       0.00000       0.00000       0.00000       0.00000       0.00000       0.00000       0.00000       0.00000       0.00000       10.1245       10.6663       9.41939       8.78791       7.76613       5.54805       3.71079       2.16943       1.08378      0.500246      0.186544     0.0623876     0.0187734    0.00355091       0.00000       0.00000       0.00000       0.00000       0.00000       0.00000       0.00000       0.00000       0.00000       0.00000       0.00000       0.00000       0.00000       0.00000       0.00000       0.00000       0.00000       0.00000       0.00000       0.00000       0.00000       0.00000
   7  14 2458.1506    1.4425  0.9052  9.9790 -0.0107  0.0532   0.0553   0.1155    0.3115   0.0000   436.4001      -8.94896      -8.69818      -10.2572       6.44999      0.993639       4.28456      -7.27256     -0.783147     -0.764573     0.0366196      0.108790   -0.00914800    0.00273830       0.00000       0.00000       0.00000       0.00000       0.00000       0.00000       0.00000       0.00000       0.00000       0.00000       0.00000       0.00000       0.00000       0.00000       0.00000       0.00000       0.00000       0.00000       0.00000       0.00000       0.00000       0.00000       10.1421       11.0552       14.1607       9.48082       8.16389       6.85620       3.04078       2.71704       1.44387      0.500413      0.276899      0.121543     0.0277176    0.00446720       0.00000       0.00000       0.00000       0.00000       0.00000       0.00000       0.00000       0.00000       0.00000       0.00000       0.00000       0.00000       0.00000       0.00000       0.00000       0.00000       0.00000       0.00000       0.00000       0.00000       0.00000       0.00000
   7  15 2594.2610    2.0695  0.9881  9.5820 -0.0062  0.0391   0.0714   0.1104    0.7384   0.0000   425.7699       25.5053       11.9817      -3.27678      0.324223       3.51459      -1.26701      -2.40165      0.320517      0.293195     -0.331972    -0.0911809     0.0424189    0.00113824       0.00000       0.00000       0.00000       0.00000       0.00000       0.00000       0.00000       0.00000       0.00000       0.00000       0.00000       0.00000       0.00000       0.00000       0.00000       0.00000       0.00000       0.00000       0.00000       0.00000       0.00000       0.00000       9.99415       11.7910       11.4256       9.57234       6.73746       4.60071       2.84048       1.68233      0.928923      0.417597      0.185716     0.0617305     0.0165901    0.00329311       0.00000       0.00000       0.00000       0.00000       0.00000       0.00000       0.00000       0.00000       0.00000       0.00000       0.00000       0.00000       0.00000       0.00000       0.00000       0.00000       0.00000       0.00000       0.00000       0.00000       0.00000       0.00000
   7  16 2731.0801    2.6245  0.8633  9.8603 -0.0048  0.0372   0.0989   0.1050    0.8316   0.0000   435.3317       9.46001       15.9242      -6.10500      -6.28160      0.261693      -1.97806      0.609633     -0.844373     -0.605836     0.0235676    -0.0529483    -0.0299676    0.00267716       0.00000       0.00000       0.00000       0.00000       0.00000       0.00000       0.00000       0.00000       0.00000       0.00000       0.00000       0.00000       0.00000       0.00000       0.00000       0.00000       0.00000       0.00000       0.00000       0.00000       0.00000       0.00000       9.82294       10.7020       10.0194       9.13361       6.75185       4.53570       2.84743       1.78971      0.958040      0.429163      0.158908     0.0532667     0.0140187    0.00291198       0.00000       0.00000       0.00000       0.00000       0.00000       0.00000       0.00000       0.00000       0.00000       0.00000       0.00000       0.00000       0.00000       0.00000       0.00000       0.00000       0.00000       0.00000       0.00000       0.00000       0.00000       0.00000
   7  17 2868.1913    3.3431  0.7886 10.7569 -0.0113  0.0426   0.1295   0.0906    0.7392   0.0000   435.3118       14.9905      -1.58303      -21.3535      -6.31538       6.90868      -4.73631      -2.20951      0.597484     -0.859491     -0.130920     0.0143533     0.0243370    0.00653599       0.00000       0.00000       0.00000       0.00000       0.00000       0.00000       0.00000       0.00000       0.00000       0.00000       0.00000       0.00000       0.00000       0.00000       0.00000       0.00000       0.00000       0.00000       0.00000       0.00000       0.00000       0.00000       10.8177       13.4952       12.6514       10.1585       7.38633       4.87888       3.39864       1.68683      0.882190      0.460104      0.194509     0.0613283     0.0198544    0.00385753       0.00000       0.00000       0.00000       0.00000       0.00000       0.00000       0.00000       0.00000       0.00000       0.00000       0.00000       0.00000       0.00000       0.00000       0.00000       0.00000       0.00000       0.00000       0.00000       0.00000       0.00000       0.00000
   7  19 3142.5946    3.9528  0.9223 11.1219  0.0005  0.0591   0.1492   0.1194    0.6126   0.0000   444.0463      -12.8535      -12.6786      -4.19542     -0.943944      -10.5117     -0.149280      -1.22549     -0.734003      0.736186     -0.339293     0.0223670    -0.0130919   -0.00176588       0.00000       0.00000       0.00000       0.00000       0.00000       0.00000       0.00000       0.00000       0.00000       0.00000       0.00000       0.00000       0.00000       0.00000       0.00000       0.00000       0.00000       0.00000       0.00000       0.00000       0.00000       0.00000       19.1421       22.6046       21.9771       16.5551       10.6469       6.45984       3.94554       1.76753      0.987550      0.487303      0.225339     0.0630803     0.0180544    0.00336678       0.00000       0.00000       0.00000       0.00000       0.00000       0.00000       0.00000       0.00000       0.00000       0.00000       0.00000       0.00000       0.00000       0.00000       0.00000       0.00000       0.00000       0.00000       0.00000       0.00000       0.00000       0.00000
   7  20 3279.8078    3.5677  1.4330 11.3069 -0.0119  0.0599   0.1110   0.1281    0.4823   0.0000   435.7684       4.42625      -2.05725       7.56242       7.24945      -5.06086      -3.14285      -1.35635     -0.255064      0.447238     -0.656547     -0.148891    -0.0242568   0.000548474       0.00000       0.00000       0.00000       0.00000       0.00000       0.00000       0.00000       0.00000       0.00000       0.00000       0.00000       0.00000       0.00000       0.00000       0.00000       0.00000       0.00000       0.00000       0.00000       0.00000       0.00000       0.00000       13.2114       16.4431       12.8879       13.2044       10.3168       7.57153       5.07364       2.73585       1.61479      0.606289      0.311374     0.0903501     0.0278580    0.00658091       0.00000       0.00000       0.00000       0.00000       0.00000       0.00000       0.00000       0.00000       0.00000       0.00000       0.00000       0.00000       0.00000       0.00000       0.00000       0.00000       0.00000       0.00000       0.00000       0.00000       0.00000       0.00000
   7  21 3417.5326    3.0850  1.8512 10.6800 -0.0012  0.0591   0.0784   0.1469    0.4143   0.0000   438.2456      -6.50977       28.6790      -5.38243      -1.56315       4.54589      0.432147      -1.32257      0.229696     -0.146973      0.268272     0.0397798   -0.00571766    0.00276598       0.00000       0.00000       0.00000       0.00000       0.00000       0.00000       0.00000       0.00000       0.00000       0.00000       0.00000       0.00000       0.00000       0.00000       0.00000       0.00000       0.00000       0.00000       0.00000       0.00000       0.00000       0.00000       12.8987       14.3155       14.8126       12.2421       9.76278       7.55557       4.71421       2.77031       1.51884      0.668766      0.312190      0.110226     0.0288750    0.00520301       0.00000       0.00000       0.00000       0.00000       0.00000       0.00000       0.00000       0.00000       0.00000       0.00000       0.00000       0.00000       0.00000       0.00000       0.00000       0.00000       0.00000       0.00000       0.00000       0.00000       0.00000       0.00000
   7  22 3555.2241    2.6978  3.1030  9.3121 -0.0069  0.0741   0.0525   0.1893    0.7399   0.0000   445.6903       2.09822       29.6905      0.349798      -18.9241      -9.50625      -4.08228      -2.23279       3.29767      -2.12653     0.0584921    -0.0516489    -0.0228827     0.0102833       0.00000       0.00000       0.00000       0.00000       0.00000       0.00000       0.00000       0.00000       0.00000       0.00000       0.00000       0.00000       0.00000       0.00000       0.00000       0.00000       0.00000       0.00000       0.00000       0.00000       0.00000       0.00000       16.2686       20.1617       18.9174       16.3811       12.3044       9.01060       5.68895       3.33355       1.81165      0.844883      0.366320      0.129342     0.0361709    0.00733964       0.00000       0.00000       0.00000       0.00000       0.00000       0.00000       0.00000       0.00000       0.00000       0.00000       0.00000       0.00000       0.00000       0.00000       0.00000       0.00000       0.00000       0.00000       0.00000       0.00000       0.00000       0.00000
   7  23 3693.2755    2.2515  4.3789  9.4563 -0.0009  0.0941   0.0378   0.2447    0.2946   0.0000   400.2239      0.748707       31.6468      -26.2680       25.7609      -20.1219       9.00402       2.12824      -1.40885     -0.213712     -0.362427      0.121643    0.00497088    0.00213471       0.00000       0.00000       0.00000       0.00000       0.00000       0.00000       0.00000       0.00000       0.00000       0.00000       0.00000       0.00000       0.00000       0.00000       0.00000       0.00000       0.00000       0.00000       0.00000       0.00000       0.00000       0.00000       20.9621       25.7319       25.0381       20.6777       16.3515       10.9273       7.20426       4.29809       2.37715       1.08988      0.463556      0.164992     0.0495180    0.00900862       0.00000       0.00000       0.00000       0.00000       0.00000       0.00000       0.00000       0.00000       0.00000       0.00000       0.00000       0.00000       0.00000       0.00000       0.00000       0.00000       0.00000       0.00000       0.00000       0.00000       0.00000       0.00000
   7  24 3831.5204    1.8762  6.4409  8.4469  0.0005  0.1140   0.0264   0.3108    0.3631   0.0000   444.8929       6.28481      -68.1322      -8.34402       28.8349      -10.4190      -12.1320      -5.06117      -2.30294     -0.320865      0.858354    -0.0397105    -0.0398974    0.00784665       0.00000       0.00000       0.00000       0.00000       0.00000       0.00000       0.00000       0.00000       0.00000       0.00000       0.00000       0.00000       0.00000       0.00000       0.00000       0.00000       0.00000       0.00000       0.00000       0.00000       0.00000       0.00000       24.6255       30.3531       28.1959       25.6008       19.6453       14.0288       9.26846       5.36609       3.01036       1.34285      0.597849      0.203508     0.0600076     0.0119160       0.00000       0.00000       0.00000       0.00000       0.00000       0.00000       0.00000       0.00000       0.00000       0.00000       0.00000       0.00000       0.00000       0.00000       0.00000       0.00000       0.00000       0.00000       0.00000       0.00000       0.00000       0.00000
   7  25 3970.3000    1.5929  7.8407  8.7399 -0.0002  0.1416   0.0210   0.3595    0.1900   0.0000   449.2608      -50.2681       65.8467      -17.4780      -23.2389      -3.21443      -15.2375      -4.50527       3.45467    -0.0968720      0.304307     0.0458145    -0.0801073   -0.00439789       0.00000       0.00000       0.00000       0.00000       0.00000       0.00000       0.00000       0.00000       0.00000       0.00000       0.00000       0.00000       0.00000       0.00000       0.00000       0.00000       0.00000       0.00000       0.00000       0.00000       0.00000       0.00000       28.6749       37.3403       35.2338       29.8857       24.7259       16.4876       11.2777       6.65571       3.50202       1.75747      0.704976      0.257488     0.0808715     0.0151320       0.00000       0.00000       0.00000       0.00000       0.00000       0.00000       0.00000       0.00000       0.00000       0.00000       0.00000       0.00000       0.00000       0.00000       0.00000       0.00000       0.00000       0.00000       0.00000       0.00000       0.00000       0.00000
   7  26 4109.5681    1.3395  9.4474  8.6736  0.0015  0.1595   0.0173   0.4261    0.1474   0.0000   436.8418      -12.7334       49.3815      -35.1836       29.2867       37.9698      -24.2944      -14.3695       9.59445       3.07962     -0.977450   -0.00184633      0.213297    -0.0558944       0.00000       0.00000       0.00000       0.00000       0.00000       0.00000       0.00000       0.00000       0.00000       0.00000       0.00000       0.00000       0.00000       0.00000       0.00000       0.00000       0.00000       0.00000       0.00000       0.00000       0.00000       0.00000       35.0912       42.7863       40.8654       35.0133       28.1577       19.3485       12.9929       7.67118       3.98013       2.01261      0.783709      0.287242     0.0855378     0.0159907       0.00000       0.00000       0.00000       0.00000       0.00000       0.00000       0.00000       0.00000       0.00000       0.00000       0.00000       0.00000       0.00000       0.00000       0.00000       0.00000       0.00000       0.00000       0.00000       0.00000       0.00000       0.00000
   7  29 4527.0850    0.7918 17.0409  8.8034 -0.0044  0.3161   0.0096   0.8407    0.0761   0.0000   584.8044      -53.6254      -22.6720      -39.8677       30.4343      -18.0829       14.7526      -9.04952      -7.56191      -2.68109       1.34953      -1.86153      0.291064     0.0377605       0.00000       0.00000       0.00000       0.00000       0.00000       0.00000       0.00000       0.00000       0.00000       0.00000       0.00000       0.00000       0.00000       0.00000       0.00000       0.00000       0.00000       0.00000       0.00000       0.00000       0.00000       0.00000       66.1283       80.7373       79.9594       65.8995       57.5488       39.0889       27.6988       15.7270       8.79922       4.14257       1.80624      0.617223      0.190129     0.0316631       0.00000       0.00000       0.00000       0.00000       0.00000       0.00000       0.00000       0.00000       0.00000       0.00000       0.00000       0.00000       0.00000       0.00000       0.00000       0.00000       0.00000       0.00000       0.00000       0.00000       0.00000       0.00000
   8  12 2225.1131    0.9376  0.7686  9.2552  0.0002  0.0436   0.0354   0.0881    0.2056   0.0000   447.3447       2.94580       11.5092      -8.31067      -7.05428       5.32862      -2.05756     -0.706151     -0.751854     -0.342186      0.393952    -0.0841316     0.0208483   -0.00289556  -0.000193480    0.00112969       0.00000       0.00000       0.00000       0.00000       0.00000       0.00000       0.00000       0.00000       0.00000       0.00000       0.00000       0.00000       0.00000       0.00000       0.00000       0.00000       0.00000       0.00000       0.00000       0.00000       8.19121       10.9063       9.29753       9.55133       6.75633       5.54201       3.72139       2.21042       1.47881      0.684459      0.375152      0.141470     0.0662674     0.0181548    0.00502503    0.00121296       0.00000       0.00000       0.00000       0.00000       0.00000       0.00000       0.00000       0.00000       0.00000       0.00000       0.00000       0.00000       0.00000       0.00000       0.00000       0.00000       0.00000       0.00000       0.00000       0.00000
   8  15 2636.0838    2.2039  0.9477  9.6974  0.0005  0.0372   0.0717   0.0972    0.5071   0.0000   436.4296       4.13254       11.2089       6.24364      -1.13632      -5.97948      -3.50828      -2.17216     -0.464877       1.16008      0.219646      0.145456    -0.0310114    0.00841074     0.0110950  -0.000242824       0.00000       0.00000       0.00000       0.00000       0.00000       0.00000       0.00000       0.00000       0.00000       0.00000       0.00000       0.00000       0.00000       0.00000       0.00000       0.00000       0.00000       0.00000       0.00000       0.00000       7.43769       7.78639       8.56056       7.79340       5.97144       4.59779       3.43380       2.13791       1.18021      0.682261      0.347760      0.156493     0.0556928     0.0174769    0.00430581   0.000712630       0.00000       0.00000       0.00000       0.00000       0.00000       0.00000       0.00000       0.00000       0.00000       0.00000       0.00000       0.00000       0.00000       0.00000       0.00000       0.00000       0.00000       0.00000       0.00000       0.00000
   8  16 2773.6817    2.9148  0.8210 10.2328 -0.0039  0.0329   0.1003   0.0866    0.5886   0.0000   434.9212       2.87396       14.6370       1.63966       2.10017      0.657265       2.47435       1.36501     0.0944861     -0.284639     -0.264793      0.136409     0.0429739     0.0189459  -0.000785152   0.000606856       0.00000       0.00000       0.00000       0.00000       0.00000       0.00000       0.00000       0.00000       0.00000       0.00000       0.00000       0.00000       0.00000       0.00000       0.00000       0.00000       0.00000       0.00000       0.00000       0.00000       6.59336       7.47513       7.43509       6.59259       5.49244       4.25904       2.99602       1.92505       1.09818      0.546302      0.317857      0.114718     0.0491132     0.0154363    0.00392904   0.000689411       0.00000       0.00000       0.00000       0.00000       0.00000       0.00000       0.00000       0.00000       0.00000       0.00000       0.00000       0.00000       0.00000       0.00000       0.00000       0.00000       0.00000       0.00000       0.00000       0.00000
   8  17 2911.4678    3.3562  0.7986 10.8056 -0.0035  0.0337   0.1153   0.0813    0.4136   0.0000   426.4803      -8.15050       5.78852       1.65312      -12.8370      -6.60149       6.46445      -1.49898       1.72842      0.566160     0.0525153    -0.0647837     0.0268365    -0.0325203  -3.72196e-06  -0.000861238       0.00000       0.00000       0.00000       0.00000       0.00000       0.00000       0.00000       0.00000       0.00000       0.00000       0.00000       0.00000       0.00000       0.00000       0.00000       0.00000       0.00000       0.00000       0.00000       0.00000       6.52212       8.09188       7.63437       6.76476       5.70381       4.19308       2.95408       1.94760       1.04412      0.592989      0.285139      0.124401     0.0433703     0.0162508    0.00428194   0.000785573       0.00000       0.00000       0.00000       0.00000       0.00000       0.00000       0.00000       0.00000       0.00000       0.00000       0.00000       0.00000       0.00000       0.00000       0.00000       0.00000       0.00000       0.00000       0.00000       0.00000
   8  18 3049.1090    4.0469  0.8696 11.0630  0.0007  0.0382   0.1299   0.0843    0.4810   0.0000   439.5210     -0.596842       17.7932      -1.14928       3.43920       1.33258      -2.42818       2.68223     -0.395912     0.0793604     -0.239633      0.130796    0.00446070     0.0315681  -0.000149235  -0.000897039       0.00000       0.00000       0.00000       0.00000       0.00000       0.00000       0.00000       0.00000       0.00000       0.00000       0.00000       0.00000       0.00000       0.00000       0.00000       0.00000       0.00000       0.00000       0.00000       0.00000       8.27772       10.2039       9.93478       8.46152       6.95242       4.77588       3.21596       2.09944       1.18251      0.684640      0.282798      0.142727     0.0462542     0.0171376    0.00449730   0.000805986       0.00000       0.00000       0.00000       0.00000       0.00000       0.00000       0.00000       0.00000       0.00000       0.00000       0.00000       0.00000       0.00000       0.00000       0.00000       0.00000       0.00000       0.00000       0.00000       0.00000
   8  19 3186.7107    3.9716  1.1651 10.8328  0.0006  0.0439   0.1224   0.1122    0.8598   0.0000   447.6660       4.55091      -4.75255      -13.9942       6.51091      -8.33907       3.15960     -0.100723       1.35830    -0.0565029      0.217068    -0.0952336    -0.0458998  -0.000244367   -0.00253866  -0.000275012       0.00000       0.00000       0.00000       0.00000       0.00000       0.00000       0.00000       0.00000       0.00000       0.00000       0.00000       0.00000       0.00000       0.00000       0.00000       0.00000       0.00000       0.00000       0.00000       0.00000       8.78695       9.76344       10.2977       9.32112       7.12146       5.73866       3.72860       2.37218       1.60274      0.777510      0.399579      0.160129     0.0708482     0.0211506    0.00494747   0.000935518       0.00000       0.00000       0.00000       0.00000       0.00000       0.00000       0.00000       0.00000       0.00000       0.00000       0.00000       0.00000       0.00000       0.00000       0.00000       0.00000       0.00000       0.00000       0.00000       0.00000
   8  20 3324.3492    3.4847  1.5439 10.8467 -0.0001  0.0543   0.0879   0.1156    0.3729   0.0000   447.0951       8.54191       18.3799      -13.9919      0.725752      -8.38563       1.92143      -1.57353       1.03789      0.697025      0.252562     -0.227675     -0.107491    -0.0144110   -0.00638580   0.000309889       0.00000       0.00000       0.00000       0.00000       0.00000       0.00000       0.00000       0.00000       0.00000       0.00000       0.00000       0.00000       0.00000       0.00000       0.00000       0.00000       0.00000       0.00000       0.00000       0.00000       9.65289       12.5471       11.1640       10.7778       8.37980       6.96285       4.79849       2.99237       1.81787      0.909478      0.474643      0.195737     0.0833841     0.0253281    0.00671316    0.00142978       0.00000       0.00000       0.00000       0.00000       0.00000       0.00000       0.00000       0.00000       0.00000       0.00000       0.00000       0.00000       0.00000       0.00000       0.00000       0.00000       0.00000       0.00000       0.00000       0.00000
   8  21 3462.3686    3.0675  2.2398 10.0170  0.0012  0.0562   0.0651   0.1473    0.3809   0.0000   429.2133      -10.3663       2.49356       9.56573      -8.64369      -1.34139     -0.507552       3.06891      0.338235      -1.09218     -0.490936      0.102323    -0.0676765     0.0130739   -0.00557533    0.00196409       0.00000       0.00000       0.00000       0.00000       0.00000       0.00000       0.00000       0.00000       0.00000       0.00000       0.00000       0.00000       0.00000       0.00000       0.00000       0.00000       0.00000       0.00000       0.00000       0.00000       11.3891       13.3276       12.6026       11.2089       9.39526       7.66044       5.25824       3.32133       1.89469      0.979428      0.474175      0.205626     0.0811716     0.0266549    0.00677304    0.00126758       0.00000       0.00000       0.00000       0.00000       0.00000       0.00000       0.00000       0.00000       0.00000       0.00000       0.00000       0.00000       0.00000       0.00000       0.00000       0.00000       0.00000       0.00000       0.00000       0.00000
   8  22 3600.7262    2.4182  3.7134  9.6936  0.0028  0.0791   0.0426   0.1969    0.2686   0.0000   417.1713      -27.6898       5.09427       17.0612      -15.2530       9.02063       2.45806      -2.84778      -2.80984       1.73810      0.306135    -0.0349703    -0.0526604     0.0173350    -0.0161583   0.000827507       0.00000       0.00000       0.00000       0.00000       0.00000       0.00000       0.00000       0.00000       0.00000       0.00000       0.00000       0.00000       0.00000       0.00000       0.00000       0.00000       0.00000       0.00000       0.00000       0.00000       14.9213       18.7466       17.3617       15.6489       13.2393       9.82392       7.04391       4.35935       2.61387       1.37411      0.656611      0.291426      0.111565     0.0361112     0.0103706    0.00190511       0.00000       0.00000       0.00000       0.00000       0.00000       0.00000       0.00000       0.00000       0.00000       0.00000       0.00000       0.00000       0.00000       0.00000       0.00000       0.00000       0.00000       0.00000       0.00000       0.00000
   8  23 3739.2513    2.1461  4.9539  8.7757 -0.0012  0.0952   0.0312   0.2307    0.3526   0.0000   426.3599      -17.4051       20.5796      -2.04843      -16.5750      -11.2919     -0.205974       6.04064       1.39353      -3.10035     0.0385907     0.0772422   -0.00335971    -0.0495655    -0.0120364  -1.60255e-05       0.00000       0.00000       0.00000       0.00000       0.00000       0.00000       0.00000       0.00000       0.00000       0.00000       0.00000       0.00000       0.00000       0.00000       0.00000       0.00000       0.00000       0.00000       0.00000       0.00000       18.6609       22.3978       21.8475       20.1523       16.4847       11.8528       7.83917       5.39776       3.24697       1.77778      0.856266      0.353527      0.135854     0.0465489     0.0120363    0.00220477       0.00000       0.00000       0.00000       0.00000       0.00000       0.00000       0.00000       0.00000       0.00000       0.00000       0.00000       0.00000       0.00000       0.00000       0.00000       0.00000       0.00000       0.00000       0.00000       0.00000
   8  24 3878.4369    1.7568  6.3853  9.0472 -0.0023  0.1124   0.0239   0.2856    0.1798   0.0000   461.0240      -56.0366       4.79081      -32.6399       34.6641       2.07006      -6.74658      -1.21919       7.64107      -3.60540      -2.63475    -0.0257882     0.0265759      0.124689   -0.00516004   -0.00507307       0.00000       0.00000       0.00000       0.00000       0.00000       0.00000       0.00000       0.00000       0.00000       0.00000       0.00000       0.00000       0.00000       0.00000       0.00000       0.00000       0.00000       0.00000       0.00000       0.00000       21.5448       26.6338       25.6869       23.1671       19.3655       14.1061       9.73865       6.47078       3.77129       2.05296       1.02287      0.426164      0.163782     0.0564309     0.0151272    0.00271411       0.00000       0.00000       0.00000       0.00000       0.00000       0.00000       0.00000       0.00000       0.00000       0.00000       0.00000       0.00000       0.00000       0.00000       0.00000       0.00000       0.00000       0.00000       0.00000       0.00000
   8  25 4017.1596    1.4660  8.3318  8.6443 -0.0014  0.1331   0.0172   0.3565    0.1514   0.0000   424.2993       57.3627      -12.4619      -82.2485      -3.57752       15.2292       11.9896       4.14067     -0.550465      -4.42534      -1.76570       1.69321      0.113053     -0.228287    0.00182021  -0.000358270       0.00000       0.00000       0.00000       0.00000       0.00000       0.00000       0.00000       0.00000       0.00000       0.00000       0.00000       0.00000       0.00000       0.00000       0.00000       0.00000       0.00000       0.00000       0.00000       0.00000       25.5783       31.8967       30.6634       27.3166       23.1272       16.9160       12.7233       7.48289       4.75377       2.43154       1.22206      0.530887      0.215164     0.0643888     0.0191125    0.00322012       0.00000       0.00000       0.00000       0.00000       0.00000       0.00000       0.00000       0.00000       0.00000       0.00000       0.00000       0.00000       0.00000       0.00000       0.00000       0.00000       0.00000       0.00000       0.00000       0.00000
   8  27 4296.4721    1.0419 13.2598  8.7719 -0.0036  0.2047   0.0117   0.5580    0.0866   0.0000   434.0338      -35.9247       86.8148      -61.2214       13.8016       6.62101       4.29402       11.0938     -0.578294      -2.73752      -3.68990      0.511877      0.384771      0.277232    -0.0511566   -0.00752782       0.00000       0.00000       0.00000       0.00000       0.00000       0.00000       0.00000       0.00000       0.00000       0.00000       0.00000       0.00000       0.00000       0.00000       0.00000       0.00000       0.00000       0.00000       0.00000       0.00000       39.4129       48.9271       47.5288       41.7353       36.0057       26.6491       19.3530       12.2410       7.33410       3.97728       1.93186      0.865991      0.328619      0.108572     0.0297461    0.00494100       0.00000       0.00000       0.00000       0.00000       0.00000       0.00000       0.00000       0.00000       0.00000       0.00000       0.00000       0.00000       0.00000       0.00000       0.00000       0.00000       0.00000       0.00000       0.00000       0.00000
   8  28 4435.8605    0.9030 14.7014  8.7426 -0.0015  0.2399   0.0102   0.6454    0.0769   0.0000   467.1538      -109.904       85.1622      -1.64310      -32.0700       25.0395      -11.7822      -4.25752      -5.32475      -8.29827       2.64062      -1.46165     -0.317176     -0.182633     0.0382037    0.00924425       0.00000       0.00000       0.00000       0.00000       0.00000       0.00000       0.00000       0.00000       0.00000       0.00000       0.00000       0.00000       0.00000       0.00000       0.00000       0.00000       0.00000       0.00000       0.00000       0.00000       45.6968       57.0026       55.9887       49.7655       42.2730       30.4644       22.4373       14.0076       8.79184       4.67825       2.33964       1.01250      0.400586      0.125520     0.0350242    0.00580396       0.00000       0.00000       0.00000       0.00000       0.00000       0.00000       0.00000       0.00000       0.00000       0.00000       0.00000       0.00000       0.00000       0.00000       0.00000       0.00000       0.00000       0.00000       0.00000       0.00000
   9  12 2264.4685    0.9859  0.9055  9.0132 -0.0018  0.0426   0.0328   0.0909    0.2493   0.0000   431.5716      -2.80402       11.2126       4.87270      -3.92499       5.85954      0.479177      -3.34488      -1.38783      0.556180      0.365364   -0.00519002    -0.0603360    -0.0457040    -0.0218588     0.0100271  -0.000214242  -0.000105889       0.00000       0.00000       0.00000       0.00000       0.00000       0.00000       0.00000       0.00000       0.00000       0.00000       0.00000       0.00000       0.00000       0.00000       0.00000       0.00000       0.00000       0.00000       7.17655       8.27784       9.49237       7.96152       6.55810       5.43505       4.07369       2.48833       1.75280      0.985331      0.537613      0.259087      0.127494     0.0555264     0.0214851    0.00590600    0.00146428   0.000211123       0.00000       0.00000       0.00000       0.00000       0.00000       0.00000       0.00000       0.00000       0.00000       0.00000       0.00000       0.00000       0.00000       0.00000       0.00000       0.00000       0.00000       0.00000
   9  13 2402.2479    1.4210  0.8036  9.4204 -0.0103  0.0357   0.0487   0.0800    0.3153   0.0000   440.5132       5.77337       12.0449      -8.91103       5.90774      -10.2802       1.02674      -3.62903     -0.883517      0.207426    -0.0908187    -0.0450058      0.230358    -0.0654409  -0.000964171   -0.00995118  -0.000239934  -0.000241309       0.00000       0.00000       0.00000       0.00000       0.00000       0.00000       0.00000       0.00000       0.00000       0.00000       0.00000       0.00000       0.00000       0.00000       0.00000       0.00000       0.00000       0.00000       6.13315       7.17502       6.85045       6.79881       5.60240       4.67962       3.28335       2.38459       1.52383      0.795361      0.500281      0.229066      0.110377     0.0382041     0.0159076    0.00446891    0.00105876   0.000200950       0.00000       0.00000       0.00000       0.00000       0.00000       0.00000       0.00000       0.00000       0.00000       0.00000       0.00000       0.00000       0.00000       0.00000       0.00000       0.00000       0.00000       0.00000
   9  14 2539.5284    1.8076  0.9419  9.5986  0.0003  0.0412   0.0552   0.0832    0.4172   0.0000   433.3955      -11.8135       7.27391      -16.3079      -3.94589      -9.57578      -2.82177      -3.03827      0.955675      0.136534     -0.618232     0.0990902     0.0136252    -0.0254664    -0.0104532    0.00544332   -0.00214842   0.000526784       0.00000       0.00000       0.00000       0.00000       0.00000       0.00000       0.00000       0.00000       0.00000       0.00000       0.00000       0.00000       0.00000       0.00000       0.00000       0.00000       0.00000       0.00000       5.93314       8.79791       7.66875       7.88825       6.17649       5.27110       3.44187       2.69341       1.50540       1.04133      0.492979      0.281994      0.112032     0.0524912     0.0165986    0.00615445    0.00138993   0.000304516       0.00000       0.00000       0.00000       0.00000       0.00000       0.00000       0.00000       0.00000       0.00000       0.00000       0.00000       0.00000       0.00000       0.00000       0.00000       0.00000       0.00000       0.00000
   9  15 2676.9679    2.3688  0.9243 10.3256 -0.0044  0.0370   0.0763   0.0935    0.3776   0.0000   440.2624      -6.45338       16.4484       3.49807      -2.62088      0.722258      -4.72264   -0.00714700      -1.98627     -0.542239      0.407950      0.133815     0.0999349    0.00881740   -0.00437308    0.00144922  -0.000878428  -0.000104240       0.00000       0.00000       0.00000       0.00000       0.00000       0.00000       0.00000       0.00000       0.00000       0.00000       0.00000       0.00000       0.00000       0.00000       0.00000       0.00000       0.00000       0.00000       6.82702       8.60296       8.13240       7.59513       6.17322       5.06128       3.63990       2.33318       1.59674      0.829253      0.501268      0.198872      0.111772     0.0373547     0.0172524    0.00456334    0.00119819   0.000216629       0.00000       0.00000       0.00000       0.00000       0.00000       0.00000       0.00000       0.00000       0.00000       0.00000       0.00000       0.00000       0.00000       0.00000       0.00000       0.00000       0.00000       0.00000
   9  17 2953.4334    3.6584  0.8398 10.9141  0.0002  0.0362   0.1235   0.0869    0.4485   0.0000   436.5317       6.86430       7.34759      -1.26561      -8.78033       4.18225       3.75492      -3.02516     -0.780158      0.148259     -0.155689     -0.265955     -0.102090     0.0198558     0.0172130   -0.00615200   1.49166e-05  -3.39917e-05       0.00000       0.00000       0.00000       0.00000       0.00000       0.00000       0.00000       0.00000       0.00000       0.00000       0.00000       0.00000       0.00000       0.00000       0.00000       0.00000       0.00000       0.00000       6.78030       7.82349       7.84559       6.80832       6.02940       4.87294       3.73253       2.53613       1.45874      0.879766      0.456985      0.225121      0.103774     0.0419273     0.0144118    0.00468789    0.00108202   0.000167713       0.00000       0.00000       0.00000       0.00000       0.00000       0.00000       0.00000       0.00000       0.00000       0.00000       0.00000       0.00000       0.00000       0.00000       0.00000       0.00000       0.00000       0.00000
   9  18 3091.5213    3.9549  0.9791 10.9692  0.0031  0.0363   0.1237   0.0891    0.5177   0.0000   443.0801       5.71905       3.41498      -8.72089      0.291251       3.23963       1.87310       1.57359      -1.37102      -1.05126     -0.611671      0.283070    -0.0540460    -0.0478332    0.00376722    0.00408653    0.00106028   4.53850e-05       0.00000       0.00000       0.00000       0.00000       0.00000       0.00000       0.00000       0.00000       0.00000       0.00000       0.00000       0.00000       0.00000       0.00000       0.00000       0.00000       0.00000       0.00000       6.89328       7.52066       7.57110       7.14378       6.13602       4.70889       3.66296       2.40877       1.56599      0.907387      0.500226      0.231665      0.111772     0.0421364     0.0146272    0.00412667    0.00107112   0.000169145       0.00000       0.00000       0.00000       0.00000       0.00000       0.00000       0.00000       0.00000       0.00000       0.00000       0.00000       0.00000       0.00000       0.00000       0.00000       0.00000       0.00000       0.00000
   9  19 3229.4485    3.9264  1.2183 10.5232 -0.0017  0.0555   0.1103   0.1021    0.7860   0.0000   434.1808      0.104631       9.27167      -4.23168      -4.36956      -3.83572     -0.862021       3.77771      -1.03559     -0.526540     0.0284574      0.268680     -0.221112    -0.0508329   -0.00539724    0.00230126   0.000805377  -0.000118224       0.00000       0.00000       0.00000       0.00000       0.00000       0.00000       0.00000       0.00000       0.00000       0.00000       0.00000       0.00000       0.00000       0.00000       0.00000       0.00000       0.00000       0.00000       8.69056       11.6735       12.1428       10.2751       9.49941       6.54533       4.42757       3.81099       1.68409       1.44409      0.673365      0.335580      0.177974     0.0651948     0.0179943    0.00906908    0.00198893   0.000325394       0.00000       0.00000       0.00000       0.00000       0.00000       0.00000       0.00000       0.00000       0.00000       0.00000       0.00000       0.00000       0.00000       0.00000       0.00000       0.00000       0.00000       0.00000
   9  20 3367.6140    3.2440  2.0980 10.8462 -0.0024  0.0546   0.0685   0.1404    0.2049   0.0000   431.2472      -7.43080       18.3186       4.50631       5.00804       4.00340       3.85967       1.42049      -2.27372      -2.06124      0.176591    -0.0461532      0.109120     0.0109501  -0.000835805    0.00102737    0.00160836   0.000247115       0.00000       0.00000       0.00000       0.00000       0.00000       0.00000       0.00000       0.00000       0.00000       0.00000       0.00000       0.00000       0.00000       0.00000       0.00000       0.00000       0.00000       0.00000       9.81687       11.4005       11.6520       10.0206       8.88170       7.30219       5.44872       3.68921       2.37298       1.24117      0.701758      0.359415      0.153022     0.0634679     0.0245439    0.00708664    0.00174008   0.000275271       0.00000       0.00000       0.00000       0.00000       0.00000       0.00000       0.00000       0.00000       0.00000       0.00000       0.00000       0.00000       0.00000       0.00000       0.00000       0.00000       0.00000       0.00000
   9  21 3506.1242    2.8872  2.6283 10.1831 -0.0019  0.0595   0.0546   0.1539    0.2272   0.0000   440.8813      -4.13521       37.3265      -12.2174      -7.52719      -6.55403     -0.954305      -1.14054      0.430369       1.51526     -0.581724      0.839144     -0.263097     0.0400047     0.0143046    0.00337180  -0.000578080   0.000107057       0.00000       0.00000       0.00000       0.00000       0.00000       0.00000       0.00000       0.00000       0.00000       0.00000       0.00000       0.00000       0.00000       0.00000       0.00000       0.00000       0.00000       0.00000       10.4742       12.2595       13.0234       11.8542       9.54518       7.56673       5.70636       3.64727       2.39339       1.43578      0.760189      0.382944      0.177994     0.0751732     0.0261391    0.00744084    0.00186630   0.000313701       0.00000       0.00000       0.00000       0.00000       0.00000       0.00000       0.00000       0.00000       0.00000       0.00000       0.00000       0.00000       0.00000       0.00000       0.00000       0.00000       0.00000       0.00000
   9  22 3645.0010    2.3241  3.9169  9.6705 -0.0045  0.0756   0.0381   0.1942    0.2077   0.0000   450.7406      -36.4046       11.8440       27.8655      -6.59039       12.3561      -9.92435      0.578524      0.780804       2.57169      -2.56012     -0.298271     0.0320055     -0.141473     0.0453669    -0.0171819    0.00121313  -0.000411788       0.00000       0.00000       0.00000       0.00000       0.00000       0.00000       0.00000       0.00000       0.00000       0.00000       0.00000       0.00000       0.00000       0.00000       0.00000       0.00000       0.00000       0.00000       13.4962       16.2135       15.6409       14.6723       12.6775       9.77946       7.28495       4.75815       3.20548       1.82683       1.01290      0.479638      0.215957     0.0866149     0.0321233    0.00921216    0.00245023   0.000413374       0.00000       0.00000       0.00000       0.00000       0.00000       0.00000       0.00000       0.00000       0.00000       0.00000       0.00000       0.00000       0.00000       0.00000       0.00000       0.00000       0.00000       0.00000
   9  23 3784.0213    1.9437  5.4788  9.3702 -0.0011  0.0982   0.0264   0.2391    0.1617   0.0000   429.2313      -15.1641      -33.0073       20.0036       4.51649       17.3239       6.66749      -7.62012      -3.45253      -1.09488       1.69913     0.0612578      0.296588    -0.0476127    -0.0122245     0.0109975  -1.79064e-06  -0.000221587       0.00000       0.00000       0.00000       0.00000       0.00000       0.00000       0.00000       0.00000       0.00000       0.00000       0.00000       0.00000       0.00000       0.00000       0.00000       0.00000       0.00000       0.00000       17.1045       21.2705       21.7039       19.0673       16.3417       12.6724       9.25201       6.05919       4.07391       2.34112       1.27397      0.645090      0.284187      0.121216     0.0447077     0.0131585    0.00333195   0.000528674       0.00000       0.00000       0.00000       0.00000       0.00000       0.00000       0.00000       0.00000       0.00000       0.00000       0.00000       0.00000       0.00000       0.00000       0.00000       0.00000       0.00000       0.00000
   9  24 3923.1134    1.6196  6.8905  9.1537 -0.0024  0.1122   0.0205   0.2939    0.1328   0.0000   490.7421      -31.0964       26.2015      -7.67916       57.0119      -10.8047      -17.4434      -3.48480      -9.22163      -3.26722      0.940367       1.44567    -0.0498320    -0.0534322    0.00861582    0.00565442    0.00455290  -0.000103361       0.00000       0.00000       0.00000       0.00000       0.00000       0.00000       0.00000       0.00000       0.00000       0.00000       0.00000       0.00000       0.00000       0.00000       0.00000       0.00000       0.00000       0.00000       19.3745       24.5018       23.3269       21.2032       18.7386       14.6615       11.3369       7.40130       4.84643       2.73147       1.47310      0.748243      0.326174      0.137370     0.0500983     0.0149352    0.00399310   0.000655610       0.00000       0.00000       0.00000       0.00000       0.00000       0.00000       0.00000       0.00000       0.00000       0.00000       0.00000       0.00000       0.00000       0.00000       0.00000       0.00000       0.00000       0.00000
   9  25 4062.7481    1.3730  9.3326  8.7542 -0.0022  0.1358   0.0151   0.3645    0.1181   0.0000   415.8810       10.9648      -35.3220      -12.7082       4.41417      -9.67455       5.50073       5.45077       3.52297       3.30729      0.213244     -0.315135      0.506751     0.0966049    -0.0497025  -0.000908223     0.0102796    0.00148627       0.00000       0.00000       0.00000       0.00000       0.00000       0.00000       0.00000       0.00000       0.00000       0.00000       0.00000       0.00000       0.00000       0.00000       0.00000       0.00000       0.00000       0.00000       23.4383       29.8151       28.8542       26.4895       22.9548       17.5720       13.4145       9.15045       5.69331       3.30665       1.83509      0.921694      0.422492      0.168393     0.0601994     0.0188454    0.00486743   0.000801052       0.00000       0.00000       0.00000       0.00000       0.00000       0.00000       0.00000       0.00000       0.00000       0.00000       0.00000       0.00000       0.00000       0.00000       0.00000       0.00000       0.00000       0.00000
   9  26 4202.7982    1.1807 10.8189  8.8396 -0.0017  0.1604   0.0130   0.4266    0.0910   0.0000   472.3903       13.0309       37.7744      -19.9317       32.1231      -15.1705      -22.0418      -24.5393       9.42204       4.50972      -2.26117      -1.58764      0.676670      0.202010    -0.0701831   -0.00138114    0.00338256  -0.000602444       0.00000       0.00000       0.00000       0.00000       0.00000       0.00000       0.00000       0.00000       0.00000       0.00000       0.00000       0.00000       0.00000       0.00000       0.00000       0.00000       0.00000       0.00000       26.7801       33.9430       34.1898       30.2893       26.9805       20.8114       15.7722       10.5037       6.95134       3.87152       2.22977       1.09164      0.505592      0.201253     0.0778594     0.0230586    0.00604681   0.000939713       0.00000       0.00000       0.00000       0.00000       0.00000       0.00000       0.00000       0.00000       0.00000       0.00000       0.00000       0.00000       0.00000       0.00000       0.00000       0.00000       0.00000       0.00000
   9  27 4342.8685    0.9861 14.1769  8.8188 -0.0003  0.2232   0.0107   0.5971    0.0762   0.0000   448.4239       52.4049       15.3336      -52.8057      -13.8814      -21.6688       26.9921      -10.6017       9.67363      -2.63569      -5.90841       2.27822     -0.993979     -0.178285     -0.205557     0.0111490    0.00934919    0.00206568       0.00000       0.00000       0.00000       0.00000       0.00000       0.00000       0.00000       0.00000       0.00000       0.00000       0.00000       0.00000       0.00000       0.00000       0.00000       0.00000       0.00000       0.00000       34.7684       46.0637       45.2567       41.6756       37.2045       27.5490       23.0553       14.0550       9.96404       5.54881       3.08995       1.61718      0.702574      0.308652      0.111699     0.0314612    0.00911241    0.00139619       0.00000       0.00000       0.00000       0.00000       0.00000       0.00000       0.00000       0.00000       0.00000       0.00000       0.00000       0.00000       0.00000       0.00000       0.00000       0.00000       0.00000       0.00000
   9  29 4624.0416    0.6715 18.6407  8.8097 -0.0020  0.3360   0.0074   0.8638    0.0563   0.0000   419.6061      -31.0357      -39.1429      -46.4464       80.5454      -15.5324      -10.6032      -19.0824      -10.9618       8.51698      -12.2210       4.97630      -1.43553     -0.899990     0.0980276      0.110543    0.00991658   0.000251383       0.00000       0.00000       0.00000       0.00000       0.00000       0.00000       0.00000       0.00000       0.00000       0.00000       0.00000       0.00000       0.00000       0.00000       0.00000       0.00000       0.00000       0.00000       53.7864       70.4671       69.4544       63.3750       57.3891       42.7236       34.4875       21.7755       15.3332       8.80107       4.91326       2.46975       1.11510      0.470590      0.172670     0.0496221     0.0137047    0.00206892       0.00000       0.00000       0.00000       0.00000       0.00000       0.00000       0.00000       0.00000       0.00000       0.00000       0.00000       0.00000       0.00000       0.00000       0.00000       0.00000       0.00000       0.00000
  10  12 2302.7534    1.0359  0.9452  9.5786 -0.0184  0.0418   0.0339   0.0901    0.2309   0.0000   441.4775       7.99048      0.300536      -15.4158      -3.58638      -5.16703      -3.52558      -2.12930       3.22851      0.921287      -1.78793     -0.827714      0.104801   0.000795231    0.00916839     0.0114085    0.00145887   -0.00132580   0.000153669  -6.21401e-05       0.00000       0.00000       0.00000       0.00000       0.00000       0.00000       0.00000       0.00000       0.00000       0.00000       0.00000       0.00000       0.00000       0.00000       0.00000       0.00000       6.48925       7.84457       8.32319       7.51238       6.96988       4.89118       3.91755       2.92309       1.92170       1.15224      0.688515      0.412331      0.216813     0.0933686     0.0400535     0.0144835    0.00487125    0.00152101   0.000364776   4.97153e-05       0.00000       0.00000       0.00000       0.00000       0.00000       0.00000       0.00000       0.00000       0.00000       0.00000       0.00000       0.00000       0.00000       0.00000       0.00000       0.00000
  10  13 2440.7452    1.4555  1.0388  9.1741  0.0033  0.0413   0.0421   0.0931    0.3580   0.0000   433.6869      -1.04090       4.87829      -2.86063       1.33221       6.74968     -0.599046       2.40380       1.35468     -0.480895      0.535361      0.144021      0.303465     -0.166422     0.0455877     0.0128057   -0.00220974   -0.00152954   4.29279e-05   4.16048e-05       0.00000       0.00000       0.00000       0.00000       0.00000       0.00000       0.00000       0.00000       0.00000       0.00000       0.00000       0.00000       0.00000       0.00000       0.00000       0.00000       7.09174       7.74609       7.20676       7.41350       7.30369       5.56043       3.80996       2.30265       2.04087       1.40210      0.848571      0.450572      0.203148     0.0870539     0.0331091     0.0141898    0.00448707    0.00117417   0.000315017   4.64439e-05       0.00000       0.00000       0.00000       0.00000       0.00000       0.00000       0.00000       0.00000       0.00000       0.00000       0.00000       0.00000       0.00000       0.00000       0.00000       0.00000
  10  14 2578.6061    2.0095  0.8309 10.3325 -0.0016  0.0361   0.0626   0.0791    0.2558   0.0000   444.5382       5.91205      0.977768       6.75263       4.03102     -0.203583      -2.66672       3.32686      -2.21592      -1.85228      0.673346     0.0562816    -0.0420341    -0.0104139    -0.0204264     0.0149826   0.000133850    0.00144750  -0.000183928  -1.30204e-05       0.00000       0.00000       0.00000       0.00000       0.00000       0.00000       0.00000       0.00000       0.00000       0.00000       0.00000       0.00000       0.00000       0.00000       0.00000       0.00000       6.21621       6.77916       6.66045       6.45022       6.45911       4.97591       3.28745       2.40056       1.76805       1.21619      0.750640      0.387038      0.179049     0.0822984     0.0309582     0.0115847    0.00418310    0.00122210   0.000268593   4.00332e-05       0.00000       0.00000       0.00000       0.00000       0.00000       0.00000       0.00000       0.00000       0.00000       0.00000       0.00000       0.00000       0.00000       0.00000       0.00000       0.00000
  10  15 2717.0353    2.5468  0.8640  9.8214 -0.0005  0.0327   0.0815   0.0818    0.5555   0.0000   438.8457      0.371035       16.8854      -5.06613      -5.13320      -1.57418       2.05965      -2.57192     -0.132969       1.38501     0.0687203    -0.0429902    -0.0816224     -0.116719    -0.0603166     0.0212703    0.00411111   -0.00227774  -0.000134015  -9.17740e-05       0.00000       0.00000       0.00000       0.00000       0.00000       0.00000       0.00000       0.00000       0.00000       0.00000       0.00000       0.00000       0.00000       0.00000       0.00000       0.00000       5.10667       5.98956       6.44631       6.36067       5.06678       3.96790       3.09135       2.35123       1.52753      0.901747      0.506605      0.321920      0.178270     0.0762878     0.0338434     0.0126146    0.00402349    0.00114885   0.000254293   4.26565e-05       0.00000       0.00000       0.00000       0.00000       0.00000       0.00000       0.00000       0.00000       0.00000       0.00000       0.00000       0.00000       0.00000       0.00000       0.00000       0.00000
  10  16 2855.6631    3.0030  0.9152  9.7866 -0.0068  0.0321   0.0924   0.0817    0.7941   0.0000   431.4905       5.19793       9.34560     -0.785557      -5.60595       3.25381      0.556938      -4.22594      0.171677     -0.376981     -0.527688      0.508242    -0.0495122   -0.00658597    -0.0117872   0.000424192   0.000462578   -0.00124892  -8.05522e-05  -4.96325e-05       0.00000       0.00000       0.00000       0.00000       0.00000       0.00000       0.00000       0.00000       0.00000       0.00000       0.00000       0.00000       0.00000       0.00000       0.00000       0.00000       5.12719       5.79786       6.06788       5.67453       4.98033       4.20541       3.19389       2.32943       1.60313      0.959420      0.579279      0.322700      0.150284     0.0775229     0.0295039     0.0122738    0.00410596    0.00114822   0.000256813   4.14428e-05       0.00000       0.00000       0.00000       0.00000       0.00000       0.00000       0.00000       0.00000       0.00000       0.00000       0.00000       0.00000       0.00000       0.00000       0.00000       0.00000
  10  18 3132.8253    3.9730  1.2066  9.2317 -0.0012  0.0405   0.1037   0.0930    2.0433   0.0000   438.2483       3.36849       19.2273     -0.705818       2.24587      -1.59514       3.44237       1.63900       2.40782    -0.0639534     -0.809130     -0.445571      0.447426      0.200300     0.0329751     0.0255021    0.00330626   -0.00116276   0.000185232  -1.36911e-05       0.00000       0.00000       0.00000       0.00000       0.00000       0.00000       0.00000       0.00000       0.00000       0.00000       0.00000       0.00000       0.00000       0.00000       0.00000       0.00000       6.56308       7.93520       7.49238       7.60069       6.57302       5.43631       4.06564       2.72269       2.08368       1.21302      0.764647      0.400346      0.208955     0.0868238     0.0382732     0.0141545    0.00512631    0.00124563   0.000341393   5.90124e-05       0.00000       0.00000       0.00000       0.00000       0.00000       0.00000       0.00000       0.00000       0.00000       0.00000       0.00000       0.00000       0.00000       0.00000       0.00000       0.00000
  10  19 3271.2910    3.6494  1.5056 10.2401 -0.0068  0.0440   0.0859   0.1117    0.5819   0.0000   436.4929       17.4987       4.18096       3.36017      -4.18945     -0.510594      0.345535      0.985160      -3.82665     -0.243371     -0.978620      0.730557     -0.188262    0.00483439    -0.0536516    0.00897192  -0.000607065  -0.000377045   0.000132432   9.68936e-05       0.00000       0.00000       0.00000       0.00000       0.00000       0.00000       0.00000       0.00000       0.00000       0.00000       0.00000       0.00000       0.00000       0.00000       0.00000       0.00000       6.93830       8.82819       8.74066       8.44667       7.32553       5.36287       4.53178       2.77876       2.13796       1.21409      0.781468      0.423925      0.198353      0.107191     0.0392323     0.0164138    0.00538203    0.00133389   0.000406921   6.10669e-05       0.00000       0.00000       0.00000       0.00000       0.00000       0.00000       0.00000       0.00000       0.00000       0.00000       0.00000       0.00000       0.00000       0.00000       0.00000       0.00000
  10  20 3410.0610    3.1679  2.1698 10.2759 -0.0034  0.0501   0.0607   0.1304    0.2471   0.0000   435.8091      0.589691       13.1795     -0.370395     -0.910940      -1.38561      -1.08766       2.22860       1.41891     -0.539825      -1.21395      0.245429     0.0264032     -0.134634     0.0128283    -0.0133356    0.00911114  -0.000785625  -3.71661e-05  -2.65529e-05       0.00000       0.00000       0.00000       0.00000       0.00000       0.00000       0.00000       0.00000       0.00000       0.00000       0.00000       0.00000       0.00000       0.00000       0.00000       0.00000       8.21371       9.78752       10.0234       8.99480       8.16059       6.59956       5.09826       3.56956       2.46280       1.47663      0.879934      0.470720      0.236250      0.109162     0.0459096     0.0178104    0.00628735    0.00173375   0.000420908   6.23376e-05       0.00000       0.00000       0.00000       0.00000       0.00000       0.00000       0.00000       0.00000       0.00000       0.00000       0.00000       0.00000       0.00000       0.00000       0.00000       0.00000
  10  21 3548.9725    2.6255  2.9971 10.3575 -0.0031  0.0640   0.0454   0.1558    0.1549   0.0000   458.9915      -18.6969       13.6550       5.44681      -4.59705      -9.48244     -0.204750     -0.860987      -2.29653     -0.795938       1.01344      0.206998     -0.153837     0.0639236     0.0939995   -0.00944833   0.000963050  -0.000653401  -0.000258829  -0.000198281       0.00000       0.00000       0.00000       0.00000       0.00000       0.00000       0.00000       0.00000       0.00000       0.00000       0.00000       0.00000       0.00000       0.00000       0.00000       0.00000       10.0288       11.8882       12.1005       11.3267       10.4039       8.15087       6.21547       4.45621       3.14797       1.87291       1.16982      0.630032      0.326038      0.146490     0.0612893     0.0225020    0.00822286    0.00225695   0.000552427   8.36596e-05       0.00000       0.00000       0.00000       0.00000       0.00000       0.00000       0.00000       0.00000       0.00000       0.00000       0.00000       0.00000       0.00000       0.00000       0.00000       0.00000
  10  22 3688.1959    2.2440  4.2398  9.7787 -0.0010  0.0794   0.0325   0.1956    0.1382   0.0000   426.5696      -13.3160       36.0319       8.63158      -26.5664      -1.67427      0.845623      -5.12550       4.22587      -1.43055       1.09629      -1.65696      0.267617     -0.145583     0.0513509     0.0406449   -0.00675338   0.000866876  -0.000178574   0.000139078       0.00000       0.00000       0.00000       0.00000       0.00000       0.00000       0.00000       0.00000       0.00000       0.00000       0.00000       0.00000       0.00000       0.00000       0.00000       0.00000       11.5775       15.3527       14.5946       14.3246       12.3963       9.80995       7.72159       5.28572       3.72231       2.25466       1.39649      0.745712      0.368207      0.184939     0.0735951     0.0288762    0.00994367    0.00276147   0.000722077   0.000120816       0.00000       0.00000       0.00000       0.00000       0.00000       0.00000       0.00000       0.00000       0.00000       0.00000       0.00000       0.00000       0.00000       0.00000       0.00000       0.00000
  10  24 3967.6498    1.5294  7.5252  9.0457 -0.0006  0.1127   0.0178   0.2967    0.1145   0.0000   451.8893      -4.20613       19.9139       24.2677      -26.0218      -20.3829       19.6871       9.86190      0.851775      -4.85194       3.13819       2.12640      0.131206    -0.0797747     0.0823868     0.0441575    -0.0444653    0.00327036  -0.000379411  -5.18344e-05       0.00000       0.00000       0.00000       0.00000       0.00000       0.00000       0.00000       0.00000       0.00000       0.00000       0.00000       0.00000       0.00000       0.00000       0.00000       0.00000       17.1086       21.5893       21.4544       20.5710       17.9247       14.6006       11.1228       8.00250       5.42476       3.31953       2.11611       1.04445      0.578738      0.253665      0.117802     0.0397949     0.0151957    0.00418516    0.00100254   0.000162608       0.00000       0.00000       0.00000       0.00000       0.00000       0.00000       0.00000       0.00000       0.00000       0.00000       0.00000       0.00000       0.00000       0.00000       0.00000       0.00000
  10  25 4107.7836    1.2921 10.1144  8.9448 -0.0029  0.1367   0.0135   0.3912    0.0857   0.0000   414.6077       44.6920      -5.42185       19.7162      -3.22980       2.13264     -0.230489       5.24522      -9.57925       2.10188      -2.12690      0.798368     -0.501563      -1.02648     0.0740026    -0.0255090    -0.0193704  -0.000526774    0.00151315  -0.000359702       0.00000       0.00000       0.00000       0.00000       0.00000       0.00000       0.00000       0.00000       0.00000       0.00000       0.00000       0.00000       0.00000       0.00000       0.00000       0.00000       21.3318       27.1720       27.4163       25.6571       22.7777       17.8211       13.8416       9.41582       6.73219       4.15895       2.53326       1.34946      0.705437      0.315529      0.140218     0.0525149     0.0185594    0.00510259    0.00127957   0.000192233       0.00000       0.00000       0.00000       0.00000       0.00000       0.00000       0.00000       0.00000       0.00000       0.00000       0.00000       0.00000       0.00000       0.00000       0.00000       0.00000
  10  27 4388.0136    0.9145 14.7019  8.7888 -0.0010  0.2150   0.0094   0.5932    0.0696   0.0000   486.7489      -12.1327       82.4416      -45.2362      -45.2298     -0.160642       30.2280      -9.32489      -25.1425      -7.69086      0.508415       5.58934      0.274689     -0.373304     0.0287101     0.0798455   -0.00182307   -0.00895134   -0.00153570  -0.000385498       0.00000       0.00000       0.00000       0.00000       0.00000       0.00000       0.00000       0.00000       0.00000       0.00000       0.00000       0.00000       0.00000       0.00000       0.00000       0.00000       32.2983       41.4107       42.3614       38.8414       35.3281       27.9279       21.6443       15.6076       10.6401       6.63938       4.07588       2.16955       1.14706      0.525805      0.232522     0.0859495     0.0307893    0.00891969    0.00208194   0.000306716       0.00000       0.00000       0.00000       0.00000       0.00000       0.00000       0.00000       0.00000       0.00000       0.00000       0.00000       0.00000       0.00000       0.00000       0.00000       0.00000
  11  11 2199.7584    0.8412  0.7179  9.0128 -0.0009  0.0608   0.0278   0.0731    0.1824   0.0000   432.9206      -5.58180       20.1913      -1.75592      -7.62418      -2.60970       1.98469     -0.954983   -0.00514902     -0.457317      0.351429      0.673898     -0.146138    -0.0155282     0.0548511     0.0183292    0.00888335   0.000637281  -6.50072e-05   7.33596e-05   2.20762e-05   1.03334e-05       0.00000       0.00000       0.00000       0.00000       0.00000       0.00000       0.00000       0.00000       0.00000       0.00000       0.00000       0.00000       0.00000       0.00000       7.66492       12.2999       11.2305       10.0906       10.2544       6.56629       6.53333       3.40592       3.31456       1.56000       1.16178      0.652161      0.303900      0.204241     0.0510835     0.0459141    0.00989243    0.00615944    0.00189143   0.000449142   0.000178871   2.29094e-05       0.00000       0.00000       0.00000       0.00000       0.00000       0.00000       0.00000       0.00000       0.00000       0.00000       0.00000       0.00000       0.00000       0.00000
  11  13 2478.4031    1.5855  0.9740  9.4351 -0.0132  0.0373   0.0447   0.0875    0.4589   0.0000   444.6830       6.70128       4.98036      -5.16711       9.32895       8.37080      -4.80541      -2.01779    -0.0856597       1.71110     0.0969991     -0.133913      0.362104     -0.176862    -0.0175220     0.0272345     0.0130591   0.000998546    0.00128436   0.000313862  -5.45572e-05   9.03600e-06       0.00000       0.00000       0.00000       0.00000       0.00000       0.00000       0.00000       0.00000       0.00000       0.00000       0.00000       0.00000       0.00000       0.00000       5.12772       6.08229       6.40910       6.23839       5.40955       4.79314       3.61235       2.62176       2.06020       1.22494      0.799331      0.493727      0.254618      0.140663     0.0648301     0.0283077     0.0104849    0.00446756    0.00141378   0.000336040   7.72466e-05   1.22050e-05       0.00000       0.00000       0.00000       0.00000       0.00000       0.00000       0.00000       0.00000       0.00000       0.00000       0.00000       0.00000       0.00000       0.00000
  11  14 2616.8805    2.0955  1.0252  9.7360 -0.0073  0.0357   0.0575   0.0865    0.4483   0.0000   432.2810       1.93209       3.79339      -8.57854       10.0890       6.00507       2.53896       1.21550       1.13281      0.433346     -0.651016    -0.0215474      0.144122      0.147386     -0.109824    0.00636024     0.0155970   -0.00258691   0.000276004  -0.000216132  -2.14005e-05   7.44339e-07       0.00000       0.00000       0.00000       0.00000       0.00000       0.00000       0.00000       0.00000       0.00000       0.00000       0.00000       0.00000       0.00000       0.00000       5.01246       6.60114       6.37509       5.83557       5.38034       4.53235       3.91305       2.67340       2.11806       1.19611      0.812905      0.428593      0.245207      0.126080     0.0567668     0.0269498     0.0102546    0.00390300    0.00136616   0.000310732   8.64825e-05   1.23659e-05       0.00000       0.00000       0.00000       0.00000       0.00000       0.00000       0.00000       0.00000       0.00000       0.00000       0.00000       0.00000       0.00000       0.00000
  11  15 2756.0959    2.7030  0.9802  9.9169  0.0026  0.0388   0.0740   0.0772    0.4351   0.0000   435.2971       2.28324       16.4467     -0.938317      -5.68312     0.0642136       1.75071     -0.793519       2.51363     -0.644299      0.912344      0.614501     -0.256677     -0.145312      0.135743    0.00478248    -0.0154016    0.00315576  -0.000652703   0.000157542  -4.56072e-05  -7.05241e-06       0.00000       0.00000       0.00000       0.00000       0.00000       0.00000       0.00000       0.00000       0.00000       0.00000       0.00000       0.00000       0.00000       0.00000       5.52624       5.91993       7.36001       5.99741       5.61637       5.36457       3.62616       2.86710       2.26698       1.20817      0.901636      0.597674      0.227299      0.141900     0.0818207     0.0290878     0.0105957    0.00519198    0.00167852   0.000390325   7.28143e-05   9.63221e-06       0.00000       0.00000       0.00000       0.00000       0.00000       0.00000       0.00000       0.00000       0.00000       0.00000       0.00000       0.00000       0.00000       0.00000
  11  16 2895.2858    3.3668  0.8855 11.0319 -0.0072  0.0324   0.0998   0.0793    0.3181   0.0000   440.9719       10.0649     -0.411755      -5.67081      -4.08340      -2.65583      -1.91604      -4.47219      -2.22189      -1.17910      0.838966     0.0624483     -0.393161     0.0315254      0.107649    -0.0376794    -0.0226009   -0.00652784   0.000161853   0.000182085  -3.86058e-05  -1.18893e-05       0.00000       0.00000       0.00000       0.00000       0.00000       0.00000       0.00000       0.00000       0.00000       0.00000       0.00000       0.00000       0.00000       0.00000       4.83511       5.60975       6.18498       5.71430       4.90544       4.26499       3.33055       2.40530       1.61516       1.12045      0.740975      0.433217      0.209282      0.109490     0.0587136     0.0252715    0.00996421    0.00373326    0.00112489   0.000300552   6.29046e-05   9.34831e-06       0.00000       0.00000       0.00000       0.00000       0.00000       0.00000       0.00000       0.00000       0.00000       0.00000       0.00000       0.00000       0.00000       0.00000
  11  17 3034.4517    3.9306  0.9734 10.3744 -0.0007  0.0368   0.1047   0.0806    0.6384   0.0000   434.5832       3.01988       2.93407      -2.39772      -4.41510       3.82458      -3.53614      -1.03474       1.92566     -0.176839      0.504561    -0.0350571      0.223112     -0.117787    -0.0683123     0.0205941    0.00113056  -0.000445393  -0.000877835  -0.000227788   5.12611e-05   6.84317e-06       0.00000       0.00000       0.00000       0.00000       0.00000       0.00000       0.00000       0.00000       0.00000       0.00000       0.00000       0.00000       0.00000       0.00000       5.47815       6.80017       6.49196       5.54759       4.99257       5.08278       3.97690       3.32156       2.22553       1.36804      0.771646      0.477422      0.210109      0.124962     0.0577415     0.0252587    0.00888495    0.00418221    0.00127288   0.000374238   6.89280e-05   1.22520e-05       0.00000       0.00000       0.00000       0.00000       0.00000       0.00000       0.00000       0.00000       0.00000       0.00000       0.00000       0.00000       0.00000       0.00000
  11  18 3173.3572    4.1622  1.0835 11.1006 -0.0073  0.0354   0.1139   0.0922    0.5064   0.0000   443.6441       7.33191       14.8028      -12.4753      -2.16217       6.67900       1.43681     -0.699642     -0.785780       1.46839       1.03566     0.0183272      0.231479    -0.0877997      0.158145     0.0407365    -0.0155350    0.00188738  -0.000355135   0.000387062  -4.48273e-05   9.46826e-06       0.00000       0.00000       0.00000       0.00000       0.00000       0.00000       0.00000       0.00000       0.00000       0.00000       0.00000       0.00000       0.00000       0.00000       5.32190       6.72114       6.81221       6.62867       5.31045       4.84220       3.78262       2.60793       1.95718       1.25982      0.761598      0.413053      0.254279      0.120992     0.0552762     0.0259074     0.0115150    0.00393777    0.00125319   0.000309003   7.04662e-05   1.22972e-05       0.00000       0.00000       0.00000       0.00000       0.00000       0.00000       0.00000       0.00000       0.00000       0.00000       0.00000       0.00000       0.00000       0.00000
  11  19 3312.2856    3.3869  1.6877 10.3809 -0.0024  0.0436   0.0724   0.1101    0.3570   0.0000   437.0281     0.0567443      -17.9414      -13.0789      0.403818     -0.646645       3.08662       1.18822      -2.12502      0.247020     -0.968217      0.177312     0.0641675     -0.309888    -0.0640798     0.0301119    -0.0166379     0.0100969    0.00205583  -0.000202406  -0.000131578  -3.52224e-06       0.00000       0.00000       0.00000       0.00000       0.00000       0.00000       0.00000       0.00000       0.00000       0.00000       0.00000       0.00000       0.00000       0.00000       6.35440       7.56899       7.63429       7.30316       6.56449       5.60722       4.52130       3.36115       2.40450       1.54948      0.980672      0.546245      0.312755      0.156246     0.0736806     0.0323853     0.0133566    0.00459657    0.00154310   0.000402655   9.02668e-05   1.36701e-05       0.00000       0.00000       0.00000       0.00000       0.00000       0.00000       0.00000       0.00000       0.00000       0.00000       0.00000       0.00000       0.00000       0.00000
  11  20 3451.5101    2.9584  2.3933 10.1984 -0.0009  0.0531   0.0524   0.1265    0.2065   0.0000   430.6494      -13.8490       13.1119       7.74999      -5.35168      0.464482       8.36705      -4.50808       1.20724     -0.687204      0.859633     -0.277654      0.580272     0.0267616     0.0149956    -0.0190606     0.0156064    0.00131180    0.00136015   0.000140841  -1.32064e-05   6.28290e-07       0.00000       0.00000       0.00000       0.00000       0.00000       0.00000       0.00000       0.00000       0.00000       0.00000       0.00000       0.00000       0.00000       0.00000       7.90244       9.84148       9.99530       9.39565       8.42928       7.14825       5.43016       3.84620       2.83914       1.86873       1.15826      0.683973      0.376109      0.185141     0.0875163     0.0368929     0.0156411    0.00582530    0.00187110   0.000492793   0.000111797   1.71252e-05       0.00000       0.00000       0.00000       0.00000       0.00000       0.00000       0.00000       0.00000       0.00000       0.00000       0.00000       0.00000       0.00000       0.00000
  11  21 3590.9644    2.5483  3.6102  9.6229 -0.0011  0.0676   0.0370   0.1564    0.1723   0.0000   438.7846      -13.3248       11.0978      -5.18132      -8.79996       4.22520       6.29543      -3.27177      -1.13627      -2.14789      -1.95274      0.189498     -0.141857      0.208566    -0.0685250     0.0253336   0.000915661   -0.00417112   -0.00265586   0.000104805   0.000273391  -1.47222e-05       0.00000       0.00000       0.00000       0.00000       0.00000       0.00000       0.00000       0.00000       0.00000       0.00000       0.00000       0.00000       0.00000       0.00000       9.43346       12.1905       12.2038       11.9444       10.5003       8.54818       6.76189       4.99264       3.40961       2.35320       1.44350      0.853081      0.470802      0.241907      0.114376     0.0513369     0.0206306    0.00738350    0.00232243   0.000672440   0.000150771   2.37160e-05       0.00000       0.00000       0.00000       0.00000       0.00000       0.00000       0.00000       0.00000       0.00000       0.00000       0.00000       0.00000       0.00000       0.00000
  11  22 3730.8052    2.1136  5.0942  9.3141 -0.0022  0.0819   0.0270   0.2057    0.1437   0.0000   447.0788       21.2459      -1.10439       8.43408      -4.91313      -3.10628      -5.59663      -14.4524       1.92752      0.296774       2.69877       3.58600    0.00142346    -0.0597480      0.209283     0.0149147     0.0326658   -0.00378428  -0.000272476   -0.00209475   0.000217860   3.36486e-05       0.00000       0.00000       0.00000       0.00000       0.00000       0.00000       0.00000       0.00000       0.00000       0.00000       0.00000       0.00000       0.00000       0.00000       11.4970       14.9777       14.5571       14.0676       12.6715       10.8722       8.21226       6.02331       4.37506       2.81108       1.90363       1.05629      0.592965      0.282922      0.143959     0.0584952     0.0252355    0.00868530    0.00312523   0.000797088   0.000184611   2.94749e-05       0.00000       0.00000       0.00000       0.00000       0.00000       0.00000       0.00000       0.00000       0.00000       0.00000       0.00000       0.00000       0.00000       0.00000
  11  23 3870.5706    1.7167  6.7260  9.2202 -0.0024  0.0979   0.0197   0.2623    0.1094   0.0000   442.9277       15.1376       36.5772       13.3451      0.897189       4.87623       4.77347      -3.60654       3.28879       5.27714     -0.806933      -2.83187      0.560206      0.236360      0.183363     0.0506980     0.0436107    -0.0121738   0.000710164   0.000570020  -0.000432868  -3.53192e-05       0.00000       0.00000       0.00000       0.00000       0.00000       0.00000       0.00000       0.00000       0.00000       0.00000       0.00000       0.00000       0.00000       0.00000       13.7177       17.6786       17.8712       17.4761       15.2756       12.6336       9.76769       7.33570       5.09604       3.36404       2.18891       1.24721      0.710693      0.354192      0.176480     0.0756926     0.0312205     0.0107675    0.00366770   0.000991497   0.000221518   3.44006e-05       0.00000       0.00000       0.00000       0.00000       0.00000       0.00000       0.00000       0.00000       0.00000       0.00000       0.00000       0.00000       0.00000       0.00000
  11  24 4010.6627    1.4441  7.9958  8.8768 -0.0011  0.1131   0.0158   0.2938    0.1088   0.0000   442.3395      -1.54415      0.249443       18.0003      0.233094      -8.63108       4.39562       10.4461      -13.2665       3.32089       6.23913      -1.12193      0.519272     -0.460759     0.0417636   0.000588684    -0.0372666    -0.0236065   0.000550596  -0.000589799   0.000486936   5.59551e-05       0.00000       0.00000       0.00000       0.00000       0.00000       0.00000       0.00000       0.00000       0.00000       0.00000       0.00000       0.00000       0.00000       0.00000       15.9259       19.7759       20.3718       19.1560       17.2295       14.5833       11.6149       8.74268       6.22340       3.94430       2.56438       1.48731      0.800749      0.411099      0.209265     0.0870467     0.0356130     0.0129889    0.00431357    0.00113952   0.000256017   3.79837e-05       0.00000       0.00000       0.00000       0.00000       0.00000       0.00000       0.00000       0.00000       0.00000       0.00000       0.00000       0.00000       0.00000       0.00000
  11  25 4151.1302    1.2461 10.4175  8.8424 -0.0005  0.1377   0.0124   0.3738    0.0840   0.0000   390.1876      -8.59510      -63.0213      0.711003       41.5582       5.21197      -19.4987       2.84756       4.87983      -10.2244     -0.282068      -2.86373       2.36090      0.325707     -0.166858     -0.178611     0.0257212    0.00233719    0.00237084    0.00238551   0.000168435   4.38310e-05       0.00000       0.00000       0.00000       0.00000       0.00000       0.00000       0.00000       0.00000       0.00000       0.00000       0.00000       0.00000       0.00000       0.00000       19.1347       24.2606       25.0929       23.8761       21.3201       17.6884       14.1973       10.4516       7.38612       4.89004       3.14515       1.84589       1.00253      0.519773      0.257018      0.112170     0.0453200     0.0164902    0.00533200    0.00144378   0.000321435   4.75287e-05       0.00000       0.00000       0.00000       0.00000       0.00000       0.00000       0.00000       0.00000       0.00000       0.00000       0.00000       0.00000       0.00000       0.00000
  11  26 4291.7483    1.0338 12.0327  8.8280 -0.0023  0.1729   0.0104   0.4465    0.0720   0.0000   489.5749      -42.4893     0.0443919      -52.1017       58.1751       23.4865       2.53162      -41.1942       28.5613    -0.0848881     -0.387703       3.78380       2.16877      0.962015     -0.665003    -0.0878360     0.0107121    -0.0259400     0.0100340   -0.00191714   0.000463961  -8.71328e-06       0.00000       0.00000       0.00000       0.00000       0.00000       0.00000       0.00000       0.00000       0.00000       0.00000       0.00000       0.00000       0.00000       0.00000       22.9807       30.6742       30.4996       28.8788       27.0483       21.7623       18.2588       12.6937       9.61554       6.15249       4.08455       2.32583       1.29563      0.675775      0.310044      0.146248     0.0569754     0.0212028    0.00698496    0.00182193   0.000446677   6.23373e-05       0.00000       0.00000       0.00000       0.00000       0.00000       0.00000       0.00000       0.00000       0.00000       0.00000       0.00000       0.00000       0.00000       0.00000
  12  10 2093.5784    0.6549  0.7216  8.9556  0.0013  0.0407   0.0221   0.0708    0.1294   0.0000   440.8218      -11.4931       10.1727       5.70915      0.432755      -4.11230       1.77474      -2.12266      0.702261      0.397375      -1.19387     -0.294709      0.106413     -0.197381    -0.0228000    0.00230003    -0.0215250   -0.00800094  -0.000172865    0.00117808  -0.000270415   0.000159799  -1.84486e-06  -1.58907e-06       0.00000       0.00000       0.00000       0.00000       0.00000       0.00000       0.00000       0.00000       0.00000       0.00000       0.00000       0.00000       4.63521       5.65288       6.75452       5.29251       6.04443       4.27175       3.77904       3.28266       1.93091       1.64575      0.977186      0.521530      0.390912      0.199374      0.106747     0.0533618     0.0219394     0.0111235    0.00408988    0.00111459   0.000430076   0.000134341   2.38683e-05   2.62241e-06       0.00000       0.00000       0.00000       0.00000       0.00000       0.00000       0.00000       0.00000       0.00000       0.00000       0.00000       0.00000
  12  11 2235.7846    0.9835  0.7442  9.0339 -0.0079  0.0332   0.0312   0.0687    0.1824   0.0000   435.9948      -1.20147       13.8055      -7.21322      -3.82693      0.383555      0.228259       4.15376     -0.444620      0.533410      -1.07893      0.625730    -0.0771918      0.141041    0.00541189    -0.0630907    0.00834490   -0.00361180   -0.00248230  -0.000321518   0.000285072   3.20386e-05   5.68924e-06   3.12428e-06       0.00000       0.00000       0.00000       0.00000       0.00000       0.00000       0.00000       0.00000       0.00000       0.00000       0.00000       0.00000       3.76803       5.53099       5.17191       5.00412       5.00125       3.60527       3.38448       2.28886       1.84672       1.25935      0.760474      0.537914      0.292744      0.165661     0.0949395     0.0402778     0.0214045    0.00704081    0.00329102    0.00112487   0.000305839   9.07143e-05   2.25638e-05   2.94622e-06       0.00000       0.00000       0.00000       0.00000       0.00000       0.00000       0.00000       0.00000       0.00000       0.00000       0.00000       0.00000
  12  13 2515.3295    1.7155  0.9294 10.2027 -0.0042  0.0534   0.0512   0.0773    0.3233   0.0000   437.8650       9.72428      -9.18254      -1.22225       15.6348      -2.04907      -7.15905       9.03359      -1.86863      -8.69412       1.75465       1.01750      -1.72724      0.130708      0.304891     -0.230714    -0.0460298     0.0412149    -0.0116041  -0.000776857    0.00131381  -0.000555905   7.24435e-05  -5.91196e-06       0.00000       0.00000       0.00000       0.00000       0.00000       0.00000       0.00000       0.00000       0.00000       0.00000       0.00000       0.00000       5.86977       7.59709       8.05699       7.91967       7.83370       5.49639       4.80957       4.42648       2.36918       2.09542       1.41038      0.806980      0.580586      0.214744      0.152236     0.0854218     0.0330764     0.0154772    0.00564407    0.00131043   0.000596081   0.000170441   3.14835e-05   4.18432e-06       0.00000       0.00000       0.00000       0.00000       0.00000       0.00000       0.00000       0.00000       0.00000       0.00000       0.00000       0.00000
  12  14 2654.5541    2.1653  1.0183  9.6531 -0.0011  0.0354   0.0588   0.0838    0.5201   0.0000   443.9314      -5.17504       10.8127      0.356428      0.433226      -8.23575       4.42403      -1.03092      -2.94524      -2.39795      0.519662    -0.0166633     -0.160666      0.338021    0.00433522    -0.0167313    -0.0256279   -0.00692790   4.95907e-05   -0.00156141   9.39434e-05   0.000105510   1.01662e-05   2.57210e-06       0.00000       0.00000       0.00000       0.00000       0.00000       0.00000       0.00000       0.00000       0.00000       0.00000       0.00000       0.00000       4.35050       5.42874       5.71765       5.69631       5.02483       4.34940       3.60460       2.55242       2.01713       1.34726      0.871653      0.616038      0.328555      0.177310     0.0924539     0.0527572     0.0193291    0.00920851    0.00335707    0.00131076   0.000345844   9.08116e-05   2.05333e-05   2.93462e-06       0.00000       0.00000       0.00000       0.00000       0.00000       0.00000       0.00000       0.00000       0.00000       0.00000       0.00000       0.00000
  12  15 2794.4618    2.7960  0.8534 10.7888 -0.0076  0.0376   0.0864   0.0811    0.2942   0.0000   440.8121     -0.523081       15.7121       7.37497      -3.18401      -5.69476      -1.57162      0.944195     -0.352058     0.0205808     -0.628310     -0.397168     -0.311754      0.103013   -0.00392914     0.0113556   -0.00480503   -0.00317962  -0.000712056   0.000117724  -0.000223525   0.000174947  -2.07959e-06  -5.74466e-06       0.00000       0.00000       0.00000       0.00000       0.00000       0.00000       0.00000       0.00000       0.00000       0.00000       0.00000       0.00000       4.38790       5.27316       6.07275       5.91475       4.56308       4.77193       3.65993       2.92386       1.91313       1.53675       1.03874      0.547380      0.329523      0.239438     0.0904333     0.0437231     0.0243341     0.0125501    0.00378698    0.00141259   0.000412887   0.000103343   1.84641e-05   3.26830e-06       0.00000       0.00000       0.00000       0.00000       0.00000       0.00000       0.00000       0.00000       0.00000       0.00000       0.00000       0.00000
  12  16 2934.3415    3.5549  0.8516 11.4423 -0.0071  0.0429   0.1079   0.0746    0.2758   0.0000   436.4018      -6.59539       17.2937      -3.17175      0.278800      -7.33682      -2.92658      0.786637      -2.29872      0.381605     -0.192040     -0.580911    -0.0581262     -0.108520   -0.00446821     0.0522618    -0.0161201    0.00145703    0.00430307   -0.00225414   9.21929e-05  -5.19828e-05  -2.04338e-05   6.12915e-07       0.00000       0.00000       0.00000       0.00000       0.00000       0.00000       0.00000       0.00000       0.00000       0.00000       0.00000       0.00000       6.63118       7.03930       8.03451       8.97352       6.96320       4.95593       4.69490       3.74653       1.99915       1.26955       1.20590      0.805446      0.366104      0.154636      0.111294     0.0690273     0.0326853     0.0118119    0.00378846   0.000994780   0.000278091   7.00134e-05   1.52125e-05   2.47278e-06       0.00000       0.00000       0.00000       0.00000       0.00000       0.00000       0.00000       0.00000       0.00000       0.00000       0.00000       0.00000
  12  17 3073.7756    3.9929  0.9094 11.2205 -0.0066  0.0314   0.1145   0.0779    0.3641   0.0000   438.9238      -3.06351       7.21189       4.48105     -0.487221      -7.07123     -0.454722      0.205670      0.859309      0.409808     -0.291915     0.0984193     -0.294456     0.0262924      0.154188     0.0771554     0.0203658   -0.00340061    0.00419948  -0.000299158   0.000157837  -0.000132293   9.89738e-06   4.13765e-06       0.00000       0.00000       0.00000       0.00000       0.00000       0.00000       0.00000       0.00000       0.00000       0.00000       0.00000       0.00000       4.34156       5.14227       5.56266       4.98852       4.87526       4.29510       3.22120       2.34716       1.80568       1.22232      0.851708      0.535867      0.308742      0.161527     0.0827288     0.0409555     0.0168584    0.00720664    0.00280855    0.00103644   0.000324020   7.90860e-05   1.62737e-05   2.17707e-06       0.00000       0.00000       0.00000       0.00000       0.00000       0.00000       0.00000       0.00000       0.00000       0.00000       0.00000       0.00000
  12  18 3213.1638    3.7502  1.4045 10.9188  0.0013  0.0370   0.0820   0.0999    0.2941   0.0000   443.1122      -11.0812       12.4308       10.6174       3.97215       1.50221      -1.23136       1.88954      -2.16495      0.690445      0.191981      0.335446      0.100509    -0.0751194    -0.0421087    -0.0233712    -0.0140087    0.00940632   -0.00147164   0.000495114  -9.10823e-05   2.28279e-05  -1.81933e-05  -3.88408e-06       0.00000       0.00000       0.00000       0.00000       0.00000       0.00000       0.00000       0.00000       0.00000       0.00000       0.00000       0.00000       4.73745       6.02388       6.11972       6.21052       5.32455       4.69464       3.75087       2.92719       2.09560       1.38994      0.974508      0.596293      0.339223      0.189704     0.0976391     0.0496533     0.0226538    0.00955952    0.00341862    0.00121635   0.000379063   9.36616e-05   2.01110e-05   3.24221e-06       0.00000       0.00000       0.00000       0.00000       0.00000       0.00000       0.00000       0.00000       0.00000       0.00000       0.00000       0.00000
  12  19 3352.6271    3.4237  1.8113 10.7899 -0.0019  0.0440   0.0673   0.1094    0.2177   0.0000   445.9219    -0.0390805       11.3056       1.66700       5.41935       2.08227       1.13643      -3.81667     -0.781615     -0.773510      0.227901      0.864957      0.220119    -0.0854211    0.00409266    -0.0561825  -0.000960119    0.00227067     0.0103340    0.00169424  -0.000626158  -7.25727e-05   2.74648e-05  -1.52328e-06       0.00000       0.00000       0.00000       0.00000       0.00000       0.00000       0.00000       0.00000       0.00000       0.00000       0.00000       0.00000       5.83284       6.96605       7.20647       6.96826       6.60964       5.66559       4.44556       3.32121       2.46073       1.74461       1.15232      0.750997      0.419363      0.240723      0.119706     0.0567502     0.0260952     0.0105736    0.00406091    0.00148010   0.000426221   0.000113361   2.33932e-05   3.35329e-06       0.00000       0.00000       0.00000       0.00000       0.00000       0.00000       0.00000       0.00000       0.00000       0.00000       0.00000       0.00000
  12  20 3492.2645    2.8637  2.4981 10.2859 -0.0031  0.0512   0.0490   0.1308    0.1718   0.0000   428.1167       5.14480       25.2982      -5.10885      -1.19646      -4.81842      0.603456    -0.0325516      -4.56576      -2.22741       2.45842     -0.476116     -0.593212      0.398230     0.0109754     0.0182133    -0.0248552    -0.0107811    0.00353340   0.000571268  -0.000457059  -0.000141612  -1.61615e-05   4.11242e-06       0.00000       0.00000       0.00000       0.00000       0.00000       0.00000       0.00000       0.00000       0.00000       0.00000       0.00000       0.00000       6.57934       8.40838       8.73419       8.33425       7.63988       6.38788       5.20096       3.97891       2.97899       1.97393       1.30863      0.792070      0.481632      0.256072      0.139876     0.0672669     0.0303054     0.0123598    0.00496775    0.00166391   0.000531291   0.000135914   2.97878e-05   4.22132e-06       0.00000       0.00000       0.00000       0.00000       0.00000       0.00000       0.00000       0.00000       0.00000       0.00000       0.00000       0.00000
  12  21 3632.3141    2.3182  3.7761  9.7743 -0.0048  0.0651   0.0319   0.1604    0.1280   0.0000   432.4836      -7.26463      -13.4140      -5.93726       7.26954    -0.0783354      -4.17542       16.3820       2.58921      0.408196      -1.29444       2.51356     -0.439605     -0.282493     -0.242006      0.105615    -0.0174525    0.00122720    0.00540672    0.00398806   -0.00186626   3.70563e-05   8.35405e-05   7.61631e-06       0.00000       0.00000       0.00000       0.00000       0.00000       0.00000       0.00000       0.00000       0.00000       0.00000       0.00000       0.00000       8.44799       10.9168       11.0220       10.5468       9.75909       8.33845       6.73310       5.14862       3.79739       2.56317       1.73033       1.04691      0.619952      0.339299      0.175151     0.0832564     0.0381997     0.0158632    0.00614504    0.00214959   0.000686581   0.000172459   3.80881e-05   5.45704e-06       0.00000       0.00000       0.00000       0.00000       0.00000       0.00000       0.00000       0.00000       0.00000       0.00000       0.00000       0.00000
  12  22 3772.4619    1.9932  5.4825  9.5333  0.0024  0.0836   0.0240   0.2161    0.1055   0.0000   435.3274       5.80635       22.2002     -0.667829      -9.01886       16.7536       10.2144       6.93941      0.986401       1.72983     -0.935654     -0.821901      -1.22625      0.557157      0.109750     -0.197233    -0.0621397     0.0358533     0.0160300   -0.00186337  -0.000477237  -0.000179463   2.25388e-06  -6.47697e-07       0.00000       0.00000       0.00000       0.00000       0.00000       0.00000       0.00000       0.00000       0.00000       0.00000       0.00000       0.00000       10.9342       14.2640       14.6615       14.2824       12.7869       10.6796       8.61053       6.32110       4.68458       3.20832       2.10334       1.33909      0.763545      0.428362      0.226180      0.103184     0.0513523     0.0196484    0.00799495    0.00277752   0.000829156   0.000218149   4.78732e-05   6.93082e-06       0.00000       0.00000       0.00000       0.00000       0.00000       0.00000       0.00000       0.00000       0.00000       0.00000       0.00000       0.00000
  12  23 3912.8657    1.6356  7.0016  9.2749  0.0015  0.0979   0.0183   0.2558    0.1011   0.0000   450.6848       4.59768       33.8900      0.244787       6.43574       8.03529       10.1067      -7.25601     -0.997034      -3.79344      -4.74524      0.740109      0.940762     -0.812441     -0.765437     0.0480829      0.118844     0.0202673    -0.0112440    0.00108448    0.00205014   8.48043e-05  -5.96534e-05  -1.26132e-05       0.00000       0.00000       0.00000       0.00000       0.00000       0.00000       0.00000       0.00000       0.00000       0.00000       0.00000       0.00000       12.7714       16.0002       16.1494       16.3922       14.5665       12.3332       10.3130       7.73124       5.69004       3.86602       2.67162       1.60549      0.967630      0.516204      0.270679      0.136821     0.0592278     0.0260443    0.00962283    0.00320573    0.00102105   0.000253626   5.71999e-05   8.35851e-06       0.00000       0.00000       0.00000       0.00000       0.00000       0.00000       0.00000       0.00000       0.00000       0.00000       0.00000       0.00000
  12  24 4053.2879    1.3620  9.6042  8.8616  0.0014  0.1222   0.0134   0.3322    0.0963   0.0000   440.4599       2.14357       35.5482      -26.1602       38.7301      -7.40668      -14.8953      -25.5312    -0.0474660       1.38145      -1.86891     -0.205552      0.333792      0.714333     -0.570231      0.130017     0.0148096    -0.0401836    -0.0112475    0.00487294    0.00352393   0.000393981  -0.000118943  -6.72613e-06       0.00000       0.00000       0.00000       0.00000       0.00000       0.00000       0.00000       0.00000       0.00000       0.00000       0.00000       0.00000       16.5695       20.4697       20.9555       20.2896       18.2163       15.6161       13.1834       10.1206       7.33577       4.95023       3.36972       2.02072       1.19045      0.643934      0.336408      0.170094     0.0753759     0.0324359     0.0119922    0.00406510    0.00127181   0.000316905   6.89212e-05   9.76886e-06       0.00000       0.00000       0.00000       0.00000       0.00000       0.00000       0.00000       0.00000       0.00000       0.00000       0.00000       0.00000
  12  27 4475.9737    0.7996 16.3099  8.9412 -0.0017  0.2331   0.0075   0.6363    0.0514   0.0000   463.5962      -25.1610       41.9935      -71.2617       31.4224       26.4948       17.2120      -13.9427       12.3742       4.32569      -2.36946      -2.12456       2.98765      -1.97675     -0.146065      0.482288      0.259780      0.145196    -0.0248940   -0.00117357    0.00316462   0.000132571  -0.000112292  -6.81974e-06       0.00000       0.00000       0.00000       0.00000       0.00000       0.00000       0.00000       0.00000       0.00000       0.00000       0.00000       0.00000       29.2380       37.6002       39.2814       37.0120       34.5037       29.8718       24.3953       18.7533       14.1262       9.49552       6.61982       4.01096       2.44163       1.33016      0.725762      0.342286      0.165414     0.0657295     0.0262495    0.00880693    0.00280850   0.000681515   0.000144066   1.97161e-05       0.00000       0.00000       0.00000       0.00000       0.00000       0.00000       0.00000       0.00000       0.00000       0.00000       0.00000       0.00000
  12  28 4617.6602    0.6993 19.2550  8.7622 -0.0013  0.2868   0.0060   0.7497    0.0459   0.0000   413.4924      -64.5975      -15.9256       30.7454       4.83246      -4.07345       8.96570      0.188278      -10.3950      -21.1863       18.4691       3.60085      -2.23518      -2.77908     -0.325824      0.599306     -0.207323     0.0131207    -0.0403130    0.00758772    0.00332262   0.000324060  -2.03886e-05  -3.19044e-05       0.00000       0.00000       0.00000       0.00000       0.00000       0.00000       0.00000       0.00000       0.00000       0.00000       0.00000       0.00000       35.6497       46.7706       47.6213       46.8859       42.3780       36.5302       30.5867       22.4663       17.6555       11.5031       8.37818       4.88951       3.08151       1.67949      0.886754      0.443330      0.198736     0.0861913     0.0324719     0.0109383    0.00352280   0.000802851   0.000184146   2.54573e-05       0.00000       0.00000       0.00000       0.00000       0.00000       0.00000       0.00000       0.00000       0.00000       0.00000       0.00000       0.00000
  13  10 2128.4405    0.7248  0.7546  8.6904 -0.0012  0.0376   0.0219   0.0709    0.1594   0.0000   436.5761      -9.18984       18.2623       12.7996      0.538936      -2.97011       1.96309      0.358693      -2.56806      -3.61747     -0.592247     -0.223000     -0.938467     -0.231393     -0.115933    -0.0299571   -0.00936984   9.88698e-05   -0.00828876   -0.00114559   8.12993e-05  -0.000170778  -0.000128871   4.42981e-06  -4.98085e-06  -7.57103e-09       0.00000       0.00000       0.00000       0.00000       0.00000       0.00000       0.00000       0.00000       0.00000       0.00000       4.52047       5.46351       4.99065       5.66362       5.29591       4.53274       3.77686       2.77534       2.36852       1.54670       1.18919      0.742233      0.505665      0.285328      0.152635     0.0888072     0.0368001     0.0197706    0.00644205    0.00326917   0.000948146   0.000338913   0.000105676   2.05100e-05   5.38618e-06   7.60231e-07       0.00000       0.00000       0.00000       0.00000       0.00000       0.00000       0.00000       0.00000       0.00000       0.00000
  13  11 2271.1007    1.0176  0.9305  8.8570 -0.0005  0.0328   0.0269   0.0758    0.2226   0.0000   436.4183      -6.18694       11.6636       2.69515      -2.64448     0.0649759      -1.11127      -1.06384      0.838608     -0.482170      -1.35387     -0.296314      0.679130     0.0789990    -0.0633197    -0.0457132    -0.0141584   0.000768191  -6.15642e-05  -0.000147351  -0.000149251   0.000189868  -6.52411e-05   1.60748e-05  -3.39336e-07  -6.54279e-07       0.00000       0.00000       0.00000       0.00000       0.00000       0.00000       0.00000       0.00000       0.00000       0.00000       4.51760       5.56576       5.77446       5.70259       5.32401       4.55448       3.48658       2.57058       1.87690       1.39814      0.939320      0.641137      0.395985      0.228868      0.124978     0.0646171     0.0302275     0.0139332    0.00563840    0.00232889   0.000860951   0.000279504   7.70060e-05   1.99783e-05   3.74651e-06   5.53644e-07       0.00000       0.00000       0.00000       0.00000       0.00000       0.00000       0.00000       0.00000       0.00000       0.00000
  13  12 2411.8294    1.4123  0.9197  9.8033 -0.0088  0.0395   0.0413   0.0758    0.2185   0.0000   434.1309      -5.72006       10.3856      -1.86752       8.18794      -3.20418      -5.90355      -2.07682      -2.21194       1.01337      0.875995     -0.183854      0.628899    -0.0980289    -0.0349853      0.130129     0.0763110   -0.00188210   -0.00531212    0.00306708    0.00192830  -7.59354e-05  -7.79098e-05   2.43618e-05  -1.57631e-06   6.56706e-07       0.00000       0.00000       0.00000       0.00000       0.00000       0.00000       0.00000       0.00000       0.00000       0.00000       5.42776       7.59113       8.00480       8.05421       6.70036       5.68293       4.26750       3.22854       2.42661       1.52352       1.09398      0.627710      0.453141      0.216742      0.158978     0.0647482     0.0440164     0.0150126    0.00850806    0.00235427    0.00127181   0.000313354   0.000119400   2.39067e-05   5.39688e-06   8.69035e-07       0.00000       0.00000       0.00000       0.00000       0.00000       0.00000       0.00000       0.00000       0.00000       0.00000
  13  13 2551.6979    1.8663  0.9797  9.8440 -0.0016  0.0323   0.0493   0.0812    0.3112   0.0000   433.1328     -0.884165       11.3401       1.32970       4.06353     -0.903491      0.375769       1.30121     -0.655161       1.62180      0.643635      0.393515     -0.149111      0.238078     0.0237586      0.142180     0.0123829   -0.00365236    0.00457496    0.00120180   -0.00111191   2.71462e-05   0.000115780  -4.51017e-05  -1.81095e-06   5.25111e-07       0.00000       0.00000       0.00000       0.00000       0.00000       0.00000       0.00000       0.00000       0.00000       0.00000       3.78468       4.73943       5.10097       4.70745       4.66441       3.97056       3.21994       2.48227       1.94225       1.36368      0.912840      0.623309      0.362386      0.220314      0.130713     0.0629765     0.0308306     0.0153358    0.00614984    0.00235940   0.000952716   0.000318110   8.99787e-05   2.32514e-05   4.66141e-06   6.02564e-07       0.00000       0.00000       0.00000       0.00000       0.00000       0.00000       0.00000       0.00000       0.00000       0.00000
  13  14 2691.6187    2.4266  1.0793  9.6110 -0.0031  0.0352   0.0614   0.0839    0.6216   0.0000   434.8803      -2.67003       18.3634      -1.14324      -3.36163     0.0781856       2.32451      -1.51066       1.07962      0.866471     -0.105390    -0.0562163      0.321021      0.209996      0.118366     0.0291735    -0.0411290   -0.00191584    -0.0120846   -0.00166631   0.000460814   0.000626296   0.000123651  -3.41810e-05  -3.68472e-06   1.24676e-07       0.00000       0.00000       0.00000       0.00000       0.00000       0.00000       0.00000       0.00000       0.00000       0.00000       4.36863       5.10824       5.24750       5.53680       5.01859       4.57044       3.45447       2.79318       2.21149       1.56629       1.08315      0.663150      0.413587      0.264426      0.158758     0.0728408     0.0348759     0.0170643    0.00705265    0.00263675    0.00104371   0.000342833   9.99537e-05   2.27688e-05   4.47966e-06   7.01301e-07       0.00000       0.00000       0.00000       0.00000       0.00000       0.00000       0.00000       0.00000       0.00000       0.00000
  13  15 2832.1544    3.1660  0.8034 10.1251 -0.0032  0.0313   0.0917   0.0658    0.7372   0.0000   435.0003      0.528038       8.83325       6.55562       1.21426      -4.22716      -2.27960       1.69955      0.774694     -0.161132     -0.389437       1.05033     -0.215836    -0.0736020     -0.111351     0.0573306    0.00790190     0.0117067   -0.00466473    0.00220247  -0.000402851  -9.55130e-05   0.000172464  -2.79364e-05  -5.66739e-06   2.39947e-07       0.00000       0.00000       0.00000       0.00000       0.00000       0.00000       0.00000       0.00000       0.00000       0.00000       3.59030       4.75594       5.00305       5.09382       4.52857       3.68983       3.16561       2.51153       1.80382       1.17582      0.913720      0.564644      0.380149      0.185125      0.118315     0.0587047     0.0322321     0.0152451    0.00638781    0.00242553   0.000938792   0.000261099   9.84296e-05   2.11693e-05   4.86844e-06   6.54243e-07       0.00000       0.00000       0.00000       0.00000       0.00000       0.00000       0.00000       0.00000       0.00000       0.00000
  13  16 2972.5047    3.6960  0.9217 10.7800  0.0006  0.0315   0.0985   0.0721    0.4325   0.0000   442.5420       9.57733       18.9430       1.91670      -8.30059      -4.91712      0.843765     -0.687211      -1.27361     -0.790793      -1.67419     0.0240682     -0.377374      0.313016     0.0379714    -0.0465645    -0.0295335    -0.0200971   0.000612344    0.00123443  -0.000987243   0.000121970   0.000171949  -2.42978e-05  -1.72683e-06   4.76784e-07       0.00000       0.00000       0.00000       0.00000       0.00000       0.00000       0.00000       0.00000       0.00000       0.00000       3.88741       5.09528       4.75082       4.82887       4.50915       4.04241       3.26446       2.68119       1.99820       1.37813      0.983473      0.618426      0.382681      0.220953      0.118309     0.0653558     0.0279063     0.0156175    0.00528895    0.00246024   0.000801964   0.000280909   8.69029e-05   2.13123e-05   4.51374e-06   6.95818e-07       0.00000       0.00000       0.00000       0.00000       0.00000       0.00000       0.00000       0.00000       0.00000       0.00000
  13  17 3112.4347    3.8728  1.0374 10.6295 -0.0040  0.0333   0.0961   0.0767    0.5345   0.0000   433.6716       3.40503       15.2127     -0.542386       6.56748      -1.75884      -6.92302      -2.21668      -1.78979     -0.251668      0.847580     -0.970451    -0.0505859      0.161396    -0.0462321     0.0541048    0.00307455     0.0188419   -0.00185549    0.00103955  -0.000546604   3.73539e-05   2.17317e-05  -1.09079e-05   1.47555e-06   6.13972e-07       0.00000       0.00000       0.00000       0.00000       0.00000       0.00000       0.00000       0.00000       0.00000       0.00000       4.35264       5.20318       5.55524       5.69368       4.86046       4.16907       3.89078       2.61687       2.02320       1.39464       1.06943      0.620027      0.392917      0.236371      0.129832     0.0641091     0.0297780     0.0158608    0.00688348    0.00280923   0.000924239   0.000295711   8.72191e-05   1.81498e-05   4.63199e-06   6.06426e-07       0.00000       0.00000       0.00000       0.00000       0.00000       0.00000       0.00000       0.00000       0.00000       0.00000
  13  18 3252.2578    3.6818  1.3896 10.5420 -0.0036  0.0424   0.0839   0.0953    0.3731   0.0000   439.7758      -7.64473       6.21791       9.49257       3.74883      -8.44858      -9.66721      -2.76024      0.692927      0.518812      0.282400     -0.541815    -0.0437753     -0.453720      0.316325      0.184609     0.0175263     0.0212313    0.00808952   -0.00649153   0.000698761   4.71031e-05  -5.87822e-05  -4.46235e-06  -2.00876e-06   4.66939e-07       0.00000       0.00000       0.00000       0.00000       0.00000       0.00000       0.00000       0.00000       0.00000       0.00000       4.80532       6.38998       7.16037       5.75771       6.48691       4.74324       4.76808       3.49265       2.68141       1.94954       1.24486      0.850487      0.452657      0.329541      0.145635     0.0878022     0.0463933     0.0146878    0.00992682    0.00345983    0.00119997   0.000487664   0.000122015   3.57847e-05   7.75817e-06   7.83493e-07       0.00000       0.00000       0.00000       0.00000       0.00000       0.00000       0.00000       0.00000       0.00000       0.00000
  13  19 3392.3051    3.2002  2.0680 10.5926 -0.0041  0.0455   0.0571   0.1108    0.1836   0.0000   431.7477      -18.3018       18.3504       8.38785      -5.36447       6.15704       10.2036      -4.22518       1.69208      -1.99657      0.714036     -0.745067     -0.114534    -0.0808188      0.152965    0.00408326     0.0599890    -0.0118750    0.00824758    0.00341756   -0.00128000  -0.000176503   0.000185783  -6.67399e-06  -4.85841e-06  -6.86087e-07       0.00000       0.00000       0.00000       0.00000       0.00000       0.00000       0.00000       0.00000       0.00000       0.00000       5.76168       6.95459       7.21146       7.26379       6.69733       5.55225       4.75947       3.77994       2.93136       2.00557       1.37073      0.861246      0.541823      0.314892      0.184212     0.0955729     0.0470821     0.0222533    0.00915316    0.00356249    0.00129028   0.000409911   0.000123272   2.92389e-05   6.39749e-06   8.56240e-07       0.00000       0.00000       0.00000       0.00000       0.00000       0.00000       0.00000       0.00000       0.00000       0.00000
  13  20 3532.5192    2.6552  3.2494 10.0938 -0.0010  0.0587   0.0383   0.1415    0.1292   0.0000   438.8168     0.0706669       1.05535      -8.98460      -12.6866      0.538034      0.284702     -0.780499       1.64698      -4.06395     -0.475490      0.719585     0.0878817      0.336549      0.349552    -0.0706863    -0.0128155    -0.0113765   -0.00531209   -0.00612864   0.000185830   0.000403606   0.000212985   1.14816e-05   9.29827e-06   4.54266e-07       0.00000       0.00000       0.00000       0.00000       0.00000       0.00000       0.00000       0.00000       0.00000       0.00000       7.48387       9.22086       9.40790       9.36146       8.59230       7.70632       6.27431       4.70853       3.62209       2.51293       1.80042       1.17034      0.746706      0.410201      0.217249      0.120580     0.0571793     0.0262602     0.0106785    0.00462548    0.00161235   0.000542201   0.000161241   3.70907e-05   8.08515e-06   1.14068e-06       0.00000       0.00000       0.00000       0.00000       0.00000       0.00000       0.00000       0.00000       0.00000       0.00000
  13  21 3672.9611    2.2101  4.2481  9.9835 -0.0019  0.0684   0.0288   0.1739    0.0997   0.0000   443.9265      -16.3615       18.8083       2.45559       16.6258      -9.08845       4.46323      -2.90034     -0.403797      -2.47205      -1.52117      0.768870      0.274187      0.930920     -0.164283    -0.0822011    -0.0921215     0.0148019     0.0221662   0.000128442   0.000347643   0.000431425   7.09817e-05   1.78380e-05  -1.10681e-05   5.90005e-07       0.00000       0.00000       0.00000       0.00000       0.00000       0.00000       0.00000       0.00000       0.00000       0.00000       8.45993       10.9027       11.1312       11.1376       10.1529       8.61237       7.17314       5.60802       4.25661       3.00422       2.03138       1.28943      0.800763      0.471688      0.270256      0.137856     0.0668274     0.0324170     0.0133023    0.00537485    0.00195635   0.000633280   0.000190153   4.78437e-05   1.00152e-05   1.40229e-06       0.00000       0.00000       0.00000       0.00000       0.00000       0.00000       0.00000       0.00000       0.00000       0.00000
  13  22 3813.5876    1.8482  6.1360  9.4067 -0.0022  0.0904   0.0204   0.2180    0.0976   0.0000   423.5662       9.50871       31.8773      -6.76189       6.49204      -7.54356       10.5283      0.361285       5.09621      0.999654      -2.97529      -2.93578      0.650961     -0.855060      0.123575     -0.200153    -0.0926978    0.00136448    -0.0290474    -0.0107429   -0.00138151   0.000720603   0.000288023  -6.97487e-05   9.70237e-06   8.66021e-07       0.00000       0.00000       0.00000       0.00000       0.00000       0.00000       0.00000       0.00000       0.00000       0.00000       10.3108       13.5875       13.8291       14.0011       13.0794       10.7110       9.31198       7.20332       5.50344       3.71127       2.74570       1.71678       1.12816      0.612964      0.355298      0.186985     0.0970702     0.0436740     0.0191328    0.00737916    0.00273026   0.000854525   0.000276256   6.46347e-05   1.45186e-05   1.93154e-06       0.00000       0.00000       0.00000       0.00000       0.00000       0.00000       0.00000       0.00000       0.00000       0.00000
  13  23 3953.9389    1.5595  7.7181  9.3254 -0.0006  0.1039   0.0163   0.2767    0.0808   0.0000   457.4468       31.0298      -5.23817       6.56740       24.8300      -1.27032      -19.6161      -12.3764       10.1557       5.96826      -5.90644       3.15249      0.721420     -0.100671      -1.10897     -0.621748      0.180453     0.0307823    -0.0273777    0.00131791   -0.00231203   -0.00106735  -7.74678e-05  -0.000134007  -3.82136e-05  -2.30424e-06       0.00000       0.00000       0.00000       0.00000       0.00000       0.00000       0.00000       0.00000       0.00000       0.00000       11.9321       16.5092       16.1720       16.7862       14.8564       13.2109       10.5922       8.53885       6.33259       4.58110       3.11642       1.95505       1.25391      0.717457      0.422230      0.206095      0.109581     0.0458613     0.0221513    0.00803963    0.00321781   0.000992864   0.000314657   7.86659e-05   1.61271e-05   2.45184e-06       0.00000       0.00000       0.00000       0.00000       0.00000       0.00000       0.00000       0.00000       0.00000       0.00000
  13  24 4095.0787    1.3017 10.2921  8.8491 -0.0003  0.1254   0.0122   0.3425    0.0856   0.0000   456.2275       13.9262       31.8669       22.9353      -10.8074      -12.6174      -8.08038      -1.24107      -3.54078       19.4624       1.25084       2.66855      -1.23187      0.506967       1.22677      0.227631     -0.238633     0.0136414   -0.00800920    0.00236799    0.00420580    0.00130178  -0.000555877  -3.12921e-05   4.38185e-05  -2.54244e-06       0.00000       0.00000       0.00000       0.00000       0.00000       0.00000       0.00000       0.00000       0.00000       0.00000       14.9265       18.8699       19.7323       19.4851       18.0226       15.4967       13.1671       10.2478       8.05389       5.54571       3.92065       2.40772       1.56005      0.899662      0.510456      0.271227      0.129547     0.0630786     0.0257529     0.0107908    0.00384356    0.00126343   0.000387710   9.05738e-05   1.95668e-05   2.56513e-06       0.00000       0.00000       0.00000       0.00000       0.00000       0.00000       0.00000       0.00000       0.00000       0.00000
  13  25 4236.8001    1.0930 11.6421  8.8782 -0.0005  0.1500   0.0102   0.3950    0.0699   0.0000   437.7204       16.0410       74.5842       2.58085       1.59765      -5.92904      -34.6399      -15.1992      0.420168      -7.26449      -6.82053     -0.298677       2.18214       1.24812     -0.440294     -0.493946    -0.0189965    -0.0577385    -0.0289435    0.00852048  -0.000612859   -0.00649754   0.000433699   0.000117269   3.85869e-06  -7.88131e-06       0.00000       0.00000       0.00000       0.00000       0.00000       0.00000       0.00000       0.00000       0.00000       0.00000       17.2587       22.4542       23.4986       23.1331       21.7077       18.3559       15.7262       11.7873       9.27204       6.45300       4.59732       2.93416       1.90174       1.08967      0.607482      0.332946      0.158457     0.0775787     0.0314101     0.0135004    0.00476615    0.00157183   0.000465887   0.000111844   2.41317e-05   3.12615e-06       0.00000       0.00000       0.00000       0.00000       0.00000       0.00000       0.00000       0.00000       0.00000       0.00000
  14  11 2305.6974    1.1546  0.8720  9.0484  0.0001  0.0310   0.0302   0.0706    0.2086   0.0000   435.3785      -6.82685       16.8877      -1.20884      -5.33708      -4.54633      -1.38485       2.49699     -0.364233      -2.01473     -0.543221      0.805823      0.123801     -0.265703     0.0998645    -0.0410823    0.00649667    0.00663103    0.00922689  -0.000592481    0.00261898   0.000539193   0.000112597   1.02363e-05   8.46677e-06  -4.81171e-06  -2.11244e-06   1.31122e-07       0.00000       0.00000       0.00000       0.00000       0.00000       0.00000       0.00000       0.00000       3.95636       4.71622       4.50488       4.61542       4.19461       4.00963       3.31738       2.77740       2.13169       1.73286       1.09564      0.717825      0.470656      0.289472      0.163253     0.0942760     0.0479540     0.0232736    0.00973171    0.00436098    0.00182403   0.000744167   0.000238391   7.29180e-05   1.95800e-05   5.19937e-06   8.85340e-07   1.45044e-07       0.00000       0.00000       0.00000       0.00000       0.00000       0.00000       0.00000       0.00000
  14  12 2446.6886    1.5343  1.0779  9.1257  0.0018  0.0374   0.0370   0.0788    0.3347   0.0000   437.8446       13.4723       9.17413      -6.54787      -1.15821      -2.45353      -4.37395      -1.05838      0.895698      0.295318      -1.80675     -0.504086     -0.208208    -0.0723079     -0.185287      0.180555     0.0398845     0.0145951    0.00677717    0.00583969   -0.00309246  -0.000836806   0.000420955   4.83870e-05  -1.57933e-05   4.52882e-06  -1.02194e-06  -4.87497e-08       0.00000       0.00000       0.00000       0.00000       0.00000       0.00000       0.00000       0.00000       3.95202       5.43625       5.18442       5.08257       4.95282       4.45602       3.71900       3.22924       2.28858       1.80532       1.24167      0.832250      0.535675      0.331452      0.181532      0.108440     0.0522163     0.0273730     0.0126759    0.00549417    0.00227794   0.000918708   0.000291064   0.000100711   2.90970e-05   7.73070e-06   1.41747e-06   2.05172e-07       0.00000       0.00000       0.00000       0.00000       0.00000       0.00000       0.00000       0.00000
  14  13 2587.2638    1.9318  1.2178  9.6414  0.0012  0.0366   0.0456   0.0889    0.2955   0.0000   433.6028       3.12491       12.0427       1.66126       5.40934      -1.19627       1.68724     -0.394685       2.30369    -0.0698861     -0.841985      -1.48138     -0.281456      0.454009      0.141946     0.0711401    -0.0578178     0.0198495   -0.00496778   -0.00190518    0.00606481   0.000312330   3.02184e-05  -8.44669e-05   1.29391e-05   3.12456e-06  -9.83157e-07   3.31369e-07       0.00000       0.00000       0.00000       0.00000       0.00000       0.00000       0.00000       0.00000       4.03527       4.86653       5.14182       5.15273       5.20724       4.40027       3.43865       2.79577       2.43414       1.66862       1.25586      0.755569      0.463887      0.336291      0.199940      0.113743     0.0605929     0.0288179     0.0125795    0.00591246    0.00239619   0.000842965   0.000295950   0.000108783   2.88694e-05   6.39904e-06   1.33897e-06   1.66947e-07       0.00000       0.00000       0.00000       0.00000       0.00000       0.00000       0.00000       0.00000
  14  15 2869.2286    3.3040  0.7823 11.1723 -0.0000  0.0325   0.0914   0.0646    0.2865   0.0000   437.4285      -2.87161       14.7256       3.75967      -6.29111      -7.07146      -6.52289      -1.68912    -0.0122717      -1.58158    0.00635033      0.237200      0.199020    -0.0105856      0.115657    -0.0502632    -0.0407917    -0.0117138   -0.00822500   -0.00569021    0.00103585   0.000223351  -1.04054e-05  -4.88886e-06   2.90709e-05   2.46905e-06  -1.52170e-06   3.19595e-08       0.00000       0.00000       0.00000       0.00000       0.00000       0.00000       0.00000       0.00000       3.62503       4.27365       4.60895       5.04956       4.58469       3.68420       3.09027       2.81958       2.23379       1.31276       1.04291      0.732492      0.479568      0.278916      0.149993     0.0860045     0.0533536     0.0289084     0.0129492    0.00576878    0.00210358   0.000726703   0.000258365   8.87265e-05   2.57012e-05   5.72740e-06   1.16224e-06   1.56370e-07       0.00000       0.00000       0.00000       0.00000       0.00000       0.00000       0.00000       0.00000
  14  16 3010.1076    3.7801  0.9621 10.4459 -0.0053  0.0419   0.0952   0.0695    0.8323   0.0000   440.6974      0.102690       11.5007       1.06630     -0.307887      -1.87813      -2.35839      -1.58147     -0.707033    -0.0606470       1.73590      0.576693     -0.720444     -0.232089     0.0888901      0.187268    -0.0333732    -0.0134976     0.0218346  -0.000108305    0.00286701   -0.00124029  -0.000381440   8.38809e-06   2.03365e-05   4.31235e-06  -1.07058e-06  -2.17519e-07       0.00000       0.00000       0.00000       0.00000       0.00000       0.00000       0.00000       0.00000       5.83629       7.44643       6.34282       5.33251       4.66124       5.08222       5.16322       4.56541       3.65410       2.66001       1.79814       1.07636      0.672272      0.363009      0.200805      0.101199     0.0539675     0.0237070     0.0118991    0.00471093    0.00226379   0.000807983   0.000294605   8.31782e-05   2.70603e-05   6.04331e-06   1.34882e-06   1.99876e-07       0.00000       0.00000       0.00000       0.00000       0.00000       0.00000       0.00000       0.00000
  14  17 3150.4729    3.9672  1.1148 10.9803 -0.0069  0.0355   0.0941   0.0846    0.5272   0.0000   434.1228       1.74281       14.6165       4.28489       4.98161      0.446417      -2.60456       1.18712       2.10577       1.30561      0.327969     -0.527982      0.957309      0.234636   -0.00932102     -0.135157     0.0112151    -0.0179895   -0.00129144    0.00239452    0.00287371  -3.70338e-05  -0.000261612  -0.000105390   1.33750e-05   5.75775e-06   1.89351e-07  -1.54520e-07       0.00000       0.00000       0.00000       0.00000       0.00000       0.00000       0.00000       0.00000       4.17681       4.78635       6.03533       5.89897       4.72016       4.54879       3.86163       2.68428       2.08110       1.76419       1.07573      0.646364      0.531643      0.321674      0.146692     0.0944013     0.0602277     0.0277868     0.0104274    0.00526004    0.00271270    0.00107825   0.000342572   9.80609e-05   2.56950e-05   5.92682e-06   1.02655e-06   1.42914e-07       0.00000       0.00000       0.00000       0.00000       0.00000       0.00000       0.00000       0.00000
  14  18 3290.7299    3.6189  1.5003 10.8782 -0.0069  0.0440   0.0716   0.0900    0.2924   0.0000   440.7305       2.04969       2.69468       1.12332       1.04513      -7.99820      -2.79647      -2.28702      -2.20076      0.333600      0.386891     -0.865192     -0.463149     -0.223321    -0.0267332     0.0338319     -0.134429     0.0308763   -0.00230064   -0.00400471   0.000821376    0.00100601  -0.000371859   8.48322e-05  -1.46492e-05  -6.72084e-06   4.34893e-07  -2.76573e-08       0.00000       0.00000       0.00000       0.00000       0.00000       0.00000       0.00000       0.00000       4.18487       6.40794       5.96121       6.45978       5.28174       5.54450       3.99659       3.58383       2.53433       1.91325       1.36456      0.931452      0.626565      0.349060      0.232205      0.103268     0.0717806     0.0273091     0.0166388    0.00582744    0.00316533   0.000906348   0.000439686   0.000116910   3.78731e-05   8.50980e-06   1.55955e-06   2.84512e-07       0.00000       0.00000       0.00000       0.00000       0.00000       0.00000       0.00000       0.00000
  14  19 3431.3030    3.0363  2.3011 10.4880 -0.0032  0.0486   0.0499   0.1167    0.1781   0.0000   440.0838      -2.73000       18.9088      -6.90363      -8.44777      0.213200       8.54767      -2.53109      0.451437      -5.53619       1.47488     -0.171323     -0.149154     -0.517476     -0.182232     -0.104704     0.0254815    -0.0105983    -0.0104773    0.00483952  -0.000729560   -0.00160361  -0.000889749  -3.38709e-06  -9.70316e-07  -1.99533e-06   1.64748e-06  -3.51520e-07       0.00000       0.00000       0.00000       0.00000       0.00000       0.00000       0.00000       0.00000       5.19165       6.98653       6.90392       6.99293       6.46966       5.82739       5.15372       3.81803       3.25268       2.09629       1.71654       1.04364      0.755651      0.417878      0.252212      0.140075     0.0686084     0.0380001     0.0163130    0.00800365    0.00287183    0.00128205   0.000417253   0.000134648   4.17466e-05   8.08393e-06   2.05035e-06   2.62485e-07       0.00000       0.00000       0.00000       0.00000       0.00000       0.00000       0.00000       0.00000
  14  20 3572.0044    2.5728  3.2248 10.0245 -0.0017  0.0565   0.0359   0.1382    0.1364   0.0000   432.4228      -11.7486       10.8302      -16.7149       9.23694      -3.60041       1.18972      -1.80478       2.47112     -0.726030     -0.532983      -1.18960       1.93942      0.145527     0.0913889      0.374868      0.243429   -0.00795782    -0.0327845    0.00338036     0.0115466   0.000691218  -0.000202067  -3.23786e-05  -3.89195e-05   1.71360e-05   1.58360e-06  -1.72469e-07       0.00000       0.00000       0.00000       0.00000       0.00000       0.00000       0.00000       0.00000       6.16128       7.86718       8.23674       8.33255       7.42976       6.90743       5.80487       4.50399       3.52317       2.69425       1.80768       1.24985      0.819644      0.501313      0.285248      0.162575     0.0871371     0.0431061     0.0196397    0.00882692    0.00375559    0.00148398   0.000514552   0.000159318   4.26110e-05   1.05935e-05   2.04826e-06   2.91690e-07       0.00000       0.00000       0.00000       0.00000       0.00000       0.00000       0.00000       0.00000
  14  21 3712.9233    2.1396  4.6171  9.6982 -0.0009  0.0728   0.0256   0.1747    0.1102   0.0000   446.1087      -5.23786     -0.620530       23.1417      -4.79478      -9.37326       2.63258      -8.80493       1.00886      -3.23680      -4.11773     -0.904284     0.0648210    -0.0211915     0.0244000    -0.0348231    -0.0157826     0.0621888  -0.000749552   -0.00371462   -0.00411262    0.00296529    0.00120875  -0.000422283  -7.85011e-05   1.05950e-05  -8.62283e-07  -3.25897e-07       0.00000       0.00000       0.00000       0.00000       0.00000       0.00000       0.00000       0.00000       7.49694       10.2458       10.1813       10.3569       9.81397       8.83165       7.09674       5.81299       4.46868       3.21004       2.37170       1.58653       1.07676      0.632974      0.384411      0.205548      0.114357     0.0548364     0.0269276     0.0111878    0.00484501    0.00176279   0.000664804   0.000203948   6.20363e-05   1.41283e-05   2.82315e-06   4.03461e-07       0.00000       0.00000       0.00000       0.00000       0.00000       0.00000       0.00000       0.00000
  14  22 3853.9226    1.7905  6.8124  9.1944 -0.0013  0.0867   0.0183   0.2323    0.1052   0.0000   442.5116      0.988744      -1.64931      -12.2417       6.69257       13.0131      -4.99422      -7.85977      -8.47281       4.36567      -1.01067     -0.974921      -1.20760    -0.0329270      0.409131      0.393506      0.184213     0.0267639     0.0374040    0.00984300    0.00352798   -0.00296423   0.000272783   6.89402e-05  -9.32765e-05  -1.06896e-05  -3.12613e-06  -4.92179e-09       0.00000       0.00000       0.00000       0.00000       0.00000       0.00000       0.00000       0.00000       9.63950       12.4968       13.0571       13.2086       12.3255       10.6116       9.00387       7.18216       5.44078       3.94936       2.86339       1.94660       1.26145      0.776492      0.454007      0.246948      0.136453     0.0667332     0.0321216     0.0141553    0.00591520    0.00215923   0.000775142   0.000242521   6.94728e-05   1.67526e-05   3.33250e-06   4.40950e-07       0.00000       0.00000       0.00000       0.00000       0.00000       0.00000       0.00000       0.00000
  14  23 3994.9572    1.4511  8.3823  9.1122 -0.0017  0.1058   0.0142   0.2817    0.0868   0.0000   453.5185       7.18617       20.7962       4.00379      -5.43619      -1.09348       10.3326      -14.6821      -4.07634      -1.69031    -0.0443150     -0.475468     -0.475000      0.174735      -1.23139    -0.0559837      0.302009    -0.0642979    -0.0619409   -0.00692513     0.0125215   -0.00181524    0.00133929  -0.000616190   0.000137079  -5.82261e-06   7.17438e-06   4.05742e-07       0.00000       0.00000       0.00000       0.00000       0.00000       0.00000       0.00000       0.00000       11.8747       15.1139       15.7339       15.7248       14.6687       12.8471       11.1204       8.82092       6.98025       4.87902       3.65639       2.37530       1.59605      0.950980      0.560728      0.306448      0.166860     0.0843428     0.0384977     0.0178519    0.00711513    0.00273169   0.000952770   0.000300460   8.79828e-05   1.94448e-05   4.11556e-06   5.25930e-07       0.00000       0.00000       0.00000       0.00000       0.00000       0.00000       0.00000       0.00000
  14  24 4136.8028    1.2592 10.8924  9.0844 -0.0018  0.1303   0.0115   0.3579    0.0708   0.0000   424.9300       6.52730       7.85021      -5.33718      -14.6687       22.2043      -1.26970      -9.00258     -0.819044      -15.6384      -7.74271      -3.37109       1.22044      0.400429      0.291848     -0.109397     0.0491263     -0.183230    -0.0966069    0.00766215    0.00346541  -0.000113992  -0.000151531   0.000837630  -3.57223e-06  -4.36331e-05  -7.19271e-06   2.95074e-07       0.00000       0.00000       0.00000       0.00000       0.00000       0.00000       0.00000       0.00000       14.4711       18.4796       19.7876       19.6986       18.1624       16.1204       13.4448       10.9491       8.40667       6.29242       4.39071       2.92040       1.92414       1.17300      0.693679      0.381219      0.210414      0.102556     0.0481740     0.0214023    0.00903973    0.00340022    0.00122632   0.000378547   0.000109582   2.61095e-05   4.93155e-06   6.58339e-07       0.00000       0.00000       0.00000       0.00000       0.00000       0.00000       0.00000       0.00000
  14  27 4561.4300    0.7420 17.7195  8.8358 -0.0016  0.2452   0.0060   0.6256    0.0459   0.0000   548.8003       8.09663      -6.75249      -30.8555       88.3661      -57.7385       34.9393       24.7226       2.26703      -15.9153       12.0899       8.91072     -0.481745      -3.84607       3.22438       1.14242     -0.846769    0.00200662     0.0675412    -0.0953482     0.0140077   -0.00167800   -0.00500425    0.00118640   0.000227464  -0.000177426  -1.38619e-05  -6.28833e-07       0.00000       0.00000       0.00000       0.00000       0.00000       0.00000       0.00000       0.00000       26.7335       34.4897       36.3317       36.8085       34.2067       29.4598       26.0242       20.1136       16.4861       11.3905       8.69558       5.56151       3.82346       2.29238       1.37429      0.774545      0.415991      0.212286      0.100483     0.0449893     0.0184008    0.00708549    0.00243476   0.000757337   0.000219624   4.72812e-05   1.01771e-05   1.24922e-06       0.00000       0.00000       0.00000       0.00000       0.00000       0.00000       0.00000       0.00000
  15  12 2480.9613    1.6291  1.0760  9.5242 -0.0058  0.0333   0.0389   0.0829    0.2883   0.0000   442.1108       3.39976       8.89075     -0.187789      0.249234       3.23867       4.26705      -2.70497      0.804154     -0.684031      -1.25481    -0.0352734     -0.736470     -0.167324      0.256861    -0.0462342     0.0312554   -0.00134053    0.00784846   -0.00450577   -0.00610563   -0.00118519  -0.000727196  -0.000135785  -9.19350e-05   4.43488e-06  -6.38827e-06   1.02467e-06  -1.82595e-07   4.80433e-09       0.00000       0.00000       0.00000       0.00000       0.00000       0.00000       3.81392       5.21864       4.96373       4.81924       4.13938       3.93275       3.58757       3.20241       2.55350       1.93689       1.36005      0.888545      0.573086      0.329158      0.212635      0.113944     0.0660132     0.0332636     0.0170032    0.00845281    0.00364268    0.00163622   0.000613207   0.000227600   8.10398e-05   2.20914e-05   6.63569e-06   1.53152e-06   2.92295e-07   4.30006e-08       0.00000       0.00000       0.00000       0.00000       0.00000       0.00000
  15  14 2764.0424    2.7557  0.9292 10.5057  0.0035  0.0299   0.0685   0.0705    0.2806   0.0000   442.2582     -0.409477       21.8058     -0.364326      -2.65037       1.97717      0.355245       3.91176      0.493193      -1.81189       1.40025      0.429906      0.194960     0.0519582      0.119089     -0.116172     0.0534150   -0.00826070   -0.00737306    0.00300368   -0.00163752   -0.00103374   0.000173716  -7.92569e-05   5.31524e-05   2.27662e-06  -8.92283e-06   1.68253e-06  -3.15140e-07   8.56012e-08       0.00000       0.00000       0.00000       0.00000       0.00000       0.00000       3.32521       4.17650       4.16028       3.86987       4.00183       3.65888       3.09927       2.65440       2.00771       1.45677       1.14400      0.763918      0.559053      0.342486      0.200149      0.112126     0.0622951     0.0324352     0.0163708    0.00794316    0.00323338    0.00144495   0.000554103   0.000203031   6.76495e-05   2.16397e-05   6.52141e-06   1.36092e-06   2.62161e-07   3.34297e-08       0.00000       0.00000       0.00000       0.00000       0.00000       0.00000
  15  15 2905.7474    3.4727  0.9466 10.4635 -0.0048  0.0343   0.0841   0.0679    0.5477   0.0000   439.9096     -0.143286       18.6420      0.497951      -7.34458      -7.65473      -4.06948      -4.90506     -0.270189       3.13306       1.70655     -0.567612     -0.154025     -0.132172    -0.0822770    -0.0178954     0.0116708     0.0178006   -0.00274139     0.0169900   -0.00178566  -0.000665472   6.34746e-05  -0.000115341  -1.83213e-05   1.43197e-06   7.78356e-06   1.84469e-06   2.81037e-07  -1.80122e-08       0.00000       0.00000       0.00000       0.00000       0.00000       0.00000       3.33900       4.26149       4.82479       4.29369       4.55145       4.01889       3.32197       3.05189       1.94436       1.73248       1.22472      0.797500      0.620880      0.341047      0.231299      0.138555     0.0699891     0.0394272     0.0204928    0.00856868    0.00500003    0.00160525   0.000787960   0.000293830   8.78145e-05   2.62000e-05   8.75942e-06   1.96681e-06   3.13765e-07   3.96969e-08       0.00000       0.00000       0.00000       0.00000       0.00000       0.00000
  15  16 3047.0359    3.9424  0.9115 11.2798 -0.0082  0.0266   0.1006   0.0762    0.4045   0.0000   437.0493      -5.10291       11.7777      -4.25111     -0.240453       1.33427      -5.96172       1.63409      -2.28076      -1.16838      -1.46854     0.0113425     -0.591170     -0.590221     -0.100508     0.0338283    -0.0539931    0.00579656    0.00804254   -0.00292312   -0.00323046    0.00247293   0.000520449  -0.000154978   2.74073e-05  -9.66910e-06   2.07706e-06  -1.05353e-06  -3.03297e-07   4.77790e-08       0.00000       0.00000       0.00000       0.00000       0.00000       0.00000       3.07408       3.77740       3.93254       3.82463       3.75738       3.34641       2.82528       2.31378       1.78528       1.31891      0.986272      0.676896      0.458047      0.295327      0.172975      0.101883     0.0564352     0.0283395     0.0149371    0.00688208    0.00305555    0.00126445   0.000517635   0.000177058   6.01403e-05   1.95875e-05   5.27978e-06   1.19357e-06   2.17108e-07   2.78774e-08       0.00000       0.00000       0.00000       0.00000       0.00000       0.00000
  15  17 3187.9750    4.0550  1.0849 11.6092  0.0101  0.0358   0.0968   0.0735    0.3002   0.0000   438.1231      -3.73400       16.8392      0.468062       1.25248      -3.73615     -0.228807       3.70848       1.79806      -1.65343      -1.65517     -0.140013     -0.105816      0.225218    -0.0431859     0.0153844     0.0239972   -0.00745549    0.00490077    0.00416292   -0.00673119    0.00427818   0.000475020  -0.000299955  -0.000134575   4.27171e-05   1.57868e-05   1.27465e-06  -9.44962e-08  -4.22503e-08       0.00000       0.00000       0.00000       0.00000       0.00000       0.00000       3.54527       4.72056       4.88861       4.85860       4.74932       4.25348       3.69256       2.84068       2.32431       1.64332       1.29370      0.883708      0.624577      0.384655      0.241550      0.145017     0.0795832     0.0389732     0.0221595    0.00975989    0.00490065    0.00179657   0.000819053   0.000282156   9.94895e-05   3.00412e-05   8.30404e-06   1.77755e-06   3.68102e-07   4.52280e-08       0.00000       0.00000       0.00000       0.00000       0.00000       0.00000
  15  18 3328.6786    3.4304  1.6923 10.7454 -0.0010  0.0395   0.0641   0.0969    0.2966   0.0000   439.5078       7.07498      -2.30371     -0.554479      -12.4648      -1.35708      -1.57725      0.438807      -1.48445      -3.30546      0.793303      -1.34972     -0.951113      0.154679      0.314272     0.0378785    -0.0316515     0.0134260     0.0182442     0.0134208   -0.00427869  -0.000416819  -0.000518220   6.84244e-05  -0.000157452  -4.33797e-05  -7.34733e-07   4.46557e-06  -7.24895e-08   7.25671e-09       0.00000       0.00000       0.00000       0.00000       0.00000       0.00000       4.28899       5.34337       5.41524       5.87757       5.61859       4.80457       4.00581       3.20881       2.63247       2.04660       1.45579      0.974097      0.623097      0.406039      0.266541      0.163261     0.0913319     0.0471791     0.0235971     0.0111526    0.00495245    0.00204907   0.000802923   0.000290531   9.67300e-05   2.92597e-05   7.95321e-06   1.90958e-06   3.69688e-07   4.81087e-08       0.00000       0.00000       0.00000       0.00000       0.00000       0.00000
  15  19 3469.7367    2.9207  2.4747 10.5890 -0.0049  0.0507   0.0463   0.1212    0.1614   0.0000   446.6800      -13.5383       13.1453      -1.16676       7.46216     -0.749492       4.05762      -3.42175      -5.04207      -1.06790       3.39885     -0.281818      0.744847      0.713562    -0.0516657     -0.121057   0.000784096    -0.0143889   -0.00730687    -0.0120727    0.00543244   -0.00610564   -0.00151224   0.000942536  -0.000124198  -5.65368e-06  -7.33555e-06  -1.71795e-06   4.27188e-07  -3.73566e-08       0.00000       0.00000       0.00000       0.00000       0.00000       0.00000       5.94513       7.21834       7.32053       7.10332       6.63737       6.05179       5.65769       4.65619       3.60950       2.68403       2.00830       1.37501      0.940533      0.583297      0.341289      0.189226      0.102544     0.0564127     0.0271792     0.0135280    0.00596373    0.00267923   0.000992546   0.000375092   0.000116776   3.51840e-05   9.89023e-06   2.19780e-06   4.35187e-07   5.42015e-08       0.00000       0.00000       0.00000       0.00000       0.00000       0.00000
  15  20 3611.0600    2.4304  3.9388  9.7746 -0.0004  0.0635   0.0304   0.1540    0.1378   0.0000   436.2932      -5.77336      0.905910       11.1698       9.39418      -10.9708      -5.29173     -0.966305       2.06237       2.40566      0.504813       1.65168     -0.172260     -0.105112     -0.138651     0.0603964     0.0660308   -0.00669814    -0.0216814  -0.000914641   -0.00843987   -0.00322638   0.000490207   0.000768929  -1.71847e-05  -3.13914e-05  -1.74171e-05   3.29784e-06  -2.82396e-07  -1.55583e-08       0.00000       0.00000       0.00000       0.00000       0.00000       0.00000       6.51158       8.74773       8.77427       8.61938       7.85396       7.14273       6.58661       5.42476       4.41560       3.27388       2.41106       1.57631       1.07178      0.661145      0.400530      0.225478      0.131253     0.0681390     0.0345138     0.0172236    0.00718689    0.00339294    0.00130019   0.000477467   0.000160512   4.79499e-05   1.36758e-05   3.06926e-06   6.30149e-07   8.15165e-08       0.00000       0.00000       0.00000       0.00000       0.00000       0.00000
  15  21 3752.3747    2.0359  5.1803  9.5441 -0.0030  0.0736   0.0223   0.1776    0.1035   0.0000   438.1711      -7.27042       36.8946      0.670149      -5.55463      -7.73587       5.06159       8.22655      -3.81421      -5.08017      -3.14900      0.527612     -0.193026      0.792135    -0.0756665      0.217752    -0.0981856      0.164452     0.0149129    -0.0214595   -0.00396874    0.00924911   -0.00171662   0.000757368   7.50715e-05  -0.000146169  -1.51666e-05  -2.09127e-06  -5.97274e-07  -1.78001e-08       0.00000       0.00000       0.00000       0.00000       0.00000       0.00000       7.94457       10.2151       10.6091       10.5657       10.0642       9.12773       7.82754       6.18183       4.80736       3.67587       2.67641       1.84842       1.30716      0.792448      0.505928      0.282396      0.159705     0.0830559     0.0420895     0.0196546    0.00901389    0.00375830    0.00153380   0.000568371   0.000194487   5.52218e-05   1.61747e-05   3.58995e-06   6.89580e-07   8.83912e-08       0.00000       0.00000       0.00000       0.00000       0.00000       0.00000
  15  24 4176.9638    1.1824 11.6588  8.8543 -0.0027  0.1371   0.0099   0.3646    0.0741   0.0000   414.0051      -21.8590       23.4374       10.3088       4.32210       7.27583       2.16048       9.74599       6.65991      0.738558      -9.30880       3.39933       3.01123      -2.21674    -0.0415012     -0.522353      0.575371      0.299648     -0.164691    0.00960415    -0.0121559    0.00259445    0.00276156   0.000676525  -0.000323290   0.000161615  -4.40725e-05   6.70999e-06   1.92076e-06   7.63311e-08       0.00000       0.00000       0.00000       0.00000       0.00000       0.00000       14.6516       18.9027       19.3034       19.2811       18.1831       16.7342       14.6855       11.7240       9.37372       7.00362       5.31708       3.54617       2.46665       1.54537      0.961832      0.543945      0.309876      0.160230     0.0813114     0.0379614     0.0175331    0.00748153    0.00303382    0.00108883   0.000374575   0.000110784   3.14551e-05   6.82438e-06   1.35146e-06   1.70229e-07       0.00000       0.00000       0.00000       0.00000       0.00000       0.00000
  16  10 2228.3126    0.9493  0.8826  8.8408 -0.0031  0.0348   0.0238   0.0654    0.2084   0.0000   439.3062       1.53512       14.0877       1.96802     -0.746352      -1.02779      0.465084      -3.16373       2.88501      0.446075       1.38406      0.150465     -0.468206     -0.444214     -0.236619    -0.0667731     0.0483959    -0.0188232   -0.00883631     0.0119218    0.00177973   0.000837164   -0.00195670   5.46984e-05  -4.19398e-05   6.45690e-05  -3.19904e-07   4.83234e-06  -1.16261e-06   1.39488e-07   1.16820e-07   5.14592e-09       0.00000       0.00000       0.00000       0.00000       3.14823       3.99154       3.89838       4.20652       4.29869       3.83298       3.22327       2.55411       2.21142       1.73046       1.40402      0.908243      0.596476      0.381483      0.279827      0.176966      0.107734     0.0597508     0.0299957     0.0152435    0.00704257    0.00326799    0.00143134   0.000581431   0.000208784   7.74514e-05   2.51427e-05   7.46776e-06   2.05548e-06   4.26954e-07   8.73198e-08   1.04477e-08       0.00000       0.00000       0.00000       0.00000
  16  11 2372.5440    1.2816  1.0352  9.2631 -0.0003  0.0334   0.0295   0.0797    0.2045   0.0000   433.5387      -1.02012       13.8093       2.74374      -3.89603      0.382121      -3.81804       1.96999       4.05710       1.62999     -0.703898     -0.314458     -0.152240      0.414382     -0.106651     0.0462072     0.0606207    -0.0487081    0.00653061    0.00770071    0.00535189   -0.00101286  -0.000511418   0.000333861   0.000295499  -8.85491e-06  -2.36818e-05  -6.82544e-06  -6.40624e-07  -9.14181e-07   2.87453e-08   6.50131e-09       0.00000       0.00000       0.00000       0.00000       3.82288       4.59771       4.42789       3.97735       3.82798       3.81601       3.52903       3.10500       2.69038       2.03833       1.50797       1.05855      0.695038      0.453850      0.275418      0.163256     0.0934275     0.0504355     0.0270066     0.0130355    0.00616979    0.00276019    0.00115613   0.000461256   0.000181460   6.27669e-05   2.14892e-05   6.28539e-06   1.51303e-06   3.31612e-07   6.16133e-08   7.64725e-09       0.00000       0.00000       0.00000       0.00000
  16  12 2514.7959    1.7011  1.0171  9.4915 -0.0019  0.0297   0.0391   0.0741    0.2533   0.0000   436.1890      -1.58097       19.2611      -2.52488       2.42493      -3.17241     -0.100079     -0.864917     -0.490110     -0.118268      -1.19025      0.125962     -0.101988     0.0406552     -0.226679     0.0882639     0.0283420    -0.0732884    0.00168995    -0.0120522  -0.000746672   -0.00462763  -0.000890095  -0.000445310   0.000133649  -2.08156e-05   5.40997e-07  -2.38650e-06   1.01449e-06   1.00957e-07  -1.19314e-07   8.38665e-09       0.00000       0.00000       0.00000       0.00000       3.06917       4.00735       4.26253       4.47948       4.22673       3.64474       3.15609       2.35787       2.07206       1.54319       1.12463      0.754603      0.540534      0.364769      0.222025      0.139485     0.0818737     0.0487641     0.0255516     0.0135561    0.00607017    0.00281305    0.00113839   0.000507319   0.000189203   6.89804e-05   2.09528e-05   6.36455e-06   1.57234e-06   3.54805e-07   7.46862e-08   8.71421e-09       0.00000       0.00000       0.00000       0.00000
  16  14 2799.4649    2.7792  0.9469 10.3665 -0.0022  0.0293   0.0665   0.0682    0.3059   0.0000   438.3264       1.82122       15.6010       1.10152      -1.61436     -0.712503     -0.304878       2.10150       2.56747     -0.702092     -0.801328     -0.230206      0.632213      0.336706    -0.0128638     0.0642055    -0.0576307    -0.0162261     0.0353855     0.0131992  -0.000337502   -0.00372978   0.000524332  -0.000454378   6.90717e-05   0.000100983   3.83677e-05  -7.24818e-06   3.26464e-07  -3.24830e-07   2.78124e-08   1.47387e-09       0.00000       0.00000       0.00000       0.00000       2.95669       3.84882       3.88598       3.79711       3.70223       3.44807       3.04938       2.48378       2.01338       1.51540       1.20523      0.800810      0.563662      0.395229      0.232606      0.144696     0.0836404     0.0461371     0.0243527     0.0121022    0.00566086    0.00260351    0.00114036   0.000492659   0.000187729   6.31514e-05   2.04407e-05   6.61775e-06   1.67013e-06   3.63387e-07   7.09389e-08   8.65214e-09       0.00000       0.00000       0.00000       0.00000
  16  16 3083.4195    3.9557  0.9121 11.2793  0.0074  0.0369   0.0983   0.0676    0.3221   0.0000   439.1689       3.12398       6.80924       1.03365     -0.875026      -4.33327       7.54792       2.34094      -3.57068      0.201902     -0.439087       1.06013      0.552261     -0.424752      0.183187      0.121253     0.0752237     0.0854902    -0.0233825    0.00442615    0.00780117   -0.00117537   -0.00127426   0.000224126   0.000219739   2.58500e-05  -4.63294e-06   9.57035e-06   2.08985e-06  -8.12744e-08  -2.39850e-08   5.85739e-09       0.00000       0.00000       0.00000       0.00000       2.98840       4.43670       4.77460       4.05476       4.99762       3.38905       3.78403       2.78749       2.25723       1.87212       1.25687      0.927675      0.681704      0.409115      0.274539      0.173584     0.0861832     0.0628418     0.0241494     0.0162611    0.00803748    0.00265686    0.00171783   0.000564886   0.000215968   9.87945e-05   2.39282e-05   7.99735e-06   2.38220e-06   6.00915e-07   1.10720e-07   1.03515e-08       0.00000       0.00000       0.00000       0.00000
  16  17 3224.8608    3.9354  1.3522  5.8225  0.0129  0.0376   0.0821   0.0848    1.5736   0.0000   435.6578     -0.804021       9.40319      -5.37987      -10.9303      0.873987      -1.44893      -2.34564      0.451991      -2.48700      0.949929      0.155111     -0.233254     -0.191405    0.00319155      0.112116      0.134155     0.0492144    -0.0136656     0.0142649   -0.00368660   -0.00240216  -0.000999357  -0.000357419   1.21253e-05   2.25134e-05   1.44041e-05  -8.42949e-06  -1.41558e-06   6.71628e-07   1.31475e-07  -1.59103e-08       0.00000       0.00000       0.00000       0.00000       3.57451       4.45347       4.63982       5.18340       4.71439       4.15922       3.65238       3.23855       2.27370       1.87297       1.35682       1.09543      0.671785      0.450601      0.282584      0.200057      0.112259     0.0609593     0.0272948     0.0179162    0.00816649    0.00419077    0.00156856   0.000728626   0.000228437   9.11105e-05   2.55569e-05   8.28841e-06   1.94807e-06   5.20592e-07   8.15789e-08   1.20547e-08       0.00000       0.00000       0.00000       0.00000
  16  18 3366.2683    3.2846  1.7918 10.8583 -0.0075  0.0411   0.0609   0.1004    0.2765   0.0000   441.4338      -4.39245       8.29704      -1.24008      -4.51204      -2.54698      -3.43615       1.30905      -3.80952      0.918760      0.866374       1.70402       1.05791      0.649047     -0.146435    -0.0657433     -0.377228     0.0660788    0.00699396    0.00823216    0.00700058   -0.00104261  -0.000607389  -0.000130602   0.000235499  -3.12506e-05  -9.13046e-06  -1.30041e-05   5.13994e-06  -6.14664e-07  -4.59182e-08   7.57739e-09       0.00000       0.00000       0.00000       0.00000       4.52799       5.60263       5.81820       5.59426       5.53786       5.09200       4.54423       3.73406       2.76749       2.15061       1.63332       1.17362      0.859628      0.564447      0.348047      0.206381      0.117021     0.0616868     0.0341195     0.0163029    0.00800211    0.00382158    0.00157783   0.000655764   0.000260494   8.43661e-05   2.70620e-05   8.09824e-06   2.28296e-06   4.91202e-07   8.47419e-08   1.02640e-08       0.00000       0.00000       0.00000       0.00000
  16  19 3507.8096    2.7567  2.9870 10.2376 -0.0072  0.0527   0.0381   0.1241    0.1550   0.0000   430.5511       1.18365       4.59841      -11.7848       4.04180      -5.64037       2.80185       8.03274      -1.69012       2.95460      -2.25285       1.10486     -0.626435     -0.611158      0.533785      0.750639    -0.0745934      0.137114     0.0641053     0.0167671    0.00144134   -0.00228817   -0.00269641  -0.000510330   0.000575592   3.00564e-05  -1.32412e-05  -1.75390e-05  -8.31664e-07   5.63103e-07   1.30960e-07  -1.32038e-08       0.00000       0.00000       0.00000       0.00000       5.16472       6.90899       7.00149       7.19191       6.74513       6.16674       5.43560       4.56591       3.61475       2.76463       2.06641       1.47865       1.03720      0.673664      0.436209      0.254659      0.152118     0.0822723     0.0460405     0.0223917     0.0114315    0.00502027    0.00231209   0.000892366   0.000357202   0.000119998   4.11613e-05   1.15837e-05   3.17785e-06   7.04519e-07   1.31260e-07   1.69959e-08       0.00000       0.00000       0.00000       0.00000
  16  20 3649.6827    2.3066  4.3680  9.5833 -0.0015  0.0637   0.0266   0.1587    0.1333   0.0000   436.3231       7.95454       19.4395       3.83867       7.04610      -8.93077       3.79502       8.81144      -5.71692       1.91056      -2.15903      0.645198      0.458867     -0.936565       1.29619       1.08467     0.0667818     -0.147245    -0.0270971     0.0199690     0.0146495   -0.00529804    0.00158669  -4.81600e-07  -0.000694642   9.97014e-05   5.49534e-05  -7.77130e-06   1.46212e-06   7.04904e-07   2.50560e-07  -1.15025e-08       0.00000       0.00000       0.00000       0.00000       6.40385       8.24324       8.29005       8.82789       8.33280       7.70218       6.60594       5.32979       4.38626       3.32747       2.51872       1.76685       1.24392      0.806316      0.533686      0.320011      0.190718      0.104480     0.0562854     0.0278682     0.0136952    0.00600983    0.00270395    0.00106262   0.000417534   0.000144663   4.81694e-05   1.35320e-05   3.68064e-06   7.95441e-07   1.55827e-07   2.00779e-08       0.00000       0.00000       0.00000       0.00000
  16  21 3791.4429    1.9502  5.5184  9.4878  0.0002  0.0750   0.0207   0.1876    0.1003   0.0000   447.7330      -19.4315       7.78002       13.8214      -5.05476      -20.8229       5.21370    -0.0250097       2.52507     -0.486789      -4.12521     -0.996439       2.64490     -0.298364     -0.199026  -0.000268068      0.181124     0.0174370     0.0485693   -0.00437215     0.0216922    0.00717580   -0.00329842   -0.00143481   0.000441971   0.000221971   3.12258e-06  -4.30567e-06   2.62926e-06   5.32242e-07  -2.33992e-07   2.88534e-08       0.00000       0.00000       0.00000       0.00000       7.41412       9.75968       9.73659       10.4133       9.47909       8.73741       7.54324       6.53393       5.28623       4.01056       2.99899       2.14830       1.48104      0.947664      0.618232      0.367466      0.219814      0.119339     0.0663229     0.0328557     0.0167443    0.00740859    0.00331254    0.00126922   0.000502240   0.000171300   5.89343e-05   1.65579e-05   4.46440e-06   9.76302e-07   1.82842e-07   2.47722e-08       0.00000       0.00000       0.00000       0.00000
  16  22 3933.2172    1.5843  7.7310  9.2262 -0.0010  0.0943   0.0149   0.2468    0.0814   0.0000   436.4361       6.92411       1.03413      -24.7804      -4.74562       14.5272       1.74315       9.56601      0.156364      -1.50095      0.900456     0.0179255     -0.664656      0.993437      -1.55687      0.576268      0.306284     -0.287717     0.0830488    -0.0491072    -0.0205704    0.00916348    0.00286496   -0.00175305   0.000622038   0.000145815   2.49443e-06   3.03714e-07  -1.05972e-05   1.32605e-07   1.02665e-07   5.36502e-08       0.00000       0.00000       0.00000       0.00000       9.11658       11.9064       12.3516       12.9372       11.9338       11.0394       9.40789       8.11398       6.44705       5.04614       3.74137       2.63881       1.84910       1.19635      0.791892      0.460212      0.286082      0.154195     0.0866180     0.0427774     0.0211806    0.00962518    0.00422961    0.00171339   0.000667431   0.000226492   7.80689e-05   2.14028e-05   5.95605e-06   1.28329e-06   2.29411e-07   3.04957e-08       0.00000       0.00000       0.00000       0.00000
  16  23 4075.2326    1.3657 10.3528  8.8454 -0.0007  0.1146   0.0111   0.3151    0.0797   0.0000   414.7388       21.9966       8.15484      -4.36626       19.0004       7.02418      -36.5624       10.3720      -1.84584      -2.45943      -2.54625     -0.306197       4.34651     -0.463177      -2.42912      0.789283      0.884161     -0.258441    -0.0912489     0.0146552     0.0251386    0.00468923   -0.00519863    0.00129612   0.000121190  -0.000170640   0.000103401  -3.14647e-05  -1.48230e-05   1.77325e-06   2.61013e-07   2.25934e-08       0.00000       0.00000       0.00000       0.00000       11.0904       14.6346       15.0877       15.9514       14.6255       13.4872       11.7228       9.85908       7.81465       6.05419       4.60297       3.19281       2.27968       1.45783      0.959486      0.576702      0.345473      0.188850      0.102410     0.0518149     0.0256163     0.0116621    0.00517101    0.00209409   0.000810790   0.000282162   9.21101e-05   2.63520e-05   7.32179e-06   1.55012e-06   2.86754e-07   3.75854e-08       0.00000       0.00000       0.00000       0.00000
  16  26 4501.8991    0.7675 16.7384  8.8843 -0.0039  0.2142   0.0061   0.5698    0.0446   0.0000   433.6944       34.8695       23.0606      -8.63466      -28.6331       13.4073      -39.4518      -14.1289      -7.83117       8.34967       3.41237      -2.57275       5.07614       2.32808      -1.00582     -0.375790      0.614433     -0.456029      0.218952     0.0199241    -0.0395106    -0.0460545     0.0252745    0.00427912   -0.00586179  -0.000382976   0.000526527   2.62192e-05  -1.44373e-05   2.94850e-06   1.00623e-06  -4.84263e-08       0.00000       0.00000       0.00000       0.00000       20.6173       27.0503       28.1443       29.0969       28.2105       25.2131       21.9814       18.1543       14.6653       11.2217       8.56993       5.96211       4.41770       2.83502       1.90934       1.10344      0.674250      0.383011      0.205946      0.108046     0.0498091     0.0243701    0.00998979    0.00435263    0.00156755   0.000573911   0.000184793   5.17450e-05   1.45029e-05   2.99261e-06   5.56262e-07   6.71853e-08       0.00000       0.00000       0.00000       0.00000
  17  10 2260.2256    1.0069  0.8791  8.7825 -0.0021  0.0324   0.0247   0.0668    0.2124   0.0000   442.0346       4.44751       15.2193      -1.58514      -1.71060      -1.35314      -1.82395      0.668841      0.876439    -0.0382295     -0.303149      0.303023      0.867154     -0.678727     0.0581460     0.0554478     0.0773342     0.0211826     0.0492677    0.00265840   -0.00905930   -0.00419215    0.00288985  -0.000124536   0.000204644   0.000146176   4.91487e-05   8.35125e-06   4.20916e-06  -4.84766e-08   1.16456e-07   1.00096e-07   3.29143e-08   5.95803e-10       0.00000       0.00000       2.89853       3.79182       4.26296       4.14591       4.18320       3.80705       2.81873       2.71070       2.21740       1.61830       1.28593      0.852794      0.605595      0.486537      0.268153      0.171855      0.111758     0.0590646     0.0384095     0.0222179    0.00997752    0.00550011    0.00237334    0.00100716   0.000390107   0.000190028   5.73322e-05   1.92954e-05   7.37732e-06   2.25676e-06   5.19275e-07   1.06691e-07   1.73693e-08   2.28812e-09       0.00000       0.00000
  17  11 2404.9508    1.4283  0.9218  9.5176 -0.0029  0.0316   0.0339   0.0651    0.2054   0.0000   434.9654      -6.77461       17.0731      -2.72712      -5.97037      -1.53389       2.82737      -5.48524       2.56631      0.788807      -2.02934      0.253878     -0.226746      0.293230     -0.184383    -0.0656280     0.0523612     0.0324967    -0.0319806     0.0116767    0.00170168   -0.00204930  -0.000147956  -0.000969599   7.15287e-05  -9.79416e-05  -5.89814e-05  -1.74276e-06  -2.51844e-06   1.56846e-06  -2.08259e-07   2.55424e-08   9.21518e-09   3.36791e-10       0.00000       0.00000       2.78246       3.56731       3.96556       3.71783       4.03123       3.28398       3.17524       2.65516       1.97960       1.73408       1.12308      0.906561      0.665980      0.423852      0.326132      0.172305      0.105733     0.0656517     0.0350271     0.0219026    0.00972027    0.00474736    0.00261769   0.000910963   0.000481923   0.000170862   5.93094e-05   2.42813e-05   6.66826e-06   1.65268e-06   5.32606e-07   1.21346e-07   1.93114e-08   1.95083e-09       0.00000       0.00000
  17  12 2547.9884    1.8127  1.1713  9.3023 -0.0037  0.0369   0.0387   0.0781    0.3094   0.0000   437.3400      -1.21476       11.3810      0.752344       3.08104      -4.04901     -0.922531     -0.279865      -1.86075      -1.37705      -1.29468      -1.02942      0.550455      0.917391     -0.119900     -0.280549    -0.0215163    -0.0292943    -0.0325167   -0.00778336    0.00823633    0.00413749    0.00143681   0.000212994   0.000312940   5.22521e-05   6.40648e-05   2.53174e-06  -1.14761e-05  -3.24451e-06  -7.28370e-07   8.33640e-08  -2.88715e-08  -6.13469e-10       0.00000       0.00000       2.94068       4.33381       4.14516       4.77274       3.85033       4.13985       3.47791       2.97030       2.48411       2.01515       1.43868       1.07293      0.821293      0.474735      0.347617      0.209894      0.140987     0.0700902     0.0456350     0.0214971     0.0123294    0.00572451    0.00302049    0.00114062   0.000522601   0.000194242   8.68108e-05   2.66120e-05   9.21702e-06   2.11585e-06   6.32599e-07   1.27354e-07   2.37474e-08   3.55042e-09       0.00000       0.00000
  17  13 2690.9877    2.3524  1.0208 10.0081  0.0001  0.0333   0.0531   0.0722    0.3372   0.0000   434.3078    -0.0289332       6.74170       4.47426     -0.203011     -0.235315      -2.23881      -1.46185      0.767076       1.66236      -1.32749      0.322637      -1.37991     -0.230885    -0.0378420     0.0687938     0.0334146    0.00461284    -0.0307949    -0.0358356   -0.00194603    0.00740069    0.00404478   -0.00102467  -0.000114273   2.59980e-05   3.46255e-06  -1.53941e-05  -9.75027e-06  -6.65721e-07  -1.05333e-07   6.86371e-08  -2.58574e-09  -2.86935e-10       0.00000       0.00000       3.60228       5.00819       5.49310       5.99976       5.30284       4.71139       3.83759       3.17243       2.30544       1.75322       1.26131      0.925492      0.613651      0.432364      0.289793      0.178445     0.0998005     0.0627595     0.0364533     0.0208023    0.00909635    0.00525243    0.00219308    0.00118396   0.000397361   0.000181181   5.51216e-05   2.12241e-05   6.13092e-06   1.78705e-06   4.32996e-07   1.00698e-07   1.69258e-08   2.63922e-09       0.00000       0.00000
  17  15 2977.1388    3.4751  0.9563 11.1887 -0.0081  0.0330   0.0812   0.0642    0.2705   0.0000   438.3846      0.807902       15.1643       4.95442      -1.37522      -3.89756      -1.20204      -4.51678      -3.05914      -1.02114      -1.54363      -1.35858      0.231652      0.265365     0.0101089     0.0473285     0.0669230     -0.135549     0.0184882     0.0200633   -0.00905846    -0.0120527   0.000799884  -0.000699782  -0.000150916   5.95117e-05  -6.25845e-05   2.57655e-05  -4.54070e-06  -3.02741e-07   3.96744e-07   6.85145e-08  -2.67894e-09   2.41710e-09       0.00000       0.00000       3.04524       3.99708       4.35401       3.73898       4.06628       3.23737       3.37835       2.81697       2.49948       1.90589       1.45518       1.07471      0.716178      0.474478      0.302519      0.192715      0.116843     0.0714075     0.0339559     0.0211351     0.0101530    0.00511515    0.00258339   0.000930797   0.000476487   0.000174421   6.14748e-05   2.39680e-05   7.02100e-06   2.10786e-06   5.21050e-07   1.22977e-07   2.25659e-08   2.04881e-09       0.00000       0.00000
  17  17 3261.2792    3.5748  1.4766 11.4014 -0.0060  0.0404   0.0718   0.0882    0.2434   0.0000   442.2300     -0.162872       14.9412      0.770725      0.779055      -2.74683      0.787330    -0.0301881      -4.36868      -2.78883       1.74386      0.551041      -1.50696     -0.186309     0.0653158      0.273041     -0.258226     0.0663484     0.0419416    -0.0109128   -0.00352760    0.00210137  -0.000294263    0.00249099   0.000450271  -2.92963e-05  -2.31509e-05   4.38819e-05  -6.25730e-06  -6.69582e-06   1.45936e-07   1.43748e-07  -4.03181e-09   3.43105e-10       0.00000       0.00000       3.26298       4.89461       4.38310       5.35450       4.30376       4.66727       3.46827       3.52599       2.53134       2.23669       1.48376       1.27404      0.756811      0.644425      0.334017      0.260741      0.131655     0.0908886     0.0429709     0.0282291     0.0120152    0.00718696    0.00281677    0.00147621   0.000513504   0.000249893   7.32275e-05   3.11728e-05   8.10536e-06   3.09482e-06   5.51903e-07   1.62228e-07   2.16202e-08   4.15318e-09       0.00000       0.00000
  17  18 3403.3414    3.1098  2.1462 10.7426 -0.0075  0.0465   0.0519   0.1055    0.2303   0.0000   445.3552      -10.0927      0.652062       11.9580      -8.65011       4.71409      -2.83227      -5.09781       1.04091     -0.575890     0.0300495     -0.590339     -0.146890     0.0231382       1.07041      0.116551     -0.163390    -0.0363975    -0.0322810     0.0172903    -0.0301079   -0.00403321   -0.00174128  -0.000829122   -0.00133460   0.000112318  -2.83889e-05   3.68841e-05   2.04332e-05  -1.15834e-06   3.45767e-07  -1.34050e-07  -3.01600e-08  -1.92543e-09       0.00000       0.00000       4.08199       5.60783       5.81675       6.07757       5.46156       5.10424       4.85417       3.69386       3.20003       2.51559       1.95649       1.30418      0.989665      0.677571      0.421565      0.273568      0.167826     0.0987594     0.0530881     0.0278824     0.0163981    0.00701420    0.00359501    0.00139603   0.000736905   0.000260691   0.000107872   3.30622e-05   9.97412e-06   2.94826e-06   7.23799e-07   1.58171e-07   3.17072e-08   3.75449e-09       0.00000       0.00000
  17  19 3545.3462    2.7647  2.9299 10.2218 -0.0049  0.0503   0.0385   0.1211    0.1769   0.0000   440.6656       7.18054       24.4538      -5.78758     -0.393413      0.420349      -10.1153       4.88354      -5.31901       1.90724      -1.09865       2.34334     -0.548180     -0.696677      0.342366     0.0499138      0.261321     0.0939287  -0.000312173    -0.0393791   -0.00334157   -0.00151887    0.00116203   -0.00119382   0.000303703  -0.000571928  -0.000109949  -3.03578e-05   4.21065e-06  -3.24345e-06   7.44629e-07   1.43479e-07  -2.05270e-08   3.14245e-09       0.00000       0.00000       4.72517       6.29367       6.33947       6.59020       6.13606       5.78704       5.11385       4.38756       3.55191       2.80350       2.13920       1.56220       1.11002      0.734000      0.487337      0.302352      0.189049      0.106222     0.0589915     0.0318051     0.0160652    0.00818779    0.00368382    0.00168831   0.000676423   0.000281991   9.93187e-05   3.46250e-05   1.09643e-05   3.05129e-06   8.09627e-07   1.72021e-07   3.07968e-08   4.01705e-09       0.00000       0.00000
  17  20 3687.6078    2.2204  4.6635  9.6924  0.0044  0.0647   0.0247   0.1644    0.1158   0.0000   442.8465       14.3004       9.04085       5.24347       12.1364      -7.33055      -2.00543       4.72837      -1.32703      -7.86662      -3.39568      -2.46891     -0.316467     -0.997079      0.485218      0.347056     -0.286685     -0.282905      0.108764    0.00608819    -0.0226760     0.0100492   -0.00494795   0.000127172  -0.000420041   0.000154164   8.83210e-05  -5.62013e-05   8.53074e-06   3.32603e-07  -1.71980e-06  -3.67581e-08  -5.00682e-08   2.43910e-10       0.00000       0.00000       5.97166       8.10211       8.35892       8.81069       7.98682       7.57072       6.50310       5.57459       4.63547       3.58299       2.72632       1.96675       1.40555      0.910092      0.621764      0.380193      0.235692      0.132150     0.0795030     0.0405748     0.0213490     0.0103249    0.00504633    0.00217007   0.000916055   0.000352188   0.000137684   4.51981e-05   1.49225e-05   3.97709e-06   1.07132e-06   2.20372e-07   4.07621e-08   5.32974e-09       0.00000       0.00000
  17  21 3829.9063    1.8318  6.4113  9.3253 -0.0017  0.0779   0.0175   0.2033    0.0921   0.0000   421.8743      -12.6807       14.8117      -4.86652       3.28756       3.43472      0.392374      0.852979       10.4009      -8.11504      -5.70636       4.31031       2.23351       1.73964      -1.50468     -0.194066      0.194369     -0.105399     -0.151628    -0.0576169     0.0464501    -0.0182636   -0.00104212   -0.00311741    0.00117574  -0.000561661  -2.46844e-05  -6.76875e-05  -2.82203e-06  -1.45614e-06  -2.51480e-06   1.84851e-07  -2.30306e-08   6.50318e-09       0.00000       0.00000       7.44058       9.39885       10.0171       10.3329       9.90328       9.06601       8.11094       6.55822       5.45248       4.23298       3.24724       2.36527       1.68057       1.13368      0.761836      0.471811      0.297651      0.166940     0.0969623     0.0515222     0.0257427     0.0129953    0.00601571    0.00269002    0.00109785   0.000451659   0.000162132   5.46006e-05   1.76173e-05   4.70318e-06   1.22285e-06   2.61082e-07   4.79669e-08   5.59964e-09       0.00000       0.00000
  17  22 3972.1953    1.5426  8.1696  8.9958 -0.0024  0.0919   0.0133   0.2445    0.0847   0.0000   427.4895      -1.51963      -17.5285       18.5366       13.3557      -9.61034       12.7574      -3.97821      -4.51649      -2.71435      -4.45743    -0.0441378       1.36600     -0.727868      0.457252      0.105604     -0.320682      0.261682    -0.0437064     0.0423724     0.0140006     0.0108465   -0.00885836    0.00300868   -0.00146025   0.000704524  -0.000334227   4.89084e-05   6.89899e-06  -1.16279e-05   2.86202e-06  -3.30170e-07   2.10716e-08  -1.11833e-08       0.00000       0.00000       8.75021       11.0521       11.6700       11.7852       11.7889       10.4854       9.26567       7.88487       6.57625       5.07100       3.90549       2.89665       1.99583       1.33553      0.893971      0.558441      0.357880      0.201512      0.112985     0.0599779     0.0312420     0.0154464    0.00708035    0.00315128    0.00128347   0.000504673   0.000182490   6.30520e-05   2.09635e-05   5.74270e-06   1.50197e-06   3.22699e-07   5.67781e-08   6.49304e-09       0.00000       0.00000
  17  23 4114.8072    1.2783 10.8571  9.0226 -0.0004  0.1192   0.0105   0.3261    0.0670   0.0000   445.3657       16.7312       10.0581       9.77312      -13.6519      0.381521       21.0821      -8.14282      -6.88901     -0.152473       3.82449     -0.283125      -3.79121      0.226704      0.994545       1.71041      0.532906     -0.170522   -0.00732614     0.0363299    0.00341287     0.0211711     0.0127486   -0.00256425    0.00167368   0.000437559   0.000106479  -0.000133470  -2.52530e-05  -9.10165e-07   1.31688e-06   6.44471e-07  -8.55332e-08  -1.14589e-08       0.00000       0.00000       10.8246       14.3089       15.2083       15.5940       14.9615       13.6017       12.0993       10.0592       8.33976       6.41612       4.99220       3.58521       2.57648       1.72060       1.18531      0.706636      0.455337      0.256032      0.149528     0.0787870     0.0411995     0.0200297    0.00941395    0.00422179    0.00177619   0.000699596   0.000256849   8.63846e-05   2.87065e-05   7.61881e-06   2.04863e-06   4.23168e-07   7.77710e-08   9.13948e-09       0.00000       0.00000
  17  24 4257.2200    1.0752 12.5688  8.9627 -0.0012  0.1450   0.0086   0.3871    0.0594   0.0000   448.4549      -28.0453       27.1340      -11.9620       16.1011       2.06302       4.37960      -20.9951      -11.0049      -7.39922      -4.20661       7.26293       3.22984       2.48438      -1.55503     -0.225320     -0.217903      0.141360      0.365418     -0.171117    -0.0139581     0.0544064    0.00839156  -0.000281073    0.00284970  -0.000895346  -0.000139812  -7.56528e-05   3.99925e-05   1.98430e-05   2.49617e-06  -2.42623e-07   7.73984e-08  -9.04486e-10       0.00000       0.00000       13.0848       17.4189       18.1678       18.7363       17.8065       16.6484       14.3236       12.2961       10.3026       7.94242       6.22723       4.40035       3.22327       2.08311       1.47112      0.870811      0.564256      0.319153      0.185865     0.0978655     0.0512998     0.0248072     0.0116697    0.00517869    0.00218587   0.000851664   0.000318632   0.000108861   3.59355e-05   9.51411e-06   2.60457e-06   5.09571e-07   9.36952e-08   1.15060e-08       0.00000       0.00000
  17  26 4542.4146    0.7988 19.1168  8.8126  0.0018  0.2293   0.0056   0.5937    0.0415   0.0000   451.2087       16.1710       50.2719      -63.5632      -3.50007       23.2955       21.8022       16.0031       9.09165       7.82655      -19.8906       1.23620      -7.71105      -4.79875      -1.73720       1.68352       1.00640     0.0508489     -0.238764    -0.0600568     0.0263208    -0.0198592    -0.0309133    -0.0147587   -0.00207150    0.00284835  -0.000304093  -4.70419e-05  -3.63575e-05  -3.02934e-05  -3.55977e-07  -4.61079e-07   1.76263e-08   3.39675e-08       0.00000       0.00000       20.2077       27.1029       28.5343       29.4246       28.4508       26.2053       22.7338       19.4188       15.9538       12.2870       9.69084       6.93928       5.13954       3.33018       2.37086       1.41517      0.920705      0.525917      0.301103      0.161585     0.0841689     0.0425602     0.0188352    0.00907702    0.00356255    0.00146601   0.000521405   0.000182484   5.88059e-05   1.56623e-05   4.27911e-06   8.44231e-07   1.52661e-07   1.82826e-08       0.00000       0.00000
  18  12 2580.8134    1.9980  0.8957 10.3049 -0.0000  0.0292   0.0457   0.0638    0.1822   0.0000   434.5507       5.00757       18.2763      -1.16758      -4.15684      -4.98186     -0.539184       2.08829      0.286992      -1.95771     -0.988204      0.341732       1.14159    -0.0573107      0.107075      0.216039     0.0262204    -0.0471810     0.0569591    0.00492204    0.00124587   -0.00380477    0.00507698   -0.00159883   7.08329e-05   0.000309213   0.000284153  -6.27702e-05  -2.05546e-05  -3.28738e-06  -1.42981e-06   2.45660e-07   2.13229e-07   1.70190e-08  -8.94877e-10   3.69022e-10       2.38847       3.19928       3.23804       3.53748       3.43959       3.13819       2.72831       2.38147       1.82706       1.68574       1.17475      0.951437      0.625379      0.463167      0.301361      0.198463      0.129515     0.0796903     0.0464177     0.0270636     0.0140223    0.00745934    0.00373268    0.00161576   0.000839979   0.000307876   0.000144428   5.14214e-05   1.77544e-05   6.02825e-06   1.77097e-06   4.77368e-07   1.22396e-07   2.94836e-08   4.25624e-09   5.85816e-10
  18  14 2868.6144    3.0817  0.8662 11.0068 -0.0087  0.0260   0.0747   0.0628    0.2515   0.0000   441.6283       5.53715       9.32652       1.53014       1.39842       1.75556       4.38029      0.665825      -1.72362      -1.83963     -0.519706      0.993636     -0.259807     -0.219010      0.331905     0.0622912     0.0385823     0.0324018     0.0366074     0.0278914    -0.0148501   -0.00357868  -0.000317091    0.00184529   -0.00118644   0.000185256  -0.000165592  -6.84744e-05  -2.23617e-06  -3.85741e-06   2.02795e-06   2.51409e-07  -1.86600e-08  -2.00847e-08   1.59002e-09  -8.50916e-11       2.43272       3.18444       3.26419       3.40664       3.31541       2.97036       2.71397       2.19838       1.84018       1.51162       1.17845      0.860570      0.600164      0.411604      0.268847      0.185219      0.116986     0.0689455     0.0438955     0.0227198     0.0127772    0.00607917    0.00309860    0.00148917   0.000657733   0.000283903   0.000112373   4.34990e-05   1.60145e-05   4.54002e-06   1.50200e-06   4.02840e-07   9.90591e-08   2.23551e-08   3.96399e-09   4.58019e-10
  18  15 3012.0696    3.6736  1.0432 10.9526 -0.0039  0.0317   0.0785   0.0681    0.3322   0.0000   437.2278       1.38336       18.4244      0.834291      0.901335      -3.81357       1.96664      -3.01362     -0.508655      0.284691     -0.259477       1.30198     -0.414877      0.179527      0.145868     0.0367461    -0.0455170     0.0278133     0.0370404    0.00817506    -0.0294858   -0.00487228    0.00124957   0.000504121    0.00121012   9.25038e-05   4.09193e-06   2.26566e-05   2.86202e-05  -3.78144e-07  -1.71804e-07   2.56493e-07  -6.16939e-08  -1.78728e-08   1.62015e-10   1.57432e-11       2.69974       3.38563       3.63182       3.57820       3.68852       3.76232       2.98648       2.41453       2.06175       1.68649       1.42111       1.09519      0.665213      0.473029      0.320931      0.221773      0.153749     0.0971721     0.0557329     0.0299566     0.0157824    0.00763319    0.00381381    0.00167860   0.000814014   0.000333395   0.000144908   5.11145e-05   1.92482e-05   6.71520e-06   2.19256e-06   5.82769e-07   1.30292e-07   2.81134e-08   4.54025e-09   5.76445e-10
  18  18 3439.8628    3.0243  2.4536 10.0242 -0.0016  0.0450   0.0431   0.1062    0.2628   0.0000   436.8748      -2.14558       1.55957      -7.32039       1.08763      -1.15000     -0.789043      -1.82733      0.962831       2.41972     -0.620424      0.450977     -0.775432       1.48744      0.880204      0.182800      0.112633      0.278410     0.0491179    0.00752645    0.00276102    0.00644818   -0.00365343   -0.00165959  -0.000443192   0.000170577   0.000238761   0.000128798   4.07577e-05   7.13274e-06  -1.24099e-06   8.02646e-07  -1.63534e-07  -1.54030e-08   4.22769e-10  -5.17820e-10       3.71380       5.18309       5.20205       5.67609       5.13214       5.02955       4.37395       3.67871       3.09685       2.53527       1.90521       1.45100       1.03532      0.709970      0.494827      0.309512      0.204363      0.117309     0.0727060     0.0399563     0.0217157     0.0108887    0.00548840    0.00258602    0.00116816   0.000495666   0.000205724   7.99132e-05   2.89396e-05   9.38450e-06   2.98120e-06   7.48162e-07   1.96792e-07   4.19099e-08   7.31894e-09   9.58141e-10
  18  19 3582.4186    2.5112  3.7421  9.9313 -0.0012  0.0562   0.0299   0.1364    0.1449   0.0000   444.7744       9.71468       4.05400      -7.22393       15.6857      -1.18291       7.07492      -5.47500       3.28440      -3.41613     -0.564322      0.854013       1.45049      0.165686      0.178268      0.523135     -0.499906     0.0852743    -0.0778274     0.0259563    -0.0609050     0.0159481     0.0124468   -0.00495663    0.00134512    0.00142672  -0.000166447   7.15622e-05   5.41296e-05  -9.46078e-06  -2.92753e-06   1.78315e-06   1.20133e-07  -8.77675e-08   1.10685e-08  -2.54095e-10       4.86354       6.57691       6.74754       7.05032       6.77983       6.34561       5.54428       4.78203       3.94688       3.11635       2.38773       1.79611       1.30347      0.931272      0.630436      0.400136      0.254131      0.151406     0.0880965     0.0501805     0.0277163     0.0135255    0.00723222    0.00318757    0.00151029   0.000600319   0.000268517   9.29658e-05   3.50600e-05   1.14538e-05   3.60909e-06   9.79821e-07   2.45529e-07   5.24338e-08   8.85778e-09   1.10232e-09
  18  20 3725.2849    2.0981  5.0958  9.4812 -0.0021  0.0650   0.0212   0.1692    0.1124   0.0000   437.6180       12.8166       30.8481       1.64455      -13.8078       1.61935       11.8044       3.11836      -6.85511      -3.37721       2.27032       1.56491       2.00343     -0.898225      0.946960      0.376928     -0.668427     0.0255356     0.0951483    -0.0579273     0.0517234   -0.00459627   -0.00166966    0.00191315  -0.000212209  -0.000763736   4.10984e-05   6.72711e-05   6.03648e-05  -1.69892e-05   3.62577e-06  -1.54144e-06  -1.80177e-07   1.75903e-08   2.06616e-08   1.16234e-09       5.74349       7.38581       7.77051       8.22981       7.88417       7.32307       6.44031       5.51118       4.61938       3.69506       2.84075       2.08160       1.56873       1.05019      0.738374      0.465906      0.300511      0.176402      0.108069     0.0583250     0.0330915     0.0165977    0.00831701    0.00394296    0.00172695   0.000756200   0.000297240   0.000113598   4.24415e-05   1.33070e-05   4.18335e-06   1.09913e-06   2.90607e-07   5.77364e-08   1.02756e-08   1.22764e-09
  18  21 3867.9845    1.7489  6.9321  9.1567 -0.0031  0.0798   0.0155   0.2116    0.0894   0.0000   444.5389       4.68593       11.2324      -13.2793      -5.17714      -11.7409      -19.7694     -0.762838      -4.26772       1.33802       5.00821      -1.87258      -1.03877     -0.641738      0.498915       1.84807      0.117954     0.0400328      0.103577     0.0387744     -0.128808    -0.0211793     0.0144751   -0.00903544  -0.000817348    0.00174608  -0.000324145  -7.08645e-05  -1.04788e-05  -4.88644e-05  -3.15887e-07   2.46276e-06   4.34831e-07   2.15864e-08   2.97210e-09  -1.63110e-09       6.92325       9.21725       9.50666       10.0042       9.63611       8.87530       7.95677       6.76988       5.74878       4.40500       3.57452       2.56421       1.94204       1.27230      0.906867      0.561299      0.377247      0.218433      0.129837     0.0723404     0.0396256     0.0200724     0.0103329    0.00487185    0.00216378   0.000921975   0.000378931   0.000141058   5.04309e-05   1.67135e-05   5.26149e-06   1.37313e-06   3.69978e-07   7.07218e-08   1.34305e-08   1.54876e-09
  18  22 4010.7628    1.4862  9.0236  8.9965 -0.0008  0.0975   0.0120   0.2610    0.0750   0.0000   425.7958      -1.22409       17.2530       8.68890       13.0496      -7.01717      -3.15936      -17.5984      -5.43817       2.22158     -0.410177       3.70480       1.36273      -3.82935      -1.09761      0.973379     0.0778815      0.237341   -0.00643762      0.112112     0.0836220    -0.0137943    -0.0164063    -0.0125580  -0.000244388  -0.000513086  -0.000755024   1.72790e-05  -0.000158865  -1.03471e-05   6.11194e-06   3.45654e-06  -2.55552e-07  -1.07397e-07  -1.61607e-08  -5.55161e-09       8.38046       10.9757       11.6011       12.2533       11.6715       10.7429       9.63701       8.18942       6.94756       5.44538       4.32540       3.11429       2.34859       1.53899       1.10946      0.683019      0.449539      0.268705      0.157997     0.0896715     0.0482076     0.0251471     0.0123760    0.00596258    0.00262915    0.00115135   0.000459152   0.000176122   6.20757e-05   2.11091e-05   6.37661e-06   1.69191e-06   4.53146e-07   8.75229e-08   1.61436e-08   1.88050e-09
  18  23 4153.7750    1.2301 10.8333  9.0312 -0.0009  0.1176   0.0098   0.3240    0.0624   0.0000   408.9689       1.69603       38.9644      -10.4550       3.57953       6.16685       18.9605       10.0558      -5.84048      -5.73095     0.0874630      -3.18087      0.422159       2.07069     -0.578061       1.03265      0.986531      0.509766     -0.446219    -0.0476490     0.0338888   -0.00885573   -0.00112617    0.00391780    0.00238335   -0.00100942  -0.000412780  -5.08143e-05   3.91264e-05   1.21669e-05  -1.33937e-05   5.00907e-08   2.07368e-07   4.04065e-08   1.73776e-08   5.72226e-10       10.3095       13.4556       14.1894       14.5697       14.2642       13.0084       11.7405       9.92582       8.45179       6.64375       5.30257       3.90153       2.84689       1.91035       1.31692      0.858436      0.551619      0.338997      0.195416      0.109160     0.0586618     0.0306861     0.0154890    0.00694782    0.00341238    0.00133717   0.000579416   0.000210320   7.70733e-05   2.56942e-05   7.75270e-06   2.14315e-06   5.33909e-07   1.08096e-07   1.92527e-08   2.16355e-09
  18  25 4439.4086    0.8528 16.0269  8.9886 -0.0040  0.1922   0.0062   0.4992    0.0433   0.0000   392.0253      -2.84114       62.0112       13.0717       23.0517      -6.80062       16.9263      -18.8037       12.7950      -3.84161      0.962569      -4.41400      -7.33622     -0.222746      0.113304      -1.48972      0.728188      0.804662   -0.00411855     -0.293353      0.136944      0.115191    -0.0504696     0.0130341     0.0163023   -0.00408847   -0.00222776   0.000903387   6.80245e-06  -8.91018e-05   1.21797e-05   5.04749e-06  -1.04414e-06  -2.98570e-07  -6.03657e-08  -4.12010e-09       15.9217       21.4373       22.5550       23.3984       22.3318       21.1544       18.7960       16.0040       13.6782       10.6145       8.66270       6.17709       4.70630       3.16975       2.25487       1.41065      0.939225      0.549483      0.337779      0.183664      0.102860     0.0532662     0.0258429     0.0130307    0.00541501    0.00258068   0.000968665   0.000389771   0.000137475   4.46549e-05   1.41675e-05   3.68589e-06   9.49257e-07   1.79541e-07   3.29274e-08   3.81079e-09
  19   9 2173.7166    0.8276  0.8296  8.8674 -0.0093  0.0309   0.0215   0.0635    0.1540   0.0000   439.3893      -6.11037       13.7918      -4.53949      -7.20700     -0.390751      -3.57211      -2.18482      -2.72417      0.584332     -0.607369      0.468638      0.286206    -0.0559950     -0.580559      0.677339     0.0920268  -0.000243946    -0.0774515   -0.00943021     0.0177318    0.00393767   -0.00923845   -0.00178789   0.000210518  -0.000358429  -0.000267710   2.31655e-05  -8.09889e-06   2.37825e-06   1.05393e-05  -1.64478e-06   8.64312e-07   4.23046e-08  -7.75533e-08  -5.19875e-09       2.59186       2.71767       3.42582       3.79193       3.57734       2.81046       2.94154       2.67026       2.05407       1.55240       1.44611       1.05018      0.675606      0.517665      0.392150      0.250140      0.157999     0.0950796     0.0603059     0.0386594     0.0210409     0.0112173    0.00622733    0.00275655    0.00146857   0.000781672   0.000329632   0.000137748   5.31814e-05   1.62279e-05   5.41036e-06   1.79930e-06   5.31166e-07   1.38300e-07   3.30275e-08   6.16315e-09
  19  10 2322.2820    1.1683  0.9614  8.9992 -0.0003  0.0319   0.0260   0.0647    0.2089   0.0000   438.0661      -5.75542       8.52664      0.522270      -6.11018       4.27713       2.11561       4.17025      -1.71456       1.22297      0.803733     0.0279312     -0.324166      -1.02402     -0.708132     -0.478227    -0.0631097    -0.0449657    -0.0460537    -0.0682333     0.0205578   -0.00554364   0.000459389   -0.00252457  -0.000815773  -7.72475e-05  -5.18904e-05   0.000135554   6.72621e-06  -7.47037e-06  -6.46157e-06  -8.56061e-07   2.38767e-07  -5.30023e-08  -2.56644e-08  -9.42807e-09       2.81383       3.52954       3.53201       3.79367       3.64177       3.71259       2.95126       2.61515       2.31059       1.76202       1.40374       1.10514      0.789244      0.563231      0.405716      0.242982      0.176874      0.112495     0.0653786     0.0362214     0.0222974     0.0109048    0.00585656    0.00302344    0.00141692   0.000530293   0.000258962   0.000107983   4.02208e-05   1.32370e-05   5.37786e-06   1.80481e-06   5.38134e-07   1.25578e-07   2.85895e-08   5.29332e-09
  19  13 2757.8610    2.7809  0.9363 10.4146 -0.0015  0.0257   0.0597   0.0615    0.2645   0.0000   439.5619       2.71222       14.9864      -1.34021      -2.13410       1.40436       2.02919      -2.01689      -1.72334     -0.491995       1.41192     -0.197593      0.215634     -0.342841     -0.370370      0.138680     0.0843553     0.0321018    -0.0137089     0.0715462   -0.00131566    -0.0117319   -0.00320295  -0.000245903   0.000282706  -0.000559792   3.05642e-05  -5.93118e-05   5.36344e-05   8.84963e-06   9.73820e-07  -1.53359e-06  -3.65265e-07   1.03536e-07   4.32520e-08  -3.89763e-09       2.21490       2.83619       2.92477       3.08602       2.94564       2.66853       2.46082       2.18023       1.85380       1.50152       1.18958      0.873837      0.679271      0.455869      0.315791      0.213872      0.137457     0.0833043     0.0487408     0.0309691     0.0169517    0.00895313    0.00454319    0.00244639    0.00117417   0.000522000   0.000218889   9.28927e-05   3.56679e-05   1.36640e-05   4.43275e-06   1.47156e-06   4.04855e-07   1.15302e-07   2.87396e-08   5.41497e-09
  19  15 3046.5412    3.7830  0.9416 11.0932 -0.0108  0.0285   0.0807   0.0599    0.3455   0.0000   436.5352      0.888513       13.1387       3.62276      -2.07035      -1.97736      -3.45644       4.06448     0.0317423      -2.36840     -0.204409      -1.56967     -0.794813     -0.366047     0.0493745     -0.109503     -0.171102     0.0884064    -0.0217137    0.00619514    -0.0410478    0.00982831    0.00576043   0.000517587    0.00133561  -4.63360e-05   1.52255e-05   0.000102512   5.79323e-05   5.68405e-06  -9.34148e-06   2.23623e-06   6.32843e-07   4.09043e-08  -7.07082e-09  -1.30616e-09       2.37514       3.20534       3.42338       3.57233       3.31052       3.13970       2.76919       2.51050       2.02437       1.54258       1.32027      0.948412      0.705580      0.497375      0.362479      0.214347      0.155861     0.0886619     0.0564926     0.0318113     0.0173354    0.00953661    0.00537035    0.00235263    0.00121421   0.000577574   0.000253694   0.000102721   4.35299e-05   1.42525e-05   4.79042e-06   1.62103e-06   5.19752e-07   1.25048e-07   3.25845e-08   5.91398e-09
  19  16 3189.7885    3.8104  1.2333 11.1994 -0.0060  0.0307   0.0744   0.0758    0.2745   0.0000   439.1597     -0.435356       12.2889     -0.106445      -4.68170      -6.61395       1.76012      -2.80677      -2.64936      0.253174      -1.56183     -0.381751     -0.943567     0.0155857      0.506158      0.387874     -0.133432    -0.0214169     -0.118932    -0.0119887    -0.0363311   -0.00175641    0.00502394  -0.000109645  -0.000560934   0.000246189  -0.000104463  -1.14706e-06  -2.27134e-05  -2.83473e-05  -1.74128e-06  -8.87753e-07  -1.02708e-08   5.54446e-08  -4.29504e-08   9.67663e-10       2.82287       3.70129       3.98031       4.08967       3.73045       3.53428       3.16952       2.78039       2.28855       1.94465       1.53106       1.15480      0.787308      0.561440      0.381570      0.248903      0.158156     0.0989427     0.0633687     0.0340443     0.0195014     0.0105607    0.00558744    0.00254659    0.00122987   0.000600795   0.000270029   0.000111263   4.39695e-05   1.56099e-05   5.55139e-06   1.68215e-06   5.27135e-07   1.32946e-07   3.16634e-08   6.60018e-09
  19  17 3332.7921    3.4246  1.7052 11.0138 -0.0037  0.0361   0.0568   0.0850    0.1767   0.0000   445.1961     -0.417884       12.5685       2.58497       7.13833      0.158936      -4.45847      -2.89515       2.63158     0.0767700      0.594430       1.12056     -0.893268      0.449468    -0.0668012      0.177426     -0.163600      0.132235     -0.155310    -0.0246394     0.0112302    0.00667978  -0.000362580   -0.00335638   -0.00127773  -0.000853769  -4.63617e-05   0.000126065  -6.33063e-05  -1.51503e-06   3.90745e-06   3.01925e-06   6.33061e-07  -1.74619e-07  -2.30579e-08  -8.45590e-10       3.02373       3.92740       4.09204       4.31858       4.25800       4.00947       3.64919       2.94138       2.52964       2.06724       1.70297       1.22394      0.942332      0.641480      0.450187      0.301110      0.204287      0.129344     0.0799224     0.0457211     0.0254990     0.0140096    0.00681808    0.00368961    0.00157437   0.000798422   0.000309110   0.000147811   5.22173e-05   2.14946e-05   6.99716e-06   2.25906e-06   6.65308e-07   1.75789e-07   4.28118e-08   8.43767e-09
  19  18 3475.9351    2.8868  2.5542 10.4738 -0.0030  0.0458   0.0396   0.1110    0.1640   0.0000   432.4680      0.379066       19.2440       4.59664      -12.2613      -7.56243       2.14844       3.76636      -6.56802      -1.96141      0.368055     0.0310098      0.356415      0.970119      0.280902       1.06853     -0.542098    -0.0952452   0.000921736     0.0133520    -0.0314910    -0.0174041    0.00218514    0.00687814   -0.00112013   0.000562749  -0.000497598   4.16066e-05   6.66448e-05   2.40904e-06   7.09181e-06   4.42931e-06  -3.78578e-09  -4.88261e-08  -1.73289e-08  -8.08381e-10       3.75715       5.13159       5.46154       5.75526       5.62627       4.92459       4.64775       3.78530       3.29092       2.58671       2.06851       1.50014       1.11023      0.819555      0.552759      0.372528      0.235367      0.149372     0.0906246     0.0518759     0.0304919     0.0167108    0.00856570    0.00440957    0.00207699   0.000918930   0.000427802   0.000175414   6.80731e-05   2.47855e-05   8.61801e-06   2.62990e-06   8.03541e-07   2.24042e-07   5.08331e-08   1.12694e-08
  19  19 3619.1928    2.4090  4.0928  9.9499 -0.0014  0.0574   0.0264   0.1445    0.1164   0.0000   439.7739     -0.955964       7.83125     -0.919555      -5.72910      0.956281      -3.72322      -1.22340      -3.18860      -5.54857       2.25653      -4.54242      -1.26652      0.487811      0.368331      0.686114      0.112813    -0.0703336     -0.200412     0.0367971    -0.0134308     0.0282963   -0.00988481    0.00107644    0.00114782    0.00165231   0.000375707  -0.000212378   5.12322e-06   9.34837e-06  -7.07745e-06   3.82422e-07   1.23334e-06  -2.29788e-07  -8.71473e-08   3.41170e-08       4.66845       5.92614       6.28939       6.94975       6.36760       6.08549       5.49947       4.77507       4.05393       3.17886       2.60439       1.94201       1.46109       1.04384      0.712603      0.474103      0.319507      0.195614      0.120922     0.0687816     0.0382157     0.0210791     0.0114126    0.00547414    0.00271482    0.00123840   0.000543761   0.000219345   8.96314e-05   3.20191e-05   1.09651e-05   3.45399e-06   1.05497e-06   2.75915e-07   6.28635e-08   1.29735e-08
  19  20 3762.3318    2.0164  5.9593  9.4482 -0.0018  0.0733   0.0185   0.1796    0.0936   0.0000   446.8976       4.25337       6.93343      0.863015      0.823210       7.13302      -10.8996      -2.45561       1.83196       10.8306      -4.49246       1.73342      0.167510       1.06950      0.422807     -0.534159     0.0809950      0.141826     0.0495512    -0.0623940     0.0104258    0.00677860    0.00192417  -0.000385794    0.00198043    0.00186995  -0.000627310  -0.000191037  -1.26229e-05  -5.65903e-05   2.80037e-05   4.97155e-06  -2.20714e-06   8.37582e-08   6.25627e-08  -1.02444e-09       6.03984       8.12337       8.49432       8.67296       8.48731       8.07619       7.10927       6.14155       5.34660       4.22377       3.40618       2.57049       1.87272       1.34197      0.915064      0.621282      0.399255      0.251014      0.155014     0.0871437     0.0511082     0.0265822     0.0142218    0.00702601    0.00328766    0.00157561   0.000644995   0.000284335   0.000106398   4.00017e-05   1.46005e-05   4.51536e-06   1.42004e-06   3.75370e-07   8.49096e-08   1.76945e-08
  19  21 3905.5911    1.6609  7.8781  9.1761 -0.0021  0.0867   0.0135   0.2279    0.0747   0.0000   441.7463      -4.42977      -10.6990      -10.5793       5.62630      -15.2494       1.17191       6.72533      -4.23050     -0.237479       4.19245       3.20043       2.42541      -1.68063     -0.280848     -0.296970      0.119999    0.00631197     -0.117303    -0.0494854     0.0386538     0.0456491     0.0176317    0.00161453   -0.00439491    0.00178980   -0.00128172  -1.39163e-05  -7.91922e-05  -8.33984e-06   2.19558e-05   2.59806e-06  -3.34564e-06  -8.89305e-08   1.48275e-07  -3.27769e-08       7.03987       9.20972       9.79702       10.1549       9.76358       9.44061       8.32116       7.27829       6.10035       4.99571       3.84480       2.97987       2.18399       1.57379       1.11942      0.726075      0.476868      0.295116      0.182381      0.103168     0.0608597     0.0316584     0.0174967    0.00823998    0.00402775    0.00185916   0.000802329   0.000337408   0.000134611   4.75935e-05   1.77003e-05   5.46824e-06   1.66692e-06   4.24510e-07   1.03832e-07   2.09138e-08
  19  22 4048.8991    1.3837  9.5982  9.1006 -0.0003  0.1042   0.0108   0.2733    0.0639   0.0000   436.7280      -9.16349       33.0854       11.8643       11.8061      -17.7856       3.63203      -11.5996       7.29127      -7.10093       7.72943       4.51087      -3.56201    -0.0986066     -0.658582     -0.274139     -0.360800      0.768960      0.355772    -0.0473938    -0.0987274    -0.0708624     0.0141157   -0.00167945   -0.00910042   -0.00113377   0.000958002   0.000284460   0.000127049   4.84456e-05   3.67496e-06  -3.83467e-06   2.98812e-07  -5.74085e-07  -9.41088e-08  -2.18611e-09       8.56240       11.6481       12.2283       12.6272       12.1735       11.4441       10.2757       9.05262       7.42591       6.11483       4.79456       3.62381       2.71953       1.90471       1.34445      0.876747      0.582629      0.352068      0.221252      0.121679     0.0716232     0.0374712     0.0197909    0.00990462    0.00472341    0.00217030   0.000950491   0.000401841   0.000155122   5.80140e-05   2.05794e-05   6.35117e-06   1.98849e-06   5.16840e-07   1.29432e-07   2.56353e-08
  19  23 4192.1881    1.1862 12.1951  8.9438  0.0007  0.1269   0.0086   0.3438    0.0596   0.0000   450.6501      -7.52419      -15.9242    -0.0264171       15.6553     -0.124413      -15.7151      -28.3794       9.74260       2.66238      -4.34959      -3.95151       2.64432      -3.84792      0.179878       1.50743     -0.320451     -0.519605      0.630201      0.123414    0.00795433    -0.0267023    -0.0405949    -0.0135087    0.00111166   0.000861627   -0.00353932   0.000122181   4.98057e-05  -9.41348e-05   8.02640e-07   2.26908e-06   3.13693e-06   4.64246e-08  -2.30064e-07   4.30739e-09       10.4048       13.8070       14.5284       15.2128       14.4750       13.7366       12.3626       10.8458       9.01608       7.44800       5.82316       4.51299       3.25892       2.35718       1.64121       1.08360      0.716764      0.438585      0.273233      0.156077     0.0888198     0.0485539     0.0246787     0.0127163    0.00596035    0.00278034    0.00122055   0.000515200   0.000196781   7.50652e-05   2.54789e-05   8.22020e-06   2.49441e-06   6.36332e-07   1.53514e-07   3.13684e-08
  19  24 4335.6408    0.9698 14.6606  8.9776 -0.0021  0.1624   0.0067   0.4307    0.0487   0.0000   447.8242       8.57834       22.3772       11.0352      -3.60958      -21.1405      -19.3385       19.3967       25.0497      -13.7667      -13.5281       9.09753       7.08028       3.37778      -2.28753       1.61905      0.747888       1.17410   -0.00540322   -0.00214530    -0.0933579    -0.0444281     0.0383222    0.00383255    0.00199493   -0.00640039   0.000275621   0.000744011  -0.000374412  -0.000243296  -5.10900e-05   2.16049e-06  -4.74968e-06   1.20908e-06  -1.57241e-07  -1.60065e-08       13.2798       17.3992       18.8951       19.2529       19.1453       17.6568       15.8669       13.8115       11.4651       9.28574       7.46221       5.49555       4.24566       2.91377       2.14621       1.37428      0.927817      0.561461      0.354970      0.201138      0.117666     0.0620339     0.0332851     0.0162416    0.00786381    0.00364083    0.00157949   0.000661917   0.000259880   9.49400e-05   3.37364e-05   1.05130e-05   3.22540e-06   8.28890e-07   2.10566e-07   3.94910e-08
  20   8 2049.9640    0.6572  0.8049  8.5176 -0.0030  0.0305   0.0163   0.0615    0.1345   0.0000   437.0163       2.12163       15.7483      -4.28194      -5.47687      -4.71511       1.52084       1.87562      0.505134     -0.270179      -1.46346      -1.56508      0.528852      0.288746     -0.183243     0.0839041    -0.0449949    -0.0309205    -0.0206569     0.0264660   -0.00992767   -0.00937602   -0.00149346    0.00320544   0.000778082  -0.000186477  -0.000505669   0.000248698   9.86796e-05   4.59804e-05  -7.83756e-06  -9.13515e-06  -3.88018e-07   3.77182e-07  -1.43604e-07  -1.01316e-08       2.45620       2.95447       3.26248       3.33100       3.36579       3.30061       2.96616       2.43558       1.81732       1.65590       1.42141       1.10693      0.815674      0.518684      0.371741      0.253454      0.177449      0.132118     0.0813930     0.0496813     0.0282677     0.0152601    0.00776685    0.00421051    0.00188088    0.00101110   0.000422071   0.000209495   8.76361e-05   3.75883e-05   1.29601e-05   4.94902e-06   1.60614e-06   4.82386e-07   1.27833e-07   3.60232e-08
  20   9 2203.0896    0.9180  0.9520  8.5315 -0.0025  0.0278   0.0205   0.0668    0.1905   0.0000   435.5127     -0.863567       16.5478       6.10427      -2.88835     -0.131215     -0.851228      -1.24772      0.669875       1.19228     -0.584788      0.366070     -0.708182     -0.225522      0.137937     -0.604179    -0.0347677      0.106084   -0.00257601    0.00221564   -0.00672282   -0.00893766   -0.00375714   -0.00128579    0.00188593  -0.000617167  -0.000280250   0.000343912   7.23885e-05   1.34421e-05   8.61450e-06   9.62173e-08  -4.04206e-06  -7.99898e-07   1.35952e-07  -9.50477e-09       2.19687       2.84918       3.33451       3.20036       3.36077       2.98653       2.67604       2.46186       2.00486       1.58917       1.24900      0.956201      0.730098      0.561451      0.366530      0.276353      0.175686      0.107964     0.0754089     0.0390566     0.0247123     0.0129600    0.00793466    0.00392778    0.00209912    0.00101431   0.000443902   0.000235878   7.75525e-05   3.95631e-05   1.33172e-05   4.98231e-06   1.90379e-06   4.64159e-07   1.76077e-07   4.32089e-08
  20  10 2352.4077    1.2595  1.0649  9.0275 -0.0069  0.0305   0.0260   0.0667    0.2373   0.0000   434.3764       1.53176       12.4670      -2.11960      0.301809      -1.24529       3.05350       4.10227     -0.935746      -2.08762      -3.80061      0.714076      0.816570    0.00489191     0.0268552     0.0847025     0.0229384     -0.163447      0.152702    -0.0424544     0.0239476     0.0326758     0.0106175  -0.000545686   -0.00226832   0.000641567   0.000313471   0.000225918  -3.41708e-05   9.02226e-05   1.76676e-06  -5.20954e-07  -2.05368e-06   1.80215e-07   9.06641e-09  -3.07462e-09       2.50422       3.23368       3.09544       3.34786       3.12944       3.16563       2.94933       2.55154       2.18444       1.76410       1.47081       1.11416      0.877140      0.596002      0.435140      0.304024      0.202913      0.127981     0.0826965     0.0471754     0.0290771     0.0149160    0.00868030    0.00383976    0.00232258   0.000957476   0.000524766   0.000198780   9.96256e-05   3.14788e-05   1.58215e-05   4.53509e-06   1.90461e-06   4.65436e-07   1.49200e-07   3.49355e-08
  20  11 2498.9094    1.5902  1.0354  9.9031 -0.0133  0.0314   0.0348   0.0677    0.2117   0.0000   434.9839       1.15700       11.9130      -2.62730      -3.07910     -0.127383       2.12435      0.391752     -0.427560       1.32691     -0.786494      0.893343      0.456325     -0.621204      -1.01072     0.0307639     -0.161270    -0.0251176    -0.0936662     0.0727812   -0.00783132    0.00190532   -0.00397424    0.00238360    0.00284177  -0.000421777   0.000207425  -0.000308401  -0.000164229   1.10827e-05  -6.50251e-06  -3.28074e-06  -1.55838e-06  -8.42906e-08   4.44606e-08   5.63588e-08       2.44850       3.23880       3.16550       3.62043       3.19702       3.09669       2.84927       2.72472       2.16745       1.70346       1.48488       1.08907      0.867593      0.584856      0.467711      0.295775      0.203413      0.118449     0.0793674     0.0444207     0.0270883     0.0148245    0.00769074    0.00401243    0.00207950    0.00104510   0.000478793   0.000229447   9.23290e-05   3.62008e-05   1.27252e-05   4.71210e-06   1.46913e-06   4.63067e-07   1.34351e-07   3.64261e-08
  20  12 2644.7972    2.1823  1.0663  9.2735 -0.0049  0.0285   0.0436   0.0661    0.4672   0.0000   441.6368      -1.87679       12.2742      -5.08882       3.56218       1.40526       1.22852      -5.51926       3.48643      -2.46218      0.463950     -0.636040      0.968420     -0.131875      0.336563      0.292641      0.100027    0.00550572  -0.000880356    -0.0162278    0.00918140   -0.00902012   -0.00108078   -0.00572467  -1.62158e-05  -0.000424388   0.000850131   3.73713e-05  -1.58235e-05  -1.63009e-06  -7.88164e-06   7.58815e-06   7.64306e-07  -1.44368e-07   3.49581e-08   3.97351e-08       2.54569       3.19217       3.28140       3.35254       3.53151       3.46012       2.96202       2.44862       1.99379       1.65839       1.46104       1.12825      0.816556      0.569964      0.352029      0.263730      0.187969      0.124528     0.0865395     0.0485618     0.0286399     0.0151587    0.00772615    0.00391901    0.00194587   0.000920784   0.000408192   0.000187052   7.60630e-05   3.02430e-05   1.18831e-05   4.50382e-06   1.47468e-06   4.31328e-07   1.53825e-07   3.78558e-08
  20  14 2935.8891    3.5885  0.9345  9.9656 -0.0026  0.0252   0.0739   0.0566    0.5846   0.0000   437.5174      -1.74549       13.8951       1.27705       1.50860      -5.63596      -2.78166     -0.957083       2.87817       2.05009      0.331048      0.395290     -0.312497     -0.505507     0.0236191     0.0529763     0.0150127    0.00158231    -0.0548786    -0.0178962   -0.00562448    0.00361212    -0.0120243  -0.000916184    0.00153509  -0.000333320  -8.49913e-05   0.000435853   7.88587e-05  -9.54083e-06   6.91831e-06  -1.01766e-06   1.55601e-06   9.80059e-08   5.32213e-09   1.38902e-08       2.07547       2.63089       2.86692       2.92455       2.76302       2.79308       2.45700       2.27949       1.84316       1.39387       1.15944      0.880858      0.644273      0.515197      0.390383      0.243533      0.166596      0.105800     0.0631857     0.0379266     0.0217183     0.0112281    0.00719987    0.00353245    0.00168401   0.000835160   0.000412156   0.000180680   7.71434e-05   3.28351e-05   1.17044e-05   3.58132e-06   1.38435e-06   4.48774e-07   1.31541e-07   3.23370e-08
  20  15 3080.3801    3.9226  0.9585 11.0988 -0.0100  0.0262   0.0805   0.0607    0.3122   0.0000   438.3680      -4.81004       13.1862       1.00200     0.0652650      -3.97620      -1.20049      -1.18559      -2.31269      0.736764       1.30637     -0.485036     -0.746322    -0.0138663      0.623505      0.199935     0.0813497    -0.0243079    0.00920375     0.0213818     0.0249423    0.00597173   -0.00188937    0.00175002    0.00289950  -0.000354580  -0.000436244   0.000141209   8.28558e-06  -2.44400e-05   3.02482e-06   5.37760e-06  -1.23991e-07   6.20385e-07  -3.03308e-07  -5.71942e-09       2.42622       3.14026       3.29047       3.37352       3.47477       3.35529       2.89956       2.37859       1.93279       1.50461       1.23436      0.987268      0.710803      0.523215      0.353786      0.242103      0.172448      0.117623     0.0740413     0.0436525     0.0238840     0.0131770    0.00690978    0.00363747    0.00176812   0.000820815   0.000383033   0.000159521   7.12753e-05   2.73726e-05   1.03999e-05   3.77091e-06   1.23551e-06   4.21696e-07   1.22243e-07   3.03138e-08
  20  16 3224.3356    3.8249  1.2907 10.9806 -0.0016  0.0311   0.0700   0.0695    0.2514   0.0000   437.8835     -0.509431       13.7838       6.35120       1.71026    -0.0787305      0.420461     -0.841667      0.458810      -2.43282       1.64489       1.11221      0.195077     -0.554226     -0.221643      0.200806    -0.0708213    -0.0485483    -0.0766428    -0.0504776    -0.0572301    0.00763762   1.29742e-05    0.00617391   -0.00130916  -0.000116443   0.000494527  -0.000270494   5.33581e-05   6.24175e-05   6.96398e-06   5.52669e-07   9.24969e-07  -8.29943e-07  -2.33534e-08  -7.39964e-08       2.70036       3.35726       3.61424       3.58797       3.64316       3.37176       3.16412       2.76821       2.38610       1.83206       1.36399       1.13823      0.863569      0.654430      0.476941      0.305828      0.215966      0.133376     0.0799602     0.0486964     0.0260999     0.0149162    0.00812963    0.00441305    0.00223671    0.00107892   0.000499526   0.000210032   8.57905e-05   3.55662e-05   1.33932e-05   4.61388e-06   1.60833e-06   5.51874e-07   1.46429e-07   3.64053e-08
  20  17 3368.0104    3.3218  1.8449 10.5827  0.0002  0.0347   0.0498   0.0873    0.1596   0.0000   439.2231       6.61290       9.12371      -3.95994      -5.25771      -5.31426      -4.56814      -1.86493    -0.0906105      -1.43931     -0.754712     -0.732183      -1.09346     -0.553118      0.684890     0.0642303     -0.142339      0.115600     0.0602049    -0.0196811    -0.0301363   -0.00879724  -0.000826278    0.00476762   -0.00267759  -0.000771708  -0.000672858   0.000284824  -1.58605e-05  -7.94146e-05  -1.26008e-05   5.41657e-06   2.49798e-06  -5.37053e-08   2.80857e-08   5.63707e-08       2.81122       3.56361       3.65170       3.99865       3.73746       3.52876       3.26193       2.84508       2.55755       2.07276       1.75437       1.29460      0.994449      0.694852      0.495859      0.345043      0.219636      0.146419     0.0879751     0.0560472     0.0317327     0.0190002    0.00944973    0.00528045    0.00253484    0.00124246   0.000590164   0.000247884   0.000112966   4.24769e-05   1.64216e-05   6.03364e-06   1.93471e-06   6.29061e-07   1.64891e-07   4.66226e-08
  20  18 3511.8209    2.7944  2.8397 10.3786 -0.0008  0.0474   0.0354   0.1120    0.1259   0.0000   432.7645      -4.69403       25.7600      -4.20538      -2.55786       2.38596      -3.30084      -1.36057       4.63964      -2.14586      -4.21527       3.40754      -2.85071      0.101187      0.416961     -0.156227      0.493153    -0.0617683     0.0965560    -0.0326349     0.0323586  -0.000627468   -0.00464782    -0.0127760  -0.000140820  -0.000231690  -0.000568044   0.000256070  -4.35575e-05   1.08337e-05   6.79130e-06  -1.60429e-06  -1.43565e-06  -1.02432e-06  -1.22876e-07  -1.93121e-08       3.75711       5.15798       5.28360       5.68508       5.46077       5.10290       4.55662       3.97575       3.49322       2.78256       2.30006       1.73264       1.31897      0.913614      0.645889      0.449299      0.299680      0.185282      0.119375     0.0712788     0.0436828     0.0239434     0.0128822    0.00683692    0.00338093    0.00172608   0.000767366   0.000353158   0.000139027   5.91797e-05   2.13002e-05   8.03037e-06   2.70061e-06   7.90957e-07   2.43654e-07   6.00683e-08
  20  19 3655.4633    2.3218  4.2256  9.3748 -0.0015  0.0557   0.0238   0.1406    0.1478   0.0000   434.3824       1.65841       15.2590     -0.773376       10.8257      -3.37293      -4.85998      -2.01464       3.07654      -8.51419      -4.08441       2.22277     -0.775747     -0.372064       1.21461      0.601457     -0.433371      0.288924     0.0737485     0.0755819    -0.0205984   -0.00798711   -0.00368487     0.0114991   -0.00297335   0.000635477  -0.000551957  -0.000123243   0.000235308   6.29470e-05   4.02304e-05  -4.41917e-06   2.32128e-07   3.61019e-07  -1.73454e-07  -5.94934e-11       4.41375       5.86304       6.22844       6.52739       6.37427       6.03436       5.35304       4.74829       3.89067       3.35645       2.59859       2.03852       1.48800       1.09221      0.773314      0.539758      0.345349      0.224196      0.142220     0.0855155     0.0494218     0.0286046     0.0153951    0.00797790    0.00396930    0.00189525   0.000884428   0.000404913   0.000169139   6.68858e-05   2.58466e-05   9.41043e-06   3.14695e-06   9.74030e-07   2.78774e-07   7.42516e-08
  20  20 3799.1894    1.8939  5.9300  9.5458 -0.0006  0.0711   0.0173   0.1820    0.0768   0.0000   436.5007       1.02625       5.56053      -3.86766       2.32171       9.43516       4.33627      -10.8552       6.80417      -2.66890      -2.54383     -0.899176       2.50960       3.01591      -1.82372     0.0399173      0.516903     -0.269589     -0.361342     0.0698493     0.0182511     0.0414682     0.0224265    0.00125020    0.00734100    0.00172332   9.07957e-05  -0.000658815   0.000291952  -7.10324e-06  -2.86340e-05   4.50922e-06  -1.48296e-06  -1.89465e-06  -6.10138e-09  -9.32747e-08       5.60813       7.20645       7.81972       8.16330       7.98323       7.46178       6.79829       5.96093       5.08305       4.14600       3.34621       2.58992       1.89934       1.41389       1.00455      0.693715      0.457556      0.288050      0.183034      0.109932     0.0664181     0.0365596     0.0201592     0.0106314    0.00514563    0.00255217    0.00123083   0.000516952   0.000228664   9.09697e-05   3.39772e-05   1.22467e-05   4.12442e-06   1.27778e-06   3.75724e-07   9.59595e-08
  20  21 3942.7962    1.6295  8.1483  9.0302  0.0002  0.0864   0.0129   0.2290    0.0751   0.0000   438.6628      -9.81356       28.1384      -5.78727       15.7783      -23.9602      -2.60309       13.9513      -3.79383      -7.05252       8.43492       5.84374      -1.28700       1.36548      -1.05919     0.0390975     -0.248198     -0.175757     -0.387476     -0.319879      0.233330    0.00342479     0.0139164    -0.0305936     0.0110072    0.00157815  -6.38613e-05  -0.000963270   0.000302457   0.000176064  -2.29709e-05  -1.37319e-06  -5.33976e-07   1.69156e-06  -4.92736e-08  -2.73370e-09       6.77597       8.91590       9.36979       10.0811       9.57707       9.09412       8.32375       7.34127       6.18639       5.15613       4.07297       3.13835       2.34243       1.76502       1.23478      0.839477      0.565290      0.350985      0.224493      0.131588     0.0791457     0.0435168     0.0241914     0.0127204    0.00626162    0.00307684    0.00141729   0.000625104   0.000265666   0.000109835   4.10371e-05   1.48273e-05   4.87344e-06   1.50727e-06   4.42514e-07   1.12217e-07
  20  22 4086.5714    1.3380 10.3069  9.0210 -0.0011  0.1073   0.0100   0.2866    0.0585   0.0000   425.6048      -5.57393       20.5131      -12.2175       5.79908       5.39398      -2.14733      -3.94166      -14.7157      0.368149       1.21554      -9.84209       1.28002       3.63612       1.45309       1.54167     -0.604138      0.256385     -0.482335      0.227715     0.0246345     0.0162970     0.0110668    -0.0134809   -0.00419797    0.00101387   0.000644941   3.81815e-05  -0.000110777   3.62984e-05   9.40089e-05  -2.29586e-06  -3.85212e-06   4.42801e-07  -8.59458e-07  -1.80148e-07       8.52021       11.1370       11.7576       11.9628       11.9459       11.1055       10.3225       9.06401       7.88593       6.35912       5.25156       3.94104       3.02487       2.19739       1.58718       1.06987      0.712247      0.447918      0.286133      0.168463     0.0991023     0.0555675     0.0309655     0.0158240    0.00798794    0.00384689    0.00175121   0.000815713   0.000331739   0.000135926   5.18151e-05   1.84449e-05   6.29157e-06   1.94417e-06   5.68813e-07   1.47488e-07
  20  23 4230.1855    1.1250 13.0927  8.9513 -0.0007  0.1381   0.0078   0.3643    0.0517   0.0000   450.0655       6.53456       6.46079      -11.0050     -0.712960       22.1685       12.0610      -9.78785      -2.69901       14.9834       9.12586       3.45092       4.77242    -0.0302104      -1.54842      0.781555       1.51691      0.343375     -0.646264     -0.606155     0.0177460      0.105453     0.0390729   -0.00473665    -0.0110430   -0.00424310   0.000617787   0.000838135  -0.000704770   0.000181914  -4.08361e-06   6.51376e-07   9.89046e-06  -2.07775e-06   6.70460e-07   1.74926e-07       10.5272       14.2546       15.0131       15.8853       15.4099       14.3822       13.2367       11.5136       9.81085       8.00031       6.54686       5.01289       3.85965       2.68199       1.96266       1.28297      0.930136      0.554359      0.375260      0.215727      0.130021     0.0716531     0.0390505     0.0206208     0.0103726    0.00514800    0.00238302    0.00106669   0.000444215   0.000181989   6.83955e-05   2.51464e-05   8.17794e-06   2.54893e-06   7.43747e-07   1.84243e-07
  21   9 2231.8663    0.9599  0.8349  9.0495  0.0011  0.0243   0.0218   0.0588    0.1523   0.0000   439.4693       2.96734       17.0832      -3.03161      0.397632      -3.71964     -0.832247       2.84785     -0.343299      0.167664     -0.728833       1.41822     -0.309819     -0.741105     -0.673044      0.271264     -0.190697      0.109377    -0.0858668    -0.0356944     0.0321290    -0.0269058   0.000270170   -0.00119601   0.000781971   8.78178e-06  -0.000335231   0.000490889   5.62039e-05   3.11692e-05  -8.79092e-06  -8.29968e-06   4.30080e-07  -4.51012e-08   7.67051e-08  -2.49580e-07       1.96345       2.42081       2.46565       2.63581       2.59875       2.45308       2.30187       2.05873       1.72495       1.47232       1.17590      0.911504      0.707409      0.523589      0.403706      0.280132      0.193340      0.120907     0.0763405     0.0459817     0.0298468     0.0171516    0.00987625    0.00490020    0.00265626    0.00136628   0.000663155   0.000287016   0.000145637   5.57704e-05   2.44250e-05   9.09291e-06   3.43449e-06   1.13952e-06   3.79166e-07   1.09129e-07
  21  10 2381.8131    1.3117  1.0774  9.3533  0.0013  0.0279   0.0262   0.0652    0.1836   0.0000   438.8101       1.88223       17.7257      -5.65465      -3.81771       3.04748       3.44279     -0.296379      -2.74140       1.50067     -0.756983     0.0133113     -0.226919      0.893659     -0.422577    -0.0407470      0.485081      0.120528     0.0313381   -0.00882608     0.0396032     0.0115268  -0.000719272    0.00650948   0.000547607   -0.00306545  -3.08654e-05  -0.000181211  -2.21409e-05  -9.81464e-06  -2.82111e-05  -1.66059e-05   1.23199e-06   5.55580e-07  -7.94625e-07   7.31425e-09       2.06419       2.78327       2.76467       2.88069       2.82179       2.81790       2.61777       2.35686       1.98268       1.59207       1.33356      0.982193      0.775139      0.602413      0.455685      0.325391      0.221657      0.135811     0.0887940     0.0518822     0.0334221     0.0179440     0.0110370    0.00572942    0.00298898    0.00148250   0.000712224   0.000336473   0.000157088   6.53700e-05   2.75375e-05   1.10115e-05   3.90198e-06   1.34988e-06   4.35904e-07   1.27517e-07
  21  11 2529.2109    1.7904  1.0885  9.5705 -0.0041  0.0280   0.0345   0.0637    0.2771   0.0000   438.3275       2.04301       14.7766       1.02981      -2.74042      -3.05082      -1.45206       2.86724       1.24957    -0.0952810     -0.366009     -0.514958     -0.188846      0.419842      0.398332    -0.0368740      0.272669      0.184484     0.0140782     0.0665097     0.0226185    -0.0308854  -0.000886723   -0.00288777    0.00201388  -7.43762e-05   -0.00116560   0.000297790  -0.000172234   1.78801e-05   2.49388e-05   1.03489e-05   1.72771e-06   6.82708e-07  -2.13176e-07   6.06862e-08       2.14026       2.71877       2.84382       3.16423       2.98496       2.89810       2.73974       2.15641       1.99437       1.63621       1.35853       1.03240      0.799686      0.586847      0.413105      0.305111      0.199491      0.137317     0.0884995     0.0556194     0.0333194     0.0201047     0.0113437    0.00588814    0.00319794    0.00162165   0.000792275   0.000335663   0.000176512   6.64548e-05   2.96819e-05   1.11949e-05   4.24735e-06   1.49494e-06   4.70116e-07   1.40166e-07
  21  12 2676.1167    2.4197  1.0056 10.1478 -0.0041  0.0302   0.0493   0.0616    0.3010   0.0000   438.2193       2.67830       11.4698       3.22755      -5.14226      -1.59105       1.11666      0.362995      -3.31518       3.38831     -0.202457      0.332546     -0.440720      0.554459      0.187146      0.229552    -0.0114439      0.122308      0.149623   -0.00318313    -0.0126396    0.00152666    -0.0102559  -0.000426564   -0.00173980  -0.000382821  -0.000223863   0.000193175  -0.000186257   6.57720e-05   3.36899e-05  -9.53508e-06  -8.81006e-06   1.03629e-06  -5.68899e-07  -1.05898e-07       2.39416       2.65414       3.40325       3.34290       2.97346       3.16258       2.89310       2.25093       2.12275       1.91208       1.45172       1.03262      0.888780      0.621084      0.436906      0.340076      0.228473      0.128955     0.0810287     0.0605104     0.0336414     0.0185175     0.0118723    0.00682230    0.00315167    0.00145788   0.000776023   0.000404163   0.000178363   6.13512e-05   2.81830e-05   1.34056e-05   5.34690e-06   1.73855e-06   5.06960e-07   1.45361e-07
  21  13 2822.8922    3.0250  0.9028 10.6104 -0.0036  0.0290   0.0634   0.0546    0.2788   0.0000   435.7591       1.56247       11.7092      0.964820      -3.89559       3.84319     -0.362022    -0.0765462      0.370166       1.23001       1.77988      0.800632      0.445715       1.20470     -0.331761    -0.0139263     -0.110944      0.255069     0.0764610    -0.0312789   -0.00210907    0.00983937    0.00336603    0.00615306    0.00652228   -0.00164736  -0.000395627   0.000150152   2.50029e-05  -5.49686e-05  -1.92062e-05  -5.72960e-06   4.50641e-06  -6.58748e-07  -4.59766e-08   4.22501e-08       1.89465       2.94169       2.92037       3.31796       3.06887       3.01821       2.57340       2.30623       2.02604       1.57432       1.45549      0.930080      0.849202      0.556593      0.443313      0.268924      0.208780      0.121393     0.0866523     0.0472429     0.0311218     0.0177991    0.00993675    0.00544649    0.00284199    0.00159387   0.000677363   0.000354956   0.000139702   7.27618e-05   2.52856e-05   1.19671e-05   3.88848e-06   1.45067e-06   4.43436e-07   1.28079e-07
  21  15 3113.8808    4.0304  0.9291 11.3559 -0.0118  0.0288   0.0848   0.0584    0.2651   0.0000   438.4969      -4.11349       16.5666      0.547146       1.97589      -2.69003      0.132793       1.20519      0.853738       1.71997       1.30320     -0.934993     -0.542451      0.343136     -0.325564      0.329343      0.425562      0.155917    -0.0314984     0.0521954     0.0632435    0.00291795    0.00839690   -0.00305050   -0.00105826    0.00269614   0.000411569   0.000254797   0.000113922  -0.000101102  -2.11128e-05  -6.35575e-06   7.57842e-06  -2.68229e-07  -7.31135e-07  -9.64519e-08       2.75926       3.24226       3.06594       3.08719       3.61798       3.76566       3.38459       2.51498       1.81325       1.56314       1.55142       1.38220       1.00640      0.617244      0.357055      0.253310      0.215374      0.168971      0.120527     0.0778692     0.0452688     0.0239561     0.0123425    0.00572103    0.00277167    0.00134124   0.000644871   0.000304087   0.000139361   5.71119e-05   2.24769e-05   8.95378e-06   3.36757e-06   1.09641e-06   3.84824e-07   1.14686e-07
  21  16 3258.4102    3.6732  1.4355 10.7858 -0.0002  0.0316   0.0606   0.0763    0.2381   0.0000   439.4087      -1.81516       13.5166       1.51834       4.19199      -3.63360       2.14081      -3.19542      -1.00202     0.0482703      -1.65764      0.120759      0.582000      0.475486      0.334109    -0.0832449      0.110155      0.216444      0.107505     0.0297587     0.0104172   -0.00846346   -0.00954309   -0.00320557  -0.000561387   0.000553076  -0.000367449  -0.000163356  -2.14985e-05  -8.55021e-05   2.25348e-05   1.56099e-06  -4.58071e-06  -7.07305e-07   2.39514e-07  -5.46076e-08       2.48196       3.22615       3.60127       3.82501       3.65121       3.73748       2.99853       2.64877       2.33639       1.84913       1.41706       1.18350      0.839704      0.635075      0.488284      0.324396      0.219056      0.158554     0.0934138     0.0575043     0.0385721     0.0207848     0.0120550    0.00661061    0.00357813    0.00163558   0.000893120   0.000393032   0.000158298   7.31057e-05   3.10556e-05   1.13725e-05   4.23654e-06   1.48610e-06   5.90502e-07   1.67464e-07
  21  17 3402.7591    3.2806  2.0721 10.6692 -0.0024  0.0365   0.0453   0.0902    0.1301   0.0000   440.2019      -3.56819       21.5587       5.06270      -2.70119       1.69183       2.95015      -2.59489       3.22021       1.43931     -0.245073      0.720440      0.447113     -0.287064      0.851574     -0.111052      0.314560    -0.0545662    -0.0808990   -0.00816146     0.0455899     0.0478018   -0.00411678   -0.00322746   -0.00978253    0.00104530  -0.000781002  -0.000660638   0.000107284   2.73587e-05  -1.75573e-05  -4.01892e-06  -1.59569e-06   1.16309e-06  -5.42744e-07  -1.53469e-07       2.85562       3.74504       3.93045       4.19422       3.89625       3.87180       3.56938       3.10225       2.63911       2.12678       1.77818       1.40981       1.06500      0.781415      0.561442      0.382384      0.270010      0.175418      0.117589     0.0707692     0.0430657     0.0238909     0.0135005    0.00752934    0.00372553    0.00198793   0.000928268   0.000459034   0.000205890   8.87936e-05   3.63681e-05   1.47219e-05   5.01942e-06   1.88707e-06   5.72979e-07   1.76972e-07
  21  18 3547.0031    2.6436  3.3853 10.0815 -0.0020  0.0488   0.0292   0.1162    0.1132   0.0000   436.8380       3.13634       13.0362       2.91932     -0.517278      -7.33941      -5.64724       6.69209    -0.0716517       4.81410      -2.00305     -0.218216      0.160179      -1.48656      -1.24156    0.00632137      0.121855     -0.165573    -0.0970385     0.0173365    -0.0639528    -0.0210379     0.0142770     0.0244884  -1.44517e-05   -0.00360966  -0.000527480   0.000425445   0.000150244  -8.01578e-05   2.70047e-06   6.18804e-06  -1.23290e-06  -5.95800e-07  -3.65906e-08   2.91041e-07       3.64517       4.76607       5.18843       5.47270       5.47150       4.97664       4.71718       4.05793       3.41631       2.84281       2.27253       1.82212       1.36389       1.01249      0.724569      0.521272      0.344959      0.229606      0.151618     0.0941081     0.0565805     0.0317812     0.0188316     0.0103255    0.00533372    0.00269013    0.00130222   0.000652418   0.000283326   0.000127303   4.94054e-05   1.99753e-05   7.14157e-06   2.51990e-06   7.94617e-07   2.35197e-07
  21  19 3691.2883    2.2289  4.7035  9.7090 -0.0005  0.0578   0.0218   0.1494    0.0993   0.0000   430.4464      -12.2583       17.2573       7.24762      -11.0763      0.983130      0.630959      -2.15021       5.55360       4.53144       3.47374      -2.11586      -1.47703       3.19886      0.673121      0.495221     0.0409742    -0.0845522    -0.0754242      0.151960     0.0543275   -0.00398795    0.00197101     0.0153130   0.000579309   -0.00255972    0.00101806   0.000467476  -0.000388457  -0.000140121  -2.45794e-05   3.72015e-05  -1.44446e-05  -2.35635e-06   1.72613e-06  -5.99779e-07       4.44418       5.78308       6.01569       6.44358       6.12386       5.93801       5.44269       4.81252       4.21553       3.47808       2.84904       2.26421       1.70503       1.25496      0.904952      0.636213      0.429897      0.281758      0.182740      0.113253     0.0685642     0.0398374     0.0224883     0.0123026    0.00651524    0.00316436    0.00165627   0.000731101   0.000357732   0.000139834   6.28879e-05   2.23951e-05   8.72684e-06   2.97422e-06   9.64312e-07   2.92204e-07
  21  20 3835.4435    1.8226  6.8853  9.3858 -0.0012  0.0746   0.0152   0.1982    0.0750   0.0000   436.5119      -4.88586       2.23766       1.18465       2.23671      -11.8524       2.09024      -2.39903      -7.78807      -1.96253      -4.25621     -0.130536       5.23478     -0.945223      0.105945      0.885585      0.353878    -0.0616695      0.252102     -0.189166      0.183786     0.0402859    -0.0231787     0.0249103    0.00116073   -0.00297909  -9.77229e-05    0.00171114  -0.000501921  -0.000202704   7.78467e-05  -1.55620e-05  -2.39097e-05  -3.88023e-06  -1.15388e-06   4.48657e-07       5.65956       7.42176       7.92291       8.19613       8.11175       7.66536       7.16224       6.12935       5.42077       4.46660       3.64547       2.81000       2.15281       1.61723       1.16742      0.831985      0.554903      0.365422      0.232447      0.144348     0.0879631     0.0511889     0.0287068     0.0161162    0.00811957    0.00418860    0.00200507   0.000960219   0.000426434   0.000184127   7.66865e-05   3.03417e-05   1.09493e-05   3.97511e-06   1.24561e-06   3.82286e-07
  21  21 3979.6053    1.5470  8.6542  9.2094 -0.0014  0.0892   0.0117   0.2377    0.0625   0.0000   437.2554      -4.10708       13.3726       19.8250     -0.984780      -17.5814      -9.72468       4.83342      -7.29026      0.949348       5.75169      -7.96812       1.59501      -2.54721     -0.261004      0.388194      0.893861     0.0172437     -0.791261     -0.223446     0.0956292     0.0799710    -0.0657792    -0.0193951   -0.00223586   -0.00259024   3.61374e-05   0.000175753  -0.000360663  -4.88906e-05  -4.04924e-05   4.67217e-06   1.26936e-05  -9.80028e-06  -1.00778e-06  -1.04446e-07       6.60352       8.67191       9.29395       9.82827       9.50816       9.06043       8.35579       7.37096       6.29992       5.36729       4.36610       3.39797       2.58567       1.91544       1.40694      0.967919      0.660600      0.434543      0.281988      0.170679      0.107401     0.0604994     0.0353442     0.0190539    0.00999198    0.00506878    0.00246510    0.00114620   0.000531472   0.000224749   9.57528e-05   3.72451e-05   1.34076e-05   4.73218e-06   1.54014e-06   4.52842e-07
  21  22 4123.9407    1.2767 11.2545  9.0311 -0.0012  0.1132   0.0089   0.3058    0.0565   0.0000   451.2709      0.448423       22.4121      -12.0481       2.31129      -12.8683      0.473520       5.93186       5.85455       2.08109       4.20314       3.12441      0.709450      -2.88391      -1.02998       1.16521      0.493301     -0.727156      0.396176     -0.291937      0.104001     0.0393670    -0.0312646     0.0291598    -0.0135702   0.000124679   -0.00110430    0.00193801   -0.00114936   0.000238287  -2.97382e-05  -8.41640e-05  -7.96752e-06  -5.14597e-07  -6.00248e-06  -3.83785e-07       8.48723       11.1587       12.0407       12.6449       12.3699       11.6186       10.7020       9.40876       8.15061       6.82749       5.50175       4.31641       3.30208       2.41735       1.77941       1.22863      0.842185      0.550287      0.354153      0.217894      0.134402     0.0778245     0.0446171     0.0237502     0.0126878    0.00648899    0.00312942    0.00147585   0.000665199   0.000290546   0.000117348   4.68778e-05   1.71030e-05   6.00113e-06   1.96508e-06   5.84823e-07
  21  23 4267.9687    1.0761 14.2968  9.0450 -0.0012  0.1459   0.0070   0.3880    0.0473   0.0000   457.6651      -16.0652       5.93251       23.4845       23.2747      -1.57905       2.44637       12.2108      -9.72769      -19.2072      -6.33888       12.4734      -11.6020       3.88931     -0.907047      -1.44145     0.0570114      0.799479     -0.399776     -0.222966      0.352069    -0.0516754     0.0177442     0.0132908    0.00253599    -0.0191076   -0.00146157   0.000107327  -0.000765545  -0.000116000  -0.000110170  -7.54950e-05   3.21600e-06   3.68455e-07   2.06966e-06  -1.70756e-07       10.9737       14.6825       15.4168       16.3955       15.9798       15.3736       13.8763       12.2598       10.5013       8.77301       7.15945       5.68200       4.23426       3.16578       2.28069       1.62694       1.09999      0.717349      0.475970      0.286249      0.181624      0.104549     0.0590105     0.0325482     0.0167801    0.00857661    0.00417114    0.00201124   0.000882299   0.000393899   0.000159347   6.21407e-05   2.23643e-05   8.16476e-06   2.49674e-06   7.67847e-07
  21  24 4412.5605    0.8520 15.6385  8.9707 -0.0028  0.1722   0.0057   0.4593    0.0423   0.0000   460.6713      -35.2950       10.5693      -17.2893      -13.9397       2.54470      -3.69454      -1.39985       12.8955      -3.65054       3.37347      -11.6051       3.51880      0.679060       1.07461       4.38187       1.74883      -1.89822    -0.0116714    -0.0134351      0.566880    -0.0374448     0.0541570    -0.0117161     0.0147105   -0.00866264    0.00308911   -0.00537806  -0.000681834   0.000499889   0.000182868  -0.000141358  -5.62005e-05   5.47899e-06   1.28891e-06  -9.63209e-07       12.7093       17.0551       18.0842       19.1280       18.8094       17.5978       16.0415       14.3350       12.4324       10.4247       8.47447       6.56967       5.11558       3.74334       2.75049       1.88409       1.31709      0.848731      0.568850      0.344155      0.213596      0.121815     0.0724740     0.0382754     0.0211745     0.0105098    0.00518195    0.00245898    0.00108833   0.000484143   0.000192787   7.64838e-05   2.84907e-05   9.70210e-06   3.09622e-06   9.25020e-07
  22   8 2104.7258    0.7083  0.8543  8.9705  0.0031  0.0281   0.0161   0.0573    0.1033   0.0000   438.5467      -1.68901       15.8189      0.138379     -0.331321      -4.13398      -3.17430       1.86453       3.56039     -0.641101     -0.654151     -0.539465     -0.602236     -0.288389      0.114755     0.0744199      0.181815     -0.222956    -0.0253467    -0.0213538  -0.000283333     0.0317186    0.00452725    -0.0101900   -0.00249633   0.000882921    0.00107486  -0.000396884   0.000227289   9.03548e-06   1.67705e-06   1.96217e-05   1.51091e-05  -2.15018e-06  -7.68559e-07   3.11791e-07       2.16037       2.88610       3.20189       3.35076       3.20021       3.07015       2.80964       2.34482       2.15814       1.71509       1.40292       1.14040      0.896475      0.625553      0.442887      0.310315      0.212825      0.144757      0.101168     0.0635673     0.0380317     0.0231313     0.0136419    0.00714382    0.00401669    0.00218852    0.00112789   0.000523683   0.000264528   0.000116917   5.45524e-05   2.08470e-05   8.49559e-06   3.27813e-06   1.25533e-06   4.22508e-07
  22  10 2410.7500    1.4081  1.0149  9.3317 -0.0049  0.0254   0.0284   0.0628    0.2320   0.0000   438.8168       1.33894       14.0244       1.11073     -0.410310      -2.34024       1.72224      -3.88638      -2.25800      0.156025     -0.600820       1.55098    -0.0866355     -0.183615     -0.270559     -0.325950     -0.192066     0.0565327    -0.0208426     0.0564687    0.00936220    0.00144348     0.0111909    0.00183916   -0.00102561  -0.000113048   0.000268919   0.000570816  -0.000279904  -0.000134865   1.80404e-05  -2.54988e-06   2.58138e-06   2.60582e-06   1.81501e-06  -1.00901e-07       2.02393       2.49783       2.60356       2.73986       2.65201       2.57127       2.43880       2.21892       1.92353       1.57345       1.27204      0.965603      0.762969      0.592609      0.467414      0.335425      0.225709      0.148164     0.0984746     0.0592677     0.0360536     0.0212915     0.0124167    0.00708765    0.00422415    0.00203649    0.00103815   0.000515634   0.000238580   0.000108301   4.77183e-05   2.09814e-05   7.78355e-06   2.92765e-06   1.09256e-06   3.52979e-07
  22  11 2559.1338    1.8743  1.0739  9.4440 -0.0041  0.0282   0.0355   0.0630    0.2828   0.0000   438.2988      -1.35316       12.5161       1.18012      -4.48225      -1.44226       1.72799      -1.60795     -0.882085     -0.780155      0.314178       1.07574     0.0196355     -0.222988     -0.307341     -0.248474     -0.480200   -0.00542852     0.0354614   -0.00823038     0.0599188     0.0187889    0.00789407    0.00258103    0.00266943   -0.00223881   0.000173016   0.000439448   9.70803e-05   6.93839e-05  -6.09858e-06   6.17260e-06   1.36930e-05   3.48757e-06   8.93739e-08   3.90009e-07       2.07047       2.47322       2.91180       2.79016       2.98706       2.77505       2.38775       2.41777       1.94737       1.68772       1.40658       1.01083      0.878360      0.647410      0.468733      0.351484      0.221375      0.164243      0.107294     0.0643490     0.0430033     0.0235691     0.0133458    0.00825020    0.00486351    0.00243806    0.00115481   0.000646771   0.000303323   0.000116389   5.81621e-05   2.46955e-05   9.12970e-06   3.49129e-06   1.25916e-06   4.22489e-07
  22  12 2707.0126    2.4490  1.0684 10.3125 -0.0030  0.0272   0.0474   0.0629    0.2697   0.0000   438.0464      0.413729       12.8355      -1.11710      -3.37845       1.77780       5.29352      -1.55182       2.00312      0.150699     -0.573030     -0.451042     0.0495641      0.667866     0.0587108      0.249487     -0.172196     -0.138759      0.191223     0.0793208     0.0109502   -0.00955620  -1.40852e-05    0.00326535   -0.00425200   -0.00239835    0.00205447   0.000283895  -0.000521110  -7.64348e-05   3.39764e-05  -3.29505e-06  -1.52145e-05  -2.05807e-06   1.59968e-06  -2.58569e-07       2.05924       2.53975       2.70350       2.81585       2.63912       2.76306       2.55848       2.14942       1.97363       1.61866       1.34578       1.12017      0.889316      0.611965      0.459802      0.329183      0.227614      0.152060      0.105590     0.0655669     0.0408696     0.0247936     0.0146354    0.00781428    0.00396624    0.00227158    0.00113360   0.000525037   0.000260613   0.000120883   5.22409e-05   2.02201e-05   8.49572e-06   3.17129e-06   1.20333e-06   4.44072e-07
  22  13 2854.6688    3.1628  1.0646 10.5117 -0.0037  0.0322   0.0617   0.0634    0.3353   0.0000   437.6430      -2.02438       18.3464      0.647538       1.37217    -0.0656745     -0.645628      -2.50822     -0.551602      -1.08848     -0.390803      0.816680      0.434608     -0.652517     0.0131781      0.233515    -0.0731869     -0.251151     0.0796708    -0.0260589   -0.00712347    0.00912016    -0.0104302    -0.0138235    0.00172543   -0.00112250   -0.00169613   0.000374945   9.61472e-05  -0.000103227   2.19536e-05  -2.12712e-05   7.28105e-07  -8.57873e-07   1.92371e-06  -1.70120e-07       2.69327       3.16116       2.94266       2.80775       3.43095       3.70794       3.46838       2.77022       2.01047       1.58008       1.58322       1.50385       1.17229      0.795388      0.464222      0.321827      0.256936      0.210674      0.150746      0.100939     0.0646804     0.0346826     0.0197547    0.00953043    0.00469412    0.00234361    0.00118545   0.000603374   0.000287540   0.000125322   5.66508e-05   2.15154e-05   8.71276e-06   3.46134e-06   1.16268e-06   3.90375e-07
  22  14 3001.3337    3.7795  0.9338 11.1410 -0.0010  0.0232   0.0759   0.0579    0.2682   0.0000   435.6533      -1.74700       14.6020       1.46730      -3.39189     0.0315649       1.08955      -4.19894     -0.772750      0.255953     -0.554545      0.709442     -0.860076      0.457268      0.423995     0.0440285     0.0775167     0.0676881     0.0260746   -0.00859203     0.0234871    -0.0213021    0.00430918   -0.00717813    0.00326691   -0.00121687  -0.000805420   0.000433880   5.95736e-05  -0.000128333  -5.46187e-05  -1.77698e-05  -1.03692e-05   2.86173e-06  -6.40178e-07  -1.03315e-07       1.74041       2.22443       2.37710       2.52038       2.50322       2.30516       2.11973       1.98729       1.72912       1.38111       1.16249      0.916081      0.733663      0.538094      0.382811      0.279943      0.200701      0.130926     0.0829899     0.0525976     0.0341054     0.0200538     0.0120375    0.00638547    0.00359776    0.00177272    0.00104023   0.000481917   0.000246713   0.000110377   4.57555e-05   1.86471e-05   7.71681e-06   2.68742e-06   1.03862e-06   3.22775e-07
  22  15 3146.9109    3.8851  1.2183 11.0490 -0.0041  0.0284   0.0705   0.0696    0.3042   0.0000   439.4289      -5.81998       15.1473      -2.34302      -1.20694     -0.756376     0.0613489     -0.126086      -1.14793      0.685967       1.68567     -0.941900      -1.27793      0.227859     -0.200880     -0.429102      0.267545    -0.0333388      0.112720    0.00695668     0.0135795     0.0120220    -0.0104649    0.00337089   -0.00684696    0.00136188   -0.00235411  -0.000265737   0.000127985   0.000217617  -6.74773e-05  -2.10802e-05  -3.08873e-06  -1.80930e-06  -3.44669e-07  -9.16679e-08       2.20533       3.01696       3.14136       3.49478       3.41448       3.21637       2.91400       2.55652       2.18755       1.66519       1.42449       1.09401      0.909875      0.616606      0.465413      0.324845      0.230958      0.160205      0.100690     0.0688390     0.0403432     0.0254774     0.0135765    0.00809950    0.00417661    0.00227363    0.00112766   0.000611498   0.000277887   0.000130957   5.36347e-05   2.26959e-05   8.55951e-06   3.27989e-06   1.12003e-06   3.75772e-07
  22  16 3292.1193    3.5910  1.7351 10.4872 -0.0026  0.0319   0.0517   0.0784    0.1876   0.0000   438.8903       1.29224       11.6943      0.774220      -5.05161      -1.39091      -3.16769      0.800804     -0.407470      -1.07977       1.14037       1.55950      -1.71096      0.703551      0.550320      0.105698      0.117706     -0.169504      0.139026    -0.0690329    -0.0534723    -0.0140345  -0.000946771    0.00847914   -0.00149482    0.00197960    0.00283839  -0.000321816   2.01063e-05   7.72220e-05  -8.93534e-05   1.76654e-05  -1.07362e-06  -4.18127e-06   1.83721e-06   1.28513e-07       2.45535       3.19544       3.57969       3.78801       3.72379       3.41987       3.16517       2.83690       2.31097       1.95350       1.56886       1.23748      0.984899      0.701533      0.519331      0.375209      0.251599      0.175389      0.113903     0.0729125     0.0449607     0.0265325     0.0155944    0.00865415    0.00478469    0.00250197    0.00131005   0.000638938   0.000306799   0.000144149   6.16619e-05   2.62677e-05   1.01062e-05   3.83384e-06   1.39081e-06   4.62341e-07
  22  17 3437.1235    3.0220  2.4996 10.3991 -0.0008  0.0392   0.0367   0.0967    0.1122   0.0000   439.6832       2.08220       16.0735       1.23981      -4.08420       1.16351      -6.25642      -3.47566      0.996604       2.95594       1.59889      -3.06147      0.782350     -0.449246     -0.106057     -0.490899      0.498292     0.0911736     -0.119560    -0.0246269   -0.00897434   -0.00818461    0.00657938    0.00547018   -0.00551294    0.00160943    0.00179712  -0.000890452  -0.000243813  -8.81673e-05   8.59922e-05  -4.50117e-06   1.80110e-05   2.20081e-06  -2.01370e-06   1.75959e-07       2.88432       3.77523       3.88968       4.14153       4.06825       4.00779       3.70955       3.40211       2.75494       2.37918       1.87990       1.60535       1.17817      0.908980      0.670163      0.494425      0.333917      0.225486      0.150227     0.0964819     0.0578920     0.0350533     0.0197948     0.0113709    0.00629142    0.00311990    0.00161872   0.000796351   0.000380952   0.000184505   7.59899e-05   3.39463e-05   1.27389e-05   4.68049e-06   1.76580e-06   5.76800e-07
  22  18 3581.9472    2.4515  3.5372 10.4422 -0.0023  0.0502   0.0269   0.1214    0.0777   0.0000   437.5385       3.39813       7.73886      -8.95278      -2.59108      -4.43703       9.95672      -5.68153       1.14946      -4.31557       1.76963      0.265110      0.480375     -0.832345      -1.06352     0.0653381     -0.462884     -0.175126    -0.0309320      0.125346    -0.0282617    -0.0445975     0.0157925   -0.00169285    0.00876793    0.00189347    0.00176601  -0.000317107   0.000702870   5.02137e-05  -0.000101783  -4.90573e-05   4.46805e-05   4.03345e-06  -5.56939e-07   8.15508e-07       3.74786       4.84569       5.23008       5.39800       5.34333       5.25233       4.78800       4.27828       3.66274       3.03156       2.47636       1.97743       1.50969       1.13898      0.874829      0.619060      0.434100      0.294154      0.186377      0.115173     0.0750677     0.0450240     0.0258464     0.0146402    0.00779933    0.00410500    0.00208143    0.00104764   0.000493046   0.000216814   9.92013e-05   4.12903e-05   1.68874e-05   6.16451e-06   2.16155e-06   7.79584e-07
  22  19 3726.7585    2.0815  5.2671  9.6320 -0.0012  0.0610   0.0186   0.1561    0.0827   0.0000   436.2761       1.76698       18.8067       7.25813      -9.27924       14.8343       6.96210      0.530510      -9.64737       4.99459      -1.20312      -1.20180      -1.17110      0.594150      0.218211     -0.267724     -0.279439    -0.0189165     -0.496982      0.166610     0.0514765     -0.116566   -0.00883061    0.00518152   -0.00223220  -0.000607873    0.00254632   -0.00140644   0.000820177  -0.000121124   7.45666e-05  -2.66557e-05  -2.23972e-05  -8.25356e-06  -2.18197e-06   2.94130e-06       4.48786       5.89955       6.23809       6.57952       6.36895       6.10751       5.74739       5.06232       4.47897       3.76993       3.06462       2.42032       1.88254       1.42240       1.06907      0.743229      0.532313      0.345338      0.233298      0.141043     0.0907061     0.0536297     0.0315675     0.0173798    0.00993823    0.00497112    0.00263993    0.00127655   0.000611740   0.000269507   0.000119835   5.11799e-05   2.02922e-05   7.58158e-06   2.80700e-06   9.32225e-07
  22  20 3871.4975    1.7465  7.0106  9.4431 -0.0002  0.0756   0.0142   0.1957    0.0675   0.0000   440.7084       3.90066       40.1793      0.639220      -8.63002      -7.09937      -4.51634      -10.1496      0.776836      -2.93319       1.39745      -2.24103       2.50709      -2.37691      -2.22831     -0.414738    -0.0680603     -0.200320     -0.693486     -0.357371     0.0198077    -0.0470831    -0.0799791   -0.00703106     0.0207080    0.00135604   -0.00297121  -0.000624243  -0.000515885  -0.000660712   6.22037e-05  -5.84759e-05  -1.54478e-05  -1.36740e-05   1.04777e-05  -1.74549e-06       5.40853       7.08103       7.77434       8.09370       7.98938       7.68580       7.09504       6.28024       5.41096       4.49025       3.64568       2.97420       2.27511       1.71272       1.28168      0.888936      0.640795      0.417360      0.287677      0.178668      0.112459     0.0655150     0.0386857     0.0218570     0.0119291    0.00626851    0.00324395    0.00156397   0.000758110   0.000351385   0.000151552   6.36615e-05   2.55311e-05   9.68487e-06   3.46724e-06   1.18639e-06
  22  21 4015.8979    1.4600  9.7985  9.1331 -0.0011  0.1005   0.0104   0.2558    0.0608   0.0000   433.5895       5.57580       20.0353      -3.16858      -3.51340       6.42511       15.4609       6.09976      -7.83127       1.16811       10.1207     -0.490859      -2.32168      0.306204      -2.50344     -0.104482       1.48173      -1.29175      0.640291    -0.0945185    -0.0280556     0.0251608     0.0456384     0.0348692    0.00975194  -0.000153171   -0.00741364   0.000319475    0.00176773   7.29588e-05   0.000164697  -3.78497e-05   0.000106440   8.47166e-06  -1.50278e-06  -3.53654e-06       7.01235       9.51919       10.0522       10.4974       10.2604       9.69327       9.24975       8.13076       7.35026       5.99906       4.99140       4.00528       3.09235       2.33716       1.71327       1.22557      0.854983      0.575302      0.376190      0.231277      0.149928     0.0881337     0.0520123     0.0289940     0.0156665    0.00838178    0.00436527    0.00214405    0.00101714   0.000472083   0.000201191   8.65241e-05   3.43361e-05   1.30387e-05   4.52343e-06   1.59275e-06
  22  22 4161.0196    1.2400 11.6367  8.9938 -0.0010  0.1148   0.0082   0.3081    0.0547   0.0000   444.5034      -21.4731       5.81016       7.35862       22.7658      -16.7790     -0.317355      -8.55345      -4.25359      -6.45178       2.02639       2.30153      -2.16774      -1.58382      -1.10795      0.828922     -0.986790      -1.09769     -0.223531      0.179062     -0.110059   -0.00681631     0.0186077     0.0299758    0.00401764    0.00675742    0.00147414    0.00137600    0.00352711  -0.000468128  -0.000259656   0.000244238   0.000124301   5.02702e-06   2.98247e-06   5.77592e-07       8.16843       10.8536       11.7511       12.3292       12.1160       11.7172       10.6914       9.59548       8.26088       6.94366       5.52768       4.49041       3.47406       2.64485       1.94398       1.37110      0.982108      0.647245      0.435289      0.272966      0.173064      0.100228     0.0604573     0.0337995     0.0184755    0.00997790    0.00510608    0.00251954    0.00120764   0.000554423   0.000240323   9.98976e-05   4.03554e-05   1.56497e-05   5.34164e-06   1.85969e-06
  22  23 4305.4772    1.0160 14.4082  8.9793 -0.0020  0.1461   0.0064   0.3923    0.0460   0.0000   437.1970       5.16293       47.3394      -12.8303       9.12353      -31.7729      -25.5804       20.3001      -26.7646      -1.31412      -5.09768       4.93152      -8.43706      -2.01775       5.65641       1.12419      -2.05417     -0.783941      0.902017     -0.268695     -0.573553      0.205071     0.0442774     0.0620342     0.0508205    0.00369738   -0.00510260    0.00122797   0.000651584   -0.00137330  -0.000299571  -0.000134778  -4.30264e-05   4.66241e-05  -5.51924e-06   1.62567e-06       10.1796       13.7500       14.7559       15.6502       15.2899       14.6871       13.3141       12.0583       10.4196       8.82301       7.21161       5.75730       4.54828       3.34487       2.47279       1.75057       1.24210      0.822471      0.564276      0.342443      0.226522      0.131840     0.0782982     0.0440261     0.0242793     0.0128880    0.00661607    0.00331960    0.00158282   0.000710885   0.000314954   0.000131394   5.28053e-05   1.98609e-05   7.01016e-06   2.45480e-06
  22  24 4450.0303    0.8666 17.8450  8.9288  0.0011  0.1880   0.0053   0.4901    0.0395   0.0000   466.1102      -29.4970      -16.8527       10.0004       3.89563       7.50328      -13.9415       9.53386      -21.9960      -3.06121     -0.805438       2.78547      -3.08385       7.34419       2.32559      -3.16292      -2.87376     -0.452280       1.58911     -0.247798     -0.123327      0.264752    -0.0270844     -0.121714    -0.0455562     0.0282624     0.0106268    0.00216029    0.00109906    0.00151065   0.000352618   6.97573e-06  -0.000134657   5.47102e-05  -6.28547e-06   2.55794e-07       12.8695       17.8020       18.8531       20.0661       19.6078       19.0647       17.1838       15.4872       13.4172       11.2906       9.32861       7.31369       5.75952       4.28020       3.25406       2.26974       1.63238       1.06743      0.731698      0.444140      0.294968      0.169667      0.103807     0.0581032     0.0318759     0.0170335    0.00877014    0.00426469    0.00207120   0.000930000   0.000418272   0.000170428   7.05771e-05   2.63847e-05   9.01327e-06   3.16182e-06
  23   8 2131.0811    0.7874  0.7892  8.9662 -0.0080  0.0245   0.0182   0.0553    0.1256   0.0000   435.5089      -2.91235       15.2990       1.62814     -0.834937     -0.796479       2.68553       5.57591       1.96521     -0.890021      -2.22844      0.119449     -0.184520      0.402486      0.106831    -0.0910401     0.0659086     -0.122677     0.0539819     0.0409195    -0.0260814     0.0122158   -0.00406445    0.00706003   -0.00463136    0.00428129   0.000393368  -0.000473543  -6.84461e-05   8.56199e-05  -5.42766e-05  -3.87153e-05   1.61299e-05   7.45195e-07   3.37680e-07   1.37026e-08       1.55964       2.19703       2.13448       2.42734       2.37932       2.32626       2.12988       1.93439       1.70973       1.36138       1.14343      0.846009      0.696797      0.551520      0.419581      0.307945      0.208445      0.148012      0.103412     0.0664850     0.0408371     0.0244224     0.0148051    0.00862973    0.00490429    0.00285735    0.00149600   0.000786239   0.000361684   0.000175425   8.07549e-05   3.56282e-05   1.57043e-05   5.95427e-06   2.30688e-06   8.56461e-07
  23   9 2287.4461    1.0576  0.9609  9.4309 -0.0041  0.0272   0.0220   0.0596    0.1336   0.0000   436.1712      -3.30256       16.1964       2.48457      -2.82416     -0.448976       4.91816     -0.624024      -1.85962    -0.0836620       2.31335       1.48769     -0.988154     -0.264376     -0.296571     -0.718255    -0.0608539    -0.0623432     0.0252670    -0.0833208     0.0252583    -0.0279736     0.0168574   -0.00197959   -0.00480525   -0.00114091   -0.00263034  -0.000962938   0.000404638   0.000160317   1.55889e-05  -6.72092e-06  -1.57128e-05   8.73542e-06  -7.55107e-07   2.39716e-07       1.75563       2.28806       2.58117       2.60408       2.59550       2.58060       2.29801       2.06111       1.87595       1.52159       1.30975       1.05164      0.764871      0.611924      0.468794      0.318832      0.254111      0.151606      0.107122     0.0687286     0.0446004     0.0260794     0.0172346    0.00961358    0.00543701    0.00302766    0.00164065   0.000798854   0.000404186   0.000198029   9.18009e-05   3.84711e-05   1.77492e-05   6.84551e-06   2.66799e-06   1.04152e-06
  23  10 2439.1694    1.5306  0.9287  9.1776 -0.0046  0.0276   0.0308   0.0563    0.2655   0.0000   440.4167      0.100573       16.2139      0.321439     -0.799402      -2.55928       1.41860      0.607861      0.760463     -0.528326     -0.718665       1.17506     -0.526548      0.979143     0.0323410      0.302421     0.0363192      0.229911     -0.116296     0.0422711   -0.00563148     0.0262228    -0.0158393    0.00565226   -0.00610976    0.00331475    0.00239225  -5.20568e-05   0.000202236  -0.000117759  -3.65554e-07   8.15509e-05  -8.39085e-06   2.74096e-06  -2.28891e-06  -1.48507e-06       1.74330       2.33000       2.92300       2.49551       2.94770       2.66723       2.22686       2.44924       1.67846       1.62952       1.36057      0.987066      0.876807      0.620253      0.435936      0.368455      0.215852      0.172133      0.112464     0.0644708     0.0499293     0.0265360     0.0168450     0.0104683    0.00501389    0.00310010    0.00161451   0.000749943   0.000417814   0.000200165   8.42598e-05   4.38231e-05   1.69378e-05   6.99744e-06   2.95790e-06   1.01969e-06
  23  11 2588.5889    1.9583  1.1145  9.8501 -0.0033  0.0275   0.0352   0.0617    0.2490   0.0000   440.4324      -3.61628       12.2200      -2.76968      -4.70144      -1.66400      -2.87164     -0.392146      -1.72050     -0.827264     -0.191622       1.73723      0.824515     0.0470862    -0.0175902     0.0157240     -0.184118     -0.117824    -0.0316070     0.0146780    -0.0141650     0.0111618    -0.0241914    0.00640045    0.00162397   -0.00211573   -0.00262844  -0.000112203   0.000155905  -0.000247703  -1.85661e-05  -8.05060e-06  -2.08820e-05  -4.35081e-06  -1.53187e-06  -7.75743e-08       2.10033       2.71094       2.94159       3.20239       3.06353       2.97259       2.79068       2.38708       2.10301       1.75518       1.38855       1.09848      0.895595      0.679330      0.513512      0.342835      0.264774      0.178672      0.120109     0.0760923     0.0509726     0.0311077     0.0169679     0.0102079    0.00599991    0.00331504    0.00155359   0.000901566   0.000448825   0.000223898   8.87190e-05   3.90572e-05   1.78703e-05   7.43784e-06   2.79716e-06   1.11273e-06
  23  12 2737.5405    2.5266  1.1047 10.2005 -0.0054  0.0274   0.0481   0.0615    0.2967   0.0000   436.7919      0.463260       18.6143      -2.04144      -4.31582      -1.57720       1.02536      -1.80397      -3.23615       1.07731       3.61974      0.481470      0.328435      0.245275      0.699756     -0.411133    -0.0141023      0.229468     -0.185044     0.0282628    0.00160135    -0.0118432    -0.0156275   -0.00386654   -0.00339047   0.000190292   9.88963e-05   0.000325856  -0.000243018  -1.45127e-05   6.28200e-05   3.73685e-05  -9.85438e-06  -1.89053e-06   2.21911e-06   1.40618e-06       2.01872       2.62703       2.74503       2.69238       2.73551       2.67320       2.46818       2.32542       1.97012       1.74491       1.49586       1.16628      0.933549      0.702436      0.541902      0.370662      0.258857      0.180050      0.124176     0.0807099     0.0498090     0.0307711     0.0170468     0.0103434    0.00588531    0.00308103    0.00174245   0.000829384   0.000407184   0.000208569   8.27220e-05   4.40997e-05   1.62440e-05   7.45504e-06   2.69785e-06   9.79023e-07
  23  13 2886.0359    3.1800  0.9658 10.9901 -0.0021  0.0356   0.0651   0.0648    0.2495   0.0000   438.2673       3.67190       17.1951      -1.25837      -2.21475      -4.09897       2.15060       1.58049       1.92742       1.41279       1.08451       3.76295     -0.333848     -0.210383      0.673402      0.127284     0.0495741    0.00781928      0.130838     0.0197233    -0.0326382    -0.0227173   -0.00259591   -0.00142448   0.000259920    0.00551968   -0.00212216  -0.000525672  -0.000205312   0.000163756   8.13247e-05  -2.35171e-05   1.13962e-05  -2.57402e-06   1.00871e-06  -5.39851e-07       2.78034       3.03912       4.18680       4.53618       3.99388       3.65354       3.98067       3.51862       2.13301       2.36921       2.45735       1.24892      0.996092       1.13828      0.687074      0.336286      0.408114      0.265944      0.114956     0.0812288     0.0728494     0.0397999     0.0172770     0.0111780    0.00981826    0.00498078    0.00153496    0.00105887   0.000782078   0.000339091   0.000105298   3.59891e-05   2.49847e-05   1.50116e-05   6.55287e-06   2.20788e-06
  23  14 3033.3451    3.7365  1.0855 11.0394 -0.0011  0.0267   0.0680   0.0616    0.2907   0.0000   439.7595       2.72942       13.0561       3.10599      0.803374      -3.72245      -1.90678       1.87387   -0.00818184      0.854558     -0.343549      -1.64039     -0.798688      0.355845      0.555014     -0.107037     0.0421881      0.108071     0.0942815    -0.0129066    0.00472686  -0.000366473    -0.0131420   -0.00477130   -0.00711046  -0.000332673  -1.06157e-05   0.000421046  -0.000212617  -6.44314e-05   6.70105e-05  -2.36909e-05  -1.13401e-05  -2.11880e-06  -4.22774e-07  -4.15917e-07       1.74614       2.51497       2.57547       2.83074       2.68063       2.53238       2.46981       2.00135       2.01024       1.49853       1.43016       1.03110      0.894965      0.603220      0.474779      0.333973      0.231483      0.156332      0.106342     0.0701912     0.0415340     0.0287677     0.0151869    0.00975082    0.00527241    0.00288490    0.00154666   0.000747448   0.000399601   0.000179750   9.01164e-05   3.69793e-05   1.72746e-05   6.67223e-06   2.45793e-06   9.61009e-07
  23  15 3179.5900    3.9722  1.1600 11.4272 -0.0040  0.0277   0.0726   0.0635    0.2320   0.0000   440.1854       2.28069       12.5622     -0.720737     -0.415350       3.19975     -0.918924       1.60510       1.49273       2.47404      0.204804      -2.19954       2.10924      0.704980      0.841927     -0.271875     0.0723530      0.363399     -0.109347    -0.0739722    -0.0348087     0.0276196    0.00221680    -0.0156130    0.00461752   -0.00152123  -3.60659e-05   3.71648e-07  -1.82808e-05   0.000151323  -2.12080e-05   1.91558e-05  -6.76606e-07   3.47476e-06   1.99772e-06  -1.13626e-06       1.93557       2.78453       2.89472       3.17443       2.99320       2.90737       2.63417       2.35184       2.04371       1.71148       1.48922       1.15146      0.905067      0.676013      0.494958      0.361483      0.242850      0.175947      0.112609     0.0755376     0.0470772     0.0301474     0.0175963     0.0108513    0.00565241    0.00332332    0.00165847   0.000871446   0.000422535   0.000201541   9.12630e-05   4.22736e-05   1.76622e-05   7.09817e-06   2.82195e-06   9.97868e-07
  23  16 3325.4061    3.5084  1.6549 11.0793 -0.0034  0.0313   0.0528   0.0755    0.1362   0.0000   443.2704      0.662458       19.4298      -3.09108     -0.652010      -3.89681      -2.87487      -2.19687       2.84733      -1.94511     -0.165934      -2.18007      0.162380      0.238801      0.108639     -0.313503     -0.120196      0.210866      0.209091     -0.101018    -0.0850311     0.0644581    0.00412489   -0.00586102   -0.00398733    0.00333632   -0.00284283    0.00143225   1.89373e-05   0.000207950  -6.40570e-05  -9.07147e-05   3.61706e-05   5.16268e-06  -2.25009e-06   7.74255e-07       2.19244       2.75512       2.92363       3.17790       3.14159       3.04502       2.83568       2.55652       2.19911       1.78171       1.60741       1.26048      0.980244      0.723638      0.583775      0.401817      0.291101      0.201049      0.136877     0.0878763     0.0566193     0.0351631     0.0213004     0.0126156    0.00672052    0.00375148    0.00202810    0.00102120   0.000484453   0.000241099   0.000109432   5.28141e-05   2.12784e-05   9.13126e-06   3.31943e-06   1.17284e-06
  23  17 3471.0849    2.8727  2.6875 10.4932 -0.0009  0.0428   0.0333   0.0980    0.0910   0.0000   439.0846       2.65427       16.0288       1.52443      -3.12693       3.57605      -1.76377      -2.96640      0.375712      0.248221      0.917516      -1.21700      -1.14890      0.563951     -0.760691     -0.508054    -0.0591520      0.391939     -0.210703     -0.144601     -0.179173    -0.0451836     0.0342595    0.00417840   -0.00870267   -0.00265322    0.00131809  -0.000270003   0.000484622   0.000545177   0.000221594   6.60670e-05   2.51256e-06  -3.15811e-06   5.97047e-06   1.10776e-07       2.67737       3.87235       3.97376       4.44138       4.17048       4.01338       3.79279       3.35173       2.92640       2.53153       2.05014       1.64752       1.30940      0.990466      0.749720      0.531385      0.379086      0.262205      0.180220      0.111803     0.0757077     0.0441022     0.0278304     0.0150991    0.00930826    0.00482520    0.00266996    0.00131968   0.000699933   0.000323720   0.000144979   6.78693e-05   2.78468e-05   1.17823e-05   4.43489e-06   1.63367e-06
  23  18 3616.5980    2.3973  4.0653 10.1827 -0.0022  0.0514   0.0239   0.1286    0.0750   0.0000   442.2169       2.55813       18.6520      -6.99253      -2.90880      -1.49771     -0.562188      -5.76134      -6.56477       1.28864       1.36559       1.00953      0.628268     -0.211797       2.95151     -0.714330     -0.279738     -0.346597     -0.109943    -0.0578475     -0.125716     0.0392838    -0.0142740     0.0507460    -0.0181227    0.00570586  -0.000261655   -0.00196956  -0.000341556   0.000717022  -0.000172588  -0.000168325  -2.20011e-05  -2.14213e-06   2.83570e-06  -8.43535e-07       3.55015       4.58260       4.94161       5.31054       5.26647       5.07188       4.68324       4.14310       3.63034       3.02183       2.63872       2.07789       1.65067       1.21072      0.923880      0.669479      0.471864      0.326229      0.217521      0.142812     0.0927581     0.0566213     0.0351473     0.0206024     0.0112392    0.00622773    0.00330190    0.00166685   0.000830988   0.000397117   0.000185927   8.50959e-05   3.47109e-05   1.41445e-05   5.59714e-06   2.00532e-06
  23  19 3761.9540    1.9964  5.5561  9.6959  0.0003  0.0631   0.0175   0.1590    0.0756   0.0000   434.8259      -1.17458       17.8221       1.52735      -6.11877      -10.7654     -0.163463      -7.55050      -6.37906     -0.888496       3.90384     -0.156695     -0.809795      0.593284       1.02920       1.45828    -0.0184848     -0.787984     -0.305396     0.0298298     -0.197930     0.0147717   -0.00850344    0.00754716    0.00335111   -0.00423043  -0.000472435    0.00393348   0.000381805  -0.000102745  -0.000213231  -0.000143903   1.34840e-05  -1.37721e-05  -9.87480e-07   2.12101e-06       4.49252       5.79853       6.38926       6.53180       6.57525       6.09314       5.64835       5.14995       4.61185       3.97338       3.26512       2.68944       2.10187       1.59539       1.14657      0.842695      0.574674      0.399903      0.269839      0.175654      0.113072     0.0680203     0.0415410     0.0236214     0.0137617    0.00749215    0.00396202    0.00205702    0.00102182   0.000492474   0.000226403   9.95917e-05   4.26044e-05   1.69906e-05   6.49246e-06   2.45789e-06
  23  20 3907.1066    1.6725  7.7815  9.3421 -0.0020  0.0804   0.0127   0.2029    0.0641   0.0000   435.7663       1.79505       20.5237      -4.89136      -8.22083     -0.201075       11.9337       11.5780       20.0360      -13.6155      0.355660       3.95804     -0.912076      0.960240      0.931687       1.77050      0.872498      0.504669     -0.636745     0.0268822     -0.260495     0.0260952    -0.0468833     0.0624734     0.0190288     0.0131245    0.00389399    0.00204107    0.00157345   -0.00217170   1.06387e-05   0.000259667   2.07989e-05  -2.14576e-05  -5.38173e-06   4.38988e-07       5.63802       7.38610       7.94101       8.34917       8.46340       7.91561       7.36507       6.49808       5.88489       4.98995       4.15161       3.31381       2.63392       1.95906       1.49797       1.05806      0.755174      0.511987      0.350089      0.225726      0.146333     0.0882223     0.0542561     0.0313485     0.0178430     0.0100801    0.00511439    0.00270466    0.00131925   0.000631705   0.000286348   0.000128320   5.45949e-05   2.17294e-05   8.39810e-06   3.14898e-06
  23  21 4051.9575    1.4106 10.4944  9.0705 -0.0004  0.1021   0.0095   0.2690    0.0592   0.0000   444.4671       23.7347       1.25965       4.83035      -9.33935       6.61879       2.33784      -5.37419      -8.30913       8.53022       2.69562      -1.28786      0.116111      0.537123     -0.231813      -2.07145       1.63604     -0.159497     -0.123504    -0.0588601     -0.171559    -0.0848317      0.106349    -0.0760914   -0.00562421   -0.00278261    0.00440477    0.00337787   0.000746316   0.000361823  -0.000245628   0.000381420   7.93709e-05   5.37586e-06  -1.34496e-05   5.81009e-06       7.00493       9.48968       10.0159       10.7463       10.8142       10.1791       9.40820       8.52824       7.34394       6.25995       5.12359       4.15309       3.21836       2.46615       1.89093       1.32553      0.962690      0.641546      0.455160      0.280747      0.186849      0.110334     0.0690173     0.0388475     0.0225865     0.0123223    0.00658077    0.00338548    0.00167018   0.000796679   0.000364703   0.000165893   6.92685e-05   2.84348e-05   1.04463e-05   3.86538e-06
  23  22 4197.2526    1.1608 12.6460  9.1414 -0.0028  0.1252   0.0075   0.3375    0.0475   0.0000   429.6975      -3.43292       3.68010     -0.961007      -4.64480      -23.3230      -1.10415       8.85768      -2.87065      -18.7060       3.63772       3.14211       5.40514     -0.996050      -2.18528      0.974086      -1.56397      0.817872      0.830463     -0.928360      0.186775     -0.169867      0.184625  -0.000626794    -0.0332013     0.0183013     0.0142286   -0.00577533   -0.00409070    0.00234679   0.000611444  -0.000183731  -0.000114887   6.85993e-05   1.35956e-05  -5.87439e-06       8.36293       11.3981       12.0628       12.7821       12.8199       11.9547       11.3022       10.2349       8.91207       7.61578       6.36885       5.05020       4.00633       3.04635       2.32129       1.65951       1.19160      0.802547      0.558074      0.351282      0.230765      0.138564     0.0851991     0.0491067     0.0284521     0.0154312    0.00834335    0.00424978    0.00212161    0.00101401   0.000473700   0.000208773   8.89199e-05   3.63148e-05   1.35068e-05   4.97488e-06
  23  23 4342.4836    0.9822 15.7025  8.9188 -0.0010  0.1574   0.0058   0.4101    0.0456   0.0000   441.6097      -22.5801       11.6538       8.64062       1.54015      -6.98792      -30.5049      -5.95749       43.1852       1.12934      -5.81464       4.20094      -5.22295       2.85977       3.15621      0.662350      -1.69568      0.195407     -0.527274     0.0113575      0.350696     -0.153899     -0.132226    -0.0160187     0.0289542    -0.0141221    -0.0103991     0.0141604    0.00217480   -0.00162961  -0.000584286   0.000419794   0.000273779   5.34328e-08  -1.54979e-05   1.95160e-06       10.8709       14.3547       15.2201       15.9701       15.7609       15.0006       14.2973       12.9944       11.3022       9.67938       8.05508       6.45666       5.12866       3.88303       2.98146       2.12130       1.52775       1.03530      0.714164      0.448365      0.292726      0.177460      0.109458     0.0622102     0.0357936     0.0193549     0.0106297    0.00532738    0.00273400    0.00127051   0.000599424   0.000268236   0.000113617   4.62246e-05   1.74917e-05   6.36223e-06
  24   8 2156.7093    0.8260  0.8358  8.9112 -0.0086  0.0235   0.0176   0.0536    0.1270   0.0000   442.0439      0.780383       14.1761    -0.0174700      -1.52108       1.80862      -4.05494      -1.60942      -2.04449     0.0207809      0.715102      0.469575     -0.302436     -0.272955     -0.108549     -0.344547     0.0527471    -0.0280418     -0.125395      0.154747     0.0340919     0.0288554    -0.0112442     0.0185775   -0.00550173    0.00141282  -0.000792937    0.00168983    0.00100510   0.000133567  -8.46627e-06   0.000117672   4.12603e-06   1.15239e-05  -3.94777e-06  -7.26705e-07       1.63473       2.11182       2.14859       2.27488       2.14953       2.21449       2.14152       1.82471       1.64886       1.42031       1.25599       1.05488      0.854852      0.647136      0.477774      0.318539      0.235971      0.159226      0.116366     0.0810622     0.0549248     0.0331443     0.0201413     0.0117544    0.00684016    0.00387180    0.00203168    0.00114178   0.000532566   0.000284713   0.000128434   6.47988e-05   2.64721e-05   1.19710e-05   4.94969e-06   2.04909e-06
  24   9 2314.2684    1.1776  0.9765  9.3532 -0.0066  0.0265   0.0234   0.0586    0.1553   0.0000   441.4436      -3.04515       14.8149       1.56702      -4.96116       1.69007      -1.05208      -3.89790      -1.56310      0.433963      0.699660     -0.346597     -0.320053     -0.248568      0.731311    -0.0674060      0.437609    -0.0688495      0.243426    -0.0496989    -0.0488499   -0.00255154    -0.0217754   -0.00878427    0.00164555   -0.00291854    0.00135994   -0.00142285  -0.000405511   3.46258e-05   0.000413848  -5.70703e-05  -5.20410e-05   1.49426e-05   2.37758e-06  -2.56000e-06       1.57903       2.15746       2.32832       2.43712       2.45143       2.41473       2.14577       2.04300       1.63251       1.47426       1.28982       1.01407      0.817194      0.630891      0.433574      0.368148      0.233731      0.171825      0.120747     0.0757707     0.0522152     0.0332594     0.0205638     0.0124598    0.00748544    0.00402666    0.00231303    0.00117981   0.000598521   0.000310478   0.000146258   7.06845e-05   3.22556e-05   1.37869e-05   5.73338e-06   2.27465e-06
  24  10 2467.0126    1.6302  1.0163  9.6943 -0.0031  0.0243   0.0309   0.0618    0.2043   0.0000   437.4580      -3.14716       15.4174     -0.711794      0.608706       3.19792      -4.10064     -0.381581     -0.928480      -1.15800      0.294544      0.585535    -0.0234192    -0.0621391     -0.302056     0.0351997     0.0327759     0.0587739    -0.0131778    -0.0536864  -0.000403744     0.0247307     0.0346483   0.000949853   -0.00821991  -0.000490444   -0.00378389   9.78323e-05  -0.000158501  -0.000415585   0.000182428  -2.38308e-05  -2.89233e-05  -1.38268e-05  -2.29524e-06   6.36093e-07       1.56212       2.03588       2.27122       2.33220       2.34850       2.28829       2.10274       1.78016       1.65783       1.46355       1.22180      0.986922      0.774650      0.588892      0.451155      0.323019      0.249672      0.160864      0.111704     0.0736250     0.0470723     0.0302246     0.0199462     0.0116924    0.00681149    0.00399432    0.00212957    0.00112248   0.000587056   0.000293415   0.000137962   6.53683e-05   2.82012e-05   1.31516e-05   4.94683e-06   2.07784e-06
  24  11 2617.5565    2.1341  1.1074 10.0200 -0.0024  0.0265   0.0399   0.0664    0.2634   0.0000   438.1834      -1.77050       18.1351     0.0184141      -2.69178       4.53849      -6.12759       1.54815       3.90502      0.433971      -1.82651      -2.60337      0.729422      0.579619      0.825798      0.508970     -0.425389     0.0558402      0.101267    -0.0218012    -0.0143098     0.0357760   0.000849047    -0.0172150    -0.0138022    0.00716317    0.00189621   0.000919379  -0.000122926   0.000162479  -2.31691e-05  -5.97593e-05  -1.28764e-05   5.62391e-06   1.21773e-05   2.66072e-06       1.70904       2.34925       2.37715       2.56681       2.40680       2.60326       2.35202       2.15506       1.90000       1.48623       1.32068       1.08004      0.834959      0.639120      0.526815      0.375278      0.270266      0.196308      0.132811     0.0888221     0.0580593     0.0348574     0.0228169     0.0126473    0.00779508    0.00394258    0.00237221    0.00122200   0.000619616   0.000296594   0.000147200   6.64481e-05   3.20750e-05   1.31997e-05   5.90575e-06   2.20351e-06
  24  12 2767.6071    2.7234  1.0687  9.9891 -0.0008  0.0253   0.0486   0.0592    0.3460   0.0000   439.5458     -0.919992       18.8111      -2.27667     -0.345401    -0.0878977      -1.09538     0.0945073      0.415219      0.439770      0.331250     -0.693150     -0.900320      0.115062     -0.367067     0.0810592     0.0512371      0.253472    0.00370099    -0.0259869    -0.0319656   -0.00253137    0.00377417    -0.0242615   0.000979623    0.00194083   0.000910569   0.000651066  -0.000107669   0.000293421   3.94365e-05   5.54775e-05   3.44717e-05   7.66091e-06   7.76713e-07   6.51731e-07       1.75808       2.26282       2.34838       2.48637       2.69076       2.38586       2.28151       1.96244       1.88042       1.57280       1.29821       1.07483      0.820702      0.684717      0.474685      0.354403      0.258868      0.173069      0.123960     0.0831247     0.0546890     0.0333037     0.0208071     0.0121588    0.00714198    0.00423337    0.00225635    0.00121589   0.000632911   0.000311493   0.000151626   6.91572e-05   2.96523e-05   1.27919e-05   4.87154e-06   1.94448e-06
  24  13 2916.8960    3.5750  0.8914 10.8034 -0.0063  0.0236   0.0697   0.0527    0.2897   0.0000   440.7741      0.915442       13.6707       3.25836      -2.18324       3.37178      0.153703      0.409110       1.46607       1.33745      -1.33602     -0.250298    -0.0233584     -0.389124      0.550702    -0.0270989    -0.0552679      0.155027     -0.209730     -0.127135    -0.0259159    -0.0132913     0.0186202     0.0100562   -0.00537161    0.00635051  -6.02806e-05    0.00153468   0.000555421   0.000344031  -1.55861e-05  -4.11093e-05   3.19126e-05  -5.10019e-07  -6.70033e-06  -3.91367e-07       1.65799       2.14033       2.28605       2.30902       2.39312       2.15046       2.31737       2.01410       1.73280       1.39196       1.12025      0.950433      0.731165      0.600555      0.448887      0.347926      0.242720      0.171097      0.126734     0.0791636     0.0522957     0.0318268     0.0190161     0.0114995    0.00612281    0.00355008    0.00186751    0.00106284   0.000522838   0.000259684   0.000125426   6.07369e-05   2.73318e-05   1.20867e-05   5.08854e-06   1.88813e-06
  24  14 3064.9516    3.9323  1.0081 10.3553 -0.0045  0.0235   0.0734   0.0563    0.6349   0.0000   436.8779       1.17040       13.6823       3.92001       1.38121      0.970665     -0.309459      -1.52856      0.912355       2.97968     -0.725115      -1.41571     -0.715322     -0.853576    -0.0761449     -0.353552     -0.107134     -0.389528    -0.0165508    -0.0449912    -0.0583290    0.00388024    -0.0159335  -0.000486860     0.0113406   -0.00459726  -0.000594799   -0.00200397  -0.000304397   0.000266873   7.87293e-05  -5.84879e-05   1.40091e-05  -6.22664e-06   3.55443e-06  -1.57572e-06       1.63617       2.11194       2.22589       2.40942       2.41408       2.32336       2.18506       1.95903       1.67606       1.40443       1.18170      0.950824      0.792660      0.590065      0.442365      0.332996      0.221075      0.168778      0.115979     0.0770107     0.0518024     0.0318401     0.0195423     0.0114580    0.00661987    0.00372012    0.00206494    0.00105922   0.000573198   0.000271805   0.000133349   6.20867e-05   2.78406e-05   1.17903e-05   5.10427e-06   1.95144e-06
  24  15 3211.9027    3.8264  1.3052 11.2414 -0.0023  0.0283   0.0637   0.0669    0.2263   0.0000   441.0166     -0.959647       14.4934      -5.44766      -4.77678       1.62449       2.32831      -3.96692      -3.67866     -0.829247      -2.05597     -0.149843     -0.394528      0.573016    -0.0157872    -0.0301574    -0.0198784     -0.287894     0.0157221    -0.0768210    -0.0433043   0.000151318    -0.0279705   -0.00792190    0.00431985   -0.00197022   -0.00106264  -0.000734309   -0.00100766   0.000256502   7.78758e-05  -7.72377e-05   2.47843e-05   3.28885e-06  -1.18924e-06  -3.54805e-07       1.84150       2.42436       2.52169       2.93872       2.83992       2.70542       2.55079       2.21009       1.97577       1.72978       1.32456       1.13762      0.883258      0.696702      0.544519      0.358322      0.280355      0.189164      0.137931     0.0882135     0.0587496     0.0383901     0.0222089     0.0133888    0.00821788    0.00441930    0.00255163    0.00134590   0.000722368   0.000364304   0.000168271   8.05543e-05   3.39913e-05   1.43747e-05   6.63645e-06   2.54434e-06
  24  16 3358.4184    3.2694  1.8398 11.0883 -0.0022  0.0325   0.0456   0.0803    0.1103   0.0000   439.4610      0.616589       12.8839       4.92146      -2.09238       2.69230      0.881294      -1.03089      -2.29789      -1.85532      -4.06578       2.06872       1.31989       1.07159     -0.767982      0.414406     -0.246021      0.167595      0.119043     0.0739891    -0.0281401     0.0677203     0.0119568    -0.0126745   -0.00234214    0.00454647    0.00546771  -0.000640268   0.000897723   0.000111120  -5.76831e-05  -1.55642e-05   0.000123287   4.56724e-06  -1.06191e-05  -1.19156e-06       2.30336       2.85200       3.24974       3.37069       3.35939       3.12850       2.96531       2.78051       2.37559       2.07476       1.67416       1.36864       1.11509      0.816337      0.643189      0.478009      0.353022      0.240772      0.161395      0.102522     0.0719429     0.0414777     0.0263752     0.0157502    0.00943298    0.00525143    0.00292998    0.00148702   0.000793055   0.000395477   0.000201149   9.55433e-05   4.21204e-05   1.75602e-05   7.38636e-06   2.97130e-06
  24  17 3504.7111    2.7924  2.8805 10.4214 -0.0010  0.0402   0.0308   0.1015    0.0859   0.0000   438.0960       1.70950       15.5034       2.80952       6.90930      -7.91539      -4.63114      -5.20183    0.00896140       1.72359      -2.83222     -0.251679     -0.836579     -0.465713      0.976981      0.421571     -0.345854     -0.277018      0.122911      0.390100     0.0184780    -0.0746627    -0.0699845    0.00568357    0.00658086    0.00234641    0.00129497    0.00205897   -0.00166944   0.000437369   0.000301512  -0.000101193  -1.66288e-05   6.34769e-06  -1.43009e-06  -3.01641e-06       2.72292       3.55746       3.78780       4.03921       3.93716       3.93641       3.53135       3.25751       2.88710       2.50535       2.09874       1.66796       1.35603       1.03658      0.801669      0.574782      0.413959      0.289467      0.201904      0.131245     0.0876322     0.0535424     0.0340313     0.0191897     0.0118545    0.00656305    0.00369481    0.00191904   0.000994094   0.000514633   0.000233869   0.000109988   4.95092e-05   2.14628e-05   8.69561e-06   3.53352e-06
  24  18 3650.8211    2.3068  4.5281  9.9507 -0.0005  0.0527   0.0210   0.1363    0.0716   0.0000   440.2602      0.599669       17.6643      -1.25045      -4.91227      -5.19094       2.61595       2.35457      -8.28010      -1.43384       1.97152       4.64421      0.259170      -2.68020      -1.07503     -0.645466       1.19140     -0.350376     0.0447452     0.0583131     -0.172824   -0.00635272     0.0369326   -0.00885206  -0.000261514   -0.00521268   -0.00254683   -0.00174838  -0.000891752   0.000122949   0.000391967   7.39175e-05  -1.82094e-05  -2.22416e-05  -9.84223e-07   2.78251e-06       3.62698       4.80056       5.04837       5.35532       5.23844       5.04604       4.69203       4.40261       3.75630       3.36910       2.77142       2.33835       1.84809       1.39530       1.05979      0.766493      0.556792      0.382534      0.259855      0.175485      0.114738     0.0716536     0.0445538     0.0255592     0.0157445    0.00868884    0.00470803    0.00249143    0.00127611   0.000642027   0.000318999   0.000145903   6.49780e-05   2.80777e-05   1.15909e-05   4.46124e-06
  24  19 3796.6134    1.9496  6.1961  9.6548 -0.0019  0.0662   0.0158   0.1696    0.0669   0.0000   438.7536      -5.57017       12.9852       3.89533      -7.78249      -6.94504      -13.9887      0.178641       7.66427      -4.91215     -0.678983       2.29734       2.56689      -1.99726      -2.98118       1.17841      0.499715     0.0800355     -0.465298    -0.0904359     0.0722656     0.0617973      0.123331   -0.00871622    0.00250924     0.0112746    0.00201400    -0.0118917    0.00144376    0.00115293   0.000465842  -0.000265207   7.84292e-05   3.02487e-05   1.58406e-06  -4.59944e-06       4.39400       5.60504       6.09132       6.55143       6.45347       6.19673       5.86187       5.31038       4.69000       4.02889       3.32327       2.69330       2.16170       1.70714       1.27857      0.956189      0.680831      0.468725      0.334276      0.223234      0.141707     0.0889891     0.0558844     0.0324872     0.0191831     0.0108223    0.00609382    0.00329789    0.00167626   0.000849812   0.000399687   0.000188036   8.64239e-05   3.69542e-05   1.49472e-05   5.85161e-06
  24  20 3942.5286    1.5886  8.6518  9.2452 -0.0012  0.0843   0.0112   0.2260    0.0615   0.0000   444.2846      -16.3936       13.2740       3.78070      -19.1099       2.74344      -12.7582      -6.36782      -3.44501     -0.496826     -0.108486       4.92007     -0.716695      -1.35608     -0.936433      0.163658     -0.249964     -0.337574      0.508740      0.164835     -0.261487     -0.129597     0.0395430     0.0192281     0.0177760     0.0153631    0.00683427    0.00490586   0.000782289    0.00227684  -0.000491888   0.000129309   0.000119186  -2.26350e-06   1.19609e-05  -1.13511e-06       5.43309       7.20852       7.86431       8.30207       8.12508       7.99965       7.46836       6.65483       5.94323       5.06906       4.23836       3.49183       2.83929       2.16096       1.62084       1.16521      0.868354      0.595110      0.416921      0.278266      0.182408      0.114489     0.0725018     0.0423638     0.0248509     0.0136238    0.00775909    0.00404272    0.00213023    0.00107672   0.000511699   0.000244707   0.000106926   4.79432e-05   1.83929e-05   7.77719e-06
  24  21 4087.8179    1.3206 11.0781  9.1663 -0.0009  0.1065   0.0086   0.2857    0.0512   0.0000   442.6133      -6.09880       39.7829       5.83127      -8.11073      -16.9254       16.3928      -9.09559       16.0984       2.97146      0.628874      -3.22639      -4.36565      -5.22152      -1.20533       1.82520       1.33925      0.449184     -0.852874      0.396696    -0.0236396     -0.102063     -0.128965     0.0885160     0.0586174    0.00366886   -0.00538190  -0.000581706   0.000284772   -0.00280291  -0.000538271   0.000149012   0.000121545  -2.70713e-05  -5.45553e-06   1.39562e-06       7.15749       9.53926       10.4079       11.1022       10.9026       10.4778       9.88683       8.88159       7.72663       6.60794       5.46298       4.49633       3.53148       2.70415       2.07191       1.54351       1.12029      0.780859      0.534085      0.342705      0.235964      0.141885     0.0910214     0.0532477     0.0320375     0.0177979    0.00971539    0.00515613    0.00267589    0.00132195   0.000664068   0.000308393   0.000136239   5.95771e-05   2.44031e-05   9.68991e-06
  24  22 4233.4057    1.1248 13.4981  9.0928 -0.0020  0.1316   0.0069   0.3449    0.0458   0.0000   448.8721       18.4203      -9.14539      -11.2945       10.5507      -2.15658      -16.5797       1.99041      -9.91198      -4.07780     -0.269015      -1.71568       2.84594      -6.23319       3.09629       1.01135      -2.43913    0.00223041      0.162110     0.0823105     -0.275007    -0.0160838     -0.149387     0.0706719      0.106498    -0.0344292   -0.00294309    0.00465768     0.0101391   -0.00156964  -0.000223349   0.000121283   0.000192398  -6.12166e-05  -2.30802e-05  -2.63422e-05       8.44473       11.3966       12.1143       12.9311       12.6876       12.4953       11.3851       10.6421       9.28878       8.01482       6.65874       5.47410       4.39520       3.38023       2.60313       1.85299       1.38003      0.949783      0.666737      0.434693      0.288764      0.178619      0.114107     0.0663979     0.0395422     0.0216698     0.0122491    0.00660155    0.00343143    0.00169524   0.000829801   0.000385219   0.000171890   7.38961e-05   3.01309e-05   1.18316e-05
  24  23 4378.9400    0.9327 15.8365  8.9278 -0.0010  0.1585   0.0055   0.4180    0.0431   0.0000   470.0999      -11.9322      -5.52249      -16.6553      0.446062       31.4624     -0.387162     0.0619920      -18.1873       5.28264       15.6234      -6.50877      -2.31671       1.38369      -5.04913      -3.10340      0.716530     -0.600913     -0.857130     -0.117733      0.151453     -0.363657     -0.103464     0.0444737     0.0367630    -0.0121579    0.00905450    -0.0200993   0.000866049    0.00146568   0.000268872  -0.000440016  -0.000167443  -0.000164708  -3.56551e-05   2.07908e-05       10.3452       13.8575       15.0156       15.9326       15.7943       15.0422       14.1764       12.9647       11.4075       9.77934       8.07807       6.54205       5.21447       4.11664       3.12516       2.29339       1.66668       1.16121      0.811379      0.528260      0.351478      0.215517      0.136671     0.0804818     0.0471554     0.0271173     0.0147854    0.00820529    0.00414530    0.00213087    0.00100559   0.000480207   0.000210306   9.27529e-05   3.69767e-05   1.49103e-05
  25   7 2016.8783    0.5983  0.7721  8.8537 -0.0090  0.0294   0.0139   0.0526    0.0975   0.0000   439.5961      -1.13180       18.1704       2.41004     -0.893417     0.0969201       1.57466      -1.02726     -0.825909     -0.758834      -1.10488     -0.475966      0.134737     -0.694968      0.404881     0.0121574      0.205962      0.309058     0.0761615    -0.0881779     0.0236848     0.0411667    -0.0483915    -0.0154802    0.00972744   -0.00150922   -0.00177076   0.000690068  -0.000331859  -0.000245114  -6.32973e-06   3.71678e-05   8.91554e-06  -2.67055e-05   9.56875e-06   1.66307e-06       1.74514       2.82408       2.57059       3.10094       2.59244       2.95849       2.55807       2.51189       2.12607       1.78008       1.47863       1.08664      0.944500      0.651869      0.621310      0.412043      0.370725      0.224455      0.179440     0.0991755     0.0746841     0.0394955     0.0296000     0.0152662     0.0108686    0.00548186    0.00322935    0.00178772   0.000941255   0.000462158   0.000236742   0.000117988   5.67455e-05   2.62783e-05   9.98223e-06   4.69387e-06
  25   9 2340.4464    1.2404  1.1716  8.9746 -0.0054  0.0278   0.0216   0.0622    0.1907   0.0000   435.3201      -3.35619       15.2581       3.53584      -2.23420       1.36224      0.570190       1.55253     -0.294855    -0.0318984     -0.900808      0.892332      0.480130      0.531166     -0.422867      0.139162      0.243238   -0.00860884    -0.0977354    -0.0374916     0.0333090    -0.0386851   -0.00848047    -0.0329500   -0.00745174     0.0120655   -0.00661906   4.74755e-05  -0.000337795   0.000120807  -5.28267e-05  -0.000143490   5.11715e-05   1.23667e-05  -1.52225e-05  -1.20399e-06       1.66536       2.19274       2.34769       2.47202       2.58217       2.42740       2.31572       2.07668       1.95490       1.58927       1.38183       1.13819      0.820070      0.706592      0.557673      0.411142      0.306390      0.202165      0.156086     0.0992061     0.0707931     0.0410291     0.0282281     0.0155909    0.00990346    0.00597986    0.00345907    0.00189466    0.00102194   0.000510022   0.000260132   0.000123303   5.88067e-05   2.54515e-05   1.21875e-05   5.05720e-06
  25  10 2494.3329    1.7206  1.1078  9.4494 -0.0006  0.0262   0.0302   0.0586    0.2415   0.0000   438.7298      -3.42389       19.5196      0.981676      -5.65198      -5.03788       3.34863      0.692834      -1.47307      -1.97621       1.04424      0.724973     -0.724767     -0.371836     -0.390553      0.249082     -0.181008      0.135953    -0.0818859     -0.140560    -0.0565520     0.0471520    -0.0436100    -0.0150788    0.00509340   3.81178e-05   -0.00101811  -0.000946619  -0.000390486   1.91871e-07   2.81513e-05  -9.44241e-05  -6.54431e-05  -1.17068e-05   1.20407e-05   5.34391e-06       1.62616       2.18849       2.34637       2.42716       2.46827       2.40108       2.35571       2.01670       1.79230       1.56136       1.28556       1.05133      0.858690      0.684848      0.505682      0.394995      0.279289      0.194017      0.150551     0.0947596     0.0663300     0.0417082     0.0279502     0.0157436    0.00941216    0.00581125    0.00310224    0.00172487   0.000924920   0.000464697   0.000258794   0.000104509   5.74448e-05   2.39667e-05   1.08487e-05   4.68200e-06
  25  11 2646.1627    2.2187  1.0986 10.0234 -0.0016  0.0248   0.0398   0.0618    0.2741   0.0000   436.0999       1.20457       15.5253      -1.17352      -3.15075      -5.47063      0.151176     -0.613347       1.32690     -0.647709     -0.139531     -0.173795     -0.486441     -0.604735     0.0154178     0.0566040      0.472834    -0.0197078     -0.227318    -0.0499551     0.0649103     0.0110709     0.0121775    -0.0246391   -0.00369278     0.0118735   -0.00257153    0.00171327  -9.56503e-05   9.49263e-05  -2.69505e-05  -0.000139854  -1.76993e-05   8.80853e-06  -1.23202e-05  -5.60776e-06       1.62845       2.05141       2.29990       2.31037       2.36541       2.15189       2.17545       1.97560       1.69591       1.54504       1.28569       1.10096      0.835434      0.683840      0.523005      0.362429      0.282093      0.201942      0.136740     0.0913510     0.0600665     0.0400205     0.0254104     0.0145887    0.00957251    0.00511193    0.00310468    0.00158601   0.000844046   0.000470976   0.000225787   0.000113789   5.18282e-05   2.27860e-05   1.03756e-05   4.39104e-06
  25  12 2797.2793    2.9231  0.9182 10.7179 -0.0033  0.0212   0.0546   0.0518    0.2128   0.0000   438.4879      -2.32734       12.2634       3.01025      -1.04068       2.26216     -0.948275     -0.310454      0.506689      -1.85537      0.146097    0.00187811      0.130624      0.104020      0.705661     -0.473052     0.0377363      0.287933     0.0282702     0.0604237     0.0894784    0.00363749    0.00153975     0.0140572     0.0149015    0.00377883    0.00135043  -0.000247173   -0.00143003  -0.000241830  -0.000224866  -1.78922e-05   4.13354e-06   1.13692e-05  -9.63770e-06   1.74315e-07       1.35374       1.79478       1.92140       2.04247       2.05048       1.99674       1.85208       1.67242       1.53876       1.27863       1.08492      0.872511      0.707956      0.565528      0.427921      0.322469      0.226152      0.171893      0.116749     0.0787321     0.0540673     0.0322596     0.0223172     0.0128601    0.00805927    0.00434831    0.00256957    0.00140450   0.000774445   0.000401886   0.000198762   9.71870e-05   4.46329e-05   2.05303e-05   8.71424e-06   3.64537e-06
  25  13 2947.3120    3.6511  0.9585 10.5281 -0.0006  0.0233   0.0651   0.0517    0.3486   0.0000   436.8893     -0.425417       14.9330      -1.81948      -2.86075      0.648963      -1.11009      -1.32797       1.13596     -0.991403       1.63499    -0.0399128       1.14784      0.443776     0.0822662     -0.243225     -0.158806     -0.102124     0.0788765    -0.0444051    -0.0817006    0.00189701     0.0112789    -0.0225096   -0.00619639   -0.00673083   0.000286852   -0.00214398  -0.000990952  -4.04419e-05   0.000260600   3.16428e-05   4.04307e-05  -1.30440e-05   5.32320e-06   1.69958e-06       1.64387       1.90400       2.01605       2.32053       2.41096       2.28499       1.92676       1.76108       1.71142       1.55350       1.22621      0.936205      0.800484      0.649466      0.494620      0.360078      0.250385      0.180336      0.126588     0.0885628     0.0599333     0.0379251     0.0233035     0.0135869    0.00837901    0.00533257    0.00308284    0.00176492   0.000927930   0.000497691   0.000245889   0.000115605   5.16562e-05   2.19631e-05   9.59461e-06   3.80600e-06
  25  15 3243.7962    3.8046  1.3473 11.0228 -0.0092  0.0288   0.0595   0.0651    0.2246   0.0000   439.3073      -3.63582       14.8151      0.640833      -3.85208     -0.554841       2.84543     -0.571809      -1.40418    0.00463920       1.23030      0.810020      0.272250     -0.455582       1.18879      0.227049      0.384417    -0.0457096     -0.268279     0.0129081     0.0276483     0.0163615     0.0135833    -0.0269373   -0.00704683    0.00581440   -0.00130618  -0.000410512    0.00103779   0.000902831   0.000624949   6.99524e-05   2.63927e-05  -1.14688e-05  -4.29855e-06  -5.55458e-06       1.96811       2.42363       2.44269       2.84129       2.96625       2.70075       2.48016       2.28145       2.06706       1.74255       1.52365       1.24538       1.01818      0.734176      0.572209      0.460935      0.331025      0.229016      0.147435      0.108213     0.0724478     0.0472669     0.0284260     0.0176160     0.0109648    0.00696578    0.00389070    0.00204945    0.00105985   0.000531425   0.000284208   0.000139088   6.39790e-05   2.90888e-05   1.23743e-05   4.95815e-06
  25  16 3390.9399    3.2208  2.0898 11.0050  0.0004  0.0335   0.0412   0.0850    0.1038   0.0000   439.1029       2.16732       13.5900      -4.08115       2.06535      0.238472       3.82652     -0.647888      0.276113    0.00369365    -0.0587864      -1.79316     -0.784049     -0.459557      0.306840     -0.262203    -0.0739886      0.305701      0.379110     0.0651538    -0.0623391     -0.105028    0.00199769     0.0224114    0.00472948     0.0101536   -0.00428721   -0.00150284  -0.000124035   0.000483821  -0.000128035  -9.82402e-05  -3.28930e-05   1.20117e-05   1.59203e-07   2.51965e-06       2.20060       2.84974       3.03114       3.18161       3.17759       3.10530       3.02339       2.63277       2.37790       2.08608       1.73617       1.41204       1.11403      0.889276      0.676912      0.529190      0.388422      0.276996      0.195079      0.126113     0.0827974     0.0527626     0.0346967     0.0214304     0.0126035    0.00747388    0.00400180    0.00230461    0.00121958   0.000630012   0.000305734   0.000153167   6.98900e-05   3.17612e-05   1.40713e-05   6.05085e-06
  25  17 3537.9221    2.6657  3.2808 10.4041 -0.0008  0.0438   0.0273   0.1058    0.0769   0.0000   438.1347      0.170512       14.3841     -0.745361      0.145182       1.23676      -7.54652      -1.08559       3.60848      -2.12169      -2.29692     -0.983346      0.735616      0.902910     -0.587984      0.268039      0.572941     -0.213127      0.265289      0.179095   -0.00446040     -0.162235     0.0592981    0.00998976    -0.0132292    -0.0202237   -0.00860218    0.00137026  -0.000850514  -0.000197434   0.000107580   0.000194371  -7.53007e-05   1.01263e-06  -1.83832e-05   7.05820e-06       2.76837       3.71453       3.98548       4.25419       4.11871       4.11946       3.77524       3.48494       3.02503       2.77379       2.29234       1.90387       1.55571       1.18908      0.912420      0.672765      0.501110      0.343238      0.243539      0.162432      0.110622     0.0688048     0.0444954     0.0275433     0.0162555    0.00947046    0.00544720    0.00296438    0.00157263   0.000819201   0.000413785   0.000198127   9.40587e-05   4.36233e-05   1.81666e-05   7.65594e-06
  25  18 3684.7314    2.2062  4.7827  9.9195 -0.0006  0.0556   0.0193   0.1356    0.0691   0.0000   445.1531      -2.13633       20.6671       13.0662      -3.03882       3.88690       1.81089      -1.79351       3.90061      -7.23079      -1.67267       1.28541       1.33082      0.211951    -0.0752005     -0.513646     -0.660795     -0.295635     -0.482888      0.107477     -0.221019    -0.0624178     0.0124993    -0.0335202   -0.00451057     0.0146415   -0.00458329  -0.000495504   0.000382749   8.26879e-05  -0.000375473   5.73136e-05   0.000150200  -1.34256e-05  -3.42591e-05  -3.41978e-06       3.62183       4.71132       5.09070       5.25876       5.37092       5.30804       5.01016       4.44830       3.96438       3.32420       2.82121       2.39068       1.94323       1.54256       1.15655      0.830204      0.599226      0.430112      0.308743      0.217584      0.148199     0.0936934     0.0597168     0.0358658     0.0212050     0.0120175    0.00692539    0.00381410    0.00202147    0.00107931   0.000522778   0.000262284   0.000119856   5.63760e-05   2.33370e-05   9.91595e-06
  25  19 3830.9504    1.7961  6.8444  9.5652 -0.0009  0.0691   0.0138   0.1836    0.0627   0.0000   437.1281       4.89589       14.0235       1.59034       1.26061       1.35214      -9.32024      -1.77605       3.93150      0.190674      -1.04534      -2.53704       3.37195     0.0480185       2.50482      0.200843    -0.0390756     0.0544881    -0.0191916      0.825210     0.0824162     0.0139555     0.0388868     0.0472139    -0.0571332   -0.00142916   -0.00341099   -0.00189784    0.00100245  -0.000816881  -3.55940e-05  -0.000165759   0.000181405   2.00995e-05  -3.90560e-05  -4.35448e-06       4.45781       5.81271       6.19866       6.65923       6.62217       6.31993       6.07878       5.55852       4.90814       4.23349       3.65942       2.92739       2.35226       1.87165       1.44800       1.08671      0.786710      0.557949      0.389916      0.270218      0.177166      0.111805     0.0718447     0.0432043     0.0261955     0.0150577    0.00872337    0.00477789    0.00262128    0.00130363   0.000665300   0.000316142   0.000150910   6.87938e-05   3.02742e-05   1.27113e-05
  25  20 3977.4295    1.5309  9.3345  9.2271 -0.0008  0.0883   0.0103   0.2357    0.0594   0.0000   443.6788      -1.63706       15.3405       9.15255      -4.16000      -13.0935     -0.443163      -4.89057       9.70494      -4.87671     -0.249384      -4.34504     -0.703316       2.73710       3.26553     -0.595553     -0.902513      -1.29882    -0.0780576      0.388920      0.103574     0.0871579    -0.0328657    -0.0572770     0.0190400    -0.0110626   -0.00471389   -0.00842569   -0.00282871    0.00217527   6.67340e-05  -0.000438494   7.16292e-05   0.000118158   3.12015e-05   2.57919e-07       5.63657       7.52508       8.10168       8.79081       8.54482       8.28143       7.80581       7.14172       6.32613       5.45827       4.56337       3.78744       2.99802       2.38075       1.79338       1.36722      0.996584      0.714926      0.493503      0.328739      0.222271      0.142721     0.0903070     0.0545570     0.0338827     0.0192440     0.0111862    0.00600039    0.00327405    0.00168391   0.000853607   0.000424264   0.000197035   8.91000e-05   3.83952e-05   1.63747e-05
  25  21 4123.4645    1.2888 11.2799  9.1885 -0.0007  0.1073   0.0084   0.2874    0.0500   0.0000   435.1631      -8.17673      -4.44538      -9.34298       7.75276      -12.0944      -6.09941     -0.748645      -5.33008      -9.47844      -6.09916      -1.30080      0.738906       1.15005       1.90426      -1.89103      -2.28031      0.343398       1.23433     -0.151997     -0.422396    -0.0221579     0.0513262     -0.201589    -0.0242753    0.00812132    0.00790181    0.00236110   -0.00661314    0.00470963  -0.000414787  -0.000142837  -0.000187476  -8.84460e-05  -1.30478e-05   1.21011e-05       6.77617       8.97344       9.67963       10.3844       10.4442       10.0227       9.43308       8.60103       7.65025       6.62748       5.50851       4.53220       3.66803       2.85367       2.24247       1.63676       1.24604      0.863341      0.612314      0.409477      0.276895      0.176200      0.112781     0.0673730     0.0417122     0.0237697     0.0139148    0.00741837    0.00404539    0.00208437    0.00106196   0.000517338   0.000239145   0.000110390   4.61508e-05   1.98383e-05
  25  22 4269.5314    1.0605 14.0398  9.0869 -0.0014  0.1358   0.0063   0.3645    0.0431   0.0000   427.4513       7.74735       50.4709      -1.36455      -5.60397      -18.8706       7.57490       4.53848       2.78720      -7.44457       7.23476       8.58776      -2.97344      -7.20184      -1.63175       1.97009       1.65106    -0.0771817      -1.75386     -0.163353      0.404236     0.0165407      0.144254    -0.0383375    -0.0196659    0.00436371    -0.0166216    -0.0235935   -0.00301780  -5.48291e-05  -0.000379652   -0.00116137   5.69832e-06   4.66170e-06  -2.42910e-05   4.02784e-05       8.41831       11.2704       11.9787       12.8493       12.7896       12.5425       11.6580       10.8321       9.56422       8.28431       6.93256       5.77793       4.65093       3.65781       2.80506       2.10491       1.54754       1.10514      0.778169      0.522011      0.351884      0.225153      0.145967     0.0862661     0.0534448     0.0306532     0.0176310    0.00955477    0.00516221    0.00270617    0.00136210   0.000671747   0.000309445   0.000140553   6.07126e-05   2.55323e-05
  26   7 2039.7060    0.6481  0.7125  8.8224 -0.0079  0.0216   0.0148   0.0473    0.1001   0.0000   440.7965     -0.391822       21.5854      0.216236      -3.32876      -2.06986       2.12957      -2.61892       1.13676     -0.599510       1.49621     -0.831530       1.23203      0.219580    -0.0164751    -0.0808106      0.493091      0.145476      0.223182    -0.0452219     0.0496611     0.0296108    -0.0134313   -0.00675146    -0.0117061    0.00126982   -0.00445077   0.000699114  -0.000152889   0.000165714   0.000196813  -5.95368e-05  -2.01941e-05   4.02568e-05   8.35412e-06  -1.03427e-05       1.38252       1.64608       1.80639       2.04543       2.00399       1.84887       1.77033       1.69365       1.47284       1.27216       1.13040      0.973941      0.763456      0.591903      0.455908      0.368891      0.259791      0.182440      0.130113     0.0906388     0.0637629     0.0397794     0.0256991     0.0158172     0.0107392    0.00605513    0.00335618    0.00211841    0.00119738   0.000633517   0.000311836   0.000147531   8.83552e-05   3.85235e-05   1.86457e-05   7.98377e-06
  26   8 2206.0249    0.9237  1.0002  8.8160 -0.0020  0.0259   0.0172   0.0563    0.1522   0.0000   439.1325     -0.815437       18.3012      0.115028      0.524241       1.57031    -0.0620061      -3.64525     -0.320796     0.0265599       2.55767      0.213240      0.337964     -0.560770      0.154241     -0.423262      0.213357      0.262296    -0.0716571     0.0757177    -0.0405243    -0.0293331   -0.00979156    0.00457597     0.0159146   -0.00143058    0.00719416   -0.00189215  -0.000424144   0.000367822   0.000112690  -0.000236030   0.000161972  -3.11110e-05  -1.69420e-05   7.05887e-06       1.70365       2.36488       2.42678       2.61028       2.29610       2.35415       2.14021       2.05027       1.84963       1.68451       1.51597       1.28244       1.04732      0.824583      0.620895      0.441132      0.314845      0.223357      0.154877      0.104288     0.0747883     0.0460559     0.0309214     0.0188337     0.0113306    0.00646270    0.00404531    0.00206235    0.00119961   0.000610348   0.000331365   0.000166976   7.85811e-05   3.87741e-05   1.71312e-05   7.91689e-06
  26   9 2366.0048    1.3005  1.1131  9.2184 -0.0053  0.0254   0.0226   0.0593    0.1879   0.0000   439.1053      -1.98421       21.1245     -0.985283      -3.80616      0.261066       2.62053      0.921954      -2.43540    -0.0411708     -0.850688     -0.223610       1.24054     -0.690634    -0.0427894      0.442060     -0.158496     -0.431554      0.125264     -0.113074    0.00605554    -0.0359483     0.0144785    0.00310101    -0.0195997   -0.00234259   -0.00370612  -9.27704e-05   0.000155478   0.000353342  -0.000117649  -5.34858e-06   4.08571e-05   1.94235e-05   2.90188e-05  -1.01629e-05       1.65335       2.19362       2.30894       2.54592       2.53407       2.47478       2.33976       2.13204       1.92476       1.60735       1.26393       1.03611      0.864552      0.705593      0.541082      0.405244      0.302322      0.222466      0.162156      0.113427     0.0739093     0.0473912     0.0317879     0.0195288     0.0119539    0.00660705    0.00393613    0.00213720    0.00125177   0.000689343   0.000370291   0.000185936   8.46186e-05   4.13184e-05   1.92894e-05   8.12317e-06
  26  10 2521.1158    1.7592  1.1269  9.6396 -0.0025  0.0252   0.0305   0.0607    0.2302   0.0000   439.0167      -1.71679       12.8319       1.21388    -0.0553125       1.88162       1.81780       1.18655      -1.26421      0.359582     -0.746490     -0.723103      0.617211      0.821299     -0.195686      0.189457     -0.497448     -0.160151     0.0681268     -0.121097    -0.0216096     0.0944735     0.0440779    -0.0210964    -0.0202645    -0.0100587   -0.00287782   0.000310337   -0.00103287   -0.00117911   0.000153675   0.000166157   2.33775e-05   4.76868e-05   7.46188e-06  -4.69542e-06       1.53337       2.01754       2.23813       2.38052       2.29110       2.42141       2.09915       1.96243       1.81466       1.57496       1.20522       1.06688      0.825290      0.661459      0.538613      0.402600      0.306322      0.220152      0.152045      0.106626     0.0722122     0.0471178     0.0293570     0.0180127     0.0110563    0.00674335    0.00393126    0.00224597    0.00122379   0.000673636   0.000335992   0.000180173   8.36352e-05   4.13603e-05   1.90181e-05   7.82523e-06
  26  11 2674.3240    2.3816  1.1202 10.2244 -0.0049  0.0245   0.0421   0.0599    0.2686   0.0000   439.8381     -0.390512       14.3001      -4.90810       1.02976       3.54851      -1.18896      -2.26133       1.00440     -0.490398       1.04593     -0.408339      -1.70261      0.750466       1.03412      0.164019    -0.0997934     0.0296607     0.0452845   -0.00770998     -0.125908    0.00120672     0.0133217    0.00974354   -0.00118576   -0.00564606    0.00226412   0.000132547    0.00183092  -0.000131171  -0.000113484  -5.28232e-05   3.89040e-05   2.20786e-06   5.98113e-06  -1.76204e-06       1.52854       1.87687       2.24510       2.29153       2.22102       2.27266       2.03596       1.89548       1.71095       1.50579       1.23964       1.06767      0.845521      0.673275      0.527233      0.394399      0.284786      0.205548      0.151394     0.0989234     0.0685264     0.0450489     0.0293426     0.0174423     0.0112586    0.00669726    0.00379437    0.00216101    0.00121121   0.000660882   0.000333190   0.000170640   8.56839e-05   3.95496e-05   1.75566e-05   8.47703e-06
  26  13 2977.4069    3.7318  0.9471 10.7325 -0.0049  0.0210   0.0687   0.0517    0.3426   0.0000   438.9143      -2.35879       12.9718       1.28556      -1.05644       1.15258      0.975331       1.93662      0.400454      -1.46426     -0.425870     -0.465655      -1.04775     -0.704756     -0.332166     -0.449143     -0.227282    -0.0340093      0.132948     0.0224563    -0.0676837    -0.0190220    -0.0417572   -0.00225452     0.0104768   -0.00652156    0.00209892   0.000298810   0.000907981   0.000120513  -0.000230867   0.000148785  -5.04468e-05  -3.40185e-05  -6.33393e-06   2.39280e-06       1.29751       1.66412       1.85369       1.87790       1.94547       1.95176       1.79790       1.65635       1.47899       1.23239       1.04606      0.911444      0.752175      0.578457      0.456590      0.324503      0.247271      0.181407      0.127385     0.0896387     0.0622092     0.0399390     0.0278679     0.0165168    0.00972726    0.00611820    0.00355233    0.00188493    0.00104497   0.000540558   0.000303321   0.000155001   7.31917e-05   3.48783e-05   1.62001e-05   6.99261e-06
  26  15 3275.2939    3.7035  1.5067 10.6691  0.0004  0.0276   0.0543   0.0696    0.2723   0.0000   436.5471       3.42331       17.0617      -1.32537     -0.857681      -1.52843       2.40948      -3.07586      -1.49152     -0.311934       2.52810    -0.0924160      0.796204       1.09123     0.0541831     -0.110824     -0.193460      0.289059      0.309262     0.0781621    -0.0146719     0.0764535     0.0200990   -0.00262480    0.00373393    0.00245760    0.00596339   -0.00245487   -0.00129551  -0.000647511   9.76764e-05  -0.000178993   4.99359e-05  -6.48574e-06  -1.51200e-05  -1.94983e-06       1.79579       2.24993       2.56519       2.62127       2.49447       2.62796       2.42982       2.22317       2.05333       1.69539       1.42935       1.24186      0.940022      0.759288      0.604790      0.452911      0.348167      0.251871      0.177051      0.119450     0.0809427     0.0518951     0.0333251     0.0209475     0.0129438    0.00754816    0.00435529    0.00239508    0.00135313   0.000714713   0.000363197   0.000180955   9.41401e-05   4.43004e-05   2.02310e-05   9.19235e-06
  26  16 3423.1415    3.0211  2.2986 11.1200 -0.0006  0.0363   0.0376   0.0907    0.0892   0.0000   437.3922       1.90968       20.2134      -1.39455     -0.187506       2.91503       2.64334       1.02046     0.0777473      -1.37503      -2.79854      -2.24532      -1.04416       1.65657      0.110723      0.189216      0.116496      0.482095      0.133156     -0.133790     0.0581093     -0.131760    -0.0162680    -0.0211868    -0.0200823   0.000745129    0.00663597    0.00471547  -0.000557991   -0.00175434   0.000313995   0.000304021   4.41428e-05  -0.000164911   4.63755e-05   1.78389e-05       2.27609       2.95697       3.17370       3.31404       3.26566       3.17458       2.98948       2.88786       2.66800       2.23704       1.91774       1.56160       1.27348       1.00514      0.790248      0.626292      0.462023      0.342291      0.235710      0.158511      0.108371     0.0681869     0.0448230     0.0268326     0.0170516     0.0100608    0.00591234    0.00341796    0.00178343    0.00103386   0.000501519   0.000271689   0.000131201   6.36628e-05   2.73178e-05   1.30842e-05
  26  17 3570.8414    2.5526  3.4585 10.3994 -0.0016  0.0442   0.0257   0.1091    0.0751   0.0000   441.5518     -0.935374       18.1442      -5.00739      -6.21212      0.706199       5.11696      -2.21198     -0.460615     -0.746289     -0.445904     0.0668042       2.29834      -1.27606       1.02591     -0.771678   -0.00663299     -0.600557     -0.207207      0.113605    -0.0299849    -0.0213337     0.0277388    -0.0662970    -0.0189527    0.00218663   -0.00592063   -0.00391163    0.00399384   -0.00154431   9.93655e-05   2.02588e-05   0.000156407   8.00763e-07   2.80824e-06  -3.13961e-06       2.77213       3.52721       3.89853       4.14598       4.13474       4.10855       3.83680       3.44493       3.17259       2.69832       2.33122       1.94098       1.53850       1.19872      0.956352      0.738535      0.541437      0.401517      0.279529      0.187514      0.129294     0.0851101     0.0532076     0.0346055     0.0213324     0.0128610    0.00735347    0.00429619    0.00234503    0.00120969   0.000652521   0.000320227   0.000154120   7.62972e-05   3.47985e-05   1.47607e-05
  26  18 3718.2422    2.0929  5.3016  9.8332 -0.0015  0.0570   0.0174   0.1465    0.0648   0.0000   437.3713      0.768658       17.9182      -6.56630      -10.3573      -1.51427       4.94752      -4.73436      -2.87866      -4.96581       3.19906      -1.28723      -1.99842      -1.20899       1.52327      -1.46411     -0.411225     -0.202730     -0.219408    -0.0126070     -0.230491     0.0900229     0.0200741     0.0535901    -0.0221898    -0.0126072     0.0176655   -0.00639568   -0.00272906  -0.000861454    0.00154422  -0.000165173  -6.68990e-05  -8.39969e-05  -2.12039e-06   6.59497e-06       3.50883       4.58681       5.18477       5.51793       5.45285       5.40120       5.00160       4.59354       4.05459       3.43189       2.94685       2.44155       1.97618       1.58019       1.20698      0.910860      0.665033      0.478780      0.346422      0.238094      0.163673      0.106917     0.0714212     0.0426724     0.0266906     0.0156735    0.00937005    0.00521881    0.00285687    0.00154305   0.000818181   0.000416190   0.000201205   9.70022e-05   4.34124e-05   2.03144e-05
  26  19 3865.1073    1.7441  7.2936  9.5363 -0.0008  0.0713   0.0127   0.1890    0.0581   0.0000   446.3329       9.69116       25.1537      -8.31794      -4.89143       6.63309       4.99623      -1.58442     -0.320547      -5.92932      -6.76721       7.61950       4.01932      -3.38666      -1.18623      0.633243      0.463351      0.985256     -0.157040      0.207450     -0.303337    -0.0683112    -0.0274388   -0.00968586    -0.0241540     0.0114592    0.00381085   -0.00672727    0.00433377   0.000965803  -0.000589679   0.000234891  -0.000209730   3.40061e-07   4.18647e-05   1.21799e-05       4.36489       5.84210       6.37679       6.78956       6.67126       6.43821       6.09228       5.55627       5.04359       4.46088       3.79715       3.13850       2.55392       2.02211       1.56279       1.17745      0.878523      0.610884      0.445785      0.298883      0.206954      0.134229     0.0873759     0.0535303     0.0326417     0.0198114     0.0119175    0.00668412    0.00362059    0.00197702    0.00103373   0.000521231   0.000258444   0.000119541   5.47884e-05   2.50068e-05
  26  21 4158.7667    1.2264 12.2053  9.1786 -0.0006  0.1129   0.0074   0.3019    0.0466   0.0000   446.5609      -9.86260     -0.263862      -6.55138      -3.04817      -9.10581      -4.75407       3.70901      -6.78193       10.2684      0.456151      -4.39039       6.64846      -1.92947     -0.697014      0.390900      0.880602       1.41038      0.259026      0.130925      0.217093      0.267427     0.0419650    -0.0239813    -0.0339817     0.0526224    -0.0320573   -0.00399359   -0.00148596    0.00338401   0.000300807  -0.000417988  -2.79488e-05   6.71329e-05  -4.25406e-05  -2.35784e-05       6.90040       9.16936       9.89574       10.4155       10.5082       10.1236       9.71852       8.86704       7.93915       6.94159       6.00394       4.94840       4.04125       3.19053       2.49358       1.87501       1.41031      0.994383      0.725373      0.490498      0.335675      0.218628      0.142900     0.0897931     0.0546132     0.0326203     0.0194247     0.0107402    0.00599519    0.00318421    0.00167203   0.000848610   0.000403675   0.000195028   8.74633e-05   3.97381e-05
  26  22 4305.0651    1.0295 14.5250  9.0759 -0.0005  0.1396   0.0059   0.3714    0.0411   0.0000   441.4632      -3.38754       5.16201      -16.6506      -1.87698       15.0348       7.57905       15.1558       11.3808       22.9386      0.436611      -3.15338      -5.07643     -0.772770      -2.82412       1.13850       4.56035      -1.34647      -1.45852     -0.346819      0.378280      0.393600     -0.129508     0.0901083     0.0493848    -0.0367608     0.0181487     0.0223713  -0.000951497    0.00406830   -0.00193516   -0.00104672   0.000164012  -8.03450e-05   0.000103496  -6.49184e-05       8.23823       11.1449       12.0887       12.7596       12.8764       12.5171       11.7830       10.8798       9.65130       8.57528       7.21644       6.02915       4.88557       3.90865       3.05538       2.27265       1.72035       1.21307      0.890070      0.595898      0.417813      0.271445      0.176128      0.109497     0.0687086     0.0399679     0.0241821     0.0134747    0.00753853    0.00405368    0.00211370    0.00107239   0.000522110   0.000248318   0.000109036   4.89322e-05
  27   7 2062.0294    0.6744  0.7224  8.9236 -0.0056  0.0221   0.0148   0.0481    0.0977   0.0000   438.6666       2.50001       16.3953     -0.385221      -3.63951    -0.0780194     -0.245458      0.142844      0.905849       2.46970     -0.341602       2.09610      0.818010      0.110157     -0.206477      0.190811     0.0750441   -0.00376014    -0.0560234      0.117703    -0.0680819    -0.0431324   -0.00285445     0.0127928    0.00334946   -0.00766908    0.00576866    0.00121271    0.00210782  -0.000924084  -0.000400146   0.000215465   8.80353e-05  -3.79440e-05  -9.55130e-06   1.37550e-05       1.36895       1.62981       1.81627       1.92901       1.94920       2.04869       1.91375       1.65673       1.47885       1.24340       1.18838      0.989669      0.760382      0.631175      0.492323      0.347874      0.280969      0.216301      0.149459     0.0975284     0.0736298     0.0470755     0.0322867     0.0204653     0.0136573    0.00831615    0.00507160    0.00281988    0.00162365   0.000842013   0.000448097   0.000230794   0.000114755   5.82581e-05   2.82215e-05   1.20355e-05
  27   8 2229.6737    1.0125  0.9852  9.0412 -0.0011  0.0241   0.0184   0.0543    0.1470   0.0000   441.7765     -0.922690       22.6953     -0.572226      -1.95597      -1.16024     -0.813516      0.627865       1.17133     -0.445264      -1.29090      0.577481      0.321999       1.29211      0.390993      0.228712     -0.161778     -0.315684     0.0522976      0.138511     0.0228278    -0.0187745    -0.0313634    0.00602333  -0.000937188    0.00645375   -0.00291843  -0.000892414    0.00162960   0.000738495   0.000221123   0.000115457   7.20597e-06   0.000131802   4.98255e-06  -4.98067e-06       1.42858       1.80790       2.14296       2.29088       2.25592       2.25452       2.04508       1.85724       1.68741       1.43512       1.20854       1.03674      0.806671      0.646247      0.523306      0.385872      0.288468      0.221853      0.144064      0.107089     0.0743586     0.0507529     0.0330432     0.0209848     0.0127643    0.00776540    0.00509237    0.00296303    0.00171458   0.000831091   0.000504237   0.000263210   0.000131743   6.59665e-05   3.14649e-05   1.46442e-05
  27   9 2390.9243    1.3387  1.2615  9.3577 -0.0018  0.0259   0.0220   0.0669    0.1487   0.0000   438.5788      -1.91492       21.3063       1.12140      -5.13162      -2.92164     -0.710713       3.44426      0.882053      -2.28549       1.78318      0.280714      0.742030     -0.701010      0.468529     -0.522904      0.133466     0.0636312      0.130400    -0.0228197    -0.0206422      0.106172    0.00732907    -0.0168985    0.00378284    0.00134090   -0.00716290    0.00324022   0.000284636   0.000376273   0.000367748  -0.000353524   8.33409e-05  -8.30056e-05   6.53275e-06  -1.21244e-05       1.47662       2.04715       2.17743       2.42613       2.36413       2.32351       2.23288       2.06143       1.80107       1.56857       1.32656       1.10829      0.918630      0.731112      0.577001      0.428880      0.339427      0.232604      0.179187      0.116637     0.0886415     0.0555834     0.0392098     0.0224022     0.0150243    0.00871919    0.00549542    0.00305905    0.00177850   0.000961570   0.000506675   0.000269740   0.000137593   6.85037e-05   3.30417e-05   1.50202e-05
  27  10 2547.5041    1.9120  1.0431  9.9422 -0.0041  0.0230   0.0341   0.0585    0.2089   0.0000   438.9699      -1.01548       13.9570       1.54440      -1.39583     -0.325267     -0.288590      0.942746      0.921193       2.12935     -0.640967     -0.298321      -1.19827     -0.192472    -0.0639322     -0.316150     -0.389165     0.0774804     -0.117745     0.0440730    -0.0491016    -0.0891743    -0.0557961    -0.0250811    -0.0267499    0.00432636   -0.00241955   -0.00286777  -0.000355467  -0.000386579  -0.000265914  -0.000318722   0.000237996   3.30551e-05  -6.52928e-06  -8.54032e-06       1.36648       1.72890       1.92243       2.03546       2.13142       2.01754       1.95930       1.80844       1.55347       1.35147       1.22031      0.934720      0.796490      0.640833      0.495153      0.392927      0.288619      0.202670      0.153411      0.105129     0.0779200     0.0518630     0.0327622     0.0214469     0.0131719    0.00799209    0.00479537    0.00269831    0.00165336   0.000902912   0.000469673   0.000248252   0.000119224   6.25989e-05   2.89966e-05   1.39931e-05
  27  11 2702.0007    2.5364  0.9495 10.2630 -0.0026  0.0218   0.0460   0.0527    0.2305   0.0000   439.4510       1.61591       11.9383      0.222843      -1.73394     -0.285481      -1.80597     -0.233989     -0.636179      -2.00385      0.843730      0.855541      0.571787      0.348569       1.15293     -0.248869     -0.283555      0.144373     0.0342896     0.0386260     0.0175201    -0.0334587    -0.0259498   -0.00649064    -0.0244348   -0.00265135    0.00201498    0.00412641   -0.00181564  -0.000920733   0.000186267   0.000306372  -0.000166232  -7.08490e-05  -1.22976e-06   2.85705e-05       1.48904       1.93480       2.24115       2.35967       2.31676       2.30050       2.15484       1.97607       1.76519       1.46752       1.18511      0.970083      0.801811      0.594716      0.494686      0.376565      0.291816      0.210581      0.153556      0.108786     0.0706698     0.0464772     0.0305778     0.0199240     0.0121181    0.00710106    0.00443766    0.00240951    0.00138202   0.000774714   0.000411363   0.000216066   0.000115119   5.45266e-05   2.66304e-05   1.23628e-05
  27  12 2855.3099    3.2343  0.9417 10.1175 -0.0026  0.0227   0.0578   0.0499    0.5110   0.0000   439.6778      0.620787       12.0910      -1.47482       1.57663      -4.27520       1.43577      -1.15862      0.719152      0.158186      0.767012     -0.301010      -1.38319       1.27839   -0.00595389     -0.364228     -0.669047    -0.0291647      0.240618    -0.0543394     0.0890341     0.0362454    -0.0594496    0.00675010    0.00786767   -0.00123178   -0.00644356   8.28501e-05    0.00127369  -0.000551264   0.000450053  -0.000224634  -0.000101950   6.91427e-05   1.98399e-05   1.85818e-05       1.36753       1.79410       1.90342       1.88672       2.01942       2.05172       1.81991       1.81743       1.59482       1.37870       1.24037      0.942860      0.824377      0.653453      0.490676      0.401076      0.318052      0.216881      0.172555      0.109984     0.0747000     0.0520172     0.0320960     0.0211542     0.0141602    0.00760627    0.00507742    0.00276479    0.00152937   0.000875662   0.000451369   0.000238497   0.000125164   5.50938e-05   2.91187e-05   1.32737e-05
[truncated: 1,480,227 more chars]
