# Supplementary material for: Global-Mode Analysis of Full-Disk Data from the Michelson Doppler Imager and the Helioseismic and Magnetic Imager
Source: Sol Phys. 2018 Jan 31;293(2):29. doi: 10.1007/s11207-017-1201-5 (PMC6566312; doi:10.1007/s11207-017-1201-5)
Supplement: Supplementary file 3 — (TAR 230.0 MB) [file 11207_2017_1201_MOESM3_ESM.tar › MDI/mdifdasym.1563.36]

   0  14 2093.7288    0.7525  0.9345  9.9614  0.0055       11.4546  0.2176   0.1125   0.4049    0.7072   0.0000       8.69085    -0.0000       0.00000       0.00000       0.00000       0.00000       0.00000       0.00000       0.00000       0.00000       0.00000       0.00000       0.00000       0.00000       0.00000       0.00000       0.00000       0.00000       0.00000       0.00000       0.00000       0.00000       0.00000       0.00000       0.00000       0.00000       0.00000       0.00000       0.00000       0.00000       0.00000       0.00000       0.00000       0.00000       0.00000       0.00000       0.00000       0.00000       0.00000       0.00000       0.00000       0.00000       0.00000       0.00000       0.00000       0.00000       0.00000       0.00000       0.00000       0.00000       0.00000       0.00000       0.00000       0.00000       0.00000       0.00000       0.00000       0.00000       0.00000       0.00000       0.00000       0.00000       0.00000       0.00000       0.00000       0.00000       0.00000       0.00000       0.00000       0.00000       0.00000       0.00000       0.00000
   0  15 2228.6808    0.9557  0.5883 10.5478  0.0000       6.43970  0.1390   0.1408   0.2674    0.5121   0.0000       7.35380    -0.0000       0.00000       0.00000       0.00000       0.00000       0.00000       0.00000       0.00000       0.00000       0.00000       0.00000       0.00000       0.00000       0.00000       0.00000       0.00000       0.00000       0.00000       0.00000       0.00000       0.00000       0.00000       0.00000       0.00000       0.00000       0.00000       0.00000       0.00000       0.00000       0.00000       0.00000       0.00000       0.00000       0.00000       0.00000       0.00000       0.00000       0.00000       0.00000       0.00000       0.00000       0.00000       0.00000       0.00000       0.00000       0.00000       0.00000       0.00000       0.00000       0.00000       0.00000       0.00000       0.00000       0.00000       0.00000       0.00000       0.00000       0.00000       0.00000       0.00000       0.00000       0.00000       0.00000       0.00000       0.00000       0.00000       0.00000       0.00000       0.00000       0.00000       0.00000       0.00000
   0  22 3168.7255    4.3977  0.8726 12.7890  0.0000       1.74910  0.1198   0.5616   0.5872    1.7646   0.0000       3.51410    -0.0000       0.00000       0.00000       0.00000       0.00000       0.00000       0.00000       0.00000       0.00000       0.00000       0.00000       0.00000       0.00000       0.00000       0.00000       0.00000       0.00000       0.00000       0.00000       0.00000       0.00000       0.00000       0.00000       0.00000       0.00000       0.00000       0.00000       0.00000       0.00000       0.00000       0.00000       0.00000       0.00000       0.00000       0.00000       0.00000       0.00000       0.00000       0.00000       0.00000       0.00000       0.00000       0.00000       0.00000       0.00000       0.00000       0.00000       0.00000       0.00000       0.00000       0.00000       0.00000       0.00000       0.00000       0.00000       0.00000       0.00000       0.00000       0.00000       0.00000       0.00000       0.00000       0.00000       0.00000       0.00000       0.00000       0.00000       0.00000       0.00000       0.00000       0.00000       0.00000
   0  25 3575.1756    2.6169  2.3975 12.1997  0.0000       2.60720  0.4574   0.2927   0.7746    0.8363   0.0000       3.24285    -0.0000       0.00000       0.00000       0.00000       0.00000       0.00000       0.00000       0.00000       0.00000       0.00000       0.00000       0.00000       0.00000       0.00000       0.00000       0.00000       0.00000       0.00000       0.00000       0.00000       0.00000       0.00000       0.00000       0.00000       0.00000       0.00000       0.00000       0.00000       0.00000       0.00000       0.00000       0.00000       0.00000       0.00000       0.00000       0.00000       0.00000       0.00000       0.00000       0.00000       0.00000       0.00000       0.00000       0.00000       0.00000       0.00000       0.00000       0.00000       0.00000       0.00000       0.00000       0.00000       0.00000       0.00000       0.00000       0.00000       0.00000       0.00000       0.00000       0.00000       0.00000       0.00000       0.00000       0.00000       0.00000       0.00000       0.00000       0.00000       0.00000       0.00000       0.00000       0.00000
   1  13 2020.7863    0.6667  1.4376  9.9211 -0.0065       1.52032  0.2026   0.0421   0.2479    0.2927   0.0000       2.12337   475.5126      -25.1287       0.00000       0.00000       0.00000       0.00000       0.00000       0.00000       0.00000       0.00000       0.00000       0.00000       0.00000       0.00000       0.00000       0.00000       0.00000       0.00000       0.00000       0.00000       0.00000       0.00000       0.00000       0.00000       0.00000       0.00000       0.00000       0.00000       0.00000       0.00000       0.00000       0.00000       0.00000       0.00000       0.00000       0.00000       186.356       99.5313       0.00000       0.00000       0.00000       0.00000       0.00000       0.00000       0.00000       0.00000       0.00000       0.00000       0.00000       0.00000       0.00000       0.00000       0.00000       0.00000       0.00000       0.00000       0.00000       0.00000       0.00000       0.00000       0.00000       0.00000       0.00000       0.00000       0.00000       0.00000       0.00000       0.00000       0.00000       0.00000       0.00000       0.00000
   1  14 2157.0057    0.7088  0.8474 10.6364  0.0002       9.59266  0.1038   0.0551   0.2283    0.2421   0.0000       4.00753   429.3509      -52.5960       0.00000       0.00000       0.00000       0.00000       0.00000       0.00000       0.00000       0.00000       0.00000       0.00000       0.00000       0.00000       0.00000       0.00000       0.00000       0.00000       0.00000       0.00000       0.00000       0.00000       0.00000       0.00000       0.00000       0.00000       0.00000       0.00000       0.00000       0.00000       0.00000       0.00000       0.00000       0.00000       0.00000       0.00000       103.316       54.1221       0.00000       0.00000       0.00000       0.00000       0.00000       0.00000       0.00000       0.00000       0.00000       0.00000       0.00000       0.00000       0.00000       0.00000       0.00000       0.00000       0.00000       0.00000       0.00000       0.00000       0.00000       0.00000       0.00000       0.00000       0.00000       0.00000       0.00000       0.00000       0.00000       0.00000       0.00000       0.00000       0.00000       0.00000
   1  15 2292.1559    1.3075  0.7744  9.6349  0.0000       6.74512  0.0873   0.0869   0.1485    0.7558   0.0000       2.22099   478.0950       58.6513       0.00000       0.00000       0.00000       0.00000       0.00000       0.00000       0.00000       0.00000       0.00000       0.00000       0.00000       0.00000       0.00000       0.00000       0.00000       0.00000       0.00000       0.00000       0.00000       0.00000       0.00000       0.00000       0.00000       0.00000       0.00000       0.00000       0.00000       0.00000       0.00000       0.00000       0.00000       0.00000       0.00000       0.00000       73.9188       46.3960       0.00000       0.00000       0.00000       0.00000       0.00000       0.00000       0.00000       0.00000       0.00000       0.00000       0.00000       0.00000       0.00000       0.00000       0.00000       0.00000       0.00000       0.00000       0.00000       0.00000       0.00000       0.00000       0.00000       0.00000       0.00000       0.00000       0.00000       0.00000       0.00000       0.00000       0.00000       0.00000       0.00000       0.00000
   1  22 3233.0309    4.4325  0.9851  7.1666  0.0000       1.57778  0.0879   0.2848   0.2465  244.0779   0.0000       2.69139   577.4118      -27.6306       0.00000       0.00000       0.00000       0.00000       0.00000       0.00000       0.00000       0.00000       0.00000       0.00000       0.00000       0.00000       0.00000       0.00000       0.00000       0.00000       0.00000       0.00000       0.00000       0.00000       0.00000       0.00000       0.00000       0.00000       0.00000       0.00000       0.00000       0.00000       0.00000       0.00000       0.00000       0.00000       0.00000       0.00000       79.7702       46.4264       0.00000       0.00000       0.00000       0.00000       0.00000       0.00000       0.00000       0.00000       0.00000       0.00000       0.00000       0.00000       0.00000       0.00000       0.00000       0.00000       0.00000       0.00000       0.00000       0.00000       0.00000       0.00000       0.00000       0.00000       0.00000       0.00000       0.00000       0.00000       0.00000       0.00000       0.00000       0.00000       0.00000       0.00000
   1  25 3640.2559    2.6386  4.4685 -0.6418  0.0000      0.160736  0.2416   0.0768   0.5527 1000.0000   0.0000      0.400399   301.3540       84.9499       0.00000       0.00000       0.00000       0.00000       0.00000       0.00000       0.00000       0.00000       0.00000       0.00000       0.00000       0.00000       0.00000       0.00000       0.00000       0.00000       0.00000       0.00000       0.00000       0.00000       0.00000       0.00000       0.00000       0.00000       0.00000       0.00000       0.00000       0.00000       0.00000       0.00000       0.00000       0.00000       0.00000       0.00000       192.270       123.461       0.00000       0.00000       0.00000       0.00000       0.00000       0.00000       0.00000       0.00000       0.00000       0.00000       0.00000       0.00000       0.00000       0.00000       0.00000       0.00000       0.00000       0.00000       0.00000       0.00000       0.00000       0.00000       0.00000       0.00000       0.00000       0.00000       0.00000       0.00000       0.00000       0.00000       0.00000       0.00000       0.00000       0.00000
   2  11 1810.3260    0.4923  0.8830  9.1875  0.0000      0.598621  0.1603   0.0278   0.1283    0.3312   0.0000       2.77274   422.7296      -2.27569       15.0245       5.26035       0.00000       0.00000       0.00000       0.00000       0.00000       0.00000       0.00000       0.00000       0.00000       0.00000       0.00000       0.00000       0.00000       0.00000       0.00000       0.00000       0.00000       0.00000       0.00000       0.00000       0.00000       0.00000       0.00000       0.00000       0.00000       0.00000       0.00000       0.00000       0.00000       0.00000       0.00000       0.00000       72.0655       70.3780       33.6158       13.5749       0.00000       0.00000       0.00000       0.00000       0.00000       0.00000       0.00000       0.00000       0.00000       0.00000       0.00000       0.00000       0.00000       0.00000       0.00000       0.00000       0.00000       0.00000       0.00000       0.00000       0.00000       0.00000       0.00000       0.00000       0.00000       0.00000       0.00000       0.00000       0.00000       0.00000       0.00000       0.00000
   2  12 1945.8659    0.5507  0.8011  9.2585  0.0000       2.98193  0.0910   0.0318   0.1375    0.3555   0.0000       1.85653   402.6013      -94.5440       13.5290      -2.56583       0.00000       0.00000       0.00000       0.00000       0.00000       0.00000       0.00000       0.00000       0.00000       0.00000       0.00000       0.00000       0.00000       0.00000       0.00000       0.00000       0.00000       0.00000       0.00000       0.00000       0.00000       0.00000       0.00000       0.00000       0.00000       0.00000       0.00000       0.00000       0.00000       0.00000       0.00000       0.00000       47.8005       44.8026       22.0273       9.80331       0.00000       0.00000       0.00000       0.00000       0.00000       0.00000       0.00000       0.00000       0.00000       0.00000       0.00000       0.00000       0.00000       0.00000       0.00000       0.00000       0.00000       0.00000       0.00000       0.00000       0.00000       0.00000       0.00000       0.00000       0.00000       0.00000       0.00000       0.00000       0.00000       0.00000       0.00000       0.00000
   2  13 2082.1316    0.7990  0.6871  8.7365  0.0016       5.92987  0.0686   0.0468   0.1209    0.8308   0.0000       1.64821   397.2233       6.73793       46.6462    -0.0450186       0.00000       0.00000       0.00000       0.00000       0.00000       0.00000       0.00000       0.00000       0.00000       0.00000       0.00000       0.00000       0.00000       0.00000       0.00000       0.00000       0.00000       0.00000       0.00000       0.00000       0.00000       0.00000       0.00000       0.00000       0.00000       0.00000       0.00000       0.00000       0.00000       0.00000       0.00000       0.00000       37.1123       31.3247       20.6236       7.38688       0.00000       0.00000       0.00000       0.00000       0.00000       0.00000       0.00000       0.00000       0.00000       0.00000       0.00000       0.00000       0.00000       0.00000       0.00000       0.00000       0.00000       0.00000       0.00000       0.00000       0.00000       0.00000       0.00000       0.00000       0.00000       0.00000       0.00000       0.00000       0.00000       0.00000       0.00000       0.00000
   2  14 2217.7190    1.0260  0.8268  5.0296  0.0000       4.66086  0.0671   0.0526   0.1293   41.7233   0.0000       1.51440   460.4580       22.0226     -0.272292      -14.2191       0.00000       0.00000       0.00000       0.00000       0.00000       0.00000       0.00000       0.00000       0.00000       0.00000       0.00000       0.00000       0.00000       0.00000       0.00000       0.00000       0.00000       0.00000       0.00000       0.00000       0.00000       0.00000       0.00000       0.00000       0.00000       0.00000       0.00000       0.00000       0.00000       0.00000       0.00000       0.00000       38.7963       32.2949       16.3543       6.06408       0.00000       0.00000       0.00000       0.00000       0.00000       0.00000       0.00000       0.00000       0.00000       0.00000       0.00000       0.00000       0.00000       0.00000       0.00000       0.00000       0.00000       0.00000       0.00000       0.00000       0.00000       0.00000       0.00000       0.00000       0.00000       0.00000       0.00000       0.00000       0.00000       0.00000       0.00000       0.00000
   2  15 2352.2776    1.3538  0.6553 10.0217  0.0000       2.06343  0.0905   0.0773   0.1091    0.6721   0.0000       1.75757   445.4864       58.3356       19.4439       2.31624       0.00000       0.00000       0.00000       0.00000       0.00000       0.00000       0.00000       0.00000       0.00000       0.00000       0.00000       0.00000       0.00000       0.00000       0.00000       0.00000       0.00000       0.00000       0.00000       0.00000       0.00000       0.00000       0.00000       0.00000       0.00000       0.00000       0.00000       0.00000       0.00000       0.00000       0.00000       0.00000       41.1634       32.6717       32.6248       10.0026       0.00000       0.00000       0.00000       0.00000       0.00000       0.00000       0.00000       0.00000       0.00000       0.00000       0.00000       0.00000       0.00000       0.00000       0.00000       0.00000       0.00000       0.00000       0.00000       0.00000       0.00000       0.00000       0.00000       0.00000       0.00000       0.00000       0.00000       0.00000       0.00000       0.00000       0.00000       0.00000
   2  16 2485.9164    1.6729  1.2450  9.9128  0.0000       2.67810  0.0961   0.0745   0.1713    1.3670   0.0000       1.48258   459.4286       44.7094      -23.6683       8.98944       0.00000       0.00000       0.00000       0.00000       0.00000       0.00000       0.00000       0.00000       0.00000       0.00000       0.00000       0.00000       0.00000       0.00000       0.00000       0.00000       0.00000       0.00000       0.00000       0.00000       0.00000       0.00000       0.00000       0.00000       0.00000       0.00000       0.00000       0.00000       0.00000       0.00000       0.00000       0.00000       44.2988       39.1721       23.3008       8.63901       0.00000       0.00000       0.00000       0.00000       0.00000       0.00000       0.00000       0.00000       0.00000       0.00000       0.00000       0.00000       0.00000       0.00000       0.00000       0.00000       0.00000       0.00000       0.00000       0.00000       0.00000       0.00000       0.00000       0.00000       0.00000       0.00000       0.00000       0.00000       0.00000       0.00000       0.00000       0.00000
   2  17 2619.6303    2.3236  0.9625  2.6234  0.0000       1.66582  0.0741   0.1174   0.1528 1000.0000   0.0000       1.30222   415.3739      -10.9194       14.4088      0.582388       0.00000       0.00000       0.00000       0.00000       0.00000       0.00000       0.00000       0.00000       0.00000       0.00000       0.00000       0.00000       0.00000       0.00000       0.00000       0.00000       0.00000       0.00000       0.00000       0.00000       0.00000       0.00000       0.00000       0.00000       0.00000       0.00000       0.00000       0.00000       0.00000       0.00000       0.00000       0.00000       36.5027       35.9406       16.7688       8.35511       0.00000       0.00000       0.00000       0.00000       0.00000       0.00000       0.00000       0.00000       0.00000       0.00000       0.00000       0.00000       0.00000       0.00000       0.00000       0.00000       0.00000       0.00000       0.00000       0.00000       0.00000       0.00000       0.00000       0.00000       0.00000       0.00000       0.00000       0.00000       0.00000       0.00000       0.00000       0.00000
   2  19 2889.5503    3.5519  0.9551  9.4929  0.0000      0.683161  0.0708   0.1730   0.1392    8.2570   0.0000       1.61376   406.2093      -5.80592      -9.35690       8.62828       0.00000       0.00000       0.00000       0.00000       0.00000       0.00000       0.00000       0.00000       0.00000       0.00000       0.00000       0.00000       0.00000       0.00000       0.00000       0.00000       0.00000       0.00000       0.00000       0.00000       0.00000       0.00000       0.00000       0.00000       0.00000       0.00000       0.00000       0.00000       0.00000       0.00000       0.00000       0.00000       38.1896       31.0649       18.7471       6.45076       0.00000       0.00000       0.00000       0.00000       0.00000       0.00000       0.00000       0.00000       0.00000       0.00000       0.00000       0.00000       0.00000       0.00000       0.00000       0.00000       0.00000       0.00000       0.00000       0.00000       0.00000       0.00000       0.00000       0.00000       0.00000       0.00000       0.00000       0.00000       0.00000       0.00000       0.00000       0.00000
   2  21 3159.9134    3.9554  1.0668 10.9179  0.0000       3.20403  0.1008   0.1785   0.1298    2.8641   0.0000       1.26927   408.7955       16.4715      -3.06453       7.51597       0.00000       0.00000       0.00000       0.00000       0.00000       0.00000       0.00000       0.00000       0.00000       0.00000       0.00000       0.00000       0.00000       0.00000       0.00000       0.00000       0.00000       0.00000       0.00000       0.00000       0.00000       0.00000       0.00000       0.00000       0.00000       0.00000       0.00000       0.00000       0.00000       0.00000       0.00000       0.00000       54.0401       42.1248       24.1604       7.70773       0.00000       0.00000       0.00000       0.00000       0.00000       0.00000       0.00000       0.00000       0.00000       0.00000       0.00000       0.00000       0.00000       0.00000       0.00000       0.00000       0.00000       0.00000       0.00000       0.00000       0.00000       0.00000       0.00000       0.00000       0.00000       0.00000       0.00000       0.00000       0.00000       0.00000       0.00000       0.00000
   2  22 3295.0933    3.6596  1.7751  2.2388  0.0000       1.30659  0.1089   0.1409   0.2192 1000.0000   0.0000      0.817517   417.9880      -20.6868       4.20691      0.776554       0.00000       0.00000       0.00000       0.00000       0.00000       0.00000       0.00000       0.00000       0.00000       0.00000       0.00000       0.00000       0.00000       0.00000       0.00000       0.00000       0.00000       0.00000       0.00000       0.00000       0.00000       0.00000       0.00000       0.00000       0.00000       0.00000       0.00000       0.00000       0.00000       0.00000       0.00000       0.00000       48.7912       43.0829       24.9985       9.93146       0.00000       0.00000       0.00000       0.00000       0.00000       0.00000       0.00000       0.00000       0.00000       0.00000       0.00000       0.00000       0.00000       0.00000       0.00000       0.00000       0.00000       0.00000       0.00000       0.00000       0.00000       0.00000       0.00000       0.00000       0.00000       0.00000       0.00000       0.00000       0.00000       0.00000       0.00000       0.00000
   3  11 1865.3127    0.4245  0.3728  9.9497  0.0000       10.9906  0.0693   0.0484   0.1504    0.1357   0.0000       4.11509   443.6614       16.0967      -5.04461       1.24971       4.66175      -1.82259       0.00000       0.00000       0.00000       0.00000       0.00000       0.00000       0.00000       0.00000       0.00000       0.00000       0.00000       0.00000       0.00000       0.00000       0.00000       0.00000       0.00000       0.00000       0.00000       0.00000       0.00000       0.00000       0.00000       0.00000       0.00000       0.00000       0.00000       0.00000       0.00000       0.00000       35.5896       28.2417       20.9944       12.3600       4.31579       1.36343       0.00000       0.00000       0.00000       0.00000       0.00000       0.00000       0.00000       0.00000       0.00000       0.00000       0.00000       0.00000       0.00000       0.00000       0.00000       0.00000       0.00000       0.00000       0.00000       0.00000       0.00000       0.00000       0.00000       0.00000       0.00000       0.00000       0.00000       0.00000       0.00000       0.00000
   3  13 2137.8048    0.7988  0.6703  9.2757  0.0000       7.51888  0.0506   0.0423   0.1143    0.5008   0.0000       1.86374   412.3673      -24.6192      -15.2054       2.19874       1.27569       1.35373       0.00000       0.00000       0.00000       0.00000       0.00000       0.00000       0.00000       0.00000       0.00000       0.00000       0.00000       0.00000       0.00000       0.00000       0.00000       0.00000       0.00000       0.00000       0.00000       0.00000       0.00000       0.00000       0.00000       0.00000       0.00000       0.00000       0.00000       0.00000       0.00000       0.00000       21.1281       20.9215       14.6096       8.43037       3.73987       1.15304       0.00000       0.00000       0.00000       0.00000       0.00000       0.00000       0.00000       0.00000       0.00000       0.00000       0.00000       0.00000       0.00000       0.00000       0.00000       0.00000       0.00000       0.00000       0.00000       0.00000       0.00000       0.00000       0.00000       0.00000       0.00000       0.00000       0.00000       0.00000       0.00000       0.00000
   3  15 2407.6548    1.4062  0.9667  9.9007  0.0000       5.03344  0.0644   0.0623   0.1308    0.8501   0.0000       1.45132   408.3208      -69.5821       11.9846      -8.54381      -5.00072      -1.52258       0.00000       0.00000       0.00000       0.00000       0.00000       0.00000       0.00000       0.00000       0.00000       0.00000       0.00000       0.00000       0.00000       0.00000       0.00000       0.00000       0.00000       0.00000       0.00000       0.00000       0.00000       0.00000       0.00000       0.00000       0.00000       0.00000       0.00000       0.00000       0.00000       0.00000       23.8653       21.9895       17.0829       10.3551       4.59671       1.29287       0.00000       0.00000       0.00000       0.00000       0.00000       0.00000       0.00000       0.00000       0.00000       0.00000       0.00000       0.00000       0.00000       0.00000       0.00000       0.00000       0.00000       0.00000       0.00000       0.00000       0.00000       0.00000       0.00000       0.00000       0.00000       0.00000       0.00000       0.00000       0.00000       0.00000
   3  16 2541.6628    1.9809  1.1022 -0.4038  0.0000       3.80359  0.0669   0.0816   0.1385 1000.0000   0.0000       1.23619   439.3177      -49.5792       30.4563       7.54003       2.97161     -0.811450       0.00000       0.00000       0.00000       0.00000       0.00000       0.00000       0.00000       0.00000       0.00000       0.00000       0.00000       0.00000       0.00000       0.00000       0.00000       0.00000       0.00000       0.00000       0.00000       0.00000       0.00000       0.00000       0.00000       0.00000       0.00000       0.00000       0.00000       0.00000       0.00000       0.00000       24.9297       23.6867       17.5479       9.76883       4.49307       1.29890       0.00000       0.00000       0.00000       0.00000       0.00000       0.00000       0.00000       0.00000       0.00000       0.00000       0.00000       0.00000       0.00000       0.00000       0.00000       0.00000       0.00000       0.00000       0.00000       0.00000       0.00000       0.00000       0.00000       0.00000       0.00000       0.00000       0.00000       0.00000       0.00000       0.00000
   3  17 2676.1876    2.5008  0.8881 11.3500  0.0000       3.34552  0.0652   0.1132   0.1166    0.6412   0.0000       1.58102   448.2040       11.0555       25.0994      -15.8842       2.99721     -0.957314       0.00000       0.00000       0.00000       0.00000       0.00000       0.00000       0.00000       0.00000       0.00000       0.00000       0.00000       0.00000       0.00000       0.00000       0.00000       0.00000       0.00000       0.00000       0.00000       0.00000       0.00000       0.00000       0.00000       0.00000       0.00000       0.00000       0.00000       0.00000       0.00000       0.00000       22.7232       25.2852       16.5971       9.45361       4.45080       1.57220       0.00000       0.00000       0.00000       0.00000       0.00000       0.00000       0.00000       0.00000       0.00000       0.00000       0.00000       0.00000       0.00000       0.00000       0.00000       0.00000       0.00000       0.00000       0.00000       0.00000       0.00000       0.00000       0.00000       0.00000       0.00000       0.00000       0.00000       0.00000       0.00000       0.00000
   3  18 2811.3533    3.0249  0.9290  4.8856  0.0000      0.555463  0.0600   0.1327   0.1313  618.6234   0.0000       1.09679   465.8937       5.29590       20.2802      -13.5557      0.150459       1.08218       0.00000       0.00000       0.00000       0.00000       0.00000       0.00000       0.00000       0.00000       0.00000       0.00000       0.00000       0.00000       0.00000       0.00000       0.00000       0.00000       0.00000       0.00000       0.00000       0.00000       0.00000       0.00000       0.00000       0.00000       0.00000       0.00000       0.00000       0.00000       0.00000       0.00000       23.6990       19.6952       16.9772       10.2991       4.74455       1.18927       0.00000       0.00000       0.00000       0.00000       0.00000       0.00000       0.00000       0.00000       0.00000       0.00000       0.00000       0.00000       0.00000       0.00000       0.00000       0.00000       0.00000       0.00000       0.00000       0.00000       0.00000       0.00000       0.00000       0.00000       0.00000       0.00000       0.00000       0.00000       0.00000       0.00000
   3  20 3082.2843    4.1846  0.8564 10.5646  0.0000     -0.136451  0.0519   0.1921   0.1346    3.7389   0.0000      0.950260   445.9278       20.1144      -5.95188       12.4033     0.0996625      -1.56580       0.00000       0.00000       0.00000       0.00000       0.00000       0.00000       0.00000       0.00000       0.00000       0.00000       0.00000       0.00000       0.00000       0.00000       0.00000       0.00000       0.00000       0.00000       0.00000       0.00000       0.00000       0.00000       0.00000       0.00000       0.00000       0.00000       0.00000       0.00000       0.00000       0.00000       21.8027       20.8003       15.7624       7.42239       3.88856       1.11299       0.00000       0.00000       0.00000       0.00000       0.00000       0.00000       0.00000       0.00000       0.00000       0.00000       0.00000       0.00000       0.00000       0.00000       0.00000       0.00000       0.00000       0.00000       0.00000       0.00000       0.00000       0.00000       0.00000       0.00000       0.00000       0.00000       0.00000       0.00000       0.00000       0.00000
   3  21 3217.7252    3.9883  1.0623 12.7399  0.0000       1.65633  0.0744   0.1788   0.1486    0.6895   0.0000       1.04396   446.8511     -0.425899      -36.8131     -0.994835      -5.97776     0.0834569       0.00000       0.00000       0.00000       0.00000       0.00000       0.00000       0.00000       0.00000       0.00000       0.00000       0.00000       0.00000       0.00000       0.00000       0.00000       0.00000       0.00000       0.00000       0.00000       0.00000       0.00000       0.00000       0.00000       0.00000       0.00000       0.00000       0.00000       0.00000       0.00000       0.00000       23.9017       25.2076       18.4099       13.6603       5.16305       1.84414       0.00000       0.00000       0.00000       0.00000       0.00000       0.00000       0.00000       0.00000       0.00000       0.00000       0.00000       0.00000       0.00000       0.00000       0.00000       0.00000       0.00000       0.00000       0.00000       0.00000       0.00000       0.00000       0.00000       0.00000       0.00000       0.00000       0.00000       0.00000       0.00000       0.00000
   3  22 3353.6141    3.4830  1.8868 10.6576 -0.0005       1.62679  0.0934   0.1107   0.1817    1.4909   0.0000      0.607524   407.7394       26.4361       5.49878      -4.71319      -3.37688      -1.68915       0.00000       0.00000       0.00000       0.00000       0.00000       0.00000       0.00000       0.00000       0.00000       0.00000       0.00000       0.00000       0.00000       0.00000       0.00000       0.00000       0.00000       0.00000       0.00000       0.00000       0.00000       0.00000       0.00000       0.00000       0.00000       0.00000       0.00000       0.00000       0.00000       0.00000       32.2380       30.8886       22.8142       13.3771       6.08688       1.80801       0.00000       0.00000       0.00000       0.00000       0.00000       0.00000       0.00000       0.00000       0.00000       0.00000       0.00000       0.00000       0.00000       0.00000       0.00000       0.00000       0.00000       0.00000       0.00000       0.00000       0.00000       0.00000       0.00000       0.00000       0.00000       0.00000       0.00000       0.00000       0.00000       0.00000
   3  23 3489.6622    2.9437  2.8187 10.6502  0.0000       1.11105  0.1264   0.0812   0.2219    0.7553   0.0000      0.387947   377.4930       72.0452       11.9581       29.2203       3.79802      -2.27272       0.00000       0.00000       0.00000       0.00000       0.00000       0.00000       0.00000       0.00000       0.00000       0.00000       0.00000       0.00000       0.00000       0.00000       0.00000       0.00000       0.00000       0.00000       0.00000       0.00000       0.00000       0.00000       0.00000       0.00000       0.00000       0.00000       0.00000       0.00000       0.00000       0.00000       43.2646       40.6861       29.5622       18.9601       7.38457       2.36026       0.00000       0.00000       0.00000       0.00000       0.00000       0.00000       0.00000       0.00000       0.00000       0.00000       0.00000       0.00000       0.00000       0.00000       0.00000       0.00000       0.00000       0.00000       0.00000       0.00000       0.00000       0.00000       0.00000       0.00000       0.00000       0.00000       0.00000       0.00000       0.00000       0.00000
   3  24 3626.2997    2.5694  4.1873 10.7598 -0.0006      0.712078  0.1511   0.0599   0.3117    0.3619   0.0000      0.263625   411.3118      -16.0479      -31.1640       24.0705      -2.40144      -1.71947       0.00000       0.00000       0.00000       0.00000       0.00000       0.00000       0.00000       0.00000       0.00000       0.00000       0.00000       0.00000       0.00000       0.00000       0.00000       0.00000       0.00000       0.00000       0.00000       0.00000       0.00000       0.00000       0.00000       0.00000       0.00000       0.00000       0.00000       0.00000       0.00000       0.00000       55.1085       52.6408       36.9725       20.6673       9.10878       2.75982       0.00000       0.00000       0.00000       0.00000       0.00000       0.00000       0.00000       0.00000       0.00000       0.00000       0.00000       0.00000       0.00000       0.00000       0.00000       0.00000       0.00000       0.00000       0.00000       0.00000       0.00000       0.00000       0.00000       0.00000       0.00000       0.00000       0.00000       0.00000       0.00000       0.00000
   3  25 3762.6345    2.0332  5.5648 10.8658  0.0000      0.298730  0.1920   0.0478   0.3938    0.2316   0.0000      0.201008   592.0796      -56.7840      -4.30969      -35.8855       16.8940      -1.51672       0.00000       0.00000       0.00000       0.00000       0.00000       0.00000       0.00000       0.00000       0.00000       0.00000       0.00000       0.00000       0.00000       0.00000       0.00000       0.00000       0.00000       0.00000       0.00000       0.00000       0.00000       0.00000       0.00000       0.00000       0.00000       0.00000       0.00000       0.00000       0.00000       0.00000       67.9246       66.1590       47.2696       27.2404       12.1595       3.84091       0.00000       0.00000       0.00000       0.00000       0.00000       0.00000       0.00000       0.00000       0.00000       0.00000       0.00000       0.00000       0.00000       0.00000       0.00000       0.00000       0.00000       0.00000       0.00000       0.00000       0.00000       0.00000       0.00000       0.00000       0.00000       0.00000       0.00000       0.00000       0.00000       0.00000
   4  11 1914.7837    0.4914  0.5042  9.4984  0.0035       2.89687  0.0495   0.0273   0.0827    0.1530   0.0000       2.24718   428.3067      -5.71638       24.1212       1.18699      -2.07098       1.53332       1.46339      0.278165       0.00000       0.00000       0.00000       0.00000       0.00000       0.00000       0.00000       0.00000       0.00000       0.00000       0.00000       0.00000       0.00000       0.00000       0.00000       0.00000       0.00000       0.00000       0.00000       0.00000       0.00000       0.00000       0.00000       0.00000       0.00000       0.00000       0.00000       0.00000       13.3872       14.5117       13.6933       8.54795       5.61638       2.80822       1.26715      0.295430       0.00000       0.00000       0.00000       0.00000       0.00000       0.00000       0.00000       0.00000       0.00000       0.00000       0.00000       0.00000       0.00000       0.00000       0.00000       0.00000       0.00000       0.00000       0.00000       0.00000       0.00000       0.00000       0.00000       0.00000       0.00000       0.00000       0.00000       0.00000
   4  12 2051.6641    0.6714  0.6482  9.3393 -0.0013       3.77232  0.0518   0.0309   0.0883    0.2553   0.0000       1.54000   464.0206       26.7630      -16.3491      -7.46537       1.34142      0.849904      0.469897      0.240695       0.00000       0.00000       0.00000       0.00000       0.00000       0.00000       0.00000       0.00000       0.00000       0.00000       0.00000       0.00000       0.00000       0.00000       0.00000       0.00000       0.00000       0.00000       0.00000       0.00000       0.00000       0.00000       0.00000       0.00000       0.00000       0.00000       0.00000       0.00000       14.9676       15.8478       13.6431       9.21230       5.73315       2.66551       1.09923      0.277354       0.00000       0.00000       0.00000       0.00000       0.00000       0.00000       0.00000       0.00000       0.00000       0.00000       0.00000       0.00000       0.00000       0.00000       0.00000       0.00000       0.00000       0.00000       0.00000       0.00000       0.00000       0.00000       0.00000       0.00000       0.00000       0.00000       0.00000       0.00000
   4  13 2188.4692    0.9178  0.7437  9.2264  0.0013       5.34381  0.0459   0.0374   0.0940    0.3949   0.0000       1.39333   433.2496      -2.40630       24.5801       5.26968      -1.01054      -2.61795     0.0238086      0.220546       0.00000       0.00000       0.00000       0.00000       0.00000       0.00000       0.00000       0.00000       0.00000       0.00000       0.00000       0.00000       0.00000       0.00000       0.00000       0.00000       0.00000       0.00000       0.00000       0.00000       0.00000       0.00000       0.00000       0.00000       0.00000       0.00000       0.00000       0.00000       15.0897       16.2081       13.5820       8.45444       4.52850       2.57891      0.967967      0.247500       0.00000       0.00000       0.00000       0.00000       0.00000       0.00000       0.00000       0.00000       0.00000       0.00000       0.00000       0.00000       0.00000       0.00000       0.00000       0.00000       0.00000       0.00000       0.00000       0.00000       0.00000       0.00000       0.00000       0.00000       0.00000       0.00000       0.00000       0.00000
   4  14 2324.0746    1.2128  0.8823  8.2438 -0.0015       2.07450  0.0490   0.0463   0.1127    1.6686   0.0000       1.24772   422.2370       1.29154      -24.4834      -3.90494      -3.92183      0.527959      -1.24803      0.370994       0.00000       0.00000       0.00000       0.00000       0.00000       0.00000       0.00000       0.00000       0.00000       0.00000       0.00000       0.00000       0.00000       0.00000       0.00000       0.00000       0.00000       0.00000       0.00000       0.00000       0.00000       0.00000       0.00000       0.00000       0.00000       0.00000       0.00000       0.00000       15.7707       16.5530       13.2344       8.98838       5.28824       2.42362      0.958188      0.244696       0.00000       0.00000       0.00000       0.00000       0.00000       0.00000       0.00000       0.00000       0.00000       0.00000       0.00000       0.00000       0.00000       0.00000       0.00000       0.00000       0.00000       0.00000       0.00000       0.00000       0.00000       0.00000       0.00000       0.00000       0.00000       0.00000       0.00000       0.00000
   4  16 2592.9941    2.3132  0.8127  9.8342 -0.0021      0.257326  0.0542   0.0935   0.0995    2.0190   0.0000       1.06273   444.2590      -19.6969       24.4625      0.159307   -0.00374725      -2.12440     -0.233360      0.322191       0.00000       0.00000       0.00000       0.00000       0.00000       0.00000       0.00000       0.00000       0.00000       0.00000       0.00000       0.00000       0.00000       0.00000       0.00000       0.00000       0.00000       0.00000       0.00000       0.00000       0.00000       0.00000       0.00000       0.00000       0.00000       0.00000       0.00000       0.00000       16.3481       18.3514       14.5927       9.55758       5.45639       2.73920       1.04756      0.278371       0.00000       0.00000       0.00000       0.00000       0.00000       0.00000       0.00000       0.00000       0.00000       0.00000       0.00000       0.00000       0.00000       0.00000       0.00000       0.00000       0.00000       0.00000       0.00000       0.00000       0.00000       0.00000       0.00000       0.00000       0.00000       0.00000       0.00000       0.00000
   4  17 2728.4447    3.0894  0.6470 10.4801 -0.0008       2.34076  0.0549   0.1361   0.0816    1.3455   0.0000       1.08669   431.4999       13.2977      -3.03469      -24.6147      -4.95621      -1.29307     -0.686299    -0.0460910       0.00000       0.00000       0.00000       0.00000       0.00000       0.00000       0.00000       0.00000       0.00000       0.00000       0.00000       0.00000       0.00000       0.00000       0.00000       0.00000       0.00000       0.00000       0.00000       0.00000       0.00000       0.00000       0.00000       0.00000       0.00000       0.00000       0.00000       0.00000       16.8484       14.7045       12.5769       11.2465       6.48071       2.78638      0.877567      0.178966       0.00000       0.00000       0.00000       0.00000       0.00000       0.00000       0.00000       0.00000       0.00000       0.00000       0.00000       0.00000       0.00000       0.00000       0.00000       0.00000       0.00000       0.00000       0.00000       0.00000       0.00000       0.00000       0.00000       0.00000       0.00000       0.00000       0.00000       0.00000
   4  19 3000.1133    3.9741  0.9273  3.8199  0.0024       1.43956  0.0545   0.1484   0.1019 1000.0000   0.0000       1.07019   437.0793      -25.1162       15.1664       2.01269       8.08886     -0.966879     -0.682066     -0.318568       0.00000       0.00000       0.00000       0.00000       0.00000       0.00000       0.00000       0.00000       0.00000       0.00000       0.00000       0.00000       0.00000       0.00000       0.00000       0.00000       0.00000       0.00000       0.00000       0.00000       0.00000       0.00000       0.00000       0.00000       0.00000       0.00000       0.00000       0.00000       14.6660       16.0036       13.0466       9.34508       5.30796       2.74211       1.02428      0.288107       0.00000       0.00000       0.00000       0.00000       0.00000       0.00000       0.00000       0.00000       0.00000       0.00000       0.00000       0.00000       0.00000       0.00000       0.00000       0.00000       0.00000       0.00000       0.00000       0.00000       0.00000       0.00000       0.00000       0.00000       0.00000       0.00000       0.00000       0.00000
   4  22 3408.0404    3.2927  2.3139 11.0524 -0.0013      0.315206  0.0979   0.0853   0.1813    0.6424   0.0000      0.462097   412.7484       22.8833       37.1345      -14.8311       2.39111      -4.61848       1.97601      0.411467       0.00000       0.00000       0.00000       0.00000       0.00000       0.00000       0.00000       0.00000       0.00000       0.00000       0.00000       0.00000       0.00000       0.00000       0.00000       0.00000       0.00000       0.00000       0.00000       0.00000       0.00000       0.00000       0.00000       0.00000       0.00000       0.00000       0.00000       0.00000       24.2535       25.3717       22.4248       14.9839       9.08943       4.63143       1.85214      0.459157       0.00000       0.00000       0.00000       0.00000       0.00000       0.00000       0.00000       0.00000       0.00000       0.00000       0.00000       0.00000       0.00000       0.00000       0.00000       0.00000       0.00000       0.00000       0.00000       0.00000       0.00000       0.00000       0.00000       0.00000       0.00000       0.00000       0.00000       0.00000
   4  23 3544.7024    2.9404  3.0833  9.7812  0.0002      0.915953  0.1133   0.0648   0.2010    1.0250   0.0000      0.258941   470.2981       58.3646      -27.4402      -20.9192      0.438503      -13.2837       2.42238       1.34602       0.00000       0.00000       0.00000       0.00000       0.00000       0.00000       0.00000       0.00000       0.00000       0.00000       0.00000       0.00000       0.00000       0.00000       0.00000       0.00000       0.00000       0.00000       0.00000       0.00000       0.00000       0.00000       0.00000       0.00000       0.00000       0.00000       0.00000       0.00000       28.3871       30.0569       24.5009       18.0372       11.2032       4.95041       2.00686      0.539489       0.00000       0.00000       0.00000       0.00000       0.00000       0.00000       0.00000       0.00000       0.00000       0.00000       0.00000       0.00000       0.00000       0.00000       0.00000       0.00000       0.00000       0.00000       0.00000       0.00000       0.00000       0.00000       0.00000       0.00000       0.00000       0.00000       0.00000       0.00000
   4  24 3681.8663    2.4556  4.4768 10.0101 -0.0019      0.721688  0.1377   0.0455   0.2562    0.4537   0.0000      0.178890   507.8671       22.2033       42.9490      -19.6269      -25.7201       9.29235      -1.88694     -0.620692       0.00000       0.00000       0.00000       0.00000       0.00000       0.00000       0.00000       0.00000       0.00000       0.00000       0.00000       0.00000       0.00000       0.00000       0.00000       0.00000       0.00000       0.00000       0.00000       0.00000       0.00000       0.00000       0.00000       0.00000       0.00000       0.00000       0.00000       0.00000       37.4446       40.0480       31.8906       22.3232       12.9942       6.26739       2.39647      0.647278       0.00000       0.00000       0.00000       0.00000       0.00000       0.00000       0.00000       0.00000       0.00000       0.00000       0.00000       0.00000       0.00000       0.00000       0.00000       0.00000       0.00000       0.00000       0.00000       0.00000       0.00000       0.00000       0.00000       0.00000       0.00000       0.00000       0.00000       0.00000
   4  25 3819.0804    2.0413  6.6311  9.2848  0.0014      0.367478  0.1880   0.0308   0.3262    0.3917   0.0000      0.125009   429.6710       112.271       72.2167       25.4412       3.62216       2.90044       5.63815      -1.29107       0.00000       0.00000       0.00000       0.00000       0.00000       0.00000       0.00000       0.00000       0.00000       0.00000       0.00000       0.00000       0.00000       0.00000       0.00000       0.00000       0.00000       0.00000       0.00000       0.00000       0.00000       0.00000       0.00000       0.00000       0.00000       0.00000       0.00000       0.00000       50.9992       52.8687       43.2747       28.8101       16.4979       8.04132       3.05131      0.771106       0.00000       0.00000       0.00000       0.00000       0.00000       0.00000       0.00000       0.00000       0.00000       0.00000       0.00000       0.00000       0.00000       0.00000       0.00000       0.00000       0.00000       0.00000       0.00000       0.00000       0.00000       0.00000       0.00000       0.00000       0.00000       0.00000       0.00000       0.00000
   4  26 3956.5504    1.7544  9.1296  9.4881 -0.0035      0.452416  0.2364   0.0254   0.4273    0.2583   0.0000     0.0961179   480.5822      -64.4858       21.9403       7.85304       22.9938       5.94341      -11.5491     -0.205530       0.00000       0.00000       0.00000       0.00000       0.00000       0.00000       0.00000       0.00000       0.00000       0.00000       0.00000       0.00000       0.00000       0.00000       0.00000       0.00000       0.00000       0.00000       0.00000       0.00000       0.00000       0.00000       0.00000       0.00000       0.00000       0.00000       0.00000       0.00000       60.0854       63.0117       52.9285       36.2194       21.2162       10.4070       4.11954       1.05879       0.00000       0.00000       0.00000       0.00000       0.00000       0.00000       0.00000       0.00000       0.00000       0.00000       0.00000       0.00000       0.00000       0.00000       0.00000       0.00000       0.00000       0.00000       0.00000       0.00000       0.00000       0.00000       0.00000       0.00000       0.00000       0.00000       0.00000       0.00000
   5  10 1823.3877    0.3645  0.2599  9.6937 -0.0138       16.6672  0.0319   0.0267   0.0577    0.0829   0.0000       5.69324   436.7237       2.19933      -5.94029      -9.46994      -3.11121       2.81456     -0.383239     -0.250076     0.0628720     0.0297003       0.00000       0.00000       0.00000       0.00000       0.00000       0.00000       0.00000       0.00000       0.00000       0.00000       0.00000       0.00000       0.00000       0.00000       0.00000       0.00000       0.00000       0.00000       0.00000       0.00000       0.00000       0.00000       0.00000       0.00000       0.00000       0.00000       9.95401       10.8550       8.77284       7.30742       4.23810       2.67577       1.28716      0.549665      0.130294     0.0402627       0.00000       0.00000       0.00000       0.00000       0.00000       0.00000       0.00000       0.00000       0.00000       0.00000       0.00000       0.00000       0.00000       0.00000       0.00000       0.00000       0.00000       0.00000       0.00000       0.00000       0.00000       0.00000       0.00000       0.00000       0.00000       0.00000
   5  11 1960.6273    0.5899  0.3315  9.6135 -0.0020       7.94969  0.0347   0.0362   0.0578    0.1188   0.0000       2.33311   443.1826      -4.41078       9.54696      -2.15186     -0.349165       2.33565      0.531093      0.389711   0.000338657     0.0369000       0.00000       0.00000       0.00000       0.00000       0.00000       0.00000       0.00000       0.00000       0.00000       0.00000       0.00000       0.00000       0.00000       0.00000       0.00000       0.00000       0.00000       0.00000       0.00000       0.00000       0.00000       0.00000       0.00000       0.00000       0.00000       0.00000       8.57882       8.55612       8.95794       6.29068       5.26945       2.99433       1.50412      0.656038      0.252211     0.0487370       0.00000       0.00000       0.00000       0.00000       0.00000       0.00000       0.00000       0.00000       0.00000       0.00000       0.00000       0.00000       0.00000       0.00000       0.00000       0.00000       0.00000       0.00000       0.00000       0.00000       0.00000       0.00000       0.00000       0.00000       0.00000       0.00000
   5  12 2098.5353    0.7096  0.5526  9.7607 -0.0012       8.11483  0.0388   0.0330   0.0792    0.1548   0.0000       1.81101   449.7986       8.22474       13.3761       6.28465      -4.31370     -0.928409     -0.336404     -0.341870     -0.198547    0.00967428       0.00000       0.00000       0.00000       0.00000       0.00000       0.00000       0.00000       0.00000       0.00000       0.00000       0.00000       0.00000       0.00000       0.00000       0.00000       0.00000       0.00000       0.00000       0.00000       0.00000       0.00000       0.00000       0.00000       0.00000       0.00000       0.00000       11.9441       12.6755       11.1629       8.05201       4.90064       3.00015       1.32922      0.611839      0.185130     0.0408859       0.00000       0.00000       0.00000       0.00000       0.00000       0.00000       0.00000       0.00000       0.00000       0.00000       0.00000       0.00000       0.00000       0.00000       0.00000       0.00000       0.00000       0.00000       0.00000       0.00000       0.00000       0.00000       0.00000       0.00000       0.00000       0.00000
   5  13 2235.3905    0.9930  0.6584 10.1318  0.0027       2.75702  0.0378   0.0407   0.0808    0.1962   0.0000       1.34772   437.2465      -23.1287       7.24594       2.52646      -1.81490      -2.06480     -0.214812     -0.134162      0.202277   -0.00221149       0.00000       0.00000       0.00000       0.00000       0.00000       0.00000       0.00000       0.00000       0.00000       0.00000       0.00000       0.00000       0.00000       0.00000       0.00000       0.00000       0.00000       0.00000       0.00000       0.00000       0.00000       0.00000       0.00000       0.00000       0.00000       0.00000       9.83632       11.1238       9.45031       7.32835       4.77730       2.88481       1.30881      0.614328      0.196807     0.0488169       0.00000       0.00000       0.00000       0.00000       0.00000       0.00000       0.00000       0.00000       0.00000       0.00000       0.00000       0.00000       0.00000       0.00000       0.00000       0.00000       0.00000       0.00000       0.00000       0.00000       0.00000       0.00000       0.00000       0.00000       0.00000       0.00000
   5  14 2371.1165    1.4106  0.7372 10.3105 -0.0003       3.35735  0.0439   0.0552   0.0841    0.3508   0.0000       1.29325   437.8396       8.66084       10.5994      -2.33521      -7.18167       2.00506     -0.215917    -0.0776117    -0.0604863     0.0132825       0.00000       0.00000       0.00000       0.00000       0.00000       0.00000       0.00000       0.00000       0.00000       0.00000       0.00000       0.00000       0.00000       0.00000       0.00000       0.00000       0.00000       0.00000       0.00000       0.00000       0.00000       0.00000       0.00000       0.00000       0.00000       0.00000       11.1579       10.8700       10.3573       8.69524       5.47354       3.40363       1.85849      0.751210      0.226818     0.0521914       0.00000       0.00000       0.00000       0.00000       0.00000       0.00000       0.00000       0.00000       0.00000       0.00000       0.00000       0.00000       0.00000       0.00000       0.00000       0.00000       0.00000       0.00000       0.00000       0.00000       0.00000       0.00000       0.00000       0.00000       0.00000       0.00000
   5  15 2506.0590    1.7593  1.0753  9.8504 -0.0048      0.311739  0.0591   0.0596   0.1089    1.0073   0.0000       1.10173   452.7373       9.52021       7.17195       5.09455       11.1673      -1.46985      -2.23072       1.06465      0.337572     0.0585415       0.00000       0.00000       0.00000       0.00000       0.00000       0.00000       0.00000       0.00000       0.00000       0.00000       0.00000       0.00000       0.00000       0.00000       0.00000       0.00000       0.00000       0.00000       0.00000       0.00000       0.00000       0.00000       0.00000       0.00000       0.00000       0.00000       12.1642       12.7280       12.6058       9.39910       6.02169       3.72012       1.98163      0.885391      0.281903     0.0599747       0.00000       0.00000       0.00000       0.00000       0.00000       0.00000       0.00000       0.00000       0.00000       0.00000       0.00000       0.00000       0.00000       0.00000       0.00000       0.00000       0.00000       0.00000       0.00000       0.00000       0.00000       0.00000       0.00000       0.00000       0.00000       0.00000
   5  16 2641.2321    2.4588  0.8827 10.3765 -0.0010       1.78117  0.0487   0.0882   0.0901    1.0090   0.0000      0.856352   447.5479       13.9894       19.4311      -1.75647      -4.91431     -0.817755      0.310562    -0.0108247    -0.0990003    0.00145535       0.00000       0.00000       0.00000       0.00000       0.00000       0.00000       0.00000       0.00000       0.00000       0.00000       0.00000       0.00000       0.00000       0.00000       0.00000       0.00000       0.00000       0.00000       0.00000       0.00000       0.00000       0.00000       0.00000       0.00000       0.00000       0.00000       11.7842       13.6658       11.5455       8.48555       5.71707       3.19928       1.57720      0.634571      0.231243     0.0571191       0.00000       0.00000       0.00000       0.00000       0.00000       0.00000       0.00000       0.00000       0.00000       0.00000       0.00000       0.00000       0.00000       0.00000       0.00000       0.00000       0.00000       0.00000       0.00000       0.00000       0.00000       0.00000       0.00000       0.00000       0.00000       0.00000
   5  17 2777.3790    2.8243  0.8923 11.2345 -0.0055       2.72616  0.0530   0.1016   0.0874    0.7318   0.0000       1.05814   421.8410      -11.8102       15.5473       3.41743      -3.74665      -1.83734       2.56568    -0.0563067      0.142329     -0.111522       0.00000       0.00000       0.00000       0.00000       0.00000       0.00000       0.00000       0.00000       0.00000       0.00000       0.00000       0.00000       0.00000       0.00000       0.00000       0.00000       0.00000       0.00000       0.00000       0.00000       0.00000       0.00000       0.00000       0.00000       0.00000       0.00000       11.6732       12.2438       11.8331       9.42692       5.57079       3.41645       2.15810      0.842662      0.264750     0.0625078       0.00000       0.00000       0.00000       0.00000       0.00000       0.00000       0.00000       0.00000       0.00000       0.00000       0.00000       0.00000       0.00000       0.00000       0.00000       0.00000       0.00000       0.00000       0.00000       0.00000       0.00000       0.00000       0.00000       0.00000       0.00000       0.00000
   5  18 2913.6598    3.8086  0.9068  5.3428  0.0000       1.69265  0.0660   0.1490   0.1046  516.4083   0.0000      0.997424   435.8578      -1.57488       24.5576       2.90200      -8.38621      -5.15920       0.00000       0.00000       0.00000       0.00000       0.00000       0.00000       0.00000       0.00000       0.00000       0.00000       0.00000       0.00000       0.00000       0.00000       0.00000       0.00000       0.00000       0.00000       0.00000       0.00000       0.00000       0.00000       0.00000       0.00000       0.00000       0.00000       0.00000       0.00000       0.00000       0.00000       16.4434       14.1855       11.9234       12.1585       9.59725       5.42015       2.57404      0.869845      0.262215     0.0572779       0.00000       0.00000       0.00000       0.00000       0.00000       0.00000       0.00000       0.00000       0.00000       0.00000       0.00000       0.00000       0.00000       0.00000       0.00000       0.00000       0.00000       0.00000       0.00000       0.00000       0.00000       0.00000       0.00000       0.00000       0.00000       0.00000
   5  21 3322.6315    3.7182  1.5857  9.5372  0.0053       1.23890  0.0808   0.1205   0.1489    3.7942   0.0000      0.605708   457.2608       7.44169       10.2954       10.0280      -3.25155       2.24171      -2.08134      0.239469      0.339791     0.0587042       0.00000       0.00000       0.00000       0.00000       0.00000       0.00000       0.00000       0.00000       0.00000       0.00000       0.00000       0.00000       0.00000       0.00000       0.00000       0.00000       0.00000       0.00000       0.00000       0.00000       0.00000       0.00000       0.00000       0.00000       0.00000       0.00000       17.2744       18.1244       16.1635       13.0456       8.58258       5.23438       2.75300       1.12769      0.354373     0.0799722       0.00000       0.00000       0.00000       0.00000       0.00000       0.00000       0.00000       0.00000       0.00000       0.00000       0.00000       0.00000       0.00000       0.00000       0.00000       0.00000       0.00000       0.00000       0.00000       0.00000       0.00000       0.00000       0.00000       0.00000       0.00000       0.00000
   5  22 3459.5312    3.1894  2.0078 11.7448 -0.0005       1.68508  0.0852   0.0924   0.1752    0.5357   0.0000      0.534847   432.8846       30.9015       7.54352       26.2099      -1.87413       1.87260     -0.526965      0.510763      0.394887     -0.103247       0.00000       0.00000       0.00000       0.00000       0.00000       0.00000       0.00000       0.00000       0.00000       0.00000       0.00000       0.00000       0.00000       0.00000       0.00000       0.00000       0.00000       0.00000       0.00000       0.00000       0.00000       0.00000       0.00000       0.00000       0.00000       0.00000       18.2702       21.3553       18.1561       14.5757       9.24074       5.55686       2.82518       1.25001      0.409799      0.104222       0.00000       0.00000       0.00000       0.00000       0.00000       0.00000       0.00000       0.00000       0.00000       0.00000       0.00000       0.00000       0.00000       0.00000       0.00000       0.00000       0.00000       0.00000       0.00000       0.00000       0.00000       0.00000       0.00000       0.00000       0.00000       0.00000
   5  23 3596.8732    2.5992  3.4225 10.9134 -0.0005      0.990959  0.1120   0.0555   0.2281    0.3482   0.0000      0.281182   426.3776      -12.7876       29.1563       3.46018       25.1063       2.48242      -2.85702      -4.04668      0.931175      0.199626       0.00000       0.00000       0.00000       0.00000       0.00000       0.00000       0.00000       0.00000       0.00000       0.00000       0.00000       0.00000       0.00000       0.00000       0.00000       0.00000       0.00000       0.00000       0.00000       0.00000       0.00000       0.00000       0.00000       0.00000       0.00000       0.00000       22.9468       26.2857       23.5328       17.9528       12.5656       7.13403       3.84734       1.59793      0.588666      0.131475       0.00000       0.00000       0.00000       0.00000       0.00000       0.00000       0.00000       0.00000       0.00000       0.00000       0.00000       0.00000       0.00000       0.00000       0.00000       0.00000       0.00000       0.00000       0.00000       0.00000       0.00000       0.00000       0.00000       0.00000       0.00000       0.00000
   5  24 3733.8215    2.1797  5.2054 10.0977  0.0003      0.297510  0.1436   0.0366   0.2667    0.3033   0.0000      0.152142   419.7242       20.4771      -3.60136      -9.56328      -13.6413       4.00036      -3.12758      0.474713    -0.0233419      0.145545       0.00000       0.00000       0.00000       0.00000       0.00000       0.00000       0.00000       0.00000       0.00000       0.00000       0.00000       0.00000       0.00000       0.00000       0.00000       0.00000       0.00000       0.00000       0.00000       0.00000       0.00000       0.00000       0.00000       0.00000       0.00000       0.00000       28.9152       33.3933       29.5347       22.7719       15.7179       9.28012       4.75359       2.08114      0.730458      0.169272       0.00000       0.00000       0.00000       0.00000       0.00000       0.00000       0.00000       0.00000       0.00000       0.00000       0.00000       0.00000       0.00000       0.00000       0.00000       0.00000       0.00000       0.00000       0.00000       0.00000       0.00000       0.00000       0.00000       0.00000       0.00000       0.00000
   5  25 3871.5061    1.8140  7.2534 10.2127 -0.0001      0.167804  0.1796   0.0270   0.3457    0.1417   0.0000      0.107765   401.6418      -9.44489       84.9193       22.2505      -14.8493       14.6645       7.01333      -1.15755      0.632573    -0.0993212       0.00000       0.00000       0.00000       0.00000       0.00000       0.00000       0.00000       0.00000       0.00000       0.00000       0.00000       0.00000       0.00000       0.00000       0.00000       0.00000       0.00000       0.00000       0.00000       0.00000       0.00000       0.00000       0.00000       0.00000       0.00000       0.00000       35.0293       40.4147       36.5668       28.2693       19.6651       11.3955       6.28389       2.59310      0.946012      0.210302       0.00000       0.00000       0.00000       0.00000       0.00000       0.00000       0.00000       0.00000       0.00000       0.00000       0.00000       0.00000       0.00000       0.00000       0.00000       0.00000       0.00000       0.00000       0.00000       0.00000       0.00000       0.00000       0.00000       0.00000       0.00000       0.00000
   6  10 1866.1757    0.3988  0.4214  9.2899 -0.0091       12.9753  0.0387   0.0205   0.0615    0.1048   0.0000       2.98908   443.8626       1.50969       11.2426      -1.39244      -1.21084       2.56030      -3.24164     -0.119745     0.0528382     0.0562007    -0.0120484    -0.0100644       0.00000       0.00000       0.00000       0.00000       0.00000       0.00000       0.00000       0.00000       0.00000       0.00000       0.00000       0.00000       0.00000       0.00000       0.00000       0.00000       0.00000       0.00000       0.00000       0.00000       0.00000       0.00000       0.00000       0.00000       9.63424       9.46891       8.27786       6.93398       6.55473       4.48108       2.45090       1.15213      0.404555      0.184596     0.0558667    0.00977926       0.00000       0.00000       0.00000       0.00000       0.00000       0.00000       0.00000       0.00000       0.00000       0.00000       0.00000       0.00000       0.00000       0.00000       0.00000       0.00000       0.00000       0.00000       0.00000       0.00000       0.00000       0.00000       0.00000       0.00000
   6  11 2004.0830    0.5922  0.4332  9.6817 -0.0028       7.88715  0.0334   0.0287   0.0621    0.1049   0.0000       2.28679   441.9162      -10.8586       15.6332       3.42072       4.64511       1.86542     -0.413551       1.00575     -0.263061   -0.00488719    0.00464865     0.0103543       0.00000       0.00000       0.00000       0.00000       0.00000       0.00000       0.00000       0.00000       0.00000       0.00000       0.00000       0.00000       0.00000       0.00000       0.00000       0.00000       0.00000       0.00000       0.00000       0.00000       0.00000       0.00000       0.00000       0.00000       8.14835       9.43107       7.70367       6.70619       4.73746       3.32320       1.69266      0.905027      0.330766      0.143322     0.0368606     0.0102777       0.00000       0.00000       0.00000       0.00000       0.00000       0.00000       0.00000       0.00000       0.00000       0.00000       0.00000       0.00000       0.00000       0.00000       0.00000       0.00000       0.00000       0.00000       0.00000       0.00000       0.00000       0.00000       0.00000       0.00000
   6  12 2142.5198    0.7236  0.8261  9.4367 -0.0014       4.92180  0.0481   0.0265   0.0923    0.2153   0.0000       1.34593   419.1542      -16.5394       16.0523       5.16577      -7.60111      -4.33680       1.11872     -0.261493    -0.0576569     -0.289038     0.0107152    -0.0160817       0.00000       0.00000       0.00000       0.00000       0.00000       0.00000       0.00000       0.00000       0.00000       0.00000       0.00000       0.00000       0.00000       0.00000       0.00000       0.00000       0.00000       0.00000       0.00000       0.00000       0.00000       0.00000       0.00000       0.00000       9.52901       11.1897       11.0316       8.30211       6.36546       3.74878       2.37112       1.35448      0.567919      0.230628     0.0777963     0.0147553       0.00000       0.00000       0.00000       0.00000       0.00000       0.00000       0.00000       0.00000       0.00000       0.00000       0.00000       0.00000       0.00000       0.00000       0.00000       0.00000       0.00000       0.00000       0.00000       0.00000       0.00000       0.00000       0.00000       0.00000
   6  13 2279.8824    1.0998  0.7441  9.7443 -0.0044       4.55810  0.0411   0.0394   0.0816    0.2698   0.0000       1.05036   425.2693      -2.80975       12.0298     -0.748871      -5.81184      -9.25269       2.68908       1.45840      0.155105      0.119440   -0.00763677   -0.00139188       0.00000       0.00000       0.00000       0.00000       0.00000       0.00000       0.00000       0.00000       0.00000       0.00000       0.00000       0.00000       0.00000       0.00000       0.00000       0.00000       0.00000       0.00000       0.00000       0.00000       0.00000       0.00000       0.00000       0.00000       8.49420       10.9885       9.47986       7.52492       5.23671       3.31574       2.12189      0.928404      0.519608      0.172513     0.0608432     0.0133671       0.00000       0.00000       0.00000       0.00000       0.00000       0.00000       0.00000       0.00000       0.00000       0.00000       0.00000       0.00000       0.00000       0.00000       0.00000       0.00000       0.00000       0.00000       0.00000       0.00000       0.00000       0.00000       0.00000       0.00000
   6  14 2415.5537    1.5439  0.9796  9.3416 -0.0002       3.18565  0.0488   0.0489   0.0900    0.7792   0.0000      0.900279   445.7575       6.74159       8.70139     -0.515640       5.58063      0.440851      0.905492      0.359430      0.375361    -0.0989582   -0.00241228    0.00204663       0.00000       0.00000       0.00000       0.00000       0.00000       0.00000       0.00000       0.00000       0.00000       0.00000       0.00000       0.00000       0.00000       0.00000       0.00000       0.00000       0.00000       0.00000       0.00000       0.00000       0.00000       0.00000       0.00000       0.00000       9.78322       9.85599       9.56162       8.73988       6.08085       3.85494       2.52827       1.33020      0.608700      0.200564     0.0590393     0.0125435       0.00000       0.00000       0.00000       0.00000       0.00000       0.00000       0.00000       0.00000       0.00000       0.00000       0.00000       0.00000       0.00000       0.00000       0.00000       0.00000       0.00000       0.00000       0.00000       0.00000       0.00000       0.00000       0.00000       0.00000
   6  15 2551.0517    2.0225  0.9160  9.8995 -0.0045       2.34229  0.0438   0.0648   0.0844    0.8556   0.0000      0.897215   434.6235      -20.7072       23.9467      -4.45981      0.871659      0.422445      0.977771      0.741595     -0.464385     -0.212402     0.0794558   -0.00164544       0.00000       0.00000       0.00000       0.00000       0.00000       0.00000       0.00000       0.00000       0.00000       0.00000       0.00000       0.00000       0.00000       0.00000       0.00000       0.00000       0.00000       0.00000       0.00000       0.00000       0.00000       0.00000       0.00000       0.00000       8.58653       9.65791       8.68458       7.31386       5.49269       3.60664       2.13732       1.06247      0.502634      0.180952     0.0576906     0.0120356       0.00000       0.00000       0.00000       0.00000       0.00000       0.00000       0.00000       0.00000       0.00000       0.00000       0.00000       0.00000       0.00000       0.00000       0.00000       0.00000       0.00000       0.00000       0.00000       0.00000       0.00000       0.00000       0.00000       0.00000
   6  16 2687.0609    2.6806  0.8586  9.8513 -0.0001       1.37363  0.0408   0.0866   0.0786    1.1890   0.0000      0.757360   426.1793       15.4634       1.28769      -2.59272      0.210477       3.82453     -0.680805     -0.932008     -0.266140      0.253513   -0.00713408    -0.0291855       0.00000       0.00000       0.00000       0.00000       0.00000       0.00000       0.00000       0.00000       0.00000       0.00000       0.00000       0.00000       0.00000       0.00000       0.00000       0.00000       0.00000       0.00000       0.00000       0.00000       0.00000       0.00000       0.00000       0.00000       7.96595       8.99572       8.59322       7.03829       5.00800       3.59833       2.00591       1.03676      0.496279      0.199099     0.0562414     0.0125348       0.00000       0.00000       0.00000       0.00000       0.00000       0.00000       0.00000       0.00000       0.00000       0.00000       0.00000       0.00000       0.00000       0.00000       0.00000       0.00000       0.00000       0.00000       0.00000       0.00000       0.00000       0.00000       0.00000       0.00000
   6  17 2823.7837    3.2876  0.8450  9.8781 -0.0052       2.54458  0.0393   0.1076   0.0755    1.9237   0.0000      0.822775   433.3188      -10.5441       4.50026      -13.9025       2.82579      -8.03233     0.0962772      -1.84984     -0.152495     0.0574456     0.0354075   -0.00154938       0.00000       0.00000       0.00000       0.00000       0.00000       0.00000       0.00000       0.00000       0.00000       0.00000       0.00000       0.00000       0.00000       0.00000       0.00000       0.00000       0.00000       0.00000       0.00000       0.00000       0.00000       0.00000       0.00000       0.00000       7.78365       8.46489       7.80036       6.46452       5.12928       3.29534       1.99416       1.02093      0.442200      0.162042     0.0530978     0.0104356       0.00000       0.00000       0.00000       0.00000       0.00000       0.00000       0.00000       0.00000       0.00000       0.00000       0.00000       0.00000       0.00000       0.00000       0.00000       0.00000       0.00000       0.00000       0.00000       0.00000       0.00000       0.00000       0.00000       0.00000
   6  18 2960.6798    3.9881  0.7738 11.9006 -0.0086       2.07023  0.0396   0.1445   0.0778    0.4754   0.0000       1.16455   435.1704     -0.714690       6.14698       7.33638       2.65980       4.56943       3.74150      0.814929      0.425164     -0.461245    -0.0466778    -0.0111296       0.00000       0.00000       0.00000       0.00000       0.00000       0.00000       0.00000       0.00000       0.00000       0.00000       0.00000       0.00000       0.00000       0.00000       0.00000       0.00000       0.00000       0.00000       0.00000       0.00000       0.00000       0.00000       0.00000       0.00000       7.93210       8.68488       8.16534       6.69956       5.32399       3.58552       2.09389       1.01420      0.467362      0.188265     0.0563277     0.0112193       0.00000       0.00000       0.00000       0.00000       0.00000       0.00000       0.00000       0.00000       0.00000       0.00000       0.00000       0.00000       0.00000       0.00000       0.00000       0.00000       0.00000       0.00000       0.00000       0.00000       0.00000       0.00000       0.00000       0.00000
   6  19 3097.2509    4.1569  1.0179 11.4187  0.0059     0.0167524  0.0688   0.1352   0.0855    0.8249   0.0000      0.979209   442.7291      -4.57079       10.8466      -3.42471       19.3328       3.78729      -4.79988      -1.37284      0.379502     -0.309060     0.0394235    -0.0197230       0.00000       0.00000       0.00000       0.00000       0.00000       0.00000       0.00000       0.00000       0.00000       0.00000       0.00000       0.00000       0.00000       0.00000       0.00000       0.00000       0.00000       0.00000       0.00000       0.00000       0.00000       0.00000       0.00000       0.00000       10.3390       12.5377       12.7140       8.09867       8.56948       4.77059       2.83415       1.85310      0.559365      0.309470      0.109005     0.0178909       0.00000       0.00000       0.00000       0.00000       0.00000       0.00000       0.00000       0.00000       0.00000       0.00000       0.00000       0.00000       0.00000       0.00000       0.00000       0.00000       0.00000       0.00000       0.00000       0.00000       0.00000       0.00000       0.00000       0.00000
   6  20 3234.0397    4.0855  1.2074 12.0537 -0.0000       2.17185  0.0586   0.1242   0.1116    0.6322   0.0000      0.813453   419.9378      -21.3148      -5.15901      -10.6361      -6.50866      -2.76104     -0.469859      -1.59652     -0.221479      0.258818     -0.101744    0.00193153       0.00000       0.00000       0.00000       0.00000       0.00000       0.00000       0.00000       0.00000       0.00000       0.00000       0.00000       0.00000       0.00000       0.00000       0.00000       0.00000       0.00000       0.00000       0.00000       0.00000       0.00000       0.00000       0.00000       0.00000       11.7746       13.1893       12.4052       9.85865       6.55405       4.51942       2.50078       1.33107      0.614297      0.246734     0.0658065     0.0140869       0.00000       0.00000       0.00000       0.00000       0.00000       0.00000       0.00000       0.00000       0.00000       0.00000       0.00000       0.00000       0.00000       0.00000       0.00000       0.00000       0.00000       0.00000       0.00000       0.00000       0.00000       0.00000       0.00000       0.00000
   6  21 3370.9961    3.5152  1.8706 11.3953 -0.0034      0.928716  0.0779   0.0858   0.1317    0.5375   0.0000      0.625263   434.8056     -0.260477       12.4076      -6.37408      -16.0460      -1.84858      -2.84659       3.06839      0.125240     -0.194635     0.0726164     0.0268982       0.00000       0.00000       0.00000       0.00000       0.00000       0.00000       0.00000       0.00000       0.00000       0.00000       0.00000       0.00000       0.00000       0.00000       0.00000       0.00000       0.00000       0.00000       0.00000       0.00000       0.00000       0.00000       0.00000       0.00000       13.1142       15.2888       14.1115       11.8182       8.71497       5.69181       3.34395       1.80337      0.782382      0.312777     0.0964345     0.0206231       0.00000       0.00000       0.00000       0.00000       0.00000       0.00000       0.00000       0.00000       0.00000       0.00000       0.00000       0.00000       0.00000       0.00000       0.00000       0.00000       0.00000       0.00000       0.00000       0.00000       0.00000       0.00000       0.00000       0.00000
   6  22 3508.3104    2.9993  2.7193 11.0385 -0.0031      0.181451  0.0929   0.0626   0.1726    0.3984   0.0000      0.297445   443.7769      -40.4486       36.4451       16.2461       14.8840       5.04941      -2.51654     -0.980321       1.76182      0.109949     -0.111723     0.0575731       0.00000       0.00000       0.00000       0.00000       0.00000       0.00000       0.00000       0.00000       0.00000       0.00000       0.00000       0.00000       0.00000       0.00000       0.00000       0.00000       0.00000       0.00000       0.00000       0.00000       0.00000       0.00000       0.00000       0.00000       15.5018       19.3752       17.4247       14.9353       10.8927       7.24396       4.23024       2.38995       1.02375      0.420203      0.130247     0.0293121       0.00000       0.00000       0.00000       0.00000       0.00000       0.00000       0.00000       0.00000       0.00000       0.00000       0.00000       0.00000       0.00000       0.00000       0.00000       0.00000       0.00000       0.00000       0.00000       0.00000       0.00000       0.00000       0.00000       0.00000
   6  23 3646.0736    2.5125  4.1169 10.0584 -0.0018      0.468970  0.1164   0.0415   0.2118    0.3480   0.0000      0.159220   457.5826      -22.1378       14.8371      -36.4576      -4.21648       13.8921       8.28906      -3.11999     -0.831631      0.236468      0.370974    -0.0232409       0.00000       0.00000       0.00000       0.00000       0.00000       0.00000       0.00000       0.00000       0.00000       0.00000       0.00000       0.00000       0.00000       0.00000       0.00000       0.00000       0.00000       0.00000       0.00000       0.00000       0.00000       0.00000       0.00000       0.00000       19.1422       23.3273       21.6970       17.4904       13.1927       8.82586       5.17710       2.62929       1.25705      0.494819      0.162217     0.0330348       0.00000       0.00000       0.00000       0.00000       0.00000       0.00000       0.00000       0.00000       0.00000       0.00000       0.00000       0.00000       0.00000       0.00000       0.00000       0.00000       0.00000       0.00000       0.00000       0.00000       0.00000       0.00000       0.00000       0.00000
   6  24 3784.2019    2.1097  5.5499 10.0140  0.0003      0.574496  0.1366   0.0313   0.2574    0.1974   0.0000      0.126183   461.5214       13.6043       10.7918       22.6256       25.8399       1.74254      -7.12465       6.35961      0.912968      0.858742    -0.0339318    -0.0346725       0.00000       0.00000       0.00000       0.00000       0.00000       0.00000       0.00000       0.00000       0.00000       0.00000       0.00000       0.00000       0.00000       0.00000       0.00000       0.00000       0.00000       0.00000       0.00000       0.00000       0.00000       0.00000       0.00000       0.00000       23.3522       26.8403       25.7199       20.7108       15.7869       10.6048       6.27604       3.19252       1.51114      0.590824      0.184254     0.0359134       0.00000       0.00000       0.00000       0.00000       0.00000       0.00000       0.00000       0.00000       0.00000       0.00000       0.00000       0.00000       0.00000       0.00000       0.00000       0.00000       0.00000       0.00000       0.00000       0.00000       0.00000       0.00000       0.00000       0.00000
   6  25 3921.9891    1.7715  7.7377  9.9489 -0.0005      0.171731  0.1784   0.0238   0.3276    0.1283   0.0000     0.0944041   465.1238      -3.76662      -3.81518       16.2423      -28.1443       15.7669      -4.35681      -4.82421       1.31578      0.204836    -0.0591113     0.0326146       0.00000       0.00000       0.00000       0.00000       0.00000       0.00000       0.00000       0.00000       0.00000       0.00000       0.00000       0.00000       0.00000       0.00000       0.00000       0.00000       0.00000       0.00000       0.00000       0.00000       0.00000       0.00000       0.00000       0.00000       29.1456       35.1507       32.8732       27.0296       19.6600       13.4978       7.82021       4.07956       1.93954      0.774195      0.236705     0.0500883       0.00000       0.00000       0.00000       0.00000       0.00000       0.00000       0.00000       0.00000       0.00000       0.00000       0.00000       0.00000       0.00000       0.00000       0.00000       0.00000       0.00000       0.00000       0.00000       0.00000       0.00000       0.00000       0.00000       0.00000
   7   9 1767.7366    0.2812  0.2509  9.4500 -0.0281       20.4234  0.0484   0.0243   0.0640    0.0729   0.0000       6.30095   442.8192       7.32667       7.41865      -2.50785     -0.706325      -4.34665       1.40429      -1.86313     -0.490430     -0.109337    -0.0471756    0.00887903   -0.00581471   0.000978919       0.00000       0.00000       0.00000       0.00000       0.00000       0.00000       0.00000       0.00000       0.00000       0.00000       0.00000       0.00000       0.00000       0.00000       0.00000       0.00000       0.00000       0.00000       0.00000       0.00000       0.00000       0.00000       6.93300       12.0007       7.32622       9.31256       4.55837       5.49330       2.12627       2.26749      0.640484      0.535418      0.127032     0.0844177     0.0106043    0.00516417       0.00000       0.00000       0.00000       0.00000       0.00000       0.00000       0.00000       0.00000       0.00000       0.00000       0.00000       0.00000       0.00000       0.00000       0.00000       0.00000       0.00000       0.00000       0.00000       0.00000       0.00000       0.00000
   7  10 1906.8833    0.4635  0.3634  9.5200 -0.0068       13.3768  0.0410   0.0251   0.0549    0.0861   0.0000       2.93924   443.6550      -2.15695       2.39880      -5.45087       1.05848       1.33260       2.37046      0.153978     -0.298993    -0.0220848    -0.0557222   -0.00358779   -0.00684091  -0.000529655       0.00000       0.00000       0.00000       0.00000       0.00000       0.00000       0.00000       0.00000       0.00000       0.00000       0.00000       0.00000       0.00000       0.00000       0.00000       0.00000       0.00000       0.00000       0.00000       0.00000       0.00000       0.00000       6.41819       10.1731       7.44256       8.58205       4.14685       4.43237       2.10063       1.65114      0.499603      0.447401      0.109282     0.0675043    0.00996649    0.00480514       0.00000       0.00000       0.00000       0.00000       0.00000       0.00000       0.00000       0.00000       0.00000       0.00000       0.00000       0.00000       0.00000       0.00000       0.00000       0.00000       0.00000       0.00000       0.00000       0.00000       0.00000       0.00000
   7  12 2184.6284    0.9224  0.6783  9.6200  0.0007       5.08289  0.0345   0.0333   0.0741    0.1971   0.0000       1.20758   434.8310      -6.84712       13.1962      -6.79278     -0.237589      0.189918      -1.20729      -1.02058      0.358044     -0.221922    -0.0296238     0.0151032   -0.00245953   -0.00502736       0.00000       0.00000       0.00000       0.00000       0.00000       0.00000       0.00000       0.00000       0.00000       0.00000       0.00000       0.00000       0.00000       0.00000       0.00000       0.00000       0.00000       0.00000       0.00000       0.00000       0.00000       0.00000       6.73121       7.29521       6.33368       5.75551       4.96656       3.75963       2.43809       1.34680      0.657149      0.295345      0.119390     0.0406879     0.0117971    0.00238854       0.00000       0.00000       0.00000       0.00000       0.00000       0.00000       0.00000       0.00000       0.00000       0.00000       0.00000       0.00000       0.00000       0.00000       0.00000       0.00000       0.00000       0.00000       0.00000       0.00000       0.00000       0.00000
   7  13 2322.1302    1.3081  0.8343  9.2177 -0.0044       2.74001  0.0393   0.0407   0.0747    0.5285   0.0000      0.868157   433.8997       7.63873      0.162053       2.86004       1.26372      -2.13729      -1.89597       1.07055      0.944062     0.0325514      0.145478    -0.0150590   -0.00371729    0.00370142       0.00000       0.00000       0.00000       0.00000       0.00000       0.00000       0.00000       0.00000       0.00000       0.00000       0.00000       0.00000       0.00000       0.00000       0.00000       0.00000       0.00000       0.00000       0.00000       0.00000       0.00000       0.00000       6.84272       7.56521       7.07692       6.49190       5.13984       3.63287       2.41132       1.39207      0.785455      0.332873      0.146489     0.0474153     0.0132946    0.00270929       0.00000       0.00000       0.00000       0.00000       0.00000       0.00000       0.00000       0.00000       0.00000       0.00000       0.00000       0.00000       0.00000       0.00000       0.00000       0.00000       0.00000       0.00000       0.00000       0.00000       0.00000       0.00000
   7  14 2458.2823    1.6025  0.8223 10.6424 -0.0000       3.27902  0.0404   0.0520   0.0800    0.2389   0.0000      0.994207   426.1870      -17.2885       7.02861      -6.09880     -0.783933       2.66699      -1.09030    -0.0371628     -0.246188      0.398455      0.123989    -0.0125241     0.0405978    0.00536544       0.00000       0.00000       0.00000       0.00000       0.00000       0.00000       0.00000       0.00000       0.00000       0.00000       0.00000       0.00000       0.00000       0.00000       0.00000       0.00000       0.00000       0.00000       0.00000       0.00000       0.00000       0.00000       6.81364       8.07745       7.96844       6.13535       5.46099       3.70703       2.39104       1.45745      0.764796      0.348428      0.147411     0.0557055     0.0169864    0.00282394       0.00000       0.00000       0.00000       0.00000       0.00000       0.00000       0.00000       0.00000       0.00000       0.00000       0.00000       0.00000       0.00000       0.00000       0.00000       0.00000       0.00000       0.00000       0.00000       0.00000       0.00000       0.00000
   7  15 2594.3155    2.0864  0.9074 10.8474  0.0009       2.40755  0.0460   0.0637   0.0805    0.3207   0.0000      0.952138   427.8044      -12.4052      -1.14993       1.52107      -6.08474      -3.44795     -0.291333      0.874110     0.0693917     -0.351283     0.0996000     0.0426601    -0.0205552    0.00498721       0.00000       0.00000       0.00000       0.00000       0.00000       0.00000       0.00000       0.00000       0.00000       0.00000       0.00000       0.00000       0.00000       0.00000       0.00000       0.00000       0.00000       0.00000       0.00000       0.00000       0.00000       0.00000       7.80074       9.31316       8.39800       7.86720       5.83502       3.76366       2.56774       1.51813      0.892985      0.374452      0.160696     0.0488604     0.0155035    0.00322867       0.00000       0.00000       0.00000       0.00000       0.00000       0.00000       0.00000       0.00000       0.00000       0.00000       0.00000       0.00000       0.00000       0.00000       0.00000       0.00000       0.00000       0.00000       0.00000       0.00000       0.00000       0.00000
   7  16 2731.1805    2.6806  0.8070 11.2890 -0.0018       2.44631  0.0429   0.0862   0.0751    0.3182   0.0000       1.09486   435.3440       13.3920       7.56638      -9.05354     -0.651908     -0.365653     0.0501761      -1.50830       1.31385      0.138836     0.0587550     0.0460885    -0.0173715   -0.00164535       0.00000       0.00000       0.00000       0.00000       0.00000       0.00000       0.00000       0.00000       0.00000       0.00000       0.00000       0.00000       0.00000       0.00000       0.00000       0.00000       0.00000       0.00000       0.00000       0.00000       0.00000       0.00000       6.79218       8.23453       7.46571       7.26074       5.23961       3.67638       2.69315       1.40276      0.881917      0.376844      0.182981     0.0501934     0.0157324    0.00336187       0.00000       0.00000       0.00000       0.00000       0.00000       0.00000       0.00000       0.00000       0.00000       0.00000       0.00000       0.00000       0.00000       0.00000       0.00000       0.00000       0.00000       0.00000       0.00000       0.00000       0.00000       0.00000
   7  17 2868.3054    3.5092  0.7517 11.4770 -0.0056      0.423052  0.0403   0.1119   0.0657    0.4518   0.0000      0.840717   445.3551      -5.87733       6.30671       6.64730      -4.15092       4.44655       2.18144      0.826429      0.847009      0.415830     0.0591477     0.0349621     0.0241692   -0.00331230       0.00000       0.00000       0.00000       0.00000       0.00000       0.00000       0.00000       0.00000       0.00000       0.00000       0.00000       0.00000       0.00000       0.00000       0.00000       0.00000       0.00000       0.00000       0.00000       0.00000       0.00000       0.00000       7.45486       7.82170       6.51666       6.11913       5.51041       4.29173       2.79302       1.52339      0.736907      0.326061      0.126531     0.0433505     0.0124332    0.00245626       0.00000       0.00000       0.00000       0.00000       0.00000       0.00000       0.00000       0.00000       0.00000       0.00000       0.00000       0.00000       0.00000       0.00000       0.00000       0.00000       0.00000       0.00000       0.00000       0.00000       0.00000       0.00000
   7  18 3005.6666    4.1256  0.8420 11.8103 -0.0013       1.82641  0.0410   0.1269   0.0721    0.4180   0.0000      0.982525   436.4542       5.40998       26.6916       1.23144       6.13528      0.837306      -1.42052     -0.714984      0.699594     -0.165424    -0.0227109     0.0351297    -0.0120702   -0.00144692       0.00000       0.00000       0.00000       0.00000       0.00000       0.00000       0.00000       0.00000       0.00000       0.00000       0.00000       0.00000       0.00000       0.00000       0.00000       0.00000       0.00000       0.00000       0.00000       0.00000       0.00000       0.00000       7.74826       9.06914       8.75346       7.09176       5.28566       3.70753       2.41553       1.27533      0.670883      0.327239      0.141624     0.0465551     0.0133621    0.00242468       0.00000       0.00000       0.00000       0.00000       0.00000       0.00000       0.00000       0.00000       0.00000       0.00000       0.00000       0.00000       0.00000       0.00000       0.00000       0.00000       0.00000       0.00000       0.00000       0.00000       0.00000       0.00000
   7  19 3142.7333    4.3483  0.9640 11.3415 -0.0030     -0.538212  0.0444   0.1285   0.0771    0.8060   0.0000      0.927885   439.7903      -11.2197       13.5511       14.3716      -5.05055      -4.95396       2.67250      -1.05364      0.158946     -0.227469     0.0759388    -0.0614896    0.00686968    0.00345128       0.00000       0.00000       0.00000       0.00000       0.00000       0.00000       0.00000       0.00000       0.00000       0.00000       0.00000       0.00000       0.00000       0.00000       0.00000       0.00000       0.00000       0.00000       0.00000       0.00000       0.00000       0.00000       7.16055       8.61688       7.92584       6.96758       5.37374       3.76491       2.38182       1.47965      0.795718      0.359114      0.147945     0.0534473     0.0147003    0.00304270       0.00000       0.00000       0.00000       0.00000       0.00000       0.00000       0.00000       0.00000       0.00000       0.00000       0.00000       0.00000       0.00000       0.00000       0.00000       0.00000       0.00000       0.00000       0.00000       0.00000       0.00000       0.00000
   7  20 3279.8287    3.7248  1.3662 12.1147  0.0046     0.0624341  0.0597   0.1001   0.1030    0.3011   0.0000      0.653483   427.2836      -28.4915       1.56450      -14.0878      -11.6085      -5.47184      -2.33418      -2.71102      0.942383     0.0626051     -0.267769    0.00466875    -0.0220946    -0.0137407       0.00000       0.00000       0.00000       0.00000       0.00000       0.00000       0.00000       0.00000       0.00000       0.00000       0.00000       0.00000       0.00000       0.00000       0.00000       0.00000       0.00000       0.00000       0.00000       0.00000       0.00000       0.00000       8.76371       10.1886       10.0612       8.14584       6.94583       5.15610       3.18983       1.94462       1.03758      0.455915      0.202333     0.0754934     0.0209639    0.00391454       0.00000       0.00000       0.00000       0.00000       0.00000       0.00000       0.00000       0.00000       0.00000       0.00000       0.00000       0.00000       0.00000       0.00000       0.00000       0.00000       0.00000       0.00000       0.00000       0.00000       0.00000       0.00000
   7  21 3417.4004    3.2237  1.9442 11.6851 -0.0020      0.193815  0.0724   0.0742   0.1259    0.2664   0.0000      0.447268   443.3661      -19.3556       31.3810       8.44420      -8.00063      -4.05755      0.377250       2.21550       1.32127      0.347967     -0.138109     0.0101280   -0.00328430    0.00326559       0.00000       0.00000       0.00000       0.00000       0.00000       0.00000       0.00000       0.00000       0.00000       0.00000       0.00000       0.00000       0.00000       0.00000       0.00000       0.00000       0.00000       0.00000       0.00000       0.00000       0.00000       0.00000       10.8655       12.7704       12.2861       10.4250       8.38179       5.90811       3.90303       2.26626       1.14609      0.585783      0.228657     0.0834593     0.0240733    0.00454369       0.00000       0.00000       0.00000       0.00000       0.00000       0.00000       0.00000       0.00000       0.00000       0.00000       0.00000       0.00000       0.00000       0.00000       0.00000       0.00000       0.00000       0.00000       0.00000       0.00000       0.00000       0.00000
   7  22 3555.2289    2.7465  3.0560 10.9934 -0.0008      0.510606  0.0883   0.0486   0.1673    0.2231   0.0000      0.236435   473.0441       18.5581       9.60965       9.24140      -7.78043      0.600493      0.279296      -3.85773     -0.920586      0.150570      0.326498      0.104912    -0.0318470   -0.00703954       0.00000       0.00000       0.00000       0.00000       0.00000       0.00000       0.00000       0.00000       0.00000       0.00000       0.00000       0.00000       0.00000       0.00000       0.00000       0.00000       0.00000       0.00000       0.00000       0.00000       0.00000       0.00000       13.8202       16.8966       15.9539       13.5019       10.5374       7.31876       4.76033       2.74822       1.49695      0.678163      0.294733      0.102545     0.0305700    0.00585530       0.00000       0.00000       0.00000       0.00000       0.00000       0.00000       0.00000       0.00000       0.00000       0.00000       0.00000       0.00000       0.00000       0.00000       0.00000       0.00000       0.00000       0.00000       0.00000       0.00000       0.00000       0.00000
   7  23 3693.7215    2.3104  4.5200 10.0425 -0.0033      0.642366  0.1142   0.0329   0.1981    0.2228   0.0000      0.153838   471.4403      -34.7906       29.5509       11.7658       18.1899       5.06923      -8.09773      -3.42294      0.546098     -0.322829     -0.495238    -0.0290928    -0.0224165    0.00801068       0.00000       0.00000       0.00000       0.00000       0.00000       0.00000       0.00000       0.00000       0.00000       0.00000       0.00000       0.00000       0.00000       0.00000       0.00000       0.00000       0.00000       0.00000       0.00000       0.00000       0.00000       0.00000       17.2681       19.0660       18.3790       16.8514       12.9421       9.22825       5.97392       3.64331       1.96538      0.892385      0.366270      0.127355     0.0344084    0.00658809       0.00000       0.00000       0.00000       0.00000       0.00000       0.00000       0.00000       0.00000       0.00000       0.00000       0.00000       0.00000       0.00000       0.00000       0.00000       0.00000       0.00000       0.00000       0.00000       0.00000       0.00000       0.00000
   7  24 3832.0239    1.9595  6.1935  9.9885 -0.0025      0.227051  0.1410   0.0253   0.2478    0.1405   0.0000      0.105674   467.5714      -33.5784       1.63898      -14.6219       10.8718      -11.8686      -8.71768      -2.59873       5.05386     -0.923684      0.460740     0.0433378     0.0741382    0.00128567       0.00000       0.00000       0.00000       0.00000       0.00000       0.00000       0.00000       0.00000       0.00000       0.00000       0.00000       0.00000       0.00000       0.00000       0.00000       0.00000       0.00000       0.00000       0.00000       0.00000       0.00000       0.00000       19.6282       25.1786       22.5126       21.2029       15.7978       11.9507       7.52026       4.59546       2.46253       1.15690      0.489957      0.177931     0.0481612     0.0106306       0.00000       0.00000       0.00000       0.00000       0.00000       0.00000       0.00000       0.00000       0.00000       0.00000       0.00000       0.00000       0.00000       0.00000       0.00000       0.00000       0.00000       0.00000       0.00000       0.00000       0.00000       0.00000
   7  25 3970.4272    1.6813  9.2429  9.7331 -0.0002     0.0905027  0.1800   0.0187   0.3366    0.0935   0.0000     0.0687104   416.6465      -10.9801      -42.3147       14.0449      -5.58858      -20.1467       6.64096       5.42513      -2.07514      0.461319    -0.0212315     -0.225960     0.0639304   -0.00818744       0.00000       0.00000       0.00000       0.00000       0.00000       0.00000       0.00000       0.00000       0.00000       0.00000       0.00000       0.00000       0.00000       0.00000       0.00000       0.00000       0.00000       0.00000       0.00000       0.00000       0.00000       0.00000       26.3241       31.6497       30.1159       26.0070       20.4644       14.7649       9.45702       5.65560       3.08297       1.38333      0.607209      0.214065     0.0599188     0.0115173       0.00000       0.00000       0.00000       0.00000       0.00000       0.00000       0.00000       0.00000       0.00000       0.00000       0.00000       0.00000       0.00000       0.00000       0.00000       0.00000       0.00000       0.00000       0.00000       0.00000       0.00000       0.00000
   8  13 2362.9058    1.3788  0.7789  9.8948 -0.0017       2.68129  0.0366   0.0435   0.0693    0.2946   0.0000      0.889377   433.6672      0.257172       23.8294      -11.7281      -2.13954       5.02335      0.627054      -2.57736     0.0387213     -0.948934     -0.237668    -0.0797064    -0.0372895   0.000898336   -0.00634979  -0.000291314       0.00000       0.00000       0.00000       0.00000       0.00000       0.00000       0.00000       0.00000       0.00000       0.00000       0.00000       0.00000       0.00000       0.00000       0.00000       0.00000       0.00000       0.00000       0.00000       0.00000       6.04960       7.68995       7.06639       6.67563       4.83896       3.78055       2.33508       1.64151      0.906080      0.521831      0.236072      0.108819     0.0392330     0.0136386    0.00308850   0.000721929       0.00000       0.00000       0.00000       0.00000       0.00000       0.00000       0.00000       0.00000       0.00000       0.00000       0.00000       0.00000       0.00000       0.00000       0.00000       0.00000       0.00000       0.00000       0.00000       0.00000
   8  14 2499.4283    1.7197  0.8999 10.2304 -0.0030       1.49352  0.0439   0.0485   0.0716    0.3049   0.0000      0.846705   421.9339       4.22008       15.5199      -6.73901     -0.770147      -1.23332       2.73236       1.71695      0.458973     -0.151971     -0.114500    -0.0664681    -0.0574388  -0.000701713   -0.00172951   7.58882e-05       0.00000       0.00000       0.00000       0.00000       0.00000       0.00000       0.00000       0.00000       0.00000       0.00000       0.00000       0.00000       0.00000       0.00000       0.00000       0.00000       0.00000       0.00000       0.00000       0.00000       6.42769       7.58910       6.97932       5.83923       5.69480       4.37401       3.14885       2.00589       1.08491      0.563042      0.265167      0.114351     0.0435100     0.0152775    0.00426575   0.000715385       0.00000       0.00000       0.00000       0.00000       0.00000       0.00000       0.00000       0.00000       0.00000       0.00000       0.00000       0.00000       0.00000       0.00000       0.00000       0.00000       0.00000       0.00000       0.00000       0.00000
   8  15 2636.1522    2.3160  0.9461 10.3514 -0.0041       1.94373  0.0423   0.0642   0.0742    0.4710   0.0000      0.768640   443.0116      -10.5053       9.04233       11.4093       3.16217     -0.278930      -1.30755      -2.22061      -1.54899     -0.968689    -0.0989779    -0.0826306     0.0528071    0.00549493    0.00147702  -5.27523e-05       0.00000       0.00000       0.00000       0.00000       0.00000       0.00000       0.00000       0.00000       0.00000       0.00000       0.00000       0.00000       0.00000       0.00000       0.00000       0.00000       0.00000       0.00000       0.00000       0.00000       5.87449       6.61912       7.12792       6.10261       5.09659       3.61345       2.71761       1.74743      0.967532      0.544214      0.285655      0.124644     0.0449927     0.0148545    0.00397624   0.000620672       0.00000       0.00000       0.00000       0.00000       0.00000       0.00000       0.00000       0.00000       0.00000       0.00000       0.00000       0.00000       0.00000       0.00000       0.00000       0.00000       0.00000       0.00000       0.00000       0.00000
   8  16 2773.8574    2.7969  0.8351 11.5985 -0.0055       3.90804  0.0383   0.0853   0.0747    0.2560   0.0000       1.00485   452.2357      -1.77831       8.09484     -0.969849      -8.28955      0.812309      0.440187       1.87680      0.210229      0.180668      0.378196      0.105142    -0.0120570    -0.0179940   -0.00227778  -0.000417479       0.00000       0.00000       0.00000       0.00000       0.00000       0.00000       0.00000       0.00000       0.00000       0.00000       0.00000       0.00000       0.00000       0.00000       0.00000       0.00000       0.00000       0.00000       0.00000       0.00000       5.95025       6.32833       6.26091       6.33472       5.05498       3.42122       2.33400       1.63013       1.07437      0.569990      0.277484      0.108457     0.0404565     0.0118047    0.00318496   0.000591985       0.00000       0.00000       0.00000       0.00000       0.00000       0.00000       0.00000       0.00000       0.00000       0.00000       0.00000       0.00000       0.00000       0.00000       0.00000       0.00000       0.00000       0.00000       0.00000       0.00000
   8  17 2911.5216    3.7408  0.7878 11.3464 -0.0036      0.753556  0.0337   0.1130   0.0700    0.4484   0.0000      0.809352   438.4778     -0.505679       16.4799       6.05390       2.26570      -2.16359       2.35676     -0.174398    -0.0344532      0.263066     0.0418605     0.0312901    -0.0117972    -0.0145995    0.00520904   0.000653036       0.00000       0.00000       0.00000       0.00000       0.00000       0.00000       0.00000       0.00000       0.00000       0.00000       0.00000       0.00000       0.00000       0.00000       0.00000       0.00000       0.00000       0.00000       0.00000       0.00000       5.27234       6.25921       6.56487       5.35439       4.48851       3.18529       2.17974       1.42223      0.801494      0.437230      0.225117     0.0936399     0.0370501     0.0129600    0.00330816   0.000522899       0.00000       0.00000       0.00000       0.00000       0.00000       0.00000       0.00000       0.00000       0.00000       0.00000       0.00000       0.00000       0.00000       0.00000       0.00000       0.00000       0.00000       0.00000       0.00000       0.00000
   8  18 3049.1883    4.1444  0.7845 12.1372 -0.0059       1.63925  0.0345   0.1262   0.0706    0.3002   0.0000      0.809928   438.6429       1.44958       1.04735      -6.93899      -3.17083       7.09035      -2.16378     -0.273484      0.163536       1.21393     0.0387170    -0.0155651   -0.00687351   -0.00921175  -9.22764e-05  -0.000743400       0.00000       0.00000       0.00000       0.00000       0.00000       0.00000       0.00000       0.00000       0.00000       0.00000       0.00000       0.00000       0.00000       0.00000       0.00000       0.00000       0.00000       0.00000       0.00000       0.00000       5.54394       6.22802       5.95561       5.71964       4.89257       3.44774       2.25352       1.52961       1.02288      0.522708      0.249528     0.0935603     0.0394938     0.0119864    0.00315721   0.000596373       0.00000       0.00000       0.00000       0.00000       0.00000       0.00000       0.00000       0.00000       0.00000       0.00000       0.00000       0.00000       0.00000       0.00000       0.00000       0.00000       0.00000       0.00000       0.00000       0.00000
   8  19 3186.6821    4.2391  1.1778 11.7096 -0.0029      0.285847  0.0515   0.1074   0.0943    0.5349   0.0000      0.828453   439.8367       2.66849       9.87400       16.0492      -5.41439    -0.0352063      -4.86286      -2.16373     -0.494542     -0.499838     -0.597198      0.150980    -0.0404545    -0.0219996  -0.000444525   0.000271303       0.00000       0.00000       0.00000       0.00000       0.00000       0.00000       0.00000       0.00000       0.00000       0.00000       0.00000       0.00000       0.00000       0.00000       0.00000       0.00000       0.00000       0.00000       0.00000       0.00000       7.51383       7.98024       8.33368       7.71519       5.85361       4.47018       3.44102       2.07569       1.15629      0.619022      0.339752      0.142644     0.0512000     0.0149045    0.00386174   0.000670318       0.00000       0.00000       0.00000       0.00000       0.00000       0.00000       0.00000       0.00000       0.00000       0.00000       0.00000       0.00000       0.00000       0.00000       0.00000       0.00000       0.00000       0.00000       0.00000       0.00000
   8  20 3324.2977    3.8377  1.4835 11.7423 -0.0011      0.445397  0.0604   0.0873   0.0962    0.3152   0.0000      0.561617   441.0030       10.1850       2.28645      -2.15719      -8.95834     -0.576169      -1.61264      0.302311     -0.380383     -0.797553     -0.708776      0.168087     0.0564230     0.0466834   -0.00159601   0.000569706       0.00000       0.00000       0.00000       0.00000       0.00000       0.00000       0.00000       0.00000       0.00000       0.00000       0.00000       0.00000       0.00000       0.00000       0.00000       0.00000       0.00000       0.00000       0.00000       0.00000       8.48318       10.4175       10.1769       9.00154       6.86414       5.21767       3.63258       2.15014       1.32965      0.662874      0.351537      0.147008     0.0611667     0.0182844    0.00492884   0.000919064       0.00000       0.00000       0.00000       0.00000       0.00000       0.00000       0.00000       0.00000       0.00000       0.00000       0.00000       0.00000       0.00000       0.00000       0.00000       0.00000       0.00000       0.00000       0.00000       0.00000
   8  21 3462.4743    3.2147  2.1797 11.2357 -0.0009      0.736080  0.0760   0.0622   0.1167    0.2416   0.0000      0.352619   445.6805      -22.4946      -18.6844       2.11753      -1.27315      -1.27984     0.0884072     -0.268027      -1.46330      0.111289      0.284264     -0.100696    -0.0405365    -0.0248714   -0.00517310   0.000311585       0.00000       0.00000       0.00000       0.00000       0.00000       0.00000       0.00000       0.00000       0.00000       0.00000       0.00000       0.00000       0.00000       0.00000       0.00000       0.00000       0.00000       0.00000       0.00000       0.00000       10.2584       11.5044       10.6694       10.8297       9.04478       5.99695       4.24144       2.83732       1.89155       1.02190      0.454518      0.190219     0.0685939     0.0207753    0.00608367    0.00108776       0.00000       0.00000       0.00000       0.00000       0.00000       0.00000       0.00000       0.00000       0.00000       0.00000       0.00000       0.00000       0.00000       0.00000       0.00000       0.00000       0.00000       0.00000       0.00000       0.00000
   8  22 3600.8883    2.5702  3.4795 10.6948  0.0010      0.552456  0.0892   0.0403   0.1629    0.1718   0.0000      0.197068   417.1515      -6.83453       22.9839       6.27406      -5.26838      -10.3007      -2.50432       2.54468      0.621557     -0.708876      0.496983     0.0276674     -0.165528   -0.00372229   -0.00364223  -7.83919e-05       0.00000       0.00000       0.00000       0.00000       0.00000       0.00000       0.00000       0.00000       0.00000       0.00000       0.00000       0.00000       0.00000       0.00000       0.00000       0.00000       0.00000       0.00000       0.00000       0.00000       11.3119       13.8571       13.2715       12.4091       9.98221       7.65086       5.19872       3.49900       1.96261       1.11754      0.522603      0.238336     0.0855039     0.0301783    0.00770535    0.00149562       0.00000       0.00000       0.00000       0.00000       0.00000       0.00000       0.00000       0.00000       0.00000       0.00000       0.00000       0.00000       0.00000       0.00000       0.00000       0.00000       0.00000       0.00000       0.00000       0.00000
   8  23 3739.7073    2.1436  4.8984 10.5259 -0.0012      0.661586  0.1140   0.0294   0.1992    0.1203   0.0000      0.139593   450.0438      -10.6545       16.4915      -11.5315       8.28201       8.63646      -4.52253     -0.573180     -0.388436      -1.49786     -0.143458      0.252991     0.0856198     0.0343341   -0.00288958  -0.000807295       0.00000       0.00000       0.00000       0.00000       0.00000       0.00000       0.00000       0.00000       0.00000       0.00000       0.00000       0.00000       0.00000       0.00000       0.00000       0.00000       0.00000       0.00000       0.00000       0.00000       15.1945       18.0506       17.8669       15.4866       13.2558       9.68067       6.92128       4.35414       2.55878       1.35110      0.675124      0.284191      0.111554     0.0365528     0.0101207    0.00165238       0.00000       0.00000       0.00000       0.00000       0.00000       0.00000       0.00000       0.00000       0.00000       0.00000       0.00000       0.00000       0.00000       0.00000       0.00000       0.00000       0.00000       0.00000       0.00000       0.00000
   8  24 3878.3246    1.8460  6.8147  9.9690 -0.0006      0.200480  0.1362   0.0215   0.2514    0.1077   0.0000     0.0925371   385.9990      -47.3713       32.8850      -10.2215       18.8593       1.06510      -6.19385      -5.83609      -3.19904       1.58349     -0.192963      0.458020   -0.00264579    -0.0225558     0.0114751    0.00292528       0.00000       0.00000       0.00000       0.00000       0.00000       0.00000       0.00000       0.00000       0.00000       0.00000       0.00000       0.00000       0.00000       0.00000       0.00000       0.00000       0.00000       0.00000       0.00000       0.00000       17.9467       22.4621       20.9180       19.2368       15.7601       11.9458       8.41656       5.25736       3.19641       1.67929      0.809919      0.354601      0.139719     0.0444123     0.0121235    0.00227021       0.00000       0.00000       0.00000       0.00000       0.00000       0.00000       0.00000       0.00000       0.00000       0.00000       0.00000       0.00000       0.00000       0.00000       0.00000       0.00000       0.00000       0.00000       0.00000       0.00000
   8  25 4017.1973    1.5758  9.1412  9.8234 -0.0014     0.0160294  0.1703   0.0168   0.3192    0.0779   0.0000     0.0701465   436.5934      -3.09300       14.4258       8.15238      -25.4689       27.3104       5.20045       3.60348      -9.84956      0.413327     -0.160429     -0.121104    -0.0362384     0.0310993   0.000665125   -0.00338429       0.00000       0.00000       0.00000       0.00000       0.00000       0.00000       0.00000       0.00000       0.00000       0.00000       0.00000       0.00000       0.00000       0.00000       0.00000       0.00000       0.00000       0.00000       0.00000       0.00000       21.2218       25.9465       25.3776       22.9458       19.0044       14.2666       10.1761       6.46836       3.91002       2.07325       1.04706      0.447478      0.176498     0.0565058     0.0152272    0.00267800       0.00000       0.00000       0.00000       0.00000       0.00000       0.00000       0.00000       0.00000       0.00000       0.00000       0.00000       0.00000       0.00000       0.00000       0.00000       0.00000       0.00000       0.00000       0.00000       0.00000
   8  27 4295.4846    1.1483 15.9864  9.7409  0.0004     -0.198799  0.3345   0.0123   0.5814    0.0570   0.0000     0.0720811   404.2036      -82.5139       17.7396      -8.39820      -21.4418       24.1469       42.5006      -1.29575      -4.59613       1.31664       1.89813     -0.737431     -0.731990     -0.108241   -0.00781713   -0.00310047       0.00000       0.00000       0.00000       0.00000       0.00000       0.00000       0.00000       0.00000       0.00000       0.00000       0.00000       0.00000       0.00000       0.00000       0.00000       0.00000       0.00000       0.00000       0.00000       0.00000       34.0999       42.0921       40.4583       37.3425       30.8379       23.3829       17.1170       10.7859       6.33976       3.42726       1.73828      0.751658      0.290822     0.0927081     0.0250619    0.00443262       0.00000       0.00000       0.00000       0.00000       0.00000       0.00000       0.00000       0.00000       0.00000       0.00000       0.00000       0.00000       0.00000       0.00000       0.00000       0.00000       0.00000       0.00000       0.00000       0.00000
   8  28 4434.9391    0.9356 17.3354  9.7438 -0.0059     -0.276149  0.4105   0.0106   0.6808    0.0504   0.0000     0.0849177   371.6074       72.3365       26.5350      -21.3962      -32.4309       1.00014       41.5559     -0.209920      -10.8660      -4.06678       1.99466      0.906762     -0.657422    0.00456034    0.00767566     0.0108005       0.00000       0.00000       0.00000       0.00000       0.00000       0.00000       0.00000       0.00000       0.00000       0.00000       0.00000       0.00000       0.00000       0.00000       0.00000       0.00000       0.00000       0.00000       0.00000       0.00000       39.9192       48.6149       48.2916       43.6753       36.3011       27.4628       19.2887       12.7682       7.53995       4.14985       2.05326      0.896316      0.342496      0.114131     0.0290488    0.00502254       0.00000       0.00000       0.00000       0.00000       0.00000       0.00000       0.00000       0.00000       0.00000       0.00000       0.00000       0.00000       0.00000       0.00000       0.00000       0.00000       0.00000       0.00000       0.00000       0.00000
   9   8 1702.4451    0.2967  0.1660  9.3837  0.0129       20.0084  0.0203   0.0220   0.0344    0.0571   0.0000       6.70799   437.3482      -1.15579       9.64109       4.18808      -3.42751    -0.0834659       2.84403      -1.43602     -0.430863      0.289801      0.263989      0.196523    -0.0324907   -0.00470852    -0.0127421   0.000242388   0.000763891   5.17444e-05       0.00000       0.00000       0.00000       0.00000       0.00000       0.00000       0.00000       0.00000       0.00000       0.00000       0.00000       0.00000       0.00000       0.00000       0.00000       0.00000       0.00000       0.00000       3.87450       3.90847       3.97700       3.22791       2.93832       2.74897       2.37995       1.49101      0.917839      0.497919      0.242141      0.120917     0.0519361     0.0212210    0.00741958    0.00199427   0.000444313   6.87245e-05       0.00000       0.00000       0.00000       0.00000       0.00000       0.00000       0.00000       0.00000       0.00000       0.00000       0.00000       0.00000       0.00000       0.00000       0.00000       0.00000       0.00000       0.00000
   9  10 1984.2875    0.5525  0.4767  9.4441 -0.0060       9.35381  0.0274   0.0245   0.0662    0.0951   0.0000       1.79324   434.6668      -5.61911       4.43815       1.28243     -0.385559      -3.45424       1.83541     -0.357587      0.542203      0.342131      0.115304     0.0541464    0.00629959   0.000556082    0.00929259    0.00259696   0.000381257  -0.000180107       0.00000       0.00000       0.00000       0.00000       0.00000       0.00000       0.00000       0.00000       0.00000       0.00000       0.00000       0.00000       0.00000       0.00000       0.00000       0.00000       0.00000       0.00000       3.82758       5.44645       4.63880       4.51703       3.71066       3.00077       2.32968       1.44999      0.953213      0.550953      0.307903      0.127864     0.0727171     0.0269139     0.0108296    0.00282677   0.000820159   0.000165988       0.00000       0.00000       0.00000       0.00000       0.00000       0.00000       0.00000       0.00000       0.00000       0.00000       0.00000       0.00000       0.00000       0.00000       0.00000       0.00000       0.00000       0.00000
   9  12 2264.6516    1.0118  0.8126  9.5310  0.0042       5.91513  0.0413   0.0289   0.0643    0.1938   0.0000       1.01971   432.7208       15.5967       22.7365       6.17497      -12.7223      -1.65720      -1.52868      0.219484      0.414160       1.05190      0.430428     -0.404065     -0.131173  -0.000285801    0.00776436   -0.00350173  -0.000939616   0.000155350       0.00000       0.00000       0.00000       0.00000       0.00000       0.00000       0.00000       0.00000       0.00000       0.00000       0.00000       0.00000       0.00000       0.00000       0.00000       0.00000       0.00000       0.00000       4.96417       6.17975       6.43559       5.55309       4.64170       4.01009       2.84132       1.80987       1.28194      0.716938      0.389347      0.200483     0.0837711     0.0387675     0.0148111    0.00420325    0.00101536   0.000172810       0.00000       0.00000       0.00000       0.00000       0.00000       0.00000       0.00000       0.00000       0.00000       0.00000       0.00000       0.00000       0.00000       0.00000       0.00000       0.00000       0.00000       0.00000
   9  13 2402.4151    1.4306  0.9665 10.3235 -0.0063       4.98481  0.0453   0.0389   0.0753    0.2086   0.0000      0.942777   436.7218      -6.80720       16.8591      -7.85602       5.45886      -2.87965       2.88167      -1.53853      0.309598      0.336931      0.433577    -0.0476229     0.0666202    -0.0354356    0.00535993    0.00279181   0.000867294   4.15541e-05       0.00000       0.00000       0.00000       0.00000       0.00000       0.00000       0.00000       0.00000       0.00000       0.00000       0.00000       0.00000       0.00000       0.00000       0.00000       0.00000       0.00000       0.00000       5.89429       7.54191       7.20655       6.82632       5.50234       4.01201       3.14425       2.04378       1.28878      0.707343      0.420048      0.210741     0.0988029     0.0373900     0.0134127    0.00386457    0.00102693   0.000185894       0.00000       0.00000       0.00000       0.00000       0.00000       0.00000       0.00000       0.00000       0.00000       0.00000       0.00000       0.00000       0.00000       0.00000       0.00000       0.00000       0.00000       0.00000
   9  14 2539.5658    1.9315  0.9303 10.5590 -0.0052       2.29494  0.0416   0.0534   0.0706    0.2868   0.0000      0.860346   441.1828      -8.68366       11.6006       1.13193      -3.12742      -1.98989       2.96421      -2.69363      -1.99722     -0.975720     -0.116196      0.205600    -0.0305780     0.0150893     0.0123716    0.00273915   0.000902351  -2.29369e-05       0.00000       0.00000       0.00000       0.00000       0.00000       0.00000       0.00000       0.00000       0.00000       0.00000       0.00000       0.00000       0.00000       0.00000       0.00000       0.00000       0.00000       0.00000       5.68347       6.49780       6.12464       5.89909       4.93924       3.97589       2.88078       1.98633       1.25478      0.716381      0.386452      0.187404     0.0834765     0.0321352     0.0112412    0.00332297   0.000791728   0.000144075       0.00000       0.00000       0.00000       0.00000       0.00000       0.00000       0.00000       0.00000       0.00000       0.00000       0.00000       0.00000       0.00000       0.00000       0.00000       0.00000       0.00000       0.00000
   9  15 2677.0887    2.4322  0.9275 10.7645 -0.0021       3.37517  0.0399   0.0656   0.0699    0.3133   0.0000      0.795383   444.6978      -3.94482       13.6175     -0.885763       5.57025       3.97183      -4.61295      0.684706      -2.21275     -0.185673    -0.0421091    -0.0144351     -0.225822    -0.0317311    -0.0112314    0.00770802  -0.000440054   1.17101e-05       0.00000       0.00000       0.00000       0.00000       0.00000       0.00000       0.00000       0.00000       0.00000       0.00000       0.00000       0.00000       0.00000       0.00000       0.00000       0.00000       0.00000       0.00000       4.89362       6.21402       6.11072       5.39016       4.81309       3.60110       2.75168       1.89333       1.14718      0.668912      0.364005      0.183137     0.0848324     0.0333404     0.0120112    0.00396174    0.00101055   0.000162222       0.00000       0.00000       0.00000       0.00000       0.00000       0.00000       0.00000       0.00000       0.00000       0.00000       0.00000       0.00000       0.00000       0.00000       0.00000       0.00000       0.00000       0.00000
   9  16 2815.2293    3.3323  0.7863 11.2139  0.0001       3.05984  0.0332   0.0944   0.0601    0.3281   0.0000      0.793160   437.5997      -6.30373       4.06958      -5.28748       3.23740      -1.11191     -0.203680      -1.59455      -1.33629      0.354547      0.289519    0.00907579     0.0136247    0.00738896     0.0152325    0.00112952   9.19609e-05   2.54528e-05       0.00000       0.00000       0.00000       0.00000       0.00000       0.00000       0.00000       0.00000       0.00000       0.00000       0.00000       0.00000       0.00000       0.00000       0.00000       0.00000       0.00000       0.00000       4.37067       5.40649       5.38505       5.04382       4.16938       3.25301       2.29009       1.65794       1.00247      0.597157      0.335986      0.161359     0.0766743     0.0289758     0.0108289    0.00344539   0.000820847   0.000148583       0.00000       0.00000       0.00000       0.00000       0.00000       0.00000       0.00000       0.00000       0.00000       0.00000       0.00000       0.00000       0.00000       0.00000       0.00000       0.00000       0.00000       0.00000
   9  17 2953.5254    3.7076  0.9072 11.5720 -0.0010      0.753162  0.0377   0.1016   0.0692    0.3579   0.0000      0.808999   436.6848       4.63373       7.55934      -3.27382       1.99967      0.516542       1.17539       1.05304       2.47984     -0.479975      0.220135      0.179372    -0.0826992    -0.0454458    0.00583973   -0.00113639  -0.000589070  -0.000208683       0.00000       0.00000       0.00000       0.00000       0.00000       0.00000       0.00000       0.00000       0.00000       0.00000       0.00000       0.00000       0.00000       0.00000       0.00000       0.00000       0.00000       0.00000       4.78955       5.85912       5.52029       5.42702       4.39623       3.60796       2.71161       1.75376       1.18944      0.641883      0.365437      0.180272     0.0815440     0.0332234     0.0121834    0.00324297   0.000886026   0.000165280       0.00000       0.00000       0.00000       0.00000       0.00000       0.00000       0.00000       0.00000       0.00000       0.00000       0.00000       0.00000       0.00000       0.00000       0.00000       0.00000       0.00000       0.00000
   9  18 3091.5013    4.2207  0.9184 11.9614 -0.0042       1.23896  0.0380   0.1144   0.0712    0.3577   0.0000      0.684619   441.8426      -3.65473       10.1893     -0.123722      -2.70101      -10.0540       1.28587      -2.68172       1.32714     -0.478167      0.122886     0.0746793    -0.0403324     0.0106722  -0.000619749    0.00108682  -0.000661830   1.88836e-05       0.00000       0.00000       0.00000       0.00000       0.00000       0.00000       0.00000       0.00000       0.00000       0.00000       0.00000       0.00000       0.00000       0.00000       0.00000       0.00000       0.00000       0.00000       4.98497       5.71880       5.96074       5.44604       4.42140       3.75134       2.72086       1.72680       1.17501      0.702860      0.376334      0.162307     0.0867338     0.0344643     0.0127743    0.00346706   0.000833914   0.000146127       0.00000       0.00000       0.00000       0.00000       0.00000       0.00000       0.00000       0.00000       0.00000       0.00000       0.00000       0.00000       0.00000       0.00000       0.00000       0.00000       0.00000       0.00000
   9  19 3229.5516    3.9222  1.2437 12.4772 -0.0034       2.15664  0.0528   0.0988   0.0864    0.2383   0.0000      0.752381   439.6411      -7.46763       8.51090       18.7587      -9.16855      0.258458      0.848883      -2.19420     -0.325363     -0.271005      0.425654      0.248900      0.186257    -0.0287542    0.00170603    0.00647280  -0.000458227   0.000210444       0.00000       0.00000       0.00000       0.00000       0.00000       0.00000       0.00000       0.00000       0.00000       0.00000       0.00000       0.00000       0.00000       0.00000       0.00000       0.00000       0.00000       0.00000       6.18663       7.87442       7.47101       7.07654       5.95948       4.72056       3.51081       2.21147       1.53297      0.906905      0.474389      0.232813      0.103329     0.0450450     0.0160038    0.00460521    0.00124605   0.000225153       0.00000       0.00000       0.00000       0.00000       0.00000       0.00000       0.00000       0.00000       0.00000       0.00000       0.00000       0.00000       0.00000       0.00000       0.00000       0.00000       0.00000       0.00000
   9  20 3367.7530    3.3352  1.8399 11.7479 -0.0039      0.984843  0.0627   0.0671   0.1080    0.1772   0.0000      0.479713   434.0599      -24.7737       5.76119       13.0335       3.78384      -1.16435       1.55208      -1.31379      0.998837      -1.39753      -1.24077      0.157718      0.331295     0.0367876    -0.0109579   0.000157085   0.000963672  -0.000167207       0.00000       0.00000       0.00000       0.00000       0.00000       0.00000       0.00000       0.00000       0.00000       0.00000       0.00000       0.00000       0.00000       0.00000       0.00000       0.00000       0.00000       0.00000       7.45294       9.66537       9.19984       8.82209       6.94915       5.67993       3.77474       2.66551       1.70705       1.00323      0.554191      0.270052      0.122877     0.0492518     0.0184930    0.00563617    0.00131740   0.000266244       0.00000       0.00000       0.00000       0.00000       0.00000       0.00000       0.00000       0.00000       0.00000       0.00000       0.00000       0.00000       0.00000       0.00000       0.00000       0.00000       0.00000       0.00000
   9  21 3506.2828    2.8853  2.6431 11.3330 -0.0006      0.763191  0.0771   0.0487   0.1292    0.1315   0.0000      0.297450   435.5756       8.55451       21.6779     -0.717427      0.373659      -3.21620      -6.31003       1.11851     -0.510592      0.427452     -0.796403      0.134024      0.378414    -0.0576092   0.000208409   -0.00221772  -7.24342e-05  -0.000319265       0.00000       0.00000       0.00000       0.00000       0.00000       0.00000       0.00000       0.00000       0.00000       0.00000       0.00000       0.00000       0.00000       0.00000       0.00000       0.00000       0.00000       0.00000       9.43472       11.3236       11.4929       10.2503       8.99468       6.73443       4.85771       3.29826       2.08227       1.29984      0.680329      0.322058      0.154541     0.0609828     0.0211630    0.00689813    0.00171144   0.000270707       0.00000       0.00000       0.00000       0.00000       0.00000       0.00000       0.00000       0.00000       0.00000       0.00000       0.00000       0.00000       0.00000       0.00000       0.00000       0.00000       0.00000       0.00000
   9  22 3645.2140    2.4526  4.0353 10.7306 -0.0011      0.261288  0.0930   0.0344   0.1683    0.1103   0.0000      0.168919   435.7477      0.957862      -4.53128     -0.487165       14.5107       6.27832       6.00354       2.89476      -5.20593       1.21576      0.830151     -0.539467     -0.265573     0.0960766   -0.00139908   -0.00196719    0.00165091   3.08849e-05       0.00000       0.00000       0.00000       0.00000       0.00000       0.00000       0.00000       0.00000       0.00000       0.00000       0.00000       0.00000       0.00000       0.00000       0.00000       0.00000       0.00000       0.00000       11.1073       13.4235       13.2793       12.1555       10.2558       7.95982       5.93330       4.11801       2.45854       1.47294      0.795390      0.395034      0.186960     0.0726781     0.0250268    0.00803610    0.00194685   0.000331452       0.00000       0.00000       0.00000       0.00000       0.00000       0.00000       0.00000       0.00000       0.00000       0.00000       0.00000       0.00000       0.00000       0.00000       0.00000       0.00000       0.00000       0.00000
   9  23 3784.2825    2.0924  5.6421 10.3451  0.0005      0.286189  0.1156   0.0255   0.2089    0.0987   0.0000      0.100847   419.5682      -1.26808      -4.43751       19.5965      -9.83122      -7.05619      -4.13181      -4.41580       5.00708      -1.81123      0.334852     -0.455261     -0.230892   -0.00291628    -0.0270526    0.00668032   -0.00164202  -0.000462717       0.00000       0.00000       0.00000       0.00000       0.00000       0.00000       0.00000       0.00000       0.00000       0.00000       0.00000       0.00000       0.00000       0.00000       0.00000       0.00000       0.00000       0.00000       13.2743       16.4948       16.5387       15.1167       12.9715       9.85435       7.27363       5.17158       3.12499       1.86751       1.02454      0.527836      0.236843     0.0957150     0.0336207     0.0109612    0.00267842   0.000445802       0.00000       0.00000       0.00000       0.00000       0.00000       0.00000       0.00000       0.00000       0.00000       0.00000       0.00000       0.00000       0.00000       0.00000       0.00000       0.00000       0.00000       0.00000
   9  24 3923.8894    1.7524  7.5974 10.0480 -0.0004      0.406512  0.1443   0.0190   0.2581    0.0751   0.0000     0.0809824   406.2982       3.72652       5.09908       12.6157      -8.48587      -13.5615       6.95545       5.71928      0.854242     -0.779031      0.629556     -0.293242    -0.0332523    -0.0349215   -0.00185007     0.0150938  -0.000981903  -0.000297576       0.00000       0.00000       0.00000       0.00000       0.00000       0.00000       0.00000       0.00000       0.00000       0.00000       0.00000       0.00000       0.00000       0.00000       0.00000       0.00000       0.00000       0.00000       16.1743       19.7969       20.4079       18.3751       15.6993       11.9290       9.11220       5.88477       3.93240       2.28082       1.26818      0.621684      0.291662      0.118790     0.0433722     0.0125866    0.00331483   0.000519788       0.00000       0.00000       0.00000       0.00000       0.00000       0.00000       0.00000       0.00000       0.00000       0.00000       0.00000       0.00000       0.00000       0.00000       0.00000       0.00000       0.00000       0.00000
   9  27 4341.5633    1.0601 14.8884  9.6875 -0.0004     -0.270656  0.3022   0.0117   0.5354    0.0529   0.0000     0.0749067   454.5409      -41.1666       23.5832      -62.7942       10.8592       8.76879       22.9134      -16.8977      -10.3291       6.57755       1.07562       1.10778     -0.120391      0.217858    -0.0288199    0.00308387     0.0116291   0.000717455       0.00000       0.00000       0.00000       0.00000       0.00000       0.00000       0.00000       0.00000       0.00000       0.00000       0.00000       0.00000       0.00000       0.00000       0.00000       0.00000       0.00000       0.00000       28.5632       34.7740       36.0088       32.8795       27.4005       22.7415       16.6437       11.2994       7.24204       4.34352       2.29387       1.18196      0.530702      0.230828     0.0820042     0.0252164    0.00589345   0.000964564       0.00000       0.00000       0.00000       0.00000       0.00000       0.00000       0.00000       0.00000       0.00000       0.00000       0.00000       0.00000       0.00000       0.00000       0.00000       0.00000       0.00000       0.00000
  10  10 2021.5830    0.6451  0.4651  9.3226 -0.0031       9.19889  0.0347   0.0272   0.0528    0.1121   0.0000       1.48357   438.3606      -2.78871       10.1356      0.757970      -3.43616       1.55733      0.724014     -0.939940     -0.134939     -0.418944     -0.489208      0.127067    -0.0356098     0.0261404    0.00326790    0.00497603    0.00370174   0.000984030   0.000220044  -4.63593e-06       0.00000       0.00000       0.00000       0.00000       0.00000       0.00000       0.00000       0.00000       0.00000       0.00000       0.00000       0.00000       0.00000       0.00000       0.00000       0.00000       3.75718       5.52522       5.06636       5.15692       4.03120       3.66519       3.13004       2.25471       1.40429       1.11903      0.552441      0.378249      0.109863      0.105715     0.0258839     0.0175628    0.00356782    0.00133095   0.000303364   5.19969e-05       0.00000       0.00000       0.00000       0.00000       0.00000       0.00000       0.00000       0.00000       0.00000       0.00000       0.00000       0.00000       0.00000       0.00000       0.00000       0.00000
  10  11 2163.0454    0.8423  0.6625  9.4900 -0.0015       4.96565  0.0309   0.0271   0.0641    0.1668   0.0000       1.05722   441.7803      -6.85037       7.19373       7.87095      -2.26878      0.427711      0.308593       2.44858      0.727656      0.557384     -0.527819     -0.394618      0.108043      0.133621     0.0178898   -0.00464292   -0.00143180   8.71177e-05  -0.000352477   1.61032e-05       0.00000       0.00000       0.00000       0.00000       0.00000       0.00000       0.00000       0.00000       0.00000       0.00000       0.00000       0.00000       0.00000       0.00000       0.00000       0.00000       4.16528       4.69280       5.00081       4.51461       4.08327       3.29224       2.41649       1.78276       1.19415      0.762711      0.420685      0.249973      0.124822     0.0540164     0.0229633    0.00906501    0.00292946   0.000880388   0.000193728   2.76353e-05       0.00000       0.00000       0.00000       0.00000       0.00000       0.00000       0.00000       0.00000       0.00000       0.00000       0.00000       0.00000       0.00000       0.00000       0.00000       0.00000
  10  12 2302.8630    1.1785  0.9008  9.1690 -0.0045       3.90932  0.0427   0.0308   0.0674    0.4026   0.0000      0.813430   441.8078      -4.19818       14.4082      -1.30983      -1.98602     -0.437238     -0.139733     -0.304864      -1.49498      0.888896     -0.421926     -0.139452     0.0420317    -0.0189277     0.0297592    -0.0170744   -0.00393671    0.00170729  -0.000125464  -5.01680e-06       0.00000       0.00000       0.00000       0.00000       0.00000       0.00000       0.00000       0.00000       0.00000       0.00000       0.00000       0.00000       0.00000       0.00000       0.00000       0.00000       5.11558       5.99950       6.10251       5.02158       5.50568       4.03227       3.39531       2.56116       1.52573       1.09986      0.532071      0.322347      0.173908     0.0620426     0.0336898     0.0118317    0.00344456    0.00138008   0.000306844   3.82957e-05       0.00000       0.00000       0.00000       0.00000       0.00000       0.00000       0.00000       0.00000       0.00000       0.00000       0.00000       0.00000       0.00000       0.00000       0.00000       0.00000
  10  13 2440.8680    1.5905  0.8879 10.1092  0.0032       3.14412  0.0470   0.0419   0.0659    0.2820   0.0000      0.910469   446.8193       2.39664       13.6093       4.22402      -4.67622      -4.92516       1.77059      -1.76406      0.690711     0.0880818     0.0429867     0.0561531      0.136412    -0.0861316  -0.000547926  -0.000345364   4.31341e-05  -0.000160571  -0.000400209  -2.33048e-05       0.00000       0.00000       0.00000       0.00000       0.00000       0.00000       0.00000       0.00000       0.00000       0.00000       0.00000       0.00000       0.00000       0.00000       0.00000       0.00000       4.65398       7.16749       5.69830       6.56723       4.94001       4.67308       3.35673       2.41310       1.70072      0.947396      0.678339      0.257302      0.183806     0.0611854     0.0381563    0.00964488    0.00506651    0.00120330   0.000312133   6.66667e-05       0.00000       0.00000       0.00000       0.00000       0.00000       0.00000       0.00000       0.00000       0.00000       0.00000       0.00000       0.00000       0.00000       0.00000       0.00000       0.00000
  10  14 2578.6549    2.0288  1.0227 10.4352 -0.0010       2.84071  0.0378   0.0517   0.0797    0.3235   0.0000      0.750540   438.2229       7.65087       4.41715       8.57341       3.08101       4.59292      -1.43712      0.556619     -0.658732     -0.336759      0.831782     -0.289335     0.0470803     0.0772194    -0.0167266   -0.00395869   0.000649951   -0.00121530   0.000406102  -2.16220e-05       0.00000       0.00000       0.00000       0.00000       0.00000       0.00000       0.00000       0.00000       0.00000       0.00000       0.00000       0.00000       0.00000       0.00000       0.00000       0.00000       4.23361       5.67346       5.25382       5.33442       4.53933       3.68405       2.60011       1.94140       1.27121      0.835080      0.498610      0.268020      0.136973     0.0613228     0.0267236    0.00983816    0.00342215    0.00104789   0.000238730   4.36955e-05       0.00000       0.00000       0.00000       0.00000       0.00000       0.00000       0.00000       0.00000       0.00000       0.00000       0.00000       0.00000       0.00000       0.00000       0.00000       0.00000
  10  15 2717.0748    2.6256  0.9564 11.0215 -0.0018       2.78622  0.0410   0.0652   0.0711    0.2784   0.0000      0.812367   433.9000      -11.0072       22.2143      0.543651      -1.28425      -3.29362       3.27494      -1.84272     -0.268993     0.0420826     0.0245985    -0.0263467     -0.126771   -0.00228498   -0.00824436    0.00362104   -0.00407317   0.000395831   0.000283675   3.53507e-05       0.00000       0.00000       0.00000       0.00000       0.00000       0.00000       0.00000       0.00000       0.00000       0.00000       0.00000       0.00000       0.00000       0.00000       0.00000       0.00000       4.39769       5.95279       5.14928       5.50965       4.60734       3.96275       2.75232       1.91109       1.43055      0.872841      0.572530      0.267630      0.156043     0.0541296     0.0299929    0.00925312    0.00401241   0.000978777   0.000250203   4.87526e-05       0.00000       0.00000       0.00000       0.00000       0.00000       0.00000       0.00000       0.00000       0.00000       0.00000       0.00000       0.00000       0.00000       0.00000       0.00000       0.00000
  10  16 2855.7134    3.2952  0.8677 11.3816  0.0020       1.88296  0.0341   0.0860   0.0615    0.2787   0.0000      0.735317   439.4844       1.21070       16.2215     -0.449538       6.98752      -1.66000     -0.712279     -0.126378       1.42293      0.429505     -0.537534    -0.0465822     0.0156750     -0.121656    -0.0287362   -0.00118723    0.00574188   0.000950580   0.000193748   3.17227e-05       0.00000       0.00000       0.00000       0.00000       0.00000       0.00000       0.00000       0.00000       0.00000       0.00000       0.00000       0.00000       0.00000       0.00000       0.00000       0.00000       4.26911       4.92556       5.07749       4.67713       4.13123       3.35065       2.50491       1.74462       1.22466      0.760325      0.434401      0.248963      0.121462     0.0541015     0.0226622    0.00909860    0.00301133   0.000829273   0.000191486   2.87221e-05       0.00000       0.00000       0.00000       0.00000       0.00000       0.00000       0.00000       0.00000       0.00000       0.00000       0.00000       0.00000       0.00000       0.00000       0.00000       0.00000
  10  17 2994.5024    3.9918  0.8771 12.0725 -0.0032       2.95567  0.0367   0.1033   0.0607    0.2374   0.0000      0.783578   432.9623       2.56707       5.89721       3.43480       3.97343       9.11539       2.59244       1.20945      -1.46256       1.25964     0.0950432      0.100700    -0.0914609     0.0564902     0.0135557   0.000643446    0.00171292  -0.000213946   0.000246550   5.21899e-07       0.00000       0.00000       0.00000       0.00000       0.00000       0.00000       0.00000       0.00000       0.00000       0.00000       0.00000       0.00000       0.00000       0.00000       0.00000       0.00000       4.17040       4.80674       5.02111       4.90569       3.97575       3.48596       2.67405       1.95729       1.24116      0.830610      0.467303      0.260362      0.126152     0.0656519     0.0265672     0.0105711    0.00327218   0.000976175   0.000203279   3.65265e-05       0.00000       0.00000       0.00000       0.00000       0.00000       0.00000       0.00000       0.00000       0.00000       0.00000       0.00000       0.00000       0.00000       0.00000       0.00000       0.00000
  10  18 3132.9053    4.2586  0.8985 12.4454 -0.0017       1.02302  0.0370   0.1093   0.0655    0.2376   0.0000      0.787295   436.4830       3.89764       12.0609       4.62451     -0.113288      -1.60715      -2.08381     0.0858785     -0.505722     -0.437192     -0.400313     0.0624779      0.150907     0.0875068  -0.000227904    0.00408220   -0.00272323  -0.000365822   2.26049e-05   1.43440e-05       0.00000       0.00000       0.00000       0.00000       0.00000       0.00000       0.00000       0.00000       0.00000       0.00000       0.00000       0.00000       0.00000       0.00000       0.00000       0.00000       4.51636       5.47315       5.24544       5.09192       4.36960       3.73363       2.75858       2.00266       1.31410      0.846003      0.496628      0.257197      0.127082     0.0606676     0.0250169    0.00951327    0.00324630   0.000945674   0.000214083   3.78022e-05       0.00000       0.00000       0.00000       0.00000       0.00000       0.00000       0.00000       0.00000       0.00000       0.00000       0.00000       0.00000       0.00000       0.00000       0.00000       0.00000
  10  19 3271.3450    3.8681  1.4022 11.4265  0.0030       1.63876  0.0522   0.0795   0.0836    0.3182   0.0000      0.548347   438.3710      -10.8678       15.9187      -8.53696      -2.85074      -3.39247       3.03898       1.02988     -0.610401      0.535311     -0.193836      0.295951      0.119629    -0.0859468     0.0260501   -0.00722066   -0.00194916   -0.00114506   0.000535757   9.63355e-06       0.00000       0.00000       0.00000       0.00000       0.00000       0.00000       0.00000       0.00000       0.00000       0.00000       0.00000       0.00000       0.00000       0.00000       0.00000       0.00000       5.41538       6.72434       6.70561       6.67708       5.23962       4.74658       3.59164       2.52198       1.68168       1.10026      0.627461      0.343700      0.173853     0.0824417     0.0366173     0.0143885    0.00459256    0.00129294   0.000292810   5.38401e-05       0.00000       0.00000       0.00000       0.00000       0.00000       0.00000       0.00000       0.00000       0.00000       0.00000       0.00000       0.00000       0.00000       0.00000       0.00000       0.00000
  10  20 3410.0481    3.3487  2.1449 11.4170 -0.0064      0.729637  0.0621   0.0585   0.1099    0.1694   0.0000      0.335156   440.9302       4.98279       21.1557      -8.96545      -5.11312      -7.51002       14.9622       1.65461      -1.60959      -2.24889     0.0195417     -0.309210      0.302677    -0.0358996    -0.0267812    0.00381504    0.00580769  -0.000888283  -0.000505539   4.67482e-05       0.00000       0.00000       0.00000       0.00000       0.00000       0.00000       0.00000       0.00000       0.00000       0.00000       0.00000       0.00000       0.00000       0.00000       0.00000       0.00000       6.87643       7.90676       7.97131       7.45950       7.09991       5.68656       4.16810       2.81202       2.04967       1.38292      0.805672      0.437760      0.207541     0.0918685     0.0389358     0.0153212    0.00513519    0.00148667   0.000352484   5.26829e-05       0.00000       0.00000       0.00000       0.00000       0.00000       0.00000       0.00000       0.00000       0.00000       0.00000       0.00000       0.00000       0.00000       0.00000       0.00000       0.00000
  10  21 3549.2017    2.7975  2.8813 11.1762 -0.0018      0.814154  0.0744   0.0429   0.1310    0.1204   0.0000      0.243065   438.4219      -14.2767       3.82707       5.66453      -1.69931       4.29808       3.81380       3.99293     -0.156585      0.806225     -0.887324      0.189312      0.143233    -0.0150663     0.0655400     0.0271177    0.00999675  -0.000870144  -0.000356495   3.96508e-05       0.00000       0.00000       0.00000       0.00000       0.00000       0.00000       0.00000       0.00000       0.00000       0.00000       0.00000       0.00000       0.00000       0.00000       0.00000       0.00000       8.15061       9.94218       9.93781       9.05274       8.20640       6.59321       5.14369       3.63868       2.50979       1.47833      0.904495      0.485838      0.238087      0.118021     0.0458357     0.0184230    0.00642599    0.00178050   0.000436376   6.60752e-05       0.00000       0.00000       0.00000       0.00000       0.00000       0.00000       0.00000       0.00000       0.00000       0.00000       0.00000       0.00000       0.00000       0.00000       0.00000       0.00000
  10  22 3688.2660    2.3194  4.3129 10.7028  0.0018      0.203128  0.0939   0.0300   0.1681    0.0936   0.0000      0.144192   432.7744      -7.55255       5.50923      -14.4966      -9.72210      -10.6606      -1.83832       4.49245       2.38325       2.46622     -0.672992     -0.369030      0.130789     -0.133887   -0.00707828    0.00295697    0.00947575   -0.00193944   0.000260912   0.000125584       0.00000       0.00000       0.00000       0.00000       0.00000       0.00000       0.00000       0.00000       0.00000       0.00000       0.00000       0.00000       0.00000       0.00000       0.00000       0.00000       9.90189       12.5229       12.5047       11.4813       10.1284       8.30160       6.27822       4.56284       2.97732       1.87765       1.11675      0.581709      0.307271      0.138726     0.0622197     0.0225937    0.00800154    0.00234392   0.000542075   8.76021e-05       0.00000       0.00000       0.00000       0.00000       0.00000       0.00000       0.00000       0.00000       0.00000       0.00000       0.00000       0.00000       0.00000       0.00000       0.00000       0.00000
  10  23 3828.1890    1.9233  6.0279 10.2129 -0.0008      0.521995  0.1182   0.0218   0.2064    0.0863   0.0000     0.0964021   432.7251      -15.5074      -3.79857      -6.60944     -0.453734       7.00423      -14.5465      0.702847       3.48714      0.694911      -1.48108     -0.981266      0.221163      0.130511     0.0869264    -0.0394794   -0.00747758    0.00195782  -0.000339899  -0.000137762       0.00000       0.00000       0.00000       0.00000       0.00000       0.00000       0.00000       0.00000       0.00000       0.00000       0.00000       0.00000       0.00000       0.00000       0.00000       0.00000       12.2586       14.6126       15.3654       14.1031       12.5223       9.98733       7.70081       5.52849       3.60127       2.38218       1.37867      0.750216      0.382981      0.179439     0.0785087     0.0293211    0.00963421    0.00291437   0.000660676   9.95578e-05       0.00000       0.00000       0.00000       0.00000       0.00000       0.00000       0.00000       0.00000       0.00000       0.00000       0.00000       0.00000       0.00000       0.00000       0.00000       0.00000
  10  24 3967.8418    1.5942  8.1245 10.0305 -0.0011      0.226633  0.1433   0.0166   0.2673    0.0662   0.0000     0.0768128   444.6764       23.4164       38.3886       2.11103      -18.7217       6.42586      -9.53438      -3.53023       5.01618      -1.43388      -4.40493      0.297993      0.432489      0.336343     -0.124458     0.0534596    -0.0126123    0.00118977   0.000454958   7.04053e-05       0.00000       0.00000       0.00000       0.00000       0.00000       0.00000       0.00000       0.00000       0.00000       0.00000       0.00000       0.00000       0.00000       0.00000       0.00000       0.00000       14.4741       18.0632       19.0644       17.4620       15.4471       12.2050       9.31729       6.68348       4.49723       2.83475       1.73015      0.924343      0.466634      0.230181     0.0954320     0.0366920     0.0128312    0.00373862   0.000867742   0.000129723       0.00000       0.00000       0.00000       0.00000       0.00000       0.00000       0.00000       0.00000       0.00000       0.00000       0.00000       0.00000       0.00000       0.00000       0.00000       0.00000
  10  25 4107.7593    1.4056 10.4477  9.9599 -0.0035      0.119088  0.1830   0.0144   0.3376    0.0555   0.0000     0.0674910   457.7487       7.43967       15.4653      -61.9815      -10.3145    -0.0462141       12.4810       6.60925      -8.91581      -11.4252       1.39281       1.81394     -0.430594     -0.258573     0.0577164    -0.0153048   -0.00114041   8.96694e-05  -0.000895799  -2.55883e-05       0.00000       0.00000       0.00000       0.00000       0.00000       0.00000       0.00000       0.00000       0.00000       0.00000       0.00000       0.00000       0.00000       0.00000       0.00000       0.00000       18.0149       22.2178       22.5889       21.1254       18.9127       14.9492       11.8659       8.18222       5.67343       3.58718       2.11362       1.14913      0.586132      0.270631      0.117596     0.0449027     0.0151692    0.00432970    0.00105841   0.000156243       0.00000       0.00000       0.00000       0.00000       0.00000       0.00000       0.00000       0.00000       0.00000       0.00000       0.00000       0.00000       0.00000       0.00000       0.00000       0.00000
  10  26 4247.3988    1.1785 13.2390  9.7815 -0.0015     -0.118044  0.2445   0.0121   0.4426    0.0525   0.0000     0.0682960   458.3063      -20.1302       61.2132       24.2912       57.4071    -0.0168275       1.05974      0.322086      0.125923       3.71491       1.67399      -1.21657      -1.02741      0.108475     -0.144255    -0.0809965    -0.0174627    0.00350312   -0.00162955   0.000212860       0.00000       0.00000       0.00000       0.00000       0.00000       0.00000       0.00000       0.00000       0.00000       0.00000       0.00000       0.00000       0.00000       0.00000       0.00000       0.00000       21.9147       26.8744       27.1359       26.5800       22.6392       18.8847       14.3759       10.4901       7.06312       4.48865       2.68962       1.47577      0.746353      0.362853      0.150489     0.0583150     0.0196061    0.00557396    0.00125659   0.000205880       0.00000       0.00000       0.00000       0.00000       0.00000       0.00000       0.00000       0.00000       0.00000       0.00000       0.00000       0.00000       0.00000       0.00000       0.00000       0.00000
  10  27 4387.9507    0.9986 15.6118  9.7418 -0.0014    -0.0810896  0.3212   0.0106   0.5397    0.0478   0.0000     0.0727886   446.2880      -26.3910       48.3058       17.5447       50.9752      -16.9317      -8.71707       9.66842       5.27931       1.67030      0.589541      -3.30639     -0.178385     0.0586859     0.0761990     -0.123829    -0.0575194    0.00184453  -0.000748268  -6.58472e-05       0.00000       0.00000       0.00000       0.00000       0.00000       0.00000       0.00000       0.00000       0.00000       0.00000       0.00000       0.00000       0.00000       0.00000       0.00000       0.00000       25.7554       33.0351       33.2018       31.4622       27.9311       22.7887       17.5577       12.5459       8.57086       5.56887       3.28582       1.80547      0.911323      0.431718      0.185073     0.0718532     0.0242865    0.00707183    0.00163899   0.000255631       0.00000       0.00000       0.00000       0.00000       0.00000       0.00000       0.00000       0.00000       0.00000       0.00000       0.00000       0.00000       0.00000       0.00000       0.00000       0.00000
  11   9 1915.4885    0.5534  0.3626  9.3912 -0.0117       11.6154  0.0323   0.0220   0.0384    0.0801   0.0000       1.85862   437.5173      -4.59700       8.42789       5.26509       1.29039      -2.06727      -1.78697     -0.456150       1.23062     -0.124963     -0.212680      0.402498     -0.122993     0.0799543    -0.0278964     0.0100244   -0.00273950    0.00492888  -0.000509192  -0.000144246  -5.72569e-05   2.19836e-06       0.00000       0.00000       0.00000       0.00000       0.00000       0.00000       0.00000       0.00000       0.00000       0.00000       0.00000       0.00000       0.00000       0.00000       3.15682       4.71030       4.80242       3.77260       4.89865       2.51194       2.90253       1.83040       1.24224       1.05904      0.402760      0.404913      0.175354     0.0819356     0.0567566     0.0124072    0.00931151    0.00345411   0.000623999   0.000347056   8.40889e-05   8.85351e-06       0.00000       0.00000       0.00000       0.00000       0.00000       0.00000       0.00000       0.00000       0.00000       0.00000       0.00000       0.00000       0.00000       0.00000
  11  10 2058.0459    0.6372  0.5935  9.3424 -0.0083       7.76619  0.0310   0.0197   0.0545    0.1104   0.0000       1.30203   434.6202       5.14190       8.17813      -1.04385      -4.09528      -5.94171       3.34476     -0.483036       1.20381      0.329512     -0.219336     -0.387443     0.0804102     -0.175222     0.0181468   -0.00282294   -0.00502569   -0.00357859   0.000181242  -1.92468e-05  -8.98952e-06   1.66563e-06       0.00000       0.00000       0.00000       0.00000       0.00000       0.00000       0.00000       0.00000       0.00000       0.00000       0.00000       0.00000       0.00000       0.00000       3.21568       4.00562       4.25868       4.25133       3.62764       2.91675       2.52757       1.74789       1.20735      0.778234      0.583525      0.297168      0.169341     0.0897395     0.0429205     0.0216092    0.00807760    0.00270949   0.000950978   0.000231333   5.65951e-05   8.66458e-06       0.00000       0.00000       0.00000       0.00000       0.00000       0.00000       0.00000       0.00000       0.00000       0.00000       0.00000       0.00000       0.00000       0.00000
  11  12 2340.0889    1.2666  0.8558 10.0371  0.0020       4.20120  0.0359   0.0339   0.0688    0.2062   0.0000      0.853085   439.0815      -2.13690       13.6072       2.13704      -3.65866      -1.95359      -1.52807       2.06058      0.938043     -0.343140      0.935136      0.130127      0.176817    -0.0380776    -0.0149343   -0.00853614   -0.00311197  -0.000458706   0.000353267  -0.000770654  -7.01112e-05  -1.39301e-05       0.00000       0.00000       0.00000       0.00000       0.00000       0.00000       0.00000       0.00000       0.00000       0.00000       0.00000       0.00000       0.00000       0.00000       4.04259       4.81848       4.76744       4.46071       3.99155       3.53663       2.80971       2.32754       1.53805       1.00138      0.568913      0.351405      0.187620     0.0992577     0.0489090     0.0200489    0.00798897    0.00299559   0.000920902   0.000282109   5.32636e-05   8.85743e-06       0.00000       0.00000       0.00000       0.00000       0.00000       0.00000       0.00000       0.00000       0.00000       0.00000       0.00000       0.00000       0.00000       0.00000
  11  13 2478.6199    1.7235  0.9518  9.6339 -0.0013       3.98925  0.0386   0.0422   0.0648    0.4949   0.0000      0.793893   434.9017      0.496234       12.9207     -0.671652       9.25118      -1.65484      -2.18840       1.62496    -0.0195974     0.0715642     0.0490666    -0.0418755      0.117291     -0.155333    -0.0115802    0.00586261   -0.00632912    0.00161416   6.39809e-05   1.66099e-05  -7.21540e-06   9.22210e-06       0.00000       0.00000       0.00000       0.00000       0.00000       0.00000       0.00000       0.00000       0.00000       0.00000       0.00000       0.00000       0.00000       0.00000       4.13382       4.70394       5.08061       5.13674       4.25691       3.33754       2.93665       2.16137       1.44167      0.975299      0.602450      0.360841      0.195213      0.105425     0.0534512     0.0235637    0.00933089    0.00315423   0.000904865   0.000250826   5.63883e-05   8.54889e-06       0.00000       0.00000       0.00000       0.00000       0.00000       0.00000       0.00000       0.00000       0.00000       0.00000       0.00000       0.00000       0.00000       0.00000
  11  14 2616.9235    2.2027  0.9999 10.6436  0.0026       1.70177  0.0373   0.0539   0.0707    0.2898   0.0000      0.845976   439.9141       1.09347       16.5133      -2.12360      -3.14079      -5.29363     -0.397041      -2.60440     -0.545276      -1.16117     0.0467874      0.827827    -0.0656600     -0.275134     0.0342640     0.0498424     0.0109277   -0.00234141  -0.000841040  -0.000149069   3.95527e-05  -1.02318e-05       0.00000       0.00000       0.00000       0.00000       0.00000       0.00000       0.00000       0.00000       0.00000       0.00000       0.00000       0.00000       0.00000       0.00000       3.84062       4.69377       4.49221       4.70751       4.08430       3.51629       2.72524       1.97979       1.45360      0.982625      0.593866      0.360348      0.202394      0.100267     0.0467199     0.0196992    0.00835568    0.00297414   0.000914668   0.000244153   5.70597e-05   9.62292e-06       0.00000       0.00000       0.00000       0.00000       0.00000       0.00000       0.00000       0.00000       0.00000       0.00000       0.00000       0.00000       0.00000       0.00000
  11  15 2756.0847    2.8247  0.8168 11.6145 -0.0048      0.768586  0.0335   0.0728   0.0605    0.1947   0.0000      0.728772   444.9258      -3.68264       15.4969      -7.36593      -7.39040      -5.07048       1.65862      0.168283       1.02094     -0.133606     -0.258088     -0.128107      0.111063    -0.0421646    -0.0410535    -0.0188998   -0.00248739   -0.00324339  -0.000332324  -0.000204506  -1.48074e-05   6.77007e-06       0.00000       0.00000       0.00000       0.00000       0.00000       0.00000       0.00000       0.00000       0.00000       0.00000       0.00000       0.00000       0.00000       0.00000       3.63006       4.36096       4.34421       4.47297       3.94409       3.13608       2.68205       1.75747       1.36663      0.859744      0.599443      0.340235      0.180077     0.0951798     0.0452262     0.0203478    0.00773463    0.00284017   0.000896145   0.000210650   5.79975e-05   8.49057e-06       0.00000       0.00000       0.00000       0.00000       0.00000       0.00000       0.00000       0.00000       0.00000       0.00000       0.00000       0.00000       0.00000       0.00000
  11  16 2895.3951    3.5179  0.8293 12.0648 -0.0088       2.04205  0.0356   0.0945   0.0596    0.2069   0.0000      0.722761   436.8772       2.35979       8.90546      -1.12737      -1.79449       4.56189      -1.82407     -0.427643     -0.169610      -1.73118      0.934990      0.126599    -0.0968813     0.0386382    -0.0769185    -0.0592848   -0.00339588  -0.000354964   0.000979934  -0.000291799   0.000127324   1.92036e-06       0.00000       0.00000       0.00000       0.00000       0.00000       0.00000       0.00000       0.00000       0.00000       0.00000       0.00000       0.00000       0.00000       0.00000       3.99087       4.77601       4.82375       5.01077       4.26296       3.24176       2.73472       2.05509       1.44180      0.927956      0.557921      0.323082      0.201354      0.104193     0.0493060     0.0214072    0.00848663    0.00273180   0.000891864   0.000239786   5.81051e-05   8.85800e-06       0.00000       0.00000       0.00000       0.00000       0.00000       0.00000       0.00000       0.00000       0.00000       0.00000       0.00000       0.00000       0.00000       0.00000
  11  17 3034.5212    4.2661  0.7432 12.3267  0.0005      0.843778  0.0331   0.1160   0.0515    0.1965   0.0000      0.701409   435.5467      -2.33584       7.07660     -0.266854       1.75594      -1.51467      0.750676      -3.54745     -0.238621      0.879883     -0.180687    -0.0445069     -0.205155     0.0683850    -0.0280760     0.0200759    0.00562772   -0.00202883   0.000572459  -0.000139949   5.88141e-05  -5.38738e-06       0.00000       0.00000       0.00000       0.00000       0.00000       0.00000       0.00000       0.00000       0.00000       0.00000       0.00000       0.00000       0.00000       0.00000       3.79754       4.40557       4.47501       4.19532       4.24586       3.34139       2.58503       1.76476       1.24210      0.991288      0.599250      0.366519      0.190680     0.0899638     0.0452226     0.0169879    0.00778827    0.00270619   0.000781456   0.000246825   5.56154e-05   7.18392e-06       0.00000       0.00000       0.00000       0.00000       0.00000       0.00000       0.00000       0.00000       0.00000       0.00000       0.00000       0.00000       0.00000       0.00000
  11  18 3173.4762    4.0489  1.1262 12.0469 -0.0005       2.00182  0.0424   0.0923   0.0735    0.2734   0.0000      0.703931   441.6959       3.28935       9.23331      0.951509      -4.56174      -1.09214      -3.04072       2.52129       1.12182      0.877127      0.582443     -0.398193     -0.208105      0.119475     0.0343751     0.0292666   -0.00170117  -0.000615772   0.000651256   0.000538680   4.47867e-05  -1.51564e-05       0.00000       0.00000       0.00000       0.00000       0.00000       0.00000       0.00000       0.00000       0.00000       0.00000       0.00000       0.00000       0.00000       0.00000       4.22822       5.25253       5.44089       5.13315       4.51376       3.94346       2.93409       2.21997       1.52694       1.04857      0.668766      0.350822      0.228549      0.102883     0.0486711     0.0217559    0.00985864    0.00306028    0.00112839   0.000298660   6.15751e-05   1.00723e-05       0.00000       0.00000       0.00000       0.00000       0.00000       0.00000       0.00000       0.00000       0.00000       0.00000       0.00000       0.00000       0.00000       0.00000
  11  19 3312.2969    3.6942  1.5577 11.6481 -0.0012      0.946995  0.0508   0.0715   0.0843    0.2161   0.0000      0.491995   434.2776      -16.4190       4.66988       5.84514      -2.53621       6.26862      -1.45758      -1.57829      0.842972     -0.232850     -0.440494     -0.176573    -0.0342986    -0.0896782    -0.0306322    -0.0189805     0.0105375   -0.00211170  -0.000265081   8.15644e-05  -5.56849e-05  -1.49248e-05       0.00000       0.00000       0.00000       0.00000       0.00000       0.00000       0.00000       0.00000       0.00000       0.00000       0.00000       0.00000       0.00000       0.00000       5.19028       6.23736       6.77689       6.00289       5.47041       4.75387       3.52113       2.70971       1.85914       1.25633      0.794690      0.425623      0.261778      0.129918     0.0547419     0.0281367     0.0110527    0.00382679    0.00133198   0.000358051   7.13775e-05   1.07246e-05       0.00000       0.00000       0.00000       0.00000       0.00000       0.00000       0.00000       0.00000       0.00000       0.00000       0.00000       0.00000       0.00000       0.00000
  11  20 3451.6389    3.1704  2.3174 11.4703 -0.0016      0.886861  0.0618   0.0514   0.1072    0.1225   0.0000      0.280439   446.9981       12.2671       15.1248       4.08532      -2.31380      -6.71680       1.90577     0.0176336       3.86922      -1.51662      -2.11835      0.885620    -0.0872075     -0.199296      0.162832     0.0184680  -0.000759525    0.00203405   0.000542760  -0.000109968   0.000162312   6.34306e-06       0.00000       0.00000       0.00000       0.00000       0.00000       0.00000       0.00000       0.00000       0.00000       0.00000       0.00000       0.00000       0.00000       0.00000       6.33124       7.77203       7.81860       7.47217       6.73028       5.44668       4.49842       3.27280       2.28953       1.48773      0.951211      0.533165      0.297180      0.154029     0.0708616     0.0328800     0.0126003    0.00443035    0.00144695   0.000392822   9.25598e-05   1.35716e-05       0.00000       0.00000       0.00000       0.00000       0.00000       0.00000       0.00000       0.00000       0.00000       0.00000       0.00000       0.00000       0.00000       0.00000
  11  21 3591.2306    2.6614  3.2817 10.9487 -0.0010      0.688202  0.0761   0.0368   0.1321    0.1018   0.0000      0.182936   440.2839      -3.20970       8.50900       10.2919      -4.51281      -3.09978      0.865017       1.53329      0.620565      0.331251     -0.541978      0.995163      0.102087     -0.105969    -0.0501546     0.0487904   -0.00870390   0.000295858   2.16435e-05  -0.000265025   3.52774e-05  -3.40382e-07       0.00000       0.00000       0.00000       0.00000       0.00000       0.00000       0.00000       0.00000       0.00000       0.00000       0.00000       0.00000       0.00000       0.00000       7.03674       9.09708       8.97147       9.06276       7.78161       6.77006       5.13837       3.93303       2.64271       1.86957       1.16587      0.698813      0.362621      0.203266     0.0843824     0.0447516     0.0155928    0.00618877    0.00188546   0.000547499   0.000114995   1.97981e-05       0.00000       0.00000       0.00000       0.00000       0.00000       0.00000       0.00000       0.00000       0.00000       0.00000       0.00000       0.00000       0.00000       0.00000
  11  22 3731.0407    2.1675  4.8218 10.6026  0.0001      0.577451  0.0962   0.0256   0.1710    0.0772   0.0000      0.118762   443.9692      -14.7176      -2.32079      -4.84313      0.297194       10.6143      -17.4494       6.28101       7.20099       1.54466     -0.592545      0.965315     -0.840549     0.0399223     0.0246943     0.0554845     0.0155682   -0.00296105  -0.000751370  -0.000682065   1.24150e-05  -2.76396e-05       0.00000       0.00000       0.00000       0.00000       0.00000       0.00000       0.00000       0.00000       0.00000       0.00000       0.00000       0.00000       0.00000       0.00000       9.03724       11.4591       11.5968       11.2556       9.94961       8.20733       6.57872       4.88837       3.43358       2.25512       1.42294      0.826915      0.465208      0.237462      0.115044     0.0503780     0.0204753    0.00725248    0.00237135   0.000648959   0.000146617   2.26763e-05       0.00000       0.00000       0.00000       0.00000       0.00000       0.00000       0.00000       0.00000       0.00000       0.00000       0.00000       0.00000       0.00000       0.00000
  11  23 3871.0261    1.8492  6.6178 10.3340 -0.0021      0.496666  0.1192   0.0202   0.2171    0.0664   0.0000     0.0883720   437.7783      -18.8517      -14.0472      -4.75959       9.84476       22.1988       23.7977      -14.6524      -11.3323    -0.0225279      -3.67662     -0.381344      0.495651     -0.140647   -0.00674001     0.0454737     0.0128713   -0.00829892   -0.00108630   0.000513624   0.000167475   5.73981e-05       0.00000       0.00000       0.00000       0.00000       0.00000       0.00000       0.00000       0.00000       0.00000       0.00000       0.00000       0.00000       0.00000       0.00000       11.5024       14.3831       14.6947       13.9818       12.7284       10.3658       8.17713       5.73743       4.14745       2.80422       1.79335       1.06667      0.560633      0.292816      0.135327     0.0617445     0.0240429    0.00908161    0.00281633   0.000777031   0.000179216   2.59968e-05       0.00000       0.00000       0.00000       0.00000       0.00000       0.00000       0.00000       0.00000       0.00000       0.00000       0.00000       0.00000       0.00000       0.00000
  11  24 4011.0576    1.5672  8.9511  9.9180 -0.0003      0.220308  0.1466   0.0152   0.2682    0.0635   0.0000     0.0678176   465.3910      -12.7983       16.8002       17.0339       7.47271      -23.7114      -7.07817       9.68319       9.03004       5.29077       2.85630       1.39637     -0.468971    -0.0497886      0.158523    0.00310187    -0.0138475     0.0208294    0.00194224   2.31543e-05   0.000176690  -3.88776e-05       0.00000       0.00000       0.00000       0.00000       0.00000       0.00000       0.00000       0.00000       0.00000       0.00000       0.00000       0.00000       0.00000       0.00000       13.3983       16.4501       16.8375       16.3155       14.5249       12.2546       9.51984       7.23162       5.06266       3.39360       2.14715       1.27261      0.699279      0.363964      0.173322     0.0767768     0.0304100     0.0110593    0.00352221   0.000961917   0.000205130   3.16881e-05       0.00000       0.00000       0.00000       0.00000       0.00000       0.00000       0.00000       0.00000       0.00000       0.00000       0.00000       0.00000       0.00000       0.00000
  11  25 4151.0924    1.3021 10.5222  9.9551 -0.0001      0.135234  0.1824   0.0133   0.3332    0.0513   0.0000     0.0691155   447.2638      -11.6704       4.86075      0.998923      -12.0327      -7.49710       19.5043      -11.6195       2.86756       7.26893      -2.93308      0.431890       1.18195     -0.201911     -0.221197    0.00529651    -0.0444470    -0.0168601   -0.00216219    0.00291931   0.000147703   1.85741e-06       0.00000       0.00000       0.00000       0.00000       0.00000       0.00000       0.00000       0.00000       0.00000       0.00000       0.00000       0.00000       0.00000       0.00000       16.2793       20.2905       20.7523       19.5924       18.3018       14.8195       11.7334       8.70958       6.10463       4.11721       2.64124       1.51757      0.849039      0.426799      0.204541     0.0900452     0.0363954     0.0127874    0.00427493    0.00118764   0.000264391   3.74336e-05       0.00000       0.00000       0.00000       0.00000       0.00000       0.00000       0.00000       0.00000       0.00000       0.00000       0.00000       0.00000       0.00000       0.00000
  11  26 4291.8249    1.1110 13.9110  9.8117 -0.0027   -0.00171721  0.2597   0.0112   0.4337    0.0476   0.0000     0.0701315   432.8546       30.2844      -40.8324      -38.9347       13.5339       27.3114      -10.6284      -14.6284       28.3780       2.98432       2.12924     -0.260015     -0.113935     -0.202681      0.164508      0.231790    -0.0884878    -0.0246755    0.00219186    0.00471461  -0.000656674  -7.35801e-06       0.00000       0.00000       0.00000       0.00000       0.00000       0.00000       0.00000       0.00000       0.00000       0.00000       0.00000       0.00000       0.00000       0.00000       20.3164       25.0565       26.2469       24.9170       22.8023       18.8672       14.8910       10.9738       7.85356       5.36264       3.33990       2.00443       1.11145      0.566382      0.272842      0.119030     0.0489943     0.0177668    0.00563631    0.00155577   0.000336517   4.81187e-05       0.00000       0.00000       0.00000       0.00000       0.00000       0.00000       0.00000       0.00000       0.00000       0.00000       0.00000       0.00000       0.00000       0.00000
  12  10 2093.7077    0.6650  0.5715  9.5767 -0.0008       7.52942  0.0308   0.0207   0.0494    0.0985   0.0000       1.27771   437.5504       4.65386       12.3277      -2.19304      -1.78018      -1.76557     -0.707773      -1.11301     -0.606658      -1.46823     -0.789927     -0.490990      0.186696      0.131518    -0.0332623    -0.0578253     0.0231453     0.0101160  -0.000859798  -2.61847e-05  -7.57157e-06   5.48278e-07   4.04701e-06  -2.63119e-07       0.00000       0.00000       0.00000       0.00000       0.00000       0.00000       0.00000       0.00000       0.00000       0.00000       0.00000       0.00000       3.17348       4.10556       4.03147       4.22076       3.68040       3.13770       2.32814       1.95631       1.48068      0.985039      0.587663      0.375929      0.232931      0.130920     0.0705605     0.0353134     0.0140194    0.00594408    0.00223088   0.000787279   0.000244226   6.29085e-05   1.31511e-05   2.23837e-06       0.00000       0.00000       0.00000       0.00000       0.00000       0.00000       0.00000       0.00000       0.00000       0.00000       0.00000       0.00000
  12  11 2235.9156    1.0383  0.6795  9.5418 -0.0008       4.73979  0.0308   0.0279   0.0489    0.1563   0.0000      0.845975   436.4908      -4.20892       10.5181      0.364380      -2.61632      0.187316      -4.25833       2.99849     -0.981462      0.800908      -1.27714     -0.235857      0.120840    -0.0299805    -0.0110093    -0.0111141    0.00491972   -0.00186978   -0.00380123    0.00135388  -5.45827e-05   1.11497e-05  -1.23597e-05   9.53851e-07       0.00000       0.00000       0.00000       0.00000       0.00000       0.00000       0.00000       0.00000       0.00000       0.00000       0.00000       0.00000       3.24743       4.10171       3.97314       3.83528       3.59461       3.25831       2.52665       1.91451       1.30799      0.994843      0.675581      0.406457      0.245726      0.121019     0.0635499     0.0286454     0.0135473    0.00556645    0.00231126   0.000725842   0.000236090   6.41340e-05   1.25360e-05   1.99693e-06       0.00000       0.00000       0.00000       0.00000       0.00000       0.00000       0.00000       0.00000       0.00000       0.00000       0.00000       0.00000
  12  13 2515.5499    1.8005  1.0270 10.4276 -0.0038       3.79644  0.0526   0.0423   0.0690    0.2886   0.0000      0.826058   437.3604      0.895372       20.2633      0.484693      -3.76669      -3.28717      0.828424       2.03545      -1.99696      -1.49447     -0.237096      0.239181      0.141846    -0.0987712     0.0560194    -0.0457877    0.00583242    0.00896718   0.000192334  -0.000854686  -7.71923e-05  -4.29026e-05  -1.48513e-05  -3.86927e-06       0.00000       0.00000       0.00000       0.00000       0.00000       0.00000       0.00000       0.00000       0.00000       0.00000       0.00000       0.00000       4.01694       6.63621       5.03037       6.65742       4.66938       5.02173       3.34818       3.00333       1.79601       1.46319      0.845782      0.619719      0.277151      0.193724     0.0716300     0.0496413     0.0157837    0.00950280    0.00236382    0.00127181   0.000293020   0.000108669   1.87432e-05   4.61860e-06       0.00000       0.00000       0.00000       0.00000       0.00000       0.00000       0.00000       0.00000       0.00000       0.00000       0.00000       0.00000
  12  14 2654.5940    2.4625  0.8194 11.2951 -0.0025       2.18331  0.0330   0.0636   0.0575    0.2276   0.0000      0.725301   444.1749       2.34842       6.75935      -1.99376      -7.29040      0.192791      -4.50309      0.684011       2.31147      0.453378      0.220024     -0.428671     -0.206180    -0.0552893     0.0929316    -0.0157820     0.0190722    0.00444536   0.000566661   -0.00137191   0.000133062   3.24458e-05   1.83381e-06  -3.19928e-06       0.00000       0.00000       0.00000       0.00000       0.00000       0.00000       0.00000       0.00000       0.00000       0.00000       0.00000       0.00000       3.40371       4.23830       4.17655       4.18905       3.54780       3.25631       2.66529       2.30905       1.51623       1.03496      0.689294      0.413641      0.238334      0.123258     0.0690627     0.0332868     0.0161703    0.00619898    0.00242004   0.000780544   0.000258151   6.62319e-05   1.27495e-05   2.21571e-06       0.00000       0.00000       0.00000       0.00000       0.00000       0.00000       0.00000       0.00000       0.00000       0.00000       0.00000       0.00000
  12  15 2794.4969    3.0513  0.9050 11.3363 -0.0080       2.15588  0.0339   0.0736   0.0584    0.2741   0.0000      0.695922   438.0248       2.55240       13.8774     -0.467167      -1.22489       1.07707      -1.90837      -1.11650     -0.456264    -0.0786611     -0.144556     -0.115064     -0.132895      0.371268    0.00215008    -0.0389159     0.0106944   -0.00524534   -0.00411541   0.000952814   7.49841e-05  -0.000116243  -1.42534e-06   1.39858e-06       0.00000       0.00000       0.00000       0.00000       0.00000       0.00000       0.00000       0.00000       0.00000       0.00000       0.00000       0.00000       3.29070       4.05780       4.03109       3.98415       3.46869       3.14390       2.47433       2.02506       1.40219      0.998555      0.624641      0.395453      0.222786      0.128875     0.0633071     0.0321405     0.0138224    0.00598847    0.00221760   0.000779509   0.000227761   6.35416e-05   1.18342e-05   2.03276e-06       0.00000       0.00000       0.00000       0.00000       0.00000       0.00000       0.00000       0.00000       0.00000       0.00000       0.00000       0.00000
  12  16 2934.3934    3.9006  0.7075 11.8801 -0.0033       2.80029  0.0269   0.1059   0.0531    0.2168   0.0000      0.685906   443.1770       2.82509       9.58548      -2.99495      0.296655      -2.64370      -1.24207       1.15286     -0.190297       1.26532      0.640781      0.275312      0.228008     0.0954660     0.0171936    -0.0203019   -0.00600271    0.00241962  -0.000180846  -0.000664527  -3.29894e-05   5.69123e-05  -1.05093e-05  -6.69330e-07       0.00000       0.00000       0.00000       0.00000       0.00000       0.00000       0.00000       0.00000       0.00000       0.00000       0.00000       0.00000       3.09209       3.37592       3.67889       3.85600       3.14346       2.55718       2.31962       1.82875       1.19608      0.805880      0.590251      0.367678      0.195306      0.101584     0.0570148     0.0316672     0.0142200    0.00586084    0.00194994   0.000629309   0.000180973   4.60059e-05   9.68021e-06   1.46689e-06       0.00000       0.00000       0.00000       0.00000       0.00000       0.00000       0.00000       0.00000       0.00000       0.00000       0.00000       0.00000
  12  17 3073.7826    4.1351  0.9199 12.1966 -0.0021       1.00036  0.0347   0.0983   0.0625    0.2194   0.0000      0.716526   440.2901      -6.68902       11.2860       3.27452      0.711691       1.77494      -2.62589    -0.0701866    0.00669199      0.569146      0.352260     -0.544484     -0.300071    -0.0169627     0.0235733    -0.0144612     0.0101644   5.08556e-05   0.000549134   9.64965e-05   0.000128802   3.64256e-05  -5.91857e-06   1.19931e-06       0.00000       0.00000       0.00000       0.00000       0.00000       0.00000       0.00000       0.00000       0.00000       0.00000       0.00000       0.00000       3.79943       4.33085       4.17179       4.40970       4.12866       3.54345       2.74781       1.90737       1.41721      0.993013      0.759478      0.482183      0.271276      0.136582     0.0704311     0.0339928     0.0151369    0.00597914    0.00221749   0.000729071   0.000231364   5.25204e-05   1.24813e-05   1.86979e-06       0.00000       0.00000       0.00000       0.00000       0.00000       0.00000       0.00000       0.00000       0.00000       0.00000       0.00000       0.00000
  12  18 3213.2083    4.0243  1.2059 11.7632 -0.0031       1.54263  0.0438   0.0839   0.0695    0.2864   0.0000      0.771221   442.2434      -4.18614       18.5369       6.85799      -6.11035      -3.21483     -0.322260     -0.547251      -1.37648     -0.330708     -0.701074      0.756593     -0.196486    -0.0474669    -0.0311813    0.00843042     0.0124335   -0.00909109   0.000675212  -0.000918481  -0.000203002  -3.23324e-05   1.57006e-05   2.12830e-06       0.00000       0.00000       0.00000       0.00000       0.00000       0.00000       0.00000       0.00000       0.00000       0.00000       0.00000       0.00000       4.22212       5.02341       5.25393       4.55906       4.13832       4.07837       3.24152       2.57539       1.94917       1.24326      0.831384      0.497952      0.283704      0.149451     0.0806786     0.0363294     0.0178168    0.00674530    0.00287054    0.00101551   0.000319903   7.21681e-05   1.49753e-05   2.19852e-06       0.00000       0.00000       0.00000       0.00000       0.00000       0.00000       0.00000       0.00000       0.00000       0.00000       0.00000       0.00000
  12  19 3352.5291    3.5609  1.7696 11.5251  0.0000     -0.417161  0.0515   0.0606   0.0866    0.1683   0.0000      0.432058   435.5037      -4.01203       14.7920      -5.32332      -7.93195     -0.172651       2.20424     -0.168985     0.0743411     -0.779486    -0.0324558     -0.446002      0.114867      0.261892    -0.0260550   -0.00456936    -0.0173849   -0.00819568    0.00143727   0.000715900  -3.02200e-05  -3.71289e-06  -1.52027e-05   2.93164e-07       0.00000       0.00000       0.00000       0.00000       0.00000       0.00000       0.00000       0.00000       0.00000       0.00000       0.00000       0.00000       4.43735       5.67337       5.85249       5.45785       5.13609       4.31206       3.65200       2.73993       2.02233       1.40180      0.927330      0.549178      0.335873      0.185615     0.0927308     0.0477823     0.0200208    0.00935328    0.00338633    0.00116577   0.000366295   9.46380e-05   2.09167e-05   2.87233e-06       0.00000       0.00000       0.00000       0.00000       0.00000       0.00000       0.00000       0.00000       0.00000       0.00000       0.00000       0.00000
  12  20 3492.3954    3.0183  2.4565 11.0904 -0.0002      0.303414  0.0591   0.0442   0.1071    0.1196   0.0000      0.205485   434.7923      -2.68685       23.3808     -0.463160       3.44553      -2.43698       3.58695       3.49256       1.17825      -1.02809     -0.768227      0.529875     -0.152093      0.216846     -0.132763    -0.0613260    -0.0148282    0.00804036    0.00486154   -0.00197606  -0.000160343  -9.66281e-05   3.38527e-05  -4.37684e-07       0.00000       0.00000       0.00000       0.00000       0.00000       0.00000       0.00000       0.00000       0.00000       0.00000       0.00000       0.00000       5.47924       6.47154       6.95316       6.96340       6.05776       5.13589       4.31486       3.31135       2.33363       1.58285       1.12119      0.686881      0.400599      0.205364      0.114892     0.0581753     0.0264902     0.0108398    0.00413370    0.00134197   0.000421619   0.000103690   2.23203e-05   3.26663e-06       0.00000       0.00000       0.00000       0.00000       0.00000       0.00000       0.00000       0.00000       0.00000       0.00000       0.00000       0.00000
  12  21 3632.5830    2.4970  3.9969 10.8029 -0.0036      0.605883  0.0804   0.0296   0.1414    0.0765   0.0000      0.131126   436.9468      -2.93091       5.01736     -0.992401    -0.0632110      -1.87918      -2.01724       3.19766       3.39245      0.213069      -1.22550     -0.723752      0.443868      0.360511     -0.159352     0.0969458     0.0709654    -0.0263172  -0.000674534  -0.000809476    0.00121887   0.000114627   3.04767e-05   4.59107e-06       0.00000       0.00000       0.00000       0.00000       0.00000       0.00000       0.00000       0.00000       0.00000       0.00000       0.00000       0.00000       7.16098       8.83390       9.36827       8.87350       8.17771       7.00687       5.43349       4.20055       3.08055       2.12093       1.39663      0.868595      0.516526      0.285623      0.149024     0.0713001     0.0322080     0.0133308    0.00516778    0.00179529   0.000558901   0.000142731   2.92621e-05   4.22358e-06       0.00000       0.00000       0.00000       0.00000       0.00000       0.00000       0.00000       0.00000       0.00000       0.00000       0.00000       0.00000
  12  22 3772.7282    2.0763  5.6809 10.2887 -0.0002      0.487088  0.1010   0.0217   0.1784    0.0721   0.0000     0.0951250   434.5481       8.68940       17.5912      -6.03543       8.74476       16.2885      -6.73359      -1.36736      -3.35619      0.968335      -1.04633      0.434472       1.17900      0.544632    -0.0862195    -0.0428906    -0.0446130   -0.00599706    0.00269782   -0.00279621   0.000295163  -1.86802e-05  -5.50151e-05  -8.91237e-07       0.00000       0.00000       0.00000       0.00000       0.00000       0.00000       0.00000       0.00000       0.00000       0.00000       0.00000       0.00000       8.61450       10.8244       11.1754       10.8964       9.79498       8.37309       6.89779       5.26646       3.86907       2.58031       1.78379       1.07416      0.632357      0.346965      0.178003     0.0912154     0.0397946     0.0174782    0.00633033    0.00222211   0.000697956   0.000174231   3.81613e-05   5.49339e-06       0.00000       0.00000       0.00000       0.00000       0.00000       0.00000       0.00000       0.00000       0.00000       0.00000       0.00000       0.00000
  12  23 3913.0820    1.7267  6.7990 10.3327  0.0014      0.343867  0.1205   0.0185   0.2173    0.0607   0.0000     0.0875457   446.1013       13.1886       22.2348       23.5148       5.38439      -20.9063       2.45354       3.07078      0.750644      0.494271      -1.21517       1.67504     -0.123800     -0.100777     -0.376900  -0.000697657    0.00574333    -0.0436983  -0.000403724   -0.00473308   -0.00190987  -3.81579e-05   1.72867e-05   5.08108e-06       0.00000       0.00000       0.00000       0.00000       0.00000       0.00000       0.00000       0.00000       0.00000       0.00000       0.00000       0.00000       10.4546       13.0064       13.4368       12.8853       12.0665       10.1623       8.17700       6.37152       4.52099       3.25460       2.06490       1.31220      0.765281      0.414909      0.217647      0.102954     0.0470292     0.0192758    0.00760234    0.00259309   0.000793898   0.000221161   4.48917e-05   6.36835e-06       0.00000       0.00000       0.00000       0.00000       0.00000       0.00000       0.00000       0.00000       0.00000       0.00000       0.00000       0.00000
  12  24 4053.6821    1.4700  9.5298  9.9476 -0.0012      0.228258  0.1536   0.0140   0.2816    0.0560   0.0000     0.0661841   452.0062       19.3143       26.7714       5.13713       14.2873       20.8168       12.8950       3.55350       1.07904      -2.78585       2.00019      0.827140       1.37682     -0.380562      0.227170      0.143668    0.00981665     0.0317483    0.00329286   -0.00967128   7.13845e-05   0.000364123   6.25566e-05  -3.74652e-07       0.00000       0.00000       0.00000       0.00000       0.00000       0.00000       0.00000       0.00000       0.00000       0.00000       0.00000       0.00000       12.7514       15.8256       16.7851       15.9134       14.5612       12.6494       10.1849       7.73397       5.74650       3.94628       2.63021       1.61042      0.961831      0.528726      0.274116      0.132713     0.0602216     0.0255574    0.00988633    0.00342154    0.00106091   0.000267672   5.61326e-05   7.84827e-06       0.00000       0.00000       0.00000       0.00000       0.00000       0.00000       0.00000       0.00000       0.00000       0.00000       0.00000       0.00000
  12  25 4194.4043    1.2408 12.4416  9.8305  0.0002      0.113799  0.2065   0.0119   0.3769    0.0493   0.0000     0.0655522   419.9573      -9.90205       53.7737      -15.9505      -7.54621      -12.0097      -6.72895      -2.27548       6.77311      -3.41232     0.0796959      0.230771      0.544329     -0.409181     -0.364630     -0.145973     0.0403703   -0.00257632  -0.000842506  -0.000281074   9.95829e-05   0.000485510  -0.000103339  -1.72325e-05       0.00000       0.00000       0.00000       0.00000       0.00000       0.00000       0.00000       0.00000       0.00000       0.00000       0.00000       0.00000       15.6853       20.0768       20.6791       20.3571       18.4956       15.7094       12.8493       9.81844       7.33494       4.99401       3.33406       2.06171       1.22918      0.679706      0.359101      0.173754     0.0795444     0.0330459     0.0127843    0.00441467    0.00136530   0.000347790   7.48704e-05   1.06532e-05       0.00000       0.00000       0.00000       0.00000       0.00000       0.00000       0.00000       0.00000       0.00000       0.00000       0.00000       0.00000
  13   8 1838.6862    0.3943  0.3880  9.3887 -0.0093       12.9639  0.0273   0.0170   0.0436    0.0633   0.0000       2.35887   437.3904       2.16786       17.2857       1.58795     -0.227044      -1.00399      0.510472      -1.92868      -1.38758     -0.341055      0.533458      0.177546     0.0450506     -0.203183    -0.0382095     0.0196702   -0.00392444  -0.000622683    0.00348312    0.00102250  -0.000379440  -0.000193324  -2.43362e-06   1.89564e-06  -3.04983e-06  -2.09335e-07       0.00000       0.00000       0.00000       0.00000       0.00000       0.00000       0.00000       0.00000       0.00000       0.00000       2.92401       2.90326       3.68863       3.95346       2.71688       2.70323       2.65859       1.91518       1.30171       1.08140      0.776399      0.404180      0.257767      0.183617     0.0989854     0.0431033     0.0201997     0.0116425    0.00592976    0.00241482   0.000765629   0.000209040   5.50421e-05   1.18901e-05   2.61536e-06   3.83158e-07       0.00000       0.00000       0.00000       0.00000       0.00000       0.00000       0.00000       0.00000       0.00000       0.00000
  13  10 2128.5734    0.7953  0.6079  9.4567 -0.0068       6.08247  0.0269   0.0232   0.0494    0.1161   0.0000      0.989285   437.1919       3.79170       7.10350      -2.71223       3.12346      -1.95873       2.11412     -0.974008       1.00207      0.344465     0.0432811      0.332833     -0.147261      0.304416     0.0524791     0.0633201    -0.0122895   -0.00825043    0.00136157   0.000559749   0.000798613  -1.82103e-05   1.71915e-05  -1.16952e-05   7.53417e-07   8.34005e-07       0.00000       0.00000       0.00000       0.00000       0.00000       0.00000       0.00000       0.00000       0.00000       0.00000       2.61141       3.37019       3.48329       3.34684       3.01845       2.70546       2.25683       1.77810       1.41538      0.903041      0.675950      0.391102      0.244397      0.145177     0.0820369     0.0432616     0.0195545     0.0106205    0.00401676    0.00172688   0.000591211   0.000207876   6.51481e-05   1.41394e-05   3.13973e-06   4.54980e-07       0.00000       0.00000       0.00000       0.00000       0.00000       0.00000       0.00000       0.00000       0.00000       0.00000
  13  11 2271.2313    1.0966  0.8304  9.6587 -0.0034       4.88889  0.0322   0.0264   0.0570    0.1696   0.0000      0.788190   443.8330       1.09259       5.81627      -1.19832       4.12118      -2.46621      -2.54323      0.224022     0.0137424      -1.33604      0.388058     -0.189301    -0.0587103      0.145480     0.0801262    -0.0715718     0.0339246  -0.000227083   -0.00425465    0.00212370   -0.00144220  -5.24468e-05   8.88603e-05  -6.35949e-06   2.19095e-07  -2.77211e-07       0.00000       0.00000       0.00000       0.00000       0.00000       0.00000       0.00000       0.00000       0.00000       0.00000       2.93396       3.93773       4.14600       4.01434       3.63780       3.11501       2.43226       2.01302       1.39723      0.988910      0.726370      0.421494      0.282165      0.158229     0.0914682     0.0462422     0.0240676     0.0106791    0.00499582    0.00188275   0.000689634   0.000216210   7.47895e-05   1.71350e-05   3.40966e-06   5.12160e-07       0.00000       0.00000       0.00000       0.00000       0.00000       0.00000       0.00000       0.00000       0.00000       0.00000
  13  12 2411.8998    1.4978  0.8680 10.3801 -0.0028       3.94206  0.0330   0.0346   0.0578    0.1593   0.0000      0.748229   432.9489       1.40462       10.0334      -2.93495      -5.38655       1.18254     -0.420727      0.813212      0.776645      0.121160       1.38591     -0.196498     -0.173117   -0.00158867    -0.0175937    -0.0390565     0.0147230  -4.76198e-05    0.00573603    0.00146719  -5.78370e-05   2.63539e-05   5.67095e-05   1.55555e-05   1.90074e-06  -6.84596e-07       0.00000       0.00000       0.00000       0.00000       0.00000       0.00000       0.00000       0.00000       0.00000       0.00000       3.13522       4.05152       3.98319       4.08333       3.78730       3.21489       2.58647       1.96425       1.58148       1.01677      0.764852      0.478617      0.297580      0.173262      0.100705     0.0497987     0.0247741     0.0117377    0.00481884    0.00179794   0.000681015   0.000228222   6.93188e-05   1.53598e-05   3.64815e-06   5.24570e-07       0.00000       0.00000       0.00000       0.00000       0.00000       0.00000       0.00000       0.00000       0.00000       0.00000
  13  13 2551.8139    1.9883  0.9733 10.5670 -0.0042       3.16784  0.0376   0.0464   0.0624    0.2595   0.0000      0.797314   439.8009      -1.13634       12.0365       9.09310      -5.63846      -2.03572       5.35708     -0.350484       2.13302      0.459166      0.118518    -0.0458984     -0.372214      0.366380      0.181366     0.0106336   -0.00348110     0.0218841  -0.000342521   -0.00447627  -0.000751389   0.000481270  -9.08030e-06  -7.35260e-06  -2.91401e-06   3.06139e-07       0.00000       0.00000       0.00000       0.00000       0.00000       0.00000       0.00000       0.00000       0.00000       0.00000       3.06726       4.27771       4.12004       4.49784       3.73157       3.54688       2.54185       2.36482       1.64604       1.19534      0.763967      0.576614      0.299683      0.205180      0.100549     0.0605771     0.0274068     0.0145468    0.00528735    0.00232950   0.000728986   0.000314370   7.84875e-05   2.23335e-05   3.69535e-06   7.06493e-07       0.00000       0.00000       0.00000       0.00000       0.00000       0.00000       0.00000       0.00000       0.00000       0.00000
  13  14 2691.6378    2.5339  0.9257 10.1346 -0.0042      0.687688  0.0360   0.0576   0.0573    0.6790   0.0000      0.647472   434.1077     -0.655188       16.4016     0.0858474      0.545581     -0.806966       5.09075     -0.935364     -0.397299      0.289256      0.997066      0.233141     -0.218116      0.184026     0.0223138     0.0710527    -0.0721220    0.00375569  -0.000480860   3.39720e-06   -0.00166321  -7.44038e-05   2.15592e-05  -2.51212e-05  -5.03524e-06  -5.23831e-07       0.00000       0.00000       0.00000       0.00000       0.00000       0.00000       0.00000       0.00000       0.00000       0.00000       3.16659       4.10759       3.88733       4.16014       3.39313       3.27881       2.72462       2.25779       1.69245       1.20223      0.821367      0.483110      0.305580      0.176598      0.105207     0.0495485     0.0272355     0.0113708    0.00546370    0.00194145   0.000786179   0.000232622   7.43119e-05   1.70184e-05   3.47022e-06   6.11852e-07       0.00000       0.00000       0.00000       0.00000       0.00000       0.00000       0.00000       0.00000       0.00000       0.00000
  13  15 2832.1905    3.2191  0.8477 11.3167 -0.0064       1.78557  0.0360   0.0785   0.0553    0.3208   0.0000      0.685257   435.7300       3.22112       15.5104      -1.48799       3.58900       1.29779      -7.91156      -1.05376      0.468830     -0.881423      0.347596      0.115857    -0.0619440    -0.0304070     -0.134437     0.0958291    0.00301996    -0.0240250   -0.00590776  -0.000651218  -0.000352456   0.000270993   2.75798e-05   1.46305e-05  -1.33859e-06   2.78896e-07       0.00000       0.00000       0.00000       0.00000       0.00000       0.00000       0.00000       0.00000       0.00000       0.00000       3.35377       4.22076       3.97945       3.93710       3.10195       3.29350       2.94125       2.41165       1.79685       1.32034      0.873604      0.490772      0.308762      0.172260      0.100362     0.0462562     0.0240112     0.0110778    0.00536862    0.00201894   0.000766781   0.000225939   7.17199e-05   1.59849e-05   3.24919e-06   5.68840e-07       0.00000       0.00000       0.00000       0.00000       0.00000       0.00000       0.00000       0.00000       0.00000       0.00000
  13  16 2972.5990    3.8871  0.8650 11.8915 -0.0052      0.545181  0.0410   0.0915   0.0522    0.2842   0.0000      0.746279   445.9768       2.19237       9.85929       6.21720       4.46276      -2.87927      -5.76068      -1.62447       1.40108       1.56720    -0.0451482      0.416825      0.392761      0.216255    -0.0912774     0.0999301    0.00708280    -0.0167703   0.000256806    0.00223929   0.000904848  -5.03099e-05  -3.99899e-05   8.28937e-06  -1.83056e-06  -2.77634e-07       0.00000       0.00000       0.00000       0.00000       0.00000       0.00000       0.00000       0.00000       0.00000       0.00000       3.18613       4.50551       4.48576       4.10180       4.57655       3.07582       3.41234       2.03306       1.79772       1.34169      0.767644      0.655659      0.286278      0.242254      0.107980     0.0597828     0.0325795     0.0103138    0.00703377    0.00210867   0.000852915   0.000352720   5.88922e-05   2.51934e-05   5.76940e-06   5.95967e-07       0.00000       0.00000       0.00000       0.00000       0.00000       0.00000       0.00000       0.00000       0.00000       0.00000
  13  17 3112.4252    4.0969  0.9750 11.9386  0.0012      0.392181  0.0338   0.0891   0.0617    0.2825   0.0000      0.640541   443.6486      -5.03430       13.0521       8.67764     -0.471354     -0.452679      -4.87931      0.617301      -1.10547     -0.436667      0.378706    -0.0998266      0.277280    -0.0108626    -0.0132059    -0.0100344     0.0244281    -0.0121115   -0.00191453   -0.00171516   0.000241156   0.000139120   2.93173e-05   9.67916e-07  -3.30585e-06  -3.27264e-07       0.00000       0.00000       0.00000       0.00000       0.00000       0.00000       0.00000       0.00000       0.00000       0.00000       3.13071       3.79068       3.68872       3.87796       3.56861       3.19159       2.55097       2.08839       1.52310       1.16437      0.770149      0.481116      0.302411      0.188138      0.102395     0.0524820     0.0258355     0.0107844    0.00517455    0.00193167   0.000690131   0.000221065   6.56245e-05   1.73445e-05   3.28141e-06   5.18466e-07       0.00000       0.00000       0.00000       0.00000       0.00000       0.00000       0.00000       0.00000       0.00000       0.00000
  13  18 3252.2687    3.9592  1.2203 12.4130 -0.0026      0.505440  0.0479   0.0823   0.0722    0.1913   0.0000      0.681257   435.0693      -2.24471       16.6440      -2.19805       1.36387       3.15708     -0.457107       2.36054      0.729483      -1.77564     -0.964494     -0.499176      0.141696      0.346859    -0.0447938     0.0554455    -0.0149845    0.00755817    -0.0105622   0.000696637   -0.00113764   0.000132664  -7.05434e-05  -1.93653e-07  -2.90259e-06  -1.48483e-07       0.00000       0.00000       0.00000       0.00000       0.00000       0.00000       0.00000       0.00000       0.00000       0.00000       4.05758       4.47115       4.80681       5.01293       4.82242       4.00194       3.00496       2.35831       2.00788       1.42262      0.893912      0.571637      0.375365      0.240067      0.136532     0.0741798     0.0342031     0.0141590    0.00603176    0.00240021   0.000892111   0.000298520   8.11331e-05   1.93658e-05   3.90049e-06   5.23378e-07       0.00000       0.00000       0.00000       0.00000       0.00000       0.00000       0.00000       0.00000       0.00000       0.00000
  13  19 3392.3313    3.4501  1.6947 11.8092 -0.0006      0.650021  0.0510   0.0592   0.0844    0.1459   0.0000      0.389755   439.2229      -5.15960       5.40105       4.44614       4.15979      -4.34115       2.89939       1.05419      -1.39339      -1.24373     -0.902285   -0.00743232      0.369264      0.160719    -0.0629468    -0.0153454   -0.00973468   -0.00715074  -0.000562489  -0.000522125   0.000383751  -0.000133639  -0.000114783   7.09860e-06   8.20615e-06  -5.50284e-07       0.00000       0.00000       0.00000       0.00000       0.00000       0.00000       0.00000       0.00000       0.00000       0.00000       4.43680       5.59715       5.79809       5.97019       5.18154       4.34142       3.72689       2.94182       2.19016       1.50800      0.990149      0.701613      0.412059      0.236966      0.121607     0.0740407     0.0366773     0.0168215    0.00691639    0.00287192   0.000970383   0.000338870   8.78579e-05   2.36654e-05   4.86549e-06   7.14108e-07       0.00000       0.00000       0.00000       0.00000       0.00000       0.00000       0.00000       0.00000       0.00000       0.00000
  13  20 3532.5162    2.8229  2.9584 10.9968 -0.0004      0.367493  0.0648   0.0367   0.1116    0.1014   0.0000      0.188614   442.7953       10.2491       4.44801      -9.41484      -6.94053      -2.77067      -6.90249      0.432291     -0.716766       2.33398     -0.730794    -0.0551916      0.667026     -0.117954     0.0565355     0.0362159    -0.0493952     0.0105416   -0.00345005    0.00614673   0.000175756   0.000169609   1.90684e-05  -1.50052e-05  -2.53479e-07   1.11790e-06       0.00000       0.00000       0.00000       0.00000       0.00000       0.00000       0.00000       0.00000       0.00000       0.00000       5.43040       6.66292       7.10869       6.75102       6.38571       5.57937       4.60445       3.63261       2.70979       1.93159       1.34340      0.871476      0.539693      0.307887      0.173182     0.0891030     0.0435426     0.0209979    0.00863190    0.00351720    0.00129333   0.000424102   0.000127921   3.16066e-05   6.28830e-06   8.40372e-07       0.00000       0.00000       0.00000       0.00000       0.00000       0.00000       0.00000       0.00000       0.00000       0.00000
  13  21 3673.0733    2.3285  4.2639 10.7971 -0.0012      0.327751  0.0829   0.0265   0.1423    0.0713   0.0000      0.121142   443.9750      -4.38544      -6.01061       5.36181       1.23443      -5.35138      -5.62576      -5.83504      0.255767      -1.42911      -2.26008     -0.927712       1.28495    -0.0553891     0.0980999     0.0548709    0.00444041   -0.00672540    0.00886357   -0.00502891   -0.00275673   0.000938196   0.000107247  -7.14290e-05   1.94196e-05   7.17470e-07       0.00000       0.00000       0.00000       0.00000       0.00000       0.00000       0.00000       0.00000       0.00000       0.00000       6.99585       8.39765       8.81261       8.83224       8.09308       6.83055       5.92204       4.75334       3.53275       2.46613       1.70029       1.15029      0.682269      0.397393      0.215830      0.119026     0.0587232     0.0283951     0.0115649    0.00461383    0.00161214   0.000547482   0.000151935   3.92163e-05   7.95314e-06   1.06755e-06       0.00000       0.00000       0.00000       0.00000       0.00000       0.00000       0.00000       0.00000       0.00000       0.00000
  13  22 3813.7052    1.9385  6.4263 10.3225 -0.0009      0.312810  0.1071   0.0189   0.1916    0.0624   0.0000     0.0819461   426.0795      -6.46555       9.60647      0.860912      -7.03552       4.31165     -0.810668      -1.76405      -1.05031      -2.84936      -1.84243       1.70058     -0.815818      0.813772     -0.137531     -0.150033    -0.0258431     0.0183030    0.00163555   0.000605855   -0.00153880    0.00170524   9.68337e-05  -3.56146e-05   9.33224e-07  -8.43545e-07       0.00000       0.00000       0.00000       0.00000       0.00000       0.00000       0.00000       0.00000       0.00000       0.00000       8.39324       10.3518       11.2132       10.7881       10.0901       8.67830       7.10012       5.78148       4.21751       3.12322       2.05632       1.36186      0.834180      0.493351      0.278574      0.144972     0.0712201     0.0337268     0.0142236    0.00571304    0.00210208   0.000689186   0.000201069   5.28285e-05   9.90669e-06   1.34967e-06       0.00000       0.00000       0.00000       0.00000       0.00000       0.00000       0.00000       0.00000       0.00000       0.00000
  13  23 3954.8792    1.6383  8.5138 10.1250  0.0001      0.406309  0.1354   0.0156   0.2432    0.0574   0.0000     0.0680190   456.2134      -9.62345       43.5871       3.70742       4.45288      -9.05292    -0.0650812      -2.49772       5.81393       2.85352      -1.65752      -1.86212     -0.347705      0.338981      0.150329     -0.122680    -0.0385425    -0.0938228     0.0160837    0.00345078   0.000722427  -8.40793e-05   9.65120e-05  -4.67729e-06  -9.98727e-06  -2.14507e-06       0.00000       0.00000       0.00000       0.00000       0.00000       0.00000       0.00000       0.00000       0.00000       0.00000       10.5375       13.5172       13.9741       13.8421       12.7117       11.0276       9.08006       7.23023       5.30605       3.79996       2.62606       1.73216       1.04664      0.619507      0.338525      0.177989     0.0897995     0.0410575     0.0181473    0.00699700    0.00256143   0.000860903   0.000251098   6.42269e-05   1.27641e-05   1.79959e-06       0.00000       0.00000       0.00000       0.00000       0.00000       0.00000       0.00000       0.00000       0.00000       0.00000
  13  24 4095.8201    1.4068 10.6332  9.9716 -0.0011      0.226084  0.1646   0.0131   0.3090    0.0513   0.0000     0.0627232   453.6146       1.69549      -15.8438       12.1116     -0.331251       11.9561       10.9057       4.28939      -2.99091       11.5082       1.23114      -4.44907      0.998004       1.10850      0.289505    -0.0357636      0.156367     0.0557607   -0.00550430   0.000533977   -0.00434751    0.00182039  -0.000217047  -3.29139e-05  -5.32200e-06   2.08616e-06       0.00000       0.00000       0.00000       0.00000       0.00000       0.00000       0.00000       0.00000       0.00000       0.00000       12.3855       15.2646       16.2346       15.6892       14.7651       12.7830       10.6916       8.46138       6.33219       4.61537       3.14294       2.03452       1.25657      0.750399      0.411493      0.216726      0.107584     0.0487127     0.0217671    0.00858150    0.00311172    0.00103842   0.000302374   7.65101e-05   1.50201e-05   1.98693e-06       0.00000       0.00000       0.00000       0.00000       0.00000       0.00000       0.00000       0.00000       0.00000       0.00000
  13  25 4236.7446    1.1917 13.4558  9.7910 -0.0019      0.163616  0.2199   0.0109   0.3822    0.0483   0.0000     0.0622943   432.6491       9.25496       16.5818       16.1085       14.1222      -4.19367       6.71999       14.8548       18.6656      -3.57697      -4.88221      -1.43500     -0.724260     0.0370918    -0.0362619      0.267298   -0.00733606     0.0130415    0.00283695   -0.00591850    0.00668196   -0.00102186  -0.000630841  -1.69220e-05  -4.20689e-06   2.94591e-06       0.00000       0.00000       0.00000       0.00000       0.00000       0.00000       0.00000       0.00000       0.00000       0.00000       15.0914       18.9875       19.9249       19.9996       18.4499       16.0751       13.0103       10.4868       7.73516       5.66589       3.91548       2.52349       1.60060      0.940830      0.526584      0.276517      0.136612     0.0629577     0.0275070     0.0109470    0.00398479    0.00129970   0.000390167   9.71410e-05   1.87411e-05   2.63780e-06       0.00000       0.00000       0.00000       0.00000       0.00000       0.00000       0.00000       0.00000       0.00000       0.00000
  13  26 4377.3425    0.9953 15.7923  9.7659 -0.0050     -0.112625  0.2986   0.0086   0.4599    0.0401   0.0000     0.0745584   435.6595       14.1207     -0.940137      -10.1909       45.1199      -10.8521       11.5651      -14.9443      -18.8796      -4.62547      -4.81583       2.54040      -3.96885      -1.31628       1.11903    -0.0429356     -0.264256    -0.0426481    0.00871681    0.00863765    0.00347641    0.00156837  -3.33715e-05   0.000229284   1.66675e-05   1.62272e-06       0.00000       0.00000       0.00000       0.00000       0.00000       0.00000       0.00000       0.00000       0.00000       0.00000       18.2954       23.5619       24.3393       24.5855       22.4969       19.7855       16.0232       13.1667       9.76637       6.99358       4.88056       3.21582       2.01417       1.17045      0.657805      0.349200      0.177965     0.0806058     0.0354687     0.0137735    0.00509125    0.00166846   0.000496159   0.000122348   2.37462e-05   3.39788e-06       0.00000       0.00000       0.00000       0.00000       0.00000       0.00000       0.00000       0.00000       0.00000       0.00000
  14   9 2017.0630    0.6199  0.4671  9.3722 -0.0068       5.32537  0.0227   0.0202   0.0425    0.0960   0.0000       1.21136   436.5428      -1.21379       19.8929     -0.869535      -2.33369       1.13838       1.94084     -0.109254      -3.08283      0.505128     -0.167648     -0.585563     -0.176289     0.0908341    -0.0775621     0.0393249     0.0523000    0.00728725    0.00552496    0.00513026    0.00131188   0.000676025  -5.57554e-05  -0.000106807   8.03309e-06   2.25004e-06   2.08968e-07   8.95816e-08       0.00000       0.00000       0.00000       0.00000       0.00000       0.00000       0.00000       0.00000       2.24269       2.93499       3.19902       3.15564       2.95860       2.38171       2.15654       1.47597       1.21970      0.823657      0.597819      0.425456      0.239895      0.166545     0.0944542     0.0551687     0.0258504     0.0130351    0.00704782    0.00289804    0.00127501   0.000479831   0.000160104   5.63677e-05   1.29444e-05   3.52683e-06   7.61319e-07   9.08919e-08       0.00000       0.00000       0.00000       0.00000       0.00000       0.00000       0.00000       0.00000
  14  10 2162.6257    0.8209  0.7290  9.3902 -0.0053       6.74380  0.0292   0.0209   0.0536    0.1254   0.0000      0.979909   436.2154       3.10863       6.45103      -3.95175      -3.11633       2.47449      -2.04333       2.09603     -0.377878      0.903004     -0.265602      0.366786      0.350145    -0.0150361     -0.158336    -0.0538347    -0.0129133    -0.0320025    -0.0111224   -0.00711599    0.00149136   0.000131167   3.82530e-05   9.08231e-05   9.85975e-06   1.88708e-06  -1.54462e-07  -5.73974e-08       0.00000       0.00000       0.00000       0.00000       0.00000       0.00000       0.00000       0.00000       2.53894       3.22395       3.44226       3.41372       3.13078       2.73321       2.30755       1.88077       1.37872      0.970835      0.747613      0.489298      0.318041      0.193689      0.111683     0.0618607     0.0323318     0.0160922    0.00827231    0.00353223    0.00148703   0.000532974   0.000182728   6.03229e-05   1.74395e-05   3.92789e-06   7.78283e-07   1.08274e-07       0.00000       0.00000       0.00000       0.00000       0.00000       0.00000       0.00000       0.00000
  14  11 2305.6837    1.1640  0.9259  9.7313 -0.0036       1.99321  0.0354   0.0255   0.0593    0.1752   0.0000      0.750847   441.1680       2.42806       11.3932       2.82525       2.13816       1.08942       1.32596     -0.180947      0.779556       1.58096      0.662705      0.834251      0.542955      0.241391      0.171747     0.0543693     0.0304406     0.0145576    0.00881064   -0.00167645   0.000465063   -0.00129775   0.000278437  -5.78905e-05  -3.88108e-07  -2.09515e-06  -4.82541e-07  -3.02166e-08       0.00000       0.00000       0.00000       0.00000       0.00000       0.00000       0.00000       0.00000       3.00212       3.55716       3.74141       3.83818       3.53494       3.01651       2.54064       2.29124       1.70172       1.21681      0.863587      0.579651      0.383451      0.228693      0.128043     0.0729542     0.0415735     0.0206655    0.00995620    0.00416496    0.00173670   0.000620258   0.000212162   6.64303e-05   1.97491e-05   4.54648e-06   8.33229e-07   1.21512e-07       0.00000       0.00000       0.00000       0.00000       0.00000       0.00000       0.00000       0.00000
  14  12 2446.7759    1.5822  0.8969 10.5311  0.0007       3.14756  0.0371   0.0357   0.0581    0.1501   0.0000      0.723323   436.5745       1.03826       15.2673       8.50148     -0.137153       1.43802      -1.06167     -0.373879      0.847435       3.48335      -1.11932     -0.698975      0.171626    -0.0443875    -0.0672096   -0.00571632     0.0417047    0.00207979     0.0121982  -0.000902114    0.00115970   0.000660945   0.000257963   3.84165e-06  -1.67822e-05   3.36067e-06  -2.45389e-07   1.58987e-07       0.00000       0.00000       0.00000       0.00000       0.00000       0.00000       0.00000       0.00000       2.98202       3.51056       4.02248       4.13245       3.54232       2.91165       2.96625       2.17202       1.57896       1.24569      0.902744      0.610935      0.321307      0.247196      0.140160     0.0800073     0.0359453     0.0188020     0.0104670    0.00473198    0.00201992   0.000739519   0.000227818   7.56428e-05   1.67134e-05   4.81525e-06   9.85145e-07   1.19793e-07       0.00000       0.00000       0.00000       0.00000       0.00000       0.00000       0.00000       0.00000
  14  13 2587.3114    2.0386  0.9738 10.9141 -0.0017       2.28811  0.0356   0.0448   0.0609    0.1961   0.0000      0.705392   445.6414       9.87240       3.10368      -3.17169       3.34745       2.58315      -2.49197      -1.18589       2.66752      -1.40597      0.575707       1.43517     -0.332269     -0.408031     0.0306472      0.114773    -0.0652691   -0.00288099  -0.000804071    0.00156555   -0.00359169   0.000889527   0.000251951  -7.35711e-05  -1.71539e-05   1.33557e-05  -1.43829e-06   5.07691e-09       0.00000       0.00000       0.00000       0.00000       0.00000       0.00000       0.00000       0.00000       3.07368       3.80415       3.74870       3.89863       3.63946       3.21307       2.67421       2.11607       1.64436       1.21821      0.879743      0.576330      0.365597      0.227982      0.137984     0.0756238     0.0381847     0.0186022    0.00875295    0.00384535    0.00154362   0.000581406   0.000202113   6.31017e-05   1.78048e-05   4.28459e-06   8.59111e-07   1.21040e-07       0.00000       0.00000       0.00000       0.00000       0.00000       0.00000       0.00000       0.00000
  14  14 2728.2188    2.6653  0.8395 11.6096 -0.0078       1.87616  0.0327   0.0669   0.0570    0.1794   0.0000      0.743066   442.3800      -4.66170       10.0324       7.62933      -1.56885      -1.22905      -1.02090      -5.07672      0.772908      -1.34347     -0.613965       1.39535    -0.0365815      0.357544     -0.119528    -0.0634150   -0.00701094   -0.00958224    0.00174277   -0.00379070   -0.00173755   0.000524858   7.73375e-05   7.49856e-05  -1.09082e-05   4.24884e-06  -6.84894e-08  -9.06196e-08       0.00000       0.00000       0.00000       0.00000       0.00000       0.00000       0.00000       0.00000       2.83415       3.53613       3.74676       3.92910       3.48317       3.01194       2.47796       1.99481       1.45908       1.13338      0.795177      0.508543      0.319937      0.212200      0.132148     0.0690140     0.0381538     0.0172748    0.00893597    0.00378380    0.00169034   0.000574677   0.000210660   6.02981e-05   1.76103e-05   4.13498e-06   7.94105e-07   1.15742e-07       0.00000       0.00000       0.00000       0.00000       0.00000       0.00000       0.00000       0.00000
  14  15 2869.2137    3.3454  0.8643 11.5912 -0.0046       2.05854  0.0320   0.0777   0.0537    0.2857   0.0000      0.663411   439.3801       3.17755       17.5059     -0.659846      -1.45734      -3.71753      -3.65391     -0.833768      0.491834      -1.10406     -0.726453      -1.00101     -0.194169    -0.0263474     0.0854682    -0.0115363   -0.00568506    0.00623451  -0.000457484    0.00134804  -0.000614762  -0.000283958   0.000214912   9.98813e-05   4.16332e-06  -3.44539e-06   9.76279e-09  -4.55396e-08       0.00000       0.00000       0.00000       0.00000       0.00000       0.00000       0.00000       0.00000       2.73697       3.34986       3.83297       3.54892       3.37490       2.86758       2.52436       1.97313       1.47325       1.11522      0.745330      0.548687      0.334760      0.195760      0.121187     0.0670523     0.0333143     0.0175048    0.00883152    0.00363743    0.00152376   0.000600569   0.000215500   6.58367e-05   1.78761e-05   4.52484e-06   8.17944e-07   9.79900e-08       0.00000       0.00000       0.00000       0.00000       0.00000       0.00000       0.00000       0.00000
  14  16 3010.1651    4.0770  0.8338 12.0883  0.0004       1.28849  0.0306   0.0959   0.0529    0.2491   0.0000      0.727849   437.4917      -6.00859       11.9437       1.74431       3.93384      -3.85309      -4.17287       1.43609       1.11833     -0.178969     -0.980753     -0.402869      0.129085      0.266470    -0.0255771     0.0114198   -0.00720914    0.00230947     0.0101396   -0.00553252   -0.00100490   0.000332081   0.000181057   1.76011e-05   1.22019e-05  -1.22978e-06   3.80583e-07  -2.20126e-07       0.00000       0.00000       0.00000       0.00000       0.00000       0.00000       0.00000       0.00000       2.73443       3.27051       3.31290       3.33553       3.06790       2.97250       2.49897       1.83485       1.36981       1.04511      0.787818      0.530456      0.363518      0.217001      0.121614     0.0652470     0.0336361     0.0163348    0.00746079    0.00336554    0.00144605   0.000562480   0.000190507   5.81257e-05   1.63675e-05   3.58415e-06   7.08894e-07   1.04538e-07       0.00000       0.00000       0.00000       0.00000       0.00000       0.00000       0.00000       0.00000
  14  17 3150.5063    4.2645  1.1309 11.8672  0.0040      0.587201  0.0398   0.0882   0.0655    0.3275   0.0000      0.732512   438.5196      -2.73827       11.3667      -1.45858      -5.67409      -1.94446       3.61687       3.08599     -0.905733      0.613029      -1.15328    -0.0191664      0.205635     -0.131900   -0.00287334     0.0259455     0.0262882    -0.0143837     0.0248931  -0.000397282   0.000823570  -0.000793095  -0.000222082  -4.87605e-05  -5.95864e-06  -2.16018e-06  -2.95134e-07  -1.53607e-07       0.00000       0.00000       0.00000       0.00000       0.00000       0.00000       0.00000       0.00000       2.93220       3.80717       3.73275       4.16404       3.58063       3.30432       2.64755       2.17858       1.66463       1.23077      0.885052      0.574310      0.390882      0.224065      0.148065     0.0785127     0.0420414     0.0200437     0.0105994    0.00412862    0.00182913   0.000652428   0.000243623   6.90647e-05   2.08610e-05   4.60292e-06   9.38448e-07   1.55723e-07       0.00000       0.00000       0.00000       0.00000       0.00000       0.00000       0.00000       0.00000
  14  18 3290.8107    3.7581  1.4508 11.9556  0.0012      0.125299  0.0454   0.0684   0.0759    0.1857   0.0000      0.536885   438.8038      -8.66938       5.67599       8.29322       4.70135      -3.99290      -4.03316       1.72972       3.86633      0.804614      0.372627      0.336293      0.151084     -0.383211     -0.108623     0.0490655   -0.00737887    -0.0161134   -0.00290734    0.00242423   0.000901846   5.85869e-05  -0.000170132  -2.71613e-05   6.12424e-06   5.47680e-06  -2.49410e-07  -1.38228e-07       0.00000       0.00000       0.00000       0.00000       0.00000       0.00000       0.00000       0.00000       3.37578       4.26256       4.36753       4.49868       4.19294       3.67164       3.10350       2.60998       1.88117       1.44199       1.04073      0.676697      0.457494      0.270905      0.162155     0.0887119     0.0472111     0.0227811     0.0115823    0.00470820    0.00211367   0.000760156   0.000263387   7.93775e-05   2.50009e-05   5.92577e-06   1.09722e-06   1.56708e-07       0.00000       0.00000       0.00000       0.00000       0.00000       0.00000       0.00000       0.00000
  14  19 3431.3657    3.3143  2.1023 11.5757 -0.0019      0.362999  0.0520   0.0502   0.0930    0.1231   0.0000      0.273707   436.8586      -5.13761       14.5111      0.626617      0.728512      -3.75511       4.32409       2.13470      -1.61990       1.20611      -2.67840     -0.827428     -0.818725      0.290998    -0.0178560    -0.0133330    -0.0581453    -0.0425649    0.00804261   -0.00108176   -0.00230220   0.000572901   0.000671773   8.88643e-05  -3.85442e-05  -2.29733e-06   5.71455e-07   2.37130e-07       0.00000       0.00000       0.00000       0.00000       0.00000       0.00000       0.00000       0.00000       4.01120       5.09829       5.28075       5.40510       4.87418       4.39752       3.74477       2.93773       2.22770       1.73201       1.15450      0.826921      0.510312      0.334628      0.178835      0.107306     0.0540586     0.0284747     0.0123967    0.00586724    0.00234528   0.000960670   0.000309445   0.000104615   2.57534e-05   6.95540e-06   1.28961e-06   1.85507e-07       0.00000       0.00000       0.00000       0.00000       0.00000       0.00000       0.00000       0.00000
  14  20 3572.2175    2.6464  3.1719 11.1458  0.0003      0.656295  0.0684   0.0336   0.1172    0.0838   0.0000      0.174317   430.5187      -5.03231       15.0655       3.48621       2.84364      -1.97094      -5.03495       1.49159       1.66273      -1.73976      0.732567     -0.666224      0.287939     -0.294274      0.126225     0.0476448    -0.0591822     0.0282986    -0.0124510   -0.00696093    0.00107639  -0.000810051   0.000900879   9.77293e-05   4.19455e-06  -1.04620e-05  -9.91112e-07   1.66922e-07       0.00000       0.00000       0.00000       0.00000       0.00000       0.00000       0.00000       0.00000       5.37242       6.37357       6.67507       7.00548       6.40731       5.69817       4.63452       3.86049       2.94016       2.25138       1.52708       1.03969      0.662260      0.412343      0.250941      0.140625     0.0735364     0.0364107     0.0173777    0.00743803    0.00304067    0.00114591   0.000404047   0.000123003   3.39997e-05   8.40394e-06   1.50364e-06   2.19498e-07       0.00000       0.00000       0.00000       0.00000       0.00000       0.00000       0.00000       0.00000
  14  21 3713.2396    2.2348  4.5650 10.6633 -0.0013      0.529341  0.0833   0.0243   0.1478    0.0705   0.0000      0.115317   432.0158      -2.92103       14.3326      -10.1315       6.30329       3.54381      0.391622      -5.16669      0.127491       3.68556      -2.21820      -1.86697     -0.269324      0.461854      0.521039     -0.105176      0.154481    -0.0502421    -0.0160512    0.00814585  -0.000835494   -0.00194943   0.000747044   0.000169170   3.80736e-05   1.27376e-06   1.48347e-06  -8.52095e-08       0.00000       0.00000       0.00000       0.00000       0.00000       0.00000       0.00000       0.00000       6.44881       8.01894       8.49084       8.40595       7.74450       7.02213       5.78858       4.71133       3.56798       2.62221       1.86690       1.27575      0.800702      0.506889      0.288747      0.160348     0.0851283     0.0424804     0.0196541    0.00894323    0.00365280    0.00137855   0.000483052   0.000158069   4.27677e-05   1.03483e-05   1.93590e-06   2.66927e-07       0.00000       0.00000       0.00000       0.00000       0.00000       0.00000       0.00000       0.00000
  14  22 3854.3662    1.8702  6.5540 10.3037  0.0000      0.461309  0.1073   0.0177   0.1886    0.0583   0.0000     0.0812931   450.5171       4.33293       11.0291     -0.200129       6.09684      -20.7183       10.7079     -0.159562      -2.42553      -1.51584     -0.669692       1.81455       1.00935     0.0793792     -0.160732     -0.145601     0.0717016    -0.0141170    0.00210056   -0.00956264   -0.00155453   -0.00187903  -0.000365515   4.66534e-05  -6.67729e-05  -1.21085e-05   1.10097e-06   1.58310e-07       0.00000       0.00000       0.00000       0.00000       0.00000       0.00000       0.00000       0.00000       7.83761       10.0969       10.5628       10.4285       9.82090       8.49623       7.37448       5.89422       4.52209       3.42824       2.35050       1.58716       1.02543      0.630820      0.370045      0.208844      0.109474     0.0555738     0.0256734     0.0116150    0.00475045    0.00186172   0.000638808   0.000199804   5.62331e-05   1.40944e-05   2.70645e-06   3.52675e-07       0.00000       0.00000       0.00000       0.00000       0.00000       0.00000       0.00000       0.00000
  14  23 3995.5495    1.5763  8.9461 10.0557 -0.0002      0.317074  0.1361   0.0141   0.2496    0.0532   0.0000     0.0647564   446.3268      -12.6957       8.72238       2.49100       3.74830      -8.35202       8.03044      -3.31063       3.36245       2.65433    0.00357625      -1.85018      0.467718      -1.34779      0.204539      0.625960    -0.0616302     0.0547322    -0.0366913    -0.0152023    0.00155626   -0.00207727    0.00156830   5.25181e-05  -7.20919e-05  -1.62862e-05  -3.35446e-06   4.38742e-07       0.00000       0.00000       0.00000       0.00000       0.00000       0.00000       0.00000       0.00000       9.48123       12.4056       12.7866       12.9829       12.0910       10.8525       8.93079       7.31286       5.65806       4.19420       2.93268       2.01408       1.28132      0.803622      0.470256      0.263326      0.139837     0.0696110     0.0327636     0.0144268    0.00596402    0.00227527   0.000810648   0.000262625   7.29692e-05   1.79093e-05   3.42294e-06   4.70853e-07       0.00000       0.00000       0.00000       0.00000       0.00000       0.00000       0.00000       0.00000
  14  24 4136.8933    1.3212 10.9499  9.9584 -0.0020      0.212524  0.1719   0.0121   0.3058    0.0480   0.0000     0.0675893   447.8755      0.697941       2.19125      -3.25747       7.70621      -6.13205       17.4993       8.38695     -0.709491       3.22411      -2.74628       1.22011     -0.995476       1.14038      0.115702     -0.205382     -0.196465   -0.00922849     0.0576259    -0.0179109   -0.00781539    0.00162375   0.000458732   0.000300707  -2.25930e-05  -1.60532e-05  -4.80397e-06  -9.01631e-08       0.00000       0.00000       0.00000       0.00000       0.00000       0.00000       0.00000       0.00000       11.7536       15.2454       15.9767       15.7486       14.5848       12.9765       11.1738       8.81049       6.90719       5.04103       3.57139       2.41237       1.56300      0.964387      0.550460      0.308794      0.167086     0.0833076     0.0388723     0.0174889    0.00732956    0.00280312   0.000983828   0.000312623   8.57129e-05   2.04819e-05   4.06237e-06   5.30437e-07       0.00000       0.00000       0.00000       0.00000       0.00000       0.00000       0.00000       0.00000
  15   9 2049.6710    0.6860  0.4866  9.3517 -0.0038       8.00816  0.0243   0.0207   0.0433    0.0921   0.0000       1.14172   436.5652       3.63974       13.9377      -3.80914      -5.94576      -4.41434       1.39148     -0.245491     -0.812828      0.211673      0.105541      0.495022     -0.148267    0.00957893    -0.0577993    -0.0749408    -0.0586427    -0.0104354    -0.0114850   -0.00393390  -8.20790e-05   0.000678752   0.000828241  -0.000191160   1.36438e-05   2.11137e-06   1.55015e-06   1.20985e-06  -1.12545e-07   1.47952e-08       0.00000       0.00000       0.00000       0.00000       0.00000       0.00000       2.47671       3.03087       3.50521       3.18027       3.16738       2.88019       2.23577       1.71115       1.36926      0.900684      0.694462      0.565838      0.323205      0.221911      0.153148     0.0759425     0.0438453     0.0238320     0.0104476    0.00518760    0.00252806    0.00107474   0.000324640   0.000135598   5.74610e-05   1.67550e-05   3.96853e-06   8.87756e-07   1.53440e-07   1.75583e-08       0.00000       0.00000       0.00000       0.00000       0.00000       0.00000
  15  10 2195.9061    0.9018  0.6980  9.5330 -0.0013       5.14838  0.0277   0.0221   0.0501    0.1254   0.0000      0.893919   440.4697      -1.77699       12.3102      -2.44142       3.58848       2.78036       1.23768      0.662689       2.99718      0.486113      0.356351     -0.509814     -0.685895    -0.0270684     0.0384093    -0.0550018    -0.0255730    0.00917390   -0.00322261    0.00106741    0.00232318   9.82105e-05   0.000378286  -0.000118245   5.96405e-05  -1.29597e-05  -3.25935e-06   1.20106e-06   1.36274e-07   3.89484e-08       0.00000       0.00000       0.00000       0.00000       0.00000       0.00000       2.27571       2.88929       3.01535       3.00722       2.94213       2.61128       2.17577       1.80896       1.33871       1.05676      0.775760      0.542627      0.344765      0.230664      0.145272     0.0841327     0.0469515     0.0239270     0.0117549    0.00558125    0.00263822    0.00111911   0.000431706   0.000153799   5.40740e-05   1.66043e-05   4.52664e-06   1.10965e-06   1.91626e-07   2.60347e-08       0.00000       0.00000       0.00000       0.00000       0.00000       0.00000
  15  11 2339.5674    1.2488  0.9546  9.8107 -0.0008       3.27606  0.0343   0.0258   0.0593    0.1712   0.0000      0.725682   439.6925      -2.45411       12.3986      -2.33113      -3.49570       3.29223       3.61507       1.05984     -0.956200     -0.100934     -0.290256     -0.167882     -0.478840      0.114113     -0.143447     0.0620110     0.0185617    0.00397517    0.00596149   -0.00729722  -0.000724597   0.000890376   0.000533280  -7.25683e-05  -3.70839e-06  -1.76201e-06   9.10613e-06   2.96511e-07  -1.80147e-08   6.50415e-09       0.00000       0.00000       0.00000       0.00000       0.00000       0.00000       2.84008       3.43695       3.59026       3.46882       3.59606       3.22763       2.53719       2.14436       1.58902       1.28889      0.949089      0.619204      0.429714      0.276261      0.174053      0.105130     0.0588625     0.0279766     0.0148195    0.00662106    0.00287815    0.00119354   0.000518043   0.000171509   6.00517e-05   1.86308e-05   5.54310e-06   1.23887e-06   2.03770e-07   2.71477e-08       0.00000       0.00000       0.00000       0.00000       0.00000       0.00000
  15  12 2481.0257    1.7224  0.9787  9.9140  0.0014       1.98354  0.0313   0.0348   0.0601    0.2256   0.0000      0.633230   440.7585      0.187893       10.6804       6.75816     -0.929843      -1.32866      -3.11732      0.420548      -1.25934      0.460667      -1.12109      0.753730      0.269448     0.0148984    -0.0311051     0.0964622    -0.0353115   0.000108332   -0.00723774   -0.00432762    0.00364055   -0.00156344  -0.000361029   1.45236e-05   1.44206e-06   1.63368e-05   4.09928e-06  -1.82256e-06   1.49119e-07   6.50899e-09       0.00000       0.00000       0.00000       0.00000       0.00000       0.00000       2.36339       3.14052       3.20735       3.21352       3.13563       2.79603       2.37496       1.93023       1.43722       1.20211      0.824781      0.578511      0.380673      0.253868      0.151975     0.0928546     0.0478527     0.0284647     0.0124669    0.00606224    0.00277934    0.00123251   0.000458928   0.000189516   5.63938e-05   1.85699e-05   5.00499e-06   1.28386e-06   2.22014e-07   3.01865e-08       0.00000       0.00000       0.00000       0.00000       0.00000       0.00000
  15  13 2622.4317    2.2490  0.8585 11.0770 -0.0025       2.78233  0.0307   0.0499   0.0518    0.1657   0.0000      0.708684   437.7038     -0.417072       13.3522      -2.99464       3.15322       4.01795      -2.46351      -2.97484     -0.194229       1.54961     -0.129898     -0.186373      0.256806     -0.331351      0.366147     -0.137054    -0.0561937    0.00924723  -0.000148598    0.00336628    0.00635230  -0.000718816   7.10346e-05   6.36041e-05   6.27366e-05   2.62283e-05   1.32064e-06  -1.53074e-06   6.26635e-08   1.09746e-08       0.00000       0.00000       0.00000       0.00000       0.00000       0.00000       2.42863       3.02189       3.25352       3.30795       2.97500       2.69412       2.38659       1.95538       1.43013       1.07267      0.827375      0.561444      0.371328      0.245428      0.146979     0.0846555     0.0463754     0.0238798     0.0125013    0.00580406    0.00290045    0.00117569   0.000487904   0.000161666   5.43186e-05   1.72676e-05   4.64759e-06   1.03858e-06   1.91218e-07   2.61037e-08       0.00000       0.00000       0.00000       0.00000       0.00000       0.00000
  15  14 2764.1409    2.7962  0.8652 11.4563 -0.0027       1.68170  0.0296   0.0616   0.0542    0.1935   0.0000      0.735126   435.9908      -3.72233       9.18260     0.0184996      -1.18902      -2.72820      -2.52882     -0.880385       1.59760      0.955638      0.317968      0.232407     -0.364768     -0.173251     0.0910918     0.0653753    -0.0493620     0.0550260    0.00999020    0.00562691   0.000568747  -3.93222e-05  -3.08726e-05  -0.000183265  -5.81382e-05   1.48919e-05   7.26552e-06  -7.01717e-07  -3.55720e-08  -2.69719e-09       0.00000       0.00000       0.00000       0.00000       0.00000       0.00000       2.49591       3.02697       3.22474       3.07865       2.81418       2.57883       2.36778       1.90965       1.55780       1.21681      0.830569      0.568324      0.379660      0.224662      0.144085     0.0834805     0.0459738     0.0238561     0.0121878    0.00576582    0.00263117    0.00108276   0.000455401   0.000170597   5.64421e-05   1.51130e-05   4.26278e-06   9.95084e-07   1.84518e-07   2.31172e-08       0.00000       0.00000       0.00000       0.00000       0.00000       0.00000
  15  15 2905.7277    3.5568  0.8355 12.1518 -0.0104      0.526811  0.0310   0.0839   0.0529    0.2036   0.0000      0.632292   438.7763       6.35004       13.1849     -0.930426      -1.56755       3.25157      -2.09486      -1.57050       1.98260      -1.05988      0.339386     -0.507442      0.433600     -0.153058     -0.373449     -0.190541     0.0325265     0.0511602   -0.00501220    0.00236983    0.00727394    0.00130909   -0.00105716  -4.39170e-05  -3.79616e-05  -2.55960e-05   2.29406e-06   1.38056e-06   6.74192e-07   7.79690e-09       0.00000       0.00000       0.00000       0.00000       0.00000       0.00000       2.23879       3.26464       3.11106       3.40625       2.98233       2.73879       2.39369       1.95551       1.59422       1.16874      0.850973      0.575845      0.384702      0.248107      0.150655     0.0851347     0.0495170     0.0270883     0.0128066    0.00697239    0.00262011    0.00138481   0.000479850   0.000184749   6.10351e-05   1.87914e-05   5.20310e-06   1.21090e-06   2.51992e-07   3.59103e-08       0.00000       0.00000       0.00000       0.00000       0.00000       0.00000
  15  16 3047.1180    3.8683  0.9428 12.3270 -0.0025       2.39335  0.0341   0.0849   0.0568    0.2116   0.0000      0.615570   439.0513       3.16632       6.50133      -5.27459      0.429662      -3.39200      -3.04848       1.63151       2.71968     -0.332020    -0.0322926      0.883732     -0.285880     -0.478126     -0.163414     -0.131104     0.0699591    -0.0101666  -0.000336519  -0.000161965    0.00126710    0.00142055  -0.000305946  -6.62160e-05   1.18401e-05  -2.64589e-05  -2.37825e-07   7.06569e-07   3.96095e-08  -1.89967e-08       0.00000       0.00000       0.00000       0.00000       0.00000       0.00000       2.66542       3.39294       3.83656       3.57388       3.56723       2.95757       2.50052       2.15543       1.60492       1.27920      0.819986      0.599132      0.438696      0.250500      0.155743     0.0925259     0.0493573     0.0299249     0.0149335    0.00688526    0.00329721    0.00122535   0.000512406   0.000208039   6.37971e-05   1.86520e-05   5.61753e-06   1.33160e-06   2.21354e-07   2.72023e-08       0.00000       0.00000       0.00000       0.00000       0.00000       0.00000
  15  17 3187.9861    4.2149  1.0705 12.0696 -0.0020       1.27717  0.0372   0.0878   0.0607    0.3105   0.0000      0.634142   439.2296       1.08148       12.0436      -1.13400      -2.94130      0.106967       1.08339      -3.44367      0.482171      0.189242     -0.692424     -0.293762      0.400469     -0.119035     -0.214448     0.0346127    0.00720281     0.0225023    0.00231055    0.00475381  -0.000837245  -0.000620500   4.26901e-05   0.000233084   1.94853e-06  -1.86736e-05   1.65157e-05  -1.12480e-06   5.64074e-10  -2.23233e-08       0.00000       0.00000       0.00000       0.00000       0.00000       0.00000       2.67185       3.32927       3.83798       3.59435       3.56987       3.11462       2.60136       2.21214       1.71254       1.29125      0.923894      0.680449      0.427843      0.290019      0.165399      0.105085     0.0591385     0.0273808     0.0159795    0.00805039    0.00319433    0.00144726   0.000591356   0.000201665   7.27869e-05   2.33071e-05   6.04700e-06   1.43997e-06   2.45772e-07   3.07313e-08       0.00000       0.00000       0.00000       0.00000       0.00000       0.00000
  15  18 3328.9164    3.6592  1.5786 12.0586 -0.0063       1.77015  0.0475   0.0649   0.0786    0.1861   0.0000      0.471472   440.4976     -0.955264       7.49553     -0.160704      0.990671       4.97789       1.93526      0.601359     -0.496772       1.26267      0.577521    -0.0874106       1.21689     -0.717934    -0.0142292      0.215138    -0.0233385     0.0605044     0.0132082   -0.00105224    0.00200110  -0.000472249  -0.000264387  -0.000249564   4.68744e-05   9.58436e-06  -1.24324e-05  -7.76409e-07   2.99961e-07  -1.07972e-08       0.00000       0.00000       0.00000       0.00000       0.00000       0.00000       3.61622       4.64327       4.88007       4.93066       4.60934       3.94980       3.39609       2.79270       2.12380       1.63414       1.17730      0.780517      0.533355      0.323960      0.203731      0.127475     0.0653233     0.0356709     0.0178913    0.00848495    0.00404291    0.00156313   0.000644370   0.000242507   7.35972e-05   2.31281e-05   6.61699e-06   1.52659e-06   2.83369e-07   3.71521e-08       0.00000       0.00000       0.00000       0.00000       0.00000       0.00000
  15  19 3469.9130    3.0933  2.4208 11.5103 -0.0054      0.317551  0.0599   0.0434   0.0948    0.1187   0.0000      0.272860   436.7492      -9.11488       2.94659      -9.68759      -2.84953      -9.08285      0.967246      -3.88908      -4.47125      0.847878       1.50213     -0.680672     0.0841893      0.254115     -0.408962    -0.0255727     0.0128650     0.0532152     0.0111713    -0.0128617    0.00511284    0.00157200    0.00154099   0.000200927  -2.11727e-05  -9.75802e-06   9.11656e-06   1.84501e-06  -4.33806e-07  -7.89901e-08       0.00000       0.00000       0.00000       0.00000       0.00000       0.00000       4.41167       5.62620       5.95676       5.91690       5.42214       4.82120       4.24202       3.48278       2.71043       2.03378       1.47941      0.995598      0.663908      0.428931      0.247816      0.150080     0.0811313     0.0441902     0.0222056     0.0105945    0.00484681    0.00205090   0.000834838   0.000301792   9.54270e-05   3.07535e-05   8.11845e-06   1.89693e-06   3.58320e-07   4.61815e-08       0.00000       0.00000       0.00000       0.00000       0.00000       0.00000
  15  20 3611.2322    2.5937  3.5843 10.9467 -0.0011      0.583039  0.0700   0.0301   0.1233    0.0870   0.0000      0.142664   440.5179      -15.9595       14.3626       8.64562      -6.65487       2.41002       4.00190      -1.45292      -2.61754      0.757510     -0.233097      -1.45855      0.507437    -0.0944117     -0.710296    -0.0760489      0.127159     0.0446714     0.0102427    0.00190828   0.000427365   -0.00344002   0.000526300   0.000194573   0.000115442   3.16917e-05   1.75788e-05  -9.11019e-07  -5.79083e-09   1.14219e-07       0.00000       0.00000       0.00000       0.00000       0.00000       0.00000       4.96020       6.38446       6.35371       6.76316       6.26612       5.79489       4.89738       3.90060       3.19531       2.34083       1.72273       1.20928      0.841040      0.525230      0.322803      0.187389      0.103604     0.0570284     0.0279300     0.0135068    0.00588100    0.00251676   0.000973771   0.000375291   0.000124165   3.76637e-05   1.01608e-05   2.28152e-06   4.64442e-07   6.31045e-08       0.00000       0.00000       0.00000       0.00000       0.00000       0.00000
  15  21 3752.6837    2.1116  5.5071 10.4642 -0.0022      0.520722  0.0916   0.0208   0.1609    0.0672   0.0000     0.0905054   441.2074       3.69816       17.8568      -3.76127      -9.04671      0.995303       1.38340       10.8295       5.44472      -2.73044      -2.64426     -0.240557     -0.591154     0.0185812      0.765446     0.0806703      0.211585    -0.0831252    0.00663498    -0.0404145    0.00157280    0.00952331   -0.00202798  -0.000465096   1.31160e-05   1.02532e-05  -1.19954e-06   3.91627e-06   5.93385e-07   2.84217e-08       0.00000       0.00000       0.00000       0.00000       0.00000       0.00000       6.48207       8.15380       8.74034       8.82792       8.19390       7.32137       6.38877       5.22470       4.06615       3.08448       2.24982       1.56943       1.03047      0.651571      0.412758      0.241697      0.132568     0.0698241     0.0353748     0.0173489    0.00792512    0.00336056    0.00131241   0.000487337   0.000162502   4.85948e-05   1.32217e-05   3.09379e-06   5.79775e-07   7.46364e-08       0.00000       0.00000       0.00000       0.00000       0.00000       0.00000
  15  22 3894.1890    1.7815  7.2401 10.2291 -0.0026      0.267984  0.1092   0.0162   0.2012    0.0559   0.0000     0.0692274   436.5430      -3.47870       14.2375      -6.76026      -9.93836      -5.18975      -4.66273       4.51007      -2.75644      0.465925      -2.32158      -2.32822       1.74330      0.159135     -0.336246     0.0946177    -0.0348493     -0.193828    -0.0381295    -0.0317633     0.0101291    -0.0111846    0.00275573   0.000916315   0.000404655   1.07960e-05  -2.21249e-05  -2.62260e-06  -6.55760e-07   6.69683e-08       0.00000       0.00000       0.00000       0.00000       0.00000       0.00000       7.54205       9.68650       10.2721       10.2619       9.78751       8.70363       7.53385       6.09035       4.84356       3.71497       2.64551       1.85610       1.25204      0.791734      0.488564      0.290243      0.159071     0.0859322     0.0434637     0.0201711    0.00952565    0.00382916    0.00159315   0.000593052   0.000197511   5.98836e-05   1.62277e-05   3.82611e-06   7.12358e-07   8.91757e-08       0.00000       0.00000       0.00000       0.00000       0.00000       0.00000
  15  23 4035.8332    1.5316  9.6918  9.9705 -0.0002      0.321605  0.1406   0.0130   0.2596    0.0522   0.0000     0.0585210   441.1035       9.68928      0.637190      -4.19658       5.06573       8.78271      -6.99561      -9.09504      0.629788       6.24794      0.238672      0.448891      0.966324      0.111217      -1.81750      0.247439      0.170110     -0.151202    -0.0862574     0.0225135    0.00122414   0.000429029   -0.00214261    0.00110904   0.000460887   4.48267e-05   8.93989e-06  -7.66022e-06  -2.45929e-06   2.87570e-07       0.00000       0.00000       0.00000       0.00000       0.00000       0.00000       9.29094       11.7537       12.5503       12.3983       11.8591       10.7707       9.27776       7.55415       5.85434       4.47505       3.28694       2.28629       1.56088      0.989248      0.610511      0.350962      0.197208      0.103441     0.0528164     0.0248129     0.0114997    0.00482393    0.00196204   0.000712594   0.000242642   7.27251e-05   2.02565e-05   4.64209e-06   8.57938e-07   1.07796e-07       0.00000       0.00000       0.00000       0.00000       0.00000       0.00000
  15  24 4177.9158    1.2716 12.2783  9.8861 -0.0009      0.273371  0.1888   0.0108   0.3244    0.0448   0.0000     0.0611492   430.3573       13.7343       11.0120      -42.4586       9.09949      -3.41447      -23.1019      -11.0533      0.929149      -17.3474      -2.65983      -1.23221    0.00437416      -3.11092      0.849153    -0.0199831     -0.448603    -0.0870533     0.0451446   0.000209940   0.000539173  -0.000214004   8.43599e-05   0.000599256   0.000220561  -2.23142e-05  -4.01117e-05   1.18285e-05   1.65936e-07   1.63585e-08       0.00000       0.00000       0.00000       0.00000       0.00000       0.00000       11.3697       14.8359       15.2441       15.7659       14.8295       13.1321       11.5202       9.35623       7.59432       5.62133       4.13309       2.89143       1.94522       1.23431      0.772632      0.441893      0.253319      0.134957     0.0684486     0.0330421     0.0148363    0.00632818    0.00246018   0.000905454   0.000312380   9.29616e-05   2.53888e-05   5.79974e-06   1.13145e-06   1.43319e-07       0.00000       0.00000       0.00000       0.00000       0.00000       0.00000
  15  25 4319.2817    1.0416 14.4718  9.8380 -0.0049     0.0684160  0.2531   0.0086   0.4126    0.0386   0.0000     0.0720113   412.6816      -1.95115       26.5157       6.58034      -8.05045       2.73989      -21.5391       5.08643      -4.87088      -6.81932      -10.7052      -2.29191      0.102088      -2.33637      0.792467       1.32717    -0.0217416     0.0812343    -0.0501647    -0.0213024     0.0151034   0.000188104   -0.00580521   -0.00127315   0.000787776   3.28342e-05  -8.42874e-05   8.96983e-06   6.07111e-07  -8.66139e-08       0.00000       0.00000       0.00000       0.00000       0.00000       0.00000       13.8666       18.0292       19.1313       19.1891       18.2855       16.3624       14.1412       11.4430       9.12973       6.90645       5.07341       3.54699       2.36931       1.54325      0.946988      0.560994      0.313824      0.167863     0.0842070     0.0412412     0.0182406    0.00801199    0.00312179    0.00116279   0.000389575   0.000119883   3.19272e-05   7.36725e-06   1.37402e-06   1.72023e-07       0.00000       0.00000       0.00000       0.00000       0.00000       0.00000
  15  26 4461.4252    0.8809 17.4790  9.7548 -0.0023    -0.0321906  0.3446   0.0071   0.5130    0.0341   0.0000     0.0844439   427.2000      -26.1037       5.77502      -19.7548      -23.8754       5.69515       13.9218       1.85790      -4.89955      -8.59483      -8.70481       2.76374       1.96751      0.276042       2.85503      0.347503     -0.638058     -0.107405     0.0631669   -0.00315857    -0.0253948   -0.00476062   -0.00555275  -0.000839425  -0.000604572   0.000207312   3.44968e-05   6.84821e-06  -4.20517e-08   2.12641e-07       0.00000       0.00000       0.00000       0.00000       0.00000       0.00000       17.4012       22.8913       23.9868       24.6037       22.6925       20.9233       17.6336       14.4189       11.2942       8.68416       6.37312       4.39782       3.01413       1.91275       1.20959      0.700672      0.398551      0.210741      0.106451     0.0514315     0.0231367     0.0100616    0.00398424    0.00147176   0.000497343   0.000147194   4.06105e-05   9.07129e-06   1.67482e-06   2.23473e-07       0.00000       0.00000       0.00000       0.00000       0.00000       0.00000
  16   8 1933.2148    0.5032  0.4524  9.3301 -0.0013       7.34919  0.0387   0.0157   0.0416    0.0697   0.0000       1.59655   436.3412      0.299115       14.1337       1.81417      -1.55933      -2.24776       1.70084      0.170590     -0.184583     -0.300034     -0.982746    -0.0911370      0.134360      0.245934    0.00746625     0.0152876     0.0503231    -0.0269686    0.00110871   -0.00508474    0.00429638  -0.000325560   0.000584968  -2.94635e-05  -9.67837e-05  -2.24366e-05   3.21222e-06   4.18546e-06   1.38053e-06  -3.54653e-07   1.30166e-08  -5.27661e-09       0.00000       0.00000       0.00000       0.00000       2.78888       4.16736       4.25618       3.76422       4.96688       2.91811       3.48464       2.07827       1.92274       1.77795      0.850065      0.956642      0.367519      0.381878      0.230772      0.129751      0.111488     0.0369067     0.0299251     0.0128715    0.00531662    0.00373708   0.000722608   0.000622391   0.000207095   4.57573e-05   2.98010e-05   5.89344e-06   1.41789e-06   6.34601e-07   1.02559e-07   8.19082e-09       0.00000       0.00000       0.00000       0.00000
  16   9 2081.6477    0.7172  0.5967  9.3515 -0.0043       6.55344  0.0294   0.0188   0.0449    0.1086   0.0000      0.975593   438.7570      0.806841       12.5812       1.72945      -2.56546       1.25688       2.09182       1.11514     -0.500144      0.585912     0.0340864      0.576843      0.624905     -0.224752     0.0720620     0.0598026    -0.0921115     0.0245904   -0.00915838    0.00424909    0.00363701   0.000231039   0.000746027   0.000178974   0.000197029  -7.93627e-05   2.31315e-06   2.58554e-06   4.26942e-07   2.71129e-08   4.13878e-08  -4.52984e-09       0.00000       0.00000       0.00000       0.00000       2.07959       3.25367       3.09142       3.63826       2.76457       3.06668       2.22382       1.99312       1.48863       1.18501      0.832473      0.634155      0.431322      0.255520      0.196782      0.101502     0.0696606     0.0328427     0.0221779    0.00792707    0.00541829    0.00198877    0.00114150   0.000327214   0.000179819   5.17404e-05   2.18981e-05   4.94634e-06   1.50501e-06   3.02127e-07   5.44597e-08   1.01096e-08       0.00000       0.00000       0.00000       0.00000
  16  10 2228.4780    1.0151  0.7192  9.5651 -0.0046       5.56835  0.0287   0.0240   0.0487    0.1500   0.0000      0.825740   435.9341      -1.18750       12.8246      -5.52543       1.12372      -2.90111      -1.50561     -0.224592     -0.481086     -0.609019      0.340885     -0.368008     -0.388911      0.401147  -3.82017e-05    -0.0369848     0.0273161    -0.0126036    0.00689396    0.00562490    0.00392507   -0.00227753   -0.00155719  -0.000522377   1.35525e-06   9.59411e-06   1.30820e-05   2.52978e-06   1.50359e-06   1.72064e-07   2.60879e-08   8.98080e-09       0.00000       0.00000       0.00000       0.00000       2.53858       3.01196       3.07840       3.42988       3.24945       2.77742       2.23640       1.95306       1.54172       1.15523      0.844797      0.598580      0.408010      0.274645      0.170750      0.108560     0.0629270     0.0368062     0.0199606     0.0100821    0.00482376    0.00213697   0.000865961   0.000336771   0.000119992   4.11520e-05   1.27074e-05   3.95132e-06   9.67496e-07   2.13068e-07   3.79141e-08   5.26591e-09       0.00000       0.00000       0.00000       0.00000
  16  11 2372.6158    1.3478  0.9572  9.8877 -0.0046       2.03849  0.0337   0.0272   0.0565    0.1804   0.0000      0.662379   442.6115      -2.87003       16.7767     -0.878446      -3.66735      0.879415       4.24409     -0.334140       1.58481      0.571475     -0.282296       1.32193     -0.386700     0.0107857    -0.0573994     0.0738492    -0.0376261   -0.00560005     0.0221788   -0.00542556    0.00696362    0.00186796   0.000136128  -0.000437829  -0.000198120   6.03551e-05  -3.06349e-06   3.38464e-06   5.37099e-07   1.47031e-07   5.56063e-08   2.51328e-09       0.00000       0.00000       0.00000       0.00000       2.72660       3.13735       3.05603       3.28077       3.26182       2.99695       2.59307       2.19893       1.78433       1.30516      0.941519      0.700090      0.560405      0.368552      0.225085      0.121238     0.0706669     0.0420434     0.0236978     0.0118968    0.00570178    0.00235108    0.00104023   0.000393399   0.000155218   5.41119e-05   1.70940e-05   4.78839e-06   1.36621e-06   2.78581e-07   5.31538e-08   6.90010e-09       0.00000       0.00000       0.00000       0.00000
  16  12 2514.9061    1.7775  1.0740 10.5671 -0.0045       2.57172  0.0375   0.0347   0.0597    0.1835   0.0000      0.639259   439.8927     -0.207313       17.1148       3.42091      -6.57605       3.22078      0.305440       2.68732      0.731152      -1.63403      -1.11690      0.582514      0.225374     0.0554078      0.241361     0.0667508    -0.0172525    0.00827009    -0.0388100    0.00580610    0.00256480    0.00187954   0.000141406  -5.33063e-05  -0.000102924  -1.22213e-05  -2.24108e-05   4.43412e-06   2.15732e-07  -8.95498e-08   5.47654e-08  -4.77248e-09       0.00000       0.00000       0.00000       0.00000       2.66757       3.28704       3.73157       3.88145       3.52304       3.03482       2.79270       2.21782       1.74897       1.29392       1.06032      0.690076      0.454360      0.341237      0.210438      0.119660     0.0705531     0.0439671     0.0231101     0.0114202    0.00536038    0.00258539    0.00125051   0.000506107   0.000176878   5.99146e-05   1.90419e-05   5.93134e-06   1.42760e-06   3.11456e-07   6.25084e-08   7.25857e-09       0.00000       0.00000       0.00000       0.00000
  16  13 2656.9762    2.4707  0.8814 10.8390 -0.0006       3.17397  0.0296   0.0508   0.0500    0.2087   0.0000      0.642424   439.8339     -0.938454       14.6898       1.21712      -1.25984      -1.73911       1.85893       2.43296     -0.372939     -0.658849      0.223136      0.777766     -0.283201     -0.345370     -0.158798      0.149878     0.0488135    -0.0757417    -0.0133004    0.00820860    0.00409103   -0.00258918   0.000704357   2.65447e-05   6.47607e-06   5.48146e-05  -5.88322e-06  -2.37981e-06   5.26368e-07  -7.45965e-09   6.01194e-08  -7.73910e-09       0.00000       0.00000       0.00000       0.00000       2.26479       2.76256       2.93832       2.95035       2.74523       2.55263       2.19741       1.87660       1.52778       1.17299      0.839015      0.608260      0.423571      0.288497      0.172129      0.102505     0.0570909     0.0347096     0.0191675    0.00929392    0.00436799    0.00210403   0.000853532   0.000354297   0.000137011   4.84957e-05   1.53369e-05   4.62326e-06   1.12954e-06   2.55148e-07   4.51318e-08   5.88411e-09       0.00000       0.00000       0.00000       0.00000
  16  14 2799.5126    3.0331  0.8997 11.5917 -0.0020       1.51083  0.0303   0.0638   0.0519    0.1751   0.0000      0.698984   436.0451      0.434002       13.3562     0.0946020       1.26079      -5.65884      0.823599      0.912314       2.08193      0.266266      0.566465      0.144637      0.647818     -0.247318     -0.412512    -0.0138108    -0.0342328    -0.0350989    -0.0162483   -0.00690345    0.00267239   0.000975585   0.000283269  -1.37181e-05  -5.98473e-05   1.60640e-05  -2.95543e-05  -6.70900e-06  -1.49583e-06  -3.48339e-07  -4.16369e-08  -1.45047e-09       0.00000       0.00000       0.00000       0.00000       2.21153       2.76134       2.89672       2.88918       2.84177       2.50374       2.20506       1.89181       1.54218       1.18402      0.861163      0.640333      0.413543      0.289928      0.179549      0.106896     0.0648225     0.0346998     0.0201775    0.00939875    0.00457738    0.00222918   0.000891631   0.000372244   0.000143476   4.72411e-05   1.73447e-05   4.91110e-06   1.22574e-06   2.98421e-07   5.15674e-08   6.35690e-09       0.00000       0.00000       0.00000       0.00000
  16  15 2941.7345    3.7740  0.8197 11.8026  0.0035      0.483004  0.0265   0.0833   0.0501    0.2011   0.0000      0.682495   438.2180      -8.06379       9.18352      -1.12657      -3.61421      -5.61020      -3.58876      0.295020      0.882992      0.379191      -1.48192     -0.235076      0.582756      0.287168     0.0393007   -0.00582681     0.0579298    -0.0246204    -0.0378145    0.00670963   -0.00595572    0.00161921   0.000709309  -0.000531557  -9.71931e-05   4.59653e-05   4.18830e-06  -4.91469e-06  -2.14567e-06  -5.09461e-07   3.83896e-08   5.98499e-09       0.00000       0.00000       0.00000       0.00000       2.07718       2.57482       2.82412       2.73973       2.68012       2.42388       2.06506       1.73991       1.35230       1.03075      0.770188      0.560949      0.385418      0.256199      0.160700     0.0998079     0.0566186     0.0312377     0.0172035    0.00854399    0.00398872    0.00207958   0.000764115   0.000344574   0.000126318   4.53081e-05   1.49008e-05   4.49496e-06   1.15820e-06   2.57284e-07   4.34228e-08   5.39818e-09       0.00000       0.00000       0.00000       0.00000
  16  16 3083.4429    4.2065  0.9054 12.5611 -0.0037     0.0997306  0.0430   0.0898   0.0561    0.1976   0.0000      0.662907   437.0282      -5.24318       11.1136     -0.579253      -2.46536       4.44276       1.59942      -1.39491     -0.895936   -0.00296272     -0.641750     -0.681763      0.176096    -0.0777937    0.00874131     -0.140284    -0.0234215     0.0250426    -0.0233214   -0.00758795    0.00556213  -0.000946657  -0.000741494   0.000105355   4.46817e-05  -5.84267e-05  -1.18465e-05   6.90880e-06  -1.33085e-07  -1.50261e-07   8.14143e-08   5.87598e-09       0.00000       0.00000       0.00000       0.00000       4.12752       4.92078       4.42472       3.97845       3.61742       3.12979       3.10670       3.34801       2.99426       2.29946       1.60462       1.09990      0.746565      0.456716      0.249108      0.120969     0.0686406     0.0454618     0.0272659     0.0137820    0.00630575    0.00267238    0.00103778   0.000383105   0.000142634   4.87483e-05   1.52075e-05   4.65523e-06   1.28147e-06   2.80942e-07   5.03743e-08   6.45232e-09       0.00000       0.00000       0.00000       0.00000
  16  17 3224.9621    4.0272  1.1687 12.3535  0.0017      0.917540  0.0379   0.0807   0.0663    0.2415   0.0000      0.658504   435.6472      0.134964       18.4854      -2.84386       2.33488      -2.17553      0.720217      -2.83828      0.361697      -1.35103     -0.771666     0.0309909      0.191806     -0.214549    -0.0320727    -0.0889879     -0.105700    -0.0305192     0.0427465    -0.0129028   6.12971e-05   -0.00168200   0.000740424  -0.000142315  -0.000318295   4.31447e-05  -1.35269e-05   4.83709e-06   1.85390e-06  -2.87058e-07   6.77916e-08  -4.19320e-09       0.00000       0.00000       0.00000       0.00000       2.55127       3.40255       3.39791       3.63620       3.31643       3.16651       2.69708       2.19512       1.76966       1.41378      0.981479      0.748720      0.508419      0.344963      0.218559      0.132794     0.0750086     0.0444718     0.0239749     0.0114361    0.00594529    0.00242545    0.00122240   0.000430572   0.000184523   6.56694e-05   2.09757e-05   6.03617e-06   1.50144e-06   3.62757e-07   6.38902e-08   9.02652e-09       0.00000       0.00000       0.00000       0.00000
  16  18 3366.2939    3.5565  1.7702 11.7494 -0.0007    -0.0184761  0.0497   0.0571   0.0779    0.1979   0.0000      0.389077   439.9955       3.19021       17.4043       2.95178     0.0810969       5.27899     -0.868941      -2.21929     -0.901850       1.72614      0.352774      0.167700       1.12145     -0.431602    0.00660683     -0.178861    -0.0559765     0.0176491    -0.0327386    -0.0136636   -0.00114826    0.00141632  -0.000519621   0.000277045  -2.95392e-05  -2.17277e-05  -1.35502e-05  -5.57998e-06   1.45852e-06  -9.96399e-08  -1.01857e-07  -2.33025e-09       0.00000       0.00000       0.00000       0.00000       3.31935       4.15632       4.27846       4.44798       4.24193       3.96535       3.37113       2.72130       2.19468       1.75812       1.27762      0.946888      0.615905      0.430594      0.274464      0.167738      0.100637     0.0555156     0.0293427     0.0148453    0.00683442    0.00326976    0.00136356   0.000590885   0.000214463   7.66684e-05   2.56687e-05   7.31783e-06   1.80487e-06   4.32109e-07   7.50668e-08   1.00102e-08       0.00000       0.00000       0.00000       0.00000
  16  19 3507.8673    2.8671  2.7122 11.4444 -0.0008      0.292933  0.0605   0.0382   0.1075    0.1082   0.0000      0.194092   439.8343      -1.09852      0.932435       2.37079      -9.01060      -14.2178       8.01379      -2.45813      0.975669      0.704240       1.05698     -0.260474      0.179946      0.410640      0.458620     -0.437771     0.0262259     0.0643832   -0.00173247    -0.0243746    0.00627136    0.00794930    0.00135289  -0.000361097   0.000359497  -2.65354e-06  -4.49465e-05   6.18759e-06   1.89200e-06  -1.10474e-08   7.24568e-08   7.03092e-09       0.00000       0.00000       0.00000       0.00000       4.20983       5.57369       5.80527       5.87431       5.46741       4.94945       4.28654       3.71031       2.86271       2.20871       1.66048       1.15297      0.811710      0.529356      0.323158      0.202646      0.111701     0.0635492     0.0342275     0.0172801    0.00861407    0.00394321    0.00171530   0.000680672   0.000269583   9.25550e-05   2.89182e-05   9.26798e-06   2.45420e-06   5.45382e-07   9.62410e-08   1.26688e-08       0.00000       0.00000       0.00000       0.00000
  16  20 3649.8750    2.4344  4.1363 10.7657 -0.0002      0.537647  0.0739   0.0256   0.1320    0.0799   0.0000      0.115548   440.2061       1.85504       10.1060       7.68426      -9.43492       2.33004      -4.43257      -9.51249      -4.19208       2.97484      0.573766      0.190359     -0.510223     -0.615237      0.201624     -0.118126     -0.188666      0.146778    0.00717461   -0.00939635    0.00373232   -0.00213626    0.00126451   0.000610320   8.92755e-05   6.98592e-05   2.09273e-05   1.71674e-05  -1.92743e-06   3.67576e-07   1.41125e-07  -3.83768e-09       0.00000       0.00000       0.00000       0.00000       5.04461       6.31244       6.80092       6.95319       6.67490       5.69579       5.27830       4.34336       3.37446       2.62495       1.99291       1.41170      0.968306      0.633043      0.403098      0.255764      0.146565     0.0821241     0.0422113     0.0225289     0.0109997    0.00512567    0.00222714   0.000917386   0.000337725   0.000119632   3.63316e-05   1.10579e-05   2.92152e-06   6.72314e-07   1.22763e-07   1.42034e-08       0.00000       0.00000       0.00000       0.00000
  16  21 3791.6420    1.9997  5.8194 10.3765 -0.0028      0.367428  0.0914   0.0186   0.1660    0.0629   0.0000     0.0830319   459.1445      -2.06195       24.7662       11.0870       12.0118       1.60872       2.00677       1.00464      -4.51516       5.08232       1.12033      -2.18106     -0.109258       1.80206     -0.130322      0.341911    -0.0979561     0.0811511    -0.0636520    -0.0475726   -0.00990221    0.00200104   -0.00227567  -0.000493792   0.000310130   4.54627e-05   5.84334e-05   1.23834e-05  -1.87107e-06   9.65844e-07  -3.61898e-07   3.95409e-09       0.00000       0.00000       0.00000       0.00000       6.09856       7.91190       8.25671       8.46933       8.06654       7.40782       6.25637       5.27805       4.26945       3.24398       2.43194       1.74016       1.18773      0.792846      0.497523      0.308459      0.179521     0.0997735     0.0532367     0.0269378     0.0133749    0.00580889    0.00263746    0.00102785   0.000404701   0.000141706   4.72023e-05   1.42611e-05   3.68788e-06   8.24341e-07   1.50624e-07   1.92075e-08       0.00000       0.00000       0.00000       0.00000
  16  22 3933.4875    1.6992  8.0872 10.0995 -0.0010      0.277239  0.1175   0.0144   0.2135    0.0540   0.0000     0.0609817   448.0814       3.31972      0.599587      -12.7812      -17.8911      -4.90038       8.21924       7.39375      0.682211      -9.49297     -0.410552       1.93135      -1.90393    -0.0547788      0.735842    -0.0772396    -0.0535968      0.117014   -0.00217868     0.0282799     0.0107877   0.000607655   -0.00226659   0.000468441  -0.000576855  -4.77164e-06  -0.000108270   3.82910e-06   2.82738e-07  -1.46323e-06  -3.01656e-07   2.44215e-08       0.00000       0.00000       0.00000       0.00000       7.75205       9.94847       10.4971       10.7106       10.0774       9.32978       8.00303       6.65455       5.23112       4.05967       3.01907       2.18952       1.48820       1.01952      0.626884      0.393109      0.222858      0.127425     0.0668569     0.0343590     0.0166154    0.00762591    0.00335777    0.00136391   0.000520589   0.000185492   5.86504e-05   1.80349e-05   4.48893e-06   1.03259e-06   1.81258e-07   2.33707e-08       0.00000       0.00000       0.00000       0.00000
  16  25 4360.6840    1.0212 16.4868  9.8095  0.0003      0.251845  0.2863   0.0078   0.4537    0.0355   0.0000     0.0665738   419.9133      -17.5956       3.55344      -2.54849       7.99598      -2.85444      -15.9020      -3.08531      -5.46232      -8.21350       12.2988       1.17757       3.71831       2.16633      0.305113     -0.620246      0.289382     -0.140960      0.117200    0.00323407    -0.0210039    -0.0261391    0.00660251    0.00307317  -0.000347536  -4.94762e-06   7.09119e-05   2.35330e-05   1.75947e-05  -2.15923e-06  -4.86223e-08   1.84780e-08       0.00000       0.00000       0.00000       0.00000       14.4299       18.7389       19.9757       19.9324       19.2591       17.5310       15.3120       12.7724       10.3876       8.07330       6.06595       4.28956       3.01503       1.96409       1.28581      0.778761      0.456669      0.260887      0.137952     0.0710564     0.0341433     0.0159263    0.00690780    0.00285686    0.00108048   0.000393329   0.000126074   3.69093e-05   9.79690e-06   2.11316e-06   3.79766e-07   4.59675e-08       0.00000       0.00000       0.00000       0.00000
  17   9 2113.0665    0.7686  0.6411  9.4793 -0.0028       6.78940  0.0321   0.0188   0.0439    0.0972   0.0000      0.995010   437.5122     -0.562126       14.5117      0.623204      -3.29446     0.0567205      0.254618       3.44776      -1.30063      -1.09981     -0.947240      0.276830     0.0438874    -0.0721865    -0.0730936      0.102467     0.0659975    -0.0292235    -0.0150942   -0.00170476   -0.00833031    0.00241022   0.000591509  -0.000517344  -9.38244e-05  -7.98856e-05   1.83818e-05  -1.93058e-05  -1.06221e-06   1.26709e-06   1.43817e-07   6.04781e-08  -4.15555e-09   3.12419e-10       0.00000       0.00000       2.59370       2.69646       2.99135       3.59035       3.27491       2.55245       2.43237       2.32057       1.80043       1.19539      0.928922      0.838049      0.589053      0.304423      0.202828      0.166246      0.106029     0.0540814     0.0255994     0.0141243    0.00859614    0.00506190    0.00240408   0.000994038   0.000348167   0.000130265   4.67231e-05   1.56184e-05   4.38331e-06   1.15769e-06   2.69761e-07   6.01519e-08   1.07133e-08   1.36797e-09       0.00000       0.00000
  17  10 2260.3912    1.0826  0.8436  9.6959 -0.0028       4.03339  0.0308   0.0237   0.0534    0.1348   0.0000      0.762912   441.9682      -1.10645       13.2236    -0.0280513     -0.838305      -5.25793      0.249716      0.824055      0.845620     -0.965051      -1.00331      0.422839      0.828474    -0.0267365     0.0958828     0.0880843    -0.0336441    -0.0575913   -0.00398530   0.000972959    -0.0102569   -0.00736448    0.00327456    0.00128496   0.000130761  -7.50675e-05  -2.40567e-05   2.49889e-05   5.49759e-06  -3.77726e-06  -2.26514e-07  -7.88143e-08   3.29237e-09   1.53797e-09       0.00000       0.00000       2.00368       2.81977       2.98048       2.80620       3.11721       2.53402       2.35937       2.00937       1.44381       1.38076      0.888938      0.699217      0.522144      0.303971      0.247997      0.125632     0.0921826     0.0526418     0.0265113     0.0172763    0.00745225    0.00387310    0.00201307   0.000683015   0.000366779   0.000141040   4.36267e-05   1.93908e-05   5.54359e-06   1.29816e-06   4.62854e-07   1.02824e-07   1.56576e-08   1.79251e-09       0.00000       0.00000
  17  11 2405.0820    1.4656  0.8830 10.3884 -0.0029       3.37122  0.0293   0.0304   0.0525    0.1408   0.0000      0.720986   436.6715     -0.261779       9.97244      0.746965      -2.68892      -4.16562      -1.23385      -1.59844       1.67271     -0.312540    -0.0979752     -0.269125    -0.0253997      0.256870     -0.246359     0.0919478      0.120206    0.00946223   -0.00786985     0.0128172    0.00456058  -8.85889e-05    0.00170254   0.000109016  -0.000112712   0.000133127  -6.40943e-05   1.31243e-05   1.00795e-05   1.28357e-06  -1.73629e-07  -1.29658e-07  -1.45211e-08  -1.89770e-09       0.00000       0.00000       2.17431       2.58028       2.75734       2.92760       2.81620       2.39883       2.10518       1.95565       1.59603       1.15555      0.924233      0.688347      0.483176      0.300343      0.195912      0.132674     0.0849477     0.0474160     0.0242707     0.0137497    0.00747919    0.00392050    0.00182455   0.000765043   0.000306924   0.000116201   3.98949e-05   1.40527e-05   4.35596e-06   1.28829e-06   3.25369e-07   6.57778e-08   1.19406e-08   1.44051e-09       0.00000       0.00000
  17  12 2548.1485    1.9879  0.9577 10.4069 -0.0064       1.58651  0.0297   0.0397   0.0547    0.1998   0.0000      0.606382   439.5073       2.76387       11.1137       3.75683       1.53948     -0.370939       3.77979       1.33945     -0.583964       1.12915      -1.09939    -0.0558490     -0.245327      0.203261      0.145654     -0.100787    -0.0739330     0.0469999     0.0189762     0.0102894   -0.00547968   -0.00383650   -0.00365723  -0.000918462  -2.40686e-05  -0.000274832   4.27143e-05  -1.80148e-06   5.21841e-06   7.60221e-07  -4.12120e-08  -1.67799e-08   2.68573e-08  -1.42244e-09       0.00000       0.00000       2.07508       2.58310       2.64937       2.76182       2.75664       2.40948       2.21484       1.82517       1.54677       1.17204      0.912410      0.665936      0.479373      0.322194      0.207338      0.134852     0.0848530     0.0481446     0.0261421     0.0140118    0.00758060    0.00374588    0.00166692   0.000747821   0.000299464   0.000120359   4.30132e-05   1.44789e-05   4.63528e-06   1.31512e-06   3.31695e-07   7.20463e-08   1.35761e-08   1.55068e-09       0.00000       0.00000
  17  13 2691.0448    2.5276  1.0013 11.0680 -0.0020       1.45432  0.0326   0.0492   0.0568    0.1839   0.0000      0.652271   438.2139       1.60784       8.96964       1.26410     -0.437747      -4.69938      -2.43521     -0.820126       1.00252      -2.13498     -0.784158     -0.150079      0.167123     -0.613393     -0.178710     0.0961265     -0.147163     0.0207592    0.00109635    -0.0209203   -0.00261152   -0.00327242   0.000520485   -0.00105574   0.000385152  -0.000116369   2.58317e-05  -3.65221e-06  -9.63284e-08  -2.47844e-06  -1.18664e-07   7.37754e-08  -9.49482e-10   8.03270e-10       0.00000       0.00000       2.14919       2.75014       3.05457       3.08650       2.89361       2.61729       2.37991       1.87661       1.59013       1.18945      0.914357      0.708114      0.439586      0.326822      0.217626      0.133347     0.0784732     0.0485519     0.0271356     0.0142188    0.00728896    0.00353660    0.00165846   0.000823287   0.000332037   0.000125210   4.56006e-05   1.64766e-05   5.26588e-06   1.44425e-06   3.17651e-07   7.72484e-08   1.38824e-08   1.61817e-09       0.00000       0.00000
  17  14 2834.3281    3.2157  0.8740 11.4509 -0.0025       1.66176  0.0276   0.0646   0.0499    0.1831   0.0000      0.590023   437.8048      -1.85965       16.5378      -6.41044      -2.29769       1.37035      0.335666       1.47943       1.28141      0.813507     0.0161250      0.510313     -0.626562     -0.338549     -0.151969   0.000485992     -0.107154     0.0775611     0.0249255   -0.00478871   -0.00549131  -0.000860155  -6.01129e-05   0.000389556   0.000270718   8.96654e-05   2.02381e-05  -6.04336e-06   2.68865e-06   4.82453e-07  -1.53464e-07   2.82280e-09  -5.25969e-09  -4.42153e-10       0.00000       0.00000       2.00210       2.35886       2.67906       2.77754       2.52967       2.32991       2.17891       1.73521       1.37045       1.08223      0.797681      0.605325      0.453593      0.292276      0.199370      0.126812     0.0757618     0.0423136     0.0247281     0.0128853    0.00652620    0.00338563    0.00161526   0.000725512   0.000285351   0.000118300   4.45776e-05   1.44327e-05   4.27867e-06   1.10188e-06   2.92619e-07   6.20742e-08   1.10724e-08   1.31325e-09       0.00000       0.00000
  17  15 2977.1736    3.8682  0.8103 12.1395 -0.0022       1.26449  0.0284   0.0824   0.0485    0.1533   0.0000      0.727065   436.8301      0.896942       14.2260      -1.12951      -2.97960      0.791107      -2.03846     -0.691744      -1.68005     -0.911879      0.277936      0.379216    -0.0341605     -0.341370      0.139748    -0.0793779    -0.0217269    -0.0262530   -0.00655329    0.00196114   -0.00899997   -0.00238232  -0.000137673   0.000393908   0.000373716  -0.000157770  -2.75952e-06  -1.08775e-05   3.56452e-06   4.50367e-07  -1.78054e-07  -1.24713e-07  -1.15158e-08  -2.17612e-09       0.00000       0.00000       1.89609       2.65808       2.51217       2.65917       2.63874       2.33811       2.22824       1.67536       1.44044       1.22908      0.867157      0.687762      0.414915      0.322026      0.194682      0.129694     0.0863619     0.0473556     0.0275363     0.0138837    0.00729964    0.00381614    0.00136777   0.000819552   0.000271834   0.000135903   4.52937e-05   1.45492e-05   5.06253e-06   1.28780e-06   2.97138e-07   8.56757e-08   1.46639e-08   1.83744e-09       0.00000       0.00000
  17  16 3119.3227    4.1032  0.9594 12.4672 -0.0027     -0.145016  0.0320   0.0838   0.0554    0.1865   0.0000      0.648231   440.6514      -4.50550       17.6074       1.84752      -4.76382       1.63842       1.31251       1.91621      -1.11321     -0.444677     -0.825628     -0.368554     -0.438865     0.0178780     -0.107409     -0.119495     -0.159508     0.0257012    0.00822049     0.0129419    0.00359747  -9.48682e-05   0.000177082   0.000974702  -3.17007e-05   1.31053e-05  -1.16449e-05  -2.76798e-05  -3.11542e-06   1.38314e-06   3.03438e-07   2.13779e-08   1.41830e-08  -1.13578e-10       0.00000       0.00000       2.23281       3.01830       3.07512       3.33723       3.02463       2.75405       2.47781       1.97480       1.68129       1.17217       1.05114      0.664633      0.491594      0.325268      0.228280      0.136705     0.0806525     0.0498569     0.0278621     0.0152577    0.00712745    0.00352113    0.00170440   0.000784189   0.000334584   0.000128430   4.40274e-05   1.56735e-05   4.76571e-06   1.43133e-06   3.69583e-07   6.50659e-08   1.57693e-08   1.86302e-09       0.00000       0.00000
  17  17 3261.4030    3.9387  1.2800 12.3211 -0.0014       1.07266  0.0373   0.0736   0.0697    0.1922   0.0000      0.480854   440.3625       3.34444       11.0935     -0.991039      -2.27365      0.153697      -5.10862      0.464086       4.85321      0.968997      0.181699    -0.0414197      0.250854      0.788402     -0.190440     -0.243612    -0.0815459     0.0206368    -0.0661644   0.000221877    0.00145452    0.00291189    0.00235747   4.97905e-05   0.000205378  -0.000123664  -1.06257e-05   1.72119e-05  -9.07024e-07  -1.18936e-07  -5.39830e-07   2.79753e-08   5.71124e-09   2.10680e-09       0.00000       0.00000       2.52649       3.26927       3.44878       3.40845       3.17019       3.05911       2.59135       2.24091       1.85715       1.49115       1.13329      0.803169      0.559128      0.358859      0.243056      0.154571     0.0955463     0.0541304     0.0315911     0.0161756    0.00816318    0.00389609    0.00195919   0.000805690   0.000352918   0.000135156   5.29689e-05   1.77874e-05   5.70721e-06   1.55673e-06   4.03305e-07   8.12015e-08   1.39208e-08   1.86654e-09       0.00000       0.00000
  17  18 3403.4068    3.2765  2.0506 11.6341 -0.0010       1.03897  0.0509   0.0493   0.0866    0.1663   0.0000      0.293512   435.8093      -5.97754       13.7825      -2.35181      0.400421     -0.389411      0.822477       2.10990      0.483758       2.96665      0.621847       1.06290      0.785804    -0.0416746      0.290896    -0.0687132      0.102826      0.107812    -0.0395599   -0.00130336    0.00245229   -0.00634336    0.00175621    0.00106925  -0.000182815  -0.000322156   3.68081e-05   3.45472e-05   7.90313e-06  -6.39964e-07   1.45800e-07  -5.08260e-08   5.54800e-09   3.04499e-09       0.00000       0.00000       3.28011       4.25095       4.49393       4.65655       4.37477       4.07945       3.57479       2.93153       2.42974       1.89269       1.48766      0.984182      0.779227      0.492692      0.338557      0.202217      0.130442     0.0751553     0.0406195     0.0222446     0.0116376    0.00576290    0.00240550    0.00116850   0.000469390   0.000200027   7.05627e-05   2.47494e-05   7.52277e-06   2.07696e-06   5.87016e-07   1.09107e-07   2.16698e-08   2.61782e-09       0.00000       0.00000
  17  19 3545.5525    2.8380  3.0233 10.9856 -0.0020      0.716279  0.0599   0.0344   0.1059    0.1295   0.0000      0.169840   442.5168      -2.06512       11.4135       4.20751       3.18736      -4.60429      -1.81025       1.14515     -0.450571      0.898045     0.0174883      -1.37204      0.978653     -0.495520     -0.399933      0.105970    -0.0654981     0.0841410     0.0614741   -0.00189748     0.0114443   -0.00496247    0.00429339   -0.00191417   0.000998438   0.000367862  -9.01040e-05   7.74949e-06   8.59448e-06   1.01982e-06   1.60182e-07   8.07183e-08   5.01098e-08  -1.33864e-09       0.00000       0.00000       3.95031       4.98922       5.29428       5.33828       5.13687       4.77174       4.29666       3.51633       2.82172       2.23536       1.68235       1.23894      0.899254      0.624115      0.397054      0.253187      0.154887     0.0882589     0.0490771     0.0261968     0.0138033    0.00668828    0.00309662    0.00135835   0.000583562   0.000232745   8.62879e-05   2.83749e-05   8.87707e-06   2.49355e-06   6.20756e-07   1.37907e-07   2.43142e-08   2.90101e-09       0.00000       0.00000
  17  20 3687.9005    2.3080  4.3350 10.6689 -0.0015      0.602940  0.0761   0.0236   0.1324    0.0805   0.0000      0.113229   441.5681       11.0736       1.98350      0.493442      0.517408      -4.85317      0.672420     -0.940261      -1.17432      -3.89776      -2.57889       1.14194      -1.14137     -0.285884     -0.355577      0.374948    -0.0263281     0.0643749     0.0764405     0.0336641   -0.00652058    0.00967381   -0.00681874   -0.00230403   0.000687119  -0.000176056   2.33520e-05   2.39420e-05  -1.38479e-06   5.33051e-06   2.78083e-07  -1.48681e-07   2.97737e-08  -4.83661e-10       0.00000       0.00000       4.76965       6.16290       6.29346       6.66397       6.16403       5.91824       5.11856       4.38133       3.52233       2.90139       2.19530       1.61747       1.09973      0.740450      0.499860      0.314712      0.197895      0.112714     0.0645451     0.0336178     0.0169803    0.00829339    0.00398748    0.00173719   0.000741106   0.000290478   0.000107212   3.60135e-05   1.16561e-05   3.15052e-06   8.17998e-07   1.79556e-07   3.06077e-08   4.09173e-09       0.00000       0.00000
  17  21 3830.1479    1.9615  6.2536 10.3125  0.0000      0.410500  0.0933   0.0173   0.1726    0.0599   0.0000     0.0746738   443.7972      -2.88836       15.7110      -1.05407       17.1726     -0.389485      -4.43350       2.17566       5.49763      0.364938      -3.31359      -2.08658      0.710793     -0.225339     -0.729666     0.0914291    -0.0204640    -0.0977450    -0.0689996    -0.0951721    0.00124028     0.0168663   -0.00673464  -7.60590e-05   0.000294304  -0.000140727  -9.24417e-05  -4.33176e-05   4.00574e-06  -1.74723e-06  -2.39446e-08   2.24695e-07   2.12597e-08   6.25169e-10       0.00000       0.00000       5.89786       7.67791       8.06919       8.32181       7.86364       7.39108       6.49582       5.35324       4.39235       3.38979       2.63595       1.90568       1.35186      0.941251      0.612802      0.384628      0.234208      0.135933     0.0764574     0.0404852     0.0210133    0.00996456    0.00476219    0.00205999   0.000905605   0.000347276   0.000130949   4.38135e-05   1.40746e-05   4.01382e-06   9.97291e-07   2.14940e-07   3.92823e-08   4.82048e-09       0.00000       0.00000
  17  22 3972.8227    1.6318  8.7119  9.9772 -0.0006      0.481816  0.1208   0.0131   0.2224    0.0513   0.0000     0.0589513   438.3770      -17.9473       4.55190      -2.00592       3.53611      -15.1660      -5.17224     -0.257116     -0.262389     -0.859088      -2.13093       2.96535      -1.78592       2.56653      0.859280     -0.752716     -0.174457      0.179601    -0.0863859      0.103632     0.0616254     0.0148695    0.00279978   -0.00318870  -8.79825e-05   0.000698958   0.000268470  -9.15864e-05  -1.00438e-05  -4.42033e-06   2.57909e-07   1.62839e-07   3.91088e-08  -2.48532e-09       0.00000       0.00000       7.18657       9.28225       10.1800       10.1319       9.73026       8.72212       7.96750       6.67920       5.49490       4.36653       3.28824       2.45057       1.64933       1.15020      0.760541      0.468716      0.286070      0.169085     0.0953916     0.0515290     0.0260962     0.0129849    0.00599592    0.00280325    0.00115336   0.000460618   0.000165301   5.79802e-05   1.83552e-05   5.12067e-06   1.27937e-06   2.89445e-07   4.94321e-08   5.65952e-09       0.00000       0.00000
  17  23 4115.2418    1.3791 11.0649  9.9200 -0.0014      0.296882  0.1573   0.0109   0.2823    0.0445   0.0000     0.0592882   438.2643      -14.7949       17.5896      -6.31971     -0.135355      -4.65284      -8.95530      -4.00293      -11.8533       2.53390       1.92874      -6.65052     -0.146731       1.71353     -0.540822    -0.0668830     -0.518503      0.306322    -0.0465895      0.113822     0.0295786   -0.00285691    0.00505606   -0.00153840  -9.77418e-05   0.000650798  -5.95487e-05   7.34225e-05  -1.60633e-05   5.25721e-06  -8.36085e-07  -3.83671e-07  -1.08849e-07  -6.19274e-09       0.00000       0.00000       8.92317       11.5466       12.3129       12.4700       12.1952       11.0481       9.91854       8.12328       6.72878       5.31824       4.04445       2.98020       2.08752       1.42000      0.938630      0.598504      0.372552      0.215740      0.120372     0.0651042     0.0331185     0.0166022    0.00758708    0.00344870    0.00141499   0.000576769   0.000207701   7.17526e-05   2.25607e-05   6.28390e-06   1.59160e-06   3.48992e-07   6.14690e-08   7.10001e-09       0.00000       0.00000
  17  24 4257.4470    1.1516 13.9336  9.8245 -0.0016      0.111271  0.2200   0.0086   0.3631    0.0391   0.0000     0.0618938   439.4837      -11.4106       20.3255      -27.9391      -11.2153       17.7387       13.7671       4.73102       6.49482       1.58822      -3.55257     -0.545274    -0.0943930       1.20567      0.857165      0.392648     0.0272697     -0.127215    -0.0327989    -0.0810190     0.0675514    0.00926065    0.00183536    0.00144341    0.00360069  -0.000453775  -0.000324602   0.000152935   9.32354e-05   2.89474e-06  -2.92407e-06   6.43589e-07  -4.87792e-08  -5.86742e-10       0.00000       0.00000       11.1124       14.4757       15.5467       15.7381       15.3795       13.5435       12.4227       10.3573       8.52486       6.73335       5.09489       3.76860       2.66025       1.80200       1.20556      0.756577      0.462526      0.273256      0.153341     0.0830336     0.0430280     0.0209703     0.0100722    0.00438047    0.00189098   0.000724928   0.000270449   9.26920e-05   2.88643e-05   8.08018e-06   2.07105e-06   4.53310e-07   7.87177e-08   8.92872e-09       0.00000       0.00000
  17  25 4400.7778    0.9634 17.1133  9.7967 -0.0004      0.287948  0.2976   0.0071   0.4502    0.0327   0.0000     0.0726917   433.3729      -28.2950       6.99357       6.23787       7.29802       2.14919      -5.75880       14.3931       3.00088      -7.75398      -12.1399       7.25355      -3.79119      0.269938       3.01775      -2.05781     -0.228305     0.0291035     -0.116589   -0.00464289     -0.149906     0.0149866    0.00485981     0.0113524   -0.00499132   -0.00113647  -0.000663404   3.29638e-05  -1.72688e-05  -7.41195e-06   1.39792e-06   1.73531e-07  -2.96041e-08  -6.41215e-09       0.00000       0.00000       13.3596       17.1811       18.6389       19.2567       18.2640       16.9548       14.6074       12.6959       10.1460       8.12553       6.16330       4.55840       3.22405       2.23295       1.46404      0.944946      0.571807      0.347316      0.189558      0.104664     0.0546950     0.0267253     0.0125802    0.00557509    0.00239259   0.000924746   0.000340147   0.000117856   3.57508e-05   1.03858e-05   2.54629e-06   5.43715e-07   8.98962e-08   1.13653e-08       0.00000       0.00000
  18   8 1992.9173    0.5819  0.5051  9.3856 -0.0069       8.90088  0.0212   0.0166   0.0406    0.0770   0.0000       1.17675   437.5097      -2.43737       13.6815     -0.571129      -1.53628      -1.12356     -0.236760     -0.592668     -0.284316     -0.134571    0.00676737     -0.269147    -0.0484028     -0.258564     -0.243365    -0.0197589     0.0524655   -0.00139673   0.000900193    0.00395977    -0.0171609   -0.00553829   -0.00162952    0.00122489  -1.98328e-05   3.98679e-05  -1.29489e-05   3.03541e-06  -1.69820e-05   2.74208e-06  -9.56556e-07  -2.90203e-07   5.53810e-08  -9.44875e-09  -1.00993e-10   1.87275e-10       1.65644       2.06341       2.18378       2.21699       2.22119       2.12574       1.82463       1.47453       1.21149      0.994955      0.732614      0.606594      0.426782      0.262013      0.188209      0.128404     0.0850375     0.0539528     0.0294011     0.0162815    0.00834928    0.00444453    0.00214018    0.00103644   0.000457871   0.000188671   7.32589e-05   2.87970e-05   1.05556e-05   3.93067e-06   1.02478e-06   2.76971e-07   6.86700e-08   1.50300e-08   2.40434e-09   2.89698e-10
  18   9 2143.7342    0.8341  0.6958  9.3221 -0.0025       5.26311  0.0254   0.0186   0.0455    0.1235   0.0000      0.786250   437.8185      -1.03138       11.4232      0.334678      -1.42677     -0.581219       1.17508       1.39824     -0.396044     -0.572182     -0.168583      0.316900     -0.238091     -0.270693    -0.0166660   -0.00371131    0.00702339     0.0198008    0.00655464    0.00594298   -0.00262045   -0.00148048    0.00271639   0.000356962  -0.000384488  -9.24095e-05   0.000180344  -4.05098e-05   1.08580e-05   2.61790e-06   6.85485e-08   1.66247e-08   1.42904e-08   8.33017e-09  -2.78424e-09   1.00099e-10       1.68998       2.34182       2.41478       2.33470       2.49480       2.09631       2.03419       1.73748       1.39422       1.11484      0.875367      0.634355      0.494005      0.332019      0.220457      0.151652     0.0879867     0.0577734     0.0303056     0.0174799    0.00952681    0.00481206    0.00251210    0.00118500   0.000511697   0.000225871   9.28877e-05   3.38290e-05   1.26818e-05   4.23055e-06   1.14270e-06   3.82902e-07   9.63144e-08   2.05042e-08   3.54406e-09   3.70404e-10
  18  10 2291.7066    1.1243  0.8854  9.9130 -0.0074       4.23232  0.0325   0.0229   0.0520    0.1443   0.0000      0.734074   438.0146      -1.37573       16.7233      0.625446     -0.860857       2.83504       2.55977      -1.86242      0.498440       1.40804     -0.356327     -0.434222      0.110599     0.0222878      0.167305     0.0909485    -0.0296139     0.0215141    0.00542672    0.00544803    0.00596317    0.00199456    0.00523447   0.000371300  -0.000648244  -1.65075e-05   0.000188780  -2.29013e-05  -1.39293e-05   1.41477e-06   1.56363e-06  -4.62772e-07  -4.90873e-09   6.11239e-09  -4.40227e-10  -1.05549e-10       2.15131       2.84247       2.97474       3.13132       2.84905       2.57841       2.64167       2.00267       1.84200       1.34031       1.16708      0.764576      0.587013      0.443212      0.273369      0.179798      0.103408     0.0765902     0.0336643     0.0218990     0.0114612    0.00658219    0.00320245    0.00121446   0.000696986   0.000268476   0.000134853   4.45129e-05   1.53571e-05   5.61345e-06   1.34556e-06   4.74162e-07   9.53686e-08   2.07017e-08   4.54396e-09   4.58779e-10
  18  11 2436.9113    1.5522  0.9689 10.4051 -0.0018       3.14505  0.0348   0.0311   0.0565    0.1565   0.0000      0.695997   440.2124       3.52309       15.3123      -6.50448      -1.79122      0.780467     -0.795171      -3.05810     -0.549796      0.927612      0.970281      0.520439     0.0135031     -0.726785      0.251992     -0.101799     0.0770517     0.0920510  -0.000737157    0.00637523     0.0107267    0.00593343   -0.00214611  -0.000680759   0.000860703  -0.000232247   5.95843e-05   2.41598e-05  -2.05121e-05  -1.28166e-05   2.87806e-06   2.86197e-07   5.82390e-08  -3.90769e-08   1.35818e-09  -1.44840e-10       2.04290       2.99132       2.76295       3.19106       2.73665       2.63469       2.31752       2.18916       1.75112       1.53971       1.05182      0.902237      0.549472      0.454721      0.250261      0.181071      0.112098     0.0668369     0.0400126     0.0204600     0.0123681    0.00620560    0.00320129    0.00151172   0.000635362   0.000294158   0.000114492   4.37162e-05   1.62200e-05   4.80634e-06   1.66925e-06   4.56630e-07   9.36978e-08   2.77439e-08   3.92196e-09   5.88152e-10
  18  12 2580.8734    2.1478  0.8754 10.6595 -0.0058       2.21583  0.0280   0.0426   0.0476    0.1869   0.0000      0.568667   441.3665      -3.92609       11.1213       3.33775      0.968924     -0.950071     -0.301086      -2.63925      -1.24736      0.843827      0.665668     -0.662282      0.818024    -0.0532038     -0.226711     0.0760593    -0.0813775    -0.0960508     0.0518586    -0.0144784   -0.00632115   -0.00412562   -0.00150895   -0.00193809   9.06383e-05  -0.000344013   3.97841e-05  -3.02160e-05  -2.23066e-06   2.51335e-06   7.74772e-07  -4.40013e-07   1.89239e-08  -2.16417e-08   1.99580e-09   1.91237e-10       1.86124       2.33113       2.54971       2.79155       2.47292       2.38391       2.05438       1.79657       1.47161       1.17614      0.835936      0.651586      0.492702      0.342976      0.229696      0.143417     0.0975673     0.0545763     0.0332548     0.0177911     0.0104533    0.00522623    0.00281834    0.00125376   0.000572015   0.000229552   0.000101910   3.69287e-05   1.40648e-05   4.23665e-06   1.38119e-06   3.34893e-07   8.74545e-08   1.80410e-08   2.96968e-09   4.04407e-10
  18  13 2724.7334    2.6914  0.9462 10.8758 -0.0040       2.31707  0.0302   0.0509   0.0507    0.2326   0.0000      0.598701   436.3250       2.02107       14.7793       4.73373      -6.66077      -1.37844       1.53641      -1.18607      0.436481      -1.53809       1.51157   -0.00790628       1.18530      0.857340      0.186819    -0.0634946      0.189584     0.0643816    -0.0533843    -0.0218724     0.0102113   -0.00735672  -0.000384261   -0.00148218   0.000120176  -3.99006e-05  -9.65344e-05  -1.91728e-05   9.89774e-07   5.23016e-06  -1.71295e-07  -1.44172e-07   5.12354e-08   4.24013e-09  -2.24657e-09  -2.84800e-10       2.03333       2.66474       2.74392       2.97218       2.71663       2.53555       2.25210       1.94113       1.50125       1.27772       1.00721      0.726998      0.490300      0.360864      0.232761      0.154679     0.0954861     0.0613433     0.0347253     0.0194125     0.0103281    0.00542341    0.00247949    0.00120752   0.000547703   0.000253152   9.91978e-05   3.82457e-05   1.24332e-05   4.13910e-06   1.22373e-06   3.63354e-07   8.30736e-08   1.88660e-08   3.10668e-09   4.18736e-10
  18  14 2868.6615    3.3759  0.8897 11.7511 -0.0027       1.46025  0.0269   0.0680   0.0502    0.1650   0.0000      0.657237   439.2212      -5.26822       16.8477       4.84082      -5.75312     -0.721919      0.691895      -2.91807      -1.57748      0.614629      -1.00331      0.204184     -0.445059     -0.345033      0.118583    -0.0962502     -0.293438    -0.0385583     0.0107465   -0.00113949   -0.00972692    0.00472570  -0.000160219   0.000780534   0.000706240   0.000309906   4.23908e-05   1.31329e-05   2.45320e-05   6.84330e-06   3.08840e-06   4.48934e-07   2.75443e-08  -2.03359e-08  -3.74200e-09  -8.29738e-11       1.78222       2.21426       2.28445       2.55250       2.34653       2.17138       1.87646       1.77529       1.37806       1.13426      0.830573      0.674846      0.455339      0.336692      0.210754      0.142551     0.0921466     0.0568609     0.0298499     0.0181654    0.00916660    0.00531195    0.00253419    0.00124947   0.000534142   0.000235078   9.08950e-05   3.54667e-05   1.07957e-05   4.05401e-06   1.14707e-06   3.32959e-07   7.48967e-08   1.82233e-08   2.62785e-09   3.81278e-10
  18  15 3012.1120    3.9826  0.8382 12.2496 -0.0012      0.647356  0.0268   0.0818   0.0494    0.1559   0.0000      0.602854   439.3612     0.0800817       13.4998      0.625229     -0.975206      -5.52805      -4.59547       2.14833      0.994846      0.249788      0.845317     -0.688999      -1.01386      0.249695      0.123703      0.110829     0.0719238     0.0271789     0.0492907     0.0241422   -0.00379015   -0.00212078   -0.00122407   0.000479366   0.000113444  -4.10602e-05  -3.91441e-05  -2.10340e-05  -1.62799e-05  -3.96439e-06   7.21629e-08  -2.90364e-07  -1.32631e-08   9.26099e-09   7.75361e-10  -3.17502e-10       1.68204       2.40299       2.28040       2.58269       2.22740       2.31922       1.89030       1.78007       1.39828       1.16685      0.862390      0.667138      0.473412      0.333436      0.222721      0.138248     0.0926856     0.0526185     0.0320174     0.0167225    0.00974733    0.00480697    0.00258761    0.00105825   0.000555036   0.000201511   9.63942e-05   3.23163e-05   1.27372e-05   3.91329e-06   1.33282e-06   3.32589e-07   8.77890e-08   1.88011e-08   3.06124e-09   4.81255e-10
  18  16 3154.7685    3.9832  1.1402 12.1301 -0.0061      0.677780  0.0359   0.0735   0.0597    0.1979   0.0000      0.644833   438.2766      -1.19572       9.24193       1.56283      -2.20607    -0.0815501      0.728484       2.82767      0.398118      0.953320     -0.485765     -0.147932      0.143201     -0.204402     -0.186168     0.0513858    0.00984429      0.154667     0.0363200    -0.0415603    -0.0178410   -0.00479821    0.00267348   -0.00146438  -0.000712139   0.000229426   8.88132e-05  -3.77409e-05  -2.26141e-05   9.03059e-06   1.98676e-07   8.40508e-07  -3.42374e-08   1.27845e-08   6.33552e-09  -3.99451e-10       2.16342       2.84278       2.93456       3.10757       2.88366       2.67192       2.36166       2.06766       1.71136       1.41892       1.04543      0.788875      0.537364      0.405167      0.247340      0.167023      0.101849     0.0649540     0.0360469     0.0208660     0.0113200    0.00600767    0.00288686    0.00133937   0.000593879   0.000259725   0.000105737   4.06324e-05   1.40311e-05   4.63912e-06   1.38595e-06   4.03192e-07   8.63581e-08   2.14072e-08   3.45418e-09   4.45827e-10
  18  17 3297.3017    3.8141  1.4222 12.0924 -0.0015      0.453080  0.0407   0.0625   0.0664    0.1626   0.0000      0.475983   432.6583      -1.93188       13.6160      -3.81781       2.86073      0.277452      -3.28380      -4.60322     -0.204072     -0.479169       2.89879     -0.901556    -0.0691796     -0.254945     0.0256829     -0.219172    -0.0652398     0.0897483     0.0215187   -0.00668625    -0.0200873   -0.00559498    0.00298720    0.00294814   0.000333542   0.000159787  -0.000126954  -6.01049e-06   7.29447e-06   4.40248e-06  -1.91450e-06   6.56919e-08   1.45464e-07  -1.27324e-09   9.96142e-10   5.95163e-10       2.52615       3.26138       3.38978       3.64092       3.41349       3.17609       2.67380       2.36692       1.94025       1.52818       1.20483      0.864113      0.618052      0.440418      0.285019      0.190505      0.118594     0.0710524     0.0430507     0.0239115     0.0130027    0.00677731    0.00330461    0.00154390   0.000710011   0.000289745   0.000118086   4.51630e-05   1.58034e-05   4.99896e-06   1.60696e-06   4.52798e-07   1.06750e-07   2.22622e-08   3.83856e-09   5.01423e-10
  18  18 3439.9981    3.2083  2.3120 11.0716 -0.0029      0.878676  0.0494   0.0421   0.0877    0.1850   0.0000      0.219453   442.8365      -5.01443       19.4085       2.03026      -1.47896     -0.522373       1.58139       5.03482     -0.827535     -0.495771      -1.47876     -0.436090     -0.990661     -0.131417    -0.0490053      0.288130     0.0748296     0.0781086     0.0471036     0.0262164    -0.0211425    0.00494023    0.00327867   0.000977143  -0.000450956   7.13453e-05  -6.49031e-05  -4.15949e-05   3.16079e-05   5.81200e-06  -5.55420e-08  -7.69053e-07   1.11867e-07   1.24264e-08   6.32604e-09   5.28409e-11       3.02364       3.79678       4.03427       4.10924       4.09040       3.63849       3.33683       2.81772       2.37703       1.87683       1.49302       1.08153      0.790086      0.542944      0.372196      0.243742      0.144043     0.0932255     0.0527225     0.0304387     0.0163453    0.00836778    0.00413492    0.00190234   0.000897715   0.000374668   0.000153039   5.56811e-05   2.01037e-05   6.76843e-06   1.90604e-06   5.72654e-07   1.38570e-07   2.88597e-08   5.13923e-09   5.51069e-10
  18  19 3582.7546    2.5964  3.4745 10.9108 -0.0021      0.835206  0.0637   0.0286   0.1139    0.1008   0.0000      0.141912   437.3834      -1.85164       9.30119      -5.75030       4.89918      -5.99968      -1.58719      0.835746      -1.06328      -1.31357      0.995617       1.87249    -0.0665013     -0.493644      0.198616      0.537661     0.0345992    -0.0359644     0.0873866    -0.0504182    -0.0125153   -0.00708765    -0.0139354   -0.00450919   0.000464956  -5.01110e-05  -1.19541e-05   0.000107832   1.26993e-05   9.65069e-06  -1.00723e-06   2.42470e-07   6.44347e-08   3.13092e-08  -8.05792e-09  -4.38686e-10       4.02337       5.04366       5.47066       5.64671       5.34544       5.04165       4.39503       3.73091       3.06938       2.53238       1.94227       1.42603       1.01836      0.707342      0.482365      0.314297      0.194612      0.118518     0.0705968     0.0404314     0.0210967     0.0109304    0.00522951    0.00251218    0.00112674   0.000487655   0.000194844   7.70826e-05   2.67326e-05   8.97663e-06   2.65377e-06   7.28794e-07   1.79774e-07   3.72292e-08   6.14534e-09   7.43511e-10
  18  20 3725.5141    2.2348  5.0238 10.4334 -0.0007      0.574130  0.0809   0.0204   0.1392    0.0752   0.0000     0.0909183   442.5047      -10.2206       12.4843      -3.96116      -5.30807      -10.4945      0.412462      -4.88939       4.11530     -0.281862      -1.27530      -1.02788       3.09579     -0.382335      0.518620    -0.0859041    0.00396112     -0.173665    -0.0766885      0.111601   -0.00843960   -0.00367092   -0.00242567   0.000634229   -0.00174113  -0.000593780  -0.000134826   4.05192e-06  -2.56948e-05  -8.77712e-07  -1.00233e-06   1.98322e-06  -2.42932e-07   7.73257e-08   8.75478e-09  -2.54598e-10       4.73600       6.27825       6.43857       6.91797       6.53883       6.16104       5.43768       4.73978       3.74326       2.97340       2.35812       1.76823       1.27412      0.908627      0.608562      0.412668      0.248809      0.149436     0.0903660     0.0497599     0.0266253     0.0134494    0.00674918    0.00322504    0.00151374   0.000626712   0.000253506   9.60246e-05   3.46282e-05   1.09551e-05   3.45266e-06   9.88752e-07   2.36910e-07   5.04308e-08   8.56395e-09   1.07446e-09
  18  21 3868.3991    1.8657  6.8804 10.1087 -0.0011      0.523011  0.0979   0.0152   0.1751    0.0581   0.0000     0.0675595   432.5936      -15.5833       25.7484      -4.71159       15.0012      -7.85769      -1.19256       3.57281       5.14685       1.17080       6.70825       3.55909     -0.993476      0.136691      0.120012     -0.604826    -0.0150932      0.115887      0.124821    -0.0414229    -0.0271727     0.0182994   -0.00972524   -0.00691717   0.000920627  -0.000831075  -0.000113178  -9.95868e-05   1.10269e-05  -1.57840e-05   4.02150e-07   2.90771e-07  -2.06764e-07  -2.24295e-08   8.86384e-09   1.77559e-09       5.71701       7.45643       7.80697       8.13229       7.91612       7.18844       6.43052       5.55004       4.60647       3.74868       2.87098       2.15121       1.54271       1.06607      0.715649      0.464282      0.297857      0.183179      0.104388     0.0595206     0.0317675     0.0169247    0.00833803    0.00386940    0.00178206   0.000740707   0.000306654   0.000115571   4.03727e-05   1.37181e-05   4.08173e-06   1.14020e-06   2.85536e-07   6.10456e-08   1.02746e-08   1.19902e-09
  18  22 4011.1301    1.5740  9.4442  9.9153 -0.0012      0.362164  0.1278   0.0119   0.2274    0.0488   0.0000     0.0545642   432.4745      -2.09856       18.3436      -3.80526       11.3479      -8.70043       5.55410      -1.53311       15.9440       2.16965       3.84879       1.03230      -2.41520       1.06195    -0.0588059      0.709766     -0.522450      0.368485    -0.0258370     0.0520461    -0.0109467   -0.00839963     0.0217334     0.0108179   -0.00202319   -0.00185144   0.000283567  -5.69677e-05   8.12787e-05   5.38732e-06  -6.35309e-07  -3.19394e-06  -1.45728e-07   9.64206e-08  -1.71364e-08  -3.52920e-09       7.19896       9.34981       10.1149       10.2096       10.1465       9.06180       8.16272       7.07682       5.87609       4.65278       3.58239       2.66491       1.96561       1.36800      0.917856      0.602296      0.370508      0.229404      0.130969     0.0750211     0.0407480     0.0211940     0.0105631    0.00504917    0.00221158   0.000967128   0.000384709   0.000147044   5.25489e-05   1.76232e-05   5.25689e-06   1.51578e-06   3.71589e-07   7.80999e-08   1.31170e-08   1.44502e-09
  18  23 4154.2745    1.3273 12.2676  9.8912 -0.0010      0.298162  0.1739   0.0098   0.2975    0.0419   0.0000     0.0551738   432.3363      -28.7384       30.9647      -3.28290      -14.8181      -4.22471      -4.30234       3.11025      -1.28960       3.41696       2.28549       5.26988      -5.01189      -2.02575       1.55481       1.16516     -0.511466      0.226516    -0.0137390      0.197776     0.0281804    -0.0330974    0.00976245  -0.000835052  -0.000355725   0.000490257  -0.000338759  -4.51632e-05  -0.000158542   7.94516e-06   1.61475e-05  -2.47005e-06  -5.03730e-07   4.24485e-08  -1.74794e-08  -1.20617e-09       8.90481       11.4373       12.2112       12.5268       12.1602       11.2797       10.2652       8.63609       7.23064       5.72971       4.46250       3.37523       2.44817       1.72012       1.15895      0.764364      0.480462      0.292257      0.168858     0.0958402     0.0512854     0.0265356     0.0133551    0.00629290    0.00286884    0.00121237   0.000499679   0.000189490   6.77152e-05   2.24969e-05   6.78641e-06   1.87331e-06   4.51524e-07   9.56422e-08   1.62907e-08   1.82966e-09
  18  24 4297.4736    1.0890 14.5528  9.8241 -0.0009      0.314673  0.2307   0.0080   0.3694    0.0372   0.0000     0.0660661   441.4432      -58.0380       9.80726      0.199047     0.0928047       17.7700       4.46510       10.3386      -21.1744      -9.38104       6.67951       4.22787      -7.26561      -2.46924      0.489063      0.641496     -0.869529     -0.584584     0.0576230    -0.0120868    -0.0368315    -0.0413427    -0.0178791   -0.00133573    0.00422746    0.00295466  -0.000829961   4.90431e-05  -4.72427e-05  -3.44841e-07  -9.47684e-06  -2.70775e-06  -3.65372e-07   2.96574e-07   9.66882e-09   1.31217e-09       10.8122       14.0894       15.0899       15.7916       14.6870       14.0759       12.1304       10.8608       8.89750       7.32001       5.54565       4.20320       3.00394       2.13079       1.41153      0.927401      0.587098      0.359940      0.207346      0.119539     0.0643165     0.0336683     0.0170043    0.00783773    0.00365240    0.00150782   0.000640822   0.000239821   8.53508e-05   2.86190e-05   8.61575e-06   2.38574e-06   5.70404e-07   1.20334e-07   1.92618e-08   2.45207e-09
  19   7 1867.3380    0.4192  0.4046  9.2795 -0.0088       13.3269  0.0243   0.0133   0.0365    0.0571   0.0000       1.98995   438.4903       1.66362       17.0079      -1.91481      -4.43753       1.38697      -1.74344       1.93641      0.868616     -0.246941     0.0915330      0.700163      0.533743     -0.239159     0.0315350     -0.117785     -0.158059    0.00186149     0.0408267     0.0161159     0.0152703    0.00351592  -1.81175e-05   0.000357068  -0.000620668   0.000368550   4.55073e-05  -4.88872e-05  -2.10343e-05   1.23415e-05   3.61911e-06  -2.50713e-07  -2.85779e-07  -8.13624e-08   2.17750e-09  -5.02736e-09       1.55431       1.85713       2.35008       1.92761       2.25878       2.18849       1.71752       1.57674       1.36199      0.988718      0.860807      0.678509      0.454913      0.320371      0.236894      0.152091      0.100495     0.0732554     0.0379292     0.0227216     0.0142780    0.00667159    0.00335412    0.00196169   0.000876826   0.000354302   0.000177096   7.92658e-05   2.65351e-05   9.48074e-06   3.78648e-06   1.41150e-06   3.96913e-07   1.11541e-07   2.39052e-08   4.22667e-09
  19   8 2021.8164    0.6135  0.5282  9.2948 -0.0050       7.43054  0.0210   0.0160   0.0400    0.0831   0.0000       1.07865   437.2820     -0.638755       13.2735      -1.33029      -4.48968      -1.62731       1.85242     0.0772808     -0.514818     -0.655890      0.660587      -1.36082      -1.04163     -0.324011      0.181025   -0.00585121     0.0989424    -0.0148348   -0.00210606    -0.0120317    0.00908033    0.00111379   -0.00551347  -8.64495e-05   0.000348561  -1.44967e-05  -3.92934e-05  -5.44508e-05  -1.40508e-05  -9.80032e-06  -6.29806e-06  -3.57003e-07   8.31085e-08  -4.56369e-09   1.59116e-08   4.79764e-09       1.46978       1.88997       1.89653       2.11084       1.91345       1.85055       1.60279       1.45739       1.32510      0.973245      0.803226      0.591914      0.464393      0.316708      0.228495      0.135982     0.0960481     0.0599226     0.0338669     0.0195757     0.0110782    0.00630799    0.00343691    0.00178529   0.000788794   0.000371232   0.000151213   6.74680e-05   2.49927e-05   9.01853e-06   3.16725e-06   1.04644e-06   3.12810e-07   7.58466e-08   1.89142e-08   3.33472e-09
  19   9 2173.8412    0.8836  0.8066  9.2919  0.0016       5.98599  0.0273   0.0183   0.0479    0.1304   0.0000      0.787086   438.4435      -2.33907       18.6265     -0.306691      -2.34086      -1.57427      -2.49186      -2.83100       2.71906       1.45529     -0.729308     -0.531549       1.19025      0.380095     -0.319983     -0.187977    -0.0668344     0.0139845     0.0163064     0.0177635   0.000273441   -0.00108514   0.000102592   0.000462600  -0.000510064  -0.000330069  -8.93437e-05  -0.000126113   2.63776e-06   2.08299e-06   3.28556e-06  -1.37882e-07   1.42986e-07  -3.79939e-08   3.81826e-09  -5.81535e-09       1.66516       2.16603       2.31146       2.44255       2.23322       2.09815       2.00265       1.73141       1.42941       1.11449      0.954713      0.685671      0.512365      0.365976      0.256784      0.165982      0.110815     0.0688712     0.0409673     0.0242825     0.0129147    0.00734355    0.00361984    0.00187640   0.000898288   0.000412459   0.000191291   7.89756e-05   3.09333e-05   1.13204e-05   3.62085e-06   1.20682e-06   3.57421e-07   9.17751e-08   2.23192e-08   4.38554e-09
  19  10 2322.3827    1.2641  0.8092  9.7273 -0.0034       3.95463  0.0246   0.0260   0.0477    0.1506   0.0000      0.652265   439.9418      -2.34289       13.1873       1.22816      -1.22630     -0.400578     -0.625985     -0.409822     -0.560748      -2.50043      0.377764     -0.819152     -0.127368     -0.293469     -0.562400     -0.107260     -0.193119    -0.0113821    0.00197275    -0.0310628    0.00737706    0.00490095    0.00216497    0.00252238   -0.00112254   0.000322936  -1.79514e-05   1.42067e-05  -1.79945e-05   5.86358e-06   1.95705e-06  -7.43487e-07   3.20727e-07  -9.45032e-08  -1.33958e-09  -6.54071e-09       1.58443       2.00054       2.13987       2.17179       2.26808       2.07746       1.79093       1.53792       1.29010       1.09821      0.843115      0.652213      0.466425      0.329848      0.219190      0.152831      0.100528     0.0670522     0.0394608     0.0235213     0.0123970    0.00698368    0.00362503    0.00175244   0.000829936   0.000378101   0.000160548   6.48837e-05   2.63152e-05   9.83415e-06   3.30316e-06   1.13761e-06   3.18975e-07   9.28358e-08   2.06407e-08   4.50867e-09
  19  11 2468.1181    1.6822  0.9622 10.5025 -0.0052       1.95552  0.0298   0.0325   0.0535    0.1513   0.0000      0.678375   432.8971      -4.65995       13.6913      -1.42798       1.83235     -0.780829      0.584925      -1.54325       1.46360       1.54744      -2.31687      0.102550      0.104310     -0.807490     -0.676805      0.251111     -0.122922    -0.0966865   -0.00332823    0.00386220    -0.0118172     0.0151504   -0.00167070   -0.00106920    0.00109594   5.56993e-05  -3.38025e-05  -7.81944e-05   9.28188e-05   1.86861e-05   4.80724e-06   5.80710e-07  -4.24316e-07  -1.57777e-07  -4.57381e-08   4.01864e-09       1.91154       2.51593       2.54628       2.64761       2.67283       2.53406       2.28402       1.83298       1.52332       1.23229       1.01068      0.752074      0.547488      0.396962      0.273447      0.183300      0.126218     0.0751363     0.0496428     0.0261558     0.0154149    0.00791523    0.00409424    0.00198198   0.000910983   0.000440070   0.000182791   7.96998e-05   3.09874e-05   1.15112e-05   4.05638e-06   1.17728e-06   3.98718e-07   9.77616e-08   2.41490e-08   4.81895e-09
  19  12 2613.0847    2.1382  1.0077 10.8434 -0.0057       1.44015  0.0323   0.0398   0.0535    0.1925   0.0000      0.622019   437.6528     -0.199631       10.5792       5.99540      -1.19136       1.74302       1.30058      0.448980      -1.34549       1.02970      0.426928      0.208877      0.874228     0.0223382     -0.450062    -0.0406821     0.0111704      0.116632     0.0133973     0.0228938    0.00445883    0.00730050    0.00478525   -0.00177082   -0.00172846   0.000183089   0.000444176  -3.60118e-05  -2.54005e-05   7.09505e-06   3.58010e-06   3.61874e-07  -7.60243e-08  -1.95199e-07   1.82075e-08   5.03001e-09       2.03866       2.39896       2.84411       2.88830       2.70039       2.52732       2.33158       1.87588       1.64472       1.34153       1.03054      0.796614      0.590663      0.388587      0.262803      0.197646      0.119612     0.0711320     0.0465106     0.0278745     0.0154705    0.00808711    0.00406473    0.00208431    0.00107093   0.000496688   0.000210305   8.22197e-05   3.27618e-05   1.32646e-05   4.52784e-06   1.35109e-06   3.86046e-07   1.01459e-07   2.26944e-08   4.59234e-09
  19  14 2902.5392    3.5821  0.8293 11.6560 -0.0056       2.06526  0.0240   0.0710   0.0458    0.1841   0.0000      0.557490   438.4936       1.23031       12.2426       4.94992      -2.30815      -1.29175       1.72652      0.404815     -0.354641      0.337613      0.164106      0.636425    -0.0429787    0.00751069     0.0941507     0.0187056     -0.214810    -0.0292654    0.00748602    -0.0102917    0.00782900   -0.00448427    0.00257492    0.00329433   0.000567799   0.000182006   4.44937e-05   3.67847e-05   1.42468e-05  -1.68605e-06  -8.62378e-06  -1.39983e-06   2.09405e-07  -2.97802e-08  -4.39106e-08  -1.42328e-09       1.68512       2.18205       2.28488       2.49232       2.36457       2.15818       1.90073       1.62227       1.32034       1.08554      0.849226      0.636202      0.465925      0.320223      0.217157      0.144817     0.0994294     0.0610346     0.0375165     0.0217208     0.0119575    0.00643651    0.00338454    0.00167892   0.000807235   0.000363412   0.000155443   6.35785e-05   2.51828e-05   9.17945e-06   3.05462e-06   9.61686e-07   2.82849e-07   7.45304e-08   1.85988e-08   3.72948e-09
  19  15 3046.5014    4.0224  0.9269 12.0799 -0.0016       1.58443  0.0296   0.0740   0.0491    0.1668   0.0000      0.578691   437.4466      -2.78916       17.3928      -1.47124      0.192751      0.565910       1.07207      -1.48886      -1.31821       1.69901      -1.07122       1.41705      0.236192      0.224859     -0.239311     0.0875822     -0.122705    -0.0393971    -0.0213930     0.0232064     0.0204831    -0.0117334   0.000904594  -9.76957e-05   0.000793957   0.000151540   0.000142025   3.42551e-05  -4.32640e-06   4.92655e-06  -6.06310e-07   3.44458e-07   3.65761e-07   1.26540e-07   2.14939e-08  -6.17827e-10       1.83854       2.39365       2.68594       2.65101       2.74468       2.30911       2.29053       1.80669       1.51362       1.25667      0.961545      0.790492      0.491375      0.395419      0.267937      0.163991      0.120726     0.0696977     0.0462847     0.0250833     0.0139170    0.00813049    0.00390933    0.00202274   0.000923407   0.000423632   0.000208161   7.91309e-05   3.28165e-05   1.15463e-05   3.53316e-06   1.26949e-06   3.90397e-07   8.90952e-08   2.35303e-08   5.02080e-09
  19  16 3189.8239    4.0942  1.1644 12.2131 -0.0022       1.59102  0.0353   0.0722   0.0594    0.2028   0.0000      0.631410   438.8059    0.00211767       11.2306       3.59174       1.49072       1.53123     -0.796536      -1.20641      -1.74169      0.183283     -0.449626      -1.33436     -0.916683      0.855009     0.0678609     0.0359799      0.111774      0.149339    -0.0421944     0.0225543     0.0111583    0.00168418   -0.00252052   -0.00223584  -0.000152375   0.000378632  -6.58837e-05  -1.12253e-05  -1.88837e-08  -5.18796e-06  -1.01668e-05   1.92852e-06  -3.88970e-07  -9.03223e-08  -1.62398e-09   9.45477e-10       2.12621       2.77025       3.03182       3.20557       2.96189       2.84664       2.45347       2.13451       1.70724       1.39865       1.09720      0.821516      0.595106      0.426180      0.300772      0.191044      0.126570     0.0812511     0.0484518     0.0275650     0.0156898    0.00858327    0.00446350    0.00222289    0.00101314   0.000483980   0.000210415   9.27354e-05   3.48740e-05   1.27994e-05   4.40496e-06   1.42257e-06   4.16322e-07   1.07826e-07   2.58783e-08   5.01257e-09
  19  17 3332.8786    3.5619  1.7161 11.7400 -0.0003      0.580953  0.0431   0.0501   0.0699    0.1333   0.0000      0.367612   435.2671      0.996402       13.1535      -3.34885      -1.91595       1.30522       2.99140      -1.58235     -0.878922      0.701778      0.509946      0.462144      0.315397      0.186288      0.195811     -0.470957     -0.143366     0.0284617    0.00437692    -0.0236458    -0.0204307    0.00297026    0.00297374  -0.000427637   0.000588693  -0.000703301  -0.000100003   0.000118160   1.76854e-05  -1.06190e-05   6.71430e-06  -2.24633e-06   1.22760e-07   5.16929e-08  -3.28770e-08   4.45629e-09       2.47486       3.18153       3.38348       3.37896       3.31343       3.10468       2.77821       2.47816       2.11615       1.71840       1.37391       1.04401      0.754331      0.535969      0.373023      0.244202      0.162610     0.0959644     0.0599906     0.0350895     0.0198733     0.0103037    0.00558680    0.00264533    0.00131772   0.000609113   0.000257072   0.000105840   4.33370e-05   1.51875e-05   5.38543e-06   1.73850e-06   5.44048e-07   1.38668e-07   3.36495e-08   6.72984e-09
  19  18 3476.0793    3.0505  2.5113 11.2660 -0.0013      0.770973  0.0521   0.0370   0.0897    0.1167   0.0000      0.205448   436.0922      -7.44399       12.2252       5.78972      -2.60496      -8.85662      -5.59540      -2.37457      -3.04595     -0.204003       5.75940      0.311007       1.01637     -0.389480     -0.480103     -0.636671     0.0793235      0.107893      0.223934     0.0511562   -0.00430827    -0.0104550   -0.00847050   -0.00334598   0.000100009   0.000260578   0.000449804   1.44512e-05   3.07180e-05   2.38924e-05   1.12316e-07  -2.47207e-06  -5.44123e-07   7.38878e-08   2.33320e-09  -7.46804e-09       2.96968       3.67470       4.13492       4.26424       3.99898       3.79452       3.45918       3.08288       2.47814       2.02588       1.66787       1.23528      0.894726      0.655825      0.450960      0.300496      0.196621      0.119654     0.0736727     0.0435692     0.0239864     0.0130193    0.00687307    0.00336873    0.00163505   0.000791545   0.000335017   0.000144142   5.65340e-05   2.05164e-05   6.74450e-06   2.19400e-06   6.62704e-07   1.75969e-07   4.09832e-08   8.35066e-09
  19  19 3619.4689    2.5362  3.7571 10.7716 -0.0002      0.705659  0.0642   0.0258   0.1166    0.0904   0.0000      0.126867   442.2459       2.47894       17.5022     -0.858740      -4.09929      0.317761       1.38462      0.520602       1.70057      -1.97143      -3.29530       1.76874      0.499814     -0.735018     -0.539293     -0.163275      0.115097     0.0911800    -0.0809563    -0.0306408    0.00997525     0.0178721   -0.00256366    0.00257509   0.000224430   0.000122451  -0.000298290   2.01188e-05   1.37698e-05  -2.05310e-05   1.10391e-06   2.61659e-06   1.12978e-06  -1.38136e-07  -7.61708e-08   1.46468e-08       3.74085       4.75135       5.10163       5.28895       5.26807       4.73325       4.30078       3.69937       3.15398       2.57004       1.99314       1.54786       1.11559      0.797556      0.546935      0.360135      0.237675      0.150973     0.0913443     0.0524911     0.0291626     0.0164351    0.00845494    0.00425099    0.00200787   0.000903352   0.000403688   0.000162708   6.33918e-05   2.35466e-05   8.00244e-06   2.64583e-06   7.76032e-07   2.05415e-07   4.96637e-08   1.04514e-08
  19  20 3762.8159    2.1298  5.7717 10.3382 -0.0020      0.659504  0.0830   0.0180   0.1515    0.0630   0.0000     0.0759217   433.2556       3.49806       4.79844       3.83779      -5.30303      -8.05041       13.5084       1.89270       1.59772      -3.38095     0.0749068       4.55509      -2.66055      -2.94872     -0.313492    0.00747242     -0.613374     -0.133663    -0.0661496     -0.109006    0.00134918     0.0438690    0.00467012  -2.97591e-05    0.00209841   0.000609837   0.000878023   4.29514e-05  -2.54353e-05  -7.80642e-06  -7.63693e-06   8.81290e-06  -1.08394e-06  -1.52238e-07   9.21630e-09  -2.41709e-09       4.66138       5.92408       6.66466       6.78243       6.58097       6.14549       5.55712       4.72691       3.93918       3.21144       2.46403       1.90367       1.42369      0.996770      0.695608      0.474269      0.299638      0.190401      0.115102     0.0666597     0.0378403     0.0204859     0.0105561    0.00537927    0.00257093    0.00118049   0.000519781   0.000214863   8.33856e-05   3.18684e-05   1.12199e-05   3.52781e-06   1.01800e-06   2.75021e-07   6.58412e-08   1.33186e-08
  19  21 3906.1358    1.7923  7.8301  9.9430  0.0001      0.466095  0.1031   0.0132   0.1855    0.0528   0.0000     0.0584528   443.5147      -5.09480       7.62203       13.1676      -4.90845      -12.9624      -1.05747       3.48918       9.50236      -4.49451       1.12850      -2.17844      -2.52342      -1.11268     -0.398811     -0.170220      0.551152      0.255726    -0.0316818    -0.0415325     0.0623718     0.0139432    0.00378355   -0.00213461   0.000794612  -0.000400300  -0.000207748  -0.000159901   0.000142087   2.40984e-06   2.81797e-05  -5.96873e-07   2.13720e-07  -1.74246e-07  -2.22865e-08   1.84889e-08       5.71358       7.30053       7.86390       8.08984       7.93304       7.37281       6.66176       5.75274       4.92414       3.94738       3.09011       2.38770       1.74172       1.25850      0.867919      0.585959      0.372257      0.235218      0.141097     0.0824640     0.0470220     0.0251697     0.0131639    0.00660545    0.00314768    0.00144649   0.000624929   0.000261946   0.000100973   3.73196e-05   1.31782e-05   4.23610e-06   1.25190e-06   3.36687e-07   7.79983e-08   1.63636e-08
  19  22 4049.1478    1.5103 10.5420  9.9194 -0.0001      0.276149  0.1381   0.0107   0.2472    0.0429   0.0000     0.0535491   443.7173      -1.64536       41.4861       8.71187      -23.2617       3.70053       10.0042      -3.40463      -6.81954      -1.69103      0.964473       4.10962     -0.917983      0.406719      0.339576      0.726457     -0.419357     -0.400618     -0.224386      0.160662    -0.0643144    -0.0590840    0.00110991     0.0234752    0.00150652   -0.00181249   0.000756952   0.000135560   7.11100e-05  -1.02250e-05  -2.91080e-05   4.53113e-06   5.60200e-08   8.20912e-08  -3.82280e-08   1.81495e-08       7.08423       9.10198       9.90071       10.1347       10.1088       9.11719       8.53632       7.25068       6.16843       4.86215       3.88396       2.99183       2.20343       1.56355       1.10487      0.739242      0.476349      0.297837      0.180221      0.105903     0.0592274     0.0323043     0.0165676    0.00848400    0.00406738    0.00189178   0.000824815   0.000341132   0.000130959   4.89294e-05   1.67872e-05   5.47282e-06   1.60792e-06   4.28645e-07   1.03062e-07   2.12568e-08
  19  23 4192.4720    1.2673 13.1612  9.8807 -0.0005      0.209372  0.1898   0.0089   0.3147    0.0383   0.0000     0.0560624   424.8192       8.44771       14.5624      -1.52431      -2.32451      -7.37088      -2.35754       2.82434       4.69911      -4.33815       1.12199      -3.40540      -2.04274       4.32434      0.556354     0.0395290      0.320286     -0.484165      0.279868     0.0976849    -0.0652677    0.00542264   0.000910832   -0.00204998   -0.00168077   0.000447450    0.00113161  -0.000151389  -0.000191594   0.000134006   6.21273e-07  -3.37283e-06   1.17302e-06   5.61884e-07   5.41373e-08  -2.21871e-08       8.87044       11.8248       12.6266       13.1106       12.7250       11.7679       10.5433       9.19445       7.77586       6.28130       5.00157       3.75931       2.78688       1.99077       1.35889      0.914749      0.595301      0.373900      0.230578      0.130586     0.0749073     0.0405612     0.0216027     0.0106090    0.00511117    0.00234071    0.00102947   0.000422919   0.000168029   6.16288e-05   2.17143e-05   6.79484e-06   2.08305e-06   5.56359e-07   1.29994e-07   2.65750e-08
  19  24 4336.1271    1.0487 16.0841  9.7720 -0.0005      0.255317  0.2525   0.0069   0.3992    0.0334   0.0000     0.0646805   437.7446     -0.434600       8.50904      -23.7222       7.86677       25.6460       4.38544       7.59984       2.96600      -5.64541      -5.11821     -0.165617      -1.77194       2.51185       1.18373       2.02595      0.371488     -0.521203     -0.175476      0.100763     0.0476489    -0.0619291     0.0226350     0.0123224   -0.00265073   -0.00511681   0.000389888    0.00103132   0.000234744   1.39912e-05  -1.67937e-06  -4.50476e-06   3.06625e-06  -8.48311e-07   2.53234e-08  -4.74475e-08       10.6398       13.7621       15.1327       15.5237       15.0738       14.0885       12.7873       10.9026       9.38015       7.56778       6.04591       4.50947       3.39368       2.42846       1.68222       1.13917      0.730414      0.468494      0.283388      0.167010     0.0938435     0.0520837     0.0273886     0.0135312    0.00654670    0.00299170    0.00133221   0.000546279   0.000218247   8.06177e-05   2.78755e-05   8.90785e-06   2.58194e-06   6.98822e-07   1.60283e-07   3.21235e-08
  20   8 2050.1117    0.6876  0.5603  9.3560 -0.0044       8.09223  0.0221   0.0164   0.0399    0.0850   0.0000       1.00413   437.2736      0.210240       14.8660       1.74901     -0.438728     -0.529647     0.0246168      -1.71995      0.425622      0.464568       1.62481      0.392941    -0.0764584      0.594839    -0.0422854    0.00103848     -0.265324    0.00955287     0.0210524    -0.0123372    -0.0175848     0.0108210    0.00169842   -0.00320239  -0.000376795  -0.000933298  -0.000334293   7.14942e-05   1.70511e-05   1.12906e-05  -2.14540e-06  -8.17841e-07  -3.16471e-07  -2.93182e-07   5.74132e-09  -7.47803e-09       1.41530       1.79718       2.03890       2.06625       2.11462       1.81139       1.74610       1.58293       1.19876       1.05102      0.782995      0.674837      0.487981      0.305178      0.258788      0.160634      0.111650     0.0700620     0.0430894     0.0269408     0.0154486    0.00874512    0.00447447    0.00227139    0.00124685   0.000626781   0.000280621   0.000136950   5.68362e-05   2.06572e-05   8.14793e-06   2.75934e-06   9.65601e-07   3.16294e-07   7.92503e-08   2.22054e-08
  20   9 2203.2128    0.9890  0.7262  9.2776 -0.0024       5.16701  0.0289   0.0202   0.0415    0.1538   0.0000      0.744329   438.7310     -0.465139       11.1020    -0.0221723      -4.24757     -0.499302      0.762725      -1.44598       2.13120      0.155057      0.629437      0.204802     -0.138486      0.489524      0.247225      0.142279     -0.169404    -0.0171876     0.0432471    -0.0182738  -0.000406844     0.0117549    0.00251856    0.00386989  -0.000802677  -0.000373173  -0.000269332  -0.000175209   4.14738e-05  -7.97342e-06  -2.28974e-06  -2.59796e-06   9.91223e-07   9.05724e-08   1.78442e-07   7.45411e-09       1.83958       1.91861       2.52633       2.50769       2.17582       2.45602       2.21655       1.53953       1.57385       1.27751      0.966463      0.852207      0.637796      0.388267      0.282778      0.205377      0.133160     0.0945141     0.0620340     0.0356361     0.0206215     0.0117280    0.00612736    0.00311762    0.00160778   0.000764926   0.000358913   0.000163669   6.79560e-05   2.65059e-05   1.05647e-05   4.27774e-06   1.49305e-06   4.36132e-07   1.08360e-07   2.41903e-08
  20  10 2352.4863    1.3250  0.7952 10.2493  0.0013       3.50583  0.0249   0.0265   0.0458    0.1174   0.0000      0.682688   440.1749       1.55238       12.8885       1.51906      -4.42968      -2.54958     -0.591405     -0.442838      0.927893       1.30723     -0.839715     -0.325452      0.191405      0.367236    0.00349280     0.0437877     0.0421182    -0.0158742    -0.0209132   -0.00909882     0.0214564    -0.0132611    0.00261637    0.00198326  -0.000154819   0.000503773  -0.000366497   4.18296e-05   3.76204e-05  -1.98841e-05  -5.25742e-06  -4.16546e-06  -1.26947e-07  -6.07773e-09  -1.04144e-07   8.78546e-09       1.64397       2.06164       2.00866       2.10761       2.06745       2.11628       1.91508       1.62511       1.35056       1.12233      0.962002      0.760892      0.556058      0.397103      0.262141      0.191191      0.126557     0.0886335     0.0554812     0.0325472     0.0186107    0.00993779    0.00521573    0.00261152    0.00135340   0.000623753   0.000296470   0.000128667   5.69046e-05   2.20681e-05   8.56041e-06   2.97067e-06   1.06142e-06   2.99689e-07   9.19376e-08   2.39201e-08
  20  11 2498.9989    1.8269  0.9730 10.3412 -0.0024       2.31260  0.0286   0.0333   0.0509    0.1895   0.0000      0.605142   437.5697     -0.762199       11.2377       1.77388      -6.30461     0.0306181      0.333984      -1.47966      0.974596       1.09939     -0.375776      -1.72172     0.0146767      0.518779     -0.258918      0.224683    -0.0496634     0.0428796    -0.0436597     0.0213386     0.0205336   -0.00543104    0.00392008   0.000360305   -0.00215694   0.000788114   5.48708e-05   1.38288e-05  -3.36485e-05  -1.54506e-06   6.14600e-06   8.76981e-07   1.48022e-06  -4.16681e-07  -5.42708e-08   1.31827e-08       1.81421       2.27992       2.44409       2.46617       2.30879       2.23649       2.06618       1.86198       1.56872       1.24784       1.01384      0.802299      0.587386      0.427498      0.306972      0.206926      0.135304     0.0872559     0.0525190     0.0308981     0.0187885    0.00936969    0.00565667    0.00265009    0.00144160   0.000701780   0.000314382   0.000152616   5.85590e-05   2.52412e-05   9.41301e-06   2.98720e-06   1.17580e-06   3.42334e-07   1.00230e-07   2.49957e-08
  20  12 2644.8526    2.3314  0.9755 10.9895 -0.0015       1.70660  0.0287   0.0428   0.0512    0.1755   0.0000      0.605549   434.9128      0.673489       14.2213      0.915894       3.70958      -1.53574     -0.137332      0.949201       1.10468       1.30273      0.306063      0.708294     -0.107008     -0.309487     -0.216245      0.105389     -0.109931   -0.00915853      0.113118     0.0420864     0.0317051    0.00887238   -0.00128254    0.00238008   3.53532e-05  -7.80663e-05   0.000240403   4.04604e-05   3.25219e-05  -1.39332e-05   1.52073e-05  -5.22344e-07   4.68129e-07  -2.25530e-07  -8.59019e-08  -6.23223e-09       1.79405       2.24314       2.27515       2.55406       2.41787       2.17449       1.97849       1.79011       1.55831       1.31471       1.04193      0.831124      0.586695      0.419001      0.295607      0.209953      0.133213     0.0843478     0.0498367     0.0339206     0.0196795     0.0114103    0.00580960    0.00300004    0.00155215   0.000769565   0.000349918   0.000158242   6.32288e-05   2.47430e-05   9.57845e-06   3.37155e-06   1.09395e-06   3.74572e-07   8.99018e-08   2.61771e-08
  20  13 2790.6458    2.8761  0.9603 11.6629 -0.0057       1.26806  0.0295   0.0521   0.0493    0.1427   0.0000      0.605520   438.4368      -4.42286       9.96960      -3.61479      -1.90870      0.469205       2.01469      -1.41658     -0.302592      0.737805      0.681651     -0.711217     -0.949465     -0.697602      0.502121    -0.0447372    -0.0864807     0.0635972    -0.0638619     0.0157811   0.000983573   0.000890512   -0.00310181   -0.00517471    0.00145964  -6.41189e-05  -0.000211505  -0.000243978   9.84849e-05   2.28609e-05  -1.38313e-06  -7.45034e-06   1.34606e-06  -9.94283e-08   5.81861e-10  -2.21918e-08       1.69652       2.19092       2.33071       2.34680       2.46130       2.25799       2.07805       1.82630       1.41384       1.18734      0.954837      0.775539      0.586955      0.399251      0.289788      0.202422      0.133965     0.0935780     0.0557501     0.0349934     0.0190409     0.0107659    0.00574997    0.00287935    0.00153765   0.000717224   0.000339806   0.000154071   6.53458e-05   2.45974e-05   9.98617e-06   3.39710e-06   1.17013e-06   3.88922e-07   9.99824e-08   2.96716e-08
  20  14 2935.8935    3.7248  0.8376 11.8288 -0.0032       1.35954  0.0248   0.0698   0.0431    0.1706   0.0000      0.585220   437.2031      -2.72283       10.5562      -1.99853       1.67737       3.98519       3.89447      0.419631       2.43606      0.337184      -1.42513      0.629551      -1.07443    -0.0319824     -0.103610      0.160227     -0.140342     -0.124866     0.0408883  -0.000369309    0.00564705    -0.0170493  -0.000248867  -8.02381e-05    0.00169774  -0.000251301   0.000283004   2.76201e-05   4.51486e-05   4.54443e-06  -2.80213e-06  -1.87072e-06  -1.15263e-06  -3.65258e-07   5.94359e-08  -1.65668e-08       1.56591       1.96084       2.07065       2.15766       2.11143       2.02062       1.85544       1.57619       1.33352       1.09930      0.852567      0.657652      0.528042      0.373630      0.254774      0.177932      0.119411     0.0790070     0.0486040     0.0291971     0.0156958    0.00901958    0.00500905    0.00264623    0.00131944   0.000620645   0.000295956   0.000121424   5.27165e-05   2.05660e-05   8.37476e-06   2.98287e-06   9.76846e-07   2.98672e-07   8.31002e-08   2.25459e-08
  20  15 3080.4575    4.0942  1.0214 12.2701 -0.0025      0.888302  0.0333   0.0719   0.0509    0.1666   0.0000      0.637229   436.4229     -0.238029       13.1286     -0.193693      -1.09220      -2.33534      -2.06812      -2.02762      0.817615     -0.695412       1.06753     0.0626822    -0.0106126     -0.202807     -0.312065      0.119034     -0.141348    -0.0433511     0.0529918     0.0131964    -0.0265594    0.00132510    0.00766783    0.00147810   -0.00166426   0.000481826   0.000568473  -3.48558e-05  -7.22417e-05  -1.73809e-05   1.19067e-05  -3.41081e-06  -9.16680e-08   5.05415e-08   6.95651e-08  -5.20586e-09       1.94960       2.21907       2.55591       2.80813       2.58894       2.41788       2.17323       2.02808       1.71657       1.21495       1.02484      0.838403      0.642386      0.430303      0.314589      0.223755      0.155085     0.0923580     0.0572246     0.0361398     0.0212896     0.0116818    0.00595137    0.00311962    0.00177192   0.000902873   0.000419966   0.000185220   7.30918e-05   2.77380e-05   1.06573e-05   3.67232e-06   1.23816e-06   3.89588e-07   1.10424e-07   2.61465e-08
  20  16 3224.3926    4.0316  1.2737 11.8108 -0.0061      0.665637  0.0330   0.0637   0.0605    0.1897   0.0000      0.470785   437.5899      -2.05656       10.4936       1.39753     0.0793242      -1.93981       1.61253      -1.31070    -0.0359378      -2.19767      -1.24950      0.854440      0.196789     0.0523950      0.705627      0.321331      0.204394   -0.00718866    -0.0389733     0.0303539     0.0381446    -0.0119042    0.00579356    0.00126230    0.00133431   0.000442252   0.000535406   0.000168134   2.73596e-05  -6.30061e-06  -2.10233e-05   1.16891e-06  -1.07290e-06  -2.53023e-07   4.50629e-08   3.02581e-08       1.92804       2.43323       2.53610       2.62931       2.55088       2.52257       2.26829       1.93904       1.63545       1.36230       1.08610      0.821517      0.615085      0.468154      0.332103      0.224665      0.151409     0.0956266     0.0583200     0.0357920     0.0212545     0.0118100    0.00626524    0.00323426    0.00162686   0.000779965   0.000341885   0.000156561   6.60117e-05   2.79764e-05   1.05560e-05   3.68968e-06   1.21978e-06   3.83700e-07   1.10090e-07   2.78430e-08
  20  17 3368.0607    3.5094  1.7352 11.7823 -0.0003       1.15319  0.0402   0.0479   0.0707    0.1103   0.0000      0.328605   436.8673       1.11296       14.4792     -0.120273     0.0875661       1.85855      -2.10362       1.58447       3.79750       1.73668      0.468882     -0.455599     -0.202417      0.774490      0.303334     -0.175092     -0.133059    -0.0653159    -0.0696763     0.0389324   -0.00725452    0.00182296    0.00405531   0.000118532   -0.00332590   0.000124335   0.000391616   5.85709e-05  -6.55957e-05  -6.24091e-05   2.46451e-06   5.66078e-06   6.00903e-08   3.17013e-07  -2.51713e-08  -2.78785e-08       2.16611       2.87868       3.05179       3.15456       3.04254       2.90605       2.68525       2.39983       1.92207       1.62215       1.28410      0.998037      0.758946      0.553289      0.396546      0.268652      0.184543      0.111602     0.0730908     0.0422033     0.0251242     0.0135065    0.00771955    0.00381416    0.00201990   0.000943166   0.000466492   0.000200087   8.74796e-05   3.41394e-05   1.37856e-05   4.68236e-06   1.60937e-06   4.76089e-07   1.45790e-07   3.68971e-08
  20  18 3511.8891    2.8756  2.9038 11.2333 -0.0006      0.698496  0.0548   0.0318   0.0969    0.0872   0.0000      0.181690   437.5320      -2.67633       6.24811     -0.234713      -2.01446      -3.50247       5.83563      -1.81121     -0.669706       1.91777      -2.41702      -1.58163      -1.75094       1.47171      0.734533     -0.119042     -0.179872     0.0992781      0.114405     0.0783785     0.0103368    0.00927290   -0.00843790   -0.00710382   -0.00269493   0.000359368   0.000529894  -0.000267926   7.29877e-05  -8.41370e-05  -2.87499e-05   2.35352e-07   1.49312e-06   1.05427e-07   1.04662e-07   1.28432e-07       3.02438       3.80566       4.29455       4.11842       4.16123       3.95970       3.50970       3.14875       2.66886       2.25433       1.82758       1.40177       1.05488      0.735872      0.519515      0.363662      0.233181      0.151983     0.0971699     0.0579390     0.0337537     0.0191760     0.0102098    0.00537380    0.00262597    0.00130589   0.000594265   0.000277577   0.000112376   4.61429e-05   1.71942e-05   6.53542e-06   2.17967e-06   6.64308e-07   1.94850e-07   5.28146e-08
  20  19 3655.8177    2.3884  4.1244 10.7500 -0.0026      0.663672  0.0678   0.0227   0.1185    0.0743   0.0000      0.112539   435.5161      -5.10634       11.0664       5.86325      -1.27293       4.20235       6.11325       4.27831       3.09068       4.63590      -2.31713      -1.27375     -0.115246     -0.692600      0.822678     -0.345077     -0.790647     -0.221797    -0.0919814      0.103035     0.0203073    0.00723431     0.0212194    0.00732365   -0.00189801   -0.00472002   0.000274473  -0.000154411   0.000192560  -2.04358e-05  -1.05052e-05   8.51110e-06   9.87680e-07   7.14688e-07   5.69694e-08  -2.41410e-08       3.60890       4.69825       4.98579       5.15734       4.93728       4.79418       4.41691       3.86150       3.26943       2.66928       2.14675       1.66761       1.26124      0.931548      0.645264      0.450483      0.297758      0.192204      0.119355     0.0708617     0.0413393     0.0229211     0.0124559    0.00653372    0.00330060    0.00160894   0.000748677   0.000329591   0.000142098   5.65491e-05   2.18378e-05   7.84484e-06   2.60526e-06   8.07463e-07   2.33878e-07   6.06623e-08
  20  20 3799.4877    2.0364  6.2741 10.2905 -0.0025      0.479067  0.0852   0.0162   0.1570    0.0562   0.0000     0.0669751   437.7993      -7.87590       3.39503       13.0021      -3.96376      -9.89194      -6.89772       3.89840      -1.71231      -3.41850    0.00508664       1.96620      0.176482       1.38993      0.476511     -0.386405     -0.441084      0.326485     -0.103369      0.139084    -0.0192124    -0.0450746    0.00684965    0.00896878    0.00230570   -0.00167225   3.81622e-05   0.000252631   0.000433937  -7.74406e-05   2.48103e-06   4.96131e-06   4.95090e-07   2.37871e-07   3.44051e-07   4.45780e-08       4.67521       5.96838       6.55559       6.94540       6.64522       6.18236       5.66656       4.96416       4.11031       3.39970       2.75115       2.10296       1.57111       1.14566      0.795103      0.545888      0.367600      0.235398      0.147418     0.0896971     0.0513325     0.0294765     0.0156316    0.00836008    0.00416338    0.00207589   0.000935865   0.000435593   0.000178421   7.41166e-05   2.75190e-05   9.94162e-06   3.16582e-06   1.01242e-06   2.87715e-07   7.54727e-08
  20  21 3943.2439    1.6941  8.8492  9.9655 -0.0006      0.387335  0.1145   0.0119   0.2032    0.0464   0.0000     0.0538267   441.1366      -5.19716       16.7199       17.8187       10.5962      -13.7845      -4.06679      -5.02890      -1.10304      -3.51951      -3.34753      -4.26689       6.40927      0.880918      0.834675      0.400108     -0.548990    -0.0713891     0.0776596    -0.0861536    -0.0396785     0.0208645    0.00835153    0.00772296    0.00877584   -0.00424938   -0.00159472    0.00109481  -0.000142928   0.000109854  -5.22483e-05  -1.35511e-05   1.87940e-06   1.44677e-06  -4.22386e-07  -9.76369e-08       5.91764       7.75778       8.33540       8.56148       8.34829       7.82694       7.25255       6.24700       5.35566       4.47128       3.55383       2.77218       2.07188       1.47950       1.05020      0.717630      0.476579      0.307561      0.191215      0.116444     0.0675945     0.0380023     0.0204762     0.0108210    0.00531653    0.00266327    0.00120690   0.000553009   0.000226224   9.48919e-05   3.51293e-05   1.29538e-05   4.30520e-06   1.35330e-06   3.73326e-07   9.83796e-08
  20  22 4086.9624    1.4444 11.1792  9.9067 -0.0011      0.248252  0.1437   0.0097   0.2579    0.0395   0.0000     0.0519347   436.1102      -9.73972       19.1238       9.25543      -16.2473      -8.34191      -2.35500      -9.25153       1.99205       2.26874      -1.09577     -0.638729       2.61890     -0.295541      0.113148     -0.153372     -0.674063     -0.158655   0.000655521     0.0210276    -0.0437980    -0.0200368   -0.00144709    0.00581941   0.000207598   -0.00139678  -0.000505246  -0.000277103  -0.000192843   8.33841e-05   4.40291e-05   1.40054e-05   1.22368e-05  -2.83956e-07  -4.81251e-08   1.02571e-07       6.90656       9.01336       9.58102       10.1644       9.61229       9.16492       8.47934       7.34438       6.33605       5.17668       4.21607       3.24713       2.43263       1.78032       1.23820      0.855018      0.566138      0.370735      0.228663      0.139423     0.0800014     0.0457554     0.0244798     0.0129977    0.00654623    0.00317919    0.00147935   0.000659999   0.000282620   0.000113801   4.32794e-05   1.56360e-05   5.11242e-06   1.61919e-06   4.48483e-07   1.17176e-07
  20  23 4230.7464    1.1827 13.9399  9.8566 -0.0020      0.264347  0.2015   0.0077   0.3336    0.0354   0.0000     0.0580075   438.4058       2.51167     -0.891957      0.321705       34.9545      -6.55423      -12.0512       13.4427      -9.25952     -0.501230       7.32113      -3.83301     -0.103616     -0.904231       1.36375      0.261845    -0.0733970     0.0131389     -0.380998      0.319923    -0.0983674    -0.0326784     0.0164675   -0.00423979    -0.0105265   -0.00519549  -1.62626e-05   0.000195585   0.000690425  -0.000257319  -3.52990e-05   2.82055e-05   5.95533e-06  -2.20314e-06   3.63320e-07  -6.69997e-08       8.59285       11.2322       12.2767       12.5180       12.3758       11.7357       10.5583       9.30198       7.84888       6.48523       5.18129       4.01590       3.04313       2.20515       1.57008       1.08327      0.723672      0.464057      0.291623      0.177093      0.102936     0.0583768     0.0316159     0.0165330    0.00837583    0.00407290    0.00188759   0.000847367   0.000355151   0.000143898   5.51336e-05   2.00052e-05   6.69390e-06   2.10810e-06   5.98319e-07   1.57352e-07
  20  24 4374.9999    1.0023 16.2198  9.7922 -0.0009      0.214102  0.2532   0.0065   0.3924    0.0309   0.0000     0.0669978   420.5843      0.158256       17.0142      -2.32848       11.1787       6.16355       10.2396       3.02784      -17.7399     -0.950697       12.0273       9.89960      -9.37323      -2.71112       4.55107     0.0376699      0.170431      0.309256      0.264717    -0.0748861      0.105019    -0.0596617    -0.0489995    -0.0171990     0.0281222    0.00612944  -0.000875699  -0.000347083  -8.34622e-05   0.000372274   1.40058e-05  -4.36531e-05  -7.27816e-06  -1.06468e-06   5.23912e-07  -7.54755e-08       9.98990       13.1697       14.2035       14.7591       14.4518       13.6013       12.3405       10.9063       9.23279       7.66567       6.16599       4.70668       3.58257       2.62262       1.86999       1.29381      0.862453      0.546369      0.344728      0.210823      0.123611     0.0708004     0.0382231     0.0200294     0.0101742    0.00498561    0.00226679    0.00104679   0.000428336   0.000176969   6.71013e-05   2.43877e-05   8.00454e-06   2.51140e-06   7.11795e-07   1.85916e-07
  21   7 1919.8592    0.5369  0.4201  9.2776 -0.0018       9.53920  0.0188   0.0155   0.0317    0.0640   0.0000       1.29466   438.8041       1.66569       17.7243      0.767743     -0.675278      -1.16833      -2.27267      -1.18094      -2.04764     -0.230128      0.263667      0.153282      0.371032     -0.232155     0.0490365     0.0287959    -0.0736210     0.0382614     0.0513199    0.00226449   -0.00310260    0.00312898    0.00210667   -0.00129369  -0.000316795   8.73458e-05  -0.000464514   0.000196460   0.000225407   6.08288e-07  -1.48933e-05   1.22515e-05  -1.32279e-06   7.99938e-07  -3.40134e-07   3.44230e-08       1.30667       1.55665       1.72148       1.75471       1.76178       1.57625       1.55000       1.43930       1.18142      0.901806      0.730574      0.617031      0.460781      0.334139      0.242126      0.175097      0.123878     0.0747773     0.0478719     0.0291300     0.0178585     0.0102012    0.00556062    0.00282257    0.00150909   0.000825346   0.000438180   0.000203105   9.70884e-05   4.06503e-05   1.47132e-05   6.26261e-06   2.37521e-06   6.93646e-07   2.35500e-07   7.44515e-08
  21   8 2077.8112    0.7134  0.5822  9.5052 -0.0079       6.94657  0.0251   0.0168   0.0385    0.0792   0.0000       1.03902   437.3398       1.63819       12.9984      0.580179      -4.69659       1.50815      0.950704     -0.872489       1.59181      -1.78819     -0.515173     -0.270712     -0.146742     -0.120268      0.197511     0.0684072     -0.192273     -0.173557     0.0174518  -0.000691987     0.0140469     0.0143935    0.00829488  -0.000537697   -0.00217234  -0.000731874  -0.000221761  -0.000213825   9.99392e-05   5.79974e-06  -1.97762e-05  -1.27507e-06   1.03627e-07   1.85849e-08  -2.19664e-07  -3.85342e-08       1.85325       2.40870       2.59769       2.49450       2.21708       1.92412       1.81671       1.73684       1.81924       1.54005       1.23143       1.02013      0.708600      0.509689      0.353268      0.209514      0.138178     0.0908239     0.0565013     0.0327847     0.0211020     0.0115920    0.00636558    0.00396446    0.00193133    0.00107868   0.000513788   0.000244773   0.000112677   4.36745e-05   2.18882e-05   7.05414e-06   2.40441e-06   1.04495e-06   3.27888e-07   1.01667e-07
  21  10 2381.9964    1.3836  0.9229 10.2536 -0.0010       3.93476  0.0275   0.0251   0.0494    0.1228   0.0000      0.668078   439.1166      -3.82063       12.3113       3.11670      -2.74804      -2.33456      -1.42989      -1.04236     -0.232293      0.171002      0.149328      0.407692      0.164217      0.976473     0.0762821    -0.0467809     -0.164726     0.0451505     0.0241778    -0.0230418     0.0265472    -0.0150272   -0.00441183    0.00436466   0.000322979    0.00108273  -0.000291532   2.85708e-05   4.40836e-06   3.25692e-05  -1.04295e-05   1.05357e-06  -1.55456e-06  -5.86266e-07  -2.25728e-07   6.09725e-08       1.50312       1.93004       2.05938       2.25814       2.11027       2.05228       1.90751       1.64420       1.41579       1.18131      0.971308      0.719396      0.571792      0.436617      0.312544      0.212480      0.147534     0.0993187     0.0628048     0.0381141     0.0240764     0.0133611    0.00804575    0.00409203    0.00228813    0.00121191   0.000552315   0.000262023   0.000115731   5.30987e-05   2.07396e-05   9.01607e-06   3.09617e-06   1.05198e-06   3.59514e-07   9.87680e-08
  21  11 2529.3386    1.8948  1.0265 10.5502 -0.0047       2.03884  0.0294   0.0331   0.0503    0.1679   0.0000      0.582952   436.9453      -4.55510       13.7406      0.762286      0.737055     -0.992717      -1.24617    -0.0967809     -0.242302     -0.792296      0.715574       1.49726     -0.599361     -0.150434     -0.325809     -0.226004     0.0225833  -0.000156077    -0.0425230     0.0238192     0.0223784     0.0188993   0.000725146    0.00331432   -0.00114457  -0.000614796  -4.73272e-05   5.76637e-05  -3.74920e-05   0.000101628  -3.41482e-05   1.63514e-05   1.59650e-06   1.29751e-06  -6.02777e-07   3.84957e-08       1.57502       2.05709       2.20851       2.22809       2.29002       2.20368       1.96273       1.72216       1.47834       1.19806       1.04565      0.771744      0.600128      0.448430      0.308782      0.228542      0.151504      0.101795     0.0641236     0.0420890     0.0239932     0.0144466    0.00812807    0.00432532    0.00230970    0.00111761   0.000552196   0.000262014   0.000115594   5.17591e-05   1.99266e-05   8.39016e-06   3.17458e-06   1.02431e-06   3.43559e-07   1.08732e-07
  21  12 2676.2294    2.5305  0.9813 10.8094 -0.0052       1.75883  0.0293   0.0447   0.0478    0.2277   0.0000      0.550985   440.0373     -0.146125       13.3333      -3.28170      -5.20029      0.648219     -0.178707      -1.09397       1.92548     -0.805032       1.89002      0.758907      0.363231     -0.169769     -0.212782      0.250241     -0.114204     0.0361827     0.0445503    -0.0568141    0.00355508    -0.0133650   -0.00232058    0.00841520   4.08678e-05   0.000431552   0.000874998   0.000324811  -6.35769e-05  -1.08261e-05   4.29602e-05  -1.28030e-05   2.38272e-06   1.76840e-07  -1.52172e-07   5.93577e-08       1.65352       1.97026       2.40410       2.28626       2.31031       2.16150       1.90295       1.76798       1.51804       1.29738       1.05137      0.797414      0.616460      0.461235      0.316426      0.230799      0.155431     0.0949765     0.0670447     0.0399849     0.0228620     0.0149554    0.00820453    0.00417270    0.00247944    0.00120024   0.000583248   0.000269871   0.000124491   5.56681e-05   2.15728e-05   8.24399e-06   3.50705e-06   1.10935e-06   3.60473e-07   1.14190e-07
  21  13 2822.9593    3.2245  0.8441 11.4896 -0.0034       1.81700  0.0266   0.0608   0.0435    0.1901   0.0000      0.564314   439.6205     -0.694311       17.1276     -0.507183      -1.60133      -1.28152     -0.326280     -0.364021      0.656222      0.787864     -0.988567      0.547172     -0.637966      0.212922     -0.326418     -0.501791     -0.259843    -0.0208574    0.00383581    -0.0172433    -0.0307408    0.00958608   -0.00791004    0.00313108  -0.000296625    0.00107537   0.000409603   0.000294033   4.13448e-05  -2.84507e-05   3.56642e-05  -7.94691e-08   6.98181e-07   1.03420e-06   7.20671e-07   1.17796e-07       1.60683       1.80305       1.85960       2.24899       2.23482       2.01818       1.66571       1.56065       1.49191       1.20235      0.898431      0.690700      0.570679      0.448721      0.300093      0.199942      0.135862     0.0965858     0.0655788     0.0384887     0.0220121     0.0120477    0.00778190    0.00456167    0.00254021    0.00129333   0.000592413   0.000272499   0.000109949   4.84802e-05   1.79213e-05   7.33933e-06   2.53026e-06   8.79413e-07   2.94056e-07   8.51311e-08
  21  14 2968.8844    3.9330  0.9328 11.7821 -0.0045       1.51493  0.0260   0.0718   0.0473    0.2046   0.0000      0.521688   439.5696      0.509251       10.8223     -0.186876     -0.671450      -1.64873      -1.78375      -3.25972       1.25466     -0.830535      0.528023     -0.688157       1.22240      0.491979    -0.0936944      0.148259    -0.0879399     -0.179920    -0.0209322    -0.0157714    -0.0127448     0.0206426   -0.00552294  -0.000610369   0.000827115   0.000902710   0.000377368  -0.000101421   0.000109283   5.27130e-05   2.06034e-05  -4.23436e-06   3.93664e-07  -2.99257e-07  -1.63172e-07   1.26108e-08       1.55576       2.02848       2.33244       2.36085       2.30398       2.15720       2.00959       1.67453       1.44724       1.14704      0.924179      0.762556      0.552781      0.403944      0.289738      0.197071      0.136759     0.0923004     0.0603938     0.0349733     0.0225380     0.0128994    0.00698748    0.00363805    0.00203201    0.00100769   0.000521625   0.000230610   0.000107340   4.78907e-05   2.02480e-05   7.22792e-06   2.82472e-06   9.78064e-07   3.38001e-07   9.80150e-08
  21  15 3113.9126    4.1205  1.0357 12.1264 -0.0036      0.936232  0.0286   0.0716   0.0516    0.1877   0.0000      0.545419   439.4818      -4.55950       9.84810       1.33158      -4.43257       1.48683      0.642852    -0.0212639    -0.0699519       2.11770       2.62841      0.757970      0.679722     -0.400973      0.110838     0.0614319    0.00707337    -0.0376059     0.0407095    -0.0241489     0.0150696    0.00456939   -0.00268225   -0.00772602   -0.00140722   0.000547898   0.000666910  -0.000106971   0.000117131   3.37070e-05  -1.70442e-05   1.89333e-06   2.22172e-07  -3.61047e-07  -2.30031e-07  -1.94524e-07       1.65602       1.93788       2.11532       2.27973       2.27210       2.12843       1.83163       1.68723       1.50965       1.24313       1.00698      0.774273      0.596924      0.440627      0.312708      0.232929      0.157437     0.0948540     0.0624067     0.0379415     0.0246602     0.0146455    0.00838519    0.00438420    0.00232471    0.00122232   0.000577761   0.000281956   0.000118775   5.21347e-05   1.88475e-05   8.08019e-06   2.89477e-06   1.03398e-06   3.37641e-07   9.64136e-08
  21  17 3402.8326    3.3532  2.0533 11.6301 -0.0020       1.07912  0.0426   0.0411   0.0762    0.0884   0.0000      0.265790   438.9889      -2.28885       15.5441     -0.663907      -5.46985      -1.38594       4.19988       2.67341       2.10747     -0.362790       1.22761      0.461770     -0.277696      0.681715      0.743878     -0.204247     0.0484137     -0.102414     0.0863547    -0.0588661    -0.0382911    0.00703642    0.00665445    0.00347442   -0.00109649    0.00278522   0.000707206   0.000453185   0.000175643   1.33228e-05   2.84005e-05  -4.38658e-06  -2.99057e-06   4.69980e-07  -7.83349e-08   2.45030e-08       2.33882       3.01473       3.32741       3.44378       3.40401       3.15607       2.81052       2.52779       2.14448       1.78380       1.44262       1.12867      0.841086      0.628010      0.445791      0.309651      0.212789      0.137499     0.0882214     0.0537097     0.0340470     0.0196231     0.0109464    0.00593278    0.00321077    0.00155745   0.000821459   0.000365293   0.000165718   6.93471e-05   3.03737e-05   1.10336e-05   4.21151e-06   1.42475e-06   4.67766e-07   1.44809e-07
  21  18 3547.2693    2.7727  3.0141 11.1635 -0.0012      0.933605  0.0553   0.0289   0.0944    0.0746   0.0000      0.167307   440.2916       1.41935       5.92709       1.51610       1.50449       1.17890      0.380753       4.38153       4.27680     -0.723264      -1.54686      -1.76148       1.52711      -1.01568      0.739445       1.14566     -0.739871     -0.225717      0.231600    -0.0396117    -0.0704409    -0.0279424     0.0138011    0.00161028    0.00169212   0.000602028   -0.00104902  -0.000686360   6.55091e-05  -0.000122508   5.43661e-05  -3.62688e-05  -5.03512e-06  -9.51351e-07   5.01571e-07   1.71699e-07       2.82340       3.62184       3.95538       4.15145       4.05718       3.82339       3.59327       3.05345       2.63376       2.14851       1.75583       1.36686       1.04213      0.777911      0.563932      0.395842      0.268913      0.179633      0.113021     0.0696257     0.0429125     0.0254221     0.0138756    0.00748882    0.00394980    0.00206271   0.000992090   0.000455865   0.000210794   9.04223e-05   3.83795e-05   1.47413e-05   5.35316e-06   1.90054e-06   6.09530e-07   1.84358e-07
  21  19 3691.5790    2.3240  4.7422 10.5903  0.0002      0.571578  0.0717   0.0201   0.1243    0.0652   0.0000     0.0939653   443.8591      -4.59456       11.3318       6.93160      -5.63771     -0.916025      -2.06967      -3.00789      -4.80846      0.117655      -1.99204      -2.19944       1.00661      0.163952     -0.242732     0.0796425     -0.333150     -0.351019    -0.0187285      0.102033    0.00992643    -0.0179845     0.0120446     0.0166744    0.00967529   -0.00345055  -6.47852e-05  -0.000427436   0.000325764  -0.000321225   2.40349e-05   1.51978e-05   1.69978e-05   1.54776e-06  -1.21982e-06  -7.12546e-07       3.67795       4.89582       5.20504       5.49451       5.43423       5.08243       4.68964       4.07524       3.44110       2.91244       2.34957       1.83370       1.40528       1.03472      0.736515      0.526805      0.351187      0.237198      0.150218     0.0938148     0.0567667     0.0337800     0.0185535     0.0100001    0.00538963    0.00264846    0.00132791   0.000614241   0.000271749   0.000122147   4.96510e-05   1.90634e-05   7.25911e-06   2.51473e-06   7.91011e-07   2.38582e-07
  21  20 3835.7859    1.9353  6.7714 10.1680 -0.0005      0.360517  0.0904   0.0145   0.1578    0.0537   0.0000     0.0613466   443.1820      -1.99785       10.6035      -8.35418       8.68427       4.93837      0.392950      -11.7765       3.68426      -4.68590     -0.166486     -0.854424    -0.0170480       1.57046      0.528029      0.552424     -0.577626    -0.0129308     -0.303059     0.0515636      0.111451    0.00309547    -0.0182781     0.0150534    0.00382002   0.000994736   -0.00149778   2.77198e-05  -3.39397e-05  -6.89527e-05  -1.18172e-06  -2.48884e-05   3.81425e-06  -2.16238e-07   1.65511e-07  -7.10727e-08       4.63227       5.92526       6.60492       6.73495       6.81433       6.33060       5.81117       5.11462       4.28183       3.67661       2.94364       2.29645       1.74219       1.27870      0.953074      0.656812      0.445767      0.294793      0.186261      0.117450     0.0708048     0.0418051     0.0236271     0.0127569    0.00668395    0.00337339    0.00164692   0.000752538   0.000357876   0.000147845   6.36338e-05   2.41624e-05   9.05985e-06   3.13839e-06   1.02549e-06   3.12463e-07
  21  21 3980.2230    1.6327  9.4605  9.9928 -0.0018      0.395872  0.1193   0.0109   0.2105    0.0412   0.0000     0.0528515   448.8910    -0.0180491       16.7075       7.44282      -9.66564      -7.77407      -3.61859       2.56232      -2.06067       1.21044       5.01128      0.142363       1.02018      -1.96795      0.746560     -0.689830     -0.380329      0.464770     -0.316733     -0.248942     0.0557480    0.00910826     0.0345471    -0.0130413   -0.00947001    0.00359067    0.00407810   0.000671013  -0.000501918  -9.43516e-05  -1.15750e-06   3.29453e-05   4.69099e-07  -6.65080e-07   1.50022e-07  -4.89662e-08       5.76991       7.43011       8.04859       8.38915       8.25449       7.79493       7.11957       6.42671       5.36954       4.62636       3.68039       2.90248       2.20485       1.64619       1.19853      0.822754      0.558813      0.376418      0.239095      0.148030     0.0891502     0.0522902     0.0293455     0.0162922    0.00852071    0.00437990    0.00211632   0.000981896   0.000451104   0.000193415   8.12472e-05   3.14615e-05   1.13764e-05   4.03001e-06   1.28207e-06   3.89669e-07
  21  22 4123.9710    1.3515 11.9153  9.9370 -0.0020     0.0980946  0.1582   0.0088   0.2714    0.0362   0.0000     0.0544049   436.1046      -22.2680       20.7436       9.91292     0.0499669      0.903230     -0.323562      -7.46328      -7.93913      -4.15755       1.74544       6.15895      -2.51683     -0.594377       1.37132      -1.94382     -0.260351      0.423372     -0.204005    0.00140792    -0.0328908     0.0520288    -0.0649511    -0.0227013   0.000969301    0.00544531   0.000410791   -0.00177383  -0.000403276   0.000274229  -0.000145847   1.26571e-05  -1.67888e-05   7.75974e-06   5.40147e-07   9.25907e-08       7.10676       9.24687       10.0266       10.4162       10.1286       9.52431       8.85916       7.91510       6.69436       5.66463       4.51955       3.62602       2.74502       2.03131       1.45239       1.02217      0.695081      0.458308      0.296229      0.181154      0.110797     0.0634961     0.0361218     0.0195014     0.0102796    0.00532891    0.00258351    0.00122510   0.000557537   0.000239565   9.81597e-05   3.88135e-05   1.41047e-05   4.98159e-06   1.58749e-06   4.75721e-07
  21  23 4268.4674    1.1533 14.9671  9.8475 -0.0009      0.217067  0.2151   0.0071   0.3474    0.0332   0.0000     0.0599572   443.7595       6.22940      -11.0096       24.4324       35.7629      -15.6281       11.3637       1.46270       12.2131       10.4970     -0.239862      -1.92522     -0.899653      -2.65235     -0.574988      0.409215      0.281738      0.523766     -0.548053      0.151605      0.255972    -0.0124336     0.0396460     0.0154033   -0.00589166   0.000255803    0.00309658  -0.000536552   0.000996455   0.000134113  -0.000164618  -3.92059e-05  -1.52135e-05   5.95011e-07  -6.36220e-07  -2.29317e-08       8.73221       11.2697       12.2125       12.6142       12.2830       12.0111       10.8947       9.66314       8.20716       6.88309       5.63202       4.42063       3.38727       2.51157       1.80416       1.27245      0.872529      0.576906      0.370952      0.232101      0.140435     0.0817351     0.0461220     0.0251236     0.0130781    0.00678330    0.00326952    0.00156138   0.000704072   0.000305020   0.000124770   5.00464e-05   1.81777e-05   6.41271e-06   2.03600e-06   6.20927e-07
  22   7 1945.1089    0.5485  0.4980  9.2867 -0.0050       9.04862  0.0208   0.0135   0.0347    0.0661   0.0000       1.20254   438.6344      -2.38841       16.9023     -0.408935      -3.02538       1.13450      0.246716      0.562819      -1.18689      -1.03172     -0.121432      0.198572      0.506206     -0.590026      0.177969    -0.0913506     0.0841235    -0.0720650     0.0648908     0.0251676    0.00850868    0.00884877     0.0140501   -0.00349440    0.00444834    0.00192378   0.000253942   3.91517e-05   0.000234245   1.74068e-05  -4.50612e-05  -1.16832e-05  -2.49950e-06  -2.90809e-06  -1.36555e-07   2.24907e-07       1.35951       1.67038       1.94548       2.08295       2.03995       1.81841       1.72532       1.56577       1.25276      0.982343      0.835304      0.645315      0.464669      0.374783      0.291161      0.199534      0.137232     0.0932807     0.0605588     0.0395057     0.0229522     0.0134967    0.00822429    0.00458733    0.00258273    0.00134710   0.000685791   0.000331934   0.000157479   7.96007e-05   3.47098e-05   1.52043e-05   5.70697e-06   2.13183e-06   7.05553e-07   2.20305e-07
  22   8 2104.8460    0.7731  0.6329  9.4150 -0.0035       7.79855  0.0200   0.0168   0.0390    0.0869   0.0000      0.841877   438.7429       2.82952       17.6071       1.29470      -2.28117      0.257165      0.823984       1.61244      -1.37948     -0.625462     -0.180085     -0.417599      0.109426     -0.237811     -0.310918    -0.0404022     -0.253496     -0.100210    -0.0149389     0.0262504    -0.0151453    -0.0181717    -0.0183131   -0.00431486    0.00458934  -0.000384448   2.23218e-05  -0.000370005  -0.000310113  -0.000111306   1.91773e-05  -3.97307e-06   4.18524e-06   7.70902e-07  -6.08991e-07   3.35418e-07       1.20220       1.54737       1.60943       1.63593       1.64149       1.62745       1.52342       1.35397       1.16202      0.951399      0.770967      0.599814      0.457010      0.364624      0.284052      0.200394      0.145835     0.0931110     0.0596160     0.0361729     0.0239299     0.0136042    0.00827137    0.00453256    0.00252483    0.00125966   0.000644093   0.000320918   0.000154760   6.72249e-05   2.95259e-05   1.26037e-05   5.14979e-06   1.94726e-06   6.72938e-07   2.25647e-07
  22   9 2260.0426    1.1263  0.7901  9.3094 -0.0018       5.12451  0.0237   0.0210   0.0422    0.1551   0.0000      0.686943   437.8388      -2.30900       14.7926      0.872719     -0.915833       1.18963       1.31997      -1.06553     -0.238807      -1.99663      0.428327     -0.589624     -0.222188     -0.156363     0.0608951      0.312781      0.105771      0.196455    -0.0978239     0.0250839     0.0448353   -0.00775685     0.0193128    0.00594071   -0.00193696  -0.000165003   0.000691850  -0.000387184   0.000177236   6.75926e-05  -1.24957e-05   1.43586e-05  -1.02964e-05   3.66769e-06   3.73752e-07   5.38386e-08       1.43702       1.82590       1.99964       2.15863       2.11263       2.00245       1.83548       1.53430       1.29653       1.07938      0.940705      0.690505      0.542413      0.405410      0.287314      0.198099      0.138970     0.0973027     0.0641027     0.0417158     0.0261087     0.0154329    0.00879874    0.00505200    0.00278610    0.00141583   0.000703482   0.000352743   0.000165532   7.03733e-05   3.25662e-05   1.39104e-05   5.71099e-06   2.11252e-06   7.46380e-07   2.46880e-07
  22  10 2410.8130    1.4625  0.9779 10.2292 -0.0005       2.12597  0.0271   0.0259   0.0513    0.1519   0.0000      0.642506   438.4592      -2.98443       13.4667       1.21023      0.288866     -0.741379      0.432167      -1.94499     -0.332988     -0.637782      0.289002      0.742892     -0.486157      0.289199      0.172244     0.0980502     -0.356306     0.0508390      0.109766     0.0176347     0.0240758    -0.0119461    -0.0100155    0.00178940    0.00397518    0.00269933  -0.000312192  -9.07194e-05  -0.000148857  -1.32970e-05   1.08585e-05   6.02102e-06   3.15447e-06   1.18849e-06  -1.18188e-06   1.60055e-07       1.55931       2.03606       2.17343       2.35597       2.27573       2.17384       2.00715       1.76031       1.46962       1.18887      0.949494      0.761888      0.601663      0.438326      0.327543      0.233029      0.167495      0.108145     0.0736898     0.0457755     0.0287264     0.0165469    0.00982905    0.00542011    0.00295492    0.00156452   0.000794157   0.000402173   0.000184943   9.19163e-05   3.57997e-05   1.62054e-05   5.89728e-06   2.38463e-06   8.18035e-07   2.84720e-07
  22  11 2559.2093    2.0291  0.9932 10.5480 -0.0038       1.71308  0.0281   0.0343   0.0479    0.1653   0.0000      0.576546   441.2132      0.188555       15.9835      0.908875      -1.50447       2.55972       1.20890      -1.35961       3.38667       1.14015       2.02300      -1.40380     -0.819446      0.174881    -0.0581501     -0.157018     0.0515859    -0.0158449    -0.0422708    -0.0135142    -0.0196415    -0.0107534    0.00125469    0.00212908   0.000957200   -0.00238037  -0.000665798   0.000109306  -2.44459e-05   2.58066e-05   3.36297e-06  -8.36146e-06   6.56297e-06  -2.64897e-06   2.83082e-07  -2.97581e-07       1.50764       2.00390       2.20107       2.32031       2.20186       2.13253       1.91841       1.65119       1.51413       1.20119       1.05659      0.761257      0.597757      0.466567      0.325991      0.224382      0.159291      0.109007     0.0666696     0.0462181     0.0265570     0.0161865    0.00957939    0.00546811    0.00293968    0.00163830   0.000819697   0.000390187   0.000185539   8.48858e-05   3.50760e-05   1.54277e-05   6.40562e-06   2.55771e-06   8.49879e-07   2.85322e-07
  22  12 2707.1210    2.6825  0.9205 11.1191 -0.0031       2.12876  0.0269   0.0479   0.0444    0.1800   0.0000      0.563063   439.8510     -0.842390       13.0055     -0.545837     0.0569729       2.50175     0.0199526      0.561889     0.0122878      0.615745      0.862876      0.429549     -0.727669     -0.841120     0.0122260     0.0999253     0.0313940     -0.150309     0.0429946     0.0312998    -0.0475652    0.00403166    -0.0102944    0.00351361    0.00490112   0.000858953    0.00108160  -0.000707837  -0.000294738   7.17538e-05  -7.92985e-06   2.04186e-05   9.34426e-06  -6.69613e-08  -1.01529e-06  -2.79275e-07       1.45449       1.71805       2.01440       2.07238       2.03819       2.00908       1.75731       1.52614       1.44184       1.17058      0.913142      0.759622      0.566686      0.450344      0.331049      0.221428      0.147572      0.108641     0.0731872     0.0432657     0.0287038     0.0158542    0.00904681    0.00557009    0.00320790    0.00164856   0.000865103   0.000426612   0.000191853   8.47430e-05   3.62964e-05   1.64892e-05   6.42380e-06   2.25234e-06   8.64737e-07   3.28592e-07
  22  13 2854.7292    3.2909  0.9485 11.3821  0.0015       1.27170  0.0255   0.0558   0.0457    0.1992   0.0000      0.579297   438.2550      -2.25479       13.2041     -0.111606      -5.26263      -5.09138       2.54975      -1.64828     -0.674831      -1.47142      0.848824      0.258021    -0.0628846    -0.0230321      0.438809      0.235898     0.0998049    -0.0967657    -0.0806303     0.0560742     0.0293501    -0.0195535     0.0144255    0.00313232    0.00109744    0.00128659  -0.000419607   0.000111275  -9.46568e-05   7.29012e-05   2.87846e-05  -2.13685e-05  -3.92167e-06   2.12557e-06  -9.05886e-07  -9.40562e-09       1.46672       1.76116       1.96127       2.06542       1.98271       1.92775       1.80292       1.62211       1.37590       1.12394      0.918900      0.753711      0.556705      0.434019      0.328470      0.235991      0.158904      0.107702     0.0725168     0.0453645     0.0277118     0.0160227    0.00967865    0.00536109    0.00300677    0.00152667   0.000805451   0.000369816   0.000186195   8.51583e-05   3.92688e-05   1.54852e-05   6.37477e-06   2.24429e-06   8.49572e-07   2.69233e-07
  22  14 3001.3644    3.9028  0.8880 12.2777 -0.0001      0.786421  0.0260   0.0702   0.0440    0.1387   0.0000      0.577317   436.7880      0.851647       13.6849      0.541049      -2.77049      -1.01179       2.05363      -1.74140      -1.54316     -0.901067     -0.672847     -0.644877     -0.956624       1.09137      0.200848     -0.261755     0.0793824    -0.0887716     0.0358488     0.0172921    -0.0246482     0.0214379  -0.000804257   -0.00769148   0.000498895  -0.000218334  -0.000513206   0.000541740  -0.000144956   1.03252e-05   2.30440e-05   1.23834e-05   8.40901e-06   4.09076e-06  -5.33980e-07   3.07249e-07       1.41839       1.79021       1.87209       2.07778       2.02775       2.04450       1.71052       1.61777       1.35502       1.12978      0.913094      0.724360      0.577132      0.439899      0.314094      0.223646      0.158983      0.106684     0.0742392     0.0449391     0.0287188     0.0169610     0.0100460    0.00556075    0.00304931    0.00163804   0.000865119   0.000406863   0.000185892   8.91268e-05   3.56983e-05   1.55604e-05   5.94431e-06   2.34494e-06   8.23699e-07   2.85557e-07
  22  15 3146.9868    4.2480  1.0171 12.1822 -0.0026       1.18955  0.0276   0.0718   0.0490    0.1722   0.0000      0.530096   441.1044      -1.47376       12.8050     -0.808410      -1.33253      -3.06363      -4.21779       1.62443     -0.433625   -0.00711218     -0.268443      0.672340      0.399421    -0.0132820      0.272008    0.00388401    -0.0739072      0.160279    -0.0202038     0.0501658     0.0455740     0.0149006   0.000565329  -0.000915108  -0.000539005   0.000516824   0.000320803   -0.00108999  -3.93066e-05  -4.17218e-05   2.99654e-05  -5.52171e-06  -3.70375e-06   2.11223e-06   1.52505e-07   4.03794e-07       1.51641       1.95134       2.16443       2.19434       2.18696       2.05590       1.89670       1.68528       1.48095       1.23392      0.994221      0.750468      0.607819      0.453442      0.340969      0.237463      0.161659      0.109835     0.0721530     0.0454352     0.0263379     0.0165282    0.00958632    0.00542126    0.00287367    0.00166030   0.000857836   0.000391927   0.000182742   8.58355e-05   3.77204e-05   1.51563e-05   6.27080e-06   2.32271e-06   8.66886e-07   2.97792e-07
  22  16 3292.1583    3.7859  1.5122 11.6313 -0.0025      0.436268  0.0366   0.0514   0.0591    0.1390   0.0000      0.403656   440.6691      -2.52631       14.6758       2.36664       1.40888       3.39443       4.06993      -1.96721       1.38534      0.980240     -0.572800       1.13776      0.181628     -0.223164     -0.203005      0.421899      0.292052     -0.193020     -0.153989    -0.0262764    -0.0234071     0.0126688     0.0104802   -0.00866708   0.000491170    0.00357551  -0.000414538   0.000172978   0.000138947  -2.70253e-05   2.92696e-05  -2.87908e-06  -8.74259e-06   3.72923e-06   5.90762e-07   5.21371e-07       1.94607       2.48185       2.63227       2.70192       2.60765       2.57231       2.35812       2.11747       1.82974       1.55200       1.28241       1.01183      0.786079      0.593443      0.433920      0.299957      0.205957      0.142922     0.0933624     0.0592580     0.0360811     0.0210979     0.0123863    0.00688632    0.00375015    0.00200018    0.00102470   0.000480918   0.000226439   0.000105146   4.51370e-05   1.91883e-05   7.75981e-06   2.90773e-06   1.04120e-06   3.50217e-07
  22  17 3437.1216    3.1791  2.2517 11.6235 -0.0022     0.0123338  0.0441   0.0365   0.0801    0.0743   0.0000      0.219870   442.2954       2.34857       12.9240      -1.35010      -5.99125      0.585964       3.85174       1.14078      -1.79674      -2.24210      0.359321       2.19138      0.458173      -1.12093      0.718237      0.118230     -0.238174     -0.269972     -0.164841    -0.0764126    -0.0154926    -0.0353428   -0.00873856    -0.0114924    0.00546752   -0.00116285  -0.000307949   -0.00130291   0.000394735  -9.29487e-05  -2.29080e-05   1.35196e-05  -2.96997e-06  -1.66407e-06   4.24521e-07  -5.13082e-07       2.20047       2.81459       3.08062       3.29147       3.18424       3.00526       2.78070       2.49473       2.19390       1.80423       1.46526       1.19222      0.912272      0.697805      0.499763      0.352555      0.256455      0.168293      0.109929     0.0694788     0.0444551     0.0259908     0.0153852    0.00860941    0.00469455    0.00249363    0.00130338   0.000651256   0.000317383   0.000138066   6.24020e-05   2.47359e-05   1.04681e-05   3.95655e-06   1.37744e-06   4.59210e-07
  22  18 3582.1459    2.5947  3.5283 11.0451 -0.0021      0.679964  0.0589   0.0245   0.0996    0.0601   0.0000      0.118682   435.5660      -5.65421       16.2024       4.22135      -4.35904       5.33510       2.58623       4.63366      -7.53400      -1.52998     -0.105547      0.181784      -1.16442     -0.501916      0.197954      0.353736     0.0121863    -0.0466300    -0.0182927     0.0420514    -0.0564331     0.0220257    -0.0102296     0.0170358   -0.00531812   0.000223171   0.000140355   0.000668844   0.000239505  -0.000217987  -2.21561e-05   4.53992e-06  -1.53704e-05   1.52358e-06  -1.62998e-06   7.58706e-07       2.87891       3.81441       4.04959       4.30510       4.19500       4.05186       3.71624       3.27615       2.91626       2.37837       1.93613       1.57750       1.21492      0.906501      0.666962      0.476690      0.330358      0.223528      0.148549     0.0927167     0.0589121     0.0347711     0.0202216     0.0113661    0.00627741    0.00328632    0.00166936   0.000856853   0.000393023   0.000184492   7.69412e-05   3.39365e-05   1.28069e-05   4.98443e-06   1.76365e-06   6.20141e-07
  22  19 3727.0736    2.1928  5.4257 10.4968 -0.0012      0.463378  0.0756   0.0175   0.1318    0.0550   0.0000     0.0760846   434.0113      0.982292       14.7273      -2.20181      -1.97855       4.85830      -5.76525      -5.49396     -0.889700       1.10771      -1.27200      -3.36686       2.49508     -0.883114      -1.40383     -0.844916     -0.745003    -0.0625579      0.379277     0.0783858    -0.0850722     0.0868958    -0.0211054    0.00399578    -0.0191627   8.21817e-05   0.000153069  -0.000769445   0.000656769   0.000119256   0.000102688  -2.39003e-05  -9.42508e-06  -1.34174e-07   1.10301e-06  -7.22564e-07       3.69206       4.92961       5.16947       5.46614       5.37282       5.14045       4.79281       4.26915       3.71896       3.08603       2.55618       2.04103       1.58757       1.19006      0.873470      0.626857      0.430095      0.296320      0.190043      0.122763     0.0752728     0.0457005     0.0259773     0.0148796    0.00801680    0.00424157    0.00216288    0.00107280   0.000512426   0.000230326   0.000102474   4.24403e-05   1.71273e-05   6.40783e-06   2.26541e-06   7.80472e-07
  22  20 3872.0450    1.8260  7.1795 10.2108 -0.0011      0.495938  0.0926   0.0134   0.1677    0.0468   0.0000     0.0618591   439.8774      -2.15527       15.6076       3.89587      -4.37836      -7.55045      0.658780      -3.55598      -2.92646      0.877018      -1.46357       2.79331      -1.22743     -0.788485      0.707943      0.125138      0.521404     -0.445377     -0.378700     -0.151160     0.0601333     0.0239686    -0.0228923    -0.0222116   -0.00679204    0.00381615   -0.00259359   0.000230908   0.000561503  -0.000107232  -0.000207553  -2.93364e-05  -1.89044e-06   6.16289e-06   3.43155e-06  -1.73168e-06       4.54908       5.87176       6.29666       6.68619       6.55084       6.35384       5.77205       5.13887       4.50652       3.74506       2.97474       2.44246       1.87593       1.42096       1.03733      0.747451      0.527223      0.349339      0.231308      0.144710     0.0907648     0.0548525     0.0318373     0.0178532    0.00964368    0.00514759    0.00269020    0.00130294   0.000621990   0.000285138   0.000121324   5.06069e-05   2.02578e-05   7.63548e-06   2.79215e-06   9.55171e-07
  22  21 4016.3255    1.5629 10.4699  9.9559 -0.0008      0.221714  0.1295   0.0099   0.2264    0.0385   0.0000     0.0522968   434.7413       5.01500       13.9817       4.38374       1.67785       17.1921       7.76309      -7.75566      -9.48918      -4.77145       6.30715       2.46138       1.51388      -2.13659      0.349381       1.31032      0.759408     -0.747263      0.252080    -0.0686022     0.0482754    -0.0497283     0.0226466   -0.00631169    -0.0101626   -0.00206464   -0.00219744   0.000188828  -0.000343236  -0.000374733  -5.48545e-05   4.14457e-05   6.09470e-06  -8.51779e-06   3.45521e-06   5.24499e-07       5.78222       7.44195       8.04640       8.49073       8.34575       7.86675       7.32639       6.67401       5.69963       4.86648       3.94394       3.18715       2.42823       1.87479       1.35108      0.975320      0.674016      0.456080      0.297925      0.189435      0.118834     0.0699941     0.0414448     0.0234713     0.0127798    0.00686799    0.00348834    0.00173132   0.000840726   0.000371370   0.000169695   6.79374e-05   2.80719e-05   1.05173e-05   3.64094e-06   1.24338e-06
  22  22 4160.8497    1.3046 12.7582  9.9333  0.0000      0.116308  0.1723   0.0081   0.2895    0.0339   0.0000     0.0539036   427.7086       11.6122       17.5287       4.23813       15.2171       6.37453       11.0958      -4.21784       6.71873      -2.89785     -0.789663       1.04982       7.49178       2.30853     -0.727418      -1.06060      0.162301      0.955477     -0.711648     -0.294286      0.271206    -0.0952886    -0.0438042     0.0383691     0.0145255    -0.0136673   -0.00508246    0.00137923  -0.000235946  -1.06120e-05   7.38340e-05   0.000107306   3.30914e-05  -6.47120e-06   7.75536e-07   1.23858e-06       7.10760       9.22287       9.98492       10.4313       10.2864       9.91304       9.07947       8.23523       7.06132       5.99222       4.91087       3.93073       3.05253       2.29861       1.69370       1.20167      0.845031      0.574882      0.371041      0.238436      0.148399     0.0902024     0.0521684     0.0295819     0.0159332    0.00854682    0.00440175    0.00218053    0.00102006   0.000479617   0.000202192   8.75572e-05   3.47226e-05   1.32659e-05   4.59877e-06   1.58785e-06
  22  23 4306.0353    1.0840 15.0113  9.8384 -0.0009      0.227840  0.2257   0.0066   0.3513    0.0310   0.0000     0.0667515   443.3883       7.61581       19.5485       17.2289      -3.53597      -15.4647       1.68619      -8.40325       12.0184      -13.9867      -13.6805      -6.68392       4.69918       2.88321      -5.82440     -0.782911       1.73516      0.507012      0.123335    -0.0966887      0.168104     -0.195427    -0.0634404     0.0411482     0.0182727   -0.00245558   -0.00485479  -0.000902821   -0.00163168  -0.000351692   0.000330134  -1.51002e-05  -3.62819e-05   1.20132e-05   4.03899e-06  -3.49336e-07       8.39614       11.1213       12.1152       12.5407       12.5566       12.0938       11.0700       9.94333       8.50082       7.17427       5.92869       4.66548       3.70480       2.76340       2.04405       1.46910       1.01709      0.695255      0.464510      0.292165      0.184256      0.110049     0.0646053     0.0363557     0.0198986     0.0107359    0.00533980    0.00271330    0.00127909   0.000570492   0.000263184   0.000107070   4.31090e-05   1.66307e-05   5.78548e-06   2.01061e-06
  23   8 2131.1596    0.8256  0.7053  9.4181 -0.0028       5.34612  0.0214   0.0162   0.0413    0.1000   0.0000      0.752301   439.2038     -0.424767       16.3575      -3.03037      -2.36367     -0.891616     -0.814390     -0.977325     -0.128581     -0.514699     -0.210074     -0.252140      0.203821     -0.214439    -0.0581020     0.0984129     0.0636560     0.0750986   -0.00696520     0.0328720     0.0267076   0.000759563    0.00469304    0.00133839    0.00111017   -0.00128559  -0.000296422  -0.000130727  -0.000154510   5.59205e-05   2.43068e-05  -1.29877e-06   8.65922e-06   4.95746e-06  -2.36190e-06   4.74463e-07       1.28432       1.69592       1.75844       1.88278       1.76210       1.73168       1.57377       1.50741       1.31109       1.11917      0.853974      0.733006      0.574837      0.448027      0.314718      0.231162      0.171203      0.115798     0.0738883     0.0479950     0.0299174     0.0188019     0.0110497    0.00648007    0.00335710    0.00180084    0.00104510   0.000559326   0.000264166   0.000136229   6.17288e-05   2.57826e-05   1.02410e-05   4.51210e-06   1.68715e-06   6.56515e-07
  23   9 2287.6194    1.1355  0.9437  9.7772 -0.0049       5.85186  0.0264   0.0196   0.0496    0.1263   0.0000      0.710278   438.8102      -2.42876       15.2787       2.00942      -1.30462    -0.0264773       1.77602      -1.29175       1.09701      0.477837       1.00134     -0.799629      0.607717     -0.451528      0.376269     -0.428701     0.0310595    -0.0733250     0.0433434     0.0194492     0.0185646    0.00275937    -0.0148932     0.0101861  -0.000916290   -0.00258254  -0.000898364   0.000232382  -0.000638617  -0.000168703   1.88372e-05   5.82871e-07   7.03521e-06  -3.99454e-06  -5.85641e-07  -1.15739e-07       1.38498       1.70950       1.76671       2.00536       2.03341       1.90363       1.64687       1.56684       1.39055       1.14417      0.927708      0.767516      0.617471      0.460207      0.331339      0.237136      0.183099      0.120641     0.0810302     0.0501140     0.0336987     0.0212156     0.0133389    0.00741857    0.00412610    0.00221258    0.00122990   0.000647321   0.000333861   0.000157071   7.05308e-05   3.01288e-05   1.23002e-05   4.84725e-06   1.86879e-06   6.94487e-07
  23  10 2439.2147    1.6425  1.0321 10.0190 -0.0004       2.62264  0.0277   0.0271   0.0492    0.1816   0.0000      0.551353   437.5366       1.74734       16.2450       1.20713     -0.948079      -2.21368      -3.05015      -1.23466     -0.419334     -0.204026     0.0708283      0.851718      -1.03837     -0.291127      0.547491    -0.0236077     0.0358860      0.107976    -0.0323749    -0.0691442     0.0142205    0.00274387    0.00760745   -0.00613265   0.000378375    0.00142245   0.000443181  -0.000742176  -0.000102735  -0.000156477  -9.34987e-06  -6.30769e-05   1.51109e-06  -3.81747e-06   2.58112e-06   6.82629e-08       1.43136       1.75584       2.09356       2.22100       2.00780       2.07693       1.92077       1.67505       1.44758       1.22187       1.03102      0.792205      0.609799      0.508715      0.366040      0.254063      0.189942      0.133963     0.0839625     0.0555491     0.0363606     0.0225356     0.0125905    0.00771299    0.00436379    0.00243243    0.00120595   0.000659556   0.000336767   0.000164722   6.80275e-05   3.34779e-05   1.32081e-05   6.22364e-06   2.50582e-06   9.04213e-07
  23  11 2588.7148    2.2284  1.0099 10.7789 -0.0030       3.43246  0.0328   0.0365   0.0474    0.1575   0.0000      0.556207   438.5597      -3.00639       15.3184      -1.22037      -6.95397      0.865206     -0.119259      -1.23671     -0.694004    -0.0171961      0.358993      0.975443   -0.00217296      0.229021     -0.463360     -0.176969     0.0818794    -0.0423023     0.0280311     0.0305913     0.0175363   -0.00851466  -0.000586883    0.00211757    0.00791687  -0.000378714   -0.00235345   0.000678718  -1.31011e-05  -5.52683e-05   8.30692e-05  -4.95874e-05  -9.34028e-06  -3.13293e-06  -6.68759e-07   4.32663e-07       2.17707       3.14911       3.65645       3.99099       3.93246       3.62524       3.19401       2.62555       2.19994       1.63884       1.25559      0.947733      0.656202      0.498072      0.366721      0.270778      0.187104      0.126671     0.0812957     0.0540761     0.0346307     0.0203243     0.0128054    0.00764364    0.00435632    0.00235561    0.00125895   0.000605522   0.000308901   0.000144725   6.99898e-05   3.00535e-05   1.27373e-05   4.95492e-06   1.95522e-06   6.79349e-07
  23  12 2737.5973    2.8091  0.9253 11.1419  0.0006       2.21163  0.0245   0.0484   0.0456    0.1580   0.0000      0.534799   437.6939       1.09758       14.9948       2.25185      -2.88638     0.0471186      0.643716     0.0639350       1.20168       2.19852      0.285369      0.103446      0.202320      0.249723      0.357609     -0.241288    -0.0966699     0.0435813      0.105402     -0.159428    0.00269954     0.0355803     0.0195842   -0.00447910  -0.000288708   -0.00117372  -0.000242470    0.00125296   0.000142381  -1.37378e-05  -0.000110532  -1.99663e-05   7.39941e-06  -6.09298e-06   1.62883e-06  -5.07547e-08       1.28809       1.69728       1.75559       1.93908       1.84219       1.82423       1.56325       1.49087       1.28324       1.11977      0.936207      0.744560      0.602204      0.446177      0.319735      0.232747      0.155589      0.111408     0.0770062     0.0480138     0.0313684     0.0202397     0.0112144    0.00705317    0.00376146    0.00205874    0.00112994   0.000595879   0.000280450   0.000138565   6.41790e-05   2.63674e-05   1.19572e-05   4.94084e-06   1.73339e-06   6.50276e-07
  23  13 2886.1053    3.4603  0.9350 11.6926 -0.0028       2.62444  0.0251   0.0583   0.0451    0.1694   0.0000      0.575186   440.2528      0.499068       16.4047      -3.08134      -3.99509     -0.212711      -1.00925       1.49129      0.380042    -0.0162991      -1.17345       1.04705      0.594120      0.127889      0.234158     -0.110417     -0.110053     -0.113107    -0.0269794     0.0241633  -4.77294e-05    -0.0128578     0.0226130   0.000593907   -0.00163599  -0.000718663  -0.000103990  -0.000334643  -0.000106944  -1.97646e-07   2.80961e-06   1.14045e-05   1.79048e-05  -1.77366e-06   8.70797e-07  -2.67627e-07       1.33131       1.67699       1.75597       1.87384       1.91911       1.86057       1.71186       1.47730       1.34758       1.09808      0.951620      0.762836      0.594285      0.437274      0.344515      0.250676      0.180101      0.124136     0.0788816     0.0548574     0.0325284     0.0220805     0.0125677    0.00790719    0.00412429    0.00230500    0.00121729   0.000592902   0.000302418   0.000137778   6.73110e-05   2.88101e-05   1.22428e-05   4.82146e-06   1.88670e-06   6.73711e-07
  23  14 3033.3738    4.0764  0.9150 11.8332 -0.0012      0.907037  0.0253   0.0696   0.0444    0.2042   0.0000      0.542908   439.2350      0.261665       13.8902       2.72205     0.0235923       3.53096      -2.85903      0.896151      0.323827      0.518631      0.861166      0.721431      0.146603      0.397541     -0.113604     -0.424014     0.0210488     0.0114055     0.0742805    0.00352967     0.0395971     0.0126413    0.00337461    0.00836888   -0.00473340   -0.00172702    0.00131313   0.000114705  -0.000317242  -3.24759e-05  -7.19526e-05   3.50341e-05   2.19636e-06  -1.66683e-06  -2.59674e-06   7.58929e-07       1.36182       1.70073       1.91767       2.09268       1.94686       1.89170       1.87024       1.50920       1.35330       1.16202      0.928611      0.702510      0.569532      0.451269      0.334957      0.238756      0.179014      0.118048     0.0762364     0.0500986     0.0321870     0.0203261     0.0113482    0.00691059    0.00397918    0.00219521    0.00108452   0.000581346   0.000295410   0.000144807   6.14122e-05   2.69304e-05   1.20856e-05   5.07644e-06   2.08017e-06   8.13459e-07
  23  15 3179.6670    4.0141  1.1689 12.4405 -0.0009       1.32831  0.0318   0.0650   0.0560    0.1531   0.0000      0.589059   442.4811      -3.82486       13.8131      0.196375      -5.94313      -1.06766      0.807723      -1.29594      0.203963     -0.263679     -0.203315     -0.501850      0.400939      0.210406     0.0525118      0.123574     -0.108558    -0.0986154     0.0787742     0.0619094    -0.0396127    -0.0390946    -0.0170749    0.00508562   -0.00679678   -0.00155450  -0.000165540  -0.000743617  -0.000316479  -0.000331346  -4.25577e-05  -1.48302e-05  -3.53387e-07   6.79925e-06  -4.56525e-06  -3.77429e-07       1.53048       2.05270       2.10261       2.26642       2.29483       2.14313       2.05225       1.75726       1.57546       1.28193       1.06988      0.886121      0.672738      0.530987      0.378265      0.278984      0.199434      0.135884     0.0936146     0.0587750     0.0401004     0.0233794     0.0142666    0.00826730    0.00468170    0.00251812    0.00134851   0.000669340   0.000351855   0.000161941   7.78354e-05   3.19285e-05   1.40429e-05   5.60587e-06   2.22698e-06   7.60714e-07
  23  16 3325.5215    3.6615  1.6635 11.7285 -0.0002      0.750467  0.0369   0.0467   0.0613    0.1121   0.0000      0.333516   436.9443      -4.91998       11.8437       3.77848      -1.14019      -4.31888     -0.902884      -1.55123     -0.981965      0.315277      0.762469     -0.188522     -0.134388     -0.395805     -0.895536     -0.143865      0.283603      0.109313  -0.000344429    -0.0126575     0.0443403     0.0232929    -0.0188215   -0.00121994    0.00620100    0.00111105   -0.00100316   -0.00146784   0.000563863   0.000108863  -0.000190912   2.59292e-05   8.03708e-06  -6.66015e-06   1.47315e-07  -8.45744e-07       1.77006       2.26109       2.46027       2.55878       2.60397       2.45423       2.29094       2.06086       1.76413       1.52380       1.28746       1.02045      0.842931      0.618680      0.447789      0.327561      0.233050      0.161167      0.108765     0.0720389     0.0448729     0.0293589     0.0168132     0.0100514    0.00546557    0.00297181    0.00162171   0.000808564   0.000425057   0.000194791   9.17061e-05   4.04853e-05   1.69521e-05   6.86348e-06   2.69967e-06   1.00809e-06
  23  17 3471.2657    3.0656  2.6320 11.3133 -0.0017      0.555721  0.0463   0.0316   0.0836    0.0675   0.0000      0.173233   441.2191      -6.34374       14.8768     -0.567639       2.01911      -2.00704      -4.08524       1.12144      -3.23666      0.417080      0.132403    -0.0687472     0.0175247       1.89962      0.985225     0.0528560      0.139513     -0.268552     0.0974994      0.116582     0.0194531     0.0133031    -0.0371774    0.00555711  -0.000904532  -0.000850989   -0.00302331  -0.000610535   0.000934886   0.000251211   5.82672e-07  -0.000103332  -1.25110e-05   9.12213e-06  -3.59957e-06  -1.14900e-06       2.25015       2.97880       3.19405       3.35668       3.32781       3.20454       2.90770       2.65971       2.32171       1.97454       1.59652       1.31768       1.02070      0.788101      0.579388      0.421411      0.297630      0.205224      0.136628     0.0887033     0.0575257     0.0342117     0.0213235     0.0120207    0.00687608    0.00379792    0.00198174    0.00103860   0.000510113   0.000245197   0.000113676   4.93554e-05   2.11713e-05   8.44559e-06   3.26707e-06   1.22504e-06
  23  18 3616.8096    2.5327  3.9643 10.8534 -0.0013      0.691650  0.0605   0.0221   0.1046    0.0538   0.0000      0.107165   444.1916      -2.36268       10.8625      -12.4145       3.64426     -0.824534       4.52747      0.583827      -2.86898       5.11851       1.96565       1.84048       2.41113      0.414167    -0.0448744     0.0206535    -0.0589084    -0.0159840    -0.0223393     -0.237314     0.0772627    0.00108447    0.00708124    0.00659083  -0.000223622     0.0101790   -0.00286423  -0.000252012  -0.000171975   0.000252087   0.000279701  -0.000103067  -4.53335e-05   1.74481e-05   3.71104e-06   3.38668e-06       2.79233       3.64830       3.85196       4.12222       4.10554       3.91419       3.70650       3.24616       2.89637       2.43552       2.02239       1.62922       1.29369      0.972681      0.736427      0.535484      0.379802      0.261097      0.175052      0.114765     0.0722738     0.0453222     0.0268304     0.0156754    0.00894681    0.00482378    0.00256219    0.00132635   0.000645179   0.000316535   0.000144824   6.37105e-05   2.71749e-05   1.12242e-05   4.15325e-06   1.58881e-06
  23  19 3762.1433    2.0921  5.6233 10.4772 -0.0002      0.474657  0.0762   0.0161   0.1364    0.0496   0.0000     0.0768824   431.3102       5.10367       18.4044      -7.59654      -12.2068      -2.15020       7.52651      0.825700      -6.21146       1.45145       3.96033      -1.76496      -2.50658      0.113582      0.294962     -0.255933      -1.01702     -0.182944     -0.287538     -0.216199    0.00222741     0.0261781    -0.0263760    0.00737778     0.0119250   -0.00114557   -0.00167039   -0.00112963    0.00128806   0.000249646   0.000151625   0.000152647  -3.45546e-05  -3.72583e-06   5.73031e-06   3.89378e-07       3.47184       4.58365       4.87146       5.34336       5.14079       4.95814       4.64258       4.13895       3.67815       3.05000       2.61742       2.04415       1.65743       1.22193      0.946979      0.660191      0.480907      0.326855      0.223192      0.141577     0.0930494     0.0572122     0.0336430     0.0202224     0.0112108    0.00629763    0.00325197    0.00171524   0.000851448   0.000410873   0.000187879   8.33902e-05   3.56721e-05   1.46608e-05   5.64001e-06   2.03182e-06
  23  20 3907.5301    1.7790  8.1490 10.1159 -0.0000      0.373625  0.1000   0.0120   0.1776    0.0428   0.0000     0.0543529   442.1876     -0.255282       17.0423      -4.70350       3.95664      -4.06178      -2.82571      -12.9406       4.98087     -0.854642     -0.490741      0.713547     -0.729550      0.953812      0.352988     -0.747802      0.395116      0.102502      0.143844   -0.00184179     0.0720801    0.00302523    -0.0564063     0.0277091     0.0352144   -0.00183664   -0.00703249   0.000874970   0.000443047   0.000126821  -5.53171e-05   9.60654e-05   8.01926e-05  -7.36150e-06   1.25607e-06   1.30246e-06       4.47808       5.87933       6.35017       6.87566       6.69189       6.42651       5.96857       5.39982       4.71810       3.95433       3.30217       2.64721       2.08352       1.60047       1.17967      0.866247      0.611502      0.424451      0.279171      0.186879      0.116289     0.0726416     0.0436972     0.0251967     0.0145271    0.00784329    0.00420673    0.00219083    0.00107715   0.000527090   0.000243825   0.000107126   4.57923e-05   1.86512e-05   7.08861e-06   2.68244e-06
  23  21 4052.5368    1.5074 10.9615  9.9495 -0.0002      0.192318  0.1338   0.0091   0.2382    0.0361   0.0000     0.0506549   440.4480     -0.755082       9.70163       5.51423      -13.1488       10.0834       4.45326      -7.93830      -8.10828      -1.92253      -1.25563       5.10913       3.22496      0.760617     -0.236105      -1.17242      0.612472     -0.331299      0.391057      0.196543    -0.0254259     0.0312027     0.0945686     0.0491613    -0.0173769    0.00390125    0.00491669    0.00834515   0.000413630   0.000400676  -0.000164266  -0.000103661   3.13839e-05  -2.08449e-06   1.43435e-05   8.63530e-06       5.56943       7.31811       7.96551       8.45544       8.45427       7.92448       7.35653       6.68938       5.85639       4.98000       4.15228       3.35033       2.62758       2.00524       1.49360       1.07473      0.761044      0.524914      0.354459      0.230301      0.147432     0.0910433     0.0547148     0.0320857     0.0180425     0.0100490    0.00531349    0.00275690    0.00137730   0.000654459   0.000306832   0.000134046   5.82060e-05   2.31757e-05   8.98542e-06   3.26982e-06
  23  22 4197.9440    1.2448 13.1970  9.9356 -0.0004      0.245434  0.1808   0.0075   0.2993    0.0319   0.0000     0.0558210   426.6148      -2.81492       18.3840      -6.00373      -7.84340      -2.18557      -13.6896       1.31608      -1.46898      -10.0320      -3.35229       6.54894      -4.02529     -0.648158       1.13694     -0.858879      0.471222     -0.451863      0.154891    -0.0887565     -0.360809     0.0316037    -0.0666283    -0.0186056     0.0119312     0.0381397    0.00453032   -0.00198453   0.000753530  -0.000749150  -0.000461579   0.000143934  -5.79552e-05   6.20834e-05   6.58833e-06  -8.70656e-06       6.99984       9.05970       10.0419       10.4327       10.5133       9.89634       9.21641       8.21125       7.34990       6.17414       5.12810       4.16198       3.25035       2.50547       1.83721       1.34736      0.957139      0.651068      0.439065      0.292410      0.184785      0.112721     0.0690729     0.0400229     0.0228173     0.0125934    0.00670930    0.00341114    0.00172776   0.000821102   0.000383707   0.000170675   7.14954e-05   2.87487e-05   1.13110e-05   4.20348e-06
[truncated: 1,645,606 more chars]
