# Supplementary material for: Global-Mode Analysis of Full-Disk Data from the Michelson Doppler Imager and the Helioseismic and Magnetic Imager
Source: Sol Phys. 2018 Jan 31;293(2):29. doi: 10.1007/s11207-017-1201-5 (PMC6566312; doi:10.1007/s11207-017-1201-5)
Supplement: Supplementary file 3 — (TAR 230.0 MB) [file 11207_2017_1201_MOESM3_ESM.tar › MDI/mdivwcomm.1238.18]

   0  15 2228.7127    0.9069  0.6719  9.6695 -0.0032  0.1280   0.1729   0.7004    1.1019   0.0000     0.0000       0.00000       0.00000       0.00000       0.00000       0.00000       0.00000       0.00000       0.00000       0.00000       0.00000       0.00000       0.00000       0.00000       0.00000       0.00000       0.00000       0.00000       0.00000       0.00000       0.00000       0.00000       0.00000       0.00000       0.00000       0.00000       0.00000       0.00000       0.00000       0.00000       0.00000       0.00000       0.00000       0.00000       0.00000       0.00000
   0  20 2898.8283    3.1212  0.8628 11.8357  0.0000  0.1718   0.5243   0.5860    1.6909   0.0000     0.0000       0.00000       0.00000       0.00000       0.00000       0.00000       0.00000       0.00000       0.00000       0.00000       0.00000       0.00000       0.00000       0.00000       0.00000       0.00000       0.00000       0.00000       0.00000       0.00000       0.00000       0.00000       0.00000       0.00000       0.00000       0.00000       0.00000       0.00000       0.00000       0.00000       0.00000       0.00000       0.00000       0.00000       0.00000       0.00000
   1  14 2156.6220    0.9044  0.9183  8.5922  0.0000  0.1175   0.0723   0.2014    0.9259   0.0000   263.7525       73.6153       0.00000       0.00000       0.00000       0.00000       0.00000       0.00000       0.00000       0.00000       0.00000       0.00000       0.00000       0.00000       0.00000       0.00000       0.00000       0.00000       174.715       69.7639       0.00000       0.00000       0.00000       0.00000       0.00000       0.00000       0.00000       0.00000       0.00000       0.00000       0.00000       0.00000       0.00000       0.00000       0.00000       0.00000
   1  17 2559.0947    1.8676  1.1921 10.7026  0.0222  0.1187   0.1524   0.2646    0.8547   0.0000   455.2312      -61.6845       0.00000       0.00000       0.00000       0.00000       0.00000       0.00000       0.00000       0.00000       0.00000       0.00000       0.00000       0.00000       0.00000       0.00000       0.00000       0.00000       152.313       80.5517       0.00000       0.00000       0.00000       0.00000       0.00000       0.00000       0.00000       0.00000       0.00000       0.00000       0.00000       0.00000       0.00000       0.00000       0.00000       0.00000
   1  20 2963.2387    3.5820  0.9432 10.9551  0.0000  0.1252   0.2578   0.2257    1.9164   0.0000   499.8948       83.0588       0.00000       0.00000       0.00000       0.00000       0.00000       0.00000       0.00000       0.00000       0.00000       0.00000       0.00000       0.00000       0.00000       0.00000       0.00000       0.00000       153.842       72.0234       0.00000       0.00000       0.00000       0.00000       0.00000       0.00000       0.00000       0.00000       0.00000       0.00000       0.00000       0.00000       0.00000       0.00000       0.00000       0.00000
   1  21 3098.2882    4.1897  1.0757  1.7919  0.0000  0.1112   0.3017   0.2574 1000.0000   0.0000   453.8429       26.6228       0.00000       0.00000       0.00000       0.00000       0.00000       0.00000       0.00000       0.00000       0.00000       0.00000       0.00000       0.00000       0.00000       0.00000       0.00000       0.00000       124.187       91.9596       0.00000       0.00000       0.00000       0.00000       0.00000       0.00000       0.00000       0.00000       0.00000       0.00000       0.00000       0.00000       0.00000       0.00000       0.00000       0.00000
   2  13 2081.9589    0.7792  0.8124  7.4830  0.0000  0.1908   0.0575   0.2336    1.3314   0.0000   420.7317       28.4885       17.4599      -10.9558       0.00000       0.00000       0.00000       0.00000       0.00000       0.00000       0.00000       0.00000       0.00000       0.00000       0.00000       0.00000       0.00000       0.00000       82.5872       63.7780       80.3741       21.7898       0.00000       0.00000       0.00000       0.00000       0.00000       0.00000       0.00000       0.00000       0.00000       0.00000       0.00000       0.00000       0.00000       0.00000
   2  14 2217.5775    1.0998  0.8740  2.9826  0.0000  0.0663   0.0697   0.1724  298.3539   0.0000   441.2104       12.4478       27.2551      -2.40291       0.00000       0.00000       0.00000       0.00000       0.00000       0.00000       0.00000       0.00000       0.00000       0.00000       0.00000       0.00000       0.00000       0.00000       55.8005       41.5187       22.9653       7.13849       0.00000       0.00000       0.00000       0.00000       0.00000       0.00000       0.00000       0.00000       0.00000       0.00000       0.00000       0.00000       0.00000       0.00000
   2  17 2619.7556    2.1375  1.0825  9.6512  0.0000  0.0877   0.1181   0.1844    1.6141   0.0000   376.3635       66.3932      -1.60326       4.03075       0.00000       0.00000       0.00000       0.00000       0.00000       0.00000       0.00000       0.00000       0.00000       0.00000       0.00000       0.00000       0.00000       0.00000       73.8310       55.3758       27.3550       8.19166       0.00000       0.00000       0.00000       0.00000       0.00000       0.00000       0.00000       0.00000       0.00000       0.00000       0.00000       0.00000       0.00000       0.00000
   2  18 2754.4663    2.9486  0.8899  3.9836  0.0000  0.0599   0.1811   0.1780  881.1881   0.0000   441.4323      -51.2362       25.3933      -4.43655       0.00000       0.00000       0.00000       0.00000       0.00000       0.00000       0.00000       0.00000       0.00000       0.00000       0.00000       0.00000       0.00000       0.00000       46.1464       36.4218       22.5618       7.17326       0.00000       0.00000       0.00000       0.00000       0.00000       0.00000       0.00000       0.00000       0.00000       0.00000       0.00000       0.00000       0.00000       0.00000
   2  20 3024.7338    3.9398  0.7674 11.2932  0.0000  0.0545   0.2565   0.1507    1.0973   0.0000   424.2320      -6.08593      -9.56827       8.12770       0.00000       0.00000       0.00000       0.00000       0.00000       0.00000       0.00000       0.00000       0.00000       0.00000       0.00000       0.00000       0.00000       0.00000       39.4961       31.7912       20.8533       6.89116       0.00000       0.00000       0.00000       0.00000       0.00000       0.00000       0.00000       0.00000       0.00000       0.00000       0.00000       0.00000       0.00000       0.00000
   2  21 3159.8443    4.0644  1.0603 -0.7978  0.0000  0.0780   0.2312   0.1880 1000.0000   0.0000   380.9150      -73.1898       48.9980      -6.16963       0.00000       0.00000       0.00000       0.00000       0.00000       0.00000       0.00000       0.00000       0.00000       0.00000       0.00000       0.00000       0.00000       0.00000       64.2055       50.7652       25.3993       9.10486       0.00000       0.00000       0.00000       0.00000       0.00000       0.00000       0.00000       0.00000       0.00000       0.00000       0.00000       0.00000       0.00000       0.00000
   2  23 3430.5046    3.2897  2.4107  9.7501  0.0000  0.1095   0.1274   0.3043    2.2237   0.0000   357.2379       144.317      -15.1332       14.7849       0.00000       0.00000       0.00000       0.00000       0.00000       0.00000       0.00000       0.00000       0.00000       0.00000       0.00000       0.00000       0.00000       0.00000       72.1656       61.3736       39.3533       14.4403       0.00000       0.00000       0.00000       0.00000       0.00000       0.00000       0.00000       0.00000       0.00000       0.00000       0.00000       0.00000       0.00000       0.00000
   2  24 3566.5685    2.8130  3.4823  3.1340  0.0000  0.1356   0.0905   0.3573 1000.0000   0.0000   415.2086      -68.9788       39.9560      -29.1087       0.00000       0.00000       0.00000       0.00000       0.00000       0.00000       0.00000       0.00000       0.00000       0.00000       0.00000       0.00000       0.00000       0.00000       98.7606       84.9385       44.8782       18.0396       0.00000       0.00000       0.00000       0.00000       0.00000       0.00000       0.00000       0.00000       0.00000       0.00000       0.00000       0.00000       0.00000       0.00000
   3  12 2001.1557    0.4550  0.6847  9.4152  0.0000  0.0565   0.0296   0.1751    0.2032   0.0000   482.7724      -5.44058      -3.40082       14.9981      -7.31644       1.47099       0.00000       0.00000       0.00000       0.00000       0.00000       0.00000       0.00000       0.00000       0.00000       0.00000       0.00000       0.00000       27.2961       26.2290       20.4692       11.7716       5.78830       1.57048       0.00000       0.00000       0.00000       0.00000       0.00000       0.00000       0.00000       0.00000       0.00000       0.00000       0.00000       0.00000
   3  13 2137.6085    0.8245  0.4396  9.6594  0.0000  0.0593   0.0649   0.1056    0.2221   0.0000   423.3933       31.2938       26.9681       10.0014      0.394066      -3.79062       0.00000       0.00000       0.00000       0.00000       0.00000       0.00000       0.00000       0.00000       0.00000       0.00000       0.00000       0.00000       35.6953       36.4645       20.9371       10.5915       4.13072       1.53264       0.00000       0.00000       0.00000       0.00000       0.00000       0.00000       0.00000       0.00000       0.00000       0.00000       0.00000       0.00000
   3  14 2273.3124    1.0665  0.7853  9.7112  0.0000  0.0635   0.0658   0.1582    0.3967   0.0000   473.1275       44.9746      -30.5250       8.80656       1.29195      -3.86341       0.00000       0.00000       0.00000       0.00000       0.00000       0.00000       0.00000       0.00000       0.00000       0.00000       0.00000       0.00000       28.5555       26.9016       23.2846       13.3413       6.93094       1.90256       0.00000       0.00000       0.00000       0.00000       0.00000       0.00000       0.00000       0.00000       0.00000       0.00000       0.00000       0.00000
   3  15 2407.5619    1.4576  1.0194  9.7793  0.0000  0.0710   0.0952   0.2108    1.1713   0.0000   406.6892      -5.63044       8.16332       11.2581      -11.6886      0.834900       0.00000       0.00000       0.00000       0.00000       0.00000       0.00000       0.00000       0.00000       0.00000       0.00000       0.00000       0.00000       36.2826       33.0741       27.1397       12.7923       7.47947       1.97755       0.00000       0.00000       0.00000       0.00000       0.00000       0.00000       0.00000       0.00000       0.00000       0.00000       0.00000       0.00000
   3  17 2676.1526    2.2670  0.7268 11.1314  0.0000  0.0773   0.1331   0.1328    0.5980   0.0000   439.1260      -22.2586      -23.4446       3.20763       5.89155      -1.29358       0.00000       0.00000       0.00000       0.00000       0.00000       0.00000       0.00000       0.00000       0.00000       0.00000       0.00000       0.00000       45.4689       45.6312       29.8631       13.7095       6.14401       1.89128       0.00000       0.00000       0.00000       0.00000       0.00000       0.00000       0.00000       0.00000       0.00000       0.00000       0.00000       0.00000
   3  18 2811.3939    3.0770  0.9660 -0.2490  0.0000  0.0752   0.1793   0.2023 1000.0000   0.0000   455.6898      -1.43550       9.15473      -13.5609       2.66083      -1.05310       0.00000       0.00000       0.00000       0.00000       0.00000       0.00000       0.00000       0.00000       0.00000       0.00000       0.00000       0.00000       34.4780       32.8762       23.5761       14.4309       5.78597       1.77635       0.00000       0.00000       0.00000       0.00000       0.00000       0.00000       0.00000       0.00000       0.00000       0.00000       0.00000       0.00000
   3  20 3082.1923    3.8373  0.8690 11.8404  0.0000  0.0571   0.2108   0.1417    0.7733   0.0000   404.7956       2.09762      -3.34473      -2.95918      -4.43538     -0.715659       0.00000       0.00000       0.00000       0.00000       0.00000       0.00000       0.00000       0.00000       0.00000       0.00000       0.00000       0.00000       30.8463       29.2368       21.3053       11.5908       5.36708       1.58071       0.00000       0.00000       0.00000       0.00000       0.00000       0.00000       0.00000       0.00000       0.00000       0.00000       0.00000       0.00000
   3  21 3217.6813    4.0560  0.9780 11.7069  0.0000  0.0630   0.2125   0.1436    0.8697   0.0000   408.5926       7.16774       21.3903       11.3483       5.18001      -1.02630       0.00000       0.00000       0.00000       0.00000       0.00000       0.00000       0.00000       0.00000       0.00000       0.00000       0.00000       0.00000       30.9959       31.9778       22.1989       11.8188       5.95114       1.91553       0.00000       0.00000       0.00000       0.00000       0.00000       0.00000       0.00000       0.00000       0.00000       0.00000       0.00000       0.00000
   3  22 3353.4306    3.1965  1.4794 11.8569  0.0134  0.0805   0.1567   0.2174    0.4754   0.0000   434.5504       84.9964      -20.2317       9.66478       1.23492      -1.25659       0.00000       0.00000       0.00000       0.00000       0.00000       0.00000       0.00000       0.00000       0.00000       0.00000       0.00000       0.00000       41.0532       35.5143       29.8806       18.6318       8.07204       2.16734       0.00000       0.00000       0.00000       0.00000       0.00000       0.00000       0.00000       0.00000       0.00000       0.00000       0.00000       0.00000
   3  23 3489.5328    2.8178  2.5549 11.2496  0.0000  0.1088   0.1068   0.2708    0.3365   0.0000   408.1030      -35.1025       13.8088      0.277751      -17.2350      -6.22365       0.00000       0.00000       0.00000       0.00000       0.00000       0.00000       0.00000       0.00000       0.00000       0.00000       0.00000       0.00000       56.0021       54.5348       40.0094       21.4351       10.9585       3.11666       0.00000       0.00000       0.00000       0.00000       0.00000       0.00000       0.00000       0.00000       0.00000       0.00000       0.00000       0.00000
   3  24 3626.0502    2.4172  3.1691 11.2269  0.0013  0.1223   0.0856   0.3489    0.2398   0.0000   591.7711      -115.064      -7.46143       35.9764      -9.64864       2.62140       0.00000       0.00000       0.00000       0.00000       0.00000       0.00000       0.00000       0.00000       0.00000       0.00000       0.00000       0.00000       63.8190       62.9590       45.0592       25.6390       11.8374       3.63203       0.00000       0.00000       0.00000       0.00000       0.00000       0.00000       0.00000       0.00000       0.00000       0.00000       0.00000       0.00000
   4  12 2051.6227    0.6774  0.5598  8.9915  0.0006  0.0686   0.0456   0.1210    0.2259   0.0000   440.2937      -2.46264      -19.8595       9.84501      0.604875       1.87462       1.25762     -0.201848       0.00000       0.00000       0.00000       0.00000       0.00000       0.00000       0.00000       0.00000       0.00000       0.00000       33.3817       36.3954       26.0106       14.5399       6.76905       2.63134       1.09678      0.274591       0.00000       0.00000       0.00000       0.00000       0.00000       0.00000       0.00000       0.00000       0.00000       0.00000
   4  13 2188.2452    0.7916  0.8826  8.7148 -0.0026  0.0813   0.0424   0.1628    0.5709   0.0000   472.9217       54.7797      -7.16871       10.1864       11.2860       7.28769     -0.595648      0.106078       0.00000       0.00000       0.00000       0.00000       0.00000       0.00000       0.00000       0.00000       0.00000       0.00000       25.8099       35.7726       26.5381       17.2684       11.8954       4.08404       2.40653      0.724888       0.00000       0.00000       0.00000       0.00000       0.00000       0.00000       0.00000       0.00000       0.00000       0.00000
   4  14 2324.1621    1.2126  0.8217  9.3366 -0.0010  0.0898   0.0673   0.1793    0.9040   0.0000   445.5046      -38.6123       4.51179      -14.8610      -1.29326      -4.95084     -0.681869     -0.164149       0.00000       0.00000       0.00000       0.00000       0.00000       0.00000       0.00000       0.00000       0.00000       0.00000       35.6405       22.5146       24.2123       26.0378       15.6322       6.46869       1.82237      0.411427       0.00000       0.00000       0.00000       0.00000       0.00000       0.00000       0.00000       0.00000       0.00000       0.00000
   4  16 2592.8143    2.0608  0.9139  9.9115  0.0019  0.0590   0.0965   0.1571    1.0282   0.0000   457.6583      -10.5219      -31.0230      -8.52946       3.80489      -6.88209      -3.55372      0.335732       0.00000       0.00000       0.00000       0.00000       0.00000       0.00000       0.00000       0.00000       0.00000       0.00000       23.4071       24.2480       20.1332       12.9251       7.38901       3.98907       1.46760      0.350951       0.00000       0.00000       0.00000       0.00000       0.00000       0.00000       0.00000       0.00000       0.00000       0.00000
   4  17 2728.4026    2.6072  1.0797  6.6490  0.0168  0.0680   0.1230   0.2146    3.5767   0.0000   422.7762      -12.0973      -4.55698       17.9799       13.3189       2.05363       4.22969      0.930733       0.00000       0.00000       0.00000       0.00000       0.00000       0.00000       0.00000       0.00000       0.00000       0.00000       20.3624       23.7503       19.4429       14.4670       8.65121       4.51855       1.74370      0.475244       0.00000       0.00000       0.00000       0.00000       0.00000       0.00000       0.00000       0.00000       0.00000       0.00000
   4  18 2864.1945    3.0134  0.7781 11.6896 -0.0139  0.0524   0.1563   0.1365    0.5303   0.0000   398.5745       22.4622       23.1612       2.53089      -4.11959       3.18892      0.307984     -0.550540       0.00000       0.00000       0.00000       0.00000       0.00000       0.00000       0.00000       0.00000       0.00000       0.00000       17.4236       20.5609       17.5931       11.2326       8.10803       3.22651       1.60582      0.414051       0.00000       0.00000       0.00000       0.00000       0.00000       0.00000       0.00000       0.00000       0.00000       0.00000
   4  20 3135.9097    4.2005  1.0647  9.9443  0.0020  0.0643   0.2062   0.1577    4.5790   0.0000   426.5639      -17.5252       38.0193      -8.26335      -4.22603       6.19398      0.187859     -0.236459       0.00000       0.00000       0.00000       0.00000       0.00000       0.00000       0.00000       0.00000       0.00000       0.00000       29.7076       29.3655       22.9114       15.8558       8.68490       3.93675       1.32008      0.331215       0.00000       0.00000       0.00000       0.00000       0.00000       0.00000       0.00000       0.00000       0.00000       0.00000
   4  21 3271.6730    3.7125  1.4280 10.2923 -0.0166  0.0674   0.1712   0.1962    4.5432   0.0000   415.3390       18.2137       6.31559      -5.91454      -9.77535      -3.80734      -1.19367      0.466176       0.00000       0.00000       0.00000       0.00000       0.00000       0.00000       0.00000       0.00000       0.00000       0.00000       26.0961       30.1373       23.0447       16.0608       9.03066       4.67252       1.78559      0.498538       0.00000       0.00000       0.00000       0.00000       0.00000       0.00000       0.00000       0.00000       0.00000       0.00000
   4  22 3408.0353    3.1255  1.9652 11.4535  0.0198  0.0912   0.1357   0.2599    0.4650   0.0000   425.7366      -20.7315       46.8100       12.2096       17.0673      -4.70435      0.725692     -0.803146       0.00000       0.00000       0.00000       0.00000       0.00000       0.00000       0.00000       0.00000       0.00000       0.00000       30.4087       37.7377       28.1520       22.2870       12.2929       6.40980       2.31011      0.765284       0.00000       0.00000       0.00000       0.00000       0.00000       0.00000       0.00000       0.00000       0.00000       0.00000
   5  12 2098.4013    0.6939  0.6962  9.6052  0.0014  0.0542   0.0373   0.1064    0.1469   0.0000   424.0955      -14.1803      -1.58827       21.5694      -9.37014      -6.36200       3.81763      0.813633      0.222687     -0.152111       0.00000       0.00000       0.00000       0.00000       0.00000       0.00000       0.00000       0.00000       14.5899       17.8909       15.0492       12.7387       8.04368       4.59614       2.89821       1.06826      0.383996      0.105377       0.00000       0.00000       0.00000       0.00000       0.00000       0.00000       0.00000       0.00000
   5  13 2235.2597    0.9269  0.6264  9.8357  0.0044  0.0428   0.0542   0.1105    0.1760   0.0000   438.8533       30.8038      -3.73422      -12.6229      -10.9954      0.519741       3.67889       1.13074     0.0507709     -0.126307       0.00000       0.00000       0.00000       0.00000       0.00000       0.00000       0.00000       0.00000       14.5299       15.8693       14.3783       10.2861       5.80330       3.57267       2.05229      0.877785      0.276851     0.0636550       0.00000       0.00000       0.00000       0.00000       0.00000       0.00000       0.00000       0.00000
   5  14 2371.1559    1.2969  0.6438 10.2014 -0.0021  0.0457   0.0661   0.0942    0.2456   0.0000   435.9088      -8.90036      -6.79112     -0.848408      -7.57036       1.39416      0.288852     -0.307555     -0.128776    -0.0637770       0.00000       0.00000       0.00000       0.00000       0.00000       0.00000       0.00000       0.00000       12.8496       15.8811       14.0637       9.91800       6.81368       4.33423       1.77233       1.02347      0.349278     0.0834040       0.00000       0.00000       0.00000       0.00000       0.00000       0.00000       0.00000       0.00000
   5  15 2506.1002    1.7366  0.7189 10.3110 -0.0028  0.0421   0.0910   0.1078    0.3451   0.0000   414.8270       3.32795       22.6265       8.14121     -0.799844      -2.72404     -0.344878      -1.07989      0.315060     0.0322696       0.00000       0.00000       0.00000       0.00000       0.00000       0.00000       0.00000       0.00000       13.1824       14.4195       13.7156       9.51176       6.29686       3.88129       1.81205      0.908605      0.303059     0.0628926       0.00000       0.00000       0.00000       0.00000       0.00000       0.00000       0.00000       0.00000
   5  16 2641.0715    2.4383  0.9660  9.6599  0.0143  0.0500   0.1140   0.1393    0.9916   0.0000   429.5296       23.8207       5.78907     -0.606357      -8.81570       6.28942     -0.886848       1.03720     -0.189430     -0.168599       0.00000       0.00000       0.00000       0.00000       0.00000       0.00000       0.00000       0.00000       15.1826       18.3955       14.7156       11.6958       8.20644       4.08845       2.55139      0.849526      0.357136     0.0906893       0.00000       0.00000       0.00000       0.00000       0.00000       0.00000       0.00000       0.00000
   5  17 2777.2916    2.7933  0.9958  9.6007  0.0024  0.0518   0.1152   0.1370    2.1008   0.0000   427.8027      -22.1695       3.29924       4.74423      -8.52597      0.694225       1.59022     -0.571253     -0.265901     0.0114464       0.00000       0.00000       0.00000       0.00000       0.00000       0.00000       0.00000       0.00000       16.8942       19.1299       17.0626       12.4840       8.18873       4.80631       2.52094       1.04505      0.359650     0.0795443       0.00000       0.00000       0.00000       0.00000       0.00000       0.00000       0.00000       0.00000
   5  20 3186.2158    4.0449  1.0568 10.4303  0.0024  0.0693   0.1677   0.1547    3.1383   0.0000   418.7813       13.0518      -11.5038      -17.6019       5.53096      -1.62160       4.89636     -0.783690     -0.829756     0.0481883       0.00000       0.00000       0.00000       0.00000       0.00000       0.00000       0.00000       0.00000       17.0450       25.0611       19.7123       16.4363       11.2033       5.89745       3.82782       1.35970      0.570980      0.150332       0.00000       0.00000       0.00000       0.00000       0.00000       0.00000       0.00000       0.00000
   5  21 3322.4305    3.4899  1.5966 11.5334 -0.0122  0.0899   0.1297   0.2120    0.9056   0.0000   427.2392       14.2003      -3.15344       8.95092      -11.3164       9.84616       6.70552       4.16628     -0.623281     -0.115091       0.00000       0.00000       0.00000       0.00000       0.00000       0.00000       0.00000       0.00000       28.2652       33.4316       30.3318       21.3750       14.9153       8.07254       4.78018       1.94659      0.731981      0.155561       0.00000       0.00000       0.00000       0.00000       0.00000       0.00000       0.00000       0.00000
   5  22 3459.2725    3.1024  2.0071  2.4509  0.0000  0.0802   0.0965   0.2117 1000.0000   0.0000   454.3992      -32.9380      -12.7728       14.5871       40.9579      -9.63550       0.00000       0.00000       0.00000       0.00000       0.00000       0.00000       0.00000       0.00000       0.00000       0.00000       0.00000       0.00000       23.3541       27.4177       24.1281       19.0203       13.7100       8.12202       4.27948       1.82438      0.618486      0.138079       0.00000       0.00000       0.00000       0.00000       0.00000       0.00000       0.00000       0.00000
   6  12 2142.4088    0.7758  0.6867  9.2843 -0.0034  0.0555   0.0392   0.1073    0.1582   0.0000   421.1125       23.0770       13.7211      -28.7820      -14.7085      0.734631       5.16490     -0.467299     -0.933702     -0.125298      0.172712     0.0514244       0.00000       0.00000       0.00000       0.00000       0.00000       0.00000       12.5510       13.6789       14.8391       10.3197       7.76209       5.80173       3.23105       1.46274      0.875164      0.338238      0.101220     0.0177381       0.00000       0.00000       0.00000       0.00000       0.00000       0.00000
   6  13 2279.8206    1.0396  0.7957  9.6396 -0.0114  0.0871   0.0483   0.1068    0.2140   0.0000   428.3158       15.0545       11.4459      -6.64208      -4.99457      -3.07982       3.62265      0.143321     -0.529978   -0.00772749    -0.0815311    -0.0164087       0.00000       0.00000       0.00000       0.00000       0.00000       0.00000       23.8441       17.6164       27.2753       21.5470       12.6832       8.60032       6.05949       3.78593       1.69745      0.639257      0.165757     0.0197074       0.00000       0.00000       0.00000       0.00000       0.00000       0.00000
   6  15 2551.0595    1.8506  0.9313 10.7913  0.0024  0.0564   0.0774   0.1221    0.2237   0.0000   438.9156      -25.3757       10.0298      -6.89053       13.0586      0.543555     -0.729338      -3.21501      0.806968      0.435782     0.0584623    0.00451141       0.00000       0.00000       0.00000       0.00000       0.00000       0.00000       12.6222       15.7444       15.8586       10.1195       9.87134       5.80336       3.37534       2.15595      0.734362      0.382040      0.135143     0.0226679       0.00000       0.00000       0.00000       0.00000       0.00000       0.00000
   6  16 2687.0414    2.2597  0.9726 11.1414 -0.0007  0.0524   0.0950   0.1342    0.2544   0.0000   422.0551      -12.6020       19.7221       15.1889      -2.12427     -0.292620     -0.290108      0.388384    -0.0926560    0.00580875    0.00980559    0.00805718       0.00000       0.00000       0.00000       0.00000       0.00000       0.00000       13.4016       13.3405       13.2105       13.9135       8.37470       5.35680       3.50530       2.30561      0.867890      0.338188     0.0814451     0.0190403       0.00000       0.00000       0.00000       0.00000       0.00000       0.00000
   6  18 2960.6093    3.6962  0.7515 11.6210 -0.0003  0.0496   0.1710   0.1019    0.3854   0.0000   454.2246      -5.58130       4.32821      -9.80238      -6.74844  -0.000495688       2.97633      0.128747      0.208075     -0.154251    -0.0961650   -0.00648343       0.00000       0.00000       0.00000       0.00000       0.00000       0.00000       11.0724       13.5043       14.4971       9.36579       7.87350       5.43075       2.90203       1.70029      0.730417      0.354206      0.110637     0.0189484       0.00000       0.00000       0.00000       0.00000       0.00000       0.00000
   6  19 3097.2086    4.1761  1.0001  9.7567  0.0013  0.0471   0.1631   0.1213    2.6662   0.0000   443.9369      -7.85363       37.3337      -14.5817       3.30175       4.74968      -2.48097      0.806524     -0.221786      0.113581     0.0538772   0.000158225       0.00000       0.00000       0.00000       0.00000       0.00000       0.00000       12.6731       12.9075       12.8518       11.1178       7.83001       5.19145       3.25823       1.70913      0.771021      0.273156     0.0785136     0.0162750       0.00000       0.00000       0.00000       0.00000       0.00000       0.00000
   6  20 3233.8470    3.5997  1.2356 11.6988 -0.0020  0.0601   0.1400   0.1447    0.5327   0.0000   452.8012       6.39690       8.12111       25.2517       13.7930      -3.23132      -1.54728      -1.49353      -1.25226    0.00758602    -0.0160325     0.0173443       0.00000       0.00000       0.00000       0.00000       0.00000       0.00000       14.4665       17.4151       16.4221       12.9306       9.56601       6.71776       3.71063       1.93090      0.949336      0.382421      0.114902     0.0243760       0.00000       0.00000       0.00000       0.00000       0.00000       0.00000
   6  21 3370.6698    3.2944  1.9658 10.8481 -0.0110  0.0836   0.0971   0.2106    0.7466   0.0000   471.5802       35.1477      -13.7712      -28.9611       1.75339       4.46082      -5.08863      -1.15929       2.94126      0.192875     0.0832364     0.0126355       0.00000       0.00000       0.00000       0.00000       0.00000       0.00000       19.2862       24.2141       20.0289       21.1895       12.9406       10.0051       5.62692       3.62203       1.44161      0.608875      0.143384     0.0405482       0.00000       0.00000       0.00000       0.00000       0.00000       0.00000
   6  22 3508.1013    2.7410  2.7534 11.0632 -0.0089  0.1012   0.0754   0.2502    0.3234   0.0000   445.2773      -11.1622       22.8143       8.01692       4.94501       1.85653      -13.8020       5.41755       1.94902     -0.801512     -0.264983     0.0182246       0.00000       0.00000       0.00000       0.00000       0.00000       0.00000       24.1659       29.1216       28.4474       23.0853       18.6127       12.8852       7.73372       4.82715       1.87263      0.800128      0.231719     0.0435659       0.00000       0.00000       0.00000       0.00000       0.00000       0.00000
   6  23 3645.8950    2.3436  3.4204 10.6062 -0.0017  0.1249   0.0602   0.3063    0.2946   0.0000   442.8918      -7.12862       4.00218       5.70329       16.4191       4.24693       1.24537       6.60673      -1.70089     -0.811156     -0.666322     0.0218427       0.00000       0.00000       0.00000       0.00000       0.00000       0.00000       27.1505       33.1807       34.5238       25.5935       22.4648       13.8318       8.97582       4.89373       2.20388      0.890274      0.299041     0.0517170       0.00000       0.00000       0.00000       0.00000       0.00000       0.00000
   7  11 2045.7432    0.6758  0.4716  9.1594 -0.0083  0.0424   0.0366   0.0747    0.1304   0.0000   437.9329       19.2152       21.0120      -22.2604      -4.85857       3.19515     -0.819865      0.889167     -0.469063     0.0266813     -0.118644      0.138635     0.0272621  -0.000869930       0.00000       0.00000       0.00000       0.00000       9.29919       11.8519       9.46193       8.81551       7.21686       4.83875       3.54041       1.73809       1.00099      0.411855      0.202853     0.0556524     0.0209362    0.00429916       0.00000       0.00000       0.00000       0.00000
   7  12 2184.5040    0.8448  0.6562  9.3603  0.0006  0.0404   0.0385   0.0953    0.1513   0.0000   428.2478       3.89751       11.0245      -18.2883       6.13282       13.5967      -3.11387     -0.713629     -0.118804     -0.129966     0.0149191    -0.0186766     0.0213106   -0.00265804       0.00000       0.00000       0.00000       0.00000       8.26525       9.54368       10.2003       8.30940       6.00578       4.99282       3.12527       1.71876      0.975584      0.460737      0.225018     0.0774363     0.0207999    0.00367501       0.00000       0.00000       0.00000       0.00000
   7  14 2458.1575    1.6197  1.1014  8.6883 -0.0045  0.0519   0.0602   0.1121    0.7382   0.0000   432.3434      -11.2431      -5.55460      0.510475       16.7075       1.40288      -8.22326       5.39134      0.519072      0.663868      0.124436     0.0397232    0.00554637   -0.00239979       0.00000       0.00000       0.00000       0.00000       12.1867       13.6465       12.8828       11.7873       9.30796       5.45757       4.05160       2.65207       1.37785      0.645327      0.232116     0.0807846     0.0245047    0.00458353       0.00000       0.00000       0.00000       0.00000
   7  15 2594.2865    1.8549  1.0678 10.2921  0.0001  0.0518   0.0685   0.1273    0.2895   0.0000   441.5615       11.4038       2.11162       6.72623       3.09425       1.64240     -0.131695     -0.796924      0.502087     -0.717989      0.188190    -0.0167755    0.00504060   -0.00330979       0.00000       0.00000       0.00000       0.00000       10.9496       13.4606       12.3737       11.1485       8.49821       6.31078       4.03113       2.31033       1.30669      0.556738      0.273180     0.0870244     0.0245736    0.00538432       0.00000       0.00000       0.00000       0.00000
   7  16 2731.1052    2.4367  0.9536 11.3037 -0.0098  0.0451   0.0936   0.1116    0.2042   0.0000   444.7078      -7.75779       9.10174       8.90938       4.02532      -9.28911       2.68747      -2.67397       1.07260      0.220219      0.181461      0.209367    -0.0308580    0.00140104       0.00000       0.00000       0.00000       0.00000       10.0505       11.5341       11.6396       10.3457       7.41010       5.15647       3.33337       2.21226       1.09580      0.611850      0.217390     0.0836345     0.0213710    0.00430188       0.00000       0.00000       0.00000       0.00000
   7  17 2868.2674    3.1141  0.6987 12.2469  0.0011  0.0442   0.1392   0.0995    0.1487   0.0000   437.3485       2.09048      -3.32217      -7.23706       5.28370       2.55137      -4.43172      0.742806      0.453407      0.369234     -0.212640     0.0852119    0.00506692   -0.00424370       0.00000       0.00000       0.00000       0.00000       7.77146       10.6998       10.0708       7.68379       7.56712       4.70684       3.48521       1.91199       1.03588      0.494652      0.207508     0.0758666     0.0263895    0.00488979       0.00000       0.00000       0.00000       0.00000
   7  18 3005.6173    3.9737  0.6533 12.3202 -0.0032  0.0374   0.1774   0.0793    0.1903   0.0000   425.7620      -2.81001       7.87270      -6.44296       5.85823       10.6016     -0.596774     -0.704821     0.0501904      0.568514    -0.0243917     0.0428926     0.0199993    0.00127447       0.00000       0.00000       0.00000       0.00000       8.30188       9.37774       8.66995       8.00051       6.62459       4.34229       3.09779       1.73543       1.03811      0.413264      0.191243     0.0557229     0.0187417    0.00351360       0.00000       0.00000       0.00000       0.00000
   7  19 3142.7869    3.8798  0.9594 11.7208 -0.0046  0.0500   0.1471   0.1076    0.3207   0.0000   433.8168      -8.23517      -10.0190       2.12802       11.5844      -5.62317      -1.56922      0.136252       1.00594   -0.00613908     -0.166649     0.0124900     0.0127143   -0.00348727       0.00000       0.00000       0.00000       0.00000       9.06926       12.1379       11.5324       10.4900       8.33228       5.56628       4.70032       1.95500       1.40084      0.591547      0.322746     0.0778474     0.0307432    0.00572858       0.00000       0.00000       0.00000       0.00000
   7  20 3279.7469    3.6953  1.3614 10.7603 -0.0228  0.0511   0.1111   0.1217    0.7588   0.0000   448.2680      -16.0656       12.8655       2.87482      -3.79707       2.55031      -1.38484       2.44729       1.82023      0.762074      0.210961     -0.147363    0.00514931  -9.50965e-05       0.00000       0.00000       0.00000       0.00000       11.2778       13.0773       12.0642       11.1955       8.27993       6.47574       4.41893       2.28487       1.27232      0.615406      0.272822     0.0824155     0.0234692    0.00500760       0.00000       0.00000       0.00000       0.00000
   7  21 3417.3852    3.3808  1.9620 10.1580 -0.0031  0.0698   0.0905   0.1574    0.6376   0.0000   435.2593      -32.7590      -9.00430       20.8006       8.20460       4.40176     0.0289744       2.85807      -2.16469      0.386753      0.336219    -0.0948634    -0.0654942    0.00371212       0.00000       0.00000       0.00000       0.00000       15.9540       16.3362       15.6436       16.8146       12.2002       7.61622       5.16789       3.75474       2.06956      0.942671      0.336314      0.112611     0.0299530    0.00638166       0.00000       0.00000       0.00000       0.00000
   7  22 3555.0688    2.5751  3.1389 10.1894  0.0019  0.0861   0.0536   0.2195    0.2952   0.0000   421.4222       6.39578       21.6594       14.6537       8.41513      -7.35892      -13.6956       2.94966       4.58583       1.77878     -0.514735     -0.167828    -0.0495436    0.00827678       0.00000       0.00000       0.00000       0.00000       18.7614       21.8218       22.7696       18.6104       15.1012       10.8912       7.07310       4.28219       2.21980       1.14644      0.460030      0.172915     0.0474363    0.00798036       0.00000       0.00000       0.00000       0.00000
   7  23 3693.3684    2.1344  3.9592 10.1204  0.0015  0.1066   0.0444   0.2663    0.2457   0.0000   432.2368       13.5221      -10.4782       39.4745       23.8523       9.93892      -8.98947       2.85637       4.24496      -2.81731    -0.0738511      0.275564    -0.0620898   -0.00224513       0.00000       0.00000       0.00000       0.00000       21.4459       27.8577       26.1033       22.9833       18.9919       13.3009       9.29476       5.48535       3.03982       1.48097      0.612806      0.211693     0.0626061     0.0115533       0.00000       0.00000       0.00000       0.00000
   7  24 3831.7594    1.8529  5.2499 10.0304 -0.0025  0.1367   0.0354   0.3466    0.1633   0.0000   465.4445       14.7811       8.29701      -35.7943      -1.45367       25.5545       11.0796      -5.39309     -0.717881     -0.900893     -0.191345     -0.201286     -0.106547    0.00508640       0.00000       0.00000       0.00000       0.00000       27.3269       33.6058       34.4430       29.0349       23.7161       17.1046       11.1642       6.72684       3.73149       1.73835      0.765668      0.277295     0.0800289     0.0141427       0.00000       0.00000       0.00000       0.00000
   7  25 3970.3902    1.4851  7.0874  9.5987  0.0027  0.1542   0.0257   0.4494    0.1383   0.0000   419.9867       23.8286       55.3154      -53.7872      -10.3640       27.6065       7.09554      -13.8332      -4.15498       2.70482      0.624528     0.0345993     -0.105488    -0.0166037       0.00000       0.00000       0.00000       0.00000       34.1895       42.7344       40.2242       35.6608       28.5965       20.9599       13.5702       8.56991       4.46899       2.27012      0.888187      0.327410     0.0868778     0.0162323       0.00000       0.00000       0.00000       0.00000
   7  26 4109.5144    1.2036  9.1186  9.4877 -0.0069  0.2037   0.0205   0.5708    0.1051   0.0000   416.9523      -53.6921       36.5762      -76.8255      -16.4008       27.1716       4.18707      -4.82041      -9.17370      -4.21539      -1.89860     -0.328185     0.0243122     0.0109047       0.00000       0.00000       0.00000       0.00000       40.7978       52.1162       51.8207       45.0123       36.6119       27.1686       17.9744       10.9746       6.16374       2.89953       1.28123      0.455371      0.122967     0.0219522       0.00000       0.00000       0.00000       0.00000
   7  28 4387.1119    0.8425 11.6535  9.4477 -0.0009  0.2699   0.0172   0.8170    0.0740   0.0000   510.7818      -29.1114      -8.39541       14.5180       23.1506       9.86679       22.7748      -11.1754      -9.59983       2.85654      -1.18089     -0.662553      0.222089    -0.0228459       0.00000       0.00000       0.00000       0.00000       56.4797       71.3680       69.3235       62.0214       49.1327       35.7728       24.8704       15.0501       8.73215       4.09277       1.80325      0.589614      0.159805     0.0288164       0.00000       0.00000       0.00000       0.00000
   8  11 2086.1102    0.7156  0.6595  9.3766  0.0182  0.0644   0.0368   0.1025    0.1287   0.0000   434.3088      -1.45455       7.07339      -17.6063      -2.55953       10.0235      -1.16684     -0.529693       2.48908      0.448215      0.175349     0.0597368     0.0583315   -0.00806755   -0.00715264    0.00100578       0.00000       0.00000       14.0007       14.2535       12.2649       16.2194       11.5814       7.32781       3.18761       3.68975       2.50806       1.48419      0.566758      0.223691     0.0554007     0.0251467    0.00382168    0.00129074       0.00000       0.00000
   8  12 2225.1497    0.9591  0.6997  9.4852  0.0007  0.0388   0.0408   0.0917    0.1614   0.0000   436.7390       2.81562       13.2213       4.25013      -4.32609      -2.50503       4.01307      -1.73170     -0.755520     -0.245294     -0.231587     0.0431876    -0.0120871   -0.00525364    0.00239624  -0.000606839       0.00000       0.00000       7.18660       8.76604       8.01353       7.80688       6.82698       4.36473       3.22080       2.05162       1.38981      0.728076      0.351536      0.143668     0.0545947     0.0160555    0.00483831   0.000894955       0.00000       0.00000
   8  13 2362.8763    1.2433  0.8497  9.8110 -0.0054  0.0453   0.0513   0.0958    0.2024   0.0000   445.3301      -11.0326       23.8510       14.0915      -13.6522      -5.65901      -2.19544       2.40953      0.567599       1.29962      0.188194      0.353460     0.0185063    -0.0185191   -0.00335354   0.000451185       0.00000       0.00000       7.89619       9.39986       9.63479       8.73491       6.95240       5.40839       4.15960       2.58356       1.27702      0.809548      0.391954      0.200880     0.0644975     0.0234729    0.00581132    0.00102317       0.00000       0.00000
   8  14 2499.3612    1.6439  1.0111  9.7900 -0.0036  0.0443   0.0567   0.0940    0.2741   0.0000   440.5648      -6.37830       7.18605       9.08372       4.26375      -2.43481       6.26730      -2.37086      0.760542     -0.374459    -0.0666241     -0.121751    -0.0549172     0.0248572   -0.00596030   0.000244083       0.00000       0.00000       8.51610       11.3389       11.0417       9.53966       7.50565       5.19110       3.73380       2.32021       1.31278      0.735083      0.372763      0.164660     0.0616977     0.0212365    0.00584587    0.00105906       0.00000       0.00000
   8  15 2636.0442    2.0563  1.1033 10.7171 -0.0111  0.0642   0.0761   0.1182    0.2394   0.0000   454.2693      -16.5481       13.2253      -5.19174      -12.4253       5.70620       7.04057      -2.12952       1.65059       1.21392     -0.353480    -0.0977519     0.0195338    0.00865816    0.00122570  -0.000259865       0.00000       0.00000       10.2719       14.3290       15.6882       10.8337       11.5106       7.01002       5.00512       3.67727       1.85237       1.09109      0.620321      0.220857     0.0894193     0.0386019    0.00996387    0.00148284       0.00000       0.00000
   8  16 2773.6751    2.7363  0.7745 11.3165 -0.0130  0.0361   0.1159   0.0949    0.2306   0.0000   430.6543       1.54735       14.5909       8.27095      -9.43357      0.169067      0.387970       1.42508      0.128791      0.229771    -0.0924265    -0.0496544   -0.00495757    -0.0103826    0.00841794   5.92029e-05       0.00000       0.00000       7.30556       8.96948       9.40080       7.98583       5.90412       4.83785       2.99495       1.89226       1.24059      0.620645      0.287464      0.139370     0.0610713     0.0191102    0.00430370   0.000786687       0.00000       0.00000
   8  17 2911.5157    3.1920  0.8230 11.9613 -0.0170  0.0432   0.1180   0.0900    0.1920   0.0000   437.6587      -21.1862       10.9913       15.5155       2.62717     -0.987960     0.0427499      -2.12788      -3.60545     -0.450141      0.388581     -0.120267    -0.0400353     0.0351761   -0.00686903  -0.000917232       0.00000       0.00000       9.10382       9.43191       9.41244       8.86114       6.82599       5.88601       4.41473       2.67860       1.46264      0.735787      0.401400      0.170192     0.0641831     0.0184357    0.00435448   0.000824674       0.00000       0.00000
   8  18 3049.1807    3.9219  0.7912 12.3116  0.0004  0.0430   0.1512   0.0949    0.1729   0.0000   430.0036       4.50351       23.6493       12.6614    -0.0545642      -3.42789      -2.77128       2.70086       1.46076     -0.548687      0.325036    -0.0220914    0.00290895    0.00490314   -0.00765382   0.000741462       0.00000       0.00000       10.1813       12.4427       12.6400       10.5834       7.78033       5.45223       3.19784       2.04702       1.30996      0.704005      0.292179      0.145410     0.0553508     0.0184806    0.00431946   0.000794148       0.00000       0.00000
   8  19 3186.7179    3.5477  0.9947 12.4173  0.0030  0.0461   0.1295   0.1146    0.1818   0.0000   437.6515       12.9553       9.38804      -12.8423      -2.10805      -5.30634      -4.12580       2.70390      0.408686    -0.0722584     -0.510771      0.307036     0.0202451     0.0171321  -0.000215497   0.000835906       0.00000       0.00000       8.99839       9.61018       10.0642       8.73936       7.89830       5.82782       3.95521       2.72356       1.67768      0.867794      0.444742      0.174097     0.0704119     0.0237412    0.00577478   0.000888060       0.00000       0.00000
   8  20 3324.3080    3.4927  1.3711 11.7794 -0.0051  0.0612   0.1060   0.1263    0.2045   0.0000   429.1723       4.84229     0.0922459      -2.03591       9.64621      -5.33991      -5.34950       4.16571       1.39058     -0.837471     -0.459661      0.150128      0.127975    -0.0295763   -0.00589653    0.00163481       0.00000       0.00000       10.5652       13.7357       14.7319       11.5805       10.7130       7.67154       4.95122       3.74642       1.87839       1.12728      0.568520      0.243135     0.0875533     0.0365864    0.00916315    0.00145362       0.00000       0.00000
   8  21 3462.2874    2.8477  2.0443 11.3557  0.0003  0.0697   0.0711   0.1660    0.1522   0.0000   451.3693      -17.0814      -6.93946       4.55643       12.7749      -12.6972      -10.0585       1.75212     -0.335422       1.29874     -0.302767     -0.518911     0.0618107      0.103455   -0.00953261   -0.00418347       0.00000       0.00000       11.8616       16.1304       14.8276       13.9237       11.5279       8.88342       5.66275       4.19837       2.28454       1.40068      0.600164      0.293769     0.0993179     0.0397993    0.00959942    0.00191754       0.00000       0.00000
   8  22 3600.6936    2.4447  3.0777 10.6839 -0.0004  0.0834   0.0528   0.2036    0.1661   0.0000   448.8311      -52.2804      -4.21433      -4.25282      -8.11585       10.2297       8.55359      -2.61166      -5.24839       1.98592     -0.184766      0.684668     -0.106692    -0.0818187     0.0167188   7.12510e-06       0.00000       0.00000       16.3452       19.4806       19.0380       17.4240       13.6400       11.3395       7.71433       4.79489       2.96713       1.57522      0.720926      0.343667      0.135994     0.0422359     0.0102440    0.00195118       0.00000       0.00000
   8  23 3739.2252    1.9972  4.3718 10.5053 -0.0012  0.1084   0.0370   0.2811    0.1242   0.0000   440.2849      0.965404      -7.05864       9.21963      -22.3786      -14.5092       11.5099       4.11310      -4.54958      0.749810      0.843952      0.105011     -0.121204     0.0271702    0.00476104  -0.000834223       0.00000       0.00000       19.7356       25.4336       25.3905       22.0906       19.1064       13.1574       10.0135       6.30027       3.78015       2.13584       1.03933      0.479102      0.177333     0.0586118     0.0164033    0.00263752       0.00000       0.00000
   8  25 4017.1152    1.4424  7.3247  9.8002 -0.0002  0.1570   0.0235   0.4354    0.0982   0.0000   438.5243       38.4347       18.8656      -23.1797       32.4929       1.22130      -13.7017      -28.9841       4.96753       4.45493      -1.21925     -0.522717      0.407664      0.108367    -0.0114156  -0.000512976       0.00000       0.00000       29.1079       37.8386       37.8911       32.8213       27.6094       20.8889       15.1554       9.71855       5.88163       3.24775       1.61397      0.720227      0.284620     0.0922263     0.0239302    0.00397414       0.00000       0.00000
   8  26 4156.6012    1.1251  9.0534  9.6627  0.0001  0.2029   0.0192   0.5293    0.0812   0.0000   409.5752      -28.2495       33.3731      -15.4595       59.0238      -32.9432      -30.8810       23.1626       4.67752      -4.65484      -1.77222       1.67689     0.0219653    -0.0350759   0.000228646    0.00662126       0.00000       0.00000       36.2013       44.7561       45.8657       42.4184       34.6124       27.6101       20.2075       13.1699       8.12694       4.66074       2.22963       1.07435      0.394830      0.124219     0.0300249    0.00514890       0.00000       0.00000
   9  10 1984.2051    0.5670  0.4584  9.0799 -0.0030  0.0452   0.0294   0.0781    0.1360   0.0000   426.7917       5.02170       16.8096      -12.6560      -5.71466       2.74122       2.71467     -0.939229      0.895198      0.105869     -0.405372      0.118187     0.0132541   -0.00885025  -0.000933738   3.79270e-05  -4.38287e-05   0.000231181       6.27604       8.32776       9.35080       5.45177       6.88214       5.48755       3.72587       2.97286       1.63299       1.02210      0.565118      0.259043      0.129252     0.0505685     0.0199582    0.00725184    0.00164656   0.000218511
   9  12 2264.4098    0.9607  0.6441  9.8730  0.0061  0.0443   0.0440   0.0840    0.1320   0.0000   437.5661       3.38447       6.90054      -9.44592      -2.41636       3.09879       1.24507       2.06873     -0.836124      -1.20183       1.31415      0.177770     -0.201623    -0.0573680  -0.000976212   -0.00362703    0.00286810   0.000268303       6.69343       10.0277       9.30422       9.48424       6.99376       6.47483       3.45862       3.41827       1.63564       1.37672      0.526982      0.406673      0.101916     0.0741037     0.0179892    0.00905756    0.00153846   0.000343638
   9  13 2402.2907    1.4093  0.9389 10.0226  0.0023  0.0416   0.0515   0.1025    0.1816   0.0000   436.5958      -2.07315       14.4565      -8.42629      -3.97406       4.24555     -0.832733      -1.46704      -1.04221      0.782630     -0.385549     -0.386415      0.136446    0.00777571    -0.0287500   0.000603260  -0.000936775  -0.000151328       6.88419       8.06536       8.79349       7.64187       6.87056       4.92023       4.03381       2.64765       1.64530       1.02157      0.552814      0.259476      0.137888     0.0525556     0.0189462    0.00574169    0.00148481   0.000221745
   9  14 2539.4606    1.7478  0.9289 10.3959 -0.0105  0.0575   0.0663   0.1123    0.2203   0.0000   446.6827       11.4907       10.6986      -11.4565       16.0945       12.0497      -6.76597      -5.04085       1.35553     -0.577896     -0.632099    -0.0989417    -0.0608351     -0.131433     0.0482738   -0.00930138  -0.000598353    0.00102775       8.70047       11.2034       9.74574       11.0368       7.83831       6.40486       4.73582       3.50812       1.96812       1.33693      0.608645      0.476278      0.138873     0.0844566     0.0211845    0.00766331    0.00175731   0.000390739
   9  15 2677.0144    2.4904  0.8627 10.2736 -0.0080  0.0341   0.0889   0.0801    0.2940   0.0000   422.9296       13.3834       12.4336      -5.44881      0.163779       1.48953       4.92481      -3.77126      -1.38523      -2.78377      0.912865    -0.0318219    -0.0853685    0.00276755    -0.0215300   -0.00429949   0.000129790  -0.000294647       6.30041       7.29126       7.16410       7.01405       5.48068       4.45330       3.41352       2.30521       1.39843      0.874406      0.453377      0.231357      0.104583     0.0423918     0.0142650    0.00409158   0.000958848   0.000185101
   9  16 2815.1898    3.0897  0.7403 11.2117 -0.0090  0.0315   0.1174   0.0837    0.2162   0.0000   424.0953      -4.79267       11.1386       6.41468      -4.57902       5.42968      0.518154     -0.246025      0.550067      0.695754     -0.547096     -0.133695    -0.0556126     0.0114185     0.0151230   -0.00228976    0.00133543   0.000131113       5.78125       6.95387       6.19478       6.07263       4.94394       4.45596       3.16585       2.27530       1.35633      0.717093      0.413102      0.209873     0.0900723     0.0345085     0.0130678    0.00386931   0.000867034   0.000184455
   9  17 2953.4350    3.6995  0.7276 11.3476 -0.0036  0.0314   0.1427   0.0765    0.2517   0.0000   433.2315      -4.05699     -0.212658       11.6959      -12.1802      -1.92170      -1.64737      -2.51878       1.49939      0.413791      0.700768     -0.221866    -0.0563930     0.0393889   -0.00193863    0.00272793   -0.00141031   0.000199887       5.77352       7.23276       7.30796       6.61932       5.36194       4.03424       2.81822       1.95283       1.19511      0.689901      0.399932      0.185138     0.0911880     0.0349733     0.0129532    0.00396916   0.000959704   0.000163877
   9  18 3091.4127    4.0635  0.8540 11.2223  0.0027  0.0360   0.1400   0.0835    0.3312   0.0000   430.4592      -17.9727       3.83563       8.68940       4.99122       9.50320     -0.926821      -3.10617      0.625765     -0.293466      -1.06804     -0.163089      0.136426    -0.0218212   -0.00762321    0.00168497   0.000684861   0.000238268       6.31145       7.21521       6.68711       6.72528       6.37305       4.82177       3.14174       2.44010       1.57817       1.01912      0.530768      0.246054      0.106567     0.0415675     0.0142216    0.00507819    0.00117707   0.000203118
   9  19 3229.4389    3.7734  0.9183 12.5823  0.0005  0.0549   0.1452   0.0969    0.1744   0.0000   430.3247       4.34524       11.7355       2.28015      -4.73867       9.05845      -3.56093      -1.76265       2.19173      -1.07258      -1.31502    -0.0476144      0.121700     0.0505915    -0.0343373    0.00168819   -0.00172201   7.58618e-05       6.75931       11.6455       9.30884       10.0532       8.71766       6.62307       5.21752       3.93473       2.15609       1.75304      0.625388      0.532634      0.121298      0.103196     0.0209939    0.00985230    0.00232715   0.000430018
   9  20 3367.6834    3.1527  1.5163 12.1116 -0.0034  0.0609   0.0949   0.1399    0.1338   0.0000   433.7881      -22.2476       2.92435       28.8214      0.362449      -4.56420      -8.90835       6.07014   -0.00289222       2.12678       1.67239     -0.289103     0.0738089      0.126249    -0.0198969  -0.000407427   -0.00205379  -0.000445520       9.16775       12.7250       10.6459       11.4411       8.88735       8.06213       5.66670       4.17563       2.54289       1.44317      0.834775      0.408112      0.189571     0.0746600     0.0279266    0.00848237    0.00194267   0.000435739
   9  21 3506.0081    2.5886  2.2159 11.6597  0.0007  0.0712   0.0640   0.1733    0.0979   0.0000   432.8997       9.60146      -3.00383       2.53712       16.6046      -2.41746      -14.5550      -4.91161       4.32757      -1.85677      -1.37718      0.402108      0.263831    -0.0380927    -0.0312592    0.00771526    0.00306357  -0.000307410       11.6311       15.2503       15.4593       13.5707       11.9834       9.21005       6.80119       4.61990       3.02814       1.80907      0.980725      0.501724      0.225982     0.0950398     0.0344572     0.0107132    0.00264884   0.000421927
   9  22 3645.2259    2.1909  3.2588 10.9624 -0.0045  0.0852   0.0460   0.2206    0.1001   0.0000   466.1162      -20.3231      -20.9170       27.0268      -11.9191      -6.15734       9.80195       7.25725      -6.34520       1.23576       3.72460     -0.376298      0.110772      0.224488    0.00955453   -0.00127671   -0.00103868   0.000224930       13.5055       17.5492       17.1475       16.3207       13.6893       11.2576       7.97075       5.90867       3.57032       2.18661       1.16966      0.630704      0.265006      0.117353     0.0404114     0.0132979    0.00301386   0.000544418
   9  23 3783.8531    1.7802  5.0113 10.5443 -0.0040  0.1148   0.0312   0.3136    0.0868   0.0000   484.2081       43.8733      -31.8973      -1.33731       6.37511       25.3488      -5.71087      -7.01133      -1.40996       5.37534     -0.593144     -0.500699     -0.289619      0.351993    -0.0235965    -0.0370149    0.00158666   9.06961e-05       17.5486       24.4151       23.3113       22.5054       18.6304       15.4229       11.4398       7.81275       5.35973       2.97134       1.82256      0.838722      0.432664      0.160394     0.0651726     0.0181555    0.00453346   0.000785039
   9  24 3923.4556    1.4687  6.4620 10.1198 -0.0064  0.1394   0.0250   0.3667    0.0894   0.0000   445.3699      -48.7406       25.3593       15.9181      -1.50306      -35.6765       16.2368       20.0782      -6.29052      -5.71588      -2.13487      -1.61190       1.15886      0.219934    -0.0663420   -0.00579239  -3.94699e-07   0.000713072       23.3028       27.7533       29.5826       26.3365       23.6761       18.4341       13.4541       9.99502       6.22984       3.78807       2.11155       1.12674      0.484761      0.200588     0.0705489     0.0225093    0.00509170   0.000766787
   9  25 4063.1138    1.2687  7.7274  9.8397 -0.0094  0.1569   0.0204   0.4302    0.0798   0.0000   439.6014     -0.847985       46.9526       61.0567       13.5953      -17.0966       18.8862      -22.0685       17.0794       16.0445      -5.80310      -1.63864     -0.244338     0.0569220    -0.0361726    -0.0373504   -0.00522943   0.000178677       26.0020       33.2642       33.2443       30.7103       26.4265       21.2994       15.8053       11.0136       7.38357       4.47575       2.44776       1.27737      0.569086      0.239438     0.0851395     0.0247234    0.00577912   0.000952855
   9  26 4202.6122    1.0392  9.6558  9.6840 -0.0087  0.2050   0.0184   0.5540    0.0718   0.0000   461.2709      -55.3343       44.9090      -21.7405       37.1327      -10.3763     0.0979441       23.2131      -7.00255      -4.43617       11.5201     -0.180275      -1.92302     -0.557404      0.312718    -0.0672377   -0.00564938   0.000263287       34.2064       42.5162       41.7315       39.9374       35.3866       27.7202       20.7659       14.9099       9.74341       5.98517       3.42732       1.68976      0.800727      0.310523      0.110737     0.0327275    0.00762285    0.00123310
  10  11 2162.8921    0.8326  0.6247  9.1052 -0.0052  0.0339   0.0341   0.0698    0.2627   0.0000   429.0503     -0.899591       23.8936       6.54235       1.71161       5.84314      0.102266      0.462718      -1.65283      -1.40320     -0.320283      0.229415    0.00534496    -0.0220826     0.0143163     0.0129196    0.00108278  -0.000977011       5.40437       5.85080       6.92041       6.97830       5.09357       6.52020       3.83172       3.25223       2.89035       1.01661       1.19990      0.546714      0.211832      0.187859     0.0467480     0.0215422    0.00970527    0.00173600
  10  12 2302.7269    1.1370  0.8762  9.1170 -0.0065  0.0390   0.0407   0.0929    0.4317   0.0000   438.0202      -1.82001       15.4375       13.0172       1.47399       1.10264    -0.0768829       1.30873      0.138479      -1.12876     -0.726574      0.505339      0.525177     -0.126409     0.0384452     0.0123848    0.00265683   0.000467043       6.02495       7.01320       7.72275       6.01414       6.15514       4.84668       3.54409       2.83205       1.78797       1.05544      0.673230      0.337511      0.181983     0.0864148     0.0322652     0.0125503    0.00469535    0.00138833
  10  15 2716.9157    2.5368  0.8036 10.7481 -0.0043  0.0312   0.0877   0.0793    0.2137   0.0000   449.7076       17.8628       13.7505       3.92306      -1.58936       6.69805      -8.09664      -2.38977      0.282262     -0.506826    0.00608873    -0.0961749      0.169954   -0.00345063    -0.0327030     0.0162305    0.00124215  -0.000268859       5.00612       6.51957       6.17184       6.24147       5.08296       4.19960       3.02553       2.25003       1.39834      0.950701      0.514079      0.309176      0.148506     0.0712882     0.0285977     0.0112795    0.00340451    0.00108261
  10  16 2855.6370    3.1461  0.8344 11.6445 -0.0060  0.0347   0.1132   0.0872    0.1784   0.0000   436.3144       8.13321       12.8936      -1.51692       3.86942       5.61967       1.74057      -2.81793      -1.48341      0.498073     0.0632614      0.188278    -0.0232504     -0.109713     0.0242352    -0.0105379    0.00458166    0.00191874       5.48481       5.78895       6.48216       6.09451       5.17033       4.50689       3.36344       2.47514       1.63593       1.03187      0.664005      0.327687      0.162950     0.0851384     0.0353117     0.0125763    0.00459384    0.00116822
  10  17 2994.4316    3.7183  0.8644 11.6432 -0.0044  0.0354   0.1233   0.0783    0.2279   0.0000   431.6252      -1.53595      -1.50063       3.22009       2.74222     -0.167117     -0.481863       3.99277      -2.68953      0.186097     -0.244166     -0.216571     -0.158618     0.0605033    -0.0111470    -0.0168427    0.00647710   0.000900382       5.40683       6.77949       6.64999       6.48481       5.50422       4.53744       3.51285       2.51222       1.66199       1.12847      0.585021      0.351750      0.184475     0.0729382     0.0373158     0.0140945    0.00423183    0.00135441
  10  18 3132.8379    3.8917  0.9667 11.3857 -0.0020  0.0350   0.1192   0.0867    0.2773   0.0000   435.1210      -9.28955       9.03779       2.65403      -4.92506      0.575518       4.72178     -0.661949      -1.92899      0.670804    -0.0406346     -0.318250    -0.0565755     0.0902856    -0.0269753    -0.0131643    0.00448288  -0.000689850       5.64617       6.86366       6.75885       6.25322       5.57423       4.57675       3.74659       2.54006       1.84571       1.03914      0.622537      0.347716      0.170377     0.0822081     0.0318340     0.0133507    0.00451577    0.00116398
  10  19 3271.2210    3.5508  1.3955 11.2708 -0.0037  0.0455   0.0924   0.1067    0.2137   0.0000   444.3361       12.9159       11.9538       1.20372      -3.41029       16.7219       4.26818      -1.35712     -0.890240       1.17464      -1.02474     -0.123103      0.316464     0.0742315   -0.00237592    -0.0136915   -0.00589608   -0.00230862       7.98938       9.28388       9.61675       9.48577       7.61316       5.98021       4.63078       3.35663       2.11788       1.36533      0.784256      0.453800      0.223502      0.114358     0.0454535     0.0170893    0.00515076    0.00149628
  10  20 3409.9529    3.1319  1.9494 11.3844 -0.0056  0.0547   0.0722   0.1347    0.1273   0.0000   435.7210       9.41422       13.0029      -7.77197       16.4895      -3.02535      -5.24909      -2.00127       1.95012      -2.04611     -0.174990    -0.0865297     -0.578718      0.256825     0.0438690    -0.0257535    0.00129400   0.000485937       8.38358       10.5331       10.6686       10.0611       8.94903       6.97563       5.48336       3.89659       2.54358       1.73676      0.969913      0.544570      0.275728      0.128231     0.0556007     0.0213775    0.00663725    0.00211223
  10  21 3549.0280    2.5593  2.8256 11.1531 -0.0008  0.0678   0.0542   0.1875    0.1005   0.0000   429.1839     -0.808214      0.611784       34.0018       14.9941      -13.8530      -19.0254       3.15769       3.57775     -0.753970     -0.760818     -0.312942      0.353324     0.0473695      0.108866    -0.0239129   -0.00921024    0.00272181       10.5970       12.9428       13.6117       12.9109       10.9430       8.90412       6.64523       4.80668       3.27129       2.08698       1.24827      0.691679      0.362265      0.163194     0.0726225     0.0269891    0.00932836    0.00262746
  10  22 3688.2513    2.0484  4.1078 10.8037 -0.0041  0.0920   0.0381   0.2413    0.0812   0.0000   470.8705       28.2929       13.7461       32.6612       11.7396      -8.81635      -19.1861       19.4693       12.5717      -7.55508      -3.99734       2.44442      0.744791     -0.159028    -0.0568187    -0.0333707    -0.0174979    0.00573920       13.7615       16.9891       16.6637       16.7912       14.2091       12.2211       9.60726       6.84925       4.92872       2.88069       1.82510      0.962233      0.525414      0.230403      0.102256     0.0379370     0.0131124    0.00342727
  10  25 4107.4969    1.2014  8.7236  9.7690 -0.0050  0.1656   0.0193   0.4537    0.0742   0.0000   433.9327       26.9187       55.2408       59.6786      -19.2020      -28.1486      -60.2655      -2.71282       2.18644      -10.0468       2.67196      -1.09360      -2.77051     -0.380350      0.278671     0.0714342   -0.00715079    0.00334501       24.9956       31.5168       31.9842       30.2598       27.4866       22.2889       17.2334       12.1137       8.76464       5.66404       3.46988       1.94239      0.973341      0.472329      0.192424     0.0767538     0.0246744    0.00699568
  10  27 4387.2328    0.7921 12.7207  9.5158 -0.0062  0.2575   0.0153   0.7649    0.0610   0.0000   387.1916       63.9457       47.9369      -9.15425      -63.8793      -39.5268       70.3108      -33.5412      -30.2529      -5.90091       7.01755       1.67987       2.64675      -1.50198     -0.633322      0.302744   -0.00778166   -0.00343139       39.4426       48.8310       50.9650       48.5482       41.6862       34.9658       27.8079       20.1828       14.0979       9.19575       5.61543       3.22388       1.71134      0.808014      0.347072      0.131238     0.0406271     0.0109878
  11  12 2339.9557    1.2571  0.8466  9.4734 -0.0150  0.0357   0.0448   0.0807    0.4362   0.0000   435.5891      -1.18058       9.50450      0.205888     -0.988414       1.18890      -1.94428       1.21224       1.23729      -1.50007      -1.10547      0.572548      0.588173     -0.156637     -0.102703     0.0232518     0.0143355    0.00364491       5.05699       6.14310       5.73821       6.05348       5.20588       4.60227       3.76389       2.74709       1.92649       1.37353      0.826965      0.502699      0.273021      0.128248     0.0707614     0.0253477     0.0125263    0.00379378
  11  13 2478.4671    1.5912  0.8826 10.2144 -0.0025  0.0351   0.0516   0.0846    0.3134   0.0000   438.3722      -2.80819       1.12784       3.49159      -2.67086      -2.47295      -4.51733       2.69021     -0.623248      0.127295     -0.697697    0.00675303      0.234545    -0.0290672     0.0462874    -0.0323518    0.00520845   0.000173016       4.62821       5.74642       6.03232       5.93740       5.41067       4.50195       3.57150       2.58302       1.85454       1.28136      0.851876      0.462059      0.285390      0.150198     0.0584606     0.0339830     0.0117152    0.00439035
  11  14 2616.8778    2.0901  0.9936 10.6534 -0.0052  0.0337   0.0651   0.0987    0.2694   0.0000   436.4968      -3.04576       3.85810      -2.90418      -4.95628       4.47748     -0.952298      0.678960       1.28104      0.393968       1.22674      0.366890      0.109936      0.103146     0.0583344    0.00755480    0.00874354   -0.00303908       4.96819       6.15584       5.96034       5.64589       5.12393       4.28458       3.69180       2.74536       2.01136       1.20036      0.766911      0.410239      0.246392      0.127795     0.0559578     0.0273849    0.00990903    0.00361301
  11  16 2895.3160    3.3397  0.7746 11.7893 -0.0025  0.0338   0.1197   0.0736    0.1589   0.0000   441.8145       2.05160       10.9233       7.37179      -2.17097      -3.53549      0.548301     -0.442879      -2.98594       1.93615     -0.389992     -0.124031      0.370291      0.218040     0.0239188   0.000368294   -0.00239157   -0.00581577       4.23142       5.98889       5.41338       5.78311       4.38845       4.38500       3.17413       2.62880       1.77756       1.17820      0.664741      0.437272      0.227003      0.117958     0.0630609     0.0239101     0.0101640    0.00397129
  11  17 3034.4561    3.9070  0.8292 11.6915 -0.0058  0.0342   0.1261   0.0755    0.2097   0.0000   428.9035      -6.44138       13.0218       10.5010       6.44863      -6.65620      0.571090      -2.24999      -1.12745      -1.18061     -0.244746     -0.486855      0.470724     0.0700274     0.0300691   -0.00653382   -0.00671580    0.00453680       4.33036       6.29800       5.65353       5.79715       4.92800       4.07191       3.37973       2.18411       1.84585      0.999967      0.749933      0.399561      0.227100      0.126104     0.0506518     0.0286964    0.00863000    0.00410847
  11  18 3173.3699    4.0364  1.0229 11.4893 -0.0098  0.0350   0.1192   0.0893    0.2926   0.0000   438.2247      0.570507       8.21627      -2.52209     -0.489373       4.68254       3.60586       1.04087       1.69485      0.832934      0.783927     -0.715004     -0.228204      0.242229   -0.00228343     0.0152290    0.00897741   -0.00637089       5.08774       6.42010       6.67699       6.30810       5.67767       4.40155       3.51216       2.40742       1.71779       1.16228      0.756924      0.452281      0.236874      0.126612     0.0580555     0.0274381     0.0102370    0.00395750
  11  19 3312.1600    3.4979  1.4402 11.6464 -0.0019  0.0483   0.0894   0.1048    0.1511   0.0000   428.6305      -7.41089       13.9562      -5.26946      0.937660       1.26955      -7.28732       2.83745       1.26087       1.37243      0.767776     -0.556282      0.520109     0.0954004     0.0278529     0.0241417    -0.0115392   -0.00199612       6.32731       8.14454       8.77667       7.71826       7.43624       5.86258       4.77933       3.53416       2.35736       1.62523       1.08800      0.639465      0.329366      0.202744     0.0790889     0.0462365     0.0142681    0.00594020
  11  20 3451.5427    2.9395  2.1787 11.0565 -0.0031  0.0555   0.0619   0.1324    0.1278   0.0000   440.6282      -13.6402       6.71968      -1.94574      -2.28273      -1.30766       1.76337       2.55686      -1.26009      -5.15954       1.64782      0.604028     -0.219703     -0.251954     -0.113099   -0.00624310   -0.00984514    0.00491862       7.63162       9.69792       9.80432       9.64442       8.63057       7.06200       5.51296       4.04044       2.96517       1.95508       1.27081      0.742695      0.412967      0.218981     0.0984969     0.0457441     0.0170703    0.00637901
  11  21 3590.9142    2.3796  3.2473 10.9264 -0.0040  0.0707   0.0441   0.1816    0.0902   0.0000   432.0901      -8.87279       26.5355       10.0447       11.2674      -11.8663     0.0566044       14.2102     -0.586490     -0.771256      -1.99354      -1.82915     -0.339990     0.0750672      0.163737    -0.0903449    0.00272164     0.0170038       10.3948       12.4822       12.8074       12.0820       10.8291       9.44751       7.70574       5.51586       3.97682       2.76294       1.64482       1.00270      0.535753      0.279881      0.124442     0.0581622     0.0239171    0.00884027
  11  22 3730.5893    1.8938  4.4231 10.7147 -0.0042  0.0929   0.0334   0.2314    0.0777   0.0000   410.0220     0.0579325      -10.1271       9.96831       13.7364      -9.18651       11.7614       14.3838       4.59002      0.776735       1.17733       1.28590      0.948260     -0.219213    -0.0544061     0.0935847    0.00705513   -0.00861227       12.7928       16.6029       16.6642       16.3357       14.5704       11.8985       9.77874       7.31169       5.25450       3.44196       2.13139       1.29828      0.713388      0.381509      0.177000     0.0799627     0.0300933     0.0112108
  11  23 3870.4131    1.5872  6.1746 10.1853  0.0016  0.1165   0.0255   0.3057    0.0802   0.0000   456.3515       10.2235      -8.69878     -0.492638       11.0387       1.63103      -10.3964       5.12290      -19.1093      -2.54739       2.89915       2.63556      -1.39302     0.0455530     0.0314170      0.204947    -0.0330717    -0.0128857       16.0555       20.0700       21.1963       19.9977       18.6457       14.6577       12.2365       9.18138       6.49984       4.39855       2.69857       1.65086      0.910651      0.494009      0.226701      0.105057     0.0390514     0.0143264
  11  24 4010.8838    1.3441  7.8206  9.9167 -0.0033  0.1404   0.0206   0.3839    0.0762   0.0000   469.3428      -36.8967       4.66234       31.8612      -12.0731      -23.0167       2.32482       3.93178     0.0701781      -1.77218      0.576989       1.47229      -1.60110     -0.428339     -0.524059      0.144587     0.0617241     0.0173716       18.6311       24.4772       24.7850       24.0490       21.6905       18.3612       14.5073       10.8921       8.01759       5.21027       3.45094       2.03309       1.13124      0.585359      0.291696      0.124262     0.0481361     0.0181813
  11  25 4150.9525    1.0949  9.0153  9.8452 -0.0076  0.1662   0.0180   0.4696    0.0655   0.0000   449.4552       3.55288       16.5185       25.2544       6.36983     -0.538538      -32.9208       23.6228      -8.57607      -4.63104      -4.75780     -0.901007      -2.13042     -0.429646     -0.659918      0.139817     0.0898770     0.0362529       23.3364       28.6376       29.8704       29.0606       25.2959       22.4013       17.5315       13.4563       9.74428       6.63004       4.10999       2.61933       1.41488      0.762184      0.376800      0.161151     0.0632802     0.0235428
  11  28 4574.4341    0.6300 18.4517  9.3487 -0.0081  0.4035   0.0102   1.0225    0.0480   0.0000   482.7575      -17.4525      -8.70823       4.45390       38.6077      -30.7896      -11.6868       9.38514      -6.67986      -3.33383       3.94696       2.36670      -2.00589     -0.191832      -1.38923     -0.432727      0.152387     0.0331030       53.5616       68.6691       71.8436       69.2271       61.6782       54.1158       43.8756       32.7109       24.2320       16.5505       11.0021       6.65325       3.79751       2.04909      0.982447      0.451027      0.166112     0.0609744
  12   8 1805.7508    0.3618  0.3334  8.9482 -0.0103  0.0294   0.0205   0.0507    0.0614   0.0000   437.5530    -0.0720551       8.46915      -4.91748      -4.96527      -2.55441      -2.61527       2.26111     -0.681796     -0.100562      0.607148      0.420408     0.0973647      0.314014    -0.0313262    -0.0124750    -0.0210269   -0.00542793       3.40705       4.83992       4.64643       4.36403       4.03107       3.44181       2.78722       2.26031       1.64996       1.09691      0.767346      0.374426      0.311381      0.133044     0.0854525     0.0390800     0.0141308    0.00787550
  12   9 1949.9696    0.4957  0.5165  8.9422 -0.0103  0.0308   0.0222   0.0684    0.0878   0.0000   435.0763      -14.6626       21.8069       2.38436     -0.259370       4.38657     -0.973871       3.64596     -0.241346      -2.81089      0.443070     -0.406309     0.0815860     -0.120766    -0.0813988    0.00221445    0.00327114    0.00325789       4.63601       5.02364       4.71734       4.87259       4.81176       4.31155       3.40180       2.33319       1.66295       1.47479      0.957850      0.624707      0.326586      0.190805     0.0790722     0.0397282     0.0176830    0.00806831
  12  10 2093.6205    0.7186  0.6510  9.0655 -0.0035  0.0312   0.0254   0.0648    0.1118   0.0000   442.9173      -2.52035       11.0489       1.51951      -1.69157      0.438125      -1.84787       3.16436      0.240509      0.167510      0.940542      0.106381     -0.213613     0.0759101     0.0416855     0.0433299   -0.00613137   -0.00646544       4.15840       4.52485       5.44515       5.33165       4.37576       3.82930       3.27535       2.38936       1.64634       1.25712      0.821762      0.447443      0.289330      0.182639     0.0889349     0.0378323     0.0217536    0.00916796
  12  11 2235.8332    0.9250  0.7429  9.4504  0.0002  0.0313   0.0309   0.0694    0.1340   0.0000   437.8826      0.424938       10.6187     -0.482311      -4.34940       2.41797      -4.03595       1.18118      -1.39957      0.680896     -0.990928     -0.163383     0.0961839     0.0842487    -0.0231918     0.0133123    -0.0181625     0.0110764       4.19456       5.06236       5.14353       5.01297       4.47252       4.08153       3.31740       2.70022       2.03707       1.32090      0.928124      0.482882      0.326977      0.183343     0.0872583     0.0475818     0.0182252    0.00944411
  12  12 2376.2669    1.3240  0.8061  9.8721 -0.0175  0.0444   0.0450   0.0728    0.2824   0.0000   435.7877       10.0777       4.66984       4.12251       3.92337      0.812926       6.14688     -0.607282      -2.42285     -0.606384       1.66999      0.470419     -0.610670      0.171570      0.253071     0.0220689    -0.0282023   -0.00912617       4.65878       6.87397       5.80111       6.10732       6.85277       4.51505       5.26456       2.79078       2.73586       1.44752       1.19854      0.736048      0.405930      0.249504      0.105154     0.0555337     0.0234265    0.00978479
  12  13 2515.4753    1.6594  0.8809 10.4890 -0.0259  0.0369   0.0593   0.0818    0.3791   0.0000   433.7674      -2.41322       24.9733      -2.26569      -2.82992       4.63117      -3.23284       3.11733      -3.39256      -2.13329     -0.730960      0.113970      0.355469      0.172534     -0.161849     0.0943933     0.0399476   0.000506928       4.55249       5.94384       6.09515       6.02318       5.59694       4.36169       3.85976       2.84292       2.32199       1.49788      0.987243      0.597981      0.402566      0.201465      0.126487     0.0554460     0.0254271    0.00925943
  12  14 2654.5294    2.2270  0.9052 11.1880 -0.0175  0.0405   0.0751   0.0842    0.2873   0.0000   438.1181      -1.43672       10.8967      0.872040      -5.44226     -0.947672      -1.87292       1.08954     -0.889791       1.04751     -0.996513      0.787674      0.333821     -0.139620     0.0538727    -0.0643403     0.0201973    0.00438100       4.60767       6.58640       6.12134       5.92495       5.89177       4.96658       3.78867       3.03105       1.99826       1.56992       1.10287      0.675434      0.409006      0.228499      0.106274     0.0572798     0.0218395    0.00973128
  12  15 2794.4142    2.9687  0.7365 11.6898 -0.0060  0.0381   0.1007   0.0731    0.1798   0.0000   434.8992       9.71043       17.8253      -9.50444      -1.67549       9.54440       2.67740      -4.12555       1.04964       1.74171      0.731458     -0.628134      0.197933      0.223006     0.0694203     0.0300291     0.0186847    0.00719708       5.53102       6.59536       6.60685       7.91423       4.76444       4.64985       4.12123       3.36541       1.89066       1.42039       1.08802      0.705129      0.310572      0.167460     0.0977142     0.0506682     0.0269743     0.0140620
  12  16 2934.2851    3.5925  0.7730 11.6984 -0.0077  0.0297   0.1211   0.0709    0.1869   0.0000   439.3883      -5.48052       12.7732       4.70433      -3.57858      -4.37100       6.28194      -2.01116      0.764901      -1.46928      0.652035      0.464093     -0.690323    -0.0291178     -0.104925    -0.0111839    -0.0280125    -0.0108084       4.26033       4.63926       5.21810       5.31085       4.30963       3.44850       3.24734       2.39099       1.58527       1.06396      0.776749      0.492773      0.266791      0.146137     0.0791948     0.0426849     0.0216791    0.00920368
  12  17 3073.7454    3.7089  0.8494 12.1170 -0.0060  0.0329   0.1186   0.0758    0.1483   0.0000   427.1389       9.71846       10.7501       5.37564      -2.00850       4.37232       6.79912      0.323904      -1.13501       1.34686       2.08238      0.777837     -0.794294      0.165590     0.0526321    -0.0304674   -0.00666068   -0.00296730       4.67054       5.71421       6.03458       6.15234       5.25729       4.35188       3.58307       2.43382       1.76015       1.24520      0.874141      0.569848      0.315338      0.171779     0.0865408     0.0454709     0.0199471    0.00858388
  12  18 3213.1110    3.9415  1.1051 11.7416 -0.0031  0.0393   0.1095   0.0899    0.2524   0.0000   448.3586       3.30830       15.0988       4.57052      0.316127      -3.14695      -4.57033       4.43604     0.0215594      -1.49066       1.39804      0.969330      0.318094     -0.180508    -0.0113523   -0.00383658   -0.00498396   -0.00859420       5.19967       6.43974       6.75923       6.64928       5.61483       4.76122       4.36745       3.21762       2.34433       1.63297       1.04497      0.635037      0.388750      0.182586      0.108004     0.0541661     0.0245624     0.0103132
  12  19 3352.4809    3.2830  1.5022 11.7357 -0.0065  0.0439   0.0815   0.1130    0.1359   0.0000   432.4481       15.7881       8.92322      -7.16934      -6.12934      -6.13664       6.69653      0.704244      0.583373      -2.14867     0.0684856      0.971375      0.464072     0.0788147      0.140969     0.0468593   -0.00121285    -0.0111046       5.39840       6.43350       7.21250       6.88024       6.37066       5.17704       4.36817       3.45881       2.44574       1.67869       1.14089      0.721750      0.422084      0.223534      0.125195     0.0637399     0.0294240     0.0117630
  12  20 3492.1847    2.7754  2.4439 11.1068 -0.0026  0.0566   0.0539   0.1409    0.0995   0.0000   429.2254      -5.34758     -0.614628       1.04511      -8.53309       11.0639      -6.59340      -4.18304       2.01348       1.31108       2.21716     -0.517261      0.419488     -0.214254    -0.0265423    -0.0611403     0.0262855     0.0155825       7.40074       9.52834       9.70478       9.34270       8.60826       7.40277       5.85502       4.62687       3.36416       2.36559       1.49076       1.00641      0.558752      0.327923      0.163027     0.0854004     0.0335963     0.0147209
  12  21 3632.2324    2.2207  3.6122 10.5458 -0.0001  0.0703   0.0369   0.1892    0.0886   0.0000   429.7181      -7.04129       3.96326       8.31560       2.28055      -7.35311      -14.8630      -1.05988       1.88674       5.79854     -0.125520      0.259548    -0.0419293      0.148854     0.0772433     -0.127878    -0.0151032   -0.00403190       8.67614       11.4301       11.6536       11.0577       10.8191       8.64068       7.52866       5.62813       4.20023       3.03851       1.86573       1.26764      0.730175      0.402820      0.215624      0.105688     0.0425881     0.0182023
  12  22 3772.4443    1.8462  5.0966 10.3824 -0.0038  0.0922   0.0288   0.2396    0.0802   0.0000   424.0029       7.48273       28.2310     -0.415033      -9.15163      -32.5573     -0.516142       14.3805      -6.42174      -6.90508       2.50632       3.47231      -1.44016     -0.841278      0.385230      0.138606     0.0858529    -0.0297223       11.6262       15.3162       15.2527       15.0000       13.2317       12.1139       9.83870       7.74478       5.76168       3.94386       2.58833       1.65311      0.936161      0.540098      0.271917      0.134973     0.0577193     0.0241152
  12  23 3912.8205    1.5343  6.6894 10.0058 -0.0018  0.1109   0.0226   0.2981    0.0821   0.0000   430.1440      -14.5534       4.69113       24.6452       12.6146      -3.61684       10.2800      -2.70746      -7.78432     -0.342957      0.507894       2.78414     0.0896546      0.349866     -0.544726      0.392702     0.0470218    -0.0379615       14.4530       18.0683       19.2655       18.3895       17.2756       14.2596       11.7902       9.22679       6.65914       4.74441       3.11767       1.99795       1.16905      0.666438      0.348363      0.169607     0.0772406     0.0312449
  12  24 4053.2309    1.2592  7.9510  9.8631 -0.0005  0.1303   0.0187   0.3694    0.0717   0.0000   403.4931      -25.3385       33.3161       6.71940       17.0370       16.5235       8.67944      0.316673      -3.78204      -6.44103       6.36279       1.34885       1.06729      0.370363      0.667863     -0.282807    -0.0942314   0.000570164       16.9473       21.3358       22.8978       22.0059       20.0863       16.9997       13.9872       10.8448       7.89926       5.54693       3.83062       2.32818       1.42365      0.810456      0.422026      0.202697     0.0931536     0.0381915
  12  25 4194.0471    1.0309  9.6336  9.6806 -0.0074  0.1662   0.0165   0.4652    0.0676   0.0000   424.4126      -45.6118      -2.73187       4.05685      -3.88244      -24.0878       14.7796       7.76224      -28.7180      -1.98769       5.46272     -0.671796       2.11788     -0.991014     -0.297951     0.0797200      0.138230     0.0182344       20.3622       26.5940       27.1572       27.1390       24.7977       20.8632       17.7466       13.7124       10.3539       7.27077       4.81332       3.12149       1.85401       1.05568      0.564346      0.269612      0.120242     0.0481284
  13   9 1983.8042    0.5688  0.4961  8.9456 -0.0051  0.0317   0.0243   0.0614    0.0863   0.0000   435.1517      -7.25418       7.99155      -5.33806      -8.52163      -8.76800     -0.432135     -0.155977      -1.92146      0.697553       1.55895     -0.219325     -0.164017    -0.0404523     -0.186130    -0.0118223   -0.00791150    0.00991285       3.70451       4.87607       5.61099       4.62511       5.22542       3.92349       3.06699       2.59484       1.62130       1.27376       1.05151      0.456718      0.373166      0.185176      0.108487     0.0653444     0.0241890     0.0138944
  13  10 2128.4459    0.7709  0.6571  9.2722 -0.0017  0.0323   0.0265   0.0706    0.1080   0.0000   435.6694       8.64031       10.2289      -6.66532       1.87147       3.05816     -0.547302      -2.53787     -0.446157       1.10149     -0.584013     -0.363858     -0.104370      0.169313     0.0588581     0.0370054    -0.0503019    0.00898552       3.64374       5.05517       4.80082       5.07926       4.33276       3.56458       3.48121       2.53147       2.05347       1.27580       1.03348      0.583485      0.339698      0.220112      0.102171     0.0663440     0.0262669     0.0132728
  13  11 2271.0665    1.0346  0.8996  9.0514 -0.0107  0.0325   0.0299   0.0735    0.1802   0.0000   436.0800      -1.84269       7.82888       7.64247       4.40349       1.97131       1.42982      -2.57629     -0.800858       2.15828       1.14333     -0.189158     -0.116234    -0.0208665    -0.0990349     -0.162918     0.0544198    0.00846181       4.16753       5.09337       5.03019       5.18772       4.83150       4.08943       3.32392       2.63522       2.03824       1.36630      0.976565      0.682474      0.427922      0.231719      0.121686     0.0696455     0.0364486     0.0170974
  13  12 2411.7946    1.4024  0.9560  9.8233 -0.0034  0.0379   0.0407   0.0798    0.1960   0.0000   439.1387       8.69728       10.8740       1.67997       3.37487       2.85034      -5.82008      -2.62481       2.38597      0.877082      0.648499    0.00313310      0.273599    -0.0917865     -0.133479    -0.0337216     0.0692796    -0.0323308       4.11836       5.24015       5.68124       5.90714       4.80235       4.38824       3.91187       2.70926       2.10441       1.62811       1.11438      0.617066      0.422647      0.280532      0.132943     0.0752634     0.0359923     0.0167381
  13  13 2551.6543    1.9838  0.8183 10.7694 -0.0094  0.0342   0.0614   0.0711    0.2407   0.0000   436.8889     -0.693363       20.1668      -1.14552      -5.37494      0.748547       6.62398      -1.96198      -2.40613      0.795695       1.97984     -0.711134     -0.249206      0.216941      0.128521    -0.0384338    0.00737302    0.00546032       3.98161       5.29283       5.37879       5.13176       4.81656       4.17838       3.31867       2.79660       2.21085       1.50290      0.993911      0.586366      0.384602      0.225705      0.132673     0.0663814     0.0333653     0.0145629
  13  14 2691.6669    2.3509  0.7590 11.4096 -0.0103  0.0313   0.0813   0.0713    0.2395   0.0000   439.8959      -5.88967       16.9873       6.93391      0.222394      -1.92466     -0.406538       3.33668     -0.574294     -0.118275     -0.154354      0.473724      0.316227     0.0261793     0.0873048    0.00464633   -0.00458940     0.0128303       3.58713       4.78450       4.65488       4.62039       4.35958       3.70307       3.23297       2.41574       1.88066       1.31304      0.907791      0.615149      0.362078      0.222981      0.114625     0.0643593     0.0291933     0.0136374
  13  15 2832.0902    3.0789  0.7970 11.1964 -0.0054  0.0321   0.0968   0.0678    0.3859   0.0000   437.6370      -3.74218       20.0635       1.98643      -5.48154      -2.54740       1.35495       1.74536      -1.74284     -0.174107     -0.217140      -1.51471     -0.287760   -0.00173772     -0.183969     0.0646433     0.0261379    -0.0302570       4.05934       5.86239       6.10266       6.00206       5.29073       4.27896       3.41513       2.44036       1.88415       1.25009      0.867681      0.586936      0.328012      0.214728      0.119432     0.0607436     0.0281693     0.0145626
  13  16 2972.5517    3.5317  0.8340 11.8535 -0.0012  0.0287   0.1056   0.0709    0.2298   0.0000   432.4909     -0.731057       14.1105       6.97724  -0.000824175       4.40841       2.19859     -0.946832     -0.109142     -0.554832     -0.228732    -0.0496451     -0.567515      0.252302    0.00438706      0.104091   -0.00976132    -0.0120854       3.62990       4.68333       4.67697       4.64356       4.11277       3.55696       3.08681       2.44621       1.78402       1.27264      0.888746      0.544474      0.339899      0.196667      0.110379     0.0572415     0.0267139     0.0134837
  13  17 3112.4547    3.9446  0.9824 11.4382 -0.0031  0.0318   0.1126   0.0797    0.3104   0.0000   441.0521       2.62221       5.14206     -0.439382      -3.00470      -3.46666      -7.22381       1.65467     -0.507089     -0.135532     -0.798151      0.300816    -0.0139133    -0.0153465     -0.122301     0.0755734    -0.0145444   -0.00108302       4.20051       4.99078       4.95279       4.85291       4.55186       3.90077       3.39398       2.77726       2.12648       1.53636      0.956812      0.630592      0.371888      0.228341      0.119741     0.0690293     0.0325028     0.0139247
  13  18 3252.2383    3.7911  1.2926 11.6946 -0.0065  0.0409   0.0958   0.0878    0.2100   0.0000   434.0997      -7.78088       24.6914       5.92020      -15.8448       4.41720      -1.82465     -0.106450       2.84464       5.12226       1.24711    -0.0691497     -0.203442      0.164682     0.0627942    -0.0151020     0.0617217     0.0134039       5.04635       6.43581       6.44675       5.90390       5.52596       4.89855       4.51600       3.58614       2.80772       2.08069       1.25563      0.841186      0.489833      0.298325      0.161196     0.0856305     0.0401001     0.0190306
  13  19 3392.1936    3.0995  1.8963 11.2553 -0.0032  0.0457   0.0651   0.1188    0.1308   0.0000   439.8349       2.58529       15.8547      -9.30537      -17.2318       3.16544       5.78258      -4.40225       1.69422       1.46460       2.51228     -0.392588     -0.244134      0.377451      0.127257    -0.0281660   -0.00479239    -0.0478256       5.32690       6.96575       7.05768       6.99086       6.50023       5.64155       4.72158       3.77575       2.86170       1.95527       1.45255      0.924266      0.598146      0.325705      0.187976     0.0959625     0.0485546     0.0235037
  13  20 3532.3399    2.7381  2.5469 10.7543 -0.0029  0.0538   0.0497   0.1341    0.1165   0.0000   432.4834      -5.08727       4.24164      -5.58132     0.0146016      -8.55383       3.86024       6.27779     -0.633789      -3.20977      -1.95522      -1.39037    -0.0973602      0.155187    -0.0669162     0.0741886     -0.116607     0.0347079       6.69784       8.28057       8.96261       8.57163       8.16997       6.74143       5.63088       4.45114       3.38296       2.44814       1.60546       1.08676      0.666903      0.397961      0.228133      0.118384     0.0591308     0.0270388
  13  21 3673.0291    2.1485  4.0717 10.3131 -0.0009  0.0705   0.0323   0.1867    0.0897   0.0000   439.9995      -1.35893       22.4286      -6.66128       18.6774      -3.77400       1.60422      -2.41030      -1.13705      -3.19561      0.107009      -1.14624     -0.733732      0.179513      0.129538      0.329724    -0.0679342   -0.00232700       8.16801       10.6013       10.8839       10.6130       10.3198       8.88958       7.46211       5.65269       4.30605       3.16648       2.26496       1.49713      0.960451      0.572825      0.300325      0.170225     0.0739012     0.0355573
  13  22 3813.6356    1.7453  5.7098 10.1996 -0.0049  0.0956   0.0246   0.2429    0.0750   0.0000   458.7253      -45.7803       13.0876      -2.51957      -1.60220       21.1533      -3.81675      -15.0446      -5.21111       4.18143     -0.965912      -1.15473       1.68202       1.43125      -1.25045     -0.965944    -0.0638810      0.124098       10.6744       13.6858       15.0603       14.4544       13.4748       11.8248       9.85914       7.84610       6.06527       4.34812       3.06165       2.00292       1.27990      0.771722      0.440692      0.237600      0.108774     0.0527332
  13  23 3954.1804    1.4501  7.4847  9.9138 -0.0039  0.1154   0.0209   0.3178    0.0811   0.0000   400.6288     -0.738452       4.21056       38.5808      -7.97125      -20.2702       7.72996       15.3488       10.5569       6.68386       3.98918      -8.03126     -0.467907      0.824637     -0.682094     -0.101609      0.243742    -0.0660712       13.7650       16.8298       18.4245       17.8422       16.9769       14.5313       12.1505       9.78365       7.04304       5.38649       3.69119       2.50047       1.54518      0.930813      0.523123      0.275610      0.131139     0.0636431
  13  24 4094.7686    1.1533  8.9497  9.7210 -0.0110  0.1400   0.0170   0.3913    0.0735   0.0000   435.3152      -4.79223      -29.4577       38.6076       75.7592      -39.5504      -15.6816       26.2445      -14.4690      -8.80275       17.1059      0.729787      -6.98301      -1.09210       1.23237     -0.338868    -0.0661690      0.173730       16.8201       21.1228       22.3939       21.6944       19.9377       18.0853       14.8957       12.2410       9.12022       6.58807       4.69127       3.01822       1.89268       1.13333      0.632753      0.336299      0.157475     0.0766397
  13  25 4236.2273    0.9861 11.5135  9.5144  0.0005  0.1827   0.0154   0.5115    0.0685   0.0000   440.8854      -22.0172     -0.352869       34.4573       2.91838      -3.21617      -19.8761      -29.4647      -8.04556       4.20897       6.06371     -0.318755    -0.0107033      -1.48414      0.368858     0.0655336      0.431364  -0.000366031       20.9734       26.7038       27.9797       27.8930       26.4991       22.4465       18.9166       15.6524       11.6776       8.57611       5.94286       4.00761       2.49630       1.51876      0.857009      0.457870      0.216504      0.104735
  13  26 4377.5492    0.7800 11.9129  9.5812 -0.0064  0.2244   0.0146   0.6189    0.0565   0.0000   404.8109       45.1272       31.0155       6.29840      -20.1323      -3.86093       20.9735     -0.335929      -46.8100       3.45399       9.00404       1.25202      -8.58185      -1.38907       1.83486     -0.506800      0.379097     0.0527517       25.1237       33.2952       34.9784       34.6255       32.4653       27.8714       23.7771       18.9464       14.4699       10.6898       7.40864       4.95314       3.15798       1.89172       1.08967      0.575926      0.267270      0.127287
  13  28 4660.0898    0.5541 18.7154  9.1956  0.0165  0.3924   0.0089   0.9967    0.0426   0.0000   462.8874       48.4810       28.8178      -79.1176      -6.39531       44.3097      -39.3137      -86.2207      -9.02693       8.81309       7.34179      -12.2256       4.13723       2.47519       2.30479      0.368247     -0.432421      0.325558       45.3876       57.6988       61.2879       61.1004       55.4739       50.6224       41.5751       33.6163       25.4077       18.9277       13.3815       8.95777       5.74022       3.49316       1.99012       1.07759      0.488265      0.234512
  14   9 2017.0191    0.6024  0.4872  9.2710 -0.0108  0.0247   0.0253   0.0583    0.0806   0.0000   437.8949   -0.00399678       19.7193      -5.21197      -3.17355       2.13531       2.55012      -2.87321      -2.70521     -0.281013       1.51599     -0.287100     -0.204508    -0.0727554     0.0655041    -0.0248523    -0.0484328    -0.0362199       2.63042       3.61320       3.43332       3.84443       3.38581       3.10272       2.38172       1.95510       1.54401       1.06268      0.852268      0.514547      0.356684      0.206316      0.141776     0.0770556     0.0363268     0.0194400
  14  10 2162.4560    0.8441  0.7477  8.8593 -0.0051  0.0298   0.0273   0.0714    0.1479   0.0000   435.1067      -3.46307       18.9023       4.37425      0.729736      -2.28684      -4.23278       4.23121       2.17640      -1.43645     0.0554988       1.00722     -0.224538     -0.246747     -0.214677     0.0631211    -0.0425426     0.0237225       3.71795       4.01692       4.31292       4.41341       3.96243       3.62216       3.27509       2.60793       1.89381       1.37810       1.04254      0.715278      0.509752      0.266442      0.154652     0.0818512     0.0459233     0.0215752
  14  11 2305.6520    1.1350  0.7458  9.7431 -0.0020  0.0294   0.0357   0.0706    0.1251   0.0000   442.3430      -5.56701       11.9724      -1.91091       8.16280     -0.559837      -5.33015      -2.48565       2.41857       1.58687     -0.181087      -1.18031     -0.445437    -0.0281983     0.0398952   -0.00784909     0.0262985    0.00209535       3.12589       3.78860       4.24344       3.86395       3.98759       3.44883       2.89979       2.26181       1.80720       1.40985      0.879037      0.644816      0.380718      0.257200      0.145901     0.0849229     0.0486641     0.0211227
  14  12 2446.6765    1.5973  0.8622  9.7253 -0.0048  0.0303   0.0454   0.0666    0.2011   0.0000   441.0192     -0.544090       9.96716       4.78490      -2.32678      -2.80428      -2.68892       1.04911      -1.67043      0.220782     -0.928907     -0.776112    -0.0277615      0.267465    0.00913253      0.159437     0.0994511     0.0208576       3.58847       4.37517       4.83552       4.81876       4.69071       3.71606       3.21402       2.51291       1.87243       1.33136      0.910220      0.702158      0.473956      0.265565      0.140868     0.0876265     0.0488701     0.0249548
  14  13 2587.2204    1.9429  0.9558 10.6841 -0.0025  0.0310   0.0543   0.0823    0.1723   0.0000   438.6852       2.10825       12.7963      -7.65197      -1.14491       4.57858       6.45447      -3.42659     -0.644801       1.45060     0.0855969      0.439093      0.787974     -0.514805     0.0884582      0.206995    -0.0462339    -0.0179589       3.53795       4.50739       4.66393       4.80061       4.39341       3.78977       3.25194       2.53029       2.01419       1.49994       1.03267      0.676829      0.423016      0.278399      0.161756     0.0924835     0.0478871     0.0232773
  14  14 2728.0911    2.5033  0.8825 10.7810 -0.0053  0.0288   0.0723   0.0728    0.3479   0.0000   442.5484       1.96181       17.1338      0.604799      -3.93263       7.67948       2.23200      -8.96388      -2.88850       1.82839      0.264883     -0.736335     -0.149826    -0.0341707     -0.236985    -0.0287764     0.0271210     0.0147170       3.20449       3.96768       3.99311       4.16385       3.90255       3.26538       2.90438       2.51254       1.84168       1.37300      0.955053      0.662887      0.428198      0.265087      0.142358     0.0867959     0.0452404     0.0241996
  14  15 2869.1209    3.2016  0.8416 11.6286 -0.0161  0.0339   0.1015   0.0721    0.3831   0.0000   433.0966       7.60006       8.92009      -1.75764     -0.292822       4.63358       1.45830      -6.34480      0.121199     -0.809450      0.514293     0.0103514     -0.620520     -0.175359      0.293078    -0.0428075   -0.00358853     0.0145545       3.87001       4.80419       5.22348       5.51353       4.44219       4.21912       3.53671       2.72958       1.87569       1.63280       1.07842      0.692542      0.450565      0.307284      0.171482     0.0952481     0.0490495     0.0263737
  14  16 3010.0517    3.6507  0.9719 11.8046 -0.0172  0.0348   0.1148   0.0775    0.4563   0.0000   438.9559       7.00497       5.94590       5.68638       2.79377       2.27910      -3.67151      0.517655      0.127585     -0.941748      0.292823       1.25854      0.463256     -0.462388    -0.0558460     -0.104392    -0.0104467    0.00239690       3.52773       4.75384       4.88834       5.04425       4.56572       4.00324       3.47655       2.81057       2.25233       1.43180       1.16411      0.787517      0.516148      0.303381      0.170821     0.0953180     0.0536660     0.0275908
  14  17 3150.4460    3.7746  1.0328 12.4521  0.0034  0.0364   0.1051   0.0875    0.1941   0.0000   431.8643       3.54824       15.8912       9.83058      -6.90980       4.49879       1.13672       2.06036     -0.595821      -2.63420     -0.121322      0.472356      0.633695      0.164578     -0.201589     -0.123793     0.0196780     0.0720540       3.96187       5.41463       5.10103       5.77840       4.82228       4.55737       3.39186       3.05976       2.05143       1.72103       1.10376      0.847966      0.529100      0.335372      0.186584      0.109996     0.0529549     0.0297495
  14  18 3290.7530    3.4705  1.4120 12.1657 -0.0070  0.0428   0.0875   0.1005    0.1544   0.0000   438.3799      -12.3024       9.91113      -2.35031       11.8348      -1.40491      -1.48238      0.550898      0.950283      -1.76285       1.52052      0.585398      0.226659    -0.0428950      0.222752      0.107653     0.0791803     0.0512437       4.49649       6.00715       5.95814       6.47198       5.89620       5.00722       4.52729       3.34097       2.57579       1.97226       1.41023      0.960181      0.632556      0.388334      0.235807      0.123648     0.0682255     0.0333298
  14  19 3431.2112    2.9568  1.9907 11.6487  0.0047  0.0494   0.0624   0.1212    0.1134   0.0000   435.9396      -8.17068      0.551552      -5.44990      -3.27025      0.568020       2.16099      -2.01768       1.72972     -0.433865       1.67168       3.43137     -0.902414     0.0543219      0.215228    -0.0101311     -0.130405     0.0135154       5.04391       7.21955       7.14413       7.25572       6.56602       5.94337       5.07586       4.02573       3.19835       2.32072       1.66829       1.12412      0.742774      0.443759      0.260613      0.137164     0.0770224     0.0351997
  14  20 3572.1126    2.3620  3.1747 10.9988 -0.0039  0.0608   0.0404   0.1580    0.0884   0.0000   436.5635     -0.102364       31.2362    -0.0900028       3.02593       8.11297       3.35100      -6.12882      0.468523      -3.79124      -1.40907       1.19850       1.09058     -0.510731     -0.496980      0.447609     0.0282773     -0.148935       6.97491       8.64934       9.04160       8.93771       8.47651       7.65015       6.30395       5.39024       4.02254       2.99866       2.11283       1.52077      0.955670      0.596995      0.349082      0.194052     0.0996074     0.0522140
  14  21 3712.9601    1.9869  4.5906 10.3833  0.0003  0.0773   0.0290   0.1990    0.0846   0.0000   438.3288      -30.9430       28.7644      -1.64530      -9.36671      -17.9041       13.0906      -7.54507       1.21350       7.97970      -1.75584      0.486185     -0.580242      -1.11554     0.0803686    -0.0317587    -0.0221535    -0.0624601       8.18994       11.0232       11.7904       11.3570       10.9700       9.28009       8.36925       6.42090       5.26795       3.77796       2.68598       1.85025       1.18796      0.751314      0.429346      0.254517      0.119339     0.0634598
  14  22 3854.0928    1.6150  5.8304 10.2655 -0.0010  0.0954   0.0234   0.2532    0.0709   0.0000   430.5362      -10.7229       33.5973      -10.9926      -2.96735      -14.4528       6.61623       9.61682       5.66254       1.18906     -0.280601       1.78025      -2.93352      -1.83995    -0.0468183      0.853799     -0.172108     -0.190569       10.1576       13.3202       13.8248       14.1490       12.9021       11.6279       10.0893       8.05449       6.37979       4.76696       3.41906       2.30250       1.50179      0.938802      0.558509      0.306409      0.157594     0.0765865
  14  23 3994.8222    1.3442  7.8774  9.9883 -0.0038  0.1183   0.0196   0.3399    0.0722   0.0000   436.4601       29.7459       26.2742      -19.7148      -11.7509       28.8226       6.79812      -11.6890       13.4044       6.36082       5.49513       1.86463      -1.75256      0.233047       1.35827      0.466095     -0.441652    -0.0117699       12.7098       16.5532       17.5242       17.5244       16.2636       14.9497       12.1018       10.2011       7.89571       5.94000       4.20329       2.90075       1.87082       1.20897      0.688337      0.399591      0.200878      0.100173
  14  24 4136.3028    1.1501  9.5530  9.7505 -0.0009  0.1413   0.0169   0.4067    0.0688   0.0000   479.7761      -12.5886      -15.4650       15.6195       39.3162       14.4839      -3.91622       3.16028       8.94872       1.62888      -3.11485      -2.38910      -3.81270      0.654887      0.255579     -0.616477      0.126493      0.265327       15.0251       19.6546       20.6975       20.2521       20.0794       17.2150       14.9585       11.8041       9.47797       6.94149       5.03614       3.49917       2.27515       1.43841      0.854735      0.472361      0.242888      0.120128
  14  25 4278.0755    0.9378 12.2499  9.6022 -0.0019  0.1935   0.0154   0.5513    0.0643   0.0000   401.3172       51.2326       10.0222      -12.7309       40.7973       25.2017      -36.6466       2.82461       3.43506      -4.58735      -2.05978      -1.70217       1.31515      0.775405     -0.573829      0.130431     -0.624368      0.220578       20.4828       26.4672       28.6095       28.5284       27.0914       23.7578       19.7466       16.7512       12.6078       9.64178       6.91199       4.81503       3.11978       2.00659       1.18284      0.674567      0.339629      0.173370
  14  26 4419.0617    0.7664 13.9744  9.5290 -0.0028  0.2418   0.0135   0.6857    0.0562   0.0000   456.9659      0.411648       32.2387      -44.0784       46.6830      -5.75916       23.5964       14.1945      -22.4778       7.72547       14.3494      -3.64781       3.30597       7.19403      -2.10186      -1.57143     -0.135028      0.201044       25.8975       33.1559       35.8976       35.2845       33.9744       29.8175       25.4086       20.5130       16.0244       12.0049       8.77243       6.11418       4.00398       2.56858       1.51267      0.868105      0.427609      0.219299
  15   8 1902.3312    0.4637  0.3721  9.0508 -0.0033  0.0310   0.0213   0.0551    0.0703   0.0000   439.1965      -3.95261       16.1871     -0.415062      -3.81582     -0.817304     -0.648258     -0.987763      0.988071     -0.877030       1.67637    -0.0675065    -0.0720121    -0.0327918     0.0281928      0.104982    -0.0121766     0.0242943       3.66852       4.07237       3.67202       4.93879       4.11654       3.78402       2.84146       2.04703       1.76975       1.72080       1.25665      0.703104      0.364318      0.285526      0.212739      0.178745     0.0921860     0.0587643
  15   9 2049.5875    0.6490  0.4963  9.1946 -0.0049  0.0284   0.0251   0.0525    0.0965   0.0000   437.1808       1.22880       15.0961      0.629569      0.400035       1.28287      0.190475      -1.15602      0.247009      -2.34466     0.0878535     -0.160764      0.815290    0.00307182     -0.235687    -0.0978355     0.0635754    -0.0179461       3.88434       5.40337       5.87159       6.05479       5.44036       4.55067       3.57228       2.52425       1.85098       1.33148      0.935658      0.614170      0.392567      0.264601      0.157875     0.0961198     0.0581668     0.0262081
  15  10 2195.8076    0.9251  0.7050  9.4139 -0.0036  0.0276   0.0282   0.0650    0.1123   0.0000   436.7114       1.66196       11.6512     -0.508513       2.26183      -4.00346      0.191006     -0.327080      0.523179     -0.907626     0.0976030       1.01142    -0.0502367      0.176020    -0.0770028     0.0934800    -0.0434154    -0.0230368       2.93688       3.49342       4.07839       3.75210       3.66842       3.36958       2.60540       2.36593       1.74501       1.26346      0.988920      0.642962      0.471815      0.288015      0.170501      0.102788     0.0563401     0.0321839
  15  11 2339.4072    1.1552  0.9487  9.6498  0.0030  0.0334   0.0314   0.0762    0.1462   0.0000   438.1898      -5.08389       2.35187      -4.18596      -1.72663      -4.80681       1.63385     -0.500801     -0.211942      0.170105      0.493395      0.380097    -0.0576539     -0.530552      0.381129      0.109992    -0.0116268     0.0286447       3.38012       4.54657       4.19714       4.50558       4.28519       3.96521       3.39642       2.75984       1.94896       1.64966       1.15266      0.855193      0.576374      0.384636      0.224145      0.127352     0.0708839     0.0374723
  15  12 2481.0013    1.7058  0.9789  9.9327 -0.0028  0.0319   0.0433   0.0764    0.1897   0.0000   438.1067       2.99580       12.9355       1.70000      -10.5231       3.41985       2.71241       1.73730     -0.622937       1.30028      -1.55768     -0.901500      0.182313    -0.0502946     0.0411848    -0.0867976    0.00103499    0.00743455       3.14558       4.48377       4.31126       4.59747       4.07341       3.67725       3.27225       2.56006       2.12350       1.48986       1.18804      0.739440      0.528095      0.309695      0.197014      0.115212     0.0635076     0.0314861
  15  13 2622.2862    2.1097  0.9521 10.7779 -0.0008  0.0305   0.0569   0.0739    0.1524   0.0000   439.3025      -4.10812       11.7262     -0.231605      -2.82773     0.0620771     -0.304405      -3.28394      -3.78364       1.61598       1.16240    0.00907685     -0.680873     -0.365842     0.0696526     0.0812934    -0.0955562    0.00221949       3.06115       4.20636       4.16614       4.45086       4.06067       3.59258       3.31478       2.52469       2.08355       1.46112       1.21539      0.737994      0.554230      0.333556      0.208497      0.123721     0.0636345     0.0337783
  15  14 2764.0701    2.7019  0.8470 11.2203 -0.0066  0.0354   0.0773   0.0676    0.1943   0.0000   435.4223      -3.16684       15.7672      -8.39947      -2.20475     -0.398660      -1.45637       4.92125      -3.48295       1.75794       2.20624      0.771743     -0.986712     -0.166807    -0.0495209     0.0620244    -0.0787074     0.0454531       4.61124       5.29691       5.06941       4.58190       4.21755       4.15429       3.65838       3.43752       3.02346       2.38048       1.56098       1.01944      0.576775      0.338733      0.235476      0.145192     0.0881755     0.0426028
  15  15 2905.7495    3.2324  0.8011 11.7216 -0.0037  0.0283   0.0916   0.0666    0.2387   0.0000   436.9241      -2.20573       14.0751       3.50975       3.42087       5.38491      -1.51274     -0.452648       3.91190      -1.81397     -0.577184       1.21981     0.0808160     -0.150659     0.0193737     0.0302033    -0.0489294     0.0149230       2.86425       3.95384       4.26246       4.24153       4.12552       3.29761       3.03698       2.19543       1.83326       1.22401       1.01514      0.666203      0.431783      0.299899      0.175209      0.106787     0.0554252     0.0298325
  15  16 3047.0386    3.7218  0.9223 12.0264 -0.0040  0.0340   0.1128   0.0746    0.3363   0.0000   440.7390      -3.19172       8.38232      -3.42371       7.36404       5.39347     -0.942397      0.984436      -4.00250       2.41570      0.992268     -0.809895      0.318519      0.358326    -0.0682363     0.0657527     0.0215712    -0.0784518       3.89156       4.88806       4.98643       4.44658       4.02072       3.82373       3.58367       3.20372       2.81274       2.11091       1.44055      0.945178      0.625082      0.332614      0.238887      0.124119     0.0696103     0.0373346
  15  17 3187.9858    3.8285  1.2256 11.6491 -0.0035  0.0358   0.1040   0.0942    0.4651   0.0000   440.5062      -6.93348       4.11866       5.28009       3.03949      0.904768       4.20538      -2.63984     0.0228397       3.84323     -0.872184     0.0869574      0.329782     -0.226214     -0.167408     -0.164906     0.0250836     0.0583574       3.54523       4.79250       4.81240       4.85185       4.38338       4.13834       3.48922       3.07064       2.40328       1.85681       1.28147      0.923854      0.619780      0.382808      0.236483      0.143493     0.0743885     0.0402368
  15  18 3328.7697    3.3178  1.4027 11.9835 -0.0088  0.0396   0.0818   0.0994    0.2034   0.0000   430.3203      0.868299       15.6663       10.8789      -7.59599       5.98404       5.90963       3.25035      -1.09693       3.37976     -0.566960      -1.60271      -2.02407      0.833284    -0.0361515     -0.347962    0.00913893    -0.0379291       3.86088       5.24679       5.44991       5.63559       5.02732       4.45821       4.22126       3.18960       2.70761       1.97355       1.54432      0.970755      0.705612      0.440131      0.271987      0.160658     0.0835239     0.0455085
  15  19 3469.9355    2.7161  2.0809 11.4725 -0.0020  0.0465   0.0546   0.1223    0.1279   0.0000   437.9140       1.07391       15.9898       11.9491      -1.93947      -4.00561      -2.35145      -5.55503       2.70470       1.24996     -0.173595     -0.985515      -1.37349      0.428783     -0.237430     -0.294082     0.0455041     -0.148023       4.89415       6.21442       6.80969       6.77690       6.39653       5.67741       4.77132       3.78497       3.13620       2.29631       1.67258       1.19468      0.773172      0.517058      0.319285      0.185327      0.106944     0.0568355
  15  20 3611.0355    2.1980  3.1382 11.0554  0.0001  0.0615   0.0382   0.1513    0.0889   0.0000   431.0267      -6.29057       2.09247       2.79522       7.22432     -0.574871     -0.214238       1.24290     -0.539933      -8.17799     0.0240751      0.430072      -1.91359     -0.359710      0.598878    -0.0109224     -0.160856     0.0974636       6.61128       8.29441       8.84944       8.94301       8.44435       7.56507       6.51636       5.19124       4.22401       3.17102       2.32620       1.62699       1.09559      0.724665      0.434275      0.259088      0.143036     0.0768305
  15  21 3752.4022    1.9247  4.8468 10.3460 -0.0046  0.0754   0.0273   0.2022    0.0862   0.0000   443.2340      -5.88771       1.10637      -28.8367      0.771403       19.5096       6.43658       8.94069      -2.91754      -6.24317      0.532478     -0.137280     -0.334108   -0.00928952     0.0825168     -0.726810     -0.232164    -0.0216015       7.75327       10.1592       10.8317       10.9959       10.2758       9.36388       7.95463       6.48802       5.04834       3.96306       2.77787       2.02741       1.36107      0.865334      0.548733      0.318610      0.172206     0.0906130
  15  22 3893.9280    1.5892  6.7494  9.9668 -0.0008  0.0953   0.0206   0.2637    0.0767   0.0000   442.3202      -6.90434      -20.2378       7.49096      -3.29584       11.4415       10.3977       6.06157      -3.61724       5.07571       8.70538      0.647244      -1.96030    -0.0658310       1.18041     -0.297542     0.0420440    -0.0235202       9.76685       12.4868       13.6738       13.4128       12.6965       11.7988       9.80241       8.30664       6.42582       4.91361       3.63345       2.57970       1.76528       1.16093      0.705862      0.404514      0.225996      0.120126
  15  23 4035.3748    1.2728  8.8216  9.8367 -0.0033  0.1249   0.0177   0.3562    0.0703   0.0000   440.9286       19.8547       10.5119       3.07450     -0.565799      -10.5348       1.63682      -23.6595      -5.83050       6.79036      -5.86210      0.978887      -2.32515      -1.64684      0.423617     -0.205675     0.0916289      0.335519       12.5502       16.3794       17.3024       17.7441       16.2930       15.0622       12.7911       10.7771       8.68776       6.67808       4.75508       3.45009       2.30745       1.48464      0.921919      0.564597      0.291254      0.157988
  15  24 4177.0478    1.0080 10.0066  9.8097 -0.0027  0.1510   0.0160   0.4567    0.0609   0.0000   481.0028      -22.0965       4.81231       54.5097       19.8492      -6.26478       23.8600       15.8649       6.17598      -11.7222       3.43713       2.25689      -3.63290      -1.07176      0.748124      0.266310      0.171814      0.227102       15.2335       19.5362       20.6014       20.7650       19.7363       18.0674       15.6875       12.9228       10.3800       7.92400       5.89935       4.14940       2.82198       1.84759       1.15113      0.667754      0.366408      0.194279
  15  26 4460.8000    0.7346 15.9671  9.4508 -0.0054  0.2618   0.0109   0.7225    0.0476   0.0000   440.3231      -2.45955       9.98835       46.8235      -8.43115      -32.6396       19.4241       10.7779       41.1838      -1.57259      -6.98789      -1.53201      -6.93078      0.954082       2.02918     -0.980703     -0.334913     -0.163012       25.8925       33.5882       36.0373       36.3988       34.6446       30.9632       27.2752       22.5429       17.9283       13.7760       10.1429       7.34413       4.94648       3.23558       2.01964       1.22335      0.629364      0.340144
  16   9 2081.5503    0.6699  0.6074  9.0512  0.0009  0.0255   0.0217   0.0579    0.1074   0.0000   436.0487      -1.36264       14.6745       8.44369      -1.75624       3.29668      -3.81848      0.447297       4.04264     -0.144063     -0.955084      0.577058      0.652860     0.0523705     0.0364320     0.0858882     -0.173004     -0.110190       2.44743       2.82223       3.28111       3.40581       3.17464       2.93928       2.43969       1.98731       1.81141       1.30519      0.866712      0.728838      0.486616      0.296391      0.202456      0.128215     0.0688589     0.0435157
  16  11 2372.5460    1.2823  0.8665 10.0565  0.0008  0.0291   0.0347   0.0709    0.1194   0.0000   444.4201    0.00892241       10.7807       7.59845      -2.05131      -5.26554      -4.94871       1.57792      0.139693     -0.334087     -0.771671       1.73941     -0.323403     -0.147719      0.253805   -0.00540620     0.0111452     0.0231809       3.00641       3.42066       3.65096       3.90966       3.76637       3.20987       3.03534       2.52758       1.87055       1.37899       1.05028      0.858492      0.586119      0.387507      0.254653      0.149954     0.0890499     0.0446553
  16  13 2656.9102    2.2761  0.9742 10.5769 -0.0015  0.0336   0.0571   0.0751    0.1743   0.0000   433.3579      -3.38420       7.74625       6.84268       1.48444      -5.96601       2.05347      -1.28393     -0.278970      -1.28347       1.38186      0.786448     -0.989590     -0.174430     -0.102726    -0.0101174     0.0686634     0.0310412       3.55432       4.78757       4.24747       4.08398       4.15573       4.31905       3.93614       2.97770       2.25690       1.61427       1.29064      0.973522      0.801615      0.513907      0.310171      0.179389     0.0894091     0.0557172
  16  14 2799.4449    2.8682  0.8607 11.2346 -0.0002  0.0263   0.0767   0.0676    0.1614   0.0000   439.9233       1.18617       13.4698       1.50382     -0.717696      -1.82020       2.37114       1.01992     -0.746164      -1.56278       1.55540      0.475815     0.0795951      0.513923     0.0655140     -0.136898     0.0439827     0.0286059       2.71177       3.36864       3.58153       3.75961       3.49380       3.09287       2.71181       2.26596       1.79398       1.26916       1.04180      0.745967      0.488085      0.319999      0.216134      0.134661     0.0759429     0.0410246
  16  15 2941.7010    3.5716  0.8153 11.6761 -0.0011  0.0298   0.0999   0.0643    0.2012   0.0000   436.5044      0.661889       11.5757       4.66563      -1.76998      -1.87025     -0.149830       3.17649      -2.55453     -0.619621      0.869973     -0.781504      0.185846      0.103223     0.0348119     0.0198481    -0.0690936    -0.0658224       3.34920       4.95014       5.22412       5.45527       5.04938       4.22686       3.57704       2.50827       2.11125       1.35551       1.04122      0.728979      0.470956      0.308635      0.202905      0.120903     0.0702198     0.0386045
  16  16 3083.4762    3.5914  0.9023 12.0401 -0.0080  0.0349   0.0992   0.0726    0.2692   0.0000   444.6389      -5.70730       24.3561       6.74003      -5.13944      -4.85226       1.86814       2.09457      -1.83036      0.546520     -0.851761     -0.151131     -0.670660      0.805370     -0.373810     0.0369303     -0.105006   -0.00974724       4.01078       5.35949       4.91423       4.38520       3.41824       3.54087       3.56901       3.48158       3.03724       2.40561       1.71257       1.15131      0.722854      0.437464      0.251989      0.140348     0.0813627     0.0430939
  16  17 3224.8491    4.0555  1.2623 -5.9152 -0.0011  0.0342   0.1026   0.0854  858.4211   0.0000   440.0319       1.45171       12.7745       2.88660      -1.70828       9.43392     0.0802347      0.449577      0.409744     -0.300781     -0.399296     -0.454166     0.0487224    -0.0453219     -0.217775    -0.0401022     0.0385094   -0.00477313       3.60307       4.83664       5.07012       5.19828       4.71745       4.08704       3.66572       2.94577       2.48181       1.86830       1.38675      0.947124      0.636297      0.428210      0.254418      0.165509     0.0893366     0.0541254
  16  18 3366.2314    3.2115  1.7518 11.7738 -0.0079  0.0449   0.0735   0.1095    0.2208   0.0000   439.0012       5.31973       11.6989       8.75365      -6.21522       1.79470       3.92932       5.80795      -4.47884      -2.04344       3.59773     -0.461745     -0.444591     -0.133232      0.319882     -0.187320     -0.119824     0.0748196       4.21138       5.41334       6.00633       5.79473       5.78893       4.98069       4.44848       3.80113       2.90758       2.36433       1.82550       1.20282      0.828219      0.581594      0.361420      0.226814      0.129955     0.0753009
  16  19 3507.8208    2.5540  2.5231 11.4448  0.0003  0.0534   0.0485   0.1419    0.1227   0.0000   442.5600      -2.21508      -4.57367      -1.92891       4.44282      -2.25019      -10.7841     -0.179665       8.20510     -0.429706     -0.712445      -1.78922     -0.410108      0.567560      0.301387     0.0509971     -0.264198  -0.000557820       5.12410       6.85806       7.36887       7.32867       7.08613       6.34379       5.40385       4.64257       3.62034       2.84732       2.07800       1.54247       1.02598      0.697387      0.432399      0.272941      0.158236     0.0830697
  16  20 3649.5913    2.1604  3.9027 10.7948 -0.0036  0.0658   0.0327   0.1750    0.0883   0.0000   440.5533     -0.507682       16.2289       9.23098      -11.1208     -0.397828      -6.74444       9.63571       3.22891      -1.42290      -3.20267       2.14231      -1.80967      0.171558      0.705053     0.0549607     0.0326001     -0.460996       6.28726       8.31024       8.93878       8.83719       8.55168       7.81763       6.76037       5.63117       4.60111       3.43646       2.64944       1.95150       1.32002      0.893813      0.572275      0.349349      0.194805      0.110867
  16  21 3791.5046    1.7712  5.3508 10.2334 -0.0005  0.0815   0.0240   0.2126    0.0828   0.0000   438.1780      -16.1484       8.22074       22.2737       1.74651      -14.2903       10.3498      -8.38358       4.11190       7.04127      -2.20082      -3.04448       2.99666      -1.30923      0.550366      0.348025    -0.0840881     0.0247358       7.39081       10.2019       10.6701       10.7012       10.3240       9.56429       8.13726       7.04009       5.42884       4.35479       3.26407       2.34121       1.67627       1.09647      0.706831      0.430880      0.238077      0.134722
  16  22 3933.3355    1.4753  7.5152  9.8833 -0.0023  0.1001   0.0185   0.2835    0.0740   0.0000   428.3571     -0.766020       11.1314      -18.3823      -18.9414       2.50974      -12.7633       3.16950       7.22114      -4.24435       2.52248      0.244532       2.97197      -1.27776      0.786973     -0.315281    -0.0364990     -0.268701       9.37150       12.4082       13.2575       13.5965       12.7418       11.7609       10.0795       8.74100       6.81768       5.43203       4.05880       2.91162       2.04139       1.39387      0.874359      0.537517      0.301397      0.171272
  16  23 4075.4206    1.2225  8.6774  9.8089 -0.0010  0.1161   0.0166   0.3523    0.0669   0.0000   460.1487      -25.6703      -11.1217      -33.1045       6.20006       29.2463      0.917519      -29.9356       1.55925       7.88834       7.70939     -0.594112      -3.55566      -1.31484      0.391848      0.167906      0.334322    0.00555021       11.0249       14.2027       15.2567       15.5478       15.0490       13.6532       11.8158       9.90655       8.07285       6.28722       4.68312       3.44538       2.39504       1.61371       1.03840      0.641597      0.362426      0.206402
  16  24 4217.2783    0.9661 11.1202  9.8077 -0.0029  0.1650   0.0155   0.4769    0.0582   0.0000   419.3830      -4.20508       26.6824       19.1805       12.3750       13.1808      -7.19289       7.03597       23.8635       4.59125      -1.81495       8.51545       3.74416      -2.27161      -1.93045     -0.372148      0.575482     -0.255118       15.5216       19.9694       21.6608       21.7255       21.1194       19.5062       16.7458       13.7785       11.7386       9.00991       6.79266       4.94172       3.41212       2.32864       1.47664      0.942406      0.526926      0.302138
  16  25 4359.5722    0.7669 12.7026  9.7217 -0.0117  0.2091   0.0141   0.6173    0.0536   0.0000   408.7033       17.7679      -7.98508       50.1790       39.8118      -45.9128      -4.99839       35.8521      -17.7301      -3.81976       12.2632      0.391415      -1.39309       3.14882      0.974112      -2.78610     -0.608600      0.982473       19.8751       25.6905       27.9817       27.6379       27.2554       24.0453       21.6035       17.8146       14.9757       11.6176       8.58838       6.38294       4.31505       2.99476       1.93586       1.17903      0.663370      0.389801
  16  26 4502.2710    0.6484 14.9627  9.4729 -0.0123  0.2691   0.0105   0.7139    0.0455   0.0000   388.7670       25.3657       28.5968      -4.18261     -0.496825      -27.8718       22.9618       11.8746      -6.41814     -0.591125      -8.75033       7.48984       17.6168      -1.92153      -2.98337      -1.29721       1.31646     -0.563316       24.7273       32.2348       35.4442       35.3394       34.0108       30.9742       27.1946       23.2031       18.5446       14.9100       10.9503       8.07255       5.76549       3.83704       2.44115       1.56458      0.850401      0.473824
  17   9 2112.9491    0.7389  0.6205  9.2991 -0.0031  0.0281   0.0225   0.0570    0.0914   0.0000   437.8920      -1.67325       11.2334       2.18495      0.519504     -0.827611      -1.41336      0.621885     -0.767884      0.823173      0.971704      0.546478      0.483175      0.203296     0.0382579    -0.0302809     0.0560846     0.0258308       3.03801       3.59363       3.32714       2.95179       3.20241       3.41325       3.11750       2.66626       1.96131       1.48837       1.10940      0.925703      0.732407      0.549146      0.360516      0.215805      0.109430     0.0589755
  17  10 2260.2928    0.9978  0.8694  9.4162  0.0004  0.0299   0.0266   0.0689    0.1700   0.0000   438.6237      -2.06142       5.06818       2.71409      -7.77647      -5.59987      -2.47645       1.45090       1.28452      -1.56747      0.875949     0.0831425      -1.16622     -0.413577      0.138944     0.0424735    -0.0311366     0.0532119       2.94688       3.73788       3.89158       3.51160       3.81351       3.47758       3.28765       2.59000       1.95122       1.61665       1.15761      0.948767      0.707863      0.454659      0.308328      0.192699      0.116770     0.0673172
  17  11 2404.9441    1.4276  1.0433  9.6670 -0.0003  0.0309   0.0345   0.0729    0.1874   0.0000   440.8013      -2.50722       10.9897      -1.22302      -6.58892      -4.29552      -1.81360      -4.52472       1.74798      -1.30790     -0.714095      0.366983     -0.431879     0.0989394     -0.368658      0.248377     -0.137408    0.00515924       2.79606       3.30818       3.93856       4.05949       3.64699       3.25119       3.14269       2.52578       2.03209       1.55456       1.24097      0.884873      0.660032      0.419796      0.306800      0.192685      0.103762     0.0627974
  17  12 2548.0225    1.8627  0.9590 10.6354 -0.0017  0.0298   0.0459   0.0701    0.1397   0.0000   436.5600      -4.12780       1.36763       3.67442      0.309847       1.55519      -5.76127       1.74300       2.29980      0.768176      0.272212     0.0162791     0.0585181     -0.162795     0.0193655     -0.147621    -0.0499714     0.0209667       2.62985       3.38887       3.78083       3.68508       3.71976       3.40263       2.95121       2.49907       1.94145       1.60711       1.17682      0.865348      0.648328      0.452389      0.265860      0.183933      0.119091     0.0634608
  17  13 2691.0210    2.3820  0.9097 10.8117 -0.0050  0.0282   0.0592   0.0675    0.1538   0.0000   439.1511     -0.757928       11.4457      -3.55607      -9.23214      -6.03474       4.88279      -2.11063      -2.66348      -1.38872      0.526637     -0.278901     -0.818403      0.346204      0.158855    -0.0294955     0.0494818     0.0231431       2.51740       3.25007       3.44362       3.52338       3.28270       3.02075       2.59256       2.39732       1.87789       1.51454       1.17527      0.814554      0.589631      0.374189      0.262164      0.155183     0.0961808     0.0540668
  17  14 2834.2602    3.0910  0.8591 10.8280 -0.0009  0.0247   0.0803   0.0656    0.2337   0.0000   439.0047      -3.15353       10.2534      -3.13862      0.839034      -8.45647      -8.05377      -2.67691       3.08043      0.551424     -0.236932     -0.108089    -0.0443508     0.0239246      0.174744     0.0486816      0.150174     0.0633438       2.34644       3.06527       3.23276       3.31644       3.26407       2.75458       2.68311       2.05983       1.70639       1.29456      0.989326      0.724135      0.509710      0.358123      0.228038      0.154287     0.0846519     0.0527609
  17  15 2977.1862    3.5071  0.9449 11.3458 -0.0052  0.0279   0.0878   0.0671    0.2264   0.0000   439.9073      -1.13170       12.2254       4.44127      -9.33116      -1.60522       1.80007       2.47401       2.81246      -1.35701     -0.715048       1.65845     -0.844928     -0.254678     0.0536366    -0.0578427     0.0520271     -0.137265       2.41421       3.32485       3.21415       3.54187       3.27678       3.10393       2.61778       2.45549       1.79028       1.59261       1.08698      0.875915      0.568164      0.410681      0.258876      0.163212     0.0994472     0.0577915
  17  16 3119.2435    3.7558  1.1337 11.5486 -0.0012  0.0309   0.0881   0.0789    0.3278   0.0000   438.7969       4.08970       14.6890      -2.05060      0.379914       6.99908     -0.311166      -1.60877      0.645107    -0.0445193       1.62279     -0.273641     -0.547060     0.0682135      0.228585      0.298500    -0.0222619    -0.0459698       3.28616       4.26229       4.82096       4.99254       4.62921       4.13421       3.45782       2.67777       2.14172       1.72829       1.27231      0.843833      0.630415      0.415100      0.271673      0.180081      0.113125     0.0642476
  17  17 3261.3166    3.5986  1.3162 11.5871 -0.0039  0.0361   0.0870   0.0868    0.3569   0.0000   441.8316       2.24457       10.5835       5.56132       3.56347       2.97717       1.13068      -1.70939       3.77838      0.203473     -0.875298      0.222583     -0.218062      0.282914      0.291883    -0.0415302    -0.0557736    -0.0696424       3.14170       4.39893       4.59764       4.64109       4.42174       4.03123       3.56406       2.92919       2.38534       1.82206       1.40488       1.03002      0.749803      0.494858      0.339932      0.211371      0.121318     0.0734063
  17  18 3403.3463    3.2183  1.9982 10.5440 -0.0044  0.0408   0.0642   0.1172    0.5508   0.0000   445.3165       1.21019       7.81290       1.32650       1.86675       5.67743      -3.96666      0.469355      0.121665      0.253630    -0.0315520     -0.111210      0.201627    -0.0381039     -0.432434      0.128295     -0.466132      0.126894       3.78853       4.74254       5.02712       5.12252       5.19912       4.61347       3.97935       3.47165       2.80893       2.20232       1.69446       1.20661      0.899077      0.616886      0.399058      0.255385      0.153817     0.0912154
  17  19 3545.3687    2.5073  3.0848 10.9085 -0.0050  0.0543   0.0401   0.1476    0.1384   0.0000   433.7428      0.788803       12.9459       9.27689      -2.05991      -1.96640       1.97326       5.24613      -1.60987      -6.41375      0.455215       3.43563   -0.00853834     -0.653830       1.07134      0.213381     -0.337954     -0.112793       4.92685       6.56775       6.92946       7.10635       6.78381       6.10939       5.58182       4.70045       3.84644       3.09089       2.30452       1.74774       1.21630      0.845622      0.530604      0.354139      0.207703      0.120419
  17  20 3687.6016    2.0703  4.7112 10.3460 -0.0025  0.0676   0.0275   0.1926    0.0972   0.0000   436.4110      -5.37394       10.8550      -1.12251       5.35535       9.18942      -10.7181      -1.25034      -8.05305       1.81179       2.81425     -0.649565       1.17578       1.24898      0.278792      0.102351    -0.0794381     -0.207822       6.17557       8.07653       8.55791       8.59846       8.29778       7.69800       6.89019       6.00491       4.77544       3.84244       2.87588       2.18816       1.52115       1.08169      0.685320      0.434701      0.260412      0.148807
  17  21 3829.7286    1.6978  6.0933 10.0115 -0.0027  0.0825   0.0214   0.2283    0.0837   0.0000   439.2019      -15.7386       30.2786       6.83640       3.81613      -5.01967      -8.73233       14.5796      -5.67119       1.65410       2.66853      -1.26961      -1.00628     -0.510245     -0.376741     -0.227234      0.535529     0.0196640       7.54291       9.59899       10.5914       10.2349       10.0136       9.51885       8.29677       7.26532       5.76478       4.68431       3.54076       2.61947       1.90760       1.29276      0.852751      0.539805      0.320342      0.186886
  17  23 4114.9450    1.1280  9.8129  9.7258 -0.0017  0.1293   0.0155   0.3812    0.0630   0.0000   425.2176      -20.2782       63.2362       17.9380      -10.5962       8.20542       13.2805       6.06749      -18.8183       15.1361       11.1872      -8.70858      -5.30171       1.27250      -2.33353     -0.691725     -0.506580    -0.0608828       11.5100       15.1160       16.1096       16.6449       15.7206       14.8816       12.7434       11.3450       9.04435       7.28716       5.48693       4.18393       2.93987       2.04875       1.34653      0.870776      0.500343      0.295698
  17  24 4257.4778    0.9493 13.4244  9.6099 -0.0012  0.1831   0.0138   0.5329    0.0582   0.0000   451.5119      -15.4216       30.2621       18.4590      -33.0688      -3.23317       25.9828      -2.07383      -2.32442      -8.93588       21.5189       3.08030      0.388590      -3.78929       1.23196      0.357334      0.119125      0.175549       16.3427       20.8261       22.8469       23.0774       22.4167       20.9677       18.5635       15.6949       12.6884       10.3331       7.90577       5.89519       4.15939       2.95806       1.93623       1.25431      0.738229      0.442544
  17  25 4399.5475    0.7790 15.2906  9.5733 -0.0076  0.2386   0.0114   0.6495    0.0473   0.0000   422.4950       39.6883       13.7574      -43.2946       10.9825       22.1261       34.2340       3.04070      -6.40732      -16.3009       39.4717       11.0227      -9.92063      0.637210      -2.22440      0.492264     -0.111590      0.241401       21.0624       27.4197       29.7007       30.4605       29.6193       26.5298       24.4813       20.2504       16.7945       13.4363       10.3373       7.63202       5.53611       3.80525       2.51153       1.63706      0.947507      0.558004
  17  26 4542.4937    0.6087 15.9000  9.4677  0.0037  0.2811   0.0102   0.7630    0.0415   0.0000   446.8093      -48.0032      -14.4852       78.2463       49.2057      -29.7461      -13.9141       26.2253      -5.15892      -7.07677       7.84508       6.97384      -11.1932       8.14039     -0.148856   0.000835733      0.854825     -0.143551       24.9153       32.0445       35.5885       35.3192       34.7622       32.3214       27.7832       24.1727       19.9726       15.8865       12.1958       9.13715       6.47773       4.46786       3.05562       1.92172       1.13973      0.678982
  18   7 1839.9489    0.3808  0.4129  8.8991  0.0012  0.0267   0.0158   0.0549    0.0584   0.0000   439.9470      0.770156       10.8072      0.554427     -0.781735       2.31664      0.415307     -0.694826      -1.52493       1.30402      0.410389     -0.102869     -0.389032     -0.182445      0.199378     -0.250967    -0.0988342     0.0503274       2.90556       4.00987       4.47165       4.98369       4.31000       3.80510       3.08919       2.66263       2.06316       1.52731       1.04250      0.851150      0.547838      0.374669      0.227467      0.166141      0.100678     0.0592126
  18   8 1992.8003    0.5786  0.5728  8.9504 -0.0034  0.0243   0.0191   0.0542    0.0817   0.0000   437.3860       1.82169       13.6639      -1.38642      0.767140      -4.08089     -0.336564     -0.934438      0.912501       1.70767      0.617793      -1.21610     -0.118505     0.0325049     -0.168798      0.156782     0.0763772    -0.0636586       1.92519       2.57314       2.68150       3.01460       2.62244       2.56866       2.29269       1.94162       1.52095       1.26963      0.939430      0.711067      0.526569      0.377049      0.256868      0.153763      0.106326     0.0629901
  18   9 2143.6810    0.8342  0.6720  9.2088 -0.0010  0.0248   0.0232   0.0544    0.0991   0.0000   437.0186      0.614463       17.0235     -0.733117      -5.20707     0.0560887       3.21786      -1.84307     -0.136249       1.36031      0.383972      0.479875      0.221027     -0.447204     0.0307313      0.333399   -0.00855430    -0.0340388       1.96134       2.66959       2.86717       3.10093       2.79376       2.73821       2.38853       1.98317       1.61516       1.34659      0.994200      0.707311      0.567295      0.385347      0.275669      0.173161      0.100263     0.0609033
  18  10 2291.6215    1.0669  0.9557  9.5223 -0.0074  0.0293   0.0263   0.0743    0.1601   0.0000   440.3525      -4.69672       16.4116       1.51524       1.48536     0.0715477       2.49565       1.93831    -0.0249910      -2.83270       1.53166      -1.83203      0.505929      0.287057      0.448722     0.0258887     0.0346612    -0.0521556       2.76330       3.50332       4.06501       4.23407       3.98606       3.54312       3.19117       2.53878       1.94993       1.62720       1.26237      0.921441      0.617864      0.439516      0.302194      0.208546      0.120411     0.0785108
  18  11 2436.8235    1.4637  1.0263 10.0898 -0.0032  0.0300   0.0364   0.0773    0.1902   0.0000   433.9751      -1.77148       12.3728      -1.27616      -2.89810      -2.07547       2.46370     -0.355013      0.754721      0.642050      0.907103      0.767627     -0.665561      -1.14449     0.0387626      0.193075     -0.108600   -0.00167674       2.83097       3.40663       3.61150       3.86216       3.73594       3.48728       3.01743       2.61121       2.07185       1.55140       1.21342      0.961365      0.717298      0.485692      0.327194      0.211555      0.138945     0.0850538
  18  12 2580.8144    1.9479  0.9317 10.9344  0.0001  0.0299   0.0495   0.0697    0.1148   0.0000   434.5476     -0.505821       16.6013       2.06082       2.97942      -7.79921       1.73775      0.223987       1.36379    -0.0703345       1.88379       1.40745     -0.836218     -0.822058      0.137979    -0.0475788    -0.0360753     0.0389881       2.57116       3.03092       3.17003       3.72309       3.44996       2.91182       2.71143       2.41773       1.95435       1.53054       1.23364      0.913099      0.658747      0.451728      0.324318      0.197471      0.132972     0.0821962
  18  13 2724.6621    2.5404  0.9354 10.8039 -0.0010  0.0273   0.0598   0.0619    0.1807   0.0000   435.9411      -3.16108       9.27632      -3.19153       3.70301       3.74926       4.88899      -1.19053      -1.83386       1.98911      0.632684      0.432619      0.112522     -0.316887      0.119590     -0.113998      0.234746    0.00308646       2.33115       3.07474       3.09231       3.10867       3.13319       2.77385       2.75108       2.26503       1.90908       1.48001       1.15879      0.891352      0.638922      0.472359      0.303976      0.205508      0.123117     0.0731775
  18  14 2868.6194    3.3839  0.7422 11.3070 -0.0013  0.0247   0.0890   0.0557    0.1636   0.0000   437.3708      -1.82967       11.6707      -1.90215       4.04452      -2.13278      0.432294      0.517987      -1.40375      0.207713      0.331952      -1.91677    -0.0897411     0.0411753      0.118951      0.254474    -0.0448503     0.0104274       2.32356       2.98479       3.37688       3.20613       3.16031       3.18596       2.54760       2.08464       1.79265       1.27697       1.04469      0.790230      0.530204      0.394294      0.246901      0.169666      0.107270     0.0679483
  18  15 3012.0749    3.7584  0.8680 11.9341 -0.0034  0.0247   0.0931   0.0666    0.1427   0.0000   439.4642       4.43315       12.3901       3.93368      0.825101      0.599635      -1.84213       1.16940     -0.474165      0.139541       1.07214     -0.129592     -0.324117      0.776470     0.0880758     -0.219790     0.0696923    -0.0437570       2.10579       2.67706       2.94825       3.06650       2.89051       2.67450       2.44600       2.01548       1.78426       1.36725      0.999340      0.811515      0.579520      0.408446      0.299512      0.167260      0.112063     0.0651346
  18  16 3154.8009    3.8109  1.2150 11.7488 -0.0001  0.0340   0.0840   0.0772    0.2037   0.0000   435.4153      -1.70415       15.9619       3.37992      -4.35039      -5.16188       1.82852      -1.72615      -1.45163       2.11342       2.18677      0.512290     -0.131140      0.129756      0.671087      0.181631     0.0511084     0.0200007       2.80173       4.03628       4.18638       4.37913       4.22392       3.75624       3.53501       2.69027       2.40357       1.81350       1.39148       1.11159      0.737279      0.567486      0.339168      0.240712      0.143003     0.0870243
  18  17 3297.2900    3.3601  1.4862 11.5915 -0.0092  0.0360   0.0706   0.0892    0.2250   0.0000   438.0053      -1.76684       15.1721      -4.05160     -0.682931       1.68088       4.37333       1.19150       2.43715       4.36455       2.10374     -0.402370      0.736028     -0.576177     -0.738358     -0.145508    -0.0778029    -0.0727613       3.00984       4.01652       4.25402       4.27101       4.29241       3.84428       3.51285       2.88871       2.50525       1.99183       1.55120       1.18108      0.798423      0.595774      0.384007      0.266057      0.152797     0.0988416
  18  18 3439.8419    2.9230  2.2425 10.9956  0.0029  0.0429   0.0529   0.1184    0.2310   0.0000   436.9429       1.24808      -8.83816       7.94776       5.04008     -0.915421       3.03471       3.17752      -4.22794       2.58475    -0.0207726     -0.702095      -1.10013     -0.441591      0.544919     -0.177013      0.141548     0.0248711       3.69036       4.72977       5.25355       5.20543       5.11941       4.85988       4.33958       3.59417       3.09106       2.23633       1.87669       1.37922       1.01711      0.723973      0.494388      0.328250      0.196824      0.119046
  18  19 3582.4717    2.3459  3.4619 10.8377  0.0004  0.0562   0.0356   0.1584    0.1202   0.0000   442.4016      -2.52476       6.90656     -0.669469     -0.823380      -2.29067       3.25081       4.66159       2.36378       1.04718     -0.157449      -2.97406      0.229094     0.0856183      0.433906      0.734465      0.207297     0.0143801       4.66758       6.20398       6.44789       6.81217       6.40688       6.29809       5.30582       4.63206       3.93041       3.23967       2.46887       1.91884       1.30682      0.971564      0.622281      0.431676      0.255941      0.157857
  18  20 3725.0732    1.9449  4.8229 10.3386 -0.0039  0.0689   0.0255   0.1892    0.0940   0.0000   441.7939       8.93237       24.0807      -5.85230       1.51877      -4.40837       9.82729       3.53052       9.66650      -1.34613       1.07996       3.87710     -0.279488     -0.297677      0.812217      0.729600     -0.281669     -0.235176       5.94087       7.86791       8.19000       8.95830       8.44924       7.85050       6.91266       5.82719       4.90224       3.87212       3.01302       2.26506       1.63039       1.19241      0.767833      0.539114      0.315016      0.195434
  18  21 3868.0153    1.5958  6.5093 10.0639 -0.0009  0.0841   0.0195   0.2406    0.0718   0.0000   427.3891       11.7046       16.6580      -3.83214      -10.9764      -6.34322       4.29042     -0.383173       7.47421       1.84210      -1.20029       4.02445      0.511909      -1.29529      0.208663    0.00179894     0.0577820      0.133233       7.35830       9.46239       10.2722       10.7337       10.2663       9.67514       8.42012       7.23448       5.92340       4.90387       3.70290       2.79597       2.04537       1.46137      0.986963      0.653032      0.394390      0.243703
  18  22 4010.8606    1.3041  8.4210  9.7923 -0.0011  0.1056   0.0160   0.3010    0.0643   0.0000   461.7575     -0.744561       11.3939       5.89375       11.0101      -9.55545     0.0942873       5.84018       9.04113     -0.946148      -4.56224      -2.93907     -0.737013       2.85793      0.884395      -1.60871       1.09681      0.316094       9.05641       11.6763       12.9000       13.2853       12.9309       11.9619       10.6982       8.99121       7.39969       6.16804       4.74955       3.53755       2.52878       1.84860       1.23661      0.821784      0.496416      0.305797
  18  23 4153.5716    1.0656 10.4292  9.7620 -0.0014  0.1352   0.0145   0.4055    0.0565   0.0000   450.0778      -13.2034       47.8528      -30.9771      -15.5474       24.9360       15.7048      -21.2300       4.33481       15.3388      -9.21018      -1.70854       4.03989       1.88529     -0.804046      0.411406     -0.129558      0.312770       11.4126       15.0103       16.5235       16.4105       16.3193       15.0078       13.6603       11.5939       9.71864       7.77728       5.93542       4.70494       3.33454       2.37591       1.61549       1.06743      0.648709      0.395255
  18  24 4296.7511    0.8793 11.9708  9.6823 -0.0041  0.1668   0.0132   0.4952    0.0517   0.0000   410.1686       8.14451       4.12718       4.63847       23.7087       23.8417      -17.0931      -26.5706       35.3494       2.72855      -8.15329      -2.89050      -3.14655     0.0840727       3.59870      0.489466      -1.44974     -0.190931       13.9405       17.8872       19.8988       20.1842       19.3516       18.4659       16.3653       14.0805       11.8465       9.44743       7.50775       5.67082       4.14033       2.91935       1.99160       1.35691      0.793263      0.497217
  18  25 4439.5431    0.7079 14.7990  9.5801 -0.0034  0.2314   0.0111   0.6512    0.0451   0.0000   420.2376       3.68367       14.0161      -49.7025       47.2673      -2.52996      -40.5203       53.7518       47.7513      -5.38942       1.53553       5.33396       3.18186      -6.02610      -2.91632     -0.111806      0.544371      0.212110       19.5738       25.1718       27.6621       28.5124       28.0458       25.5281       23.1886       19.6679       16.2325       13.4717       10.3455       7.97357       5.70559       4.07539       2.84076       1.84762       1.13480      0.705077
  18  26 4582.4801    0.5624 18.8799  9.4730 -0.0026  0.3501   0.0082   0.8881    0.0340   0.0000   456.3824       44.2883       4.64830       15.6585      -6.49401      -56.1653       32.4580       25.5385       25.8601       10.6313     -0.540780      -4.96581       4.67880      -9.90914      -7.10385       1.44751       2.96112       1.56983       29.1310       37.2565       41.7551       41.5174       41.3207       37.9391       34.8696       29.3370       24.9252       20.4075       15.6365       12.2504       8.73442       6.28372       4.30225       2.85300       1.73124       1.06475
  19   6 1709.3591    0.2800  0.2920  8.8416 -0.0056  0.0198   0.0128   0.0395    0.0437   0.0000   437.8416      -1.65328       16.3700     0.0392633      -1.16036     -0.323254       1.00187     0.0713921     -0.273769     -0.540612     -0.225643     -0.272164     -0.535400   -0.00233739    -0.0613281    -0.0732902      0.101155     0.0768607       1.72790       2.06227       2.28495       2.18653       2.08909       2.01699       1.69746       1.67199       1.38059       1.25437      0.966111      0.651494      0.565987      0.347511      0.269575      0.179142      0.100296     0.0739451
  19   7 1867.2646    0.4186  0.4349  8.9175 -0.0038  0.0224   0.0158   0.0522    0.0579   0.0000   439.3145      -2.81880       15.1654      0.787445      -5.37004      0.220341       1.20180    -0.0605013    -0.0419216     -0.448160       1.59054     -0.520645     -0.425960     -0.391608      0.461702      0.134253     -0.125784     0.0308697       2.02165       2.25372       2.33861       2.79866       2.88421       2.34340       1.88587       1.82344       1.65889       1.38115      0.955361      0.668329      0.571325      0.437670      0.300107      0.157449      0.118614     0.0676200
  19   8 2021.7191    0.6021  0.6265  9.0682 -0.0045  0.0249   0.0174   0.0512    0.0873   0.0000   435.2747      -1.93041       17.9793    -0.0892826      0.666212       2.00175     -0.593549      0.759617      -1.84184      0.555511     -0.209438     -0.459915      0.918658     0.0345628     -0.507626    -0.0312437      0.167249     -0.113703       2.05816       2.68296       2.84180       2.97834       2.82871       2.64746       2.33657       2.07489       1.70751       1.42970       1.08734      0.867800      0.654087      0.394799      0.324373      0.202471      0.133987     0.0866357
  19   9 2173.7590    0.8605  0.6681  9.4007 -0.0063  0.0253   0.0243   0.0548    0.0901   0.0000   438.4558      -3.77733       12.5400      0.682639      -1.84927      -1.24336      0.825575     -0.363155       3.06364     -0.561098     -0.123154       2.42102    -0.0264680     -0.260274      0.123340   0.000689454     0.0486241      0.107409       1.93758       2.66989       2.72190       2.76854       2.80349       2.48261       2.38697       1.89878       1.63325       1.41844       1.09347      0.861210      0.564853      0.430489      0.311122      0.181353      0.131381     0.0846828
  19  10 2322.2887    1.2031  0.8331  9.8131 -0.0037  0.0252   0.0299   0.0606    0.1133   0.0000   442.1834      0.451640       10.9285       1.02848      -3.39292      0.819656      -1.34422      0.137555    -0.0756520     0.0996070      0.765959      0.425398      0.524895     -0.934448      0.120858    -0.0891524      0.232476     0.0482728       2.23370       2.94337       3.14523       3.19900       3.10918       2.66927       2.50556       2.17953       1.88384       1.56274       1.21110      0.907728      0.646028      0.471671      0.313001      0.207590      0.124745     0.0796945
  19  11 2468.0678    1.6437  1.0526  9.9310 -0.0052  0.0290   0.0391   0.0753    0.2538   0.0000   439.0281       4.69050       7.46799       1.11793      -1.03496      0.112843      -1.49195      -1.13612      -3.57780      -3.74213      0.661705     0.0961697      0.351731      0.950319      0.551961     0.0152676     0.0436751      0.195635       2.42596       2.95390       3.32251       3.37991       3.24621       3.00534       2.64096       2.38593       2.07608       1.75124       1.26246       1.02966      0.732534      0.524322      0.342703      0.235116      0.149182     0.0976945
  19  12 2613.0511    2.1180  0.9609 10.6843 -0.0019  0.0293   0.0496   0.0651    0.1937   0.0000   441.0059      0.192675       14.1732     -0.389452     0.0318996      0.466315       1.22189      -1.92858      -2.87088     -0.750327      0.260926     -0.593930     -0.399981      0.369288     -0.102951     -0.321799     0.0724544    -0.0132303       2.66802       3.54613       3.52446       3.41918       3.23221       3.10185       2.97901       2.67545       2.19071       1.82790       1.30494       1.03970      0.791833      0.586220      0.410476      0.272515      0.178514      0.101210
  19  13 2757.8904    2.6846  0.9529 11.1308 -0.0009  0.0259   0.0620   0.0643    0.1434   0.0000   434.3920      -1.10097       12.2585       3.25673      -5.04143       2.29959     -0.738145     -0.863410      -2.14478     -0.794359       1.78804       2.27337   -0.00684228      0.138117     0.0140169     -0.201935     -0.231962     0.0581360       2.12823       2.77944       2.96711       3.09526       3.01321       2.88571       2.42813       2.08105       1.86067       1.46226       1.14189      0.883044      0.648050      0.466102      0.301958      0.218758      0.144261     0.0814146
  19  15 3046.4499    3.8846  0.9072 11.7398 -0.0003  0.0246   0.0946   0.0679    0.1696   0.0000   437.5795       2.15496       5.94324       2.91693      -3.89072       2.63006     -0.465480      -1.76005     -0.582603      -1.70669      0.675755      0.204772     -0.766704      0.388880      0.174553    -0.0700546    -0.0398439      0.195752       2.17034       2.81326       3.02903       3.09511       2.99506       2.65928       2.32145       2.23430       1.77634       1.49545       1.11909      0.838182      0.641316      0.436717      0.316254      0.201036      0.122660     0.0769966
  19  17 3332.8079    3.2634  1.5699 11.8139 -0.0019  0.0378   0.0645   0.0886    0.1413   0.0000   440.7609      0.611568       15.2190      -4.16340       4.78818      -1.39711       3.41346       1.78450      -1.74666     -0.304234      -1.39057       2.14782     -0.184400     -0.773065   -0.00782842      0.211979     0.0129298    -0.0150852       3.00373       4.03879       4.32484       4.44782       4.15845       4.09146       3.51542       3.21851       2.65323       2.14453       1.78534       1.28721      0.940676      0.701303      0.473704      0.324854      0.192394      0.121827
  19  18 3476.0381    2.7615  2.3691 11.2949 -0.0015  0.0443   0.0473   0.1158    0.1366   0.0000   438.9735      -1.61157       1.37185      -2.82139       5.37917       2.41306       2.39769      -3.35010     -0.360637       1.41277       2.87007      0.410729      -1.17182      0.107565     -0.550741      0.162244     -0.194204     -0.186963       3.56325       4.66065       5.06068       5.19164       4.99077       4.69559       4.30780       3.73428       3.07545       2.61039       2.05513       1.54162       1.13886      0.853623      0.552575      0.385181      0.242839      0.153496
  19  19 3619.1351    2.2241  3.7362 10.5915 -0.0011  0.0578   0.0316   0.1546    0.1178   0.0000   444.3633      -2.02952       6.86998      -7.44434       1.33881       6.81680      -5.04175      -2.03649      -6.67187       3.26441       2.32105      -1.37732      -1.29594     -0.610451      -1.46903      0.462431    -0.0211434    -0.0407019       4.72175       5.81894       6.64259       6.74156       6.71894       6.16182       5.67074       4.77578       3.99721       3.35972       2.62024       2.00186       1.48945       1.06746      0.759562      0.507701      0.321709      0.207871
  19  20 3762.3642    1.8441  5.5646 10.1361  0.0007  0.0729   0.0221   0.2050    0.0867   0.0000   440.9207       5.67767       2.65251       2.37811      -12.5190      0.185223      -2.10575       7.57984      -3.70611     -0.717934       4.28049       4.21293      -2.33263      0.430343      0.481704     -0.564250     -0.124505    -0.0703395       5.89773       7.67524       8.49844       8.46125       8.49421       7.91100       7.00828       6.37351       5.17053       4.20259       3.33187       2.54686       1.91156       1.38420      0.949427      0.662842      0.399280      0.253404
  19  21 3905.6418    1.5422  6.8197  9.8736 -0.0036  0.0864   0.0182   0.2327    0.0764   0.0000   430.5489      -16.7101       9.27934       5.37589      -2.66224      0.882310       4.28308      -2.74683      -10.8884      -5.41741       6.18676      -3.51875       1.88560      -2.16364      0.826609      -1.10852    -0.0361718      0.958672       6.98071       9.07792       10.0122       10.2670       9.93213       9.38316       8.36155       7.37756       6.12942       5.06543       3.99449       3.04349       2.27208       1.61968       1.13642      0.767128      0.475971      0.302109
  19  23 4192.0488    1.0099 10.7023  9.7551 -0.0007  0.1376   0.0138   0.4107    0.0518   0.0000   442.3603      -19.5252       18.0484      -3.48932       8.55787       12.4983       7.55764      -5.41295      -1.66716      -10.1761      -3.47882       7.79300      -5.62301      -4.18623       3.24426       1.62034      0.139690     -0.204321       11.1030       14.3690       15.8462       16.3782       16.0448       14.7469       13.5416       11.6489       9.95056       7.98083       6.30323       4.90046       3.62505       2.63857       1.83561       1.27007      0.765040      0.485945
  19  24 4335.2953    0.7829 12.2757  9.7102 -0.0031  0.1858   0.0126   0.5371    0.0476   0.0000   430.2601       2.31471      -42.6338       1.04497       36.6708      -4.85259       2.28439       39.3535      -19.3003      -1.10651       31.3804       8.58201      -7.48321      -7.98302      -1.09380      0.628475       1.71756       1.17933       14.5795       19.2765       20.9667       21.9024       21.3522       19.9596       18.2442       15.4479       13.1282       10.5655       8.56407       6.50032       4.88329       3.53040       2.46324       1.67829       1.06111      0.677051
  19  25 4478.9873    0.6329 14.9872  9.5839 -0.0058  0.2484   0.0100   0.6841    0.0399   0.0000   374.0345      -24.0359       83.2542       18.9726       16.4504       8.14228       12.5321       22.1515      -12.5369      -2.07384      -6.93352       10.4132      -21.0334       10.1436       2.80916      0.363151      -1.08415     -0.148641       20.0214       25.3588       28.3729       28.9560       28.0717       26.2747       24.2136       21.1130       17.8609       14.6076       11.7277       8.98813       6.84720       4.86514       3.36384       2.33407       1.46677      0.924147
  20   7 1893.9031    0.4611  0.4084  8.9863 -0.0050  0.0191   0.0169   0.0451    0.0548   0.0000   435.8287     -0.730211       10.6588       2.70713       2.55989      0.376660      -1.89956      -1.37414      -1.38154      -1.68510     -0.141194      0.551270      0.801528    -0.0319591     -0.152271    -0.0479595      0.150574     -0.100521       1.47908       1.75043       1.96755       2.33498       1.99367       1.83114       1.78869       1.54984       1.21239       1.05476      0.883892      0.645953      0.477193      0.334026      0.257842      0.173140      0.105518     0.0715133
  20   8 2050.0112    0.6829  0.6289  8.8052 -0.0030  0.0229   0.0190   0.0528    0.0892   0.0000   437.6219    0.00925583       14.3901      0.970642      -3.07958       4.55050       1.82071      0.601563      0.215301       1.22192      0.594344      0.426366     -0.738423     -0.564659      0.760090      0.152425    -0.0895169      0.136213       1.91487       2.50726       2.65118       2.69393       2.41621       2.27465       2.05715       1.84773       1.76955       1.55076       1.16881      0.919686      0.656808      0.468837      0.326440      0.214969      0.127152     0.0831013
  20   9 2203.0780    0.9310  0.8487  9.1742 -0.0022  0.0255   0.0235   0.0660    0.1325   0.0000   436.1882      -1.22728       14.3031      -2.06706      -6.28726       4.44429       1.21800     -0.848860     -0.487501      0.917395    -0.0612667     -0.925354     -0.794074      0.191560     -0.292966     -0.410796     0.0369779    0.00338936       1.95366       2.67407       2.88407       2.97107       2.85272       2.80464       2.34281       2.12834       1.72290       1.47219       1.08681      0.926154      0.673342      0.470632      0.319742      0.238860      0.144609      0.101445
  20  10 2352.4117    1.2871  0.9102  9.7109 -0.0017  0.0267   0.0301   0.0635    0.1274   0.0000   436.6910      -2.16848       13.5910       4.30752      -1.56264      0.958994      0.407048       2.61056      0.545553      -2.32273      0.549032     -0.894133     -0.272975     0.0559926      0.180666     0.0372409    -0.0481416     0.0480705       2.00476       2.62770       2.84870       2.87664       2.78158       2.57820       2.46357       2.19282       1.70317       1.57501       1.20133      0.939675      0.690996      0.515561      0.368750      0.239000      0.159394      0.107534
  20  11 2498.9189    1.7345  0.9903 10.1599 -0.0038  0.0281   0.0419   0.0703    0.1954   0.0000   442.2830      -1.39070       15.7089      0.364203       4.70267       2.40741      -2.44978       1.82669   -0.00540709       1.29114      0.629219      -1.64559       1.39293     -0.359164      0.492652     -0.633170      0.231186     -0.113494       2.24137       2.83454       3.08500       3.01965       3.00261       2.94810       2.77788       2.31055       1.99078       1.45460       1.17263      0.948285      0.771136      0.537085      0.397952      0.259279      0.183461      0.122493
  20  12 2644.7989    2.2544  0.8670 10.8406 -0.0033  0.0255   0.0552   0.0614    0.1900   0.0000   441.4006      -2.46619       15.1954      -2.83868      -6.69016       2.25861       1.31225       2.10639      0.419120    0.00727103      0.889088     -0.379861     -0.527905    -0.0690395      0.540030    -0.0988134     -0.254558    0.00702784       1.95871       2.60539       2.68081       2.82618       2.83372       2.71882       2.32696       2.11357       1.72829       1.42741       1.17700      0.924734      0.649983      0.507572      0.337266      0.243669      0.158380      0.104882
  20  13 2790.6015    2.8733  0.9330 11.3155 -0.0010  0.0266   0.0673   0.0653    0.1417   0.0000   436.3576      -4.55738       19.1242       2.61612      -2.64738       2.25596      -1.74061      -1.42609       2.36225      0.218561     -0.951070       2.40668      0.254157     -0.157448     -0.141070      0.496888     0.0431336    -0.0471089       2.21559       3.00157       3.13925       3.04207       2.91337       2.51853       2.50665       2.26831       2.04191       1.73977       1.37778       1.04242      0.780571      0.541015      0.379511      0.256645      0.159148     0.0971095
  20  14 2935.8974    3.5815  0.8861 11.3142 -0.0001  0.0241   0.0808   0.0593    0.1812   0.0000   441.4992      -2.24477       10.3741      -5.17490       2.20225      -1.02399    -0.0944546      0.847726      0.621484       1.15685      -1.20976      0.210763      0.725650     -0.334216      0.130036     -0.211496    -0.0937807   -0.00707845       1.99410       2.55671       2.77118       2.91247       2.72626       2.55848       2.39952       2.07599       1.65145       1.40041       1.11307      0.869069      0.664658      0.470900      0.307093      0.224400      0.160020     0.0939730
  20  15 3080.3373    3.6986  0.9650 11.8290 -0.0008  0.0284   0.0857   0.0645    0.1536   0.0000   434.8724      0.527318       7.56010    -0.0424591       2.35971       2.01915       3.39012      -1.05037       1.43319      -3.51976      0.379809      -1.19756     -0.449486     -0.151207       1.04945     -0.119185      0.203601      0.149453       2.30743       2.85341       2.63038       3.10828       3.13858       3.10129       2.50656       2.14672       1.90892       1.74996       1.28627      0.966295      0.698499      0.543107      0.409145      0.265875      0.176110      0.109814
  20  16 3224.3685    3.7220  1.2929 11.6435 -0.0074  0.0308   0.0738   0.0801    0.1465   0.0000   433.3134       2.98555       12.4894      0.171484     -0.516994       1.14535       3.50584      -1.49492       4.37918      0.775373       1.02294      -1.15775     -0.314716       1.34481      0.348892    0.00199444    -0.0537770      0.125771       2.24166       3.05689       3.14954       3.24925       3.33995       3.00219       2.90085       2.49129       2.10019       1.74353       1.37786       1.06091      0.820412      0.606829      0.431795      0.286279      0.199714      0.123154
  20  17 3367.9443    3.1647  1.7585 11.6470 -0.0021  0.0378   0.0571   0.0941    0.1089   0.0000   439.0521       1.63243       5.89385       2.78708      -1.80815      -5.85043       2.40948      0.287254      -4.54444      -2.23225       3.10826       1.02999     -0.526569      0.582105      0.772616      0.316036     0.0146948     -0.352524       3.02214       3.91151       4.12014       4.27993       4.26357       3.98176       3.63782       3.12878       2.70960       2.18827       1.78112       1.38460       1.01092      0.756022      0.516239      0.373697      0.241107      0.156152
  20  18 3511.6409    2.6249  2.7085 11.1583 -0.0007  0.0450   0.0402   0.1260    0.0979   0.0000   439.9736      -3.76147       7.88685       3.69210       5.48489      0.788252    0.00816469       1.89265       2.36084      -1.03197       2.32187     -0.224086       1.26041       1.14018     0.0601619      -1.35157      0.154378      0.262803       3.44535       4.53140       4.92342       4.98086       5.00201       4.68630       4.21591       3.77973       3.18739       2.65483       2.14860       1.64448       1.30205      0.885088      0.636870      0.452487      0.287875      0.189889
  20  19 3655.3626    2.0859  4.2634 10.6373 -0.0047  0.0613   0.0281   0.1665    0.0887   0.0000   442.4268       7.90696       27.0018      -1.08135      -1.55355      -6.80419       2.42688       6.88664      -6.08916      0.898131     -0.508839       3.19949      -1.98686       1.08928      0.428029      0.703222     -0.173345     -0.360535       4.68763       6.19286       6.88095       6.85623       6.99716       6.49613       5.97106       5.09695       4.44884       3.66465       2.98721       2.18241       1.78858       1.23730      0.872325      0.605073      0.396536      0.253112
  20  20 3799.0881    1.7684  5.5596 10.0737 -0.0044  0.0710   0.0204   0.1952    0.0803   0.0000   440.0683      -3.72030       12.5246       16.2918       5.96594      -7.58351       8.34037      -2.57165       12.0215       8.18316      0.338274      -2.52701      0.948206       2.15313     -0.683794       1.03780      0.655739      -1.01079       5.40037       7.04713       7.76660       8.15314       8.06278       7.33896       6.82740       5.91719       5.14601       4.13654       3.42420       2.59943       1.92488       1.47294       1.04225      0.709180      0.452023      0.293101
  20  21 3942.8929    1.4135  7.6779  9.9085 -0.0020  0.0933   0.0162   0.2719    0.0607   0.0000   443.5197      0.171035       17.0023      -15.3429       5.05720      -19.1578      -6.57843       14.2914      -2.35964       2.51805      -1.81903     -0.340616       4.01214       3.53823     -0.517572     -0.510318     -0.212556      0.439582       7.13115       9.36698       10.3276       10.8263       10.0627       9.90378       9.07686       7.85619       6.71977       5.48938       4.44830       3.41240       2.65642       1.91185       1.36589      0.929246      0.607242      0.389425
  20  23 4230.2465    0.9423 11.6247  9.6617  0.0012  0.1500   0.0129   0.4392    0.0509   0.0000   439.6902      -8.25919       31.9065      -4.60699       25.1612      -26.8390      -8.54171       33.2012       2.44639      -1.46285      0.570200       3.74695       3.08364       4.18925       1.64841      -1.06203     -0.922136      0.850436       11.1803       14.6861       16.3198       16.7913       16.1654       15.6884       14.2927       12.5767       10.3976       8.88512       6.97298       5.53105       4.15658       3.12779       2.17804       1.53159      0.981290      0.639356
  20  25 4517.7853    0.6370 17.0490  9.5177 -0.0007  0.2706   0.0086   0.7268    0.0342   0.0000   388.9515       11.2295      -22.7149      -3.79355       26.9042       36.6807      -4.76332      -55.7082      -16.8881       3.98802       14.4271       2.62803       6.41757       7.41319      -2.41710      -5.61612       1.04102     -0.317729       19.7115       26.2737       28.8969       29.6401       29.1617       27.3269       25.9444       22.2558       19.0565       16.1185       12.6196       10.1389       7.76865       5.56353       4.04632       2.78989       1.77346       1.17172
  21   6 1758.1974    0.3414  0.2967  8.8434 -0.0075  0.0176   0.0143   0.0379    0.0450   0.0000   436.2955       1.90318       19.1126      0.831962      -3.78493     -0.350318       1.13922      -1.60587      -1.18184      0.535766      0.193924      0.915318     0.0933634      0.296153      0.121756    -0.0572984     0.0307542    -0.0168667       1.40520       1.87185       2.07317       2.06544       2.25928       1.85757       1.59400       1.54783       1.24112       1.12951      0.799829      0.642626      0.492665      0.407794      0.262952      0.181730      0.115989     0.0756389
  21   7 1919.7971    0.4751  0.5154  8.9176 -0.0049  0.0245   0.0150   0.0550    0.0624   0.0000   437.2949      -2.74122       11.8469      -5.60359      -1.75690      -4.32870     0.0748524      -1.88702     -0.279445     -0.450128     0.0851231     -0.845924      0.779113    -0.0870965     -0.219233      0.203875     0.0433003     0.0238813       2.29061       3.12776       3.59649       3.73400       3.75550       3.45254       3.04351       2.46454       1.93777       1.54376       1.13348      0.837298      0.612030      0.447112      0.304047      0.223385      0.149224     0.0963609
  21   8 2077.7512    0.7307  0.5581  9.1140 -0.0017  0.0207   0.0203   0.0443    0.0824   0.0000   442.3485      -2.85904       14.4618       4.12332      -4.04878      -1.45047       1.17849      -2.05862      0.377815       2.31327      0.203201    -0.0902824     -0.432128      0.292464     0.0575164      0.111199      0.266987   -0.00463826       1.66315       1.99393       2.09672       2.25750       2.25249       2.01019       1.99384       1.70162       1.44211       1.18691       1.10087      0.839983      0.618031      0.479747      0.296065      0.231694      0.156929      0.116150
  21   9 2231.8329    0.9832  0.8283  9.3803 -0.0018  0.0244   0.0238   0.0623    0.1235   0.0000   439.7422       4.50773       15.3350     -0.938976      -5.58518     -0.171307       2.80532       3.18812       2.60714      0.425726      0.672205      0.735032    0.00106739      0.457495      0.677075      0.143046    -0.0358359     0.0964442       1.92501       2.45130       2.68454       2.58844       2.64212       2.30171       2.20551       2.05979       1.75161       1.59058       1.30445       1.03137      0.794040      0.534196      0.376446      0.259473      0.170783      0.114436
  21  10 2381.8645    1.3521  0.9991  9.7589 -0.0062  0.0248   0.0302   0.0690    0.1317   0.0000   435.0727     -0.435149       15.5953       1.62533      -3.98751      0.396663       1.65727       2.21035      -1.59136     -0.862624      -3.41805       1.85893      0.861588      0.815542     -0.568450    -0.0638472      0.100247     -0.141250       1.89554       2.43163       2.72217       2.75460       2.81783       2.56003       2.38764       2.07396       1.71539       1.47214       1.22897      0.921679      0.703596      0.505679      0.389769      0.268775      0.177200      0.116327
  21  11 2529.2652    1.7535  1.0202 10.4097 -0.0030  0.0291   0.0384   0.0651    0.1301   0.0000   440.3413      -2.25900       19.9621      -1.47358      -2.87871       1.19813      -4.80013      -3.55268       1.46293      0.270528     -0.857847      0.631367      0.111729     -0.472269      0.461629      0.136848     -0.134795     0.0199449       2.40048       2.69403       3.00727       3.45652       3.53154       2.97106       2.56578       2.62082       2.21542       1.72244       1.24114       1.12044      0.913976      0.605509      0.405910      0.307071      0.216951      0.136325
  21  12 2676.1415    2.3849  0.9021 10.9378 -0.0022  0.0269   0.0542   0.0594    0.1888   0.0000   440.7291      -4.34687       10.4998       4.81220     -0.762049     -0.251944     -0.696352       1.89929      -1.22351    -0.0415837      0.665120     -0.428089      0.801032      0.130886     -0.150772      0.220994      0.106197    -0.0544902       1.94918       2.76817       2.89576       2.87697       3.04410       2.56437       2.64509       2.14448       1.95838       1.58784       1.40596       1.08974      0.795175      0.564786      0.384815      0.283560      0.189332      0.120017
  21  13 2822.8827    3.0179  0.9150 11.2257 -0.0108  0.0249   0.0727   0.0628    0.2395   0.0000   437.8622      -1.71494       13.4021      -3.95750      -3.05119     -0.913261      -1.44600      -1.70789       4.11678     -0.832540      0.939545      -1.52847     -0.388830     0.0198471    -0.0617953     -0.436703     -0.383809     -0.338554       1.91888       2.56852       2.72282       2.82427       2.89240       2.62232       2.48016       2.02238       1.84019       1.50345       1.17245      0.890522      0.713259      0.513750      0.387509      0.272230      0.179129      0.120565
  21  14 2968.8357    3.7418  0.8226 11.5396 -0.0038  0.0225   0.0873   0.0532    0.1529   0.0000   439.1695      0.226478       15.5585      -2.06216      -2.75112      -1.19390      -2.94629       4.17992      -2.35805     -0.815259      0.113365      0.420630      0.335437      0.105372     -0.600625    -0.0971712     -0.111598      0.177378       1.68435       2.33583       2.39176       2.57219       2.56783       2.32290       2.05196       1.92178       1.62265       1.35058       1.07720      0.812708      0.671160      0.445316      0.346581      0.233379      0.149364      0.102623
  21  15 3113.8632    3.9495  0.9363 11.8550 -0.0072  0.0261   0.0858   0.0568    0.1592   0.0000   435.1636      -1.56737       12.3388       4.74583      0.853965      0.548159      0.716639       1.82913     -0.549690      -4.35090      -1.72278      -1.20305     -0.360859     -0.509888      0.640614      0.209127      0.243410      0.122703       1.83659       2.43896       2.66718       2.72313       2.61070       2.63325       2.41782       1.99247       1.89556       1.45650       1.23646      0.973562      0.755357      0.532556      0.423392      0.268462      0.185804      0.123699
  21  16 3258.3955    3.5908  1.3741 11.3919 -0.0012  0.0323   0.0673   0.0756    0.1739   0.0000   438.6015       4.72751       11.7586       7.02897      0.627962       3.25337      -5.24340      -1.32101      -1.03145       2.25363     -0.653342       1.45912      0.125523     -0.391344     -0.599899    -0.0843627      0.302697     0.0337236       2.22919       3.17278       3.26335       3.36052       3.45858       3.02486       2.96797       2.59794       2.21571       1.89925       1.46660       1.22824      0.898774      0.660819      0.504634      0.327366      0.228379      0.146552
  21  17 3402.8274    3.0660  1.8914 11.4640 -0.0040  0.0379   0.0521   0.0951    0.1013   0.0000   443.0165       1.79974       12.7808       2.66717       11.3518       6.22870       3.93044      -2.11308       1.14047       5.35180      -1.36804       1.51359      -1.25129     -0.585153      -1.14515     -0.403583      0.735115     -0.212201       2.97481       3.93740       4.35148       4.45550       4.59459       4.20517       3.70821       3.30572       2.73877       2.29370       1.75566       1.39831       1.04995      0.797576      0.565428      0.415096      0.270782      0.174351
  21  18 3546.9866    2.4469  3.0171 11.1422 -0.0017  0.0493   0.0355   0.1329    0.0821   0.0000   449.9011      -4.18310       1.93084       6.72250       4.86367   -0.00488927      -1.00390       2.71861      0.497692       1.33200      -4.25370      -1.05844    -0.0616952      0.626912      0.292274     -0.492157    -0.0193019    -0.0240807       3.49092       4.77634       5.17424       5.25778       5.21848       4.88560       4.41799       4.11757       3.48380       3.00044       2.37079       1.89564       1.44172       1.07344      0.754672      0.542606      0.347445      0.226412
  21  19 3691.4073    2.0185  4.6397 10.3447 -0.0025  0.0610   0.0237   0.1638    0.0825   0.0000   443.3807      -10.5211       4.61700       2.27027       5.00012       6.56047      0.690095      -11.5141     -0.334734      0.827526      -1.97636      -1.31977      0.908437     -0.630126      0.359851      -1.06104     -0.621451     -0.317578       4.49107       5.92637       6.51931       6.77047       6.76762       6.31188       5.64012       5.15040       4.40184       3.62471       2.98196       2.34775       1.78534       1.31637      0.947727      0.673254      0.436643      0.288964
  21  20 3835.3597    1.6799  6.6115  9.9674 -0.0010  0.0775   0.0179   0.2092    0.0681   0.0000   431.0351     -0.717253       8.39218      -14.2937      0.141680       5.72783      -3.65197      -2.16293       1.59952       1.21776       1.96830       4.75020      -4.89950      0.236722       1.19572      0.638498      0.419493     0.0552921       5.76071       7.29980       8.23495       8.38346       8.23714       7.91652       7.18798       6.55638       5.54176       4.62688       3.75817       2.97994       2.31586       1.71177       1.21985      0.879925      0.584157      0.384534
  21  21 3979.6583    1.3782  8.2493  9.8510 -0.0015  0.0947   0.0154   0.2757    0.0588   0.0000   426.1724      -1.27746       40.5392       7.93748      -14.7325     -0.778687       6.32713       5.29280   -0.00272842       8.45138      0.642602      -3.12254       5.96206       1.47776      -1.59910      0.190437      0.587859      0.207658       6.97954       9.15251       10.3414       10.3422       10.3860       9.81874       9.00825       7.93634       6.84774       5.72249       4.66862       3.71821       2.77997       2.07546       1.52200       1.06090      0.694797      0.466522
  21  22 4123.8060    1.1446 10.1500  9.7320 -0.0026  0.1188   0.0131   0.3401    0.0498   0.0000   441.1864       38.7816       13.3105      -16.8403      -12.9240       2.22869       9.52142       12.6194       13.9317       3.32739      -12.6816      -3.32190       7.70814      -2.86265      -2.43893       1.78430      0.821007      -1.45778       8.57461       11.0611       12.4302       12.6907       12.7060       12.1293       10.8613       9.92420       8.44067       6.98640       5.72075       4.53624       3.47698       2.66075       1.87969       1.32511      0.887025      0.598098
  22   6 1781.4985    0.3470  0.3629  8.8694 -0.0023  0.0191   0.0141   0.0468    0.0468   0.0000   441.3059     -0.834063       15.7225      -1.24929      -2.57395       2.57070       2.94555      -1.29664      -1.17823      0.363109      0.312466      -1.13869      0.180957    0.00230846    -0.0499055     -0.102229     0.0167916      0.104476       1.59235       2.00064       2.11241       2.05481       2.14654       2.04241       1.98330       1.90615       1.44529       1.50356      0.963435      0.914433      0.631185      0.489639      0.370355      0.250279      0.195837      0.131980
  22   7 1945.0384    0.5563  0.5353  8.9909 -0.0056  0.0265   0.0174   0.0481    0.0653   0.0000   437.5372      -4.03880       15.0833       3.99563     -0.893781      0.608942     -0.827332       3.52532      0.455565     -0.745134     -0.676124     -0.632625      0.381704     -0.331346    -0.0415917    -0.0887209     0.0386318    -0.0898174       2.47521       3.52853       4.13338       4.43214       4.34467       3.96362       3.38129       2.98120       2.17604       1.69091       1.30645      0.961221      0.692524      0.527270      0.325092      0.242393      0.171116      0.120110
  22   8 2104.6631    0.7259  0.6951  9.2441  0.0016  0.0264   0.0189   0.0535    0.0815   0.0000   439.1343       2.43970       18.7395      -1.10930      -1.26385      -1.06902       1.51592       2.52993      0.622814      -1.60787       1.32545     0.0345036      -1.82249     -0.190315      0.494136      0.136864     -0.294761    -0.0350966       1.99495       2.37395       2.49880       2.88851       2.63868       2.41926       2.13611       2.12402       1.90155       1.53302       1.23825       1.03612      0.773570      0.557713      0.419518      0.290819      0.206809      0.132253
  22   9 2259.9688    1.0441  0.7805  9.6178 -0.0025  0.0240   0.0248   0.0554    0.1001   0.0000   438.3544      -6.65778       16.6975       2.23897     -0.307524       1.49736      -3.20430       1.05649      0.187768      -2.24810     -0.582582     -0.276460       1.04356     -0.813598      0.532348    -0.0215107      0.198268     -0.257764       1.75132       2.25029       2.30311       2.41061       2.37816       2.48766       2.25090       1.90691       1.61893       1.33905       1.06704      0.887004      0.690847      0.523811      0.383719      0.284130      0.192867      0.132382
  22  10 2410.7798    1.4535  1.0054 10.1476 -0.0072  0.0271   0.0327   0.0654    0.1452   0.0000   438.6296      0.156348       15.0052      -4.59630      -4.00720     -0.799729      -1.30493       3.64960      -1.14571      -2.81443      -1.53153      0.649362     -0.714729    -0.0705582     -0.470312     -0.148549      0.169539     0.0205846       1.91305       2.73666       2.81775       2.91237       3.02263       2.84099       2.59954       2.29972       1.96582       1.57364       1.35913       1.01067      0.837796      0.579803      0.438640      0.307531      0.215859      0.147031
  22  12 2707.0742    2.5012  0.8914 11.1482 -0.0050  0.0241   0.0570   0.0580    0.1517   0.0000   435.9859      -6.01934       15.5581      0.485858      -5.04480      -1.26678     -0.208360      -2.47855       2.82052       1.23283      -1.50039      0.719888     -0.289709      -1.01061    -0.0260443     -0.114158    -0.0109062      0.133891       1.88969       2.46580       2.78271       2.82426       2.86504       2.63319       2.43887       2.15599       1.77315       1.58238       1.15699      0.975417      0.744372      0.560134      0.398177      0.286422      0.205344      0.134891
  22  13 2854.6401    3.1739  0.8884 11.3005 -0.0054  0.0250   0.0712   0.0582    0.2425   0.0000   438.7505      -4.19810       13.7765      0.621917       4.44932       3.21675       1.98520      0.369509      -3.73932      0.348241     -0.378390     0.0473509      -1.07869      0.460140      0.189154     -0.254322     -0.237988    -0.0100605       1.96933       2.59521       2.57000       2.70329       2.60654       2.44549       2.20879       2.10759       1.98063       1.67749       1.40367       1.07027      0.854255      0.623379      0.441788      0.311742      0.208930      0.141623
  22  14 3001.3097    3.6789  0.8999 11.9356 -0.0013  0.0238   0.0819   0.0589    0.1455   0.0000   439.8342      0.266655       16.8217      -2.14943      -1.41470      0.836850     -0.583765      -3.86909     -0.968040       2.33173     -0.933935      -1.72766    -0.0332520      0.533351     -0.116472      0.176993     -0.160189     0.0432878       1.88599       2.35573       2.49933       2.77959       2.81730       2.63096       2.24846       1.99445       1.70925       1.47118       1.20346      0.883784      0.719032      0.520713      0.388833      0.261928      0.182975      0.132227
  22  15 3146.9328    3.8653  1.1552 12.0723 -0.0047  0.0273   0.0802   0.0748    0.1481   0.0000   439.5213      -6.80725       15.4816       5.28466    -0.0743941      -1.20884       2.93060      0.991952      -2.59981     -0.230804      -1.32949       2.34657     -0.583624     -0.696034     -0.262042   -0.00765232     -0.347547     -0.103034       1.99445       2.57662       2.78689       2.93835       2.77191       2.66373       2.46102       2.16785       1.94574       1.72411       1.39264       1.10564      0.840028      0.620789      0.465612      0.318842      0.223654      0.138589
  22  16 3292.0815    3.6169  1.3334 11.6031 -0.0084  0.0321   0.0689   0.0709    0.1682   0.0000   436.2200      -4.82198       11.7735       2.80625      -6.05481      -2.63447       7.47342      -2.22572      -5.44498      -1.70264       2.91598       1.33754      0.903305      0.984771   -0.00960545     -0.349308      0.198304      0.135739       2.17242       3.09083       3.10468       3.41500       3.12584       3.11719       2.77627       2.71064       2.16937       1.96422       1.52594       1.25432      0.951059      0.740057      0.509055      0.373675      0.248396      0.169742
  22  17 3437.1206    2.9430  2.0423 11.3433  0.0005  0.0391   0.0450   0.0928    0.0901   0.0000   439.1173      -1.32108       8.33917       4.65912       1.80912       2.34797      -2.97426      0.145885      -1.91012       2.46229       3.90059      0.845582      -1.05567       1.10276     -0.905155     -0.240239     -0.452276     -0.152270       2.71268       3.66849       4.10183       4.00544       4.06264       3.77378       3.45400       3.24813       2.74080       2.40987       1.99330       1.57620       1.23801      0.901469      0.659271      0.461942      0.319016      0.207033
  22  18 3581.9891    2.3479  3.5323 10.7497 -0.0021  0.0501   0.0294   0.1325    0.0789   0.0000   440.7625      -3.82234       10.0485      -5.16711       2.54816       3.62955       3.23606       4.85568       1.21709      -5.16018      -2.93038     -0.726367       1.35723       1.74975     -0.830888     -0.646980      0.388715      0.180876       3.55504       4.63771       5.17462       5.20903       5.26222       5.00820       4.55587       4.22791       3.56760       3.02727       2.43180       1.98937       1.52573       1.15582      0.859333      0.616667      0.420880      0.284282
  22  19 3726.6907    1.9316  4.8274 10.4288 -0.0027  0.0619   0.0228   0.1690    0.0746   0.0000   435.8672     -0.499608       10.2073       5.25830       6.28118      -3.52503       3.21246       7.89033      -3.12832      -4.48429      0.775900      0.939660      -2.17786     -0.408770       1.56720     0.0155590      0.151723     -0.405483       4.49006       5.68806       6.52553       6.53852       6.71089       6.45106       5.83676       5.15219       4.43658       3.70586       3.06805       2.40728       1.88049       1.41959       1.04796      0.754938      0.516467      0.352629
  22  20 3871.4226    1.5416  6.2652 10.1325  0.0004  0.0757   0.0173   0.2143    0.0611   0.0000   440.9705      -12.1282       14.8350       21.3569      -8.35735      -4.92507       7.65341       1.19849       6.75701    -0.0188665      -1.78358       1.52611       1.25675      -3.58282      -2.36528       2.53724     -0.372823     -0.633266       5.30512       6.88993       7.64654       7.74868       7.74860       7.55235       7.03645       6.18236       5.43798       4.54400       3.69579       2.97103       2.32522       1.79482       1.31030      0.947861      0.641661      0.437973
  22  21 4016.2494    1.2848  8.7302  9.8666  0.0029  0.0993   0.0143   0.2882    0.0524   0.0000   443.8706      -11.4468       13.7340       5.00245       4.52340       8.86887      -7.98523       1.34644       2.12604       10.8461      -5.45183      -6.58523     -0.583028      -2.87682     0.0205591     -0.343207     -0.966704      -1.15826       6.84162       8.97998       10.0210       10.1457       10.3600       9.76503       9.09169       8.12735       7.04690       6.06083       4.84505       3.94747       3.06323       2.30362       1.73404       1.23041      0.831810      0.562644
  22  22 4160.5817    1.0333 10.4839  9.8010 -0.0027  0.1304   0.0130   0.3694    0.0478   0.0000   438.0005       11.0642       2.01567      -13.8040      -11.3575     0.0264954       2.85716      -16.2369      -3.44954       4.35525       1.07935      -2.25449       5.53223       1.64872      -5.20988      -1.21770       2.76010     0.0778138       8.84745       11.5381       13.3184       13.2237       13.5078       12.7289       11.7754       10.8802       9.07751       7.76081       6.42278       5.03469       3.92490       3.03650       2.24184       1.61383       1.08782      0.734880
  22  23 4305.4727    0.8283 12.2715  9.7865 -0.0061  0.1663   0.0120   0.4837    0.0429   0.0000   433.9467       11.7549     -0.176586       1.84098       35.9336       12.3773       7.12521      -4.15285       10.6034       2.30271      -1.76392       5.28459      -10.8674      -6.68750       1.57563      0.163985      -3.05335      -1.87968       11.2595       14.7998       16.6945       17.0799       17.0771       16.1044       14.9911       13.6210       11.5799       10.0202       8.25111       6.64736       5.18512       3.89792       2.82988       2.09124       1.37509      0.919435
  23   6 1804.1920    0.4065  0.3853  8.8386 -0.0026  0.0198   0.0139   0.0378    0.0500   0.0000   438.8276      -3.48808       19.5932       2.07610     -0.539851      -1.66793      -1.04669      0.227678     -0.457093     -0.632422      0.400231       1.25401     -0.388768     -0.153817     0.0283717     0.0688236      0.140148    -0.0543715       1.20935       1.65734       1.79062       1.89195       1.97383       1.63758       1.86609       1.53073       1.25911       1.13162       1.04546      0.703103      0.638725      0.495322      0.297988      0.253269      0.173481      0.114229
  23   7 1969.6059    0.5609  0.5348  8.9227 -0.0084  0.0195   0.0165   0.0453    0.0687   0.0000   438.6300      -3.83105       15.9024      -1.70330      -4.04188      -1.97820     -0.585814     0.0471475       1.42628     -0.114309      -1.13223      0.179650     -0.871733      -1.07401      0.237195      0.198217      0.345379    -0.0570055       1.33284       1.84509       1.91867       2.09155       2.01795       1.84346       1.73421       1.54328       1.42657       1.15938      0.959818      0.792411      0.602813      0.472795      0.325473      0.244122      0.176947      0.114579
  23   8 2131.0754    0.7913  0.8325  9.1264 -0.0006  0.0233   0.0185   0.0614    0.0970   0.0000   434.5406       1.29480       19.9660       2.93078      -1.27675     -0.217719     -0.342827       2.33346      -1.23582      -1.06517     0.0338009      0.269869     -0.238675     -0.505759     0.0779928      0.654432     0.0268832     0.0811005       1.60124       2.01737       2.18862       2.32478       2.31245       2.30148       2.09273       1.80697       1.63020       1.39385       1.07172      0.970519      0.729816      0.538984      0.403134      0.299978      0.201336      0.141823
  23   9 2287.4162    1.1588  0.9606  9.2825 -0.0028  0.0252   0.0243   0.0595    0.1469   0.0000   436.1860      -3.19177       12.3886       3.96833      -2.50330       1.11646     -0.331777       2.16814       2.19053       1.84478      0.330679      -1.83950      -1.25044     -0.929634     -0.389559      0.216057     0.0723060    -0.0903438       1.85154       2.34951       2.62356       2.77356       2.66571       2.59589       2.44110       2.13889       1.80900       1.55788       1.21446      0.976567      0.765053      0.589708      0.452223      0.329649      0.233287      0.154964
  23  10 2439.1480    1.5177  1.0581 10.0334 -0.0013  0.0267   0.0320   0.0680    0.1603   0.0000   438.9002     -0.192692       11.3790       4.29541     -0.980739      -2.86953      -5.78019      -2.08549       1.36992       2.12749      0.523278      0.428735     -0.739928     -0.727844     -0.169589     -0.213586    -0.0296200     0.0681001       1.92765       2.27798       2.49879       2.78961       2.74402       2.50090       2.37974       2.25567       1.93624       1.50760       1.33813       1.02623      0.852589      0.628479      0.498897      0.340872      0.235147      0.173856
  23  11 2588.6321    2.1724  0.9492 10.3634 -0.0010  0.0231   0.0454   0.0595    0.1573   0.0000   437.0070      -6.49090       8.73414    -0.0560114      -4.25162      -1.22668      -1.85704      0.208496      0.354753      -1.67402     -0.827817      -2.14635       1.60363      0.784313      0.160604     -0.183635     0.0963183     0.0260866       1.60257       2.13399       2.34600       2.45764       2.45236       2.29810       2.15473       1.85818       1.62296       1.40264       1.13863      0.968732      0.734640      0.551596      0.396349      0.287595      0.193650      0.143180
  23  12 2737.5229    2.6787  0.8978 11.0130 -0.0026  0.0240   0.0567   0.0542    0.1430   0.0000   441.3767      -1.77175       16.2763       3.77150      -1.69716      -2.35073    0.00680916     -0.500489      0.743660       2.94000       1.36361      0.377981      0.262115     -0.324918     -0.249917      0.256388      0.129335    0.00849185       1.60320       2.03449       2.22942       2.26073       2.39807       2.29399       1.94543       1.91621       1.61819       1.40129       1.20219      0.915924      0.764920      0.554358      0.428743      0.310296      0.202910      0.144240
  23  13 2885.9713    3.3919  1.0083 10.7392 -0.0004  0.0257   0.0697   0.0616    0.4358   0.0000   440.4379       2.03498       11.8335       2.01540      -4.20446      -3.17419     -0.717020     -0.532728      -2.39424      0.685512     -0.518266    -0.0835584     -0.278840     -0.440180      0.357323      0.532769     -0.156653     0.0226076       1.77057       2.49764       2.70429       2.83584       2.74407       2.52769       2.49527       2.08274       1.90863       1.59269       1.32209       1.02736      0.840468      0.599352      0.462370      0.324972      0.226693      0.154384
  23  14 3033.3686    3.8216  0.8285 12.3031 -0.0060  0.0252   0.0868   0.0552    0.1409   0.0000   440.2437      -1.16780       10.5352       3.84447       4.76976    -0.0353691      0.580396      -2.67686     -0.388796     -0.592134      -2.03545      0.693059     -0.188650      0.133017     -0.475115     -0.759508     0.0772522     0.0668063       1.57872       2.35743       2.41173       2.76735       2.45269       2.57364       2.20430       2.03433       1.71439       1.45788       1.17180      0.967702      0.761430      0.548237      0.424327      0.298672      0.210923      0.142263
  23  15 3179.6047    3.6036  1.1453 12.0859 -0.0099  0.0303   0.0715   0.0705    0.1321   0.0000   439.8348      -1.69565       10.4354       4.12610      -1.18577       1.07947      -2.09737      -5.54669      -2.19346     -0.732158       1.15775      0.512457      -1.18730     -0.649880      0.525623      0.598522     -0.255907      0.116861       1.84423       2.79188       2.80536       3.19780       3.00955       3.00247       2.68100       2.45683       2.12434       1.63312       1.48394       1.07935      0.945879      0.659350      0.520542      0.358503      0.240131      0.173412
  23  16 3325.4229    3.3774  1.6731 11.4892  0.0033  0.0327   0.0566   0.0842    0.1174   0.0000   438.9147     -0.933331       13.2645       7.59952      -6.52735       2.78735       4.93523     -0.871410     -0.845861      -1.12855      0.858355      -1.69951       2.32819     -0.623794     0.0776961      0.611550     -0.529769    -0.0217874       2.18764       2.84562       3.17408       3.27855       3.12181       3.11097       2.82315       2.54909       2.30503       1.97368       1.60645       1.32561       1.03788      0.760600      0.600194      0.429080      0.300921      0.200282
  23  17 3471.1457    2.7907  2.3800 11.2213  0.0011  0.0393   0.0389   0.1033    0.0780   0.0000   438.6779      -1.33377       11.6253     -0.528234       6.81319       5.01131      -6.23635      -3.24767       1.40424       2.00714       1.47739    -0.0362831      -1.13083      0.535730      0.383074      0.396712     -0.769661      0.146198       2.56682       3.43239       3.74135       3.83069       3.99942       3.69296       3.46477       3.11830       2.73954       2.27516       1.92119       1.55951       1.24093      0.920189      0.707078      0.501049      0.349561      0.243236
  23  18 3616.4856    2.2753  3.8638 10.7982 -0.0012  0.0524   0.0278   0.1430    0.0695   0.0000   442.3788       3.06779       18.6698       1.29635       2.55194      -6.28345       1.03295       2.75365       1.47314      -2.85185      -2.85933      -3.53404       1.01974       1.55831      -1.50539      0.600189     -0.246812      0.580059       3.52659       4.55816       5.28582       5.18623       5.31401       5.04133       4.69963       4.25291       3.73433       3.12421       2.68104       2.15445       1.65471       1.30786      0.965089      0.682546      0.474807      0.333756
  23  19 3761.8595    1.8699  5.3248 10.3048 -0.0018  0.0652   0.0212   0.1762    0.0717   0.0000   442.8201      -2.82597       11.3453       2.92225       7.72822       4.01557      0.992981      -4.49683      -2.64484      0.985840       4.24349      -6.86144      -1.07268       1.08769       2.57661      -1.34792      -1.12766     -0.246596       4.35903       5.94781       6.43079       6.88222       6.80263       6.55309       5.98213       5.34778       4.74245       3.82984       3.27566       2.62028       2.04286       1.59207       1.16248      0.854123      0.593235      0.407674
  23  20 3907.1375    1.5137  7.4208  9.9339 -0.0006  0.0834   0.0159   0.2302    0.0616   0.0000   437.8662      0.621841       7.33902       1.59307      -4.65550      -6.94408       1.87460       6.03014       10.0350       4.76014       5.15794      0.428956       3.78103      -4.28481      0.602480     -0.799173    -0.0417803      0.346614       5.48627       7.35487       8.18116       8.34485       8.54138       8.07323       7.54854       6.85609       5.91674       5.08756       4.17524       3.30778       2.62156       2.09717       1.51456       1.11732      0.775515      0.533620
  23  21 4052.3354    1.1869  9.3510  9.9516 -0.0022  0.1083   0.0139   0.3104    0.0479   0.0000   443.1040      -6.64833      0.547804       17.9213      -10.3513      -23.3975       5.39731      -6.01581      -13.5341       10.4135      -9.23798       7.14587     -0.112869      0.294548       2.00305       1.18072      -1.42226      -1.33702       7.23543       9.36778       10.5952       10.7773       10.9049       10.3646       9.80220       8.58811       7.78520       6.59031       5.39288       4.43600       3.46062       2.68489       2.00537       1.45210      0.999658      0.702164
  23  22 4197.3194    0.9928 10.6872  9.8038  0.0006  0.1287   0.0127   0.3797    0.0462   0.0000   425.3346      -21.8990       26.1482      -3.18303      -5.69986      -5.41449       8.36941       6.40329       3.70288      -2.89204      -3.24487      -2.98135       9.39263      -3.24185      -1.21238       1.22046      0.497642     -0.299057       8.46152       11.0528       12.5908       12.8165       12.9597       12.4952       11.3236       10.4504       9.12618       7.66325       6.54744       5.14638       4.11374       3.15137       2.39003       1.73400       1.17332      0.820158
  23  24 4487.7441    0.6012 13.9923  9.7295  0.0017  0.2289   0.0106   0.6371    0.0368   0.0000   443.6094       32.6485       57.9896      -42.7797       15.8401      -43.0330       33.5239       29.0490       16.4122      -22.9738      -15.4531       15.2077       3.01349    -0.0907042      -1.22035       1.12578      -2.04905       1.24464       14.8377       19.1227       22.0292       22.6134       23.0516       21.5737       20.3876       18.3695       15.9358       13.6214       11.4627       9.22671       7.32057       5.61786       4.27274       3.12841       2.09265       1.46558
  24   6 1826.2984    0.4200  0.3699  8.8694 -0.0039  0.0166   0.0142   0.0368    0.0495   0.0000   438.7619      0.551677       19.3884       1.23618      -3.90545      0.623270      -1.29599      -1.78055       1.50230     -0.172820      0.333637     -0.532121    -0.0753334      0.404131      0.162563     -0.223694     -0.438103     -0.107551       1.00035       1.37170       1.48858       1.58690       1.52480       1.58384       1.34269       1.34758       1.00238       1.00807      0.764414      0.658560      0.546958      0.398892      0.311227      0.225568      0.150768      0.109526
  24   7 1993.4761    0.6088  0.6450  8.9659 -0.0022  0.0219   0.0157   0.0512    0.0726   0.0000   437.5267     -0.786059       15.8195      0.439612      0.306812     -0.360425     -0.606594       1.06532     -0.808871      0.307518     -0.623010      0.578197     0.0325592     -0.394808     -0.131984      0.139887     -0.523771     -0.271235       1.41540       1.83387       2.03639       2.11837       2.21104       2.13356       1.91852       1.82507       1.42884       1.25187       1.05862      0.811135      0.672946      0.509594      0.374444      0.290634      0.205407      0.144668
  24   8 2156.7245    0.8598  0.8917  9.1899  0.0011  0.0259   0.0191   0.0593    0.0975   0.0000   437.5523      -2.84569       14.3654      -1.72615     -0.722860      0.615616      -2.29230      -2.27183     -0.108093     -0.202288     -0.173781      0.718233       1.09704      0.610053     -0.165887      0.155817      0.175455     -0.175972       1.62572       2.39393       2.53306       2.76192       2.73359       2.51036       2.47141       2.03666       1.96378       1.43334       1.32889      0.970117      0.781513      0.630576      0.456542      0.350377      0.230544      0.177149
  24   9 2314.2286    1.1614  0.9498  9.8153 -0.0018  0.0264   0.0256   0.0608    0.1047   0.0000   443.2866      -1.51164       13.0464       2.44840      0.574042     -0.595249      -4.90923     -0.453431       3.37483      0.777103      0.169530      0.374909    -0.0276211      -1.15364     -0.265141      0.418336     -0.622881      0.425180       1.63501       2.26474       2.55448       2.61204       2.73157       2.45709       2.42893       2.01625       1.90338       1.53395       1.33891       1.04988      0.819687      0.666149      0.473342      0.352623      0.253027      0.170349
  24  10 2466.9609    1.6698  1.0599 10.0302 -0.0027  0.0272   0.0332   0.0623    0.1713   0.0000   438.8815      -4.71744       10.7556       3.34132     -0.387633       1.70942      0.886043     -0.220908      -1.99235     -0.996970      0.392822      0.485106      0.834560      0.100669     -0.825816     0.0727416     -0.198091     -0.186758       1.81453       2.42219       2.74962       2.92141       2.87269       2.75643       2.38334       2.24642       2.04475       1.66060       1.36079       1.03241      0.874769      0.669310      0.503774      0.369399      0.265161      0.189928
  24  11 2617.6046    2.1713  1.0273 10.4978  0.0004  0.0249   0.0441   0.0618    0.1806   0.0000   437.9057      -1.71495       13.5950     -0.630358      -2.36992      -1.13302      0.167047     0.0877133      -1.53491       2.34194       2.05276      -1.75196     -0.728446      0.316747      0.500371      0.154026     -0.308059   -0.00266915       1.59495       2.20275       2.38535       2.56739       2.52782       2.52948       2.24007       1.99165       1.84442       1.43140       1.24663      0.961243      0.786238      0.607960      0.455282      0.328249      0.240147      0.175588
  24  12 2767.5956    2.7674  0.9881 10.7007 -0.0008  0.0251   0.0554   0.0558    0.1830   0.0000   439.2129      -3.06205       11.4626      -1.14819      -4.94133       2.15841      0.565764      -3.03365       3.65654       1.49895       1.22753     -0.354599     -0.724998       1.23986      0.895865      0.340060      0.131178     0.0158815       1.85175       2.52660       2.78928       2.91759       2.78537       2.66370       2.41252       2.22465       1.98617       1.63186       1.35964       1.06970      0.888450      0.671723      0.493614      0.356578      0.250064      0.171852
  24  13 2916.8692    3.5447  0.8553 11.1946 -0.0008  0.0204   0.0747   0.0533    0.2141   0.0000   436.4494      0.201271       12.7598       2.93796      -1.23788      -4.14021     -0.622722       1.58668      -1.10347      -1.13724      0.467620     -0.138575      0.122875     -0.417366     -0.271072    -0.0619190    -0.0626155     -0.207650       1.43911       1.92738       2.03951       2.13113       2.13030       2.05982       1.91311       1.77594       1.55785       1.26515       1.02192      0.840030      0.672350      0.529150      0.390599      0.300600      0.211323      0.147382
  24  14 3064.9561    3.9172  0.9908 11.4926 -0.0041  0.0245   0.0823   0.0622    0.2856   0.0000   437.2613       2.99248       10.4832       3.45270      -3.56897    0.00192564     -0.594281      -2.77268       3.23909       2.56387     -0.891096     -0.776020     -0.368405     -0.888096     -0.222252     -0.201658      0.116558     -0.119766       1.68898       2.33226       2.55548       2.53835       2.45207       2.23585       2.14565       1.95702       1.80381       1.61973       1.42728       1.17895      0.912125      0.688993      0.488800      0.352718      0.250912      0.165908
  24  15 3211.8619    3.7807  1.3007 11.4822 -0.0049  0.0281   0.0693   0.0714    0.2459   0.0000   437.7485     -0.649631       13.7698      -1.48813      -3.82399       1.16007     -0.404884     -0.941922     -0.671270       1.80404   -0.00270547       1.57776       1.09358     -0.990982     -0.770319     0.0271494      0.192250     0.0442460       1.94151       2.56185       2.86095       2.99261       2.96094       2.84712       2.71380       2.29126       1.98592       1.72529       1.46497       1.16848      0.924130      0.699472      0.533137      0.367910      0.284119      0.195488
  24  16 3358.4111    3.3309  1.7374 11.4242  0.0017  0.0324   0.0527   0.0839    0.1076   0.0000   440.9317      -1.53678       12.7031       2.31039     -0.378718      0.218642      -4.83335       1.63898      0.249787      -1.94193      0.760938     -0.181465      0.400846     0.0257462     -0.442397     -0.445593      0.193951    -0.0412150       2.00024       2.73470       2.98035       3.09072       3.18343       2.92467       2.80945       2.56260       2.21523       1.94825       1.56589       1.32387       1.01016      0.794290      0.597216      0.465095      0.329272      0.224208
  24  17 3504.7241    2.6299  2.8254 11.0581 -0.0012  0.0427   0.0337   0.1097    0.0731   0.0000   442.8128     -0.107826      0.828416       5.42826      -2.32511       7.34722       2.96918      -6.02111      -2.65596       2.29890       1.36961      -3.53483      0.520193      0.692812      -1.36923     -0.182304      0.333827     -0.333848       2.81244       3.74998       4.13210       4.14395       4.27796       4.00646       3.74407       3.46256       3.07831       2.63738       2.15855       1.84998       1.41625       1.13293      0.813416      0.619627      0.437892      0.304456
  24  18 3650.7720    2.1471  4.2501 10.4551 -0.0006  0.0538   0.0239   0.1430    0.0712   0.0000   434.5384       2.62718       17.2259       8.63620       2.12553      0.382193     -0.190830      -1.61918      -4.99312       7.38724       3.85242       2.96842      -2.73354       1.05731       1.63824     -0.829819     -0.622484      0.268005       3.43379       4.58178       5.18199       5.29314       5.33568       5.26441       4.61918       4.34223       3.77378       3.21937       2.75911       2.21536       1.76135       1.36968       1.00434      0.773126      0.528243      0.367831
  24  19 3796.5085    1.7169  5.8897 10.3238 -0.0015  0.0681   0.0190   0.1952    0.0598   0.0000   438.5313       15.4043       8.27038      -4.18121      -7.14611      -2.40545       9.50254       3.97564      -5.51327      -4.36779       4.82462      0.553612      0.562741      0.819337       1.78306     -0.445950     -0.262310    -0.0828279       4.38451       5.70082       6.35142       6.59423       6.67256       6.37328       5.93137       5.35560       4.84126       4.23501       3.43576       2.82377       2.24669       1.75789       1.34304       1.00400      0.689856      0.492692
  24  20 3942.3501    1.4125  7.7429  9.9885 -0.0016  0.0848   0.0151   0.2454    0.0549   0.0000   440.9955       5.98199       26.3249      -5.63401      -14.0085      -12.5989       7.59151       9.88043      -5.44535       3.68329      -4.79626       3.29297      -5.23730     -0.710616      0.121617     -0.170001     -0.650472      0.847839       5.40616       6.93525       7.95370       8.10513       8.11551       7.93178       7.34434       6.72307       5.87064       5.09451       4.35319       3.46815       2.81033       2.21158       1.62388       1.22548      0.851792      0.597219
  24  21 4088.1385    1.1590  9.6633  9.9054 -0.0023  0.1083   0.0133   0.3143    0.0459   0.0000   435.0412      -1.76240       17.2750       14.3179      -13.9620      -12.3493       5.55913       8.33036       15.6373       14.9595      -7.19721       4.88293     -0.165348      -5.83658       1.80496     0.0562215      -1.66834      -1.96162       7.03824       8.99079       10.3311       10.5904       10.5081       10.0520       9.39286       8.52074       7.70848       6.67900       5.66162       4.62780       3.68525       2.85213       2.13739       1.58174       1.11976      0.763870
  24  22 4233.4561    0.9418 12.2334  9.7757 -0.0026  0.1505   0.0116   0.4227    0.0436   0.0000   439.5037       19.2727       28.9551       33.1174      -32.1312      -20.1748       22.7654       4.96277       3.15987       7.52371       5.62025      -1.06457      -2.13826      -5.41844       2.89941       2.29885      -3.00523     -0.625639       9.25214       12.3064       14.0192       14.1995       14.4618       13.9620       12.8875       11.9108       10.4754       9.09300       7.59008       6.22711       4.95268       3.90702       2.94596       2.18533       1.49861       1.06071
  24  24 4524.2134    0.5646 15.2192  9.6434 -0.0045  0.2571   0.0088   0.6652    0.0334   0.0000   435.7091      -15.6037      -12.4647       17.6724       24.6459      -42.6260      -4.38727       29.3196      -19.0705      -37.8968      -8.33591       3.35731      -13.2060      -7.77576       4.27995      0.860408     -0.761290      -3.65212       15.9253       21.3505       23.6344       24.8161       24.6989       24.1216       22.1181       20.3092       18.0309       15.6775       13.1332       10.8382       8.63027       6.77958       5.10095       3.77889       2.59093       1.83912
  25   5 1674.0748    0.2831  0.2343  8.7045 -0.0092  0.0139   0.0122   0.0297    0.0362   0.0000   440.3209      -1.45458       20.3112      -1.07649      -1.49233     -0.733275       1.12617      0.516186      0.623981      0.281985     -0.178806     -0.902456     -0.211214     -0.310164    -0.0117356     0.0439973     -0.105039    -0.0728794      0.823049       1.15450       1.25136       1.36705       1.35763       1.27222       1.26619       1.00307       1.03382      0.768520      0.746807      0.564585      0.466434      0.360270      0.257268      0.202795      0.154737      0.103405
  25   6 1847.8608    0.4428  0.4051  8.8814 -0.0028  0.0159   0.0143   0.0399    0.0495   0.0000   438.9922      -1.99789       19.2123       3.48231      -3.52186      -3.80624     -0.816032      0.434996      0.599603       1.33948     -0.426087      0.595843      0.749196     -0.366890      0.129409     0.0419506      0.188473      0.112127       1.08227       1.28469       1.47649       1.41905       1.57786       1.54988       1.42375       1.24476       1.14025      0.971414      0.796335      0.647758      0.536165      0.418573      0.324410      0.227395      0.178484      0.129516
  25   7 2016.9071    0.6380  0.5874  9.0685 -0.0017  0.0208   0.0166   0.0451    0.0680   0.0000   438.2120      -2.81589       19.2337       2.82729      -2.85161     0.0403987     -0.403636     -0.161127       2.64267      0.795085       1.05481      0.623727    -0.0868088      0.148361      0.111874     0.0470381      0.106931      0.159582       1.18308       1.65547       1.81810       1.87401       2.05126       1.59177       1.80697       1.47503       1.38243       1.15398      0.987852      0.813476      0.656858      0.528596      0.375485      0.300086      0.194494      0.142972
  25   8 2181.7197    0.9097  0.7422  9.3445 -0.0008  0.0230   0.0210   0.0481    0.0894   0.0000   438.2741       2.52812       17.9930      -2.55883       1.76496       1.60093      -2.42388       1.11653     -0.506192     -0.623456       1.92843      -1.20010     -0.448630      0.337813      0.137476     -0.156167      0.493620     -0.146829       1.38498       1.93196       1.99556       2.22360       1.94295       2.05097       1.88468       1.81076       1.54009       1.42962       1.17101      0.950772      0.730810      0.593462      0.459740      0.344790      0.244530      0.177909
  25   9 2340.4181    1.2828  0.9403  9.7418 -0.0005  0.0234   0.0268   0.0570    0.1174   0.0000   439.6948      -3.81985       16.2323      -5.05574      -5.09564      -3.64218       3.29882     -0.935580      -3.16969      0.206199     -0.285272     -0.165833      -1.44795     -0.348660      0.186742     -0.898526     0.0366401    -0.0871670       1.58449       2.00976       2.20518       2.36544       2.33201       2.23923       2.16799       1.96511       1.70345       1.39465       1.23739       1.00225      0.838230      0.641145      0.463280      0.356723      0.272820      0.192966
  25  10 2494.2976    1.7538  1.0531 10.0268 -0.0036  0.0243   0.0342   0.0617    0.1579   0.0000   441.7476      -1.42638       16.7832      -2.50513      -1.03283       2.09419       1.55175      -2.07209      -3.10795       1.29920      0.106186       1.39390      0.252620      -1.29762      0.588806      0.168996      0.124167      0.104886       1.53593       2.03676       2.20509       2.34757       2.33463       2.18495       2.08704       1.94293       1.67573       1.51207       1.27690       1.00556      0.825229      0.640908      0.502454      0.357116      0.264268      0.188133
  25  11 2646.1734    2.2003  1.0673 10.7952 -0.0036  0.0261   0.0452   0.0647    0.1627   0.0000   439.3374      -3.20394       11.5258       2.99375      -3.69770      -3.90639       1.40971     -0.639066       2.18904      -1.84825      0.114755       2.22372      0.194283     -0.121776      0.614039     -0.235640     -0.671483     -0.196681       1.63185       2.22736       2.35154       2.50193       2.49731       2.37899       2.30247       2.06484       1.87051       1.60958       1.33293       1.08833      0.892862      0.673140      0.528795      0.397266      0.303966      0.212335
  25  12 2797.3098    2.9779  0.8415 11.4768  0.0004  0.0209   0.0642   0.0546    0.1137   0.0000   439.1048      -1.03478       15.4163       3.44295      -2.70670      0.745849      -3.26417     -0.267897      0.218170      0.818362       2.78847      0.360400     -0.859767     0.0477002      0.848940     -0.319320     0.0139310     -0.116135       1.36595       1.85565       2.03557       2.14992       2.10673       2.04282       1.99249       1.74015       1.52556       1.26173       1.03778      0.863748      0.692343      0.543584      0.387852      0.310568      0.230303      0.171018
  25  13 2947.3546    3.4989  0.9191 11.7701 -0.0027  0.0221   0.0740   0.0574    0.1240   0.0000   438.9762      0.372161       12.4914       4.36513      -3.07102      -1.66541       1.50657     -0.149358       3.39480     -0.889456     -0.378974     -0.805704      0.918569     -0.584642      0.577817      0.695249      0.183489     -0.112955       1.41897       1.76858       1.97936       2.13458       2.00896       2.03952       1.92413       1.65591       1.49636       1.35971       1.08075      0.921036      0.741170      0.579909      0.427136      0.335845      0.234583      0.160855
  25  14 3096.0972    3.9847  1.0664 11.7982  0.0008  0.0250   0.0796   0.0645    0.2163   0.0000   441.6028     -0.939896       11.9877      0.192916     -0.945342      -1.89341      -1.79442      -3.57826      0.573565       2.28633     -0.114384      -1.23410     -0.277978       1.14452    -0.0772058      0.356066    -0.0210550    -0.0637757       1.57562       2.12986       2.23959       2.42330       2.45390       2.25414       2.15322       1.97444       1.72322       1.57418       1.31852       1.07888      0.879046      0.682364      0.499970      0.382774      0.274829      0.193724
  25  15 3243.7840    3.5899  1.3958 11.9195 -0.0034  0.0306   0.0653   0.0762    0.1519   0.0000   439.1203       2.35825       13.1004      0.692585      -1.92494       5.21571    -0.0637413      -2.43087       1.54613       1.77817      0.542913      0.405136      0.921293      0.299168      0.603270      0.500145     -0.287471    -0.0798330       1.90790       2.55017       2.86174       3.03859       3.05062       2.93761       2.73936       2.40670       2.17675       1.79657       1.51403       1.24075      0.963945      0.743910      0.593713      0.440659      0.323482      0.225737
  25  16 3390.9702    3.0204  1.8631 11.8158  0.0010  0.0348   0.0483   0.0911    0.0847   0.0000   438.1802      -5.55373       11.7646       2.90462      -4.54397      -1.92991     -0.175621      -2.20590       4.25539       1.86175     -0.481433    -0.0749358     0.0206693     -0.848222       1.09909     -0.568449     -0.576844      0.125670       2.29817       3.00676       3.29794       3.46265       3.40021       3.02795       2.96838       2.77595       2.52615       2.21544       1.91579       1.59115       1.27180       1.00633      0.725817      0.553601      0.398531      0.282210
  25  17 3537.9064    2.5484  3.1365 11.0428  0.0010  0.0436   0.0311   0.1183    0.0669   0.0000   440.0405     -0.120198       15.4209       7.95997       1.79733      0.591872       13.8734      0.166079       1.05691       3.32793      0.825244      -3.99188       1.05516      0.819569       1.11324     -0.638830     -0.417231     -0.328431       2.75344       3.61117       4.11064       4.20658       4.26560       4.18479       3.75934       3.50053       3.12433       2.63623       2.24556       1.85394       1.49745       1.16792      0.886783      0.651270      0.478501      0.334176
  25  18 3684.6180    1.9854  4.5366 10.5931 -0.0006  0.0560   0.0217   0.1521    0.0565   0.0000   434.1282       6.66515       8.32416      -2.42403      -1.84612       2.65568      -8.48136     0.0915596      -7.96408       2.63886      0.790075      0.198388      0.688856     -0.664992     -0.340388       1.16893      0.692893     -0.121965       3.40903       4.57628       5.05605       5.28277       5.42862       5.20961       4.84512       4.36214       3.93011       3.33458       2.84971       2.33599       1.86383       1.49092       1.11369      0.855252      0.591012      0.426653
  25  19 3831.1534    1.6511  6.5034 10.1105 -0.0003  0.0711   0.0169   0.1993    0.0593   0.0000   432.8108       5.84330       19.3836      -3.82111       3.08302      -1.38558       3.22584      -3.20852      0.912337       1.79082     -0.674599      -3.46297       2.70968      -1.33312      0.905181     0.0782328      -1.23560     -0.812595       4.37209       5.71358       6.44666       6.73420       6.96489       6.56778       6.14827       5.62870       4.96522       4.32636       3.57371       3.00118       2.40894       1.88646       1.46446       1.06670      0.769514      0.547677
  25  20 3977.3082    1.3641  8.3604  9.9092  0.0003  0.0870   0.0141   0.2583    0.0521   0.0000   433.8309      -2.10063       18.6663      -2.76088      -2.36954       4.75662       3.39764       3.82047      -3.08361       3.89242       3.61574     -0.706470      -2.38424       5.00278     -0.619656      -1.26515    -0.0320889      0.864349       5.34457       6.93664       7.87328       8.13219       8.34722       7.99129       7.45120       6.85789       6.10453       5.23389       4.46967       3.67823       2.97515       2.31219       1.81665       1.34067      0.939411      0.681149
  25  21 4123.6394    1.0435 10.4566  9.9348 -0.0005  0.1200   0.0128   0.3553    0.0425   0.0000   447.1088       3.63071       10.1183       6.85693      -8.91139      -3.10228      0.393573       19.3024       4.37379       2.84411       6.69467       8.97363       5.64339      -1.39476      -4.37994       2.35108       2.61437      0.995363       7.38603       9.54938       10.9339       11.4091       11.1740       11.0436       10.4018       9.38146       8.43134       7.29329       6.22178       5.08591       4.11641       3.29667       2.47570       1.88755       1.32099      0.941853
  25  22 4269.5092    0.9100 13.5850  9.7399  0.0002  0.1615   0.0100   0.4590    0.0378   0.0000   443.5061       21.4507       35.9763      -26.3341      -2.18642      -1.17898       22.5592       24.0887      -2.49295      -8.19048      -3.73374       4.75334       5.14311      -1.16505     -0.281206       1.17119      -1.21472      -1.27441       9.66606       12.5943       14.3585       14.6663       15.1369       14.6730       13.8667       12.4233       11.2795       9.55319       8.27039       6.70905       5.42311       4.34044       3.32844       2.51604       1.75772       1.29434
  25  24 4560.8566    0.5967 18.1336  9.5018 -0.0008  0.2660   0.0080   0.6926    0.0306   0.0000   470.9619       23.0646       37.6576      -18.9455       35.8328      -15.3340      -30.6081       22.6167      -8.34821       12.6261       8.27250      -15.1706      -11.5284       16.7713       3.63016      -5.80062       1.02141       2.75859       16.1289       20.6593       23.6842       24.5764       24.6002       24.4290       22.8410       20.8222       18.3541       16.1692       13.4803       11.2431       9.00939       7.21621       5.54572       4.19203       2.99152       2.14626
  26   6 1868.9946    0.4537  0.4180  8.9936 -0.0050  0.0185   0.0140   0.0358    0.0501   0.0000   436.6012     -0.834796       16.8019      0.927215      -3.29960      0.151021      -3.37395      0.647751      -1.23536     -0.727408     -0.190008      0.229370     -0.360483      0.114411     0.0669960      0.369309      0.125368     0.0113948       1.17513       1.50391       1.56856       1.73331       1.81318       1.65301       1.70298       1.44234       1.28573       1.07482      0.968006      0.772433      0.643677      0.516185      0.397607      0.271337      0.216129      0.155040
  26   7 2039.7091    0.7018  0.6279  9.0815 -0.0039  0.0216   0.0175   0.0469    0.0706   0.0000   443.0408      -1.43129       17.2615      0.545807      -3.11864      0.129231    -0.0623346      0.256534      -1.50592     -0.974815       1.69689      0.126872      0.531854     -0.844149      0.426581     -0.289544   -0.00249127      0.295901       1.52663       2.24528       2.55266       2.87759       2.82702       2.69932       2.42979       2.24050       1.76524       1.45073       1.15362      0.914816      0.697218      0.538480      0.431887      0.309756      0.218084      0.153803
  26   9 2365.9778    1.3740  1.0221  9.6671 -0.0016  0.0234   0.0266   0.0617    0.1230   0.0000   438.6841      -2.19591       17.0080       4.11780      -4.10782      -1.38611      0.207321     -0.748428       5.76429      0.694552      -1.81294     -0.920842     0.0803686     -0.145088    -0.0411623      0.103204     0.0939601      0.281473       1.53167       2.08199       2.29283       2.28341       2.30470       2.25665       2.13216       2.02106       1.78308       1.53138       1.21319      0.986468      0.818997      0.625938      0.488956      0.389799      0.287422      0.223115
  26  10 2521.1891    1.7705  1.0715 10.3099 -0.0032  0.0243   0.0343   0.0623    0.1263   0.0000   436.5011      -1.16665       15.2049       2.83439      -1.78248       1.21768       1.06622      -2.54901      -2.25092      0.693288      -1.32095      0.208161       1.21442      0.798292     -0.303058     -0.434006     -0.503309      0.143942       1.52730       1.92931       2.12305       2.25228       2.26988       2.20085       2.01529       1.92754       1.74427       1.48878       1.19178       1.02622      0.829699      0.658805      0.487607      0.408942      0.308189      0.223654
  26  11 2674.2920    2.4078  0.8661 11.1915 -0.0037  0.0228   0.0508   0.0534    0.1269   0.0000   438.9200      0.807337       12.8065      -1.75464       1.45313     -0.837189       2.63855      -2.30639      -2.70085      -2.28358       2.05408      0.491441      -1.22037     -0.801480      0.304948      0.336134     -0.384824    0.00632429       1.41854       1.96559       2.01908       2.21167       2.19329       2.09542       2.02164       1.75879       1.69333       1.39585       1.22552      0.993149      0.787454      0.623309      0.475403      0.364024      0.271614      0.205464
  26  12 2826.4918    3.1141  0.9516 11.0609  0.0008  0.0216   0.0623   0.0584    0.1820   0.0000   438.5998       1.60999       15.2601       2.03572       1.99156       1.08579     0.0699436       1.69109     -0.805465      0.809462    -0.0288264      0.122813     -0.838307      0.198308     -0.741524     -0.582097      0.447602     -0.272906       1.37167       1.84891       1.96381       2.06061       2.04619       1.89958       1.88993       1.70070       1.57063       1.33576       1.19044      0.971021      0.769029      0.623142      0.482411      0.337641      0.263227      0.187365
  26  13 2977.3501    3.8897  0.9214 11.2265  0.0000  0.0216   0.0748   0.0511    0.1851   0.0000   438.5662       1.61972       12.4793       2.16816       1.20518      -2.59735      0.900446       1.37928    -0.0266543      -1.58629      0.524040      -1.15927    0.00906700      0.376000      0.295650     -0.237808     -0.216472    -0.0815151       1.28166       1.70504       1.82655       1.98509       2.06565       1.89190       1.87317       1.67716       1.47494       1.25118       1.06578      0.880881      0.721465      0.552598      0.441825      0.333429      0.235179      0.170627
  26  14 3126.8044    4.0151  1.0270 12.0198 -0.0006  0.0242   0.0791   0.0595    0.1566   0.0000   439.1093      0.163660       17.9182       3.59146      -2.87867      -2.06037     -0.922398       2.49667     -0.515106   -0.00999460     -0.327125      -1.31300     -0.672246    -0.0774931      0.584709    -0.0971040     -0.219236   0.000589090       1.42480       1.86064       2.09940       2.13778       2.21284       2.19557       2.02929       1.92579       1.66449       1.42074       1.18819       1.07724      0.817913      0.665041      0.508290      0.377292      0.287177      0.198498
  26  15 3275.3155    3.6617  1.4900 11.6767 -0.0025  0.0290   0.0641   0.0777    0.1865   0.0000   437.9179     -0.513378       12.3072       3.81570      -2.74888      0.814323       1.72632       3.75997      -1.10946     -0.333955      0.620652       1.11180     -0.726830     -0.400522     -0.216519     -0.296135     -0.276181      0.223745       1.80682       2.42222       2.64986       2.73661       2.81604       2.74441       2.53385       2.40642       2.05130       1.77377       1.53362       1.28050       1.03359      0.833615      0.623711      0.469244      0.344593      0.242357
  26  16 3423.0990    2.9130  2.2186 11.5372 -0.0006  0.0383   0.0420   0.0951    0.0887   0.0000   439.2513       3.63292       8.68301     -0.520371       2.13323     -0.562700      -1.33459       6.40223      -1.25921      0.362695       2.97405       1.42862      0.142828     -0.849960      0.854238      -1.51051     -0.444526    -0.0830264       2.25547       2.91299       3.17596       3.37360       3.46305       3.31417       2.96905       2.90784       2.65285       2.26049       1.92158       1.58437       1.31950       1.05848      0.797050      0.628838      0.446714      0.328062
  26  17 3570.7999    2.3276  3.5267 10.9149 -0.0001  0.0481   0.0269   0.1237    0.0635   0.0000   440.3596      0.832177       9.18017       1.74493       7.54032      -4.08424      0.565622       4.65776      0.191549      -3.86478       5.29106      -2.13422     -0.740023       1.62765     -0.283607      -1.03214     0.0333429    -0.0202799       2.77710       3.67393       4.16201       4.22514       4.36815       4.28646       3.84264       3.70614       3.22986       2.82477       2.51396       2.06625       1.68279       1.31596       1.03988      0.775203      0.555099      0.400893
  26  18 3718.1407    1.9478  5.0825 10.3791 -0.0020  0.0583   0.0198   0.1546    0.0594   0.0000   432.3313      -4.50982       13.9333      -2.35073      0.848724       3.06446      -3.68656       4.34701       3.34746       2.13304     -0.269589     -0.709812       4.10008       4.76043     -0.709806     -0.201020      0.744213    -0.0521572       3.46484       4.57028       5.14283       5.34036       5.44290       5.29379       4.93593       4.60668       4.08139       3.53089       2.99714       2.48443       2.01626       1.61290       1.24595      0.946631      0.691741      0.499022
  26  19 3865.2185    1.5846  6.7348 10.1407 -0.0020  0.0722   0.0163   0.2011    0.0564   0.0000   435.9314      -3.23984       16.9682       9.48387      -3.03601       6.70108      -7.49014      -5.02546      -3.14146      -7.07948     -0.213888       2.44792      -1.26565       3.24863       2.04572     -0.654619      0.849824      0.598073       4.32434       5.64081       6.27944       6.62372       6.70344       6.58257       6.12591       5.66645       5.06778       4.38258       3.71582       3.05996       2.50602       1.99865       1.55281       1.18073      0.859971      0.623240
  26  20 4011.9742    1.2788  8.7125 10.0033  0.0005  0.0943   0.0141   0.2679    0.0486   0.0000   432.6816       1.62356       5.83229       1.57709       6.46684     -0.857486       4.40478       2.36747       6.56466      -5.19239      0.946868      -5.01291      -6.25883      -1.67015       3.55712      0.947560      0.386443     0.0482022       5.54693       7.19694       8.21162       8.56393       8.43133       8.36877       7.82879       7.21385       6.56324       5.70437       4.88999       4.05487       3.33095       2.64200       2.03254       1.57910       1.11277      0.820021
  26  21 4158.6930    1.0299 10.3634  9.8992 -0.0022  0.1154   0.0122   0.3512    0.0419   0.0000   438.8976      -10.9930       9.32878       5.47387      -4.80782      -11.5096      -10.3082      -4.58897       9.11200     -0.632849      0.368658      -8.84306      -3.96160       2.20564       1.00797       2.15290       2.80548      -2.38274       6.79627       8.90580       9.87970       10.3431       10.5003       10.1112       9.64900       8.96585       7.90927       6.99741       6.03432       4.99595       4.03933       3.27935       2.48549       1.93344       1.40500       1.02005
  26  22 4305.0969    0.8130 12.8856  9.7806 -0.0024  0.1619   0.0099   0.4694    0.0371   0.0000   428.6619      -13.5314       43.1092      -9.06113      -7.10107      -19.8490      -33.0737       7.05218       17.2031      -5.83690     -0.164931       2.58615      0.969425       4.81623       3.64201       5.22002      0.476423      -1.43604       9.47851       12.2140       13.9427       14.6307       14.8108       14.5111       13.5099       12.3349       11.2259       9.92396       8.22172       7.07345       5.62725       4.50871       3.54449       2.67516       1.95342       1.41029
  27   5 1713.5680    0.3271  0.2870  8.7673 -0.0019  0.0142   0.0119   0.0314    0.0386   0.0000   439.8044     -0.604565       20.4571     -0.576629      -3.07830      0.159503      0.884269     0.0327438     -0.551092      0.316610       1.08932     -0.782350    -0.0794911     -0.133911     0.0363706     -0.246565    -0.0421646      0.114773      0.967229       1.15529       1.24580       1.48284       1.48375       1.34193       1.21183       1.22893       1.09800      0.867646      0.773001      0.637900      0.515561      0.386470      0.319312      0.254882      0.187704      0.136282
  27   6 1889.7200    0.4857  0.5147  8.8070 -0.0024  0.0199   0.0131   0.0407    0.0586   0.0000   440.8750     -0.500023       20.5468      0.436671      -2.18204       1.62941      0.236104      0.333175     -0.907608    -0.0539652      -1.21559     -0.240587     -0.146662     -0.286376     -0.210121     0.0312354      0.259332     -0.199530       1.35440       1.94002       2.16022       2.37080       2.35933       2.34666       2.15925       1.92032       1.68748       1.39598       1.13466      0.859310      0.709129      0.561452      0.416333      0.331925      0.245733      0.181921
  27   8 2229.6764    1.0227  0.8789  9.3989 -0.0021  0.0215   0.0210   0.0543    0.0992   0.0000   440.4346     -0.668131       19.1735      -4.29991      -2.42290      -2.94755       4.77114      -1.23103       2.58968      0.356751       1.60107     -0.349211      0.135008      0.345771     -0.416998    -0.0103481     0.0527635      0.147462       1.26968       1.66806       1.86437       1.96796       1.92891       1.91776       1.80017       1.65975       1.44788       1.28078       1.16085      0.952071      0.790263      0.615609      0.481099      0.371129      0.269541      0.203374
  27   9 2390.9057    1.3987  0.9801 10.1664 -0.0008  0.0240   0.0278   0.0596    0.0970   0.0000   440.5455     -0.813731       18.8498      -3.10453      -2.10150      -2.68677      0.986011     -0.555124       1.52392      -2.58578       2.83150       1.01469    -0.0340506      0.211232     0.0913978     0.0748233     -0.386952      0.128694       1.42241       1.89028       1.98656       2.10739       2.14843       2.10062       2.07080       1.87633       1.68906       1.37090       1.25360       1.01852      0.832200      0.672275      0.487688      0.413473      0.313206      0.235145
  27  10 2547.5196    1.9320  1.0159 10.3660  0.0001  0.0255   0.0362   0.0552    0.1275   0.0000   440.9859       1.94434       14.6251      0.412127      -2.96410       2.38786      -3.21503       4.53289       2.17440      -1.18520    0.00228204      0.185132     -0.425064      0.193684     -0.410361     0.0533347   -0.00206537     0.0175031       1.36610       2.00830       1.95877       2.29708       2.14321       2.19239       1.97055       1.98439       1.63309       1.57132       1.24864       1.09043      0.870628      0.706875      0.554326      0.399818      0.301546      0.229872
  27  11 2701.9930    2.5112  0.9018 11.1751 -0.0045  0.0220   0.0506   0.0545    0.1227   0.0000   439.7317     -0.866264       13.3959      -4.18431      -2.03042      -1.90544       2.43303      -1.31422     -0.665450     -0.633656      0.118764     0.0714383      0.739279     -0.774349     -0.157328      0.373206      0.632885     0.0586118       1.31971       1.78086       1.95198       2.01135       2.11057       2.01017       1.91069       1.75975       1.51780       1.37148       1.14699      0.937337      0.763995      0.629112      0.499724      0.362100      0.265173      0.202126
  27  12 2855.3050    3.3545  0.8852 11.3406  0.0001  0.0211   0.0657   0.0541    0.1612   0.0000   438.4681      -3.07818       14.4721       2.75909     -0.396745      -3.20183     -0.785478     -0.597312       1.89827      0.177790      0.218274      -1.86042     -0.458148    -0.0834297    -0.0750709     0.0579105      0.224350     0.0469106       1.31604       1.80476       2.04156       2.05711       2.08564       1.99079       1.91568       1.73999       1.51900       1.37558       1.17905      0.994212      0.803570      0.651717      0.484866      0.373367      0.266516      0.199718
  27  13 3006.9534    3.7781  0.9102 11.8648 -0.0013  0.0213   0.0764   0.0527    0.1258   0.0000   438.8894      -3.13285       17.3851       2.86894      -4.77176      0.979191      -1.06643       1.83997      -1.54352     -0.659258     -0.936848     -0.956283     -0.458208      -1.51768     -0.499426     -0.446923     -0.257137     -0.184417       1.30993       1.80719       1.95118       1.98219       1.95334       1.89643       1.79487       1.72149       1.51624       1.37112       1.20314       1.05794      0.880504      0.712462      0.533227      0.385279      0.289991      0.209533
  27  14 3157.1243    3.9994  1.0684 11.8445 -0.0008  0.0247   0.0744   0.0566    0.1530   0.0000   440.7313     -0.598729       13.7490       3.81071       4.97707      -3.46613       1.82507      -2.86413      -1.94710      0.538501      0.256238      0.245505    -0.0434355      0.668563      0.159133     -0.389162     -0.169138     0.0307496       1.38127       1.77903       1.99503       2.14182       2.11780       2.01369       2.05504       1.82821       1.58508       1.41074       1.23693       1.02965      0.835304      0.685902      0.550374      0.392064      0.296789      0.223581
  27  15 3306.4147    3.4995  1.5849 11.5632 -0.0046  0.0297   0.0568   0.0773    0.1546   0.0000   439.1638       1.85183       10.3229       2.65061      0.802990       2.35870      -6.37530       6.81233      0.627801      0.910935     -0.486250       1.47691     -0.279689       1.59335    -0.0925518      0.842444    -0.0403204     0.0778342       1.74538       2.30360       2.55168       2.65276       2.69588       2.57207       2.49483       2.24088       2.04336       1.80527       1.59914       1.26641       1.07198      0.852044      0.660230      0.529088      0.378220      0.275149
  27  16 3455.0068    2.7737  2.3627 11.4962 -0.0006  0.0390   0.0402   0.0988    0.0918   0.0000   442.2144       1.71949       13.6513      -1.62386       5.34835       4.78604      -7.05335      -6.04344      0.274582    -0.0292328       3.15173      -2.49932      -1.45507     -0.192377      0.784079      0.591530     -0.124330      0.245573       2.19968       2.96959       3.32346       3.48433       3.53271       3.45165       3.20088       3.02336       2.65929       2.38129       2.04969       1.67547       1.35278       1.11473      0.867988      0.661325      0.496363      0.357201
  27  17 3603.3190    2.2727  3.7604 10.8116 -0.0017  0.0491   0.0257   0.1305    0.0666   0.0000   445.2889      -5.58278       17.7824      -7.50316      -4.34481       1.39708     -0.526520      -2.59219       4.18884      0.735051       1.09407      0.658139      -2.45057      -3.45664       2.01143      0.919881      0.200983     -0.603314       2.76621       3.65469       4.23415       4.30505       4.47181       4.24016       3.95945       3.71802       3.36132       2.93748       2.57835       2.11094       1.74494       1.37124       1.08494      0.818787      0.630596      0.449962
  27  18 3751.3559    1.8476  5.5918 10.3988 -0.0004  0.0630   0.0186   0.1670    0.0540   0.0000   440.2896      -7.44001       7.44014      -2.32269      -10.4303      -8.02714       10.5318     -0.282557      -5.00623     -0.229379      0.874153      -4.22314       1.80791     -0.567747       2.13293       1.43515      -1.49177     -0.569561       3.64986       4.78096       5.46935       5.77234       5.77030       5.67227       5.21109       4.87043       4.39929       3.79427       3.32555       2.76058       2.25510       1.81028       1.40323       1.08540      0.788614      0.576876
  27  19 3898.9083    1.4922  7.3670 10.1093  0.0001  0.0776   0.0150   0.2140    0.0507   0.0000   437.0838      -6.49093       6.89930      -3.64357     -0.973796    -0.0301806      -1.90393      0.244323      -8.97364      -1.97145       3.37643       4.40398       2.29000      -2.56716      0.502381      0.193891     -0.519610      0.816493       4.39768       5.85973       6.51292       6.83549       6.90448       6.93484       6.39015       6.10068       5.33072       4.64129       3.95436       3.33021       2.71015       2.24724       1.71962       1.33090      0.968899      0.726123
  27  20 4046.3940    1.1619  9.3942 10.0520  0.0029  0.1041   0.0136   0.3053    0.0440   0.0000   452.0316      -5.09631      -6.24433       24.2648       15.7852      -12.7739      -26.6250       8.21188       7.01743       5.33012      0.707619      -5.00138      -2.27772       8.30046      -2.60371    -0.0724475       1.48044      -2.03945       5.73273       7.79369       8.59539       9.08233       9.27826       8.96207       8.58377       7.86045       7.11814       6.33377       5.26011       4.54071       3.69536       2.97869       2.34873       1.79313       1.30555      0.950718
  27  21 4193.4827    0.9714 12.5348  9.9043  0.0023  0.1453   0.0110   0.4148    0.0383   0.0000   447.1920       1.05381       13.5746      -3.06794      -13.3415       1.52637       7.94479       5.19400      -8.13033      -18.9300     -0.922240       5.10427     -0.407951      -9.11852      -3.54276     -0.405625     -0.879100       2.04073       7.93962       10.8815       11.7488       12.8195       12.9440       12.6544       11.7887       10.9932       9.84829       8.70439       7.44687       6.36331       5.15653       4.16511       3.23654       2.50311       1.81702       1.33000
  27  22 4340.3555    0.8005 14.7195  9.7252  0.0018  0.1798   0.0086   0.5015    0.0332   0.0000   445.8920      -9.06742      -1.81736      -9.55614      -1.14829       10.4497       15.5212      0.640910      -1.74875      -6.29299       6.53238       6.95413    -0.0320017      -5.50776      -5.67754       3.15968       2.72710      -1.39834       10.0670       13.1998       14.9500       15.7989       16.0678       15.4475       14.9132       13.8921       12.2012       11.0130       9.14865       7.81949       6.39758       5.16538       4.08462       3.10912       2.31303       1.72147
  27  23 4486.8058    0.6327 16.4067  9.6141 -0.0034  0.2355   0.0076   0.6049    0.0298   0.0000   429.3924     -0.344774       29.7910      -11.5930       19.8501      -41.5042       12.8426       29.9069       16.4760       16.8019      -25.2476      -23.2443      -2.77789      0.737264      -1.31356      -3.92841       1.24021      0.449609       13.0001       17.3377       19.4346       20.5390       20.6327       20.4714       19.1852       18.1157       15.7861       14.3064       12.1149       10.2044       8.38365       6.87360       5.29692       4.15345       2.96618       2.21159
  28   5 1732.6862    0.3183  0.4356  8.8482 -0.0145  0.0202   0.0108   0.0453    0.0445   0.0000   439.9904     -0.529362       23.1471       1.03831      -6.25607       1.75983       2.48737       1.95706      -1.70887     -0.560534      -1.42924      0.744064     -0.899575     -0.204756      0.473234   -0.00467070      0.446520    -0.0833390       1.10525       1.42107       1.54704       1.60177       1.60392       1.58689       1.63364       1.57946       1.48573       1.19198       1.04535      0.836722      0.613491      0.553621      0.485827      0.384795      0.303046      0.225669
  28   6 1910.0929    0.5197  0.4908  8.9099 -0.0017  0.0196   0.0139   0.0382    0.0545   0.0000   439.6264       1.84560       20.8399      -1.98329      -5.31835       1.21896      0.204115     -0.184907      -1.50682      0.419088      0.994992      0.487436     0.0187226     -0.259684     -0.175622      0.319562      0.649367     -0.129403       1.11102       1.45332       1.54952       1.42765       1.49157       1.49219       1.61091       1.53619       1.39309       1.09140      0.875408      0.745911      0.589310      0.545315      0.402386      0.325062      0.283853      0.199425
  28   7 2083.8599    0.7546  0.7350  9.2408 -0.0025  0.0206   0.0169   0.0494    0.0759   0.0000   439.4118      -1.06305       17.0189       1.41092      -3.86521       2.32005     -0.106728     0.0920469      0.612158      0.568355      -1.95197     -0.198164      0.324337      0.223358      0.284404    0.00981807     -0.357133     0.0271773       1.26661       1.67656       1.74969       1.75476       1.84164       1.90623       1.84778       1.73922       1.45367       1.28575       1.03455      0.901548      0.742930      0.610944      0.473909      0.359604      0.285530      0.210356
  28   8 2252.7642    1.0796  0.9705  9.5531  0.0001  0.0244   0.0213   0.0592    0.1019   0.0000   438.6026      -3.38440       20.7664       5.78037      -1.44625      -3.00433      -1.00936       3.00703      0.333701     -0.154948     -0.335187       1.19049     -0.432858      0.365445      0.545486     0.0573812     -0.102998      0.416860       1.36785       1.82414       1.92552       2.05055       2.11663       2.14652       1.96041       1.80350       1.51490       1.41186       1.28989       1.07407      0.910287      0.667414      0.531156      0.427045      0.328065      0.238640
  28   9 2415.2886    1.4684  1.1647  9.9706  0.0052  0.0246   0.0270   0.0673    0.1250   0.0000   439.0823      0.443128       18.6678     -0.901564      -2.14491       1.79527      0.450299       1.48776      -3.12055       1.00371       2.09618       2.78368     -0.437145      -1.29613    -0.0828992   -0.00389466      0.551373     -0.292164       1.38106       1.91447       2.03819       2.20572       2.22845       2.19920       2.06492       1.90824       1.70187       1.46816       1.30194       1.09554      0.886827      0.718690      0.574899      0.446713      0.318136      0.240489
  28  10 2573.3283    2.0613  1.1198 10.3783 -0.0023  0.0232   0.0369   0.0604    0.1434   0.0000   438.8940      -4.38016       15.4116       4.89797      -1.31965       4.41987       3.59252     -0.663579     -0.639003    -0.0176831      -2.29882      0.208779     -0.649844      -1.11236      0.614182      0.157708     -0.109024      0.148284       1.33660       1.76043       1.94692       2.05089       2.10522       2.01010       1.95207       1.77358       1.58690       1.45210       1.22093       1.03744      0.856793      0.677038      0.542567      0.411674      0.325541      0.233167
  28  11 2729.2536    2.6390  1.0055 10.7892 -0.0035  0.0229   0.0492   0.0517    0.1612   0.0000   440.3631      0.822128       17.2412       1.23443      -2.03695      -1.47082       1.37440     -0.691571       2.86800     -0.973888      -2.53856      0.508618       1.60461     -0.170920     -0.426370      0.239263      0.318819      0.444915       1.30126       1.76222       1.86153       2.05493       1.92355       1.91820       1.85536       1.79507       1.56514       1.44476       1.20656       1.03159      0.840893      0.726393      0.561991      0.431368      0.327583      0.229856
  28  12 2883.6053    3.4688  0.9026 11.2155 -0.0022  0.0223   0.0665   0.0499    0.2092   0.0000   437.3327      -1.34438       13.5371     -0.831510      -5.53581     -0.931043      0.177772      -2.14176      -1.71151      0.379633      0.190094      -1.49154     0.0683430      0.346437      0.161638      0.357650     0.0800222    -0.0614607       1.17185       1.72347       1.79300       1.99867       1.98113       1.87809       1.87384       1.67159       1.56162       1.30568       1.14989      0.923539      0.765073      0.620169      0.472890      0.387210      0.280909      0.213253
  28  13 3036.1573    3.7939  0.9836 11.8969 -0.0000  0.0223   0.0717   0.0567    0.1376   0.0000   439.8871      -3.22891       17.7110      0.224584     -0.214806    -0.0496301       2.10325       2.77566       1.06821      -1.67151      0.814851     0.0197280    -0.0151974      0.114802     -0.364673     -0.132453      0.262453      0.223591       1.24073       1.72521       1.87527       1.92084       2.04038       1.90414       1.86810       1.69368       1.61947       1.37960       1.17644      0.934442      0.793112      0.640996      0.503752      0.397839      0.304926      0.224331
  28  14 3187.0586    3.8854  1.2007 11.5031 -0.0005  0.0240   0.0670   0.0623    0.1670   0.0000   438.6823      -1.42671       12.0140       2.16855       3.10309     -0.710266       4.15653     -0.301038       1.87682       1.20899       2.01566     -0.652683      -1.30421      0.632041      0.924776     -0.344317    -0.0842573    0.00544946       1.37588       1.84463       1.99947       2.08717       2.15218       2.06636       2.02122       1.85137       1.63056       1.50323       1.23535       1.09827      0.868849      0.733220      0.560415      0.437435      0.331135      0.255021
  28  15 3337.1483    3.4057  1.5393 11.7554 -0.0012  0.0283   0.0541   0.0779    0.1120   0.0000   441.1450       3.27328       16.4091      0.232119    0.00452708      -1.11566     -0.300665       1.54942      0.429732       1.66727     -0.765025      -1.73269       1.07832      0.248544     -0.888038     -0.225571      0.713592      0.221139       1.55144       2.08657       2.37228       2.45415       2.46650       2.46503       2.31244       2.13749       2.01825       1.66365       1.52557       1.20367      0.984074      0.804743      0.633037      0.502017      0.393895      0.282965
  28  16 3486.6690    2.7175  2.5691 11.2536 -0.0004  0.0390   0.0362   0.1015    0.0933   0.0000   440.4544      -6.81660       11.5868       7.69833       9.25416       8.72199      -2.89820      -2.92815      -4.18034       3.06617       2.42488      0.258907     -0.435261      0.291169     -0.702613     -0.705935      0.865346     -0.292414       2.17188       2.79630       3.27757       3.18941       3.43798       3.36800       3.11664       2.98409       2.63419       2.36667       2.05791       1.66316       1.41795       1.12093      0.908398      0.700276      0.530250      0.393836
  28  17 3635.6627    2.1520  4.1200 10.8729 -0.0008  0.0513   0.0238   0.1378    0.0582   0.0000   438.0241      -5.96309       15.2562      -2.72819       1.08448       11.3732      -5.45586      -7.56193       4.89598      0.364506       2.08685      -1.40411     0.0818014     -0.368577       1.32195    0.00134448      0.489405     -0.133364       2.84984       3.78671       4.27291       4.44903       4.55973       4.46582       4.28934       3.91697       3.53946       3.13602       2.66056       2.24733       1.86581       1.50528       1.19344      0.936669      0.684530      0.504659
  28  18 3784.2087    1.7592  5.6671 10.3526 -0.0009  0.0617   0.0175   0.1719    0.0539   0.0000   437.3515      -3.06347       18.3044     -0.695616      0.838886       6.94783      0.950926      0.102601      -3.05186      -5.60083       3.87983       5.78404      -4.61201      -1.91967       1.15029     -0.317608     -0.738690     -0.919491       3.46667       4.52913       5.13909       5.32363       5.55091       5.33801       5.03147       4.64285       4.28820       3.70850       3.25427       2.75306       2.26489       1.83447       1.45369       1.13210      0.831376      0.609116
  28  19 3932.4392    1.4123  7.8145 10.1456 -0.0033  0.0811   0.0144   0.2304    0.0474   0.0000   443.1065       2.39066       2.61049      -1.36283       4.52711     0.0305892       1.47890      -7.89776       3.20613       13.0396       11.3308     -0.525035      -6.14687      0.594040       1.09186      -2.25589       1.12213       1.14050       4.51821       6.00173       6.72331       6.94399       7.19574       6.93326       6.65349       6.11354       5.59903       4.90242       4.33847       3.66710       3.00952       2.46055       1.93475       1.50662       1.10712      0.827693
  28  20 4080.0404    1.1161 10.2903 10.0940 -0.0016  0.1102   0.0133   0.3356    0.0419   0.0000   443.9709       11.1723       11.4570      -9.29799       2.61673       6.77315      0.160602      0.671556       10.8869       2.33580      -9.15080      -8.29586      -2.08126      -1.04771     -0.336343       2.18552      -3.55814      0.292944       6.07770       7.92035       9.03222       9.45713       9.42662       9.22202       8.86149       8.20880       7.60287       6.71360       5.84307       4.90521       4.11443       3.27128       2.59054       2.04698       1.55068       1.14977
  28  21 4227.8106    0.9086 11.3990  9.9513 -0.0039  0.1386   0.0120   0.3947    0.0404   0.0000   429.1666       13.5134      -6.28469      -27.5205      -6.20067       8.19054      -1.62309       24.4369      -1.43207       9.87693       9.35014       1.62790      -1.33204     -0.587611      0.287769      -1.99960       3.81078       1.62257       7.43729       9.92482       11.3698       11.9522       12.1618       11.9916       11.2065       10.5761       9.44594       8.31562       7.20483       6.12965       4.96069       4.12698       3.22632       2.52568       1.84770       1.35686
  28  22 4375.2875    0.7391 14.4443  9.7730 -0.0030  0.1877   0.0087   0.5075    0.0330   0.0000   419.1390      -11.8839      -12.7227      -1.85271       4.47070       13.9212      -11.9524       4.11175       16.4867      -11.3086      -11.5260      -11.0050       7.10564       9.95135       5.12711      -11.0019      -1.64434       4.17772       10.0915       13.1296       15.2957       15.7988       16.2085       16.0266       15.0036       14.1373       12.8075       11.2079       9.71603       8.23449       6.76435       5.50655       4.42019       3.41614       2.53814       1.91041
  28  23 4522.4785    0.6063 16.6523  9.6114  0.0009  0.2343   0.0076   0.6110    0.0293   0.0000   450.4291      -2.41602       33.4871       10.2056       26.4478      -49.8700       19.5761      -9.68996      -18.5586       2.42509      -4.14512       7.59528      -14.1501      -8.19436       12.0406       6.20271      0.145371     -0.964022       12.7503       16.9617       19.0899       20.1507       20.3086       20.1851       18.7402       17.7440       15.9036       14.3022       12.4666       10.4001       8.58885       7.08256       5.52752       4.36291       3.24753       2.42702
  29   5 1751.5426    0.3430  0.3273  8.8419 -0.0083  0.0169   0.0118   0.0340    0.0401   0.0000   440.6233     -0.398541       21.0533      0.801613      -3.07877       1.54939       1.56558      0.705234      -1.93370       2.03668      0.124452     -0.542890      0.400866      0.403172     -0.253463      0.251293    0.00405444    -0.0105578      0.992785       1.25031       1.16758       1.32658       1.53364       1.50205       1.29286       1.02246       1.05823       1.09004      0.924625      0.720713      0.591954      0.482435      0.460913      0.321839      0.230213      0.172240
  29   6 1930.1772    0.5215  0.5080  8.9605 -0.0040  0.0177   0.0137   0.0392    0.0557   0.0000   440.2621      0.416002       18.5582      -2.12868     -0.619918     -0.717051    0.00409771       1.39050      -1.69317      0.220319      0.230593     -0.304548      0.299439      0.258236     -0.232131     0.0585894    -0.0612985      0.260802      0.894678       1.26508       1.34122       1.50985       1.48377       1.45714       1.41979       1.34628       1.15683      0.998159      0.896788      0.749818      0.640611      0.492592      0.407995      0.298857      0.235068      0.180496
  29   7 2105.3009    0.7850  0.8040  9.1552 -0.0043  0.0219   0.0169   0.0514    0.0839   0.0000   440.5422      -1.00596       18.8538      -1.09674      -2.11021      -1.96665      -1.66014       1.95257      -2.25448       1.35263      0.638985      -2.54195      0.470658      0.713426      0.137334     -0.542256      0.441208      0.354629       1.25520       1.65704       1.79993       2.00236       1.95720       1.96661       1.85220       1.77579       1.55037       1.32454       1.14667      0.949577      0.838345      0.674968      0.526077      0.403817      0.299243      0.230263
  29   8 2275.2876    1.1510  0.9147  9.7410 -0.0032  0.0226   0.0230   0.0560    0.0945   0.0000   439.2086       2.91245       16.9819      -3.24315      -3.13621      -1.76671      0.447486      0.217853       1.07553      -2.52750      0.111284       1.57415     0.0400143      0.174335      0.466991      0.727553     0.0621648     0.0148180       1.18769       1.61540       1.74008       2.00425       1.84945       1.92253       1.80439       1.72932       1.43442       1.40253       1.11846      0.979678      0.829983      0.683968      0.540637      0.419403      0.301894      0.222070
  29   9 2439.0200    1.6118  1.0946  9.8337  0.0016  0.0225   0.0286   0.0607    0.1468   0.0000   441.5768      -1.66182       14.6632      -2.47590      -4.52405      -1.78268      -2.52364       1.69614     -0.891751     -0.344074       1.21489      0.137182      -2.38407     -0.511782      0.572287     0.0868153     -0.360592     0.0357728       1.27752       1.67710       1.80199       1.95857       1.96143       1.98843       1.88508       1.79192       1.51263       1.38383       1.16070       1.01877      0.869097      0.681702      0.559646      0.419193      0.325832      0.243411
  29  10 2598.5668    2.1529  0.9571 10.7792 -0.0007  0.0217   0.0411   0.0541    0.1151   0.0000   441.1458       3.44787       15.2468       2.92266     -0.718040      -2.95853      -3.12679       1.06747      -1.55166      -1.21341      -1.25656     -0.730925      0.197205      0.344862      0.494628     -0.363985     -0.306288     -0.618461       1.18141       1.57107       1.75916       1.87582       1.96396       1.84581       1.73697       1.65656       1.52630       1.27062       1.14340      0.961756      0.827425      0.622942      0.501865      0.392190      0.313362      0.236590
  29  11 2756.1047    2.7653  0.9232 11.5512  0.0019  0.0220   0.0544   0.0536    0.1013   0.0000   440.1763      -1.54110       15.8099     -0.616160      -1.10057      0.994278      -1.93954     -0.180970     -0.939585      -4.19839      0.541192       1.43514     -0.365282      0.735100      0.553317     -0.609688      0.133287    -0.0343353       1.26183       1.65178       1.78920       1.84309       1.91695       1.80472       1.68827       1.65617       1.50683       1.33904       1.19224       1.00637      0.867659      0.714148      0.557253      0.432703      0.341054      0.245495
  29  12 2911.5855    3.3642  0.9674 11.7321 -0.0046  0.0215   0.0637   0.0543    0.1449   0.0000   438.5715      0.222276       18.6962      -1.17419    -0.0528640      -1.73586       2.99475       1.07254    -0.0861528     0.0899062      0.847961      -1.42875     -0.513756     0.0974938     -0.152098      0.181446     -0.182537      0.618057       1.17998       1.66520       1.80012       1.99868       2.02005       1.87676       1.88635       1.62594       1.57146       1.28148       1.23998      0.934895      0.866092      0.663132      0.523989      0.410214      0.304584      0.232345
  29  13 3064.8588    3.8054  1.0602 11.9149 -0.0014  0.0230   0.0679   0.0571    0.1613   0.0000   439.7927      -1.38852       12.9929     -0.852740      0.672939      -1.80068      0.388155       1.30402       1.56290      -1.82457      0.634503       1.44930     -0.234783      0.195816      0.927279      0.446841    -0.0230438   -0.00133428       1.27425       1.63340       1.80763       1.87872       1.97546       1.89969       1.85114       1.70053       1.53483       1.40780       1.23125       1.01899      0.835282      0.678037      0.550289      0.443633      0.327600      0.266718
  29  14 3216.6523    3.9302  1.2870 11.6602  0.0000  0.0266   0.0644   0.0621    0.1580   0.0000   440.7855     -0.936701       15.4794       3.30696       2.32232     -0.540501     -0.111050     -0.847270      0.825607       1.55337      0.241268     -0.247808      0.528601     0.0110206      0.477306      0.437040     -0.243630     -0.393517       1.38316       1.99126       2.10926       2.41061       2.37958       2.35044       2.13126       2.11893       1.72769       1.63303       1.33516       1.17908      0.927100      0.769752      0.620485      0.458563      0.361902      0.266353
  29  15 3367.5718    3.2702  1.7466 11.6916  0.0019  0.0299   0.0488   0.0784    0.0903   0.0000   441.5745       1.00563       14.7770       1.22217      -1.44361     -0.384371      0.175277      -4.60672      -6.46398     -0.421388      0.994515     -0.234014      -1.02121     -0.691173     -0.515179      0.775725     -0.115879      0.406813       1.58437       2.10615       2.34124       2.48459       2.54784       2.48848       2.38965       2.27046       1.99313       1.78097       1.56009       1.29914       1.11538      0.899289      0.721352      0.566095      0.416420      0.316372
  29  16 3517.7114    2.6180  2.8514 11.2755 -0.0028  0.0395   0.0325   0.1065    0.0745   0.0000   441.8821      -2.87828       12.6980      -5.03283       1.95487      -2.74606     -0.233089       2.49689      -2.62420      -3.86306       8.58812      0.116789      -1.42623     -0.202511       1.73132     -0.722860      0.152626      0.225632       2.14259       2.79395       3.03610       3.28252       3.37581       3.29681       3.14585       2.94325       2.67737       2.35467       2.06962       1.74555       1.46240       1.17723      0.965085      0.729581      0.585739      0.424827
  29  17 3667.3723    2.0821  4.2281 10.7804 -0.0029  0.0517   0.0228   0.1409    0.0605   0.0000   438.5183      -5.81756       21.4841       2.55171      -5.77480      -4.35950     -0.288107     0.0224615       7.17689      0.674431      -2.52657      -3.85993     -0.193676       1.56103      0.166807      0.977832     -0.717476      0.283670       2.69784       3.56550       4.08222       4.22715       4.38586       4.33077       4.05190       3.77635       3.47913       3.08711       2.62609       2.28441       1.88743       1.57797       1.25545      0.963440      0.726747      0.535921
  29  18 3816.6849    1.6669  6.2493 10.3307 -0.0010  0.0670   0.0162   0.1851    0.0489   0.0000   439.6189      -8.18625       11.7416      -1.02416      -2.15618     -0.247080       9.34183      -3.29226      -2.39569      -3.65151      0.956242       2.97881       1.16688      -4.84991      -1.79995      0.936154      0.425591     -0.209547       3.45742       4.74928       5.28327       5.54634       5.60284       5.60183       5.19286       4.87096       4.45562       3.98903       3.51982       2.99614       2.47755       2.07050       1.60699       1.26941      0.943895      0.722526
  29  19 3965.5093    1.3372  8.0018 10.1867 -0.0025  0.0833   0.0139   0.2413    0.0436   0.0000   450.4272      -9.21604       25.0953      -1.61148       7.16038      -10.4219       12.9073       5.80207      -6.49289       7.68914       9.47775      -1.37647      -1.88379      -2.01899       1.81361      -1.90716     -0.400136      0.840923       4.46853       5.82087       6.57159       6.94255       7.08802       6.95878       6.59538       6.14826       5.76221       4.94127       4.37411       3.67592       3.10829       2.59871       2.04147       1.59859       1.18935      0.908066
  29  20 4114.1519    1.0526 10.0152 10.1180 -0.0024  0.1123   0.0131   0.3345    0.0408   0.0000   431.8141      -9.05625       8.89042       20.5403       2.77703      -2.49029      -16.1357      -16.2561      -5.03288      -2.10376      -1.44523       1.33293      -1.57159       1.22753      -6.05858     -0.587602       2.46645       1.30956       5.82159       7.76963       8.77355       9.30779       9.49806       9.28883       9.02894       8.43832       7.49881       6.73971       5.85321       4.92981       4.11270       3.28973       2.71973       2.12385       1.58771       1.20525
  29  21 4262.1870    0.8643 12.7634  9.9457  0.0018  0.1519   0.0108   0.4400    0.0369   0.0000   431.0181       4.86070       17.4835      -15.7334       12.1688       14.1975     -0.275789      -2.04251      -16.5021      -3.84786       15.5328       11.1300      -2.40706      -2.36430       1.03375    -0.0625588       1.54075      -1.56809       7.77929       10.3278       12.0566       12.2788       12.6933       12.6449       11.9414       11.2376       10.1155       9.10512       7.80836       6.72559       5.58758       4.55350       3.64329       2.91369       2.11871       1.63755
  29  22 4409.3553    0.6870 14.5234  9.8140 -0.0034  0.1936   0.0089   0.5288    0.0321   0.0000   444.2796      -10.1968       25.7894       15.8806      -7.37868      -4.23813      -3.05455       6.68890       14.8310      -11.7693      0.943267       8.33132      -2.95238      -2.11610       2.72318       12.9586    -0.0433169     -0.400817       10.0446       13.2284       15.2187       15.7747       16.0380       15.9464       15.0669       14.2398       13.2450       11.4151       10.1095       8.72063       7.12591       5.97276       4.80444       3.69366       2.80087       2.12139
  30   4 1581.8863    0.2095  0.1923  8.7365 -0.0013  0.0149   0.0095   0.0295    0.0297   0.0000   440.7291     -0.426819       20.6847      -1.15234      -3.07835      0.549825      -1.52846     -0.778870     -0.269283     -0.219458      0.417299     -0.409919     -0.421533    -0.0153344     -0.179639      0.256669      0.192314     -0.102735      0.671160       1.00307       1.04473      0.996245       1.27580      0.877275       1.23425      0.806089      0.922106      0.768866      0.674899      0.642854      0.424334      0.449303      0.310452      0.246407      0.191736      0.160144
  30   6 1949.9502    0.5638  0.5714  8.9676 -0.0063  0.0183   0.0142   0.0421    0.0601   0.0000   440.8073     -0.448041       16.4006      -1.92887      -3.48110      0.801883       2.89221      0.769903      0.503975      0.381013      0.247390       2.08149      0.721510     -0.695399    -0.0965975     -0.327983     0.0535188     -0.180677       1.06746       1.41104       1.68169       1.69530       1.76292       1.82905       1.71608       1.52745       1.35229       1.13544      0.978764      0.861856      0.708282      0.553324      0.418409      0.341551      0.269885      0.196130
  30   7 2126.3428    0.8383  0.7441  9.1523  0.0025  0.0192   0.0176   0.0472    0.0800   0.0000   441.0965       2.78158       19.2846       1.49397     -0.963021      0.708935      -1.38631      0.720516     -0.633744      0.717137       1.38070     -0.372547      -1.57929     -0.222674      0.359349     -0.576394    -0.0279361      0.500882       1.04695       1.30388       1.46014       1.55654       1.67780       1.52892       1.43805       1.45338       1.30034       1.14990      0.982056      0.846264      0.721867      0.564001      0.450861      0.389671      0.291688      0.219644
  30   8 2297.3192    1.1846  1.1225  9.3885 -0.0019  0.0244   0.0207   0.0617    0.1326   0.0000   441.2257      -3.46026       18.3281      0.304735      -1.63669     -0.767450     -0.576278      -1.37225      -1.90796     -0.495975      0.981452      -1.36009       1.25890     -0.666882     -0.250190      0.335480     0.0325411     0.0287202       1.22889       1.65440       1.83904       1.89875       1.92758       2.06043       1.85039       1.71915       1.60573       1.40017       1.24214       1.07600      0.871500      0.740391      0.581034      0.478810      0.358045      0.262694
  30   9 2462.1902    1.6828  1.2202  9.9533 -0.0002  0.0235   0.0285   0.0648    0.1369   0.0000   439.1535       1.26921       17.4409      0.734230     0.0561001      -4.10890     -0.322674     -0.777377      0.294984     -0.300698       1.74407     -0.589535     -0.754807      0.183098     0.0983352     0.0498038      0.374239   -0.00641384       1.27256       1.61158       1.80931       1.89825       1.97394       1.87712       1.87943       1.75070       1.53374       1.41892       1.24711       1.07462      0.872210      0.736649      0.584300      0.454466      0.374638      0.268543
  30  10 2623.4419    2.2710  1.0587 10.5521 -0.0030  0.0238   0.0401   0.0542    0.1545   0.0000   440.5215       3.20956       14.6292     0.0511995      -3.33756       1.15545       2.37667      0.604506     -0.450929      -1.27274      0.804328     -0.585369      -1.22335      0.161016     -0.615663     -0.276223      0.259009      0.159862       1.23420       1.65889       1.72721       1.98353       1.94311       1.90821       1.80012       1.78095       1.55831       1.38602       1.22378       1.14848      0.924644      0.758495      0.606456      0.480584      0.373933      0.265367
  30  11 2782.4275    2.9211  0.9273 11.2901 -0.0042  0.0224   0.0552   0.0501    0.1237   0.0000   441.4228      0.108932       14.2649       1.29906       1.15487       2.41185       1.69825      -1.00493    0.00572959       1.12561      0.818948      0.873487      0.583079    -0.0524080      0.149807      -1.03608      0.334150      0.295867       1.26988       1.87813       2.08356       2.33837       2.37657       2.27895       2.14591       1.99922       1.66836       1.50028       1.22198       1.05399      0.865649      0.702440      0.549060      0.422785      0.322670      0.232538
  30  12 2939.0336    3.6241  0.9207 11.7626 -0.0013  0.0198   0.0674   0.0513    0.1174   0.0000   439.2133       2.05542       17.4448      0.655469     -0.575567       1.72267      -1.96340       1.28830      -1.15392      -1.74808     -0.209311     -0.783970     -0.326115      0.485777      0.334871      0.208296     -0.219364      0.216998       1.06919       1.35029       1.51867       1.66843       1.64528       1.63911       1.65940       1.44933       1.34225       1.21967      0.993532      0.856538      0.758242      0.586845      0.486735      0.379629      0.298911      0.217249
  30  13 3093.2552    3.8495  1.0696 11.7196 -0.0005  0.0230   0.0681   0.0571    0.1930   0.0000   439.5100     -0.576509       16.8329      0.716903      -2.09102       4.73007       1.13194     -0.361814     -0.194770       1.28727     -0.377013      0.674930      0.356954      0.360489      0.100143     0.0944936      0.301699      0.193096       1.25659       1.66596       1.86567       2.02428       2.08071       1.95761       1.87074       1.72562       1.61647       1.44891       1.19943       1.06476      0.888151      0.745426      0.588537      0.467136      0.352104      0.264274
  30  14 3245.8832    3.6657  1.3122 12.0751 -0.0030  0.0252   0.0621   0.0709    0.1140   0.0000   439.5382       4.37052       11.6951       1.20627      -2.65331       5.00357      0.333785       1.64060      -1.27582      0.155213      -1.82439      0.375404      0.626569      -1.00843      0.927852     0.0940088     -0.343490     -0.589421       1.34320       1.88311       1.93322       2.15662       2.14089       2.13963       2.02864       1.87592       1.68454       1.54299       1.36577       1.18951      0.984088      0.817555      0.645142      0.502219      0.395955      0.291218
  30  15 3397.5440    3.2221  1.9871 11.3690  0.0015  0.0305   0.0423   0.0804    0.0873   0.0000   442.5975       3.54094       10.3299       2.96448       3.36336       2.69919      -3.27728      -1.26275       1.52124      0.669260      0.853388       1.96418     0.0928150     -0.682821      0.137391     -0.636067    -0.0160424     0.0864380       1.58605       2.09504       2.33954       2.39014       2.66807       2.44528       2.36886       2.23258       1.99975       1.80904       1.58707       1.35193       1.13636      0.964839      0.751496      0.605906      0.460729      0.340846
  30  16 3548.5386    2.4796  3.1853 11.1081 -0.0025  0.0416   0.0281   0.1092    0.0657   0.0000   441.9532       2.61607       12.2643       2.57514     -0.170920       8.12409      -11.0433      -1.53252     -0.736452       4.51341      0.136852      0.904362       1.62099     -0.685818      0.840704     0.0626576      -1.14571      0.549343       2.20117       2.87300       3.27402       3.35058       3.45096       3.39080       3.33897       3.08891       2.84817       2.50747       2.18557       1.90142       1.53832       1.29244       1.03113      0.848253      0.637764      0.488553
  30  17 3698.9079    1.9949  4.8903 10.4906 -0.0007  0.0539   0.0197   0.1456    0.0592   0.0000   441.3763      -5.59059       21.4052       2.43010      -1.04795     -0.741459       3.33477      -6.44503     -0.514440       4.06735     -0.383857     -0.702926      0.105770      0.666466    0.00371888      0.960249     0.0384842      0.702651       2.76379       3.64914       4.13447       4.34200       4.48576       4.42637       4.19251       3.95079       3.59254       3.22619       2.85753       2.39241       2.05073       1.63935       1.34170       1.07364      0.803309      0.624285
  30  18 3848.7795    1.6224  6.6352 10.2173  0.0006  0.0683   0.0153   0.1862    0.0493   0.0000   434.4730     -0.957200       33.8262     -0.283070      -2.29714       12.9575      0.522519      0.920130      -5.80620       1.49956       3.40450      -4.93659      -1.47712       1.60249       2.51927      0.949371     -0.749147      0.840267       3.50339       4.58969       5.31193       5.46511       5.62529       5.64868       5.32627       4.95534       4.59932       4.08755       3.53507       3.09209       2.55986       2.13703       1.66941       1.35487       1.04281      0.783884
  30  19 3998.1971    1.2860  8.9740 10.0892 -0.0011  0.0902   0.0132   0.2650    0.0438   0.0000   439.2019      0.128085       10.4262      -3.65224      -1.25148       10.2408      -6.73941       3.16561      0.932909       8.95742      0.710393       4.22280      -3.17017       6.88987       1.10729      0.854438      -1.14860      -2.16528       4.64386       6.15537       7.02097       7.24902       7.48587       7.36087       6.89528       6.58144       6.01883       5.39637       4.77129       4.16639       3.45646       2.87390       2.31067       1.82178       1.38195       1.05114
  30  20 4147.3118    1.0080 10.4743 10.1327 -0.0028  0.1181   0.0127   0.3477    0.0385   0.0000   431.2479       3.69160       17.7385      -4.01279       21.2596       1.92879      -7.27445       5.18837       13.1678       6.19581      -5.03337       2.17411       9.79581      0.805970      -5.20608     -0.362636       1.44815      -1.72779       5.96600       7.95118       8.99940       9.55226       9.82315       9.66354       9.26224       8.64230       7.95654       7.07651       6.16593       5.30412       4.44086       3.65203       2.96486       2.31949       1.79457       1.34609
  30  21 4296.0720    0.8177 13.5670  9.9635 -0.0023  0.1671   0.0098   0.4667    0.0329   0.0000   434.5057       1.78189       33.4179      0.190618      -11.1195      -2.81728       19.5432      -3.62901      -5.78909      -12.2535      0.337443       3.55685      -9.38029       6.76541      -5.35319      -9.91049       1.22664      0.444606       8.33248       11.0684       12.7587       13.0608       13.6354       13.3174       12.8413       12.1615       11.0035       9.93253       8.63502       7.44261       6.28036       5.18452       4.21613       3.31879       2.49881       1.91091
  31   5 1788.2348    0.3970  0.3531  8.7703 -0.0011  0.0139   0.0118   0.0304    0.0419   0.0000   440.0060     -0.941826       19.7127      -1.23817      -1.65282       2.02522    -0.0696485      0.535197      0.460653      0.793674      0.218070    -0.0521914   -0.00930926     -0.272704      0.193854     -0.170787     -0.118884    -0.0637879      0.719832      0.981285       1.07867       1.16018       1.19013       1.14370       1.13850       1.02260      0.979522      0.815687      0.738418      0.653875      0.550535      0.438194      0.357450      0.305247      0.217858      0.174407
  31   6 1969.3860    0.5837  0.6465  8.8306 -0.0017  0.0204   0.0136   0.0456    0.0624   0.0000   440.0300     -0.436759       19.8882       1.58419      -1.69313      -2.26369     -0.473081      0.752580      0.544163     -0.632893     -0.576508     -0.180707     -0.161746       1.52003     -0.289854      0.450393    -0.0942854      0.262164       1.10985       1.58847       1.75463       1.99511       2.03501       2.09741       1.85855       1.75269       1.42671       1.28290       1.10669      0.943107      0.743207      0.634946      0.457251      0.381427      0.292835      0.216581
  31   7 2147.0051    0.8668  0.8881  9.0897 -0.0005  0.0221   0.0167   0.0506    0.0913   0.0000   439.3830      -1.19367       21.6472       2.20965      -2.81738       1.69954       1.53686      -2.33135     -0.650798      0.574847   -0.00692680      0.892715     -0.668221     -0.690505      0.285917      0.308274     0.0412178      0.402173       1.05239       1.49289       1.61688       1.71465       1.78739       1.77116       1.64206       1.60127       1.35040       1.28325       1.16156      0.961090      0.824241      0.660092      0.541100      0.436258      0.336333      0.260672
  31   8 2318.9148    1.2900  0.9230  9.5878 -0.0018  0.0205   0.0239   0.0530    0.1128   0.0000   439.7552     -0.731977       19.0312      0.340073      -1.19293     -0.163553    -0.0843841      -1.67314      0.178183     -0.675729     -0.981411      0.545864       1.00565      -1.15225     -0.537379     0.0251392      0.128493     -0.134509       1.06307       1.39463       1.56231       1.59636       1.74719       1.66494       1.59404       1.49991       1.39934       1.18711       1.11928      0.902942      0.825081      0.656410      0.537112      0.437763      0.328574      0.250225
  31   9 2484.9367    1.7582  1.0768 10.2980 -0.0039  0.0237   0.0323   0.0594    0.1189   0.0000   438.4637      -2.94479       19.3406       1.03852      -1.32996     0.0885393       1.15158       4.47813       3.43301      -1.45188     -0.573973       1.14507      -2.64081     -0.594220     -0.880379     -0.365288   -0.00928431    -0.0254498       1.35207       1.89470       2.20010       2.47589       2.54661       2.50097       2.33677       2.15477       1.91547       1.59345       1.37885       1.10389      0.922852      0.718670      0.604694      0.464760      0.338543      0.269239
  31  10 2647.7600    2.3451  1.0152 10.7944 -0.0012  0.0217   0.0421   0.0545    0.1263   0.0000   438.8853      0.119546       17.2504      -1.07490      0.622747     -0.436734       1.44555       2.43458       1.01568     -0.219766     -0.428055       1.51923      -1.10482     -0.647118      0.631926    -0.0185573     -0.110983      0.276486       1.07576       1.46757       1.58811       1.74446       1.77493       1.78449       1.66997       1.58444       1.44374       1.32964       1.12705      0.961972      0.815108      0.674600      0.535486      0.450950      0.336715      0.273190
  31  11 2808.2696    3.1429  1.0008 10.9141  0.0025  0.0212   0.0553   0.0529    0.1630   0.0000   439.2928     -0.808952       18.0099      0.701848      -1.85425      0.616732     -0.277314      0.127229     -0.262774      0.347686       3.38111      0.554949     -0.664975     -0.349253      0.407161      0.351463     -0.250127     -0.107261       1.14590       1.60242       1.76395       1.94434       1.95068       1.93934       1.82522       1.72456       1.45985       1.36059       1.15530      0.996791      0.805663      0.695120      0.525450      0.427818      0.335160      0.250962
  31  12 2966.0416    3.7633  0.9116 11.9131 -0.0028  0.0211   0.0701   0.0496    0.1180   0.0000   438.0922     -0.218628       13.3902     -0.698779      -3.76968     -0.368622       2.00132    -0.0770071       1.54036     -0.670039      0.510280       1.80782      0.158258     -0.218176      0.160628      0.865682    -0.0267935      0.188806       1.10785       1.51589       1.50792       1.67762       1.73092       1.80729       1.75783       1.60782       1.32638       1.23078       1.10328      0.978549      0.834985      0.650010      0.529591      0.409480      0.324927      0.248283
  31  13 3121.2040    4.0162  1.0955 11.6139 -0.0055  0.0218   0.0704   0.0583    0.2220   0.0000   439.9841     -0.139495       16.5544      0.148580      -1.29643      -1.06986       1.30014      0.586250      -2.53150       2.34104      0.458869     -0.748841     -0.866071       1.81393     -0.423441      0.557580    -0.0860384      0.324780       1.16177       1.58753       1.80743       1.95272       2.03437       1.99012       1.88616       1.71568       1.60035       1.39006       1.18272       1.00007      0.872566      0.683774      0.564334      0.427865      0.346541      0.259922
  31  14 3274.6406    3.5909  1.4975 11.8933 -0.0035  0.0275   0.0558   0.0711    0.1057   0.0000   437.7792       1.10809       17.4108      -1.35224      -3.07778      0.144849     -0.915830      0.164283       2.35415       5.00602     -0.533741    -0.0639306       2.09213      0.307817      0.861352     -0.365256      0.776172      0.476626       1.42590       1.93703       2.11806       2.29942       2.23623       2.19055       2.20985       1.99422       1.87893       1.69148       1.48375       1.24979       1.05957      0.901796      0.712989      0.599755      0.432122      0.345058
  31  15 3427.1891    3.0149  2.2301 11.2472  0.0002  0.0325   0.0371   0.0844    0.0782   0.0000   437.1742      -1.57573       7.82985     -0.687723       4.65267      -4.98571     -0.245546      0.267963       2.86195      0.541434     -0.196185      0.568343      0.369727     -0.233600     -0.501317     -0.275823    -0.0847835      0.309616       1.63746       2.22289       2.47317       2.57480       2.72167       2.49959       2.54876       2.25958       2.13301       1.95542       1.70890       1.53141       1.25381       1.06214      0.861794      0.681476      0.536514      0.391370
  31  16 3579.0597    2.3910  3.5968 10.9545 -0.0004  0.0437   0.0251   0.1163    0.0577   0.0000   440.0446       1.97808       11.8559       4.10493      0.637057      -6.84155       6.61309      -5.21757      0.481587      0.828278       1.31737     -0.406416      -1.39464       1.32808     0.0717810     -0.366399       1.74765      -1.38332       2.20751       2.93002       3.33919       3.52126       3.61772       3.66975       3.39732       3.25569       2.89891       2.59429       2.29653       1.97907       1.67305       1.40728       1.10392      0.895959      0.688438      0.513442
  31  17 3730.1291    1.9092  5.3856 10.3587 -0.0012  0.0566   0.0181   0.1565    0.0566   0.0000   432.9566       1.57164       16.4457      -6.43823       4.21467      -2.71058      -3.21197       5.39185       4.45699       1.06482      -3.07713      -3.10200       3.14135      0.340599     -0.780223      -1.46881    -0.0202306      0.525181       2.86475       3.68453       4.27694       4.38356       4.63240       4.55863       4.25574       4.16110       3.77382       3.37013       2.95397       2.57065       2.14495       1.80711       1.41695       1.17337      0.885771      0.705059
  31  18 3880.6698    1.5474  7.4109 10.0456 -0.0015  0.0727   0.0139   0.2051    0.0485   0.0000   439.8066      -1.82904       20.8251     -0.547657      -9.93969       6.85010      -7.70374       9.38722       1.45380      -1.82583     -0.703818     -0.180505      -1.64886      -4.76205       3.40312       1.25665     -0.774733      -1.46334       3.59212       4.79264       5.33479       5.62975       5.79807       5.76343       5.55664       5.22844       4.72776       4.31130       3.82726       3.27401       2.80458       2.28559       1.90702       1.50593       1.14501      0.879903
  31  19 4030.7671    1.1980  8.8981 10.1380 -0.0028  0.0943   0.0129   0.2719    0.0397   0.0000   440.7056      -5.42008       12.4216       8.29365       17.6583       13.1911      -10.9535       3.02280       2.81117     -0.374198       4.42981      -3.97264       6.72131      -5.51368       3.45861       1.45892     -0.886139     -0.795463       4.66548       6.32044       7.24502       7.49287       8.01946       7.65586       7.39938       7.02599       6.30834       5.71448       4.94833       4.27509       3.56472       3.01589       2.39438       1.95565       1.45778       1.12844
  31  20 4180.5774    0.9655 11.7440 10.0776 -0.0009  0.1330   0.0116   0.3926    0.0361   0.0000   431.4441       1.58451      -2.49688      0.298108       6.01087      0.333498       3.16268      -9.00498       2.41517      -2.64832      -8.71046      -7.18318      -9.20943       2.97883       10.2450      0.387787      -3.83680       1.82572       6.45124       8.45097       9.66211       10.1893       10.5794       10.5101       9.95341       9.56114       8.66362       7.74271       6.91167       5.99438       4.99509       4.25056       3.36431       2.76928       2.05049       1.61776
  31  21 4329.4350    0.7307 12.9003  9.9561 -0.0075  0.1746   0.0097   0.4779    0.0319   0.0000   443.0099      -9.67157       21.9422       13.1335       11.4723       5.71446       20.2039      -15.8595      -45.3153      -9.73862       2.89065       2.73243      -13.3043       3.51185       20.1806      -2.45424      0.172748       2.16241       8.49221       11.2574       12.7799       13.6366       14.1758       13.7929       13.3797       12.4423       11.6866       10.4159       8.92738       8.02345       6.64044       5.54038       4.49760       3.58691       2.77328       2.10589
  32   4 1616.4112    0.2409  0.1936  8.7524 -0.0188  0.0127   0.0108   0.0245    0.0315   0.0000   440.7734      -1.22667       18.8989      0.176577      -1.48352      -1.91425      0.927279      0.934727       1.21841      0.170868      0.903674      0.837519      -1.14017      0.319290     0.0290245     -0.320670      0.277052     -0.254489      0.647122      0.811198      0.926322      0.900906      0.972955      0.971161      0.868514      0.831740      0.802774      0.695460      0.715594      0.579340      0.497912      0.413307      0.335321      0.275554      0.214299      0.175313
  32   5 1806.1693    0.3960  0.4036  8.9124 -0.0061  0.0157   0.0120   0.0383    0.0428   0.0000   441.4537     -0.209302       21.1253      0.580583      -1.36694     -0.324511       1.18515      -2.04390     -0.192443       1.51932      -1.69998      0.790044      0.267851      0.596838    -0.0893288     -0.100966      0.312388      0.199006      0.872228       1.09984       1.32532       1.39877       1.44417       1.35292       1.27968       1.23628       1.05907       1.00835      0.864685      0.814548      0.684915      0.561771      0.496991      0.382416      0.295593      0.226511
  32   6 1988.5957    0.6099  0.6683  8.9937 -0.0009  0.0193   0.0137   0.0458    0.0631   0.0000   440.3440       3.54550       20.2476     -0.268523      -2.64317      -2.44982       1.39634      -2.66425      -1.00882     -0.230934      0.984063      0.584622      0.645664     -0.361531      0.272090      0.989384     -0.165048    -0.0616391      0.913216       1.22217       1.37624       1.35892       1.48890       1.46680       1.38715       1.38194       1.15019       1.12945       1.00150      0.839076      0.705717      0.587453      0.502883      0.400815      0.315999      0.230038
  32   7 2167.3172    0.8994  0.8858  9.1853 -0.0008  0.0206   0.0171   0.0503    0.0907   0.0000   440.7963       1.81839       18.7570      -2.09244      -3.15801       2.36876      -1.91903       2.76083       2.28663     -0.852158      -1.79488       1.07415      0.546399      -1.48448      0.673376      0.212031      0.187761     -0.231793       1.01339       1.34755       1.52182       1.61839       1.71182       1.65299       1.58404       1.47276       1.34722       1.22378       1.06913      0.941677      0.794131      0.635920      0.527739      0.430782      0.331298      0.257935
  32   8 2339.9739    1.3332  1.0177  9.8624 -0.0048  0.0223   0.0238   0.0561    0.1048   0.0000   441.6230      -1.46086       17.0563     -0.716875      -2.32812      -1.94498       2.55324      -1.47688     -0.436897      -1.95643       2.15526       1.13346       1.83093     0.0900063      0.542531      0.110365      0.643020      0.412463       1.06194       1.46507       1.64221       1.78025       1.80777       1.78709       1.70769       1.60277       1.43243       1.31759       1.16160       1.00588      0.853891      0.740914      0.603411      0.461667      0.355684      0.274188
  32   9 2507.2329    1.8773  1.0176 10.3111 -0.0004  0.0218   0.0333   0.0548    0.1285   0.0000   440.1296      -1.00963       17.0670       2.34880     -0.593200      -1.59775    -0.0207722       3.22904     -0.864966      0.820556      0.819977      0.922023      0.272539      0.733212      0.357221     -0.239699      0.433242      0.109910       1.09368       1.51409       1.57419       1.66361       1.67991       1.68997       1.59558       1.63215       1.42318       1.28450       1.12967      0.999555      0.846540      0.714515      0.573181      0.456042      0.366453      0.285378
  32  10 2671.5707    2.4099  1.0563 11.0994 -0.0005  0.0227   0.0432   0.0552    0.1189   0.0000   441.7263      -2.22031       15.2178       1.79920      -2.55628       1.79747      0.353870     -0.792946      -2.02556      0.494325      0.865070      0.795649      -1.80426     -0.505783     -0.253266       1.24083      0.244844     -0.133294       1.09920       1.56237       1.69147       1.83442       1.92330       1.86128       1.79169       1.71829       1.53986       1.40928       1.18240       1.03475      0.841757      0.719093      0.553358      0.469820      0.373787      0.285722
  32  11 2833.6482    3.2178  0.9431 11.4369 -0.0020  0.0195   0.0582   0.0514    0.1233   0.0000   439.1423       1.51636       15.1107       2.98866      -1.24217     -0.350154     -0.574396      0.742289      0.298354     -0.111678     -0.985193      0.192142     -0.498120      0.610291      0.269326     -0.313198     -0.165291     -0.498175      0.964014       1.28337       1.34608       1.47236       1.54737       1.49981       1.48201       1.38168       1.26535       1.13338       1.03710      0.861055      0.751846      0.596917      0.498654      0.404888      0.325266      0.254980
  32  12 2992.6280    3.8079  1.0375 11.5113 -0.0017  0.0208   0.0650   0.0536    0.1558   0.0000   439.1914       1.55991       13.2925      -1.31105      -1.54228      0.122191      -4.03732      0.846342     -0.902520      0.113589      -1.36021     -0.151229      0.663425      0.571103      0.224898     -0.679476      0.630492      0.272934       1.04808       1.45002       1.63701       1.80654       1.83933       1.83186       1.75809       1.63397       1.46643       1.27360       1.14813      0.974134      0.784874      0.686518      0.534890      0.429985      0.329615      0.254051
  32  13 3148.7653    4.0382  1.1028 11.9817 -0.0027  0.0222   0.0703   0.0579    0.1485   0.0000   438.4190      0.504680       16.4895     -0.549250      -3.12859      -1.29685     -0.667324      -2.07674     0.0363071       1.05715       1.75885      0.596812       1.42824     -0.131842      0.117578      0.826600     -0.184850     -0.358437       1.10121       1.50654       1.65612       1.70333       1.80990       1.70786       1.68762       1.55450       1.48436       1.35852       1.17614       1.02059      0.859728      0.704856      0.578666      0.478924      0.364186      0.292310
  32  14 3303.2389    3.5528  1.6109 11.6166  0.0084  0.0273   0.0516   0.0718    0.1236   0.0000   441.9060      -1.35731       15.0443       1.08576      -1.96434     -0.658458     -0.832840     -0.941853       1.90441      -1.10865     -0.650925      -1.56867      -1.78690     -0.657254    0.00670603      0.920796      0.692588     0.0102297       1.23237       1.79553       1.88693       2.05790       2.14154       2.06429       2.07232       1.91191       1.78347       1.59786       1.36088       1.23641       1.03402      0.835453      0.703964      0.578251      0.426542      0.333195
  32  15 3456.4781    2.7944  2.4773 11.4663  0.0000  0.0361   0.0335   0.0911    0.0631   0.0000   437.8225      0.622499       13.8023     -0.471205      -1.06439       4.64694      -4.29192      0.853401     -0.510211       1.95030    -0.0854308    -0.0586463      -1.90354      0.306702     -0.631023     -0.548983      -1.01226      0.153437       1.66319       2.26987       2.49527       2.68305       2.78505       2.70741       2.64532       2.55292       2.28359       2.06361       1.85604       1.57503       1.33194       1.13576      0.958083      0.737731      0.568276      0.443844
  32  16 3609.1547    2.2386  3.8088 11.0823 -0.0029  0.0458   0.0232   0.1235    0.0483   0.0000   437.3151      -2.24574       15.1482      -2.36085       2.49984       1.39959     -0.514189      -1.26378      0.956223    -0.0183665      -1.59071       2.11510      0.599750     -0.238025      -5.19514     0.0672622      -1.23618    -0.0480481       2.22695       2.95567       3.35360       3.52670       3.62728       3.51737       3.43883       3.24759       3.05080       2.66849       2.44892       2.11465       1.76357       1.47051       1.19851      0.973035      0.764569      0.598881
  32  17 3760.9899    1.7884  5.5241 10.5040 -0.0009  0.0588   0.0169   0.1629    0.0477   0.0000   438.8107      0.765325       25.3573       3.22617     -0.534946      0.103525     -0.758686      -3.84782       7.71832     -0.476942      0.961987      -2.12685      0.759567      -2.07135       2.27350      -1.05911      -2.09999       1.11860       2.79519       3.70650       4.14842       4.43191       4.52511       4.52570       4.30796       4.07622       3.86047       3.42285       3.05651       2.62602       2.29110       1.87333       1.52822       1.24813      0.981489      0.747594
  32  18 3912.1043    1.4960  7.8085 10.0988 -0.0005  0.0756   0.0131   0.2091    0.0442   0.0000   437.5835       1.27912       11.1007       4.32984      -6.89187       4.55623       1.92603       3.26064      -7.93768       1.03362      -6.82999       3.49270      -1.30367      0.189884       2.39564      -3.05335      -1.12684     -0.318020       3.55542       4.79740       5.36664       5.72263       5.86925       5.90704       5.53858       5.32452       4.90224       4.44926       3.87699       3.46522       2.88481       2.45074       1.98127       1.59391       1.24220      0.959761
  32  19 4062.5647    1.1656  9.7060 10.1546 -0.0014  0.1004   0.0125   0.2954    0.0384   0.0000   440.4118      0.724658       21.9809      -9.49647      -7.96731       11.2506       5.60819      -5.69051       2.17062      -12.5736      -1.18016       3.50794       2.03651      -2.84738       2.04769       2.12242      0.447695      -1.08914       4.80626       6.33403       7.28287       7.59652       7.89539       7.89971       7.41477       7.17808       6.51008       6.01816       5.22769       4.50469       3.91475       3.23254       2.65488       2.13361       1.66212       1.29237
  32  20 4213.0586    0.9109 10.9603 10.0883 -0.0030  0.1292   0.0114   0.3752    0.0359   0.0000   447.1977      -2.45166       6.21183       24.9745       10.6093      -3.64594      -8.36156      -2.31384       10.7109       7.90321      -4.67901       6.23986       2.04882      -9.93981      -5.30295       3.54661       1.11060      0.113844       6.13261       8.17666       9.23471       10.0885       10.3145       10.1268       9.78546       9.22339       8.52767       7.65367       6.64316       5.95373       5.00968       4.17993       3.40140       2.77094       2.08326       1.67009
  32  21 4362.8840    0.7149 13.6571  9.9479 -0.0098  0.1804   0.0090   0.4919    0.0309   0.0000   443.6812      -22.8817       61.7692       5.51582      -35.6480       8.27491       42.9670       17.5385       13.0318      -8.59222      -17.7211      -1.15242      -3.19733       16.6454       3.69527      -9.99182      -5.25136       3.67692       8.49854       11.1686       13.0208       13.3770       14.2614       13.8652       13.4428       12.9085       11.8778       10.7490       9.16628       8.31076       6.83635       5.71697       4.76005       3.80091       2.98755       2.31864
  33   5 1823.8300    0.4402  0.4074  8.8688 -0.0049  0.0170   0.0121   0.0348    0.0449   0.0000   441.3861      -2.16973       21.4721      0.860414      -2.43174      -3.42139       2.24966      0.482036      -1.80975       1.02899     -0.269738      0.182730     -0.453928      0.336643     -0.490954      0.781693     -0.362521    -0.0439333      0.982298       1.28073       1.36071       1.36223       1.26573       1.19917       1.12827       1.00744       1.00525       1.01945       1.00648      0.945037      0.850582      0.697238      0.561097      0.465178      0.379466      0.270907
  33   6 2007.6239    0.6528  0.6648  8.9803 -0.0017  0.0194   0.0142   0.0436    0.0668   0.0000   441.1035      0.107325       21.3677      0.644369      -3.31857      0.706645      0.898586      -1.26003      -1.28913      0.878296      0.318316     -0.269190      0.403387      0.362879      0.379909    -0.0185461    -0.0853846     0.0564329      0.850044       1.12244       1.34412       1.28009       1.36566       1.38779       1.29282       1.30442       1.18172       1.05887      0.938552      0.825830      0.731672      0.576039      0.480014      0.390096      0.317309      0.254769
  33   7 2187.2669    0.9655  0.8498  9.2314 -0.0009  0.0200   0.0182   0.0478    0.0958   0.0000   439.2265     -0.646588       20.1233      0.304687      -5.09739      0.705120      0.330045      -1.29632     -0.734681      0.554875       1.52274      -2.09604     -0.553322   -0.00213976     0.0884815      0.562160     -0.210368      0.253487      0.959439       1.32146       1.51065       1.62187       1.66984       1.58996       1.53563       1.43851       1.31109       1.19995       1.07633      0.929830      0.819648      0.687183      0.532815      0.447301      0.337977      0.272221
  33   8 2360.7633    1.3942  1.1052  9.5644 -0.0007  0.0223   0.0234   0.0570    0.1389   0.0000   440.8268      -1.52414       20.4969       2.11784      -3.44571    -0.0726290     -0.450494       1.62732      -1.55953   -0.00322324   -0.00462906      0.345755      0.218113     0.0512994    -0.0888664       1.38016      0.451032    -0.0505406       1.02224       1.39313       1.49946       1.67729       1.65805       1.71024       1.57455       1.51930       1.44655       1.27816       1.14513      0.993635      0.888407      0.695836      0.623773      0.506738      0.381500      0.288989
  33   9 2529.1137    1.9467  1.1725 10.0115 -0.0031  0.0223   0.0312   0.0563    0.1485   0.0000   440.6367      -2.47628       22.6592      -1.48094     -0.311081     -0.839020       1.34206       1.28290      0.836950      0.896192    -0.0541077      0.705493      0.524348      0.358060     -0.959598     -0.144989      0.170586     -0.273991       1.07618       1.40101       1.57249       1.66389       1.67474       1.65029       1.57925       1.56520       1.42721       1.31712       1.17257       1.01589      0.900103      0.744586      0.625489      0.502091      0.404444      0.312909
  33  10 2694.9507    2.4994  1.1105 11.2699 -0.0026  0.0232   0.0436   0.0567    0.1136   0.0000   439.0301      0.506526       18.3076      0.629627      -3.94861     -0.719260     -0.465234       1.22716     -0.634464     -0.384522       1.12510      0.803518      0.601757    -0.0855149     -0.746577     0.0599769      0.374112      0.207581       1.12178       1.49417       1.73103       1.75947       1.89087       1.86423       1.72865       1.69454       1.51080       1.39042       1.30794       1.02276      0.945662      0.773426      0.624205      0.524197      0.414110      0.317085
  33  11 2858.4643    3.3581  0.9664 11.4250 -0.0017  0.0201   0.0588   0.0496    0.1408   0.0000   441.7094       2.25269       15.7235   -0.00677539      -3.69512      0.807964      0.609345    -0.0937015      -1.36816     -0.734487       1.48043      0.606072     -0.248668     -0.839108    -0.0121476    -0.0146771      0.177935     -0.463773       1.00907       1.39770       1.55437       1.72945       1.77827       1.74636       1.72188       1.55037       1.44213       1.26455       1.12154      0.930221      0.799475      0.640588      0.546800      0.439058      0.338857      0.256686
  33  12 3018.7153    3.9654  0.9697 11.6985 -0.0026  0.0204   0.0684   0.0512    0.1469   0.0000   440.1814       1.18380       15.7563      0.248560      -1.22092     0.0556676     -0.187566       1.53135     -0.988522      -1.03577      -2.92618     0.0531204     -0.370823      0.638837     -0.583815     -0.566095      0.266116     0.0121948      0.980253       1.37316       1.50616       1.60992       1.63051       1.58438       1.54637       1.54960       1.32619       1.24085       1.09795      0.931217      0.836724      0.714510      0.582481      0.464851      0.373736      0.283738
  33  13 3175.9426    4.0140  1.1655 12.0283  0.0001  0.0231   0.0651   0.0575    0.1130   0.0000   438.1124     -0.683134       14.3893      0.746798      -4.17915       2.29512      -1.85242     -0.432243      0.648817      -1.44761      0.931592    -0.0461581     -0.893551     0.0747515    -0.0221144      0.477896      0.160128     -0.788721       1.08850       1.52192       1.60244       1.81904       1.83367       1.78603       1.80793       1.64469       1.52455       1.37841       1.21209       1.04972      0.894347      0.760579      0.586533      0.494527      0.396155      0.310051
  33  14 3331.2968    3.4210  1.7343 11.3636  0.0002  0.0270   0.0470   0.0747    0.1392   0.0000   440.1647      -1.62990       14.1519       3.27826      -2.60866     -0.648131      0.396430      0.745615     -0.435903     -0.331514      0.211224      -1.38908    -0.0497825      -1.45905      -1.01354      0.498401     0.0879394     0.0785875       1.30112       1.70425       1.90391       2.00488       2.14219       2.05358       2.01723       1.97662       1.74042       1.61273       1.37338       1.22167       1.05697      0.866096      0.720512      0.596951      0.456790      0.362777
  33  15 3485.5458    2.6527  2.6835 11.4785  0.0029  0.0364   0.0312   0.0964    0.0582   0.0000   441.5405       2.03458       9.48805      0.833472       5.01363       6.50962      -7.01066      0.334049      -1.17511       1.16402       5.62296     -0.655427      -2.37114      0.466831      0.135450       1.06103      0.287212     -0.595160       1.76892       2.34483       2.63014       2.73606       2.80512       2.80263       2.65416       2.61125       2.35367       2.17116       1.97190       1.67972       1.49524       1.24578       1.00389      0.816557      0.659246      0.510033
  33  16 3638.9848    2.1541  4.3914 10.6567  0.0005  0.0464   0.0200   0.1294    0.0526   0.0000   438.5524      0.735922       16.4389     -0.345470     -0.671767       3.48789      -6.29619      -1.68216      -1.35517       3.24438      -1.91203      0.908401       1.06146      0.293643     -0.435636      0.515926      0.170286     -0.637739       2.22122       2.96826       3.28698       3.57011       3.70887       3.63572       3.51421       3.32588       3.06741       2.76491       2.47989       2.13116       1.79889       1.57578       1.25862       1.02639      0.798972      0.635889
  33  17 3791.3174    1.7485  6.2115 10.3928 -0.0016  0.0621   0.0157   0.1741    0.0452   0.0000   438.7201       3.57871       21.5396       1.27375      -5.24578      0.121271      -12.0107       4.39320      -2.91656      -1.62414      -7.49273       2.76972     -0.821611      -1.46421       1.81336       1.41450     -0.822250       1.14653       2.87807       3.84389       4.42279       4.48353       4.92563       4.67812       4.70558       4.36194       3.97714       3.67551       3.21648       2.84049       2.37343       2.03435       1.66202       1.33121       1.06767      0.822273
  33  18 3943.2622    1.3970  7.9372 10.1936 -0.0017  0.0789   0.0130   0.2224    0.0403   0.0000   436.5663       4.48692       26.0915       2.52746     -0.604082      -2.98016       1.41234       7.25676      0.916492      -3.64236     -0.631691      -4.03541       4.25989       1.80786     -0.571672       2.44876      -3.94553      -2.50746       3.71630       4.82965       5.57498       5.80025       6.04645       5.97548       5.76769       5.54931       5.15600       4.64594       4.12179       3.56440       3.09573       2.58431       2.16731       1.72955       1.38247       1.07796
  33  19 4094.8541    1.1236 10.0956 10.0787  0.0001  0.1042   0.0114   0.2992    0.0367   0.0000   427.6215      -12.4530       19.5313      0.369271      -7.81563       1.41104      -11.4483      -6.84856       1.39391      -6.39205      -9.89876       4.65811     -0.471763     -0.763327      -1.06104       4.89837       1.66911      -1.37523       4.82315       6.42921       7.21459       7.73320       7.90790       7.84676       7.48393       7.27347       6.79579       6.15195       5.43005       4.70677       4.06982       3.45677       2.82718       2.28157       1.80918       1.41551
  33  20 4245.4406    0.8942 12.8926 10.0085 -0.0014  0.1460   0.0094   0.4057    0.0318   0.0000   434.0045      -5.23012       29.7161       19.7256       10.2700      -2.88870       5.35154       10.8320      -1.41110       10.2279      -5.73449      -10.2120      -10.1348     -0.314742       10.6527      -2.60147       4.38075       1.01084       6.72817       8.95492       10.1508       10.8529       11.2788       11.1525       10.7332       10.3412       9.38740       8.72602       7.57265       6.68505       5.67727       4.78162       3.93237       3.22418       2.52387       1.96430
  34   4 1649.7173    0.2656  0.2374  8.8036 -0.0103  0.0120   0.0102   0.0256    0.0320   0.0000   440.6323     -0.846477       19.6845      0.702214      -2.86047     -0.768018     -0.668989      -1.61766     0.0818987      -1.39832     -0.526099     -0.246005      0.688124      0.377743    -0.0161561     -0.150083     -0.495388     -0.120810      0.584491      0.724273      0.829728      0.924001      0.869749      0.902740      0.885804      0.861992      0.805710      0.742815      0.628785      0.561254      0.473614      0.432717      0.331692      0.260913      0.216427      0.183177
  34   5 1841.2412    0.4389  0.4827  8.9261 -0.0058  0.0160   0.0114   0.0378    0.0460   0.0000   441.0848      -2.60106       19.9199      0.491761      -4.00730       1.58107      -2.48208      -3.31739       2.12871       1.35591     0.0402344     -0.668160      -1.13518    -0.0883704      0.105658     -0.212038     -0.250482     -0.538981      0.778057      0.961787       1.05865       1.22025       1.23431       1.21505       1.19627       1.14016       1.10874      0.965629      0.790549      0.702572      0.652247      0.554201      0.429738      0.354496      0.290085      0.228332
  34   7 2206.9880    1.0179  0.8375  9.5375 -0.0024  0.0199   0.0190   0.0457    0.0890   0.0000   440.1724      0.581285       18.4905     -0.519722      -1.11651      0.332345       1.71782     -0.460488      0.911340      0.667027     0.0197965      0.451785     -0.147942   -0.00134286      0.506918      0.479476      0.436860    -0.0368909      0.912066       1.24449       1.36988       1.44517       1.53825       1.53892       1.52763       1.40263       1.26884       1.15104       1.00877      0.906037      0.762572      0.664014      0.530811      0.430095      0.337420      0.270348
  34   8 2381.1784    1.4649  1.0639 10.0745 -0.0028  0.0220   0.0254   0.0550    0.1116   0.0000   439.6307      -4.04585       18.4277       2.35616      -2.21169      -1.69920      -1.67373       2.18698       2.66193      -1.03603      0.489716       1.06510       1.44062     -0.960428      0.504416     -0.309257      0.739000      0.271619       1.01429       1.40820       1.45546       1.62950       1.58863       1.63997       1.63397       1.56317       1.45360       1.28089       1.13721      0.974810      0.869443      0.773308      0.631943      0.522338      0.394433      0.312691
  34   9 2550.5811    2.0255  1.1981 10.7160 -0.0002  0.0235   0.0333   0.0592    0.1078   0.0000   439.9296      -1.53781       16.7041     -0.614119     0.0720364      -1.47457      0.758988       1.11136      -1.63082      0.342111      0.816755     -0.285142      0.652039      0.854224       1.02592      0.479721    -0.0329166     -0.368789       1.04899       1.44488       1.55251       1.68635       1.78094       1.64904       1.73931       1.59860       1.50712       1.30111       1.21377       1.05101      0.920265      0.774784      0.638220      0.524312      0.398344      0.326701
  34  10 2717.9083    2.6344  1.0494 11.1173 -0.0023  0.0214   0.0447   0.0531    0.1301   0.0000   440.1072      -1.54594       18.7624       1.02173      -2.87606     -0.254911       2.16441      0.469484      0.311257      0.896378      0.538475     0.0602036     -0.424163     -0.189547     -0.729560    -0.0383200      0.229151      0.291421      0.964637       1.34852       1.46829       1.60682       1.62191       1.61712       1.59923       1.44913       1.43683       1.28024       1.15060      0.964645      0.831696      0.681919      0.588823      0.468968      0.379913      0.299869
  34  11 2882.8571    3.4931  1.0299 11.4437 -0.0008  0.0201   0.0590   0.0544    0.1530   0.0000   439.3400       1.67038       18.8453      0.231391     -0.798757       1.65790       2.28723       1.69640      -1.00217    -0.0137598     -0.918756      0.281650     -0.982684       1.33131      0.307345     -0.463850      0.225555      0.410396      0.988076       1.34925       1.48689       1.59618       1.58751       1.56267       1.53415       1.39798       1.30866       1.25013       1.12938       1.00803      0.849822      0.732021      0.593800      0.479826      0.387252      0.305605
  34  12 3044.3292    4.1133  0.9812 11.7611 -0.0012  0.0205   0.0697   0.0477    0.1538   0.0000   439.2173     -0.238418       16.4166       2.08744      -2.08990     -0.224787    -0.0883333     -0.522904     -0.114619       2.15085     -0.425813     -0.344536      -1.66833      0.231461     0.0400682      0.308506      0.188770     -0.218928       1.09587       1.52850       1.80431       1.97208       2.04819       1.98979       1.89012       1.71793       1.58131       1.37024       1.19076       1.02528      0.870904      0.722757      0.595774      0.475953      0.386971      0.281887
  34  13 3202.7333    4.0157  1.2446 11.8101  0.0086  0.0224   0.0640   0.0608    0.1483   0.0000   439.2491       1.45555       12.6687      0.884095      -3.70164     -0.941610      -2.88240     -0.607502       2.21621      0.703205     -0.162278      0.194639      0.220985      0.118555    -0.0657591      0.643470     -0.658809     -0.362672       1.04701       1.39159       1.50479       1.64352       1.67074       1.66178       1.63875       1.59265       1.43364       1.30106       1.16171       1.01887      0.890659      0.759107      0.609778      0.506440      0.403803      0.315303
  34  14 3359.0823    3.2632  1.7363 11.9909 -0.0015  0.0294   0.0465   0.0743    0.0839   0.0000   438.4165     -0.801969       13.2395       1.54185       1.62116     -0.985145      -1.00230       1.22468     -0.925583      -2.12874       2.20632      0.501696       1.14320     0.0273568       2.22627    0.00486875     -0.841868      0.988391       1.29132       1.84618       1.97107       2.19194       2.17661       2.15767       2.12585       2.04374       1.80683       1.71330       1.53663       1.31423       1.15454      0.985220      0.803749      0.630816      0.523804      0.409230
  34  15 3514.2209    2.5620  3.0686 11.2987 -0.0019  0.0394   0.0277   0.1014    0.0604   0.0000   440.1684      -2.19342       8.87733      -4.55344       1.91698     -0.274135      -3.64180       2.57058      -1.08686      -1.63512       1.39068      0.310382      0.696996     -0.835004       1.18865     -0.721353     -0.936347      0.347870       1.74521       2.39844       2.70999       2.83453       3.02297       2.89040       2.88511       2.69264       2.52889       2.29190       2.03016       1.84175       1.51592       1.31219       1.07174      0.893272      0.691856      0.546377
  34  16 3668.4151    2.0473  4.7425 10.7007 -0.0011  0.0495   0.0187   0.1346    0.0485   0.0000   439.3466      -1.58198       18.5935       1.70675       1.99183       3.84909      -8.00321       3.94308       2.72470      0.492658       1.67331       1.30803      -3.77771      -3.82814       1.09410      0.323579       1.81643      0.185386       2.23630       2.92706       3.30241       3.51995       3.66190       3.68424       3.55092       3.33912       3.14926       2.80469       2.58445       2.22583       1.94408       1.64938       1.37814       1.12127      0.870145      0.685779
  34  17 3821.6644    1.6643  6.4855 10.4422 -0.0028  0.0626   0.0147   0.1767    0.0425   0.0000   439.8081       1.40650       17.5602       3.62688       4.51450      -3.90760       2.10152       10.1734       4.60789      -8.06708      -6.20270      -3.31967      -6.80147       1.81516     -0.816324      -1.39763      -1.48280       1.22848       2.89689       3.86951       4.30167       4.59439       4.72679       4.69562       4.51371       4.40141       4.12037       3.67073       3.34806       2.83398       2.54618       2.11568       1.77492       1.43850       1.13640      0.907196
  34  18 3974.3284    1.3499  9.1057 10.1835  0.0000  0.0864   0.0122   0.2472    0.0397   0.0000   443.8135      0.681596       21.2361       5.76780      0.198182       9.31368      -3.32356     -0.907378       8.00408       1.28953      -8.85039       8.24383       5.43885      -4.92653      -5.66694     -0.471331       3.58063      0.351500       3.92684       5.17592       5.89510       6.20582       6.50033       6.45957       6.27095       5.94629       5.50812       5.00263       4.54943       3.95570       3.41230       2.91996       2.41697       1.98267       1.53187       1.22884
  34  19 4125.9758    1.0849 10.3405 10.1238 -0.0007  0.1081   0.0110   0.3071    0.0366   0.0000   433.0077       16.1046       11.7187       4.50862       10.9560      -10.9279       11.5869       14.9330      0.843172       7.85182      -8.60536      -2.10409       3.86049      -4.73287      -1.32210      -3.75753      -3.46507      -2.43238       4.90731       6.51389       7.32582       7.82568       8.01173       8.07847       7.73975       7.37967       6.89494       6.31158       5.70107       4.92795       4.32993       3.62141       3.05548       2.46823       1.96329       1.53674
  34  20 4277.5804    0.8398 12.9484 10.0697  0.0007  0.1527   0.0092   0.4196    0.0313   0.0000   439.2904     -0.141558       12.5740      -3.29807      -16.8838      -4.75365      -5.58463       21.4381      -13.8812      -11.5555       3.47299      0.207264       8.09639      -14.1577     -0.692132       1.72463       3.63101      -3.62337       6.79728       8.93198       10.2705       10.8689       11.2761       11.1497       10.8517       10.3345       9.69953       8.87714       8.02895       6.89978       6.04340       5.02683       4.26725       3.43954       2.68516       2.16915
  34  21 4428.8608    0.6446 14.2176  9.9281 -0.0050  0.1948   0.0080   0.5147    0.0285   0.0000   426.7676      -5.40381      -1.47583      -34.6584       20.3265       11.4524      -20.3897       21.8471       19.5823      -17.7767      -6.97126      -1.27339      -6.71838      -8.23094      -1.28346       11.8957       4.95830      -2.64019       8.59332       11.3321       13.0190       13.8032       14.3213       14.1178       13.9535       13.0357       12.4144       11.1051       10.1605       8.77527       7.68873       6.47908       5.32959       4.46152       3.48219       2.72732
  34  22 4578.6588    0.4308 13.0555  9.8843 -0.0491  0.2644   0.0083   0.6537    0.0279   0.0000   418.8618       29.0665       18.0201      -35.4121       18.3441    0.00494357      -18.9239       30.0733       48.5780       16.3715      -39.3024      -25.0245       10.7857       8.78701       11.3362       7.05458      -4.78948       5.03680       11.6526       15.3233       17.4395       19.1009       19.2182       19.4359       19.0163       17.7470       16.9144       15.2739       13.6986       12.0801       10.3798       8.69783       7.38479       5.97350       4.64693       3.73221
  35   4 1665.9277    0.2965  0.2740  8.7303 -0.0068  0.0127   0.0100   0.0279    0.0331   0.0000   440.5996      0.370041       20.5245     -0.237812      -4.30178      0.540033       1.90003    -0.0999576      0.939060      0.740372     -0.909982      0.774443      0.603523      0.484498     -0.556790     -0.425794      0.207834     0.0917857      0.582608      0.756196      0.823073      0.967142      0.946064      0.926798      0.930265      0.988150      0.780263      0.758437      0.682808      0.596716      0.456354      0.440256      0.350473      0.287265      0.236892      0.172658
  35   5 1858.4499    0.4578  0.4624  8.8952 -0.0046  0.0167   0.0116   0.0337    0.0450   0.0000   441.4351     -0.754336       20.8749     -0.160592      -3.54823     -0.763923      0.883606     -0.111662      -1.13081     -0.502909      -1.61296     -0.417640     -0.779251     0.0508297      0.249975     -0.249531    -0.0524069      0.282937      0.693458       1.05286       1.12074       1.29272       1.35070       1.37916       1.28366       1.22903       1.04601       1.02646      0.841175      0.761363      0.641876      0.528772      0.418244      0.380401      0.281434      0.207509
  35   6 2044.8163    0.6963  0.6629  9.2007 -0.0023  0.0173   0.0145   0.0429    0.0601   0.0000   440.2608       1.36316       20.5842      0.722598      -1.49910      0.106045     -0.142562     -0.161719      0.823809      -1.10379     0.0660359       1.58283      0.113450     -0.215793     -0.698208      0.296101    -0.0325430     -0.341906      0.831013       1.17390       1.35728       1.36142       1.46573       1.40100       1.40684       1.29627       1.25103       1.10490      0.990034      0.882113      0.730231      0.655690      0.533426      0.428841      0.354811      0.275050
  35   7 2226.3677    1.0399  0.9702  9.5199 -0.0003  0.0213   0.0184   0.0527    0.0912   0.0000   440.8840      0.589393       21.2215       2.94584      -1.41839      -2.64462       1.32143    -0.0651467   -0.00741812       1.00763      0.485810      -1.28614    -0.0855973     -0.347776      0.396900     0.0555649      0.201804    -0.0813639      0.962231       1.25215       1.42011       1.50732       1.55198       1.49901       1.44455       1.41432       1.27683       1.23880       1.09094      0.986233      0.876582      0.737203      0.602671      0.497223      0.392018      0.313448
  35   8 2401.2984    1.5202  1.1638  9.6977 -0.0026  0.0225   0.0242   0.0543    0.1262   0.0000   441.7564      0.622698       19.4995       1.72109      -2.28241      -1.52790      0.858682       1.13276     -0.837279     0.0640387       1.32092      0.453632       1.44678     -0.428031     -0.393335      0.266999     -0.224049    -0.0579561       1.01068       1.35499       1.49670       1.58073       1.64255       1.65204       1.59848       1.43585       1.40142       1.30500       1.16500       1.05077      0.929392      0.792247      0.656886      0.540059      0.443069      0.339548
  35   9 2571.7592    2.0642  1.2548 10.2362 -0.0003  0.0227   0.0312   0.0569    0.1237   0.0000   441.1674      -3.32999       20.3194       2.90282      -4.26296       1.44286      -1.39338     -0.159224     -0.268996      0.538805      0.440398      -1.12817      0.654519     0.0203502     -0.633878      0.305936     -0.148205      0.803735       1.04033       1.41091       1.53766       1.66448       1.75335       1.76175       1.68525       1.58573       1.43174       1.38966       1.22136       1.07467      0.914737      0.786222      0.622347      0.517325      0.415768      0.345299
  35  10 2740.4585    2.7643  1.1434 11.0780 -0.0008  0.0224   0.0448   0.0554    0.1327   0.0000   439.3753      -1.33675       20.6126      0.326139      -1.05504      0.264977    -0.0401202       1.27689      0.875825      -1.13725      -1.45298       1.28066      -1.11265       1.80295      0.406187     -0.725810     -0.131282    -0.0201073      0.966606       1.36202       1.46254       1.54076       1.66518       1.56266       1.61789       1.48221       1.41127       1.30388       1.14632       1.01434      0.875643      0.732965      0.605742      0.483489      0.412809      0.324263
  35  11 2906.7229    3.5483  1.0141 11.4113 -0.0005  0.0212   0.0589   0.0522    0.1460   0.0000   440.5990     -0.593074       20.5302       1.43401      0.114069     -0.484241      -1.25784    -0.0749493      0.213485     -0.557443     -0.583093     -0.522250       1.08175      0.544166     0.0759398      -1.06732     -0.178524      0.136631       1.08930       1.59120       1.88853       2.11349       2.19902       2.10563       2.09587       1.90909       1.72909       1.54609       1.32000       1.10062      0.909057      0.754229      0.598376      0.486456      0.376154      0.283177
  35  12 3069.5051    4.0012  1.0809 11.6789 -0.0009  0.0206   0.0641   0.0523    0.1543   0.0000   439.0870     -0.393281       20.1913       1.60185      -3.03782     -0.159986    -0.0118515      0.907399       2.09997      0.120841      -1.05480      0.502586      0.752975      0.244782     -0.400814      0.264980      0.125356      0.346055      0.892243       1.23035       1.32041       1.47919       1.47337       1.46678       1.46266       1.36278       1.28452       1.17950       1.07735      0.934128      0.808254      0.732068      0.581971      0.482268      0.384794      0.309759
  35  13 3229.0358    3.7616  1.3261 12.0467 -0.0005  0.0243   0.0573   0.0619    0.0939   0.0000   442.0987       1.11283       14.8301       2.31377      0.422194      -1.94894      0.665079       2.09275       1.59989      0.797955     -0.845751      0.763962      0.118872     -0.566413     -0.324632     -0.604009     -0.108959     -0.153173       1.10224       1.55316       1.66351       1.82455       1.90947       1.88481       1.80965       1.75038       1.57710       1.45194       1.27115       1.11552      0.995539      0.834477      0.692095      0.568074      0.442750      0.363672
  35  14 3386.5097    3.2435  2.0629 11.3716  0.0002  0.0289   0.0389   0.0754    0.0821   0.0000   440.7851      -4.01076       14.9486      0.597762      0.661360      0.136325      -4.03727     -0.588059     -0.697295       1.27542      -1.11294     0.0435843     -0.552181     -0.747902      -1.71080     -0.648274     -0.409847     -0.499551       1.31779       1.77308       1.94716       2.06381       2.18009       2.19273       2.04920       1.97067       1.82578       1.70633       1.52983       1.34024       1.16572      0.991007      0.836507      0.684638      0.549757      0.430014
  35  15 3542.5750    2.4775  3.2228 11.1777 -0.0003  0.0389   0.0260   0.1067    0.0580   0.0000   440.3499       1.48440       7.46738      -1.01462       4.35140      -4.90889      -3.76353       2.84356       2.89878      -1.95966      -2.37604      0.834240       1.84856       1.01131      -1.24426     -0.377470      0.788591      0.847094       1.68535       2.26864       2.55229       2.70258       2.80632       2.87293       2.75033       2.60095       2.47447       2.19767       1.98587       1.77828       1.51737       1.29100       1.07683      0.898534      0.681737      0.563966
  35  16 3697.5343    1.9848  5.1522 10.5403 -0.0005  0.0520   0.0173   0.1386    0.0460   0.0000   438.3549       4.27479       12.8413       5.41150      -3.10222    0.00237442       3.36079       1.84726      -1.21348       5.03303       4.27637      -5.79627      -1.31064      0.434895     -0.287671       1.95417     -0.429621      0.493513       2.29549       3.07366       3.49252       3.71514       3.85155       3.87462       3.67315       3.56945       3.29216       3.05832       2.72558       2.39433       2.04050       1.75307       1.46741       1.20220      0.963791      0.767216
  35  17 3851.6194    1.5694  6.8033 10.3107 -0.0011  0.0658   0.0138   0.1844    0.0411   0.0000   446.6265       5.46386       16.8911      -4.79962       5.55759       1.10939      -8.82957       6.10577       3.73429      -2.10985      -4.16922     -0.378058      -1.25829       2.77759       2.68080      -2.11977      0.475093       2.78129       2.86926       3.90383       4.34580       4.64127       4.89362       4.83869       4.66303       4.49847       4.07348       3.80162       3.42731       3.00183       2.66490       2.26043       1.86888       1.53488       1.23214      0.972613
  35  18 4004.8677    1.2873  9.1085 10.1026 -0.0008  0.0876   0.0116   0.2478    0.0382   0.0000   436.8712     -0.844543       16.6047      -3.67368      0.237702       6.74258       5.37991      -4.63526       4.34075       3.54735      -3.76567      -7.39844       2.10544       5.42954     -0.693886      -1.98098       1.21366       1.00438       3.88039       5.14912       5.84209       6.29481       6.37790       6.50905       6.23405       5.97726       5.62829       5.09446       4.61967       4.00784       3.53593       2.93190       2.52612       2.04156       1.63134       1.29534
  35  19 4157.4370    1.0434 11.4302 10.0066 -0.0002  0.1166   0.0098   0.3288    0.0345   0.0000   442.8446       9.45147       14.8342       22.5644       1.60945      -2.26775      -13.4811       3.66598      -3.85680     -0.657121      -7.21490       3.59926      -2.26901     -0.936523       2.75143     -0.506414      -3.74584       2.41547       5.08974       6.62653       7.71517       8.01950       8.38207       8.40945       8.15536       7.75534       7.34516       6.73715       6.08492       5.27365       4.67589       3.84449       3.32857       2.67099       2.14740       1.71850
  35  20 4309.0664    0.7724 12.8402  9.9923 -0.0021  0.1601   0.0090   0.4371    0.0303   0.0000   445.4776       19.1334       19.7438      -11.4775      -3.29338       26.7081      -6.22075      -2.91168       11.1744       3.10017      -12.7663      -3.12840       15.1275       1.01175      0.747406       8.53075      -3.92608     -0.256134       6.80380       9.10520       10.2785       11.0949       11.4367       11.5637       11.0880       10.7728       9.89421       9.20735       8.18426       7.19979       6.34309       5.38209       4.46263       3.71403       2.92448       2.29929
  36   4 1681.8912    0.2896  0.3208  8.7252 -0.0026  0.0134   0.0091   0.0318    0.0333   0.0000   441.2955      0.264521       19.7047       1.29726      -2.58617     -0.389896       1.02907     -0.955831     -0.843075      0.543150     -0.425669     -0.127930       1.06255     -0.122460      0.347974     -0.141040     -0.280165     0.0992891      0.557588      0.777373      0.839665      0.924140      0.940979       1.01407      0.975574      0.887341      0.836036      0.749872      0.756856      0.569508      0.570690      0.483642      0.479114      0.318734      0.255095      0.246670
  36   5 1875.3657    0.4900  0.5526  8.7623 -0.0033  0.0162   0.0113   0.0388    0.0520   0.0000   439.0582     -0.725560       21.2241     -0.922360      -4.47647     -0.633526       1.75192       1.09346     -0.601713      -1.10519      0.471619       1.13005       1.11382      0.393721      0.401795      0.237401      0.417797     0.0851490      0.711282      0.962348       1.08131       1.13407       1.21939       1.14932       1.14822       1.04051       1.02571      0.929714      0.834747      0.750304      0.696846      0.560814      0.500832      0.390130      0.328230      0.265760
  36   6 2063.0556    0.7474  0.7957  8.9670 -0.0016  0.0188   0.0141   0.0448    0.0767   0.0000   439.1949     -0.512691       19.9395      0.355686      -3.07954      0.289742      -1.27207     -0.436026      0.150839      -1.22000     -0.698903      -1.46647     -0.296672      0.347935      0.409777     -0.204793   -0.00995053     -0.243287      0.834809       1.17068       1.31699       1.44642       1.53585       1.48689       1.51693       1.37417       1.34643       1.15934       1.06161      0.881526      0.765193      0.638001      0.524889      0.442187      0.344777      0.287085
  36   7 2245.4698    1.1178  1.0511  9.1776 -0.0021  0.0214   0.0184   0.0519    0.1178   0.0000   440.6312     -0.106937       19.9011     -0.328614      -2.02900      0.226288      -1.84581      0.732143     -0.131665      -1.00518      -1.65484     0.0713857     -0.483965      0.285276      0.891920     -0.194506      0.191477     0.0975381      0.951332       1.26303       1.46279       1.55912       1.60712       1.71200       1.58763       1.49739       1.41252       1.27969       1.11848      0.981420      0.834950      0.691285      0.596801      0.495212      0.386744      0.318204
  36   8 2421.0714    1.5655  1.2239  9.8237 -0.0114  0.0231   0.0233   0.0560    0.1100   0.0000   439.3428    -0.0608375       21.0290      -1.06980      -3.13173     -0.479816       3.37602      -1.83966      -1.90000     -0.629445     -0.704116     -0.126088      0.119072       1.10124    -0.0502353      0.463496     -0.442135     -0.316576      0.947561       1.30829       1.46880       1.48080       1.68171       1.58794       1.64519       1.52881       1.39351       1.26415       1.13890       1.02129      0.900611      0.783501      0.629366      0.539708      0.411652      0.338173
  36   9 2592.7017    2.1707  1.1523 10.4121 -0.0010  0.0215   0.0347   0.0550    0.1498   0.0000   440.1805       1.64327       19.5028      0.824034      -2.00724     0.0892206      -1.04457       1.33399      -1.40617       1.11774      0.733217      0.358650       1.30022     -0.115264       1.44535      0.536234     -0.504243     -0.357209      0.987966       1.35230       1.49679       1.59031       1.67619       1.66343       1.65176       1.53376       1.45717       1.25967       1.15148       1.02127      0.921843      0.780820      0.672575      0.520296      0.427944      0.345737
  36  10 2762.6327    2.9913  0.9741 11.0703 -0.0002  0.0197   0.0497   0.0479    0.1318   0.0000   441.5417     0.0661607       19.6960      -5.14083     -0.746084      0.229170     -0.661606      -1.73089      0.301930     -0.389773      0.732342      -2.80174      -1.40272       1.12895      0.178158    0.00387933    -0.0599822    0.00290348      0.834691       1.19014       1.25011       1.43051       1.45833       1.46927       1.46318       1.35415       1.26383       1.13502       1.03647      0.909287      0.768661      0.653168      0.542124      0.435055      0.346741      0.290682
  36  11 2930.1806    3.7337  1.1291 11.0862 -0.0007  0.0204   0.0576   0.0532    0.1983   0.0000   441.5220      0.962839       18.2736       2.58405      -1.67728      0.335766      0.370243      -1.56077      0.779186      -1.49991      0.494290     -0.718512       1.06611     -0.389361    -0.0428765     -0.132577    -0.0813638     0.0545344      0.871159       1.21720       1.32369       1.44989       1.51369       1.47077       1.48096       1.40967       1.27304       1.20745       1.03332      0.936047      0.805493      0.692401      0.585279      0.461869      0.387576      0.308548
  36  12 3094.2108    4.1974  1.0954 11.2695 -0.0005  0.0211   0.0649   0.0505    0.2170   0.0000   438.8122      -1.44754       18.3586       2.21501      -2.98607     -0.359507      -3.30848     -0.688375       1.61343       1.26377       1.09768     -0.245387      0.158784     -0.919457      0.355246      0.751562     -0.548985     -0.377650      0.869153       1.28024       1.38461       1.51109       1.54901       1.50140       1.53210       1.43038       1.33538       1.19945       1.14659      0.920004      0.872649      0.710130      0.577703      0.488868      0.395025      0.312470
  36  13 3254.9284    3.7411  1.4330 11.7313 -0.0003  0.0240   0.0534   0.0625    0.1031   0.0000   440.7063       1.96415       15.0731      -2.01027      -1.62082      0.479016       1.10151       1.03830      -2.32430       1.35000      0.380645       1.84550     -0.434217      -1.14837      0.107241       1.15790     -0.237738     -0.675362       1.01379       1.38798       1.52598       1.64084       1.76371       1.72460       1.70047       1.59656       1.49278       1.38816       1.19041       1.10398      0.953366      0.813731      0.682011      0.563160      0.448767      0.358810
  36  14 3413.5529    3.1230  2.1746 11.3512 -0.0015  0.0297   0.0364   0.0751    0.0711   0.0000   442.6965      -1.93987       11.9038       2.55919      -2.44084       2.55567       2.07887       1.94599      -2.89955     -0.581881      0.829064     -0.750787    -0.0777776       1.41157       1.88080     -0.527130       1.11918      0.448954       1.29776       1.75206       2.00123       2.07886       2.17967       2.20352       2.14560       2.02518       1.91365       1.77379       1.50722       1.40704       1.19585       1.04508      0.855873      0.703796      0.572955      0.459686
  36  15 3570.6568    2.3462  3.4849 11.1143 -0.0009  0.0405   0.0241   0.1099    0.0541   0.0000   440.1151      -2.96795       12.3088       3.79857      0.220385     -0.242365      0.149695      -2.11584       3.01433       3.32963     -0.310047      0.916542     0.0833629       1.31319      0.673043       1.05294      -1.18498     0.0162691       1.71451       2.33019       2.57411       2.77912       2.88376       2.83034       2.85678       2.66074       2.51116       2.31349       2.07590       1.86365       1.61744       1.39250       1.17431      0.946125      0.761790      0.614654
  36  16 3726.3570    1.9349  5.4144 10.4450 -0.0018  0.0518   0.0162   0.1439    0.0449   0.0000   442.3524      -1.10932       16.7580      -4.29207       2.98197       2.80300      -5.45942      -1.37401       4.36337     -0.494017      0.523029      -1.99726       1.16871      -3.89876       3.02659      0.579315    0.00438512      0.935618       2.23811       2.96676       3.40525       3.53606       3.74335       3.73645       3.63260       3.51409       3.22039       2.98502       2.73454       2.35887       2.09988       1.77928       1.47971       1.24115      0.995984      0.795787
  36  17 3881.3703    1.5164  7.4304 10.3650 -0.0015  0.0702   0.0132   0.2013    0.0374   0.0000   438.6766      -5.20378       16.9491      -5.66546       5.19746      -4.86526       4.36820      -11.4410       5.99833      -6.98107     -0.700192       1.81238      -3.64084     -0.239953       1.01745       1.65119      -1.84870      -1.46773       2.97284       4.04863       4.60156       4.84336       5.06093       4.98604       4.98452       4.70774       4.43025       4.01822       3.63805       3.21828       2.86557       2.41330       2.01975       1.67901       1.33172       1.06688
  36  18 4035.1558    1.1899  9.1749 10.1909 -0.0010  0.0940   0.0116   0.2617    0.0364   0.0000   442.9610       2.54946       25.2814      -4.63074      -4.90044      -7.18451      0.487682      -15.3744       6.44956       9.16509       11.0828      -7.84981       5.84776       2.73963      -1.93187     -0.136494      -1.99329     -0.203307       3.91042       5.20942       5.95812       6.26135       6.69062       6.55523       6.43157       6.09961       5.87274       5.26874       4.78726       4.23799       3.73005       3.20232       2.64914       2.24063       1.74556       1.41051
  36  19 4188.1792    1.0038 11.9091  9.9813  0.0003  0.1237   0.0092   0.3417    0.0336   0.0000   437.0597       12.1685       21.8637       2.34599      -4.21790      -16.3856       4.15653       21.8814      -11.0175      -5.27522      -4.52909      0.798466       10.0320      -3.72767      -2.51868       3.24525     -0.955440      -3.31637       5.29973       6.97570       8.05876       8.56841       8.93856       8.84805       8.69950       8.34565       7.78424       7.16611       6.41136       5.68630       4.95848       4.23595       3.57848       2.95482       2.36720       1.88497
  36  20 4340.5419    0.7580 13.8406  9.9565 -0.0027  0.1667   0.0085   0.4575    0.0293   0.0000   440.1608      -2.09604       29.0410       14.2781       7.83563      -1.37017      -27.8077       20.1361       18.5756       14.1724      -17.4331      -4.07179       6.29647       4.46542      -9.20731     -0.786505       2.49380      -7.14066       7.01055       9.26054       10.8255       11.2974       12.1189       11.8970       11.5373       11.1475       10.4821       9.60787       8.49037       7.62370       6.65202       5.69381       4.77151       3.99660       3.09878       2.52628
  36  21 4492.7295    0.6030 15.5875  9.7866  0.0066  0.2151   0.0078   0.5593    0.0265   0.0000   420.3953      -6.03200       23.9192      -31.2592      -15.5517       22.2933      0.349029       14.9915       17.3677      -13.0396      -8.68553     -0.133890     -0.523848      0.260926      -5.95399      -3.88722      -1.69578       3.81029       8.73607       11.7588       13.3586       14.3061       14.9947       14.9605       14.7365       13.8936       13.2406       11.9942       10.9291       9.62988       8.47094       7.26515       6.10549       5.06076       3.94525       3.17595
  37   4 1697.5644    0.2933  0.3241  8.7920  0.0002  0.0147   0.0090   0.0317    0.0329   0.0000   441.0770      -1.35798       21.8168     -0.362315      -4.03746     -0.577758     -0.865099     -0.567610      0.652931     -0.772863       1.21270     -0.338297     -0.684363     -0.297617     -0.188513     0.0428058     -0.333415      0.167510      0.760330      0.981316       1.21752       1.22545       1.36080       1.44427       1.29835       1.23791       1.12979      0.922931      0.925170      0.829128      0.652455      0.576690      0.438226      0.352879      0.303107      0.238407
  37   5 1892.1891    0.5127  0.5176  8.8627  0.0003  0.0154   0.0116   0.0347    0.0506   0.0000   441.1898     -0.407698       20.4506     -0.261204      -3.34640       1.28400      0.611333     -0.390997      0.105338      -1.13630      0.114912      0.441241     -0.754381      0.328866      0.311224     -0.338501      0.248663     -0.324151      0.730869      0.991910       1.15511       1.27787       1.32517       1.31201       1.30131       1.21862       1.16332       1.00336      0.847941      0.770801      0.633015      0.569518      0.459701      0.375951      0.303898      0.229643
  37   6 2081.1064    0.7711  0.6710  9.2425 -0.0013  0.0168   0.0153   0.0409    0.0661   0.0000   440.8977     -0.299922       21.5805     -0.529034      -3.02142     -0.271844       1.06947      -2.92773      -1.67992      0.138943       1.58790      0.801395      0.852157    0.00182216     -0.323624     -0.102997      0.656069     0.0493658      0.744519       1.01757       1.13556       1.20155       1.22412       1.15122       1.24934       1.07130       1.10649       1.01407      0.931116      0.829762      0.711855      0.608642      0.521088      0.407167      0.345551      0.278942
  37   7 2264.2654    1.1555  1.0844  9.3449 -0.0004  0.0210   0.0185   0.0535    0.1195   0.0000   440.2037       1.37145       20.7565     -0.404093      -1.36141      -1.78667      0.425703     -0.955173   -0.00687060     0.0370174      0.588387      0.123980     -0.362574      0.144441      0.254017      0.448839     -0.384358     -0.267328      0.928359       1.25764       1.40156       1.47823       1.52115       1.52754       1.42036       1.37331       1.30357       1.20822       1.12427       1.03602      0.898345      0.800317      0.656434      0.550555      0.466065      0.362253
  37   8 2440.5909    1.6422  1.1598 10.0978 -0.0006  0.0216   0.0261   0.0566    0.1186   0.0000   440.0278       1.69078       19.7913     -0.896807      -1.54112      -1.03742    -0.0909907      -2.91674     -0.567853     -0.591014     -0.748952      0.266850     -0.144792     -0.392770      0.310780     -0.574289      0.343117     -0.464490      0.878540       1.22193       1.31971       1.45230       1.54428       1.48373       1.48879       1.42107       1.34104       1.25775       1.08107       1.00856      0.870370      0.729759      0.601201      0.520106      0.412472      0.337395
  37   9 2613.2865    2.2161  1.1353 10.9650 -0.0005  0.0221   0.0360   0.0557    0.1077   0.0000   441.6392      0.224804       21.5968      0.604855      -1.59053      -3.80419       1.23073      0.409859       1.21741      0.151009       1.07777      0.144676      -2.51337     -0.696342      0.584955      0.771322      0.437662     -0.148018      0.921997       1.20326       1.34331       1.44366       1.51603       1.45746       1.52827       1.43340       1.30400       1.23795       1.12426      0.982826      0.874452      0.753392      0.637632      0.509708      0.425219      0.346537
  37  10 2784.4934    3.0275  1.0084 11.3912 -0.0012  0.0222   0.0502   0.0516    0.1148   0.0000   438.9395    -0.0767290       18.1275     -0.462377      -3.42475       2.43769      0.762039      0.984158       1.69241      -1.20937    -0.0596226      -1.10477      -1.04365   -0.00196965     -0.575095     -0.493695    -0.0364313      0.372479       1.11814       1.62106       1.95727       2.18735       2.32902       2.29956       2.26675       2.12211       1.89932       1.70055       1.41440       1.23973       1.01241      0.828379      0.641513      0.510537      0.409977      0.311184
  37  11 2953.2037    3.8290  1.0308 11.3338 -0.0018  0.0187   0.0608   0.0492    0.1723   0.0000   441.1823       1.96187       16.6611      0.436693       1.36410       1.41707       1.23711     -0.916367       1.47714     -0.438133      0.550647     -0.489630       1.73906     -0.416766     -0.435224      0.508372      0.691659      0.171734      0.835558       1.09503       1.23941       1.33188       1.36599       1.41752       1.39942       1.33066       1.24124       1.09708      0.991243      0.891531      0.764656      0.651852      0.538387      0.434267      0.379234      0.304509
  37  12 3118.4499    4.0755  1.2467 11.8486  0.0001  0.0217   0.0604   0.0575    0.1204   0.0000   439.7343     -0.409170       15.8890       1.40395      -2.01923       1.15974      0.422572      -2.94816      -1.11536     -0.477117     -0.347245       2.62673     -0.935997     -0.851791     -0.350223      0.820999     -0.457205     0.0905784      0.886478       1.23482       1.31704       1.40307       1.47679       1.52062       1.47009       1.42240       1.30411       1.21629       1.08454      0.992752      0.849791      0.748880      0.613330      0.514051      0.413516      0.342481
  37  13 3280.4794    3.6899  1.5599 11.6641 -0.0026  0.0242   0.0499   0.0651    0.1021   0.0000   439.9112       2.05701       16.7025       3.22434     0.0226226     -0.809705      -1.50433       3.73214     -0.855970      -2.07719    -0.0373233       1.20876       1.16937     -0.116472      0.965431     0.0289038      0.221738     -0.641359       1.05299       1.45867       1.60299       1.70051       1.75951       1.68577       1.67467       1.62378       1.53188       1.45478       1.28147       1.15311       1.00850      0.859075      0.706509      0.586846      0.486254      0.396865
  37  14 3440.2626    2.9524  2.4556 11.3737  0.0011  0.0313   0.0322   0.0847    0.0618   0.0000   445.6264      -1.80221       12.9694       3.06447       4.72301      0.980886      -4.26415      0.803878       3.21345      -1.91921       2.64367      0.223359     -0.768632     0.0475820     -0.400095     -0.446865     0.0310279     -0.453735       1.32206       1.74888       2.04414       2.14381       2.29077       2.20619       2.22251       2.14715       1.98830       1.82391       1.63013       1.40955       1.25010       1.05227      0.888380      0.751356      0.598656      0.482719
  37  15 3598.3580    2.2805  3.8794 11.0219 -0.0022  0.0416   0.0213   0.1136    0.0468   0.0000   442.8308      0.807694       16.8312       4.95605      0.767160     -0.195414      -2.68475       6.69469       2.49258      -2.12943       1.55893       2.92551     -0.962548      0.384038      -1.60570     -0.157939     -0.332461     -0.893588       1.78022       2.30168       2.62490       2.84833       2.90395       2.95366       2.82797       2.70259       2.61203       2.37252       2.20655       1.88861       1.69164       1.45241       1.20549       1.03409      0.828292      0.664109
  37  16 3754.9652    1.8472  5.6372 10.4829 -0.0004  0.0548   0.0155   0.1461    0.0432   0.0000   438.1144      0.135431       16.3934      0.294551      -6.63798      -3.04479     -0.537206      0.140947      -1.17526     -0.922636       2.67476     -0.223534      -2.04259       2.86963     -0.177077    -0.0861460      0.234106     -0.833421       2.25465       3.07733       3.49683       3.69961       3.93740       3.88472       3.86513       3.64393       3.43832       3.10720       2.83624       2.50041       2.21604       1.88582       1.62020       1.33636       1.07061      0.859280
  37  17 3910.5454    1.4673  7.8439 10.3387 -0.0008  0.0729   0.0128   0.2093    0.0381   0.0000   441.8023      -1.58826       12.9609      -3.37756       2.75037       4.59606       11.5344      -6.14646       4.97789      0.993779       4.02055       1.42944       7.65552       1.42407       2.20476      -1.21243       2.66625      0.993131       3.07341       4.09206       4.66305       4.93189       5.13358       5.16176       5.09390       4.75980       4.58690       4.18184       3.79475       3.36724       2.99637       2.58073       2.14422       1.82203       1.44254       1.17249
  37  18 4065.0791    1.2007 10.4167 10.1742  0.0011  0.1027   0.0107   0.2843    0.0349   0.0000   434.8597      -2.69755       20.8977       2.19074      -7.15788       6.94506       3.04506      -1.38485       3.39869       3.06118      -2.16960       1.76633       2.97516      0.948700     0.0485771      -2.55991     -0.748848      0.671650       4.12278       5.65113       6.42306       6.77759       7.20280       7.14574       6.98771       6.65022       6.35134       5.88889       5.28017       4.70332       4.07209       3.50201       2.94166       2.46041       1.98060       1.58848
  37  19 4218.8628    0.9348 12.2825 10.0169 -0.0009  0.1326   0.0086   0.3579    0.0318   0.0000   449.7806      0.742845      -2.94834       6.34404      -9.99159       4.21318       17.4029     -0.556150       2.59348       4.07309       2.46240      -6.36560       3.01057       2.49884      -5.74041       2.07702       3.57796      0.659217       5.39768       7.29845       8.21340       8.97225       9.12394       9.21547       9.00172       8.73987       8.11830       7.54021       6.84675       5.99400       5.33388       4.57234       3.86056       3.19292       2.60912       2.10450
  38   4 1713.0302    0.3084  0.3506  8.8600 -0.0066  0.0145   0.0088   0.0318    0.0340   0.0000   439.9711      -1.94385       21.1355    -0.0747660      -2.41116     -0.657225       1.88571      0.478589       1.14433       1.07343      0.863114      0.615300     0.0114731     -0.157677     -0.380344      0.133933     -0.242788     -0.133691      0.604759      0.715973      0.944050      0.957146      0.999734       1.00337       1.03497      0.986645      0.861302      0.856683      0.707895      0.641118      0.568627      0.465832      0.436291      0.354589      0.270012      0.221805
  38   5 1908.7943    0.5379  0.5402  8.9543 -0.0029  0.0152   0.0119   0.0352    0.0502   0.0000   439.6604      -1.16779       21.1793      0.787458      -3.63449      0.993521      0.405976      0.368444    -0.0678896     -0.186168      0.938284      0.341182      0.794079     -0.586216     -0.494413    0.00827428      0.315445      0.273813      0.615843      0.829808      0.913420       1.00233       1.04578       1.01272       1.07067      0.984418      0.936765      0.821740      0.772319      0.689744      0.593497      0.513096      0.453017      0.364249      0.296603      0.245708
  38   6 2098.9345    0.8246  0.7562  9.2286 -0.0014  0.0168   0.0156   0.0438    0.0733   0.0000   442.5901      -1.17397       21.2327      0.281566      -3.61943      0.467627     -0.251820     -0.918349     -0.810267       1.22141      0.380795     -0.422667     -0.735423     -0.597793       1.54923      0.278647     -0.157797     -0.304073      0.690247      0.898382       1.03309       1.10944       1.16649       1.17560       1.13335       1.09529       1.04585      0.926616      0.887261      0.761299      0.675207      0.559778      0.494969      0.401652      0.343874      0.269710
  38   7 2282.8759    1.1832  1.0040  9.6890 -0.0022  0.0201   0.0196   0.0499    0.1023   0.0000   440.0148     -0.626417       19.6534      -2.49289      -4.87844       1.11383      0.882197     0.0989115      -1.15604     -0.906037      -1.47174      0.557796      0.156219      0.790200      -1.57007     -0.353561      0.176133    -0.0120518      0.818357       1.12446       1.20449       1.34744       1.37653       1.40241       1.32023       1.32580       1.22793       1.13312       1.09555      0.907564      0.813031      0.688408      0.583315      0.492629      0.402020      0.335552
  38   8 2459.9189    1.7415  1.1477 10.2096 -0.0000  0.0208   0.0275   0.0562    0.1282   0.0000   441.1520       2.37987       19.8281       1.61113     -0.996524       2.60756      -1.41862       1.42095       1.55706      -1.47092      -1.42874       1.17487     -0.826419      0.508036     -0.384717      0.954217      0.381964      0.116913      0.916947       1.19030       1.29834       1.41973       1.54221       1.51746       1.48125       1.40402       1.32247       1.21588       1.10652      0.997193      0.872530      0.728819      0.603786      0.528979      0.441947      0.348369
  38   9 2633.6772    2.3291  1.2207 10.7371 -0.0038  0.0212   0.0353   0.0565    0.1249   0.0000   440.2474      -1.89670       19.1234      0.334583      -1.65136      -1.78952       2.63375      0.443117      -1.11673       2.39219     -0.511470     -0.383506     -0.929049       2.36706       1.48065     0.0253011      0.315212     0.0614848      0.895884       1.22288       1.33837       1.44617       1.54656       1.50281       1.46415       1.38054       1.29509       1.23240       1.11421       1.01319      0.877232      0.780443      0.640442      0.549730      0.441482      0.369913
  38  10 2805.9216    3.1771  0.9939 11.3590 -0.0048  0.0196   0.0513   0.0472    0.1295   0.0000   441.9181       1.95207       18.9897     -0.816950      -2.00727       1.33800     -0.225842       3.17706      0.547826     -0.749789     -0.217702      -1.32607       1.01587     -0.342481     -0.212191       1.17178      0.545163   -0.00222019      0.768219       1.07907       1.19533       1.36920       1.26694       1.40865       1.30467       1.29907       1.16032       1.13051      0.981125      0.888405      0.759668      0.667652      0.558828      0.489666      0.379910      0.310035
  38  11 2975.7968    3.9435  1.0027 11.7760 -0.0005  0.0189   0.0636   0.0489    0.1359   0.0000   441.3318     -0.182027       19.0175      -1.19221      -3.37415     -0.750078      0.343794     -0.653931       1.02413       2.29545      -1.06691      -1.27122      -1.53592     -0.538059     -0.129729      0.305022      0.859147     -0.332064      0.817404       1.07552       1.25611       1.29191       1.33356       1.39062       1.32651       1.28052       1.22510       1.13304      0.986961      0.898728      0.778380      0.667522      0.574341      0.474988      0.390882      0.299253
  38  12 3142.2099    4.3079  1.1651 11.6302 -0.0011  0.0212   0.0644   0.0516    0.1980   0.0000   440.5140      -1.04373       15.5856      0.891846      -1.78718       1.84529      -1.47376       1.56793      -1.19471      -1.47548      -1.11900     -0.759073      -1.24935      0.841166       1.14312     -0.281601      0.341839     0.0687229      0.862707       1.24138       1.32202       1.46907       1.50139       1.46058       1.46412       1.39655       1.29400       1.23676       1.09521      0.990360      0.873989      0.771044      0.633455      0.520117      0.437277      0.346531
  38  13 3305.5857    3.5774  1.7171 11.9088 -0.0022  0.0262   0.0459   0.0674    0.0782   0.0000   441.3842     -0.592424       15.5728     -0.910194     -0.557756     -0.228733       3.19837      0.391722     -0.666141       1.47774     -0.340133      -1.36434      -1.18192     -0.817668      0.687873     -0.558244      0.119918      0.147100       1.05513       1.48525       1.64002       1.74084       1.85541       1.82557       1.87384       1.73582       1.64053       1.48502       1.31510       1.23031       1.05488      0.938794      0.763518      0.642035      0.514855      0.415481
  38  14 3466.5259    2.7765  2.8330 11.5062  0.0006  0.0341   0.0286   0.0909    0.0508   0.0000   443.5824       2.33029       12.9385       1.40912       3.02639       4.18386      -4.30342       1.99403       1.39299      -3.73244     -0.403684     0.0570720     0.0415101      0.433650      -1.31736     -0.233607      0.349562    -0.0524926       1.41550       1.86877       2.15969       2.31432       2.43842       2.46375       2.34312       2.26981       2.13903       1.91508       1.77742       1.56466       1.38308       1.22010       1.01159      0.868074      0.701699      0.562666
  38  15 3625.6382    2.2215  4.2225 10.9520 -0.0006  0.0435   0.0196   0.1176    0.0445   0.0000   442.3627       2.68467       14.0489       6.08104       6.46223      -9.04305      -7.86408      0.505327     0.0438371     -0.139553      0.227362      0.991743       1.64201      -1.09515     -0.878910     -0.909528       1.01678     -0.175728       1.72281       2.36532       2.66061       2.88934       3.02227       3.05009       2.94143       2.83375       2.64005       2.46019       2.23593       1.95684       1.76127       1.50831       1.29531       1.05936      0.852794      0.707384
  38  16 3783.2488    1.7836  6.1360 10.4949 -0.0007  0.0570   0.0144   0.1566    0.0403   0.0000   436.2194      -3.76866       21.2709       9.29549      -5.04916      0.286707       9.47081       3.13779      -1.22751     -0.609737      0.185132       1.36277      -3.03052      -1.32796      -1.22759      -1.22498      0.518414     -0.658417       2.27097       3.10155       3.48826       3.77811       3.99913       3.93348       3.92564       3.72004       3.50790       3.21549       2.93975       2.62541       2.27237       1.99049       1.66839       1.40718       1.13185      0.910871
  38  17 3939.3029    1.3949  8.3066 10.4352 -0.0006  0.0794   0.0123   0.2216    0.0352   0.0000   435.6536      -4.36718       20.3790       6.63228      -8.33247      -7.27566       3.20314      -3.00391      -6.64613      -2.33204      0.591845      -2.97461       2.17141       3.30223       4.39769     -0.576135     -0.526298      0.907165       3.16225       4.19434       4.88318       5.09490       5.40240       5.46652       5.32864       5.08842       4.82506       4.44311       4.04772       3.61843       3.13930       2.75977       2.33435       1.95846       1.55267       1.27435
  38  18 4094.9371    1.1040 10.7975 10.2350  0.0005  0.1096   0.0097   0.3018    0.0334   0.0000   442.1580      -1.53461       30.9409      -7.60053      -9.80115       10.0732       1.86897       9.60951      0.939803      -8.39954      -6.87663     -0.776386       3.93925       3.74578       4.37604       5.60867       5.22390      0.666658       4.40615       5.93125       6.72930       7.18447       7.39007       7.64677       7.25467       7.16688       6.76331       6.14596       5.64864       5.01408       4.47543       3.76851       3.26958       2.71749       2.20094       1.78751
  39   4 1728.2577    0.3348  0.2875  8.8975 -0.0065  0.0117   0.0102   0.0250    0.0326   0.0000   441.0511     -0.631239       21.2152     -0.390146      -4.33619     -0.521211      0.294646      0.881906     -0.588500      0.350420      0.491240      0.374977       1.01131     -0.219710     0.0912724     0.0336579      0.164864     -0.102953      0.499906      0.673400      0.759564      0.773602      0.841707      0.777003      0.762956      0.736728      0.744813      0.729131      0.615536      0.594313      0.513684      0.439245      0.353577      0.292889      0.247731      0.204542
  39   5 1925.1788    0.5668  0.5491  8.9710 -0.0023  0.0153   0.0124   0.0360    0.0535   0.0000   441.7268     -0.277035       20.0414      0.688834      -2.33920      0.423583      0.589979      0.181674      -1.27795     -0.194431      0.153232    -0.0940365     -0.907107      0.637695     -0.594852     -0.741870      0.141898     -0.329611      0.627536      0.837592      0.997948       1.03383       1.07081       1.12196       1.09378       1.05223      0.994961      0.928785      0.807566      0.709416      0.649091      0.519347      0.480376      0.387858      0.306111      0.253392
  39   6 2116.5451    0.8418  0.7953  9.2640 -0.0050  0.0180   0.0155   0.0442    0.0786   0.0000   440.5950      0.204659       20.2667      -1.67073      -2.59929     0.0103779       1.34250      -2.51382     -0.864335       1.96747      -1.16335     -0.420549       1.29017      0.137190      0.579485       1.06068     -0.107007     -0.123709      0.721494       1.00392       1.07151       1.19793       1.18081       1.21749       1.11116       1.14571       1.08042       1.03949      0.953155      0.850922      0.748183      0.604542      0.557016      0.463569      0.384978      0.305810
  39   7 2301.2059    1.2605  0.9936  9.6269 -0.0012  0.0196   0.0206   0.0486    0.1071   0.0000   441.7388     -0.318868       22.8453       2.16404      -4.63542      0.425609      0.334578      0.704636       1.13455       1.27911      -1.70314     -0.681301     0.0270482     -0.647094     -0.509430     -0.453955      0.397557    -0.0879573      0.750250       1.08587       1.18957       1.27008       1.32548       1.27716       1.29340       1.20512       1.17189       1.08523       1.01931      0.898399      0.805674      0.693631      0.584100      0.491539      0.392567      0.317790
  39   8 2479.0307    1.8333  1.1830  9.8515  0.0026  0.0203   0.0274   0.0546    0.1562   0.0000   441.2380      -1.35798       19.3911       1.92472     -0.596939     -0.956883      -1.96203    -0.0553449     -0.130647       1.99349    -0.0126898       2.41966      -1.67761     -0.510518      0.430767     -0.424821      0.561295     -0.241621      0.781981       1.09335       1.21536       1.32741       1.37206       1.36069       1.37596       1.27957       1.23025       1.12517       1.06570      0.922053      0.816105      0.700875      0.588118      0.510185      0.404046      0.326124
  39   9 2653.7816    2.4837  1.1708 10.7803  0.0039  0.0206   0.0382   0.0552    0.1424   0.0000   441.0778      0.300993       18.5312   -0.00433474      -2.01424      0.755624      -1.29802     -0.433785     -0.742714      0.972801      0.538338     -0.602426     -0.943008       1.42793      0.917033     -0.252187      0.322709     0.0119212      0.845663       1.16291       1.23392       1.35718       1.40514       1.41164       1.45410       1.37341       1.28046       1.14590       1.05939      0.959909      0.882880      0.726825      0.616515      0.533387      0.432874      0.348416
  39  10 2827.2439    3.2859  1.0476 11.3176 -0.0007  0.0186   0.0513   0.0515    0.1437   0.0000   440.1574      -1.21506       17.3675      -2.39308      -1.53177      -1.36582     -0.873650       1.13202      0.777963      -1.13849     -0.525758      0.868325     -0.599259      0.338197      0.354202    -0.0993499     0.0891230      0.588243      0.777213       1.04597       1.16762       1.25258       1.32508       1.27680       1.24193       1.21600       1.14314       1.06683      0.961500      0.873712      0.819543      0.741737      0.614573      0.511083      0.418518      0.344335
  39  11 2998.0563    4.1242  1.0350 11.4583 -0.0009  0.0186   0.0637   0.0481    0.1724   0.0000   440.0034     -0.154338       20.8911      0.517497      -2.46964       1.76768       1.39562      0.229741       2.43441    -0.0727617      0.403496      0.510042      0.288818      -1.02084      0.401560      0.563920     0.0188010     0.0606078      0.771794       1.03103       1.10180       1.22316       1.31957       1.31018       1.30360       1.18663       1.13316       1.05024      0.965808      0.880047      0.757062      0.657427      0.549585      0.463254      0.379634      0.319144
  39  12 3165.5691    4.0168  1.3350 11.7079 -0.0020  0.0216   0.0563   0.0577    0.1120   0.0000   440.8509      -2.89533       14.6846       1.20357      0.465618     -0.372672     -0.471654     -0.791195      -3.30178      -1.43526       1.50603      -1.20924      0.974770     -0.200947     -0.463090     -0.373155     -0.145066     -0.225909      0.849428       1.20695       1.28966       1.45722       1.48461       1.50258       1.43166       1.37316       1.31569       1.21718       1.08887       1.01838      0.877081      0.788814      0.639322      0.541629      0.462345      0.378070
  39  13 3330.2672    3.5723  1.8340 11.6032  0.0049  0.0259   0.0431   0.0690    0.0859   0.0000   441.9635     -0.196836       14.2979      0.544972     -0.555039      0.518266      -2.56594      0.877306       1.52897      0.959623       1.22090     -0.372302       1.43455      -1.78409       1.10245       1.51568     -0.850859     -0.190039       1.05538       1.39493       1.59264       1.63937       1.79631       1.72627       1.69889       1.69322       1.54088       1.43256       1.30796       1.19727       1.08652      0.914397      0.783224      0.666264      0.558346      0.450909
  39  14 3492.4449    2.7095  3.0233 11.3934  0.0013  0.0351   0.0264   0.0971    0.0471   0.0000   440.5970      -1.17438       13.1098       1.58545       2.57601       4.77857      -5.71872     -0.228600       9.03593       3.02350      -3.11937      -4.25706      0.168290       1.83024      -1.20531     -0.285898      0.740128      -1.20786       1.34079       1.88476       2.04214       2.21515       2.31287       2.35470       2.29483       2.25255       2.06399       1.97775       1.73219       1.60191       1.39159       1.21071       1.03404      0.852239      0.714586      0.574796
  39  15 3652.5486    2.1467  4.4938 10.8188 -0.0011  0.0457   0.0181   0.1195    0.0421   0.0000   439.2818      -2.38594       10.6554      -2.04396      -3.70286       2.43099      -7.20209       5.83933     -0.340802       1.39584      -3.08247       1.02885      -1.74742       4.23574       1.56410      -1.96318      -1.81670       1.06956       1.72889       2.41196       2.71503       2.86122       3.05005       3.02259       3.02759       2.82977       2.74268       2.48890       2.29836       2.05565       1.83099       1.61484       1.33670       1.15123      0.930623      0.747835
  39  16 3811.0386    1.6952  6.4688 10.5153 -0.0016  0.0611   0.0140   0.1654    0.0384   0.0000   441.5189      -7.22408       23.7045       3.65514      -2.34874       2.88453       5.51310      0.429425       1.15498      -3.75451     -0.987593       8.20474      -2.91545      -6.26246     0.0845753      -1.08100       1.01004     -0.448483       2.37145       3.29532       3.75674       4.01999       4.15757       4.15845       4.09827       3.95964       3.72619       3.47178       3.15723       2.82723       2.48174       2.17079       1.82567       1.54237       1.24776       1.02255
  39  17 3968.1136    1.3242  8.6042 10.3589 -0.0009  0.0835   0.0117   0.2312    0.0351   0.0000   435.6822      -2.04319       28.3668       6.61061      -8.21426       9.70276      -6.89984      -15.2496      -1.94793     -0.940386      -4.83867      -3.48978       2.62553       2.78718     -0.582317      -2.24779      0.530258      0.631559       3.22300       4.42213       4.97812       5.29932       5.66244       5.59876       5.52042       5.31643       5.02279       4.68287       4.24943       3.86021       3.35051       2.91422       2.49127       2.08831       1.73531       1.40025
  39  18 4124.1937    1.0872 11.7994 10.1548 -0.0002  0.1161   0.0089   0.3251    0.0325   0.0000   443.5813      -12.7107       13.4949       14.8921      -7.25246      -12.8819      -3.16279      -15.1464      -3.84587      0.609501       1.45493      -2.80035       2.87845      -5.70665     -0.294187     -0.520171      -3.56223      -2.95097       4.51230       5.99338       6.88258       7.44909       7.69253       7.76695       7.70019       7.46106       7.01035       6.49443       5.89283       5.30768       4.68148       4.01940       3.45727       2.91295       2.35861       1.92670
  39  20 4434.2937    0.6342 14.1514  9.9276 -0.0016  0.1876   0.0074   0.4877    0.0265   0.0000   432.7334     -0.465415       32.2366       9.27711      -32.3329      -4.03616      -13.1954       20.7574       23.7252       11.6423      -18.5975       6.05062      -2.33813       2.11566      -1.06094       7.04610      -4.50516      0.674627       7.24280       9.71687       11.2244       11.9094       12.5290       12.6248       12.4370       11.9696       11.2448       10.5336       9.48166       8.66000       7.53861       6.51207       5.65722       4.71412       3.82700       3.12334
  40   4 1743.2556    0.3529  0.3706  8.8552 -0.0020  0.0132   0.0095   0.0311    0.0356   0.0000   440.9472     -0.434104       21.3391     -0.776917      -2.42971      -1.71983     -0.553396      0.818696     -0.737920      0.796890     -0.812983     -0.158464     -0.490771      0.284375     -0.473308     0.0868617      0.104299     0.0270070      0.545499      0.736596      0.803250      0.875465      0.923096      0.883181      0.915700      0.889053      0.839531      0.754131      0.708418      0.598653      0.559503      0.463089      0.415724      0.350342      0.289387      0.237180
  40   5 1941.3885    0.5752  0.6259  8.8767 -0.0004  0.0166   0.0117   0.0396    0.0582   0.0000   440.5288      -1.62539       18.4219      0.550207     -0.918689     -0.908268     -0.265014     0.0274623      0.924840    -0.0197891      0.725337      0.814904     0.0407595     -0.245047      0.223989     -0.137000      0.179752     0.0852032      0.635818      0.806635      0.996717       1.03479       1.12830       1.05176       1.05459       1.02808      0.978686      0.844833      0.824996      0.747524      0.643097      0.567040      0.500345      0.430614      0.375265      0.288192
  40   6 2133.9351    0.8565  0.8234  9.3474 -0.0049  0.0188   0.0155   0.0441    0.0745   0.0000   440.9595     -0.376008       21.8456      0.682407     -0.992494      0.646132      0.194439      -3.87399    -0.0518180      0.108801     0.0524625      0.258358     -0.219320      0.524844     -0.994141     -0.581301      0.412442      0.155911      0.699559      0.942220       1.01511       1.15060       1.15658       1.19443       1.18991       1.13962       1.02526       1.01476      0.890292      0.848743      0.726621      0.639817      0.559661      0.428641      0.383782      0.301498
  40   7 2319.2760    1.3078  1.0877  9.7043 -0.0026  0.0204   0.0205   0.0516    0.1073   0.0000   440.2826     -0.479767       18.0234    0.00920520      -3.63449    -0.0934561     0.0862090     0.0705874      -1.15013      -2.77047    -0.0138013      0.785590     -0.210218     -0.328890     -0.371591      0.152796     -0.826658      0.146905      0.811904       1.10515       1.22968       1.33266       1.39420       1.38240       1.38623       1.36463       1.24986       1.16451       1.05649      0.948853      0.842339      0.731253      0.614620      0.522959      0.418084      0.347338
  40   8 2497.8832    1.8876  1.2021 10.2195 -0.0016  0.0216   0.0279   0.0526    0.1196   0.0000   441.3438      -1.45897       20.6043       2.31950      -2.62073      -1.25829      0.326514      -1.52597       1.57277      0.331366     -0.757912       1.51121       1.50286      -1.30780      0.728286     -0.342030      0.906058     -0.492884      0.799100       1.13692       1.21672       1.35142       1.40564       1.39857       1.38016       1.35014       1.27136       1.19756       1.07859      0.953484      0.855389      0.749566      0.635359      0.536753      0.436168      0.359392
  40   9 2673.7287    2.5528  1.1691 10.9240  0.0011  0.0209   0.0387   0.0529    0.1277   0.0000   440.6532      -1.42613       19.6283       1.25749      -1.86476       1.88471     -0.151376       1.65030      0.389771    -0.0879129       1.75134      0.603876     -0.523015     0.0615897      0.793277      0.550408      0.267801      0.219212      0.836736       1.20194       1.31450       1.43618       1.45788       1.44878       1.41478       1.37512       1.31342       1.20944       1.12972       1.00040      0.881852      0.792979      0.639447      0.557635      0.476068      0.381009
  40  10 2848.1930    3.3811  1.1074 11.0144 -0.0019  0.0200   0.0508   0.0487    0.1788   0.0000   439.4431      -1.49174       21.2476      0.502258      -2.31232      -1.62014      -1.26664     -0.561897       1.41032      0.651762     -0.182977      -2.26378       1.19713     0.0168901     -0.906840     -0.132163      0.479346     -0.150526      0.839750       1.16999       1.30003       1.31497       1.42932       1.33128       1.33191       1.33632       1.27401       1.21772       1.07837      0.972963      0.862850      0.724378      0.627317      0.508561      0.436623      0.364081
  40  11 3019.9645    4.0437  1.0848 11.9118 -0.0024  0.0187   0.0625   0.0507    0.1261   0.0000   440.6637     -0.887992       19.3870       2.68719      -1.06930      0.879466       1.28114      0.234774      0.491421     -0.468019      -2.16820    -0.0525166      -1.06321      0.453783     -0.179684     -0.954837    -0.0589281     -0.442742      0.777636      0.996353       1.13398       1.22834       1.30781       1.27414       1.29399       1.23121       1.17034       1.08495      0.996285      0.884954      0.761007      0.661576      0.579717      0.488807      0.401267      0.329008
  40  12 3188.6000    4.0748  1.2501 12.1969 -0.0011  0.0218   0.0600   0.0545    0.0989   0.0000   442.2477    -0.0870159       18.2383      0.244089      0.772125     -0.416692     -0.272321     -0.210249      0.123837     -0.791124       1.08274       1.89623      0.178650     -0.874209     -0.664195     -0.843872     -0.365674      0.284335      0.871105       1.17985       1.31696       1.39254       1.50392       1.49794       1.47577       1.42879       1.36590       1.27473       1.13890      0.985239      0.905704      0.785305      0.660739      0.575790      0.462666      0.385829
  40  13 3354.5093    3.4304  1.9621 11.6322  0.0008  0.0273   0.0403   0.0693    0.0767   0.0000   441.9036     -0.762201       13.7160      0.467005      -1.52667       2.01984      -3.76763       2.21666       2.13281      0.429883       1.74170      -1.02976       1.08876      0.975620      0.345331      0.137636       1.41289      0.723349       1.05176       1.43592       1.60674       1.71781       1.84027       1.82639       1.79706       1.72433       1.63007       1.52942       1.36729       1.24131       1.09805      0.967100      0.831664      0.711230      0.572835      0.474889
  40  14 3517.9892    2.5676  3.4014 11.2675  0.0006  0.0369   0.0234   0.1031    0.0423   0.0000   444.5439      -2.08920       8.00965       2.00325       4.40697       1.47327      -1.95210       2.81045       2.71118       1.36612      -1.42404       1.12743     -0.553448     -0.478260     -0.849678     -0.556672     -0.349231     -0.112477       1.43098       1.97901       2.23225       2.38080       2.51905       2.47534       2.38649       2.35873       2.16736       2.02841       1.90146       1.69436       1.53846       1.35189       1.14540       1.00652      0.816488      0.660712
  40  15 3679.2187    2.0577  5.1546 10.7271 -0.0004  0.0492   0.0164   0.1301    0.0382   0.0000   440.9938       2.97861       17.7013      -1.85870      -3.96159       4.62463      -3.80769      0.411607       2.33381   -0.00544985      0.806073      0.656153       2.35495      -2.26913      -3.32303     -0.227984       1.75339     -0.347349       1.90862       2.56618       2.91887       3.00813       3.23865       3.15512       3.16779       3.10600       2.94898       2.71467       2.52639       2.22528       2.00044       1.71554       1.50010       1.26587       1.05142      0.867770
  40  16 3838.4664    1.6061  6.9158 10.4883 -0.0010  0.0650   0.0133   0.1758    0.0368   0.0000   442.6417      0.532667       11.6474       1.38572      -6.59423     -0.834223       6.67381       4.58150      -5.64485      -2.05818       3.98485       1.07739       1.75267      -2.85788      -1.94884      -1.10739      -1.67704       1.57919       2.41751       3.31913       3.72105       3.98737       4.19559       4.26288       4.18194       4.09697       3.74076       3.61791       3.22100       2.93791       2.59208       2.28062       1.96795       1.65477       1.35042       1.11458
  40  18 4153.5162    1.0714 12.2573 10.0992  0.0000  0.1211   0.0086   0.3271    0.0319   0.0000   440.1632      -5.22471       26.8337      -7.28885      -7.13735       9.23606      -1.20122       1.82592      -8.98149       2.78084      -2.09560       2.67547       5.70475      -4.09975      -1.16182       2.15077       2.84300      -4.69107       4.54930       6.16494       7.00012       7.58495       7.83514       7.97142       7.88808       7.59781       7.03864       6.84731       6.01043       5.54908       4.89311       4.33124       3.64234       3.12015       2.53443       2.06457
  40  19 4309.2121    0.8477 14.5658  9.9408 -0.0005  0.1547   0.0074   0.4134    0.0283   0.0000   437.4312       6.01429       19.1322       9.90047      -13.5768       2.72466     -0.879917       7.75307      -19.5981       11.5499       1.55424       7.08596      -8.07268      -6.58762       7.86455       6.14765      -7.44317      0.158797       5.89233       7.90543       8.95430       9.73780       10.0716       10.2449       9.95936       9.71952       9.19531       8.46126       7.84092       7.17493       6.23471       5.49771       4.72600       4.03122       3.32886       2.68353
  41   4 1758.0169    0.3746  0.3583  8.8675 -0.0067  0.0123   0.0101   0.0286    0.0358   0.0000   441.2575     -0.491944       22.1320      0.877304      -3.03281     -0.403706     -0.501065      0.939474      -1.01978       2.13735      0.410675     -0.484918      0.357796      0.211544      0.127344      0.593810     -0.635357     0.0707486      0.512720      0.648903      0.769011      0.810587      0.811824      0.858746      0.791748      0.780825      0.761216      0.659876      0.632996      0.594235      0.560042      0.456456      0.408142      0.337425      0.297137      0.251502
  41   5 1957.4201    0.5786  0.6281  9.0531 -0.0042  0.0173   0.0118   0.0372    0.0532   0.0000   441.6638      -1.33452       20.8938       1.14212      -3.69996      0.681049     -0.624888       1.09717      -1.10075      0.772796       1.88654      0.912573     0.0110543     -0.170219      0.303169      0.352439     -0.176178     0.0389539      0.659558      0.857668       1.00912       1.08427       1.12616       1.13899       1.14912       1.00447       1.00262      0.940186      0.917424      0.750378      0.694722      0.618947      0.514207      0.436674      0.380870      0.300865
  41   6 2151.0985    0.8933  0.9630  9.2557  0.0013  0.0187   0.0147   0.0494    0.0839   0.0000   440.3764     -0.929937       21.3612      0.585000      -3.89834     -0.715216      -1.75969       1.99112     -0.672339      0.194349     -0.258315      0.533606     -0.101310     -0.661055      0.960263    0.00353588     -0.220252      0.100088      0.717836      0.961971       1.08628       1.17522       1.22541       1.23893       1.21373       1.19819       1.12056       1.04549      0.967374      0.851367      0.771111      0.651630      0.580124      0.469400      0.403880      0.330198
  41   7 2337.1932    1.3967  1.0255  9.6937  0.0025  0.0204   0.0218   0.0469    0.1169   0.0000   439.6751     -0.101439       22.1799      -1.59515      -3.59581     -0.110109      -1.43576      -1.92463      0.297431     -0.596596      0.434814     -0.669875    -0.0920211      -1.04514      -1.24840      0.171602      0.516275      -1.20073      0.793483       1.08627       1.15929       1.35179       1.39623       1.39630       1.33972       1.28902       1.27844       1.13737       1.06232      0.925449      0.827038      0.714828      0.612557      0.523328      0.437537      0.367594
  41   8 2516.4992    1.9653  1.2087 10.3815 -0.0015  0.0203   0.0287   0.0557    0.1105   0.0000   440.8345      -1.06565       21.1808      0.343988      -1.95747     -0.465984     -0.398725       1.38425      0.649512      -1.90584       1.08533      -1.33145     0.0532975      0.233794     -0.629400      0.763182     -0.356122      0.224470      0.779277       1.06164       1.14578       1.30281       1.31815       1.34148       1.29461       1.28132       1.18947       1.15906       1.03105      0.951216      0.825800      0.718299      0.624237      0.534922      0.457308      0.368355
  41   9 2693.4595    2.6445  1.2344 10.9228 -0.0031  0.0205   0.0384   0.0547    0.1235   0.0000   440.4893      -1.30261       19.7769     -0.237675      -3.00540      -1.26639       1.02222       2.25215      -1.85612      0.372667     -0.985411     -0.281791       1.22894     -0.398620      0.220028      0.179512    -0.0351835     -0.461638      0.818888       1.09970       1.17047       1.29629       1.34486       1.37735       1.34505       1.29369       1.24297       1.11003       1.05481      0.977196      0.888629      0.756925      0.642181      0.553098      0.465547      0.382370
  41  10 2868.8414    3.5477  1.0865 11.0209 -0.0003  0.0189   0.0525   0.0470    0.1924   0.0000   441.5718      -1.06773       18.9133     -0.157788      -2.59040       1.01009      -2.11184      -1.39638      -1.80497      0.705143      -1.51034     -0.543148      0.489282     -0.582063      0.690446     -0.702451     -0.290321      0.376912      0.720841      0.981863       1.10711       1.16867       1.27202       1.23751       1.28017       1.20732       1.14862       1.03251      0.930956      0.863870      0.787506      0.678959      0.579347      0.500040      0.418185      0.340473
  41  11 3041.5404    4.1206  1.0832 12.0122 -0.0012  0.0192   0.0629   0.0502    0.1268   0.0000   440.8206     -0.499735       19.3652       2.20370     -0.860930      -1.00289      -1.97023       2.75833     -0.198450     -0.406076      0.886644     -0.213678     -0.479477      0.238584     -0.857562     -0.401418     -0.133528    -0.0822855      0.729216       1.00001       1.09893       1.22519       1.27014       1.27526       1.30157       1.25533       1.13467       1.09122      0.991071      0.896339      0.772839      0.677152      0.568005      0.489435      0.413799      0.330056
  41  12 3211.2274    3.9927  1.4430 11.5787 -0.0018  0.0219   0.0530   0.0580    0.1228   0.0000   440.0890      0.422654       14.7343       1.73664       3.01399      -3.67931       2.31750       1.28801      0.296452      -1.27955       1.92217     -0.543793     -0.371577      0.575942     -0.491025     -0.220993      0.385962    -0.0726923      0.875367       1.14081       1.24863       1.35398       1.44797       1.40491       1.44949       1.40343       1.31231       1.22947       1.12900      0.991008      0.881373      0.782436      0.688047      0.587862      0.478786      0.407262
  41  13 3378.3630    3.3668  2.0296 11.5712  0.0018  0.0272   0.0381   0.0702    0.0712   0.0000   443.0777      -1.50622       11.3920      0.239893       3.01373     -0.303302      -4.92902      0.200244      -1.51281       1.31660       2.12602     -0.466510      0.239832      0.127609      -2.20612    -0.0956692      0.337909     -0.702806       1.00680       1.39281       1.54671       1.66906       1.77450       1.73971       1.79943       1.64955       1.60751       1.46468       1.36843       1.23949       1.08789      0.980825      0.827370      0.695927      0.578061      0.478912
  41  14 3543.1031    2.5477  3.7758 11.0117 -0.0007  0.0382   0.0214   0.1022    0.0430   0.0000   442.2747      0.912908       17.4863       3.24137      0.616439      -1.48889      -5.30313       1.92331       6.58270      -1.38780      -4.08897     -0.419014       3.54339       1.90328    0.00803355     -0.591249     -0.679527      0.852477       1.42549       1.95584       2.20126       2.36618       2.49210       2.54729       2.45615       2.39436       2.28063       2.12939       1.94989       1.76034       1.55201       1.34252       1.14755       1.00494      0.804909      0.659710
  41  15 3705.4804    2.0075  5.2548 10.6734 -0.0012  0.0492   0.0155   0.1324    0.0372   0.0000   439.4975     -0.638403       14.8596       6.13591      -3.81106       8.38084       1.93747      -4.19723       2.08294     -0.426048     -0.397173       2.79118       2.34666      -4.25246      -2.10482     -0.831549     -0.853314     -0.344904       1.84560       2.49313       2.87013       3.04698       3.27279       3.33005       3.22713       3.12023       2.92100       2.70820       2.52859       2.25673       1.97841       1.74994       1.49497       1.29858       1.05877      0.869916
  41  16 3865.6706    1.6064  7.6429 10.4094  0.0006  0.0672   0.0123   0.1857    0.0358   0.0000   442.3722       5.69121       12.8432       5.53044      -6.15996      -5.22602      -2.72820      -8.07301      -3.15979      -2.60467      -1.81780      -3.13582     -0.390714       2.71335       1.54426      -3.90338      -2.88789      0.195478       2.51265       3.34550       3.90519       4.13999       4.33901       4.40102       4.38030       4.22833       3.97119       3.65577       3.45324       3.04298       2.72687       2.38591       2.07344       1.76090       1.45369       1.19885
  41  17 4024.6907    1.2452  9.7614 10.2666 -0.0011  0.0924   0.0100   0.2593    0.0335   0.0000   435.2070       1.02822       22.5254       5.58233      -11.7460      -5.91220     -0.783004       10.8427      -3.34589      -9.71785      0.326428       1.68423      -3.69454     -0.362689       4.86579      0.983397       3.60461      0.397183       3.40006       4.65737       5.24975       5.72664       5.88238       6.02615       5.93738       5.73001       5.45246       5.08958       4.59080       4.25961       3.71553       3.28555       2.86610       2.41234       2.02361       1.64928
  41  18 4181.9474    0.9684 12.1009 10.1435 -0.0020  0.1271   0.0079   0.3432    0.0295   0.0000   441.0677      -3.06899       13.8614      -11.3901      -7.67943      0.404317       4.57826       2.29908      -8.32611      -15.8787      -6.88791       20.6681      -7.46799      -5.53937       3.74010      -1.80456      -6.14448      0.662052       4.67848       6.17835       7.25475       7.64275       8.12824       8.23341       8.08491       7.88229       7.51701       6.95852       6.36315       5.73209       5.05593       4.49580       3.86941       3.29837       2.65957       2.22284
  42   4 1772.6199    0.3729  0.3822  8.9740 -0.0047  0.0138   0.0098   0.0309    0.0350   0.0000   440.9448     -0.919934       19.6696     0.0404028      -2.63222       1.97962      0.518961    -0.0502922      0.571729     -0.248657      -1.35511      0.102648      0.581571     0.0634951     -0.380367    -0.0721784     -0.244704      0.116521      0.472132      0.737387      0.783576      0.875321      0.909841      0.902021      0.953019      0.874233      0.835121      0.785221      0.696368      0.628446      0.553385      0.485110      0.393068      0.365106      0.276050      0.235834
  42   5 1973.2993    0.6159  0.6453  9.0315 -0.0000  0.0161   0.0122   0.0379    0.0571   0.0000   441.2225     0.0443034       20.2005    -0.0184283      -3.89616     -0.533779      -1.12672      -1.87534      0.666968     -0.636643     -0.891747     0.0533471     0.0454512      -1.46530     0.0453328      0.492341      0.509285     -0.511956      0.578859      0.745896      0.886157      0.961414       1.01513      0.965129       1.02413      0.950568      0.916820      0.872121      0.786378      0.736063      0.631242      0.603900      0.453812      0.398798      0.341820      0.295544
  42   6 2168.0784    0.9516  0.9805  9.1174 -0.0014  0.0216   0.0150   0.0479    0.0970   0.0000   441.6715      0.661903       21.1236     -0.433935      -3.56686      0.456066      0.988913      -1.28433     -0.107969      -1.49079      0.801976      0.406211    -0.0697733     -0.125314     -0.493349      0.469143   -0.00553265     -0.672711       1.00561       1.51014       1.79785       2.08209       2.28263       2.35079       2.26093       2.21287       1.93712       1.76885       1.51683       1.30493       1.09487      0.886420      0.704460      0.558985      0.460875      0.373378
  42   8 2534.9823    2.0121  1.3084 10.2831 -0.0082  0.0217   0.0271   0.0554    0.1043   0.0000   440.8994      0.913872       20.6255     -0.830533      -1.62705     0.0201699      0.538597       1.88486       1.77844      -1.31614       2.06849      0.862967       1.11596     -0.614581     -0.260397      0.684460     -0.229325     -0.354398      0.814090       1.15638       1.30693       1.38607       1.49190       1.45848       1.46031       1.41129       1.30531       1.26348       1.12119       1.01967      0.919408      0.783738      0.674698      0.570192      0.478197      0.401309
  42   9 2712.9713    2.6921  1.1683 10.6809 -0.0022  0.0191   0.0385   0.0511    0.1471   0.0000   442.4678     -0.819215       22.8099      0.839811      -1.81209       1.40253       2.42749      0.685134      0.865655       1.12307       1.01776      0.252003      -1.64583      0.106464      0.125819      0.339907     0.0522138      0.727987      0.744287      0.981296       1.08232       1.21766       1.27045       1.27834       1.27201       1.19955       1.18873       1.09865      0.992480      0.880566      0.797142      0.714650      0.590253      0.513221      0.418797      0.345460
  42  10 2889.3406    3.5884  1.1040 11.6151 -0.0018  0.0193   0.0530   0.0496    0.1297   0.0000   440.6885      -1.23487       21.1545      0.681567     -0.945798     -0.419545       1.37262      0.611625      0.633987      0.560521     -0.475399      -1.01036      -1.26771      0.249631      0.181895      0.195355     -0.644148     0.0978917      0.737836      0.985148       1.10716       1.19845       1.27291       1.27761       1.27152       1.24782       1.13586       1.08941      0.998366      0.888667      0.817421      0.700690      0.586858      0.499158      0.432861      0.349259
  42  11 3062.8136    4.2551  1.0599 11.8099 -0.0020  0.0188   0.0638   0.0469    0.1499   0.0000   440.0346      -1.45716       19.0712       2.09863      -1.63936    -0.0329897      0.574725      -1.02812      0.609448       2.07256       1.67543     -0.826298     -0.254997      0.154687       1.21956      -1.07337     -0.422630     -0.154598      0.739935       1.04847       1.14507       1.22392       1.27416       1.19770       1.21007       1.16653       1.13554       1.06297      0.998278      0.929022      0.820047      0.738437      0.611103      0.528454      0.432184      0.362782
  42  12 3233.5446    3.9933  1.3986 11.9779 -0.0051  0.0224   0.0542   0.0574    0.0991   0.0000   441.3875      -1.49871       19.1662       1.59617      -1.92914      -1.55360     -0.664638      -1.83078      -2.06915       3.60782       1.55630     -0.380742     -0.815543       1.18305     -0.245312      -1.46804     -0.707281    -0.0551198      0.820926       1.18844       1.32308       1.43537       1.52004       1.51937       1.50637       1.44659       1.35894       1.30968       1.18409       1.05001      0.949724      0.810541      0.691007      0.585560      0.488511      0.395716
  42  13 3401.8402    3.2729  2.2479 11.5347  0.0035  0.0276   0.0344   0.0748    0.0648   0.0000   441.2688       1.26597       14.0884      -1.87997       2.92632       1.38224      -6.77493     -0.923033       4.05292       1.55366      -2.62608     0.0884640      0.334399      -2.56946       1.11311      0.596466       1.02663     -0.575602       1.03864       1.40878       1.61834       1.67602       1.86161       1.78855       1.80502       1.71328       1.63792       1.53979       1.41732       1.27314       1.12500       1.02387      0.859456      0.759408      0.632052      0.511795
  42  14 3567.8869    2.3851  3.7119 11.2873 -0.0004  0.0399   0.0212   0.1065    0.0389   0.0000   440.8263      -2.35165       13.3647    -0.0432821       2.80400     -0.584898      -8.71700       1.70841       2.60919      -2.45213      -1.99596     -0.917898       3.47787      -3.63331      -1.45521      -1.35633      -1.48114      0.659645       1.43617       2.02783       2.21814       2.44760       2.53067       2.63965       2.51284       2.53473       2.32004       2.20228       1.98241       1.78857       1.61151       1.43974       1.22226       1.04094      0.866367      0.716112
  42  15 3731.3440    1.9256  5.7454 10.6911  0.0001  0.0524   0.0145   0.1416    0.0344   0.0000   438.3151     -0.820287       15.5126       2.48354      -5.84116      -1.89625       3.85409       4.05060      0.666641      -3.12388      -1.40258      0.229671     -0.410213       1.60208     -0.387496     0.0115067      0.907240     -0.146282       1.92210       2.62614       2.95896       3.14790       3.33383       3.36037       3.35033       3.24964       3.07346       2.84343       2.63304       2.40594       2.13446       1.89664       1.63219       1.38334       1.14671      0.953355
  42  16 3892.5793    1.5428  8.2711 10.4417 -0.0005  0.0737   0.0116   0.2034    0.0349   0.0000   438.6217      -2.42984       22.1462      0.187036      -4.18543       3.14094       5.89071       2.05434      -5.69753      -2.48596       4.35752       2.27653      -4.49558     -0.427731       2.02722     -0.625312      -2.72578     -0.253428       2.64017       3.58614       4.14442       4.35622       4.63152       4.72558       4.67156       4.55169       4.23186       4.06161       3.61361       3.38604       2.94930       2.61374       2.26051       1.92943       1.59332       1.31883
  42  17 4052.0582    1.2158 10.2043 10.2930  0.0015  0.0980   0.0096   0.2673    0.0328   0.0000   436.2415       5.15576       18.8997       1.05322      -15.9743       7.37614     -0.770264      -1.21540     0.0639433       3.01637      -1.54589       1.56011      0.248213      0.783607     -0.300601      0.237788       1.17724       2.72634       3.51399       4.80448       5.44501       5.88667       6.17282       6.15041       6.27268       5.97025       5.67613       5.38419       4.89052       4.48903       3.97460       3.48436       3.03171       2.58428       2.11809       1.74498
  42  18 4210.5164    0.9846 13.1308 10.1304  0.0027  0.1322   0.0075   0.3507    0.0282   0.0000   441.6330       2.14457       32.3469       4.70231      -10.7488       15.0276       18.9035       1.55479       1.04102       10.0238       3.78639      -4.18114       5.35602      -3.04882     -0.622975      0.295281       5.13992       1.46177       4.77072       6.43258       7.27493       7.88805       8.30815       8.31311       8.31878       8.16082       7.72485       7.32322       6.66377       6.06793       5.22764       4.70266       4.01527       3.47623       2.83299       2.36579
  43   3 1571.8154    0.2068  0.1771  8.7389 -0.0021  0.0108   0.0083   0.0230    0.0250   0.0000   441.2835     -0.493180       20.9281      0.407570      -3.00953      0.346934      0.555044   -0.00437505     -0.225007      0.246361      0.165146     0.0453189     -0.188339     -0.144273      0.251697     0.0793312    -0.0320854     0.0695413      0.332380      0.481513      0.542103      0.552989      0.606621      0.640257      0.554492      0.598396      0.536247      0.506427      0.488423      0.456002      0.358417      0.356845      0.305567      0.289128      0.221666      0.171427
  43   4 1787.0224    0.4098  0.3849  8.9309 -0.0048  0.0129   0.0106   0.0286    0.0376   0.0000   441.5674     -0.651868       21.9736      0.793794      -2.62160      -1.28361     -0.103319       1.60274     -0.312670     0.0853554      0.938201      0.955574      0.228629      0.225091     -0.414277     0.0617498     -0.151053      0.604546      0.514863      0.665234      0.747467      0.740547      0.769189      0.739004      0.753682      0.795518      0.777054      0.744803      0.700804      0.584816      0.513676      0.431553      0.409388      0.339031      0.296695      0.263540
  43   5 1989.0392    0.6291  0.6759  9.1122 -0.0019  0.0167   0.0120   0.0384    0.0570   0.0000   441.7803      -1.22570       21.3668      0.530638      -1.10924      0.469199      0.968284      -3.14106      0.604695      0.496600     -0.564036     -0.395229     -0.593749     -0.724334      0.651821      0.773102      0.283222     0.0749681      0.596830      0.817414      0.985358       1.03006       1.09467       1.09427       1.06632       1.08719      0.957934      0.922966      0.866910      0.767822      0.689926      0.600578      0.518391      0.440829      0.360223      0.302866
  43   6 2184.8440    0.9960  0.9437  9.2979  0.0002  0.0176   0.0159   0.0463    0.0919   0.0000   440.1583      -1.78811       23.1382     -0.551250      -4.56301       2.91832      0.519112     -0.831558     -0.275080      0.501999     0.0182373      0.803604     -0.483228      0.525882     0.0649334     -0.130312     -0.457448      0.533217      0.639765      0.904969      0.978881       1.11113       1.12499       1.17457       1.17057       1.13287       1.03868       1.00476      0.917513      0.826292      0.726393      0.637841      0.529555      0.459520      0.403480      0.339230
  43   7 2372.1414    1.4953  1.1561  9.9035 -0.0003  0.0201   0.0221   0.0522    0.1225   0.0000   440.0312      0.920733       21.3428       1.66673      -3.24003     -0.845829      -2.31350      -1.24653       1.44549     -0.375712     -0.569757      -1.44878     -0.444567     -0.442378      -1.25341     -0.223344     0.0729081      0.374688      0.763639       1.06058       1.17385       1.29341       1.35400       1.38795       1.37241       1.36914       1.25064       1.21537       1.07109      0.983253      0.878862      0.755008      0.632200      0.525421      0.442537      0.366556
  43   8 2553.2902    2.0457  1.2232 10.6554 -0.0019  0.0209   0.0293   0.0539    0.1053   0.0000   440.1169      -1.33209       21.1345     -0.261479      -3.39272     -0.636867     -0.310405       1.99085     -0.350753       2.11328       1.92683      -1.08066      0.305406      0.188837     0.0196566      0.658182     -0.703692     -0.197698      0.739762       1.00991       1.11124       1.20326       1.29706       1.28705       1.28654       1.25405       1.16031       1.12882       1.01469      0.924917      0.858108      0.735868      0.667757      0.567782      0.485579      0.397846
  43   9 2732.3025    2.8709  1.0915 11.0079 -0.0043  0.0192   0.0426   0.0481    0.1505   0.0000   441.7555       1.36452       20.6829      -1.35412      -1.96765     -0.620612      0.853774      -3.40204      -1.26509      -1.01785      -1.44977     -0.836759      -1.09015     -0.508851      0.826062      0.159505     -0.962402      0.297832      0.661973      0.958065       1.02218       1.15882       1.18072       1.20391       1.16351       1.20085       1.08771       1.06429      0.943998      0.887752      0.792929      0.694389      0.594314      0.516185      0.417615      0.335545
  43  10 2909.5510    3.7135  1.0534 11.5360 -0.0008  0.0180   0.0546   0.0480    0.1435   0.0000   441.3497     -0.886680       21.4846      0.333924      -2.25602       1.02502      0.264488      0.684302     -0.773714    -0.0198675     0.0730616      -1.14784      0.291345      0.115701     -0.254406    0.00222497     -0.439341     -0.288467      0.682357      0.911906      0.997725       1.08720       1.12017       1.09106       1.12537       1.10059       1.09800      0.995525      0.929436      0.823980      0.724092      0.651107      0.561401      0.479182      0.426700      0.352509
  43  11 3083.8774    4.2185  1.1695 11.8542 -0.0011  0.0199   0.0610   0.0508    0.1514   0.0000   441.3782      0.478689       19.5084       2.76658      -2.83117       1.77590     -0.255080      0.502721      -1.25033      0.491372     -0.463296      0.592283     0.0521579     -0.737015       1.20501     0.0851787      0.329614      0.343834      0.697347      0.989005       1.09151       1.23306       1.30181       1.26839       1.24599       1.20506       1.14115       1.06253      0.947131      0.929365      0.811411      0.733777      0.638293      0.555751      0.455731      0.380475
[truncated: 710,415 more chars]
