# Supplementary material for: Global-Mode Analysis of Full-Disk Data from the Michelson Doppler Imager and the Helioseismic and Magnetic Imager
Source: Sol Phys. 2018 Jan 31;293(2):29. doi: 10.1007/s11207-017-1201-5 (PMC6566312; doi:10.1007/s11207-017-1201-5)
Supplement: Supplementary file 3 — (TAR 230.0 MB) [file 11207_2017_1201_MOESM3_ESM.tar › MDI/mdifdvwap.5454]

   0  20 2898.8649    3.7736  0.9993 11.0005  0.0000  0.1503   0.5781   0.5164    3.8552   0.0000     0.0000       0.00000       0.00000       0.00000       0.00000       0.00000       0.00000       0.00000       0.00000       0.00000       0.00000       0.00000
   0  24 3438.5593    3.6566  1.7588 10.7405  0.0000  0.2573   0.5178   0.7323    4.8725   0.0000     0.0000       0.00000       0.00000       0.00000       0.00000       0.00000       0.00000       0.00000       0.00000       0.00000       0.00000       0.00000
   1  11 1749.1816    0.4299  0.4359  9.8552  0.0000  0.1707   0.0723   0.2476    0.2242   0.0000   296.3666      -15.5265       0.00000       0.00000       0.00000       0.00000       193.000       147.377       0.00000       0.00000       0.00000       0.00000
   1  13 2020.8231    0.5778  1.0547  9.6835  0.0000  0.1781   0.0605   0.2493    0.3612   0.0000   463.9841       77.0267       0.00000       0.00000       0.00000       0.00000       243.469       110.841       0.00000       0.00000       0.00000       0.00000
   1  14 2156.8573    0.7760  0.9822  9.7224  0.0000  0.1672   0.0700   0.2924    0.4517   0.0000   466.5104      -87.1938       0.00000       0.00000       0.00000       0.00000       240.732       90.3912       0.00000       0.00000       0.00000       0.00000
   1  21 3098.1601    4.5986  0.7494 11.5254  0.0000  0.0876   0.3842   0.2377    2.1655   0.0000   561.7345       31.7073       0.00000       0.00000       0.00000       0.00000       102.076       68.6606       0.00000       0.00000       0.00000       0.00000
   1  22 3233.2411    4.1024  1.4597 -4.0742  0.0000  0.1163   0.2793   0.3501 1000.0000   0.0000   409.2625       71.6585       0.00000       0.00000       0.00000       0.00000       145.790       85.0677       0.00000       0.00000       0.00000       0.00000
   1  23 3368.5470    3.5022  2.2585  9.8138  0.0000  0.1977   0.1831   0.4484    3.1439   0.0000   530.3898      -116.799       0.00000       0.00000       0.00000       0.00000       189.742       153.671       0.00000       0.00000       0.00000       0.00000
   1  24 3503.8482    3.2402  2.9727  0.7533  0.0000  0.1722   0.1411   0.5863 1000.0000   0.0000   468.0107      -151.417       0.00000       0.00000       0.00000       0.00000       227.143       116.668       0.00000       0.00000       0.00000       0.00000
   1  25 3639.8397    2.5742  4.7449  8.4963  0.0053  0.2857   0.0904   0.8169    2.7770   0.0000   -71.7330       379.333       0.00000       0.00000       0.00000       0.00000       294.120       232.164       0.00000       0.00000       0.00000       0.00000
   2  13 2081.8752    0.7362  0.9175  8.3013  0.0000  0.0904   0.0466   0.1944    0.6346   0.0000   513.7476       95.8227       36.6426      -4.36191       0.00000       0.00000       72.4827       53.1155       30.1746       8.79201       0.00000       0.00000
   2  14 2217.6769    1.0914  0.7308  9.4344 -0.0032  0.1006   0.0769   0.1362    0.6188   0.0000   416.3233       9.93116      -2.89014     -0.756568       0.00000       0.00000       79.8445       58.3889       36.9780       10.2033       0.00000       0.00000
   2  15 2352.2429    1.4127  0.8766 10.2855  0.0000  0.0922   0.0958   0.1739    0.5244   0.0000   401.2993      -15.3284      -6.84904       15.5102       0.00000       0.00000       71.1944       58.6119       27.8696       10.4416       0.00000       0.00000
   2  16 2485.7771    1.9298  1.3000  2.4075  0.0000  0.1583   0.1121   0.1957 1000.0000   0.0000   485.7486       42.8696       46.8997       6.27550       0.00000       0.00000       147.237       105.631       44.1483       11.7626       0.00000       0.00000
   2  17 2619.4800    2.4078  1.1056  5.7546  0.0000  0.0948   0.1420   0.2108   96.7783   0.0000   427.6742       8.20436       4.65385      -13.5826       0.00000       0.00000       56.8756       59.0737       27.3988       15.3887       0.00000       0.00000
   2  19 2889.5607    3.5372  0.8487 10.4512  0.0000  0.0666   0.2256   0.1523    1.6349   0.0000   438.5028       6.15790       20.8481      -7.27480       0.00000       0.00000       52.4854       44.2154       23.1284       8.16292       0.00000       0.00000
   2  20 3024.6098    4.3275  0.7589  1.0428  0.0000  0.0690   0.2937   0.1422 1000.0000   0.0000   437.5310       8.74383       34.8060       4.60484       0.00000       0.00000       49.8015       39.8482       27.3555       8.56718       0.00000       0.00000
   2  21 3159.7077    4.3332  0.9876 11.1387  0.0000  0.0726   0.2625   0.1837    1.7014   0.0000   478.7790      -14.4038      -7.75532      -9.29896       0.00000       0.00000       55.1115       43.3321       26.9970       8.88288       0.00000       0.00000
   2  22 3294.9548    4.0291  1.5229 -3.4793  0.0000  0.0969   0.2775   0.2592 1000.0000   0.0000   406.0678      -43.0332      -6.17975      -7.75429       0.00000       0.00000       71.0916       56.8623       36.9627       11.7916       0.00000       0.00000
   2  23 3430.8052    3.2934  2.6883 -2.4616  0.0000  0.1262   0.1465   0.3489 1000.0000   0.0000   403.7556       102.570      -13.9820       21.5120       0.00000       0.00000       91.5097       76.7007       42.8863       16.6068       0.00000       0.00000
   2  24 3566.7103    2.8493  3.1387  8.3569 -0.0002  0.1392   0.0992   0.3666    4.8238   0.0000   408.8175      -73.9441       16.7943       24.8093       0.00000       0.00000       94.9285       76.9870       55.2023       18.4230       0.00000       0.00000
   3  14 2273.4500    1.1184  0.6079  9.6879 -0.0006  0.0563   0.0820   0.1238    0.3575   0.0000   460.5851      -1.28369       21.4876      -24.5639       1.33717      -1.79618       27.2938       23.6711       21.2007       14.2313       5.74621       1.46431
   3  15 2407.5282    1.3996  0.7945 10.2113  0.0000  0.0691   0.0968   0.1555    0.5449   0.0000   482.1813       4.66338      -7.27359    -0.0876229      -13.7135     -0.306994       28.7055       34.0615       21.4681       15.7276       6.05997       2.51459
   3  16 2541.5424    1.9715  0.8353 10.4726  0.0000  0.0606   0.1253   0.1694    0.7413   0.0000   400.0202       16.4013      -1.45499      -3.26122      0.601095      -1.75732       28.2604       29.8892       19.8291       13.5336       5.17816       2.01523
   3  18 2811.4081    2.8805  0.8465 11.3143  0.0000  0.0708   0.1732   0.1552    0.6762   0.0000   411.2107       25.4771       52.2180      -8.91693      -1.04549     -0.205311       25.8582       30.7753       24.9666       12.8003       8.05087       2.42223
   3  21 3217.6742    3.8313  1.0911 12.4512  0.0000  0.1866   0.2207   0.2018    0.5068   0.0000   496.8936       46.8887       15.7110       1.47965       1.80618      -3.94894       131.079       118.591       71.6045       26.7608       9.41915       2.39380
   3  22 3353.3528    3.4073  1.3793 12.2554 -0.0013  0.0866   0.2024   0.2370    0.4497   0.0000   430.8108      -30.4391       43.7352       1.72614      -1.73582       6.48885       51.7937       48.0457       31.3457       18.5065       6.80695       2.31440
   3  24 3626.0159    2.4048  3.0404 11.3596  0.0028  0.1314   0.0932   0.3831    0.2172   0.0000   430.0118       101.762       125.141      -6.41577      -3.63187      0.401338       69.5122       71.2735       48.4238       25.3518       12.4477       4.08329
   4  12 2051.6504    0.5813  0.5327  9.4257  0.0000  0.0596   0.0417   0.1070    0.1521   0.0000   449.7336      -23.9383      -2.04406       8.30982       4.69645     -0.934988       27.5320       28.1459       21.0721       14.6986       8.36178       4.09949
   4  17 2728.2925    2.4050  0.8663 10.4909  0.0000  0.0617   0.1207   0.1590    0.8961   0.0000   439.9118       46.2921       13.0646      -4.08230       4.41752      -6.65388       24.0551       22.7428       20.0346       15.6199       9.20415       4.59160
   4  18 2864.0119    3.5229  0.7145 10.9442  0.0000  0.0688   0.2569   0.1893    0.8874   0.0000   465.9190      -18.8528       35.3770      -8.09792      -2.59896      0.635924       23.3818       15.8316       17.9790       18.8054       9.71862       4.50745
   4  19 3000.0708    3.6992  0.9667 11.5914  0.0000  0.0635   0.2088   0.1519    0.8732   0.0000   454.0424       31.2022       20.9274      -9.01866      -15.4124      -1.18619       26.6016       27.1275       24.3270       13.5765       8.06431       3.97709
   4  21 3271.5658    3.2007  0.7252 12.8058  0.0000  0.0578   0.2012   0.1368    0.2741   0.0000   465.0306      -36.2754      -5.89313      -12.8138       3.11557       1.05954       24.3017       25.2397       19.6186       14.2979       8.36924       3.75198
   4  22 3407.9601    3.2514  2.0488 11.9064 -0.0110  0.1031   0.1336   0.2445    0.3138   0.0000   400.6903       27.5208      -23.0479      -8.47431       10.5881      -2.64526       37.6585       43.3251       34.2101       24.5145       13.4772       7.56233
   4  23 3544.5730    2.5901  2.6837 11.1845  0.0000  0.1222   0.0966   0.3003    0.3159   0.0000   445.5159       9.92178      -24.8702       19.1183      -5.51956     -0.886887       40.1883       44.5962       39.5949       30.5784       16.2836       10.3889
   4  25 3818.7206    1.8356  5.3590 10.2412  0.0000  0.1821   0.0483   0.4645    0.2021   0.0000   505.6272      -18.5681      -22.7292      -26.4856      -18.7542     -0.422166       58.6254       70.8675       59.4911       40.3930       24.7952       12.6708
   5  13 2235.3866    0.9196  0.6749 10.0797  0.0000  0.0494   0.0518   0.1139    0.1514   0.0000   431.6418      -8.44418       10.0314      -11.6497       11.7434       3.09538       13.7630       15.5251       14.9744       11.1938       6.88934       4.31100
   5  14 2371.0913    1.2402  0.8780  9.9644  0.0000  0.0577   0.0613   0.1387    0.2477   0.0000   425.4803      -7.55657       2.14213       4.88743       6.87501      -6.89151       17.4632       18.3967       18.7158       12.4383       8.90387       5.09350
   5  15 2505.9838    1.6600  0.9869 10.3007  0.0000  0.0555   0.0777   0.1399    0.3516   0.0000   430.9982     -0.260138       9.23732      -5.58243      -8.23340     -0.172286       16.4436       18.5235       16.6334       14.0339       9.02859       5.94536
   5  16 2641.1188    2.4779  0.6750 10.8290  0.0000  0.0392   0.1322   0.1020    0.4115   0.0000   432.5669      -8.22534       16.9660      -9.54150      -2.40302       6.75320       13.5520       14.2460       12.6264       9.72070       6.17604       3.76787
   5  18 2913.6484    3.7494  0.8054  0.1823  0.0000  0.0483   0.1572   0.1147 1000.0000   0.0000   445.9230      -17.4720       6.72775       9.11167       1.00932      -1.65388       13.3227       16.2927       14.2187       11.4183       7.79996       4.50181
   5  20 3186.2128    4.2996  1.1880  2.5098  0.0000  0.0702   0.1910   0.1857 1000.0000   0.0000   446.8828       8.66685       22.8757       10.7028     -0.435422      0.289781       17.4369       21.8958       21.6306       15.4792       11.5306       6.58620
   5  21 3322.4717    3.4324  1.3379 12.1576  0.0338  0.0743   0.1513   0.2057    0.4703   0.0000   441.9826      -21.2502       15.0341       6.66936       16.2601       4.65859       19.8047       25.3516       23.3592       17.3275       10.9352       6.84745
   5  23 3596.5281    2.5480  3.3931 10.2211  0.0000  0.1220   0.0668   0.3229    0.5110   0.0000   437.6471       49.0926       23.6801      -13.1072       10.8877       20.7932       33.3198       40.5514       36.1615       28.5297       19.5590       11.8653
   5  24 3733.6079    2.0765  4.6893  9.8486  0.0017  0.1457   0.0470   0.3923    0.3271   0.0000   435.9257      -49.7818      -20.7442       25.3453      -35.8641       4.38225       43.1014       49.6055       44.9141       37.1859       23.9857       15.3202
   5  25 3871.1130    1.7309  6.2375  9.6782  0.0000  0.1861   0.0363   0.4836    0.2378   0.0000   438.8504      -140.910       83.8759       22.6856      -25.8100       20.1924       53.6334       60.7240       60.3902       45.1613       28.8426       18.6761
   6   9 1727.7240    0.2605  0.2238  8.9542  0.0000  0.0346   0.0211   0.0480    0.0694   0.0000   426.4697      -5.34959      -6.07235      0.613246       3.76850       2.29048       10.8375       12.4746       10.2881       7.97590       5.64945       3.83942
   6  11 2004.0963    0.5661  0.4161  9.2629  0.0000  0.0655   0.0480   0.1397    0.1148   0.0000   425.3467       3.35385       6.97648      -12.6310      -1.73853       3.43513       29.5649       33.0439       27.5563       15.3850       15.7886       6.77952
   6  12 2142.4347    0.7572  0.6003  9.1636  0.0000  0.0415   0.0386   0.0891    0.1635   0.0000   423.7893      -14.5417       4.74040      -20.3873       12.7706      -1.66588       12.0051       12.2681       10.2564       9.65474       7.64696       4.84345
   6  13 2279.7507    1.0094  0.8878  9.7448  0.0000  0.0503   0.0460   0.1152    0.1888   0.0000   431.0068      -13.0152      -1.58337      -10.7818      -15.4660      -2.54224       13.6776       13.9307       12.1575       11.2658       9.57181       6.52336
   6  14 2415.4651    1.2807  0.9556 10.4427  0.0000  0.0769   0.0608   0.1555    0.1739   0.0000   457.0991      -21.5519       15.5973      -5.33949       5.99422      -2.73675       24.7746       29.9450       26.8303       17.8424       11.8943       6.19972
   6  15 2551.0107    1.6582  0.8519 11.2953  0.0000  0.0495   0.0812   0.1278    0.1499   0.0000   456.0551       23.1263      -8.95776       13.3016      -17.5937       10.2373       11.0645       14.2831       12.0273       11.2208       7.43406       5.24277
   6  16 2687.0524    2.3835  0.9107 11.5047  0.0000  0.0544   0.1044   0.1153    0.1979   0.0000   432.7984      -8.90053       15.6373       7.78417      -8.46527      -3.66677       10.9944       17.0281       12.2545       13.1919       7.44357       5.77583
   6  17 2823.5695    2.9844  0.8414 11.1220  0.0000  0.0443   0.1304   0.1096    0.3337   0.0000   421.0469      -6.90514     -0.700368      -3.62351      -6.48771      -2.08969       12.6953       14.5212       13.4519       9.88748       7.60142       5.02793
   6  18 2960.6297    3.5959  0.8355 11.5531  0.0029  0.0393   0.1615   0.1046    0.3354   0.0000   427.7357      -16.3183      -2.62686      -1.06558      0.879909      -6.04115       10.6499       11.4364       10.6893       9.11574       6.94317       4.47343
   6  19 3097.2646    4.2053  0.8424 11.9775  0.0000  0.0418   0.1983   0.1143    0.3690   0.0000   447.3400      -21.4425      -1.87962      -7.91575      -8.79680      0.735329       11.4699       12.9014       10.5426       9.51855       7.16782       4.95486
   6  20 3233.9032    3.8192  1.1259 12.3912 -0.0061  0.0549   0.1673   0.1462    0.3528   0.0000   421.5601      -8.03445      -6.49268       1.20323       13.2667       5.26195       14.7050       15.9672       15.7462       12.2054       9.08603       6.83052
   6  21 3370.7958    3.4145  2.0710 10.7785  0.0000  0.0823   0.1013   0.2015    0.6237   0.0000   431.6395       1.99180       40.8339      -1.73558      -7.62968       8.37137       18.9048       24.2169       21.2372       18.0271       13.9098       8.61291
   6  22 3508.1012    3.1154  2.4545 10.6650  0.0000  0.0858   0.0917   0.2330    0.5751   0.0000   410.8036       28.8651       41.8677       17.9449      -10.7762      0.167149       21.8923       25.8470       23.8285       19.9744       15.2909       10.1058
   6  23 3645.9461    2.3977  3.5073 10.6072 -0.0007  0.1177   0.0635   0.3152    0.3038   0.0000   410.1313      -81.0095       47.0702       22.2257      -15.2652      -1.82005       30.1928       36.4485       35.0135       26.8804       20.3900       13.2970
   6  24 3783.7119    2.0106  5.1592 10.3056 -0.0032  0.1393   0.0461   0.4245    0.1863   0.0000   372.9720       30.3419       53.0747       13.9508      -11.8102       2.75308       34.0263       41.2560       38.1405       32.8897       24.6431       16.5763
   6  25 3921.9873    1.6258  6.4469  9.8759  0.0000  0.1728   0.0366   0.4692    0.1824   0.0000   462.4871      -1.64355      -14.9820       80.1677       25.8088      -3.88908       42.8811       49.8445       48.7580       41.2615       30.2820       20.6644
   6  27 4199.2302    1.0663  9.9291  9.5477  0.0046  0.2562   0.0228   0.7524    0.1080   0.0000   534.7803      -32.2018      -71.1961       27.0423      -8.97707      -27.7763       62.7269       77.5793       72.3292       59.1488       44.0541       29.2954
   7   9 1767.6471    0.2681  0.4030  8.8346  0.0000  0.0384   0.0182   0.0958    0.0782   0.0000   455.7964      -9.07806       3.24277       2.61238       2.59893      -4.84328       10.0415       11.5203       8.79953       8.07204       8.19592       5.73920
   7  11 2045.8325    0.6013  0.5285  9.3957  0.0000  0.0427   0.0331   0.0810    0.1095   0.0000   430.1966      -15.1400       7.00697       6.21601       2.63382       4.41455       9.80922       11.9487       11.8828       9.06832       7.46513       4.17900
   7  12 2184.5252    0.9528  0.5824  9.4611  0.0000  0.0319   0.0451   0.0815    0.1386   0.0000   437.2983      -5.21945       5.23299       16.4904       6.58706       3.09190       6.51600       8.12474       7.23448       6.39141       5.52710       4.05696
   7  13 2322.1597    1.1252  0.7232 10.0776  0.0000  0.0436   0.0481   0.0910    0.1419   0.0000   445.1257      -20.9158       22.6415      0.589124       6.57410      -1.60604       8.52498       11.7722       10.0550       9.68419       6.27233       4.85930
   7  14 2458.1127    1.5616  1.2031  9.0321  0.0000  0.0491   0.0523   0.1154    0.3785   0.0000   410.1962      -21.8399       9.24529       12.4211      -7.42634       8.86423       11.0261       13.3945       11.8321       10.3873       8.95758       5.76783
   7  15 2594.0857    1.9281  1.0065 10.6552  0.0000  0.0533   0.0727   0.1183    0.2146   0.0000   442.2338       12.3144      -5.49335       8.71262       9.74527      -10.0620       12.2324       12.8804       13.5037       10.6797       8.75320       6.22780
   7  16 2731.0704    2.4433  0.8242 11.6664  0.0006  0.0402   0.1057   0.1140    0.1490   0.0000   440.7007      -5.29480       5.59765       6.70487      -1.85644      -1.07811       8.32383       10.8587       9.90712       8.90706       6.41387       4.37631
   7  17 2868.2795    3.2876  0.7170 12.1704  0.0000  0.0425   0.1457   0.0893    0.1684   0.0000   445.1788     -0.203285       10.5666       2.15481      -3.56629       4.40501       9.03420       10.3162       9.76077       8.13980       7.48408       4.91252
   7  18 3005.5575    3.8404  0.7096 12.2762  0.0000  0.0351   0.1686   0.0884    0.1653   0.0000   421.0449       4.05830       9.62451       10.1988       5.83128       5.14677       8.26633       8.73153       8.52310       8.24370       5.96571       4.04240
   7  19 3142.6723    4.1447  0.7984 12.4235  0.0000  0.0430   0.1765   0.0976    0.2110   0.0000   437.3196       3.45974      -25.7878       4.84038      -3.80853       4.10399       10.5076       13.1331       12.9371       10.6748       7.65629       4.93179
   7  20 3279.7638    3.4645  1.3139 12.0271  0.0000  0.0551   0.1227   0.1377    0.2276   0.0000   463.9629      -20.8802      -3.03112       12.0163       4.76237      -14.8287       11.8244       13.7632       13.6754       11.6980       9.62940       6.38606
   7  21 3417.3412    3.3488  1.7903 10.9215  0.0000  0.0632   0.0993   0.1428    0.3585   0.0000   447.3597      -25.5595       29.4152       5.09017       5.99138       17.5337       15.6260       18.9249       18.3355       15.3262       11.1461       7.44263
   7  22 3555.0066    2.6863  2.9899 10.5638  0.0000  0.0919   0.0667   0.2257    0.2981   0.0000   455.7924       19.5932       14.2220       11.4599       12.9512      -1.69584       20.4992       23.7152       21.7502       19.9205       16.0909       11.3599
   7  23 3693.2107    2.2500  3.8540 10.6718  0.0000  0.1120   0.0514   0.2904    0.1738   0.0000   470.9323      -18.7788      -17.9921      -23.6590       29.0863       5.76294       23.3596       29.6035       28.4526       23.8774       18.5993       13.7552
   7  26 4109.0897    1.2511  8.3002  9.6416  0.0000  0.1939   0.0238   0.5831    0.1075   0.0000   332.4831      -1.91142      -3.17786      -13.3437      -16.4594       29.2782       44.5388       53.1072       52.2913       44.5555       34.4792       24.1427
   8   7 1521.2374    0.1497  0.1258  8.8468  0.0000  0.0318   0.0182   0.0651    0.0538   0.0000   429.3154      -4.75318       2.70180     -0.962722      -9.84131       1.00586       6.52603       6.99444       7.14261       5.83382       6.48797       3.43341
   8   9 1806.1343    0.3935  0.3526  8.7108  0.0000  0.0556   0.0247   0.0764    0.0997   0.0000   430.6344      -1.02864       17.4570      0.806542       1.35650      -6.03555       9.97091       11.8416       12.2697       7.94772       6.26171       3.93315
   8  10 1946.0371    0.4962  0.5658  8.9772  0.0000  0.0414   0.0244   0.0883    0.1199   0.0000   448.1899      -1.68936       10.1679      -10.5287       2.02314       8.57967       7.96513       11.7716       9.94269       9.32962       6.68212       4.81731
   8  11 2086.0959    0.6490  0.5436  9.4286  0.0000  0.0365   0.0330   0.0882    0.1008   0.0000   439.4111      -3.81318       4.06443      -2.92118      -3.40131     -0.967408       6.26294       7.51081       8.26596       6.06202       5.57944       3.66607
   8  12 2225.1130    0.9628  0.5809  9.8272  0.0000  0.0350   0.0443   0.0796    0.1262   0.0000   437.2951       10.4930       7.94118      -7.06757      -5.28440       7.13823       6.95363       7.24046       8.27779       6.62957       5.79443       4.46704
   8  13 2362.8605    1.2054  0.7710 10.2229  0.0000  0.0388   0.0495   0.0961    0.1361   0.0000   442.6018     -0.458379       10.3395      0.539885       2.65694       5.39903       6.90277       9.20768       8.26021       7.78134       6.53597       4.66890
   8  14 2499.4574    1.8059  0.8825 10.1423  0.0000  0.0396   0.0657   0.0904    0.2118   0.0000   432.0774      -7.41494       11.7519       9.58982      0.130266   -0.00825148       7.19263       8.05883       9.10147       7.80587       6.06506       4.56932
   8  15 2636.0302    2.1512  0.9559 10.6966  0.0000  0.0397   0.0777   0.0997    0.2140   0.0000   434.1100      -8.74439      0.584906      0.765666      -8.17328    -0.0270852       7.59986       8.99250       8.92294       8.40630       6.64182       4.66415
   8  16 2773.6625    2.8971  0.9030 10.9322  0.0000  0.0399   0.1039   0.0909    0.2836   0.0000   440.9505       6.29582       6.04622      -6.42090      -2.51354       2.78119       8.34511       10.7452       10.0693       8.83497       6.99646       4.92173
   8  17 2911.4457    3.6401  0.7075 12.0415  0.0000  0.0391   0.1453   0.0866    0.1754   0.0000   450.2309       16.6170      0.524480       7.72690      -2.69759      -2.52240       7.01806       7.93957       6.39865       7.05148       6.22884       5.07362
   8  18 3049.1037    3.8456  0.8430 12.5998  0.0000  0.0482   0.1440   0.0950    0.1590   0.0000   445.9301      -2.21899       22.1903     -0.640869      -6.20038       6.97613       8.69803       11.6527       10.0860       9.75206       7.51477       5.80466
   8  19 3186.7267    4.0726  0.9755 12.6237  0.0000  0.0496   0.1472   0.1125    0.1782   0.0000   432.4306      -9.19434       22.7425       1.86450      -1.02832      -4.09323       9.01658       12.4517       10.2261       10.2830       7.71245       5.38096
   8  20 3324.3268    3.4293  1.6004 12.0316  0.0016  0.0577   0.1032   0.1532    0.1510   0.0000   435.7470      -7.90652       17.7610       26.5075       18.5032      0.595468       10.7398       13.7670       13.4831       11.7516       9.42817       7.04531
   8  21 3462.4207    2.9502  2.1660 11.5508  0.0000  0.0678   0.0765   0.1840    0.1354   0.0000   441.3550       25.0605      -6.60915      -11.0962     -0.278759       4.01784       13.2037       15.0577       14.2140       14.2019       11.7069       8.52820
   8  22 3600.7261    2.4413  2.8732 11.2579  0.0000  0.0842   0.0599   0.2275    0.1244   0.0000   440.2864      -44.1940      -6.24840       17.4413       6.42814       12.3968       15.2505       18.7159       18.4226       18.0686       13.1142       10.2432
   8  23 3739.2019    2.0287  4.3056 10.5573  0.0000  0.1064   0.0399   0.2911    0.1221   0.0000   430.3269      -9.75051       7.92053       11.1759       41.4937      -24.3635       20.7812       24.3657       23.1950       22.4802       18.5081       13.4156
   8  25 4017.0583    1.3697  7.1334 10.0268 -0.0011  0.1710   0.0250   0.4942    0.0896   0.0000   419.3225      -76.8148       35.8557       30.0064      -12.6151      -1.18949       31.6941       42.1557       39.8652       36.3603       28.3549       21.1604
   9   9 1843.5770    0.3566  0.3795  8.8749  0.0000  0.0341   0.0198   0.0650    0.0766   0.0000   433.8326      0.711921       30.8925      -3.46576      -4.25738      -5.38010       4.25102       7.01191       5.61128       6.13795       4.58555       3.44173
   9  10 1984.1851    0.5246  0.5851  8.9028  0.0000  0.0485   0.0251   0.0824    0.1235   0.0000   439.4524      -8.42223       12.7177      -3.82934      -8.56715      -3.82358       5.85604       8.92070       9.50582       6.81074       6.17717       4.39089
   9  11 2125.0666    0.7681  0.6137  9.2169  0.0000  0.0326   0.0326   0.0812    0.1559   0.0000   432.7084     -0.365818       14.9801       10.1732      -2.74424      -2.79378       6.99071       9.37411       9.69550       8.34477       7.04945       5.52704
   9  12 2264.4738    0.9422  0.6488 10.0300  0.0000  0.0405   0.0396   0.0770    0.1130   0.0000   430.3997       7.98942      -1.10886      -10.5194      -1.87577       7.47569       5.92813       7.94483       7.75469       7.24391       5.91462       4.45299
   9  13 2402.2367    1.4446  0.8243  9.9553  0.0000  0.0375   0.0519   0.0790    0.1717   0.0000   436.5019      -15.4030       20.5264      -3.77536      -10.9335       2.73913       6.37690       7.88334       7.61430       6.88115       6.07687       4.91744
   9  14 2539.5077    1.8397  0.8111 10.6315  0.0000  0.0356   0.0691   0.0865    0.1619   0.0000   443.9679      -11.7572      -1.23192      -4.01883      -1.36106       4.46485       6.27605       8.42831       7.94998       7.52191       5.95059       4.56241
   9  15 2676.9357    2.4932  0.6750 10.9563  0.0000  0.0299   0.1011   0.0771    0.1584   0.0000   425.3902       5.41245       12.4898       8.19795      -3.49346       13.0674       5.81239       6.66361       6.16681       6.03641       5.10342       3.90985
   9  16 2815.1267    3.1812  0.8413 11.5316  0.0000  0.0432   0.1217   0.0989    0.1730   0.0000   434.0859      -5.06853      -1.88064       22.2467       4.08309       6.28921       10.5208       13.3085       12.8427       10.4367       7.06264       4.89014
   9  17 2953.5192    3.5419  0.9081 11.5597  0.0000  0.0381   0.1208   0.0893    0.2066   0.0000   435.0673      -1.77347       20.4764      -7.05863       3.48512       5.37680       6.88571       7.80643       8.63598       7.64390       6.68367       4.83475
   9  18 3091.3737    4.2570  0.8661 12.0230  0.0000  0.0348   0.1558   0.0982    0.2012   0.0000   428.6818     -0.128811       10.2653       8.67968       1.25101      -8.20757       7.05577       8.94133       8.65421       8.71335       6.75283       4.72588
   9  19 3229.3769    3.5852  1.2411 12.5412  0.0000  0.0480   0.1169   0.1288    0.1404   0.0000   428.3136       6.87323      -6.34238       1.83869      -21.0533      -8.26666       8.16322       9.71672       10.3259       9.48355       7.48419       5.81478
   9  20 3367.6248    3.1682  1.6888 11.9261  0.0000  0.0587   0.0885   0.1534    0.1319   0.0000   438.5443      -4.88421      0.127490      -1.28998      -13.7059      -7.36118       9.57317       12.4619       12.0515       11.1242       9.81072       7.01126
   9  21 3506.0137    2.6758  2.6706 11.6077  0.0000  0.0754   0.0634   0.2153    0.0886   0.0000   442.8241      -28.4839       34.6692       6.35816      -14.9308      -24.4311       12.9960       15.4768       15.2485       14.9095       12.3540       9.51508
   9  22 3644.8976    2.2873  3.6190 11.0731 -0.0013  0.0891   0.0491   0.2497    0.0913   0.0000   421.6960      -4.94136      -10.3620       14.8039       2.24997       1.13937       15.4485       18.7476       18.8604       16.8163       15.2038       11.6091
   9  23 3783.9579    1.7928  4.9053 10.7852  0.0000  0.1204   0.0364   0.3136    0.0800   0.0000   440.4598       20.7954       6.93229       36.7491       13.1692      0.920435       19.6112       25.2435       25.4362       22.5204       19.2505       15.3325
   9  24 3923.3881    1.5558  6.3294 10.1846  0.0000  0.1368   0.0273   0.3792    0.0839   0.0000   425.4249      -24.9033       6.33302       4.72420      -11.8396      -8.84728       21.9097       27.9150       27.7210       25.9972       21.6767       17.1758
   9  26 4202.5094    1.0953  9.1410  9.7624  0.0000  0.2011   0.0203   0.5652    0.0695   0.0000   442.4294      -72.0439       15.7071      -7.07291       19.7210       16.1993       33.1479       42.0041       43.2632       39.5071       32.3329       25.3153
  10   6 1443.4576    0.1119  0.0813  8.6617  0.0000  0.0336   0.0180   0.0385    0.0450   0.0000   436.5210      -3.74798       20.1025       8.83757      -10.2575      -3.69658       3.58468       6.43671       5.72864       5.16582       4.80573       3.47233
  10   7 1592.8465    0.1726  0.1677  8.7537  0.0000  0.0243   0.0152   0.0433    0.0487   0.0000   446.3284      -5.85366       20.3980      -5.64443      -1.03261      -4.23532       4.33602       5.31069       5.05829       5.01996       4.26569       3.42266
  10   8 1737.7977    0.2838  0.2318  8.8692  0.0000  0.0206   0.0193   0.0478    0.0572   0.0000   443.8843       5.23142       17.4022     0.0440332       6.45254      -4.01675       3.58922       4.44629       4.94419       4.73511       3.31738       3.06654
  10  10 2021.5112    0.5378  0.5127  8.9887  0.0000  0.0373   0.0229   0.0593    0.1047   0.0000   435.7410       4.31549       12.7663      -3.35485       5.33835       6.62880       7.49101       9.19863       8.99774       7.85897       6.47344       4.66208
  10  11 2162.8762    0.8047  0.7301  8.8241  0.0000  0.0326   0.0310   0.0867    0.2542   0.0000   438.8293       7.92467       4.25977      0.684620      0.300058      0.795663       4.83402       6.23640       5.96794       5.61040       4.69667       4.03777
  10  12 2302.7699    1.1797  0.8158  9.2995  0.0000  0.0346   0.0417   0.0812    0.2842   0.0000   429.9555      -8.73678       15.0231       8.63998       2.07655      -5.99619       5.08394       6.44806       6.14306       6.21875       5.19303       4.31036
  10  13 2440.8251    1.4845  0.8316 10.3651  0.0000  0.0359   0.0546   0.0909    0.1582   0.0000   432.1191      -1.27785       14.7659       2.14717       1.53195       6.91029       5.39179       7.11054       6.79279       6.66362       5.84941       4.59186
  10  14 2578.6096    1.7775  0.9879 10.8428  0.0000  0.0404   0.0606   0.1002    0.1491   0.0000   423.2442      -5.95607       6.96178     -0.571517       3.49704    -0.0438255       6.05226       7.31156       7.68005       7.20646       6.26845       4.98824
  10  15 2716.9885    2.5217  0.9134 10.9416  0.0000  0.0356   0.0849   0.0915    0.1731   0.0000   440.7310      -14.4525       4.77316       1.50862       7.29710      -1.45385       5.04388       6.52385       6.76443       5.78882       5.39172       4.40256
  10  16 2855.6178    3.1332  0.9750 11.2764  0.0000  0.0394   0.1009   0.0889    0.2094   0.0000   433.8031      -6.71342       22.6328      -6.22848       3.67374       2.40522       5.45597       7.81893       7.15381       7.01592       5.84515       4.65291
  10  17 2994.3947    3.9368  0.7847 11.8324  0.0000  0.0315   0.1384   0.0767    0.1680   0.0000   447.4801       1.49342       7.81767      -2.49735     -0.862905       8.30161       4.71014       5.60803       6.20975       5.94745       4.80906       3.80964
  10  18 3132.9131    3.8369  0.8754 12.1384  0.0000  0.0379   0.1293   0.0837    0.1620   0.0000   428.6658      -8.08177       11.0708      0.690956      0.637854      -7.86986       5.32053       7.56758       7.11816       6.63800       6.08746       4.66438
  10  19 3271.1702    3.7476  1.1333 12.1278  0.0000  0.0449   0.1159   0.0973    0.1819   0.0000   447.6132       2.92945       9.45682       13.8071      -5.83177      -10.2590       6.71572       8.25556       8.63198       7.81320       6.68672       5.46854
  10  20 3410.0583    3.1036  1.9316 11.6714  0.0000  0.0564   0.0772   0.1436    0.1094   0.0000   442.0981       22.7241       31.3367      -8.78092     -0.450957       9.67127       8.92190       10.8460       10.5314       10.3904       9.19051       7.23826
  10  21 3548.9959    2.5686  2.9267 11.2841  0.0000  0.0725   0.0539   0.2022    0.0840   0.0000   429.5806      -5.80582       20.9197      -7.61442      -3.82323     -0.909700       10.7885       13.6305       13.3913       12.9511       11.2660       9.28226
  10  22 3688.3420    2.0494  3.7887 11.0964  0.0000  0.0935   0.0422   0.2474    0.0729   0.0000   422.5216       22.8332       33.8651      -15.0043      -6.02135       15.1455       14.2478       17.9142       17.9389       16.9754       14.7240       12.2315
  10  23 3827.8802    1.6775  5.3129 10.6021  0.0000  0.1221   0.0310   0.3201    0.0689   0.0000   443.2935      -39.9490       32.3872       38.4785      -28.7292       10.3555       17.0409       21.6872       22.5602       21.5005       17.6798       14.5612
  10  24 3967.3880    1.4693  6.9209 10.1766  0.0000  0.1355   0.0242   0.3985    0.0668   0.0000   414.6223      -5.97922       2.87336       11.8075      -16.0628      -16.4638       20.2918       25.2151       25.5118       25.0507       21.1284       17.3492
  10  27 4388.2779    0.8489 13.3214  9.4176  0.0010  0.2780   0.0166   0.7982    0.0668   0.0000   466.6565      -42.0531       43.7571       20.2015       31.3561      -55.6919       40.9591       53.6356       53.7535       50.3861       43.5790       36.2971
  11   6 1477.1261    0.1204  0.0738  8.7473  0.0000  0.0296   0.0222   0.0374    0.0431   0.0000   437.9496       1.44811       9.59594       4.57804      -1.97643       2.87040       3.70173       5.08207       4.76785       3.29826       5.36421       3.19563
  11   8 1772.1879    0.2896  0.3474  8.7278  0.0000  0.0255   0.0160   0.0588    0.0636   0.0000   436.4494      -3.06824       13.7572       1.51663      -2.30930       5.55872       3.93273       4.98551       5.32987       5.90456       4.54777       3.55044
  11  10 2057.9702    0.6883  0.4894  9.2326  0.0000  0.0286   0.0290   0.0574    0.0908   0.0000   437.3751      0.931391       12.7033     -0.288943      0.996195       3.53430       3.66769       4.20017       4.88617       4.98820       3.78430       3.16470
  11  11 2199.7888    0.8600  0.6756  9.4471  0.0000  0.0320   0.0325   0.0788    0.1507   0.0000   441.3777      -2.47642       7.27595       5.84158       1.37167      -1.40355       4.07927       5.54876       5.59198       4.80068       4.40004       3.86002
  11  12 2339.9970    1.1926  0.8631  9.8596  0.0000  0.0373   0.0442   0.0888    0.2527   0.0000   443.8308      -3.22538      -7.20486      -4.66186      0.354513       2.99809       5.04040       6.66259       6.53684       6.15308       5.47551       4.57973
  11  13 2478.4496    1.5038  1.0455 10.1264  0.0000  0.0389   0.0517   0.0992    0.3152   0.0000   442.7914       4.74560       17.5598      -7.39837      -2.98230       11.1759       5.84700       6.39646       6.84283       6.63523       6.11506       4.99662
  11  14 2616.8982    2.0348  0.9404 10.9785  0.0000  0.0445   0.0663   0.0866    0.1815   0.0000   441.1195       11.2067       15.6286       6.09237     -0.122551       2.41656       8.55056       10.9811       10.7202       10.1964       8.36264       6.58954
  11  15 2756.1237    2.7154  0.6645 11.6211  0.0000  0.0279   0.0993   0.0688    0.1299   0.0000   438.7213      -4.95258       4.42881      -4.94601      -6.86698      -2.54131       4.21358       4.91398       5.46760       5.22763       4.64577       3.47419
  11  16 2895.3308    3.2689  0.9240 11.6432  0.0000  0.0362   0.1033   0.0809    0.1653   0.0000   446.6054       10.3719       10.5514      -1.45527     -0.263384       11.1377       5.13417       5.82965       5.66942       6.20864       5.28713       4.10808
  11  17 3034.4633    4.1831  0.8444 11.8249  0.0000  0.0307   0.1350   0.0764    0.1940   0.0000   441.5482       3.85837       9.80332     -0.754878     -0.962836       1.26579       4.27503       5.41993       5.63861       5.15733       4.69184       3.95225
  11  18 3173.4658    4.0312  0.9657 12.1852  0.0000  0.0357   0.1256   0.0859    0.1576   0.0000   435.4592      -13.4225       13.5972       1.13553      0.174106      -1.99202       4.62248       6.09647       6.01286       5.98571       5.17775       4.41542
  11  19 3312.2356    3.5792  1.4271 11.9231  0.0000  0.0490   0.0987   0.1106    0.1546   0.0000   428.9037      -1.48999       8.27372       9.29722       7.88587      -8.54887       8.55731       11.0191       11.0418       9.71133       7.86119       6.55425
  11  20 3451.3607    2.8970  2.3545 11.4876  0.0000  0.0625   0.0647   0.1564    0.0967   0.0000   415.7426       11.9489       36.3905       6.38589       4.71685      -18.8513       8.63557       11.2128       10.4607       10.1563       9.18463       8.18721
  11  21 3590.9067    2.3054  3.2615 11.2272  0.0000  0.0762   0.0463   0.2037    0.0748   0.0000   449.2685       4.12089       25.2428       46.5957       3.75146      -15.8500       10.4283       13.1093       13.8219       12.8817       11.4377       9.58741
  11  22 3730.6039    1.9916  4.4494 10.6758  0.0000  0.0991   0.0358   0.2431    0.0776   0.0000   428.1081       32.3796      -37.3736       26.4145       39.0236      -10.6839       12.7685       17.5467       17.4546       17.7615       13.7874       12.1310
  11  23 3870.5713    1.6397  5.7242 10.3708  0.0000  0.1137   0.0276   0.3147    0.0706   0.0000   449.7925      -1.75273       8.11228      -3.88281       12.6302      -9.49577       15.8845       20.1312       20.5586       19.2147       17.8135       14.3183
  11  24 4010.4852    1.3639  7.0024 10.0984  0.0000  0.1365   0.0226   0.3799    0.0691   0.0000   450.1637      -12.1714       11.2187       11.3743       21.9047      -13.9428       18.3005       23.5339       24.6370       22.9978       20.5409       17.2260
  11  25 4151.4507    1.1047  8.8441  9.8501  0.0000  0.1703   0.0188   0.4899    0.0642   0.0000   451.3157       37.1654       18.6507      -42.9113      -20.3524       39.0515       23.2488       29.3017       30.1365       28.9920       25.1820       22.1678
  12   7 1660.1886    0.2237  0.2864  8.7648  0.0000  0.0327   0.0139   0.0521    0.0530   0.0000   440.1305      -2.01014       7.38449       3.45934      -7.04019       3.02155       5.71892       4.75633       5.70449       6.99584       5.95268       4.80119
  12   8 1805.8032    0.3346  0.3319  8.8453  0.0000  0.0341   0.0190   0.0635    0.0616   0.0000   434.5965      -4.96484       10.8692      -2.17001      0.652137      -2.72062       6.16639       8.05668       8.14831       6.60241       4.46850       3.53593
  12   9 1949.9908    0.5025  0.4870  8.9150  0.0000  0.0313   0.0220   0.0616    0.0813   0.0000   437.0079      -7.80225       14.5900       2.93127      -4.72833       4.91563       6.10405       6.94985       7.96831       6.82674       6.76855       6.65079
  12  10 2093.5984    0.6773  0.6408  9.0653  0.0000  0.0295   0.0248   0.0672    0.0999   0.0000   440.3401     -0.989501       8.91008      -5.04677       7.58203       10.5127       4.03221       5.42521       5.54871       5.35143       4.61978       4.10599
  12  11 2235.7990    0.9031  0.6947  9.7944  0.0000  0.0311   0.0328   0.0703    0.1028   0.0000   422.7980      -12.6962       13.2273       1.87977       12.6060       7.27706       4.25243       4.82552       4.97095       5.15067       4.58040       3.74909
  12  12 2376.3032    1.2741  0.8491 10.1263  0.0000  0.0318   0.0421   0.0852    0.1704   0.0000   438.4481      0.571117       6.04828     -0.468397     -0.528560       4.89846       4.42597       5.71525       5.45948       5.54715       4.76958       4.31955
  12  13 2515.4250    1.8460  0.8563 10.1304  0.0000  0.0320   0.0648   0.0814    0.3712   0.0000   434.7464      -10.8085       3.48720       5.79337     -0.685507      -2.05881       4.17466       5.23877       5.34434       5.25482       4.45991       3.91546
  12  14 2654.5600    2.2657  0.9429 10.8738  0.0000  0.0370   0.0726   0.0816    0.2971   0.0000   437.0905       8.47653       2.91272      -2.00849      -7.23985       1.57989       5.31801       6.83053       6.91126       6.75956       5.91978       4.92054
  12  15 2794.4414    2.8143  0.9171 11.6267  0.0000  0.0337   0.0868   0.0785    0.1755   0.0000   428.2324      -6.34555       18.5944       1.66613       5.44895      -8.44284       4.50048       5.45616       6.01380       5.68588       5.41101       4.15741
  12  16 2934.3015    3.6264  0.8441 11.6392  0.0000  0.0298   0.1142   0.0765    0.1762   0.0000   438.4268     -0.659945       12.4419       1.61052    -0.0247470     -0.828377       3.98343       5.30619       5.22390       5.25914       4.40627       4.06841
  12  17 3073.7024    3.9396  0.9110 12.1496  0.0000  0.0317   0.1257   0.0836    0.1636   0.0000   434.0561       4.12260       6.72156       2.64381       2.23974      -1.37150       4.02430       5.07610       5.08960       4.97399       4.69888       3.74982
  12  18 3213.2092    3.9177  1.1514 12.0251  0.0000  0.0382   0.1135   0.0945    0.1868   0.0000   440.1427       3.46328       7.02027       3.39506       1.36038      -3.96358       4.86890       6.16990       6.33537       6.54270       5.65612       4.67232
  12  19 3352.6030    3.3521  1.6761 11.6377  0.0000  0.0465   0.0797   0.1199    0.1244   0.0000   442.6942      -4.18021      -1.11866      -11.7368     0.0324396      -3.38219       6.01525       7.79788       8.20705       7.85643       6.60191       5.82385
  12  20 3492.2741    2.8286  2.3922 11.3267  0.0000  0.0597   0.0590   0.1499    0.0957   0.0000   441.1666       4.60319       21.3249      -13.0552      -2.27255       2.12406       7.52648       9.57760       10.1859       9.94084       8.96740       7.10950
  12  21 3632.1946    2.2655  3.6993 10.7948 -0.0003  0.0763   0.0399   0.1980    0.0765   0.0000   439.2944     -0.398603       22.9681       7.09537      -2.44199      -5.65521       9.63268       11.4880       12.6136       12.2218       10.8480       9.40264
  12  22 3772.4235    1.8487  4.8806 10.5545  0.0000  0.0964   0.0310   0.2491    0.0692   0.0000   433.9356      -26.9759       21.9127       4.30540      -9.86274       14.2166       11.8959       15.4236       16.1724       15.2049       14.0206       11.9224
  12  23 3912.5651    1.5608  6.5507 10.2716  0.0000  0.1170   0.0250   0.3318    0.0652   0.0000   458.8642      -6.89138       24.0339       5.67989       7.70016      -14.6492       15.0203       18.8250       20.4640       18.6515       17.1524       14.7246
  12  24 4053.1260    1.3168  8.1215  9.8653  0.0000  0.1403   0.0202   0.3880    0.0694   0.0000   448.8793      -21.3581      -20.7865       27.0425       27.8015      -33.2483       17.0511       23.0716       22.6459       23.0922       20.0955       17.2091
  12  26 4335.1006    0.9220 12.1109  9.4771  0.0000  0.2146   0.0157   0.6229    0.0634   0.0000   438.1466      -6.50380       26.6230       11.7732      -12.4698      -3.15650       26.5134       33.8575       36.0947       34.7484       30.9863       26.6054
  12  27 4475.9200    0.7413 15.1088  9.4348  0.0000  0.3078   0.0135   0.8593    0.0526   0.0000   382.8229       123.621       26.3708      -11.5397      0.467067       18.9544       38.3069       48.8347       52.4486       50.0126       44.3676       39.3961
  13   7 1692.3425    0.2281  0.3188  8.7444  0.0000  0.0229   0.0131   0.0610    0.0512   0.0000   437.3430       3.18119       10.2362       3.65546      -3.50657      -1.51705       2.92026       3.45878       3.50463       3.32090       3.32368       3.14448
  13   9 1983.8060    0.5010  0.5433  8.9322  0.0000  0.0328   0.0200   0.0675    0.0798   0.0000   434.1657      -8.31551       17.0254       3.04380    -0.0384611       3.80279       3.73992       5.12791       4.23299       3.91604       4.17586       4.31501
  13  10 2128.4894    0.7376  0.5832  9.3202  0.0000  0.0296   0.0267   0.0597    0.0885   0.0000   442.4896      -3.82995       9.49466       3.62308      -3.53711      -4.14339       3.63023       4.30115       4.62111       4.84013       4.30043       3.55801
  13  11 2271.1555    1.0191  0.7173  9.6618  0.0000  0.0291   0.0342   0.0725    0.1057   0.0000   435.0709     -0.233362       11.2366      -4.73341       1.92442       3.28492       3.90851       5.25718       5.64444       6.07995       5.13680       4.72655
  13  12 2411.8447    1.3129  1.0208 10.1917  0.0000  0.0384   0.0405   0.0902    0.1435   0.0000   440.6795       5.54950       13.9599      0.387907      -2.92011       3.65729       4.76339       6.30069       6.04700       6.12912       5.65057       4.75353
  13  13 2551.6271    1.8257  1.1115 10.3970  0.0000  0.0363   0.0541   0.0986    0.2594   0.0000   435.9882      -1.78529       7.33936      -5.78112      -2.51035      -4.48212       4.49085       5.66179       5.71915       5.95401       5.53614       4.39711
  13  14 2691.5740    2.4052  0.8093 11.0227  0.0000  0.0302   0.0794   0.0724    0.2570   0.0000   439.5858       5.53099       4.60561     -0.794740      -2.38027       9.16215       3.57417       4.59731       4.64238       4.77912       4.10423       3.54923
  13  15 2832.0864    2.6935  0.9997 11.7586  0.0000  0.0371   0.0886   0.0904    0.2231   0.0000   431.8834      -3.42836       15.1761       8.41099       3.66138       8.15489       4.38999       5.52229       5.37191       5.94557       5.13306       4.35418
  13  16 2972.4828    3.5333  0.7619 12.3183  0.0000  0.0293   0.1099   0.0671    0.1437   0.0000   438.3084      -6.14319       8.71813       2.64718       7.44080      -3.33469       3.91315       5.08544       5.23921       5.00660       4.40526       3.74141
  13  17 3112.3654    3.9875  0.8752 12.4468  0.0000  0.0343   0.1208   0.0728    0.1384   0.0000   442.6822     -0.364540       10.6939      -6.09081      0.878931       1.22141       3.71975       5.42003       5.00120       5.08835       4.53596       3.98665
  13  18 3252.2617    3.6509  1.1895 12.2815 -0.0007  0.0391   0.1043   0.0959    0.1556   0.0000   433.6137      -1.29011       16.0673      0.190465      -3.85441      -1.18132       4.78333       5.90408       5.85601       5.97713       6.09746       4.97459
  13  19 3392.2529    3.1967  1.8733 11.6828  0.0000  0.0505   0.0726   0.1200    0.1109   0.0000   436.8772       3.65643       11.7267      0.489459       11.9289      0.424115       5.88156       7.68457       7.60637       7.87109       7.00208       6.23141
  13  20 3532.4416    2.6552  2.6435 11.2730  0.0000  0.0608   0.0517   0.1513    0.0835   0.0000   438.7837      -8.14396       12.8888      -3.39838       1.11584      -4.59017       7.07901       8.73580       9.48480       9.00984       8.59384       7.37097
  13  21 3673.0072    2.1925  3.9653 10.8015  0.0000  0.0764   0.0373   0.2038    0.0716   0.0000   451.0263      -5.11116       14.2791       18.9611       30.2142      -1.66507       9.17901       11.9623       12.4192       12.2236       11.6238       9.55826
  13  22 3813.6374    1.7433  5.6641 10.3500  0.0005  0.0972   0.0263   0.2756    0.0648   0.0000   418.9815      -4.89831       15.9061       5.32902      -21.6319       1.72829       11.1514       14.3183       15.4347       14.9923       13.5863       11.6155
  13  23 3954.0805    1.4846  6.8040 10.1494  0.0006  0.1151   0.0230   0.3195    0.0659   0.0000   450.2197      -6.03158       14.2944       26.1946       51.0168      -18.3536       13.4900       16.9859       18.5037       18.0081       16.4830       14.2422
  13  25 4236.4661    1.0300 11.1891  9.6361  0.0000  0.1847   0.0163   0.5463    0.0602   0.0000   427.7604       72.6721       21.7280      -5.23900       5.01122       20.8114       21.0845       27.2074       28.6989       28.2315       26.1432       22.5773
  13  26 4377.6757    0.8918 14.3565  9.4087  0.0001  0.2453   0.0140   0.6845    0.0586   0.0000   406.0684      -23.9476       85.4431      -59.3962       53.0634       17.8250       28.3148       37.3338       39.6126       37.1040       35.6015       30.1607
  13  27 4519.4034    0.6969 15.1564  9.4016 -0.0020  0.3025   0.0126   0.8313    0.0490   0.0000   482.7038       43.2602      -31.8049       10.8526       31.9611      -5.19280       33.7847       44.1883       46.6703       45.2242       41.6015       36.2951
  14   7 1723.5525    0.2982  0.2723  8.8242  0.0000  0.0206   0.0162   0.0453    0.0504   0.0000   436.8152      -1.19445       8.81621       2.25433      -5.81979      -4.42747       2.05217       2.75346       2.83819       2.99375       2.48616       2.20042
  14   8 1870.8035    0.4358  0.4466  8.9464  0.0000  0.0305   0.0189   0.0584    0.0700   0.0000   443.5706      -5.13654       6.81737      -1.28246      0.691121       1.27680       4.37993       4.83947       4.77716       4.25517       4.00914       3.32578
  14   9 2017.0229    0.6441  0.4425  9.0985  0.0000  0.0221   0.0254   0.0478    0.0804   0.0000   434.9140      -1.28698       9.59786      0.376609      -2.46493     -0.447083       2.32623       3.00069       3.12760       3.08090       2.97446       2.53414
  14  10 2162.5383    0.8053  0.6606  9.4802  0.0000  0.0310   0.0271   0.0661    0.0953   0.0000   440.8192       2.55207       15.9244      -2.91300       1.51424     -0.903934       3.90075       5.25324       5.30555       4.87028       4.35797       3.55013
  14  11 2305.6503    1.0816  0.8137  9.9082  0.0000  0.0315   0.0334   0.0746    0.1076   0.0000   434.2838     -0.157684       8.62927       5.25057      -3.23062      -7.17620       3.70516       5.04627       5.95148       6.04264       5.93142       4.74811
  14  12 2446.7035    1.5066  0.9475 10.4642  0.0000  0.0342   0.0441   0.0809    0.1144   0.0000   436.7423       2.63709       15.8252      -2.97808       7.29722       5.54562       3.83787       5.07624       5.14211       5.11362       4.54728       3.95238
  14  13 2587.2377    1.9852  0.9892 10.5256  0.0000  0.0325   0.0558   0.0793    0.1842   0.0000   437.8830     -0.484847       7.86033      -3.84309      -5.50469      -4.15991       3.56320       4.46410       4.74503       4.77396       4.69009       3.89593
  14  14 2728.1080    2.4916  1.0224 10.8909  0.0010  0.0327   0.0710   0.0825    0.2939   0.0000   444.4776       1.02274       5.85719      -2.50071      -5.97977      -1.41930       3.63116       4.83183       4.95855       4.98105       4.83779       4.03034
  14  15 2869.1816    3.1658  0.7632 11.8754  0.0000  0.0299   0.1023   0.0667    0.2006   0.0000   437.1386       9.28607       15.1151       1.53119     -0.228422       4.61645       2.98600       4.22516       4.22614       4.07107       3.86880       3.32527
  14  16 3010.0703    3.8517  0.8570 11.8058  0.0000  0.0284   0.1154   0.0757    0.3049   0.0000   439.9412     -0.414129       3.61702       4.63002      -5.67412       2.00039       3.11463       4.06039       4.08280       4.38726       3.68767       3.35996
  14  17 3150.4568    3.6410  1.0017 12.6694  0.0000  0.0343   0.1097   0.0894    0.1509   0.0000   430.9685       9.37250       20.8461       4.10482      -3.65036       1.61534       3.85363       4.76311       4.89793       5.05579       4.45606       4.18773
  14  18 3290.7404    3.7440  1.4098 11.8367  0.0000  0.0379   0.0913   0.1045    0.1839   0.0000   445.5021      -4.87057       6.91568      -6.45497      -2.59801     0.0766704       4.16308       5.31254       5.59928       5.63083       4.87802       4.68931
  14  19 3431.3189    2.9479  2.1142 11.5755  0.0000  0.0523   0.0617   0.1291    0.1097   0.0000   429.7715      -6.90861       4.82588       3.29329      -2.62091      -11.9942       5.48548       7.15123       7.71850       7.58274       7.10990       6.08929
  14  20 3572.0473    2.5147  2.9665 11.3340 -0.0013  0.0633   0.0464   0.1598    0.0760   0.0000   439.2523       8.13456      -3.23172       15.9050       8.24033       2.84650       6.82783       8.87443       9.25157       9.40483       8.20397       7.55646
  14  21 3713.1154    2.0269  4.3319 10.7111  0.0000  0.0803   0.0326   0.2142    0.0682   0.0000   446.1117       7.90128       9.02314       9.94528       3.59178       1.33464       8.35130       10.7701       12.0026       11.0499       10.4250       9.21009
  14  22 3854.0639    1.6412  5.9159 10.2959  0.0015  0.0957   0.0244   0.2772    0.0642   0.0000   437.0568      -2.87295       15.9898       2.78180       16.1073       4.18761       10.3094       13.1138       14.0441       14.1028       12.7149       11.3375
  14  23 3995.0098    1.3893  7.2586 10.1522  0.0006  0.1180   0.0217   0.3435    0.0624   0.0000   459.1467       2.91738       6.75986      -27.9590      -20.0653      -5.37802       12.8899       16.4904       17.5879       17.2070       15.9207       14.3447
  14  24 4136.7083    1.1413  9.5792  9.8286  0.0000  0.1538   0.0174   0.4323    0.0596   0.0000   410.6254      -18.7505       26.8979       14.5715       16.9150      -5.51554       16.1367       20.9132       22.6929       22.1266       19.9830       18.0847
  14  25 4278.2456    0.9882 11.6264  9.5515  0.0000  0.1831   0.0156   0.5328    0.0622   0.0000   415.6941      -43.1951       63.5957      -1.18046      -35.6569      0.298904       19.7495       25.6890       26.9798       26.4680       24.7587       22.2388
  15   5 1440.0705    0.1109  0.1131  8.6750  0.0000  0.0433   0.0112   0.0363    0.0377   0.0000   436.8351      -3.61323       16.3372      0.873721      -5.70724       2.13662       3.40202       4.89081       4.80534       3.85049       3.79398       3.27980
  15   6 1601.0174    0.2008  0.1769  8.6339  0.0000  0.0253   0.0144   0.0388    0.0428   0.0000   435.4975      0.619511       16.1622     -0.866353      -4.33824       2.20282       3.05946       4.56992       3.58130       3.75846       3.45505       2.80238
  15   7 1753.7571    0.3372  0.2492  8.7674  0.0000  0.0175   0.0185   0.0449    0.0516   0.0000   438.9839      -1.75405       8.43687     -0.664007      -1.04053       2.29814       1.63147       2.28579       2.28911       2.31535       2.17249       1.94844
  15   8 1902.3101    0.4665  0.4352  8.8714  0.0000  0.0245   0.0187   0.0505    0.0651   0.0000   438.7891      -4.34461       11.2826       1.21964       1.75681       2.44695       2.07805       3.23606       2.99669       3.19594       2.86043       2.38853
  15   9 2049.5973    0.5961  0.5654  9.2866  0.0000  0.0263   0.0212   0.0637    0.0843   0.0000   436.9269       2.49884       18.5238       6.28734      -1.48674      -2.06352       2.81165       3.64831       4.13861       4.23852       4.17303       3.63244
  15  10 2195.7341    0.8297  0.7493  9.3663  0.0000  0.0291   0.0256   0.0718    0.1002   0.0000   437.7978      -1.68006       16.9042      -10.2384      0.892781      -3.03518       2.82866       3.80233       3.98816       4.03426       3.51819       3.00412
  15  11 2339.4709    1.1603  0.8664  9.8849  0.0000  0.0330   0.0326   0.0699    0.1080   0.0000   440.0020      -3.34630       12.5248     0.0308781      -3.95053      -3.64234       3.23214       4.08466       4.80642       4.40234       4.41111       3.57056
  15  12 2480.9721    1.5322  1.1261 10.1906  0.0000  0.0343   0.0399   0.0872    0.1319   0.0000   437.7952       1.67055       9.65124       4.59028       1.18795     -0.417525       3.61413       4.51842       4.85895       4.80612       4.33178       4.07214
  15  13 2622.3754    1.9385  0.8975 11.0369  0.0000  0.0287   0.0575   0.0825    0.1111   0.0000   433.1813       6.80985       5.39847       17.2378     -0.539681      -4.12560       3.27211       4.13602       4.46423       4.39699       4.23653       3.82847
  15  14 2764.1027    2.6578  0.9182 11.3438  0.0000  0.0291   0.0756   0.0767    0.1457   0.0000   438.9049      -1.11924       7.82433       9.74159     -0.519872      -1.61905       3.02244       4.03574       4.12513       4.10990       3.98074       3.31284
  15  15 2905.6935    3.4421  0.7551 11.5259  0.0000  0.0262   0.1031   0.0650    0.2357   0.0000   445.0868       1.12375       9.55406      -6.15106     -0.160330      -2.34779       3.15547       3.95948       4.33187       4.00343       3.51755       3.29972
  15  16 3047.0564    3.7202  0.8294 12.3520  0.0000  0.0344   0.1184   0.0692    0.2099   0.0000   434.6446      0.240651       9.35563       5.12624       4.78563      -3.65679       3.58234       5.23429       5.00594       4.84283       4.70110       3.98337
  15  17 3187.9802    3.8213  0.9924 12.2756  0.0000  0.0334   0.1125   0.0882    0.2349   0.0000   440.5450      -2.32334       9.49940       1.98700       1.49311      0.549992       3.39502       4.85590       4.67182       4.85736       4.38521       3.72301
  15  18 3328.8289    3.4138  1.3855 12.4415  0.0000  0.0414   0.0905   0.1104    0.1399   0.0000   438.7953      -18.2106       12.1293       11.2338      -8.69242      -8.14987       4.16087       5.58834       5.72578       5.75265       4.99653       4.67760
  15  19 3469.8540    2.8515  2.1336 11.6181  0.0000  0.0515   0.0599   0.1295    0.1147   0.0000   441.2269      -7.27654       10.6632      -6.79528      -6.17851       8.63367       5.13127       6.66178       7.03783       7.04332       6.43216       5.76067
  15  20 3611.1196    2.2592  3.1788 11.2578  0.0000  0.0644   0.0421   0.1817    0.0793   0.0000   449.8296       15.9302      -13.1798       11.6201      -8.75592       12.4745       6.60000       8.37385       8.59078       8.66896       8.29508       7.51090
  15  21 3752.2843    1.9817  5.0048 10.4147  0.0000  0.0835   0.0290   0.2196    0.0765   0.0000   430.6869       2.18895       18.8132      -7.18216      -11.1105       2.34412       8.22556       10.9243       11.2943       11.2873       10.8266       9.54974
  15  22 3893.9665    1.5899  6.5076 10.1784  0.0000  0.1023   0.0226   0.2799    0.0648   0.0000   422.5858       9.32368       6.07035       24.3126       3.26170      -17.0369       10.2614       13.4694       14.3572       14.4323       13.2881       11.9733
  15  23 4035.4145    1.2886  9.1959  9.8238  0.0000  0.1336   0.0184   0.4090    0.0663   0.0000   427.5968       3.11917       34.8512      -15.1505      -10.8461      -2.90851       13.0724       16.9566       18.0262       18.3892       16.4256       15.0128
  15  24 4177.1010    1.0343 10.4141  9.8299  0.0000  0.1720   0.0174   0.4978    0.0587   0.0000   459.1322       33.8388       22.8472       25.4607       56.2142       4.12022       16.6333       22.4208       24.1017       23.6280       22.7208       19.9673
  15  25 4319.1466    0.8768 12.1838  9.5979 -0.0007  0.2033   0.0147   0.5884    0.0571   0.0000   431.3919      -12.1572      -5.95640       6.83762      -4.45193       9.94431       19.4762       26.2015       26.5145       29.0018       24.9712       23.2950
  15  26 4460.8379    0.7236 14.7513  9.5746  0.0007  0.2870   0.0127   0.7780    0.0456   0.0000   455.9435      -32.2337      -19.7026       2.35297       29.4985      -17.5096       27.5560       35.0140       39.3229       39.1084       35.2049       31.7958
  16   5 1467.2358    0.1358  0.1676  8.6368  0.0000  0.0195   0.0117   0.0678    0.0397   0.0000   437.4320      -2.54565       8.58556      -5.31035      -2.98409      -4.89801       2.38728       3.65273       3.81783       4.63233       5.00548       3.65069
  16   6 1629.4764    0.2341  0.2139  8.7067  0.0000  0.0192   0.0137   0.0380    0.0438   0.0000   436.7285      -2.81212       13.0765       1.85828      -2.76291     -0.241270       1.91208       2.13064       2.43738       2.43523       2.22646       2.08009
  16   7 1783.2374    0.3174  0.3707  8.8035  0.0000  0.0271   0.0143   0.0516    0.0550   0.0000   436.0427       1.34859       14.3791       1.70169      -4.32789       2.05987       2.32411       2.66285       3.45746       2.94577       2.86453       2.59830
  16   8 1933.1416    0.4734  0.5044  8.9186  0.0000  0.0228   0.0174   0.0567    0.0662   0.0000   441.7603      -4.84552       14.4928      -2.63863      -6.15987       4.34975       2.26790       2.99125       3.24452       2.96796       2.76950       2.53441
  16   9 2081.6057    0.6484  0.6204  9.2076  0.0000  0.0247   0.0220   0.0631    0.0864   0.0000   438.8274     -0.239705       8.99807      0.662418      0.309382      -2.36912       2.32604       3.13015       3.23005       3.28628       3.11332       2.60184
  16  10 2228.3454    0.9261  0.7546  9.6056  0.0000  0.0307   0.0274   0.0673    0.1190   0.0000   437.1945     -0.105013       13.4320      -6.54275       1.98851       2.65147       2.91495       3.94056       3.66215       3.77070       3.76162       3.40345
  16  11 2372.5939    1.2777  0.9299 10.0793  0.0000  0.0307   0.0345   0.0755    0.1083   0.0000   436.1064      -1.87557       7.59534      0.718015      -4.79646       5.47171       3.22435       3.78551       4.35222       4.20603       3.80267       3.48375
  16  12 2514.7927    1.6707  1.0455 10.6091 -0.0001  0.0356   0.0436   0.0835    0.1165   0.0000   439.0779       4.20015       10.3830       1.34891       3.24459      -4.10167       3.55596       5.14186       4.85491       5.26322       5.29374       4.43479
  16  13 2656.8925    2.1894  0.9165 11.0819  0.0000  0.0313   0.0590   0.0712    0.1266   0.0000   438.8730      -3.48252       14.9818       5.70756      -6.69986      -4.35758       2.98627       4.19826       4.06603       4.24767       3.96166       3.53778
  16  14 2799.4680    2.8852  0.7351 11.5703  0.0000  0.0269   0.0835   0.0597    0.1180   0.0000   439.1038      -7.90519       11.8486       3.09962       4.68358    -0.0731735       2.64322       3.53693       3.53092       3.68143       3.13800       2.85891
  16  15 2941.7120    3.5399  0.7859 12.0565  0.0006  0.0261   0.0987   0.0629    0.1323   0.0000   436.8138      -3.71753       8.69254       4.43954      -1.10603       3.83719       2.40093       3.16673       3.42363       3.35076       3.35157       2.70174
  16  16 3083.3744    3.8635  0.9555 11.8573  0.0000  0.0291   0.1032   0.0711    0.2670   0.0000   439.6760      -6.91202       15.7425       2.96598      -1.16695       1.11998       2.85719       3.74975       3.88980       4.08365       3.97047       3.59339
  16  17 3224.9056    3.7720  1.2092 12.0646  0.0000  0.0343   0.1027   0.0977    0.2674   0.0000   441.0122       2.55566       13.8144      -3.07200       7.11430       3.28376       3.32903       4.24041       4.21262       4.59887       4.34606       3.78575
  16  18 3366.2085    3.1444  1.5169 12.2440  0.0000  0.0424   0.0822   0.1184    0.1495   0.0000   443.1238       6.46809       11.7424      -7.57278       4.03539       2.91118       4.13160       5.28691       5.55529       5.42415       5.25047       4.82967
  16  19 3507.8486    2.6136  2.5457 11.2468  0.0000  0.0566   0.0507   0.1423    0.1343   0.0000   441.1648     -0.325459     -0.954735       5.36230       3.93410      -4.79429       5.05199       7.09200       7.10099       7.55213       6.50314       6.22954
  16  20 3649.5457    2.2381  3.7931 10.8384  0.0000  0.0696   0.0362   0.1809    0.0882   0.0000   448.4445      -22.0120       9.15016      -7.89366      -1.82170       3.39517       6.42965       8.64490       8.87037       9.31112       8.91658       7.84858
  16  21 3791.3483    1.8466  5.1965 10.3301  0.0000  0.0833   0.0264   0.2265    0.0764   0.0000   427.5741      -12.2286       21.3693      -13.0589      -11.4585     -0.283397       7.81782       9.96690       10.8966       11.0123       9.90452       9.35160
  16  22 3933.3424    1.4985  6.9290 10.1208  0.0000  0.1087   0.0218   0.2919    0.0663   0.0000   455.0962      -25.8110       6.99734       6.74777      -10.7337       9.74910       10.1560       13.5799       14.2019       14.6733       13.4653       12.5302
  16  23 4075.3126    1.2674  9.5663  9.7194  0.0000  0.1331   0.0171   0.3799    0.0655   0.0000   424.9320      -5.02425       13.1965       20.9144      -25.6096      -25.4451       12.5665       16.2864       17.6569       17.9226       16.5651       14.9397
  16  25 4359.2342    0.8964 14.3569  9.5410  0.0022  0.2199   0.0132   0.6151    0.0519   0.0000   484.6245      -27.8675      -1.45683       5.30838       26.1204       48.4129       20.9948       26.9336       29.3804       29.6464       27.6920       25.1578
  17   6 1657.0511    0.2251  0.2450  8.6537  0.0000  0.0175   0.0120   0.0403    0.0427   0.0000   436.2480      -2.12207       15.1512       4.34240      -2.48509     -0.861172       1.66191       2.10530       2.40975       2.56976       2.70574       2.46077
  17   7 1811.9650    0.3700  0.3054  8.8374  0.0000  0.0183   0.0168   0.0418    0.0509   0.0000   437.9923     -0.980836       11.1282      -1.71752      -1.44231       3.07679       1.45273       2.14232       2.06448       2.23732       1.89321       1.96956
  17   8 1963.2991    0.5062  0.4710  9.0165  0.0000  0.0260   0.0193   0.0549    0.0656   0.0000   439.5458      -7.09812       11.5220       3.92931      -5.31134      -2.49089       2.30660       3.44081       3.27435       3.40853       3.28067       2.72062
  17   9 2112.9646    0.7210  0.6908  9.2449  0.0000  0.0269   0.0218   0.0623    0.0842   0.0000   437.2470      -5.31832       16.5202       1.06366      0.257246     -0.448302       2.41977       3.31398       3.33333       3.44989       3.23358       2.87449
  17  10 2260.2704    1.0520  0.7841  9.5725  0.0000  0.0292   0.0300   0.0686    0.1378   0.0000   443.0302     -0.764586       12.4259      -3.75405     -0.257824      -4.99866       2.53675       3.64187       3.74368       3.70108       3.53270       3.30724
  17  11 2404.9394    1.3102  1.0703 10.2537  0.0002  0.0337   0.0342   0.0808    0.1154   0.0000   435.7861    -0.0204238       8.62520       3.30655      -6.20123      0.705529       2.95690       3.91224       4.16795       3.98988       4.11998       3.79729
  17  12 2548.1103    1.7433  0.9601 10.7258 -0.0006  0.0317   0.0452   0.0749    0.1070   0.0000   433.5537       4.70151       15.3064      -1.77912      -5.30625    -0.0635491       2.70314       3.82759       3.84057       3.91231       3.59045       3.44690
  17  13 2690.9369    2.2637  0.9648 11.2219  0.0000  0.0308   0.0578   0.0715    0.1111   0.0000   436.3705       5.16852       17.8598       2.17748      -2.86992      -1.14419       2.79505       3.52799       3.68954       4.04014       3.42799       3.39630
  17  14 2834.2807    2.9057  0.8982 11.9939  0.0000  0.0308   0.0783   0.0714    0.0988   0.0000   442.4473      -2.92941       10.6352       3.44772       2.20906       1.45411       2.87934       3.99625       4.55331       4.71197       4.52094       4.20680
  17  15 2977.1594    3.7446  0.7485 12.0659  0.0000  0.0231   0.1090   0.0645    0.1126   0.0000   438.7542      -5.07706       10.4436       6.05963      -1.89844       1.20608       2.04679       2.71784       2.70606       2.83685       2.81441       2.65850
  17  16 3119.2568    3.9876  0.9478 12.0657  0.0000  0.0275   0.1021   0.0681    0.1760   0.0000   439.6109      0.919852       17.2191       4.40562      -7.84039       2.82053       2.44517       3.33223       3.38262       3.60401       3.34095       2.94495
  17  17 3261.3461    3.6257  1.3884 11.8210  0.0000  0.0361   0.0880   0.0956    0.2360   0.0000   439.7095      -7.53091       10.9766       9.26823       3.38769     0.0120376       3.43280       4.19871       4.60606       4.87324       4.31110       4.04859
  17  18 3403.1963    3.0747  2.0692 11.5233  0.0000  0.0490   0.0671   0.1228    0.1918   0.0000   438.5593       5.45281       2.60379    -0.0988950       9.07114       4.82061       4.29185       5.89888       6.23223       6.22389       6.04941       5.65166
  17  19 3545.4082    2.6220  2.8620 11.1180  0.0000  0.0544   0.0473   0.1503    0.1331   0.0000   430.5887      -4.59756       13.0858      -1.13824      -11.2873       8.57423       5.13093       6.55085       7.28653       7.31630       7.24754       6.55175
  17  20 3687.6946    2.0885  4.6597 10.5291  0.0000  0.0750   0.0298   0.2051    0.0857   0.0000   447.4438     -0.104965      0.369726       5.83360       1.41195      -3.14366       6.50889       8.68001       9.30091       9.22735       8.69821       8.28011
  17  21 3829.9946    1.7342  5.7053 10.2247  0.0000  0.0867   0.0239   0.2360    0.0748   0.0000   441.7128      -12.6323       10.1416      -30.7588       7.92983       14.0247       7.91093       10.3780       11.4882       11.0263       10.8664       9.77526
  17  22 3971.8990    1.4570  7.7962  9.9388  0.0000  0.1072   0.0187   0.3149    0.0624   0.0000   431.9700       2.50175      -16.0703      -3.27893      -19.7349     -0.939622       9.57781       12.8113       13.7258       13.6871       12.9857       11.9701
  17  23 4114.5381    1.1602  9.8231  9.7169  0.0000  0.1393   0.0162   0.4005    0.0625   0.0000   430.3824       15.7392      -15.7794       8.15522      -22.9205      -7.86485       12.4859       16.1223       17.8018       17.9500       17.1515       15.7028
  17  25 4399.9204    0.7972 13.7846  9.5452 -0.0025  0.2297   0.0126   0.6371    0.0499   0.0000   436.0010      -24.7213       47.4396       32.9951      -6.29972      -21.0924       19.5820       26.5654       29.0995       28.7400       27.2615       25.2013
  18   6 1683.6744    0.2545  0.2066  8.7171  0.0000  0.0293   0.0137   0.0340    0.0408   0.0000   439.9214     -0.261869       14.3556      0.368197     -0.745143      0.450721       3.14700       3.62554       4.07639       3.64783       3.60960       2.64977
  18   7 1839.9950    0.3824  0.3828  8.9229  0.0000  0.0196   0.0152   0.0486    0.0520   0.0000   438.8716      -3.79372       16.2433      -2.40440      -2.02367       5.07265       1.60150       2.29516       2.37242       2.15942       2.60000       1.94329
  18   8 1992.8247    0.5465  0.5321  9.0966  0.0000  0.0225   0.0183   0.0538    0.0689   0.0000   437.6387      -1.70452       17.4708      -3.96628      -1.07825       6.13942       1.93723       2.63345       2.79293       2.67219       2.72090       2.59748
  18   9 2143.6572    0.7673  0.7174  9.1597  0.0000  0.0248   0.0221   0.0618    0.0831   0.0000   438.0258      0.612442       14.7984       3.55187      -1.69335      -1.06072       1.91953       2.74569       2.68111       3.02050       2.67625       2.55171
  18  10 2291.5813    1.0496  0.7643 10.0341  0.0000  0.0275   0.0310   0.0672    0.0977   0.0000   432.4994     -0.847761       16.6611      -2.79070      -2.73170       4.30416       2.50275       3.09292       3.25802       3.47898       3.44781       2.93665
  18  11 2436.7781    1.4895  0.9462 10.2082  0.0000  0.0301   0.0388   0.0721    0.1533   0.0000   438.2799      -7.55754       13.2517      -1.23816      -2.12940      0.313550       2.45398       3.38285       3.50882       3.65953       3.33715       3.26950
  18  12 2580.7497    1.9692  0.8422 11.0781  0.0000  0.0265   0.0523   0.0680    0.1019   0.0000   437.8574      0.721785       8.14851     -0.186885      -3.78991      -1.44758       2.23958       2.93115       3.06152       3.21549       3.09456       2.76745
  18  13 2724.6107    2.5094  0.8624 11.3653  0.0000  0.0279   0.0643   0.0611    0.1104   0.0000   437.9085       1.04818       12.4352      -3.61914      0.365512      0.899040       2.53608       3.21898       3.34227       3.26386       3.19922       3.03593
  18  14 2868.5500    3.1710  0.7866 11.7388  0.0000  0.0240   0.0846   0.0604    0.1040   0.0000   432.9109      -3.25732       7.55452      0.215510      -5.86696       1.53372       2.08620       2.71721       2.87463       2.92696       3.00116       2.81079
  18  15 3012.0302    3.8445  0.7813 12.2142  0.0000  0.0244   0.1042   0.0616    0.1069   0.0000   438.9422     -0.142344       8.04196       6.28410       2.93742       3.76683       2.26835       3.07522       3.16141       3.24639       3.04452       2.74738
  18  16 3154.8158    4.0102  1.0145 12.0678  0.0000  0.0289   0.0989   0.0735    0.1481   0.0000   438.5620     -0.525388       9.93354       2.30543     -0.125572     -0.473005       2.26220       3.17076       3.31081       3.23730       3.17801       2.85195
  18  17 3297.2048    3.4727  1.4558 12.0202  0.0000  0.0377   0.0775   0.0931    0.1517   0.0000   440.4488      -2.08788       14.6107       2.62216    -0.0156591     -0.171477       3.15433       4.21737       4.42282       4.50305       4.48782       4.15789
  18  18 3439.8700    3.0272  2.3575 11.1399  0.0000  0.0480   0.0552   0.1208    0.1798   0.0000   450.3660      -5.98598       11.2841       1.12855      -3.11832       4.74905       4.05852       5.18468       5.56851       5.74033       5.58172       5.11734
  18  19 3582.5298    2.3724  3.6878 10.6698  0.0000  0.0616   0.0363   0.1641    0.1187   0.0000   446.5300     -0.576652       18.3801      -11.3766      -21.0694       14.0354       5.43333       6.90115       7.28436       7.40380       7.27136       6.62352
  18  20 3725.2156    1.9942  4.6452 10.5922  0.0000  0.0743   0.0281   0.1959    0.0771   0.0000   436.5430      -5.00803       23.4968      0.156533      -1.79649      -3.62201       6.17858       8.04619       8.95003       9.00040       8.54658       8.09154
  18  21 3868.0474    1.6545  6.4809 10.1418  0.0006  0.0943   0.0216   0.2611    0.0679   0.0000   431.4695      -12.9688       16.7185      -4.99834      -12.2926       12.7364       7.78760       10.3847       11.1428       11.5077       11.0442       10.2365
  18  22 4010.6243    1.3634  9.1913  9.8197  0.0000  0.1218   0.0169   0.3455    0.0595   0.0000   449.9356      -2.42979       9.27596       5.92957     -0.669865       8.27796       10.0413       13.4548       14.2942       14.4237       13.7521       12.9861
  18  23 4153.6399    1.1502 10.4704  9.7942  0.0000  0.1420   0.0157   0.4196    0.0539   0.0000   456.5767      -6.28153       14.6821      -18.4561      -2.31877       1.65809       12.0339       16.0774       17.1097       17.6075       16.7606       15.6189
  18  26 4582.2616    0.6303 15.9519  9.4042  0.0049  0.2851   0.0098   0.7521    0.0395   0.0000   481.7314       10.4125       85.5927      -68.8957       14.9295       25.6121       23.4985       30.8388       34.4687       33.6502       32.4193       30.0477
  19   5 1543.0808    0.1723  0.1529  8.6863  0.0000  0.0186   0.0119   0.0337    0.0358   0.0000   439.2106      -4.01684       16.2206       2.45282      -5.14183       1.86242       1.64001       2.55602       2.87535       3.36568       2.78366       2.38583
  19   6 1709.3501    0.2497  0.3370  8.8044  0.0000  0.0247   0.0115   0.0492    0.0430   0.0000   438.9472      -4.04661       14.2064    0.00785144      -1.09840       1.50773       2.11100       2.93281       3.00102       2.94634       2.72214       2.39181
  19   7 1867.2805    0.3877  0.4164  8.9302  0.0000  0.0322   0.0144   0.0483    0.0549   0.0000   440.0503      0.436144       13.9186       1.49630     -0.336495      0.428382       3.23008       4.79565       4.83521       5.49742       5.84715       5.09446
  19   8 2021.7607    0.5787  0.5686  9.1574  0.0000  0.0220   0.0189   0.0577    0.0720   0.0000   439.6604      -1.96625       12.3987       4.60482     0.0313450      -2.32391       1.73785       2.25920       2.59118       2.39501       2.52563       2.18752
  19   9 2173.7378    0.8608  0.6998  9.4223  0.0000  0.0226   0.0246   0.0606    0.0856   0.0000   437.9524      -4.24217       15.0328     -0.244913    -0.0904767      -1.44971       1.86082       2.38417       2.50777       2.61392       2.52850       2.39279
  19  10 2322.2814    1.0889  0.8965  9.9690  0.0000  0.0286   0.0278   0.0697    0.0882   0.0000   435.2750       1.67718       9.24066      -2.66019      -3.04847     -0.198853       2.20445       3.07490       3.27657       3.43057       3.46481       2.93387
  19  11 2468.1186    1.5905  1.0070 10.3290  0.0000  0.0293   0.0410   0.0823    0.1428   0.0000   439.9543      -3.93212       11.1793      0.145154      -1.01964       2.49095       2.55389       3.34997       3.22717       3.45192       3.31541       3.14165
  19  12 2613.0485    1.9631  0.9671 10.8688  0.0000  0.0302   0.0485   0.0697    0.1332   0.0000   434.8941       1.89715       15.8653      -8.56696      -4.60281       4.54165       2.29471       3.30615       3.25277       3.56425       3.63774       3.09885
  19  13 2757.8910    2.7278  0.9117 11.4511  0.0000  0.0275   0.0677   0.0661    0.1096   0.0000   436.7367      0.670765       7.44185      -1.61649      -3.17083       1.46033       2.01579       2.94284       2.97361       3.14214       3.03564       2.69314
  19  14 2902.4682    3.3687  0.7230 12.1732 -0.0001  0.0228   0.0929   0.0573    0.0909   0.0000   440.2892      0.728579       14.0044       3.05999       1.34780       1.76508       1.86521       2.45935       2.51828       2.65367       2.84900       2.18908
  19  15 3046.4244    3.8691  0.8830 12.2187  0.0000  0.0266   0.0964   0.0623    0.1164   0.0000   439.3411     -0.797312       17.4560      0.396399      -2.72385      -2.39527       2.10020       2.85373       2.87339       3.12282       2.86863       2.81315
  19  16 3189.7334    3.8694  1.0121 12.0692 -0.0003  0.0298   0.0900   0.0658    0.1331   0.0000   439.5670       1.18665       11.0783       3.36872      0.412736       3.40019       2.27289       3.14940       3.09948       3.31908       3.32459       2.91673
  19  17 3332.8106    3.3805  1.5687 12.1765  0.0000  0.0379   0.0712   0.0976    0.1014   0.0000   437.6728      -7.92602       12.4363      -1.21168      -2.12853      0.668368       3.13255       4.02609       4.42735       4.76238       4.45508       4.06302
  19  18 3475.9887    2.7733  2.5461 11.4817  0.0000  0.0506   0.0496   0.1282    0.1056   0.0000   442.8760      -3.22410       15.1772      -3.08140      -1.29769      -1.30596       3.93682       5.24422       5.47584       5.71335       5.65159       5.28832
  19  19 3619.2312    2.3333  3.9239 10.6396 -0.0000  0.0614   0.0333   0.1691    0.1018   0.0000   434.6416       8.45818       12.0966      -6.74666       6.22296       5.74267       5.00024       6.41137       7.05491       7.02813       7.01587       6.34756
  19  20 3762.3212    1.9338  5.6657 10.1864  0.0000  0.0789   0.0241   0.2200    0.0814   0.0000   433.9861      -14.4436       15.4918       9.93986      -21.7669       1.15104       6.45835       8.22165       9.17421       9.05976       8.95471       8.48302
  19  21 3905.3570    1.5832  7.3628  9.9446  0.0000  0.0979   0.0189   0.2712    0.0652   0.0000   435.2129      -1.73095       15.2983       3.38029       1.15164      -17.4667       7.89285       10.1610       11.2417       11.2739       10.9045       10.2068
  19  23 4192.4078    1.0593 11.1847  9.7242  0.0015  0.1525   0.0141   0.4495    0.0506   0.0000   435.9647      -8.32258       14.5121      -6.25917       23.4765       29.4804       11.9667       16.0083       17.6299       17.9025       16.9721       16.0300
  19  24 4335.4974    0.8947 13.5879  9.5746  0.0000  0.1963   0.0120   0.5489    0.0479   0.0000   437.5439      -19.8068       4.81011       9.64783       11.1088      0.109526       15.2485       20.6502       22.0296       22.3458       22.3334       20.8090
  19  25 4478.8041    0.7039 15.1867  9.5263  0.0000  0.2519   0.0105   0.6866    0.0408   0.0000   403.9757       18.9563       26.5953       30.1395      -19.0709      -16.5558       19.6166       25.3690       28.2434       29.2849       27.4435       26.6539
  20   4 1386.4709    0.0991  0.1201  8.7188  0.0000  0.0227   0.0099   0.0404    0.0327   0.0000   436.7096       3.38802       18.2440     -0.197947      -8.30893      -2.01083       1.64972       2.72123       2.52655       2.84966       3.09108       2.79384
  20   5 1566.5314    0.2013  0.1506  8.6479  0.0000  0.0149   0.0130   0.0318    0.0362   0.0000   439.5317       1.26300       17.3027     -0.926876      -2.20641      -1.38659       1.11944       1.34858       1.72353       1.44480       1.30116       1.47274
  20   6 1734.1654    0.2887  0.3215  8.7238  0.0000  0.0192   0.0123   0.0412    0.0436   0.0000   441.7892      -4.48289       21.3353      -1.62164       1.74125      -3.86986       1.52268       1.82726       2.28061       2.06348       2.28200       2.01662
  20   7 1893.8720    0.4371  0.4763  8.8844  0.0000  0.0215   0.0150   0.0513    0.0568   0.0000   441.1515      -1.97097       14.1382     -0.552625      -3.38123       2.84820       1.48608       2.05104       2.23557       2.32064       2.23167       2.02250
  20   8 2049.9982    0.6634  0.6578  8.9172  0.0000  0.0231   0.0187   0.0594    0.0797   0.0000   435.5903      -3.21168       14.5587       4.69514      -1.60825      0.736978       1.72857       2.11705       2.34405       2.49368       2.24055       2.26345
  20   9 2203.1366    0.8851  0.7918  9.2676  0.0000  0.0254   0.0233   0.0588    0.1113   0.0000   437.8339      -4.15895       17.5576      -4.50522      0.128277     -0.499764       1.93425       2.46936       2.79892       2.71452       2.69491       2.42611
  20  10 2352.3769    1.1723  0.9403  9.7876  0.0000  0.0269   0.0281   0.0670    0.1014   0.0000   438.4018       2.26049       11.6530      -7.87210     -0.528265      -1.71624       2.07456       2.69001       3.04525       3.07052       3.00522       2.71827
  20  11 2498.8933    1.6368  0.9560 10.6617  0.0000  0.0288   0.0415   0.0723    0.1190   0.0000   439.0679      0.246168       13.4162     -0.496645     -0.667417      -2.85280       2.23437       3.01120       3.22139       3.20211       3.25695       2.83171
  20  12 2644.8080    2.1771  1.0732 10.8029  0.0000  0.0287   0.0500   0.0755    0.1726   0.0000   437.3003      -1.92947       17.6211       1.28764      -4.52728      -1.71236       2.25854       2.93782       3.38120       3.50811       3.35536       3.19068
  20  13 2790.6405    2.7657  0.9057 11.6798  0.0002  0.0257   0.0684   0.0679    0.0989   0.0000   440.7324      -4.88814       13.0144      -3.73806      0.290579       2.29155       1.92161       2.61959       2.79167       2.91906       2.75158       2.66543
  20  14 2935.8434    3.4337  0.8225 12.0463  0.0000  0.0245   0.0869   0.0620    0.1009   0.0000   437.4346       5.98161       9.19026      -1.03964       4.23630     -0.621382       1.86795       2.46249       2.83856       2.71942       2.85818       2.70278
  20  15 3080.3073    3.8785  0.9161 12.0194  0.0000  0.0260   0.0918   0.0622    0.1248   0.0000   435.3299      0.855503       13.9757      0.508517     -0.791168     -0.965914       1.91964       2.70001       2.74295       2.68689       2.72034       2.52787
  20  16 3224.3041    3.8415  1.1492 12.2016  0.0000  0.0302   0.0858   0.0800    0.1267   0.0000   435.2654      -2.99557       13.9079       8.90949       3.93802      -1.17173       2.35411       3.25317       3.42380       3.79242       3.60277       3.33712
  20  17 3367.9892    3.1254  1.6568 12.1901  0.0000  0.0406   0.0656   0.1048    0.0861   0.0000   436.5835       1.94184       11.1397       4.21897      -5.77107      -6.75370       3.03901       4.07422       4.51287       4.41070       4.15805       4.01141
  20  18 3511.7917    2.7432  2.6189 11.2905  0.0000  0.0482   0.0444   0.1265    0.0952   0.0000   442.2368      -2.87036       7.76596       2.80062      -2.86435      -6.27840       3.75482       5.03875       5.43791       5.56112       5.49041       5.16545
  20  19 3655.5350    2.1486  4.2704 10.5116  0.0000  0.0623   0.0284   0.1769    0.0843   0.0000   438.1633      -1.30425       27.1928     0.0838343       5.64827      -3.86211       4.83750       6.39509       6.90253       7.37069       7.08211       6.53174
  20  20 3798.9473    1.8138  5.8749 10.2765  0.0000  0.0818   0.0222   0.2258    0.0673   0.0000   435.2702       10.6120       22.9440      -4.82903      -1.79061       2.88305       6.22050       8.62046       9.11776       9.46211       9.04392       8.62214
  20  21 3942.6621    1.5208  8.0125  9.8345  0.0000  0.1021   0.0170   0.2875    0.0610   0.0000   450.8535       4.93431       29.2469      -3.38697       16.8965       18.9036       7.54732       10.2487       11.1497       11.2245       11.1907       10.4523
  20  22 4086.5812    1.2534  9.8885  9.7271 -0.0010  0.1264   0.0146   0.3507    0.0528   0.0000   435.2509       16.1923      -3.37534      -8.02936       1.84786       23.0895       9.52481       12.6116       13.8905       13.8473       13.9134       12.8011
  20  23 4230.2344    1.0191 12.1882  9.7115 -0.0000  0.1657   0.0129   0.4697    0.0462   0.0000   414.3020      -21.0981       20.6281      -12.3461      -9.65160       12.6301       12.2775       15.9912       18.1051       17.8861       17.5726       16.4138
  20  24 4374.0076    0.8460 13.9129  9.5655  0.0000  0.1991   0.0109   0.5629    0.0438   0.0000   456.7278       18.4641       92.5856      -13.5523      -45.0179       4.25383       14.7462       19.5628       21.4326       22.0878       21.2204       20.3050
  20  25 4518.4135    0.6842 17.5655  9.4828  0.0016  0.2875   0.0088   0.7613    0.0351   0.0000   411.1630       35.4366       18.9093      -28.4818       19.2690      0.742663       20.6483       28.5821       30.0627       31.7269       29.6389       28.1378
  21   4 1408.0727    0.1145  0.1354  8.6162  0.0000  0.0174   0.0096   0.0439    0.0323   0.0000   437.9434      -1.50354       18.6998      0.476525      -1.55054     -0.476421       1.33001       1.71338       1.76052       1.94931       2.06322       1.56244
  21   5 1589.2685    0.2007  0.1760  8.7145  0.0000  0.0178   0.0117   0.0315    0.0352   0.0000   440.0820      -1.20798       16.2552    -0.0245403      -1.96002     -0.867882       1.30323       1.60643       1.89741       1.94967       2.16433       1.76444
  21   6 1758.2430    0.3395  0.3317  8.7599  0.0000  0.0173   0.0137   0.0427    0.0467   0.0000   439.2854      -2.90497       15.5884       1.68907     -0.390989      0.285522       1.52739       2.09395       2.26683       2.20466       2.10059       2.23225
  21   7 1919.8018    0.4852  0.5223  8.9478  0.0000  0.0204   0.0154   0.0496    0.0581   0.0000   433.8195      -2.11646       17.5812       2.95711      -2.93827       2.22857       1.73369       2.08557       2.24678       2.25171       2.35324       2.28819
  21   8 2077.7429    0.6774  0.5293  9.4302  0.0000  0.0205   0.0205   0.0464    0.0627   0.0000   438.9137      -1.29389       13.5730      -3.80634     -0.315086       1.40650       1.47608       2.05803       2.06237       2.06130       2.10293       1.96404
  21   9 2231.8678    0.9395  0.8045  9.4102  0.0000  0.0259   0.0241   0.0635    0.1059   0.0000   439.1042     -0.102067       16.0753      0.697606      0.880578      -1.40744       1.74636       2.52346       2.53233       2.73060       2.45239       2.59048
  21  10 2381.8490    1.3673  0.9276 10.0166  0.0000  0.0261   0.0318   0.0626    0.1046   0.0000   437.4180      -2.84153       17.5759      -7.06320      -1.51459       1.00351       1.95009       2.49749       2.68853       2.76255       2.72168       2.60318
  21  11 2529.2612    1.8513  0.8332 10.6458  0.0000  0.0225   0.0468   0.0652    0.0966   0.0000   434.2310      -4.18616       16.1080      0.253320       1.86889       4.60372       1.67640       2.33994       2.45024       2.86744       2.78710       2.47425
  21  12 2676.1277    2.3191  0.9245 11.0748  0.0000  0.0274   0.0561   0.0643    0.1424   0.0000   440.4341      -1.26053       8.38899   -0.00756749      -2.67814       7.32401       2.15328       2.90966       2.80651       3.21515       3.04825       2.91912
  21  13 2822.9126    3.1142  0.8096 11.5538  0.0000  0.0236   0.0764   0.0561    0.1452   0.0000   438.2871     -0.226082       12.1478      -1.20894     0.0729789       1.99773       1.77083       2.45601       2.54706       2.51633       2.55584       2.24755
  21  14 2968.8300    3.6187  0.7969 12.1171  0.0000  0.0234   0.0891   0.0548    0.1055   0.0000   443.2665      -2.15465       15.1130     -0.596762   -0.00809263       4.16561       1.71316       2.35948       2.48294       2.59998       2.71499       2.29606
  21  15 3113.8083    3.9042  0.9802 11.9814  0.0003  0.0266   0.0872   0.0618    0.1321   0.0000   440.1182       2.30878       10.8155       1.05859      -3.28580       1.54683       1.83768       2.56313       2.59742       2.76573       2.74016       2.60926
  21  16 3258.3946    3.5477  1.3211 12.2258  0.0000  0.0339   0.0757   0.0829    0.1067   0.0000   439.1292      -2.26336       13.0525       6.49117     -0.422259      -1.77180       2.37297       3.27493       3.47760       3.49111       3.59362       3.34220
  21  17 3402.7076    3.0157  1.9540 11.8640  0.0000  0.0419   0.0542   0.1090    0.0759   0.0000   441.7421      -4.04326       9.75468       2.98343      0.425105       5.50548       2.96259       4.09226       4.40107       4.56978       4.53511       4.28520
  21  18 3547.0666    2.4382  2.9268 11.2534  0.0000  0.0521   0.0372   0.1369    0.0710   0.0000   442.1295      -7.01468     -0.687507      -2.00308       7.53973     0.0923591       3.65848       4.99730       5.39670       5.53496       5.29859       5.13778
  21  19 3691.2620    2.1093  4.3763 10.6891  0.0000  0.0658   0.0279   0.1741    0.0711   0.0000   439.1214       6.81727       9.51876      -5.08229      -7.85552      -4.12830       4.77444       6.03100       6.80634       7.03703       6.74254       6.37781
  21  20 3835.4757    1.7464  6.1964 10.1599  0.0000  0.0819   0.0208   0.2285    0.0667   0.0000   421.8331      -2.00719       11.7372       5.43331      -8.01900       8.38382       6.10542       7.96404       8.84221       8.77756       8.98981       8.27563
  21  21 3979.6874    1.4555  8.0880  9.8855  0.0000  0.1032   0.0164   0.2882    0.0566   0.0000   424.0214      -19.3304       25.7238      0.136000      -25.6060       11.1431       7.42483       9.99517       10.9325       11.1566       10.8008       10.4123
  21  22 4123.9763    1.1905 10.0480  9.6831 -0.0034  0.1267   0.0136   0.3555    0.0521   0.0000   440.0455     -0.241130      -4.20776      -24.1970       20.4564       5.28335       9.10107       12.0831       13.3678       13.8439       13.6082       12.7195
  21  23 4267.8302    0.9499 12.2726  9.6758 -0.0008  0.1683   0.0122   0.4737    0.0459   0.0000   459.3593       17.3332       15.5532       6.26299       10.9079       35.9178       12.0450       15.7859       17.5203       17.9529       17.1345       16.6847
  22   5 1611.3392    0.2019  0.2081  8.6486  0.0000  0.0147   0.0104   0.0353    0.0358   0.0000   438.5203      -1.17955       21.2269       1.46157      -3.05705     -0.683282       1.07285       1.57541       1.67957       1.76086       1.71509       1.68244
  22   6 1781.5232    0.3557  0.3223  8.8203  0.0000  0.0176   0.0136   0.0373    0.0450   0.0000   440.9146      -3.19051       17.8861     -0.320467      -2.88411      -2.86548       1.06888       1.63533       1.63568       1.89481       1.61982       1.78557
  22   7 1945.0357    0.5117  0.5201  8.9620  0.0000  0.0191   0.0160   0.0524    0.0558   0.0000   437.9099      -3.06222       17.7467      -2.28061     0.0825239      -3.31801       1.37901       1.65119       1.85995       1.84040       1.90935       1.79015
  22   8 2104.7453    0.6664  0.7013  9.3029  0.0000  0.0242   0.0179   0.0564    0.0690   0.0000   440.1948     -0.633435       15.4076     -0.897667      -1.48422      -1.84686       1.66223       2.20160       2.43271       2.47730       2.43513       2.39545
  22   9 2259.9531    1.0289  0.7931  9.8039  0.0000  0.0249   0.0255   0.0579    0.0841   0.0000   439.1126       3.46664       15.2471      0.631696      0.828550       3.55654       1.80377       2.41771       2.62609       2.72643       2.78493       2.50185
  22  10 2410.7565    1.4112  0.9045 10.3876  0.0000  0.0261   0.0342   0.0652    0.1062   0.0000   437.2578      -4.03095       15.5366       2.94032      -1.93204      -2.05523       1.90022       2.57601       2.78682       2.94430       3.08714       2.96338
  22  11 2559.1401    1.8900  0.7980 11.1260  0.0000  0.0239   0.0468   0.0590    0.0813   0.0000   442.5982       1.25415       11.7039       2.52552      -2.96479      -1.11122       1.72073       2.29645       2.36658       2.41589       2.43864       2.32444
  22  12 2707.0151    2.4517  0.8902 11.2927  0.0000  0.0239   0.0595   0.0652    0.1139   0.0000   439.0021      -1.10916       18.3121     0.0900977      -3.50072      -4.50672       1.75586       2.04689       2.46905       2.63587       2.64231       2.45098
  22  13 2854.6960    3.1397  0.8555 11.9055 -0.0005  0.0246   0.0779   0.0624    0.1261   0.0000   438.8556      -4.59098       12.5098       1.19262     -0.719096       1.65942       1.83669       2.45725       2.73775       2.75176       2.67013       2.54917
  22  14 3001.3089    3.7339  0.9444 12.1891  0.0000  0.0256   0.0850   0.0656    0.1169   0.0000   439.6775      -2.59853       14.1075     -0.153006     -0.133844       5.83294       1.82496       2.23528       2.74432       2.59939       2.55376       2.48615
  22  15 3146.9397    3.9941  1.0401 12.1383  0.0000  0.0264   0.0869   0.0691    0.1184   0.0000   442.1642       5.09779       10.1571      -1.75023     -0.352045       1.86756       1.87603       2.36855       2.51485       2.66743       2.62960       2.53210
  22  16 3292.0710    3.4705  1.5731 11.8452  0.0000  0.0340   0.0642   0.0893    0.0988   0.0000   443.4511       2.00536       15.7168      -6.07497      -1.55417       2.97396       2.42092       3.08774       3.35740       3.63627       3.67237       3.40570
  22  17 3437.0484    2.9734  2.1625 11.5266 -0.0000  0.0416   0.0481   0.1075    0.0768   0.0000   441.6677       1.27301       15.4209      -3.76195      -4.41634      -1.72068       2.83512       3.86846       4.17689       4.34829       4.35832       4.12962
  22  18 3581.9268    2.3561  3.4975 11.0943  0.0000  0.0555   0.0328   0.1489    0.0631   0.0000   443.3814      -3.50032       2.27658      -10.3388       2.46836       5.04891       3.89279       4.96703       5.54585       5.78144       5.70570       5.44329
  22  19 3726.9258    1.9333  5.0154 10.5139  0.0000  0.0705   0.0238   0.1919    0.0625   0.0000   442.2929       6.65484       5.94002       13.1423      -1.35249      -6.09184       4.89819       6.59825       7.26095       7.43265       7.19965       6.97164
  22  20 3871.3430    1.6216  7.0903 10.1527  0.0000  0.0908   0.0184   0.2462    0.0544   0.0000   433.3026      -14.3665       5.23009       3.16524      -4.61801    -0.0267245       6.28446       8.29055       9.05311       9.55851       9.33618       8.85215
  22  21 4016.2279    1.3541  8.9463  9.9262  0.0016  0.1125   0.0156   0.3176    0.0498   0.0000   441.0832      -27.4469       24.5913      -1.70815       17.4894      -22.6677       7.71898       10.4324       11.1200       11.7178       11.2246       10.6900
  22  22 4160.9322    1.1424 10.9823  9.6939  0.0000  0.1360   0.0127   0.3852    0.0466   0.0000   431.6397      -20.5863       23.2880       15.1026      -15.8848      -17.0107       9.27280       12.3197       13.7114       14.3097       13.4627       12.9130
  22  25 4593.9346    0.6115 18.0569  9.3902  0.0026  0.3016   0.0077   0.7627    0.0319   0.0000   441.5887      -5.30302       14.4897       19.5342       19.2865      -31.4976       20.0273       27.0491       30.1812       31.0659       29.7149       28.1474
  23   5 1632.7932    0.2296  0.2396  8.6866  0.0000  0.0134   0.0111   0.0417    0.0362   0.0000   438.7842      -1.64264       23.1200    -0.0384779      -3.90336      -1.20152      0.861478       1.18353       1.24414       1.34006       1.22021       1.48377
  23   6 1804.2117    0.3608  0.3340  8.9151  0.0000  0.0164   0.0135   0.0378    0.0434   0.0000   439.6634      -3.69917       22.8996       5.59531      -6.44855      -1.64898       1.11994       1.40850       1.53427       1.88126       1.48841       1.57313
  23   7 1969.5874    0.5484  0.5192  9.0910  0.0013  0.0188   0.0166   0.0499    0.0569   0.0000   440.3796      -1.11345       16.5900       2.28094      -1.06497     -0.348300       1.22676       1.73037       1.71529       1.94979       1.96151       1.72114
  23   8 2131.0828    0.7812  0.7153  9.4598  0.0000  0.0239   0.0202   0.0547    0.0703   0.0000   439.0276      0.843364       18.5248       3.31056      -4.82362      -1.30177       1.47440       2.11413       2.13739       2.32142       2.15213       2.14614
  23   9 2287.4257    1.0602  0.8375  9.8312  0.0000  0.0241   0.0251   0.0606    0.0865   0.0000   438.9125      -1.90612       14.7085      -5.50750      -1.65013       6.21003       1.57015       2.13535       2.31666       2.43257       2.43819       2.28617
  23  10 2439.1509    1.5433  0.9402 10.3023  0.0000  0.0270   0.0344   0.0621    0.1127   0.0000   439.9481       2.62227       13.8442      -5.22210      -5.08678      0.648247       1.65552       2.35615       2.41897       2.78262       2.60985       2.43675
  23  11 2588.6089    1.9476  0.8494 11.0572  0.0000  0.0235   0.0457   0.0589    0.0824   0.0000   438.6868      -1.88520       19.8725      -3.66950       1.63891       2.16482       1.51954       2.09132       2.25792       2.28490       2.21500       2.18870
  23  12 2737.5148    2.5565  0.9645 11.3762  0.0000  0.0250   0.0568   0.0620    0.1048   0.0000   440.5622     -0.709046       13.3330       2.19635     -0.545038      -1.87584       1.73893       2.34841       2.53019       2.55842       2.69388       2.46250
  23  13 2885.9968    3.4092  0.7642 11.6768  0.0000  0.0221   0.0812   0.0503    0.1491   0.0000   438.6950       2.83211       14.3163      -3.72430       1.09393      -3.09276       1.52695       2.01806       2.20372       2.39457       2.31583       2.21823
  23  14 3033.3535    3.9586  0.8402 12.0711  0.0000  0.0250   0.0915   0.0531    0.1520   0.0000   441.0223      -5.54444       15.5320     -0.971431       1.13579      -2.68747       1.65032       2.34868       2.22455       2.58344       2.37043       2.38399
  23  15 3179.5720    3.7643  1.0746 12.3862 -0.0002  0.0276   0.0813   0.0693    0.1082   0.0000   438.4708      0.340344       8.60200       2.60684      -2.16145       2.44140       1.90181       2.46497       2.68426       2.84477       2.90165       2.55346
  23  16 3325.4275    3.3819  1.5179 12.2136  0.0000  0.0345   0.0642   0.0874    0.0785   0.0000   441.0870       2.90632       16.7326      -3.60131       4.11004      0.115096       2.17623       3.06492       3.08060       3.51316       3.20494       3.12564
  23  17 3471.1368    2.8002  2.3454 11.6655 -0.0000  0.0425   0.0428   0.1131    0.0609   0.0000   439.5891      -1.07639       11.3763      -4.14047       1.91447       1.61838       2.93318       3.70385       4.19166       4.43652       4.47824       4.22233
  23  18 3616.5695    2.2915  3.6837 11.0853  0.0006  0.0553   0.0299   0.1516    0.0547   0.0000   440.0788      -6.73598       9.19191       17.3586       8.02933      -1.31472       3.69968       4.86346       5.47430       5.61567       5.62407       5.34965
  23  19 3761.7424    1.9170  5.2389 10.4563  0.0000  0.0700   0.0227   0.1881    0.0624   0.0000   443.9887       4.46776       18.4465      -8.94500       17.1283      -2.67574       4.67570       6.18343       6.77558       7.15273       7.25260       6.69672
  23  20 3906.8911    1.5802  7.3314 10.0493  0.0000  0.0884   0.0171   0.2479    0.0557   0.0000   441.8397       6.57168       10.6347      -3.98540      -10.4825      -6.16334       5.88754       7.90534       8.68850       9.02848       8.72042       8.44613
  23  21 4052.1957    1.2896  9.7289  9.8994  0.0000  0.1195   0.0142   0.3296    0.0466   0.0000   430.2201      -27.4549       13.9767       22.9154      -4.06571      -1.10002       7.78497       10.3241       11.5762       11.7888       11.8413       11.1354
  24   4 1469.7874    0.1191  0.1287  8.6532  0.0000  0.0164   0.0090   0.0346    0.0302   0.0000   438.2244      0.422402       20.4533      0.654636      -1.16805      0.698793       1.07736       1.38518       1.35542       1.37947       1.67051       1.54823
  24   5 1653.6912    0.2483  0.2902  8.6892  0.0000  0.0173   0.0103   0.0377    0.0376   0.0000   438.4078      -1.62481       19.5092     -0.268708      -3.22875      0.743330       1.13438       1.49549       1.76831       1.70741       1.87514       1.71651
  24   6 1826.2584    0.3883  0.5221  8.7286  0.0000  0.0205   0.0120   0.0491    0.0517   0.0000   441.3448      -2.48342       18.9331       1.50185      -3.92968      -1.11641       1.28154       1.73296       1.88611       1.82511       1.85287       1.82560
  24   7 1993.5360    0.5525  0.7008  8.9596  0.0000  0.0243   0.0148   0.0554    0.0683   0.0000   440.9898     -0.432584       18.4405      -1.41449      -2.01047     0.0135258       1.44204       1.93163       1.98686       2.22334       2.44661       2.18130
  24   8 2156.7576    0.7971  0.7524  9.4632  0.0001  0.0234   0.0199   0.0552    0.0737   0.0000   435.9974      -3.03737       18.3771     -0.472759      -3.05953       2.05776       1.43535       1.87241       1.97214       2.22834       2.13930       1.97988
  24   9 2314.2945    1.1551  0.8756 10.0167  0.0000  0.0247   0.0265   0.0597    0.0830   0.0000   441.3632      -1.67534       12.2142       3.85826      -1.07034     -0.528346       1.51207       2.10130       2.15339       2.27379       2.29620       2.10312
  24  10 2466.9926    1.6049  1.1104 10.2579  0.0000  0.0272   0.0342   0.0723    0.1392   0.0000   438.4435       1.05789       13.5311      -3.17033      0.857216       3.62310       1.79222       2.43901       2.57283       2.67285       2.60597       2.53026
  24  11 2617.6442    2.1546  0.9582 11.1408  0.0000  0.0242   0.0483   0.0650    0.1072   0.0000   439.7586       1.79759       14.8712       1.52065      -4.27320      0.886326       1.69394       2.29655       2.39557       2.73333       2.80432       2.63558
  24  12 2767.6141    2.6562  0.9107 11.5174  0.0002  0.0235   0.0587   0.0610    0.0979   0.0000   437.8069      0.595802       13.5063      -1.77317      -3.45562      -3.97536       1.52024       2.01509       2.14851       2.15437       2.30996       2.15254
  24  13 2916.8730    3.6116  0.7851 11.6947  0.0000  0.0209   0.0833   0.0505    0.1348   0.0000   439.2770      -1.43020       11.2539      -2.66754       1.40698       1.19846       1.34430       1.76329       1.91510       1.96174       1.98848       1.86806
  24  14 3064.9296    3.7402  1.0351 12.0639  0.0000  0.0275   0.0830   0.0662    0.1602   0.0000   435.6617      -5.61107       15.4604       6.44195      0.556408      0.855847       1.60797       2.31240       2.34213       2.53593       2.61660       2.42584
  24  15 3211.8932    3.8032  1.1916 12.3466  0.0000  0.0287   0.0801   0.0763    0.1314   0.0000   438.3393     0.0604014       16.9927      -1.65621      -1.70848      0.740255       1.85753       2.47239       2.74409       2.87126       2.75530       2.74262
  24  16 3358.3858    3.1637  1.6508 11.9584  0.0000  0.0351   0.0574   0.0903    0.0853   0.0000   434.3601      -1.48443       10.2201      -1.67422      -2.21792       4.43866       2.24086       2.89958       3.42795       3.24140       3.32264       3.30124
  24  17 3504.6885    2.5512  2.7631 11.4847  0.0000  0.0471   0.0371   0.1231    0.0581   0.0000   439.2930      -7.64635       17.5171       1.28594       4.32614      -7.24240       3.11336       4.12610       4.60337       4.60318       4.82796       4.52714
  24  18 3650.7469    2.1597  4.0633 10.8292  0.0000  0.0587   0.0265   0.1529    0.0555   0.0000   443.6800     -0.749618       16.6355      -1.86899      -3.64118      -11.2881       3.66290       4.95706       5.43965       5.63275       5.60140       5.50844
  24  19 3796.6318    1.8024  5.9713 10.3412  0.0000  0.0743   0.0203   0.2024    0.0568   0.0000   430.4426       5.50826       9.19073       12.8750     -0.922417      -1.02405       4.83167       6.28561       6.93518       7.38741       7.26422       6.92377
  24  20 3942.2852    1.4866  8.2842  9.9786  0.0000  0.0970   0.0158   0.2699    0.0522   0.0000   433.3032       10.8317       18.3696       6.69379       1.66324       9.19693       6.12943       8.05112       8.81193       9.48817       9.20225       9.05891
  24  21 4088.0723    1.2044  9.9554  9.8882  0.0000  0.1206   0.0135   0.3431    0.0448   0.0000   434.0234       5.37211       21.4144       10.9119       10.4254       21.7267       7.71498       9.93882       11.2978       11.6967       11.5031       11.0398
  24  22 4233.6618    0.9808 11.8658  9.7081 -0.0034  0.1548   0.0113   0.4310    0.0427   0.0000   439.5307       12.2321       19.4852      -38.0582      -9.60723       13.3152       9.49518       13.1051       14.2585       15.1972       14.8888       14.2270
  25   4 1489.4402    0.1432  0.1386  8.6562  0.0000  0.0146   0.0090   0.0272    0.0307   0.0000   440.0651     -0.233242       20.7448       2.57924      -2.41081      -1.38626      0.969660       1.29233       1.44630       1.37794       1.39029       1.33878
  25   5 1674.0628    0.2499  0.2632  8.7447  0.0000  0.0170   0.0104   0.0308    0.0370   0.0000   439.2280      -1.50852       23.9006      0.219925      -3.66802      -2.18336       1.15919       1.35195       1.63233       1.47734       1.64770       1.48693
  25   6 1847.8647    0.4360  0.4758  8.8523  0.0000  0.0176   0.0133   0.0452    0.0511   0.0000   439.8130     -0.995697       18.9372     -0.316276      -3.87198     -0.246432       1.11836       1.40782       1.54482       1.62376       1.59787       1.56429
  25   7 2016.8970    0.6361  0.6221  9.0394  0.0000  0.0204   0.0168   0.0500    0.0694   0.0000   440.5821     0.0250883       18.9162      -1.49617     -0.261492      0.948123       1.33396       1.81103       1.86675       1.99500       2.01782       1.82464
  25   8 2181.7221    0.8867  0.7845  9.4052  0.0000  0.0224   0.0207   0.0543    0.0795   0.0000   441.2588      -3.17692       20.4485      0.699328      -2.49129       2.11050       1.31507       1.81694       1.88465       2.05647       1.90189       2.05584
  25   9 2340.4918    1.2529  0.9786  9.9293  0.0000  0.0257   0.0266   0.0628    0.0973   0.0000   437.2606      -1.15741       14.5470     -0.971313      -4.12135     -0.307932       1.48229       2.13294       2.09596       2.35772       2.34569       2.26392
  25  10 2494.3053    1.7230  0.9282 10.4159  0.0000  0.0242   0.0366   0.0564    0.1114   0.0000   438.1675      -3.71404       17.5920      -1.46185      0.361802      -2.01990       1.39397       2.02319       2.00412       2.31901       2.09044       2.08354
  25  11 2646.1587    2.1508  0.9250 11.3225  0.0000  0.0249   0.0488   0.0638    0.0976   0.0000   438.9376      0.352980       12.9880       1.04601      -3.94347      -3.52741       1.55363       2.16045       2.14662       2.29335       2.41153       2.28958
  25  12 2797.2741    2.8630  0.8785 11.7286  0.0000  0.0225   0.0641   0.0586    0.0952   0.0000   437.5912      -1.49314       14.8599       4.43788      -4.38093     -0.313582       1.36046       1.83818       1.94120       2.01662       2.00068       1.97049
  25  13 2947.3352    3.5985  0.8724 11.9842  0.0000  0.0222   0.0784   0.0555    0.1010   0.0000   437.6162       1.70043       12.3248      0.627922      -3.08525      0.299130       1.35813       1.77594       1.84578       1.92300       2.05534       1.89771
  25  14 3096.0429    3.9231  0.9877 12.2391  0.0000  0.0247   0.0862   0.0629    0.1448   0.0000   437.9692       3.54185       8.33890      -2.54094     -0.237465       2.28068       1.65688       2.20021       2.35794       2.60228       2.64217       2.28665
  25  15 3243.7404    3.6968  1.3490 12.1176  0.0008  0.0306   0.0722   0.0767    0.1405   0.0000   441.8158      0.140720       16.1473       3.81209      -3.83399      -2.35332       1.89190       2.65193       2.86043       2.98674       3.03176       2.79418
  25  16 3390.8630    3.2030  1.7600 12.0064  0.0000  0.0350   0.0547   0.0890    0.0788   0.0000   439.4788      -1.89058       11.2432       1.39348      -5.52704      -5.61219       2.15778       2.84416       3.10381       3.26539       3.21625       3.16077
  25  17 3537.8825    2.4597  2.9409 11.5126  0.0000  0.0507   0.0341   0.1250    0.0529   0.0000   443.1478       8.61172      0.721725      0.657873       1.12942       3.91632       2.87996       4.07935       4.22800       4.57983       4.35851       4.30251
  25  18 3684.5731    2.0114  4.6227 10.8500  0.0000  0.0627   0.0235   0.1717    0.0482   0.0000   436.9816       3.27814       15.6322      -8.36872      -4.33298       10.0341       3.79593       5.18355       5.65562       5.99304       5.88033       5.58227
  25  19 3830.9740    1.6916  6.6771 10.3064  0.0000  0.0800   0.0183   0.2207    0.0530   0.0000   435.3051      -9.71761       9.63105      0.268713      -16.5704     -0.350930       4.90370       6.54675       7.13973       7.43825       7.39281       7.05835
  25  20 3977.3173    1.3742  8.5114 10.0724  0.0000  0.1005   0.0152   0.2855    0.0483   0.0000   428.7335      -6.22425       7.92209       28.0265      -3.27171      -3.99084       6.20580       8.10042       9.05154       9.58467       9.67169       9.23093
  25  21 4123.6399    1.2009 11.1370  9.8838  0.0000  0.1290   0.0128   0.3657    0.0436   0.0000   432.7836      -10.6800       18.7450       1.12979       5.47418       5.98384       7.81755       10.2317       11.5832       11.7924       12.0068       11.1341
  25  22 4269.3995    1.0060 13.7696  9.7222  0.0063  0.1630   0.0097   0.4617    0.0366   0.0000   426.7531      -15.1920       36.8029       18.5770      -11.8339      0.189757       9.85730       13.0647       14.8468       14.7855       15.0854       14.5139
  25  23 4415.6570    0.7777 15.2518  9.6514  0.0010  0.2091   0.0084   0.5666    0.0329   0.0000   441.4570      -15.9110       10.5293      -4.27929      -12.8106       17.2458       12.5372       16.9464       18.3519       19.5210       18.9634       18.4745
  26   4 1508.6783    0.1509  0.2455  8.6470  0.0000  0.0218   0.0082   0.0417    0.0319   0.0000   440.3738       1.39236       18.0335     -0.184941     -0.513265       3.02546       1.13231       1.76199       1.61987       1.77839       1.85283       2.00139
  26   5 1694.0383    0.2720  0.2899  8.7734  0.0000  0.0156   0.0107   0.0348    0.0375   0.0000   441.0399      0.599337       20.4828      -1.54638      -1.92800       2.11987       1.05111       1.64406       1.57599       1.94130       1.82728       1.85761
  26   6 1869.0223    0.4306  0.4464  8.8815  0.0000  0.0183   0.0135   0.0408    0.0492   0.0000   439.7414      -4.08024       16.9561    0.00336184      -2.72862       1.31965       1.12352       1.50447       1.68406       1.86100       1.94555       1.81670
  26   7 2039.7012    0.6312  0.6288  9.2130  0.0000  0.0208   0.0165   0.0491    0.0613   0.0000   442.1259     -0.637277       21.6356      -1.92171      -4.45305      -3.03750       1.16628       1.69681       1.71233       1.90185       1.86631       1.91011
  26   8 2206.0644    0.9387  0.7272  9.7059  0.0000  0.0216   0.0226   0.0527    0.0709   0.0000   439.7115      -1.03446       17.3405     0.0366342      -4.28168       1.12755       1.44919       1.97447       2.14934       2.18263       2.10833       1.95226
  26   9 2366.0137    1.3094  0.9361 10.0261 -0.0009  0.0249   0.0283   0.0620    0.0955   0.0000   440.7212      0.843250       15.3848      0.868777     -0.920084       2.48643       1.36658       1.88342       2.10530       2.12380       2.23127       2.06135
  26  10 2521.1477    1.7707  1.0839 10.7301  0.0000  0.0256   0.0366   0.0672    0.0940   0.0000   439.5091       1.17854       12.5119      -2.96554      -2.21056      -1.03322       1.62530       2.10126       2.27246       2.47207       2.41487       2.37865
  26  11 2674.3156    2.2823  0.9571 11.1652  0.0002  0.0243   0.0482   0.0595    0.1124   0.0000   437.2610     -0.390759       10.4898       2.63773      -2.76271   -0.00224079       1.49177       1.97538       2.09776       2.40315       2.48883       2.26487
  26  12 2826.5532    2.9822  0.8837 11.5786  0.0000  0.0229   0.0635   0.0559    0.1054   0.0000   440.9086      -2.18736       15.9910       2.08616      0.294685      -3.10836       1.29149       1.83391       1.82114       2.06230       2.01885       1.87498
  26  13 2977.3280    3.8026  0.9257 11.9046  0.0000  0.0221   0.0786   0.0562    0.1130   0.0000   439.4231       4.26315       13.2775      -1.51772      -3.89654      -1.66442       1.35249       1.85302       1.95633       2.10609       2.19035       2.14973
  26  14 3126.8007    3.9592  0.9399 12.3444 -0.0003  0.0231   0.0839   0.0591    0.1047   0.0000   439.3686      -1.56184       16.1594      0.929610      -3.46225       2.49851       1.47122       1.97475       2.01253       2.15794       2.10027       2.21162
  26  15 3275.2719    3.6588  1.3275 12.2088  0.0000  0.0319   0.0736   0.0755    0.1288   0.0000   437.7110      -1.38576       14.0947       4.42674     -0.695481       1.18557       1.76704       2.49960       2.53880       2.82514       2.84081       2.78668
  26  16 3423.1115    3.0789  1.9722 11.7343  0.0000  0.0384   0.0490   0.0917    0.0870   0.0000   440.2736      -1.13416       17.6162       3.74779      -4.70274      -1.15061       2.20557       3.04175       3.34142       3.47126       3.37430       3.28732
  26  17 3570.7846    2.4284  3.2915 11.1847  0.0000  0.0489   0.0306   0.1288    0.0553   0.0000   443.2280     -0.194975       5.56650       1.47996       1.82928      -1.51490       2.87294       3.86413       4.25751       4.34622       4.33041       4.33787
  26  18 3718.3014    1.9531  5.0705 10.6886  0.0000  0.0658   0.0216   0.1729    0.0469   0.0000   444.1539      -4.07537       14.3473      -8.16701      -1.49522       6.99863       3.89129       5.10839       5.66379       5.94806       5.80984       5.62062
  26  19 3865.0906    1.6282  7.1908 10.1987  0.0000  0.0808   0.0168   0.2341    0.0490   0.0000   437.6190       3.97826       26.7645       7.56062      -10.1608      -12.5669       4.74908       6.25356       6.88390       7.12116       7.39458       7.27523
  26  20 4011.9062    1.3288  9.4175 10.0326  0.0000  0.1064   0.0145   0.3142    0.0445   0.0000   446.1618       5.28462       15.8485       2.22200       6.91590       6.17215       6.31165       8.41175       9.31931       9.78464       9.79559       9.40644
  26  21 4158.6934    1.1068 10.7619  9.8535  0.0000  0.1285   0.0124   0.3634    0.0418   0.0000   439.4552       2.96657       22.4315      -11.8225       5.68269       18.9041       7.59178       10.0480       11.3115       11.7581       11.5904       11.4021
  26  22 4304.8675    0.8929 13.1146  9.7111  0.0002  0.1708   0.0096   0.4759    0.0355   0.0000   452.4679      -13.4622       9.42642       1.85481       4.45064       3.37712       9.62547       13.1043       14.4701       15.3336       15.1281       14.7358
  26  23 4450.9219    0.7169 15.4753  9.6284 -0.0020  0.2261   0.0081   0.5948    0.0307   0.0000   426.9487      -18.3817      -14.8446      -30.8544       3.42916       16.6887       13.3033       17.5613       19.7015       20.5040       20.5778       19.8029
  27   4 1527.5400    0.1648  0.1610  8.6699  0.0000  0.0144   0.0091   0.0298    0.0306   0.0000   438.7364     -0.706868       19.4850     0.0195600      -1.52599    -0.0669365      0.890288       1.17977       1.41025       1.37707       1.43995       1.47978
  27   5 1713.5758    0.2923  0.3212  8.7209  0.0000  0.0176   0.0106   0.0339    0.0392   0.0000   438.6089      -2.22471       19.5053      -1.99511      -2.21535      0.304411       1.02466       1.48607       1.61591       1.60314       1.64580       1.61873
  27   6 1889.7287    0.4650  0.5026  8.9602  0.0000  0.0185   0.0133   0.0433    0.0496   0.0000   441.1794      -1.72997       18.7252     -0.730642       1.29907     -0.735364       1.14849       1.62515       1.81389       2.05572       2.16226       1.75207
  27   7 2062.0563    0.6895  0.6821  9.1201  0.0000  0.0206   0.0167   0.0487    0.0696   0.0000   440.6242      -3.61105       20.2733     0.0117044      -4.68313      0.248959       1.20634       1.58046       1.81585       1.86281       1.85893       1.90287
  27   8 2229.6647    0.9676  0.8851  9.7726  0.0000  0.0234   0.0213   0.0594    0.0758   0.0000   438.6592      -2.21071       16.0448      -5.11390      -1.69675       3.06787       1.34015       1.81578       1.89123       2.13629       2.12931       1.96610
  27   9 2390.9641    1.4174  1.0116 10.1210 -0.0003  0.0247   0.0289   0.0613    0.0953   0.0000   440.1277      -1.88875       16.0431       2.87703       1.14043      -2.13174       1.43771       1.84503       1.92131       2.26963       2.21369       2.06518
  27  10 2547.4443    1.8898  1.0829 10.7488 -0.0001  0.0252   0.0371   0.0642    0.0985   0.0000   443.8723     -0.359307       12.7091       2.53568      -3.40219       2.81153       1.49160       2.02304       2.15059       2.32791       2.25654       2.25655
  27  11 2701.9955    2.4689  0.9983 11.3686  0.0000  0.0242   0.0505   0.0616    0.1029   0.0000   440.1209      0.826448       16.0384       2.65350       2.91102      0.897793       1.40943       1.81606       2.09881       2.09304       2.19885       2.09908
  27  12 2855.2458    3.1277  0.9365 11.6558  0.0000  0.0230   0.0647   0.0570    0.1244   0.0000   438.9857      -1.01886       11.1187      -3.06841      -4.66076     -0.963198       1.30771       1.74214       1.86067       2.20699       2.20217       2.07523
  27  13 3006.9445    3.7245  0.9396 12.1828  0.0000  0.0221   0.0773   0.0578    0.0983   0.0000   441.4340      -1.01139       14.0744     -0.974736      -3.28418       1.15420       1.32852       1.75830       2.02932       2.18334       2.16321       2.04452
  27  14 3157.1404    3.8767  1.0819 12.3536  0.0000  0.0258   0.0766   0.0637    0.1042   0.0000   440.5749       2.81842       15.6643     -0.803641    -0.0919209       3.11217       1.42359       1.89335       2.03486       2.24913       2.13319       2.12468
  27  15 3306.4540    3.4512  1.5306 12.0977  0.0000  0.0330   0.0614   0.0804    0.1030   0.0000   442.2504      -8.15585       9.26566      -3.15955       3.01131      -2.93629       1.81690       2.50839       2.60635       2.85721       2.80811       2.80449
  27  16 3455.0704    2.8263  2.2859 11.7299  0.0000  0.0435   0.0450   0.1091    0.0820   0.0000   439.0821      0.983589       10.5111       6.20552      -1.44622      -6.00997       2.33028       3.41693       3.57264       3.85946       3.87307       3.56214
  27  17 3603.3534    2.2941  3.6291 11.1967  0.0000  0.0540   0.0292   0.1425    0.0555   0.0000   436.5086     -0.310732       15.1434      -1.21914      -5.81475      -1.67512       2.94749       4.06673       4.50920       4.62694       4.65343       4.64997
  27  18 3751.3532    1.8676  5.7003 10.5344  0.0000  0.0687   0.0196   0.1910    0.0480   0.0000   443.2076      -5.29186       3.17508      0.956578      -13.5285       2.49302       3.85065       5.13528       5.77752       6.04901       6.06646       5.94664
  27  19 3898.9472    1.5603  7.3305 10.2552  0.0000  0.0829   0.0161   0.2387    0.0464   0.0000   441.5168      -5.59014       12.3537      0.235098      -5.84522       6.70265       4.73119       6.22370       6.84728       7.33922       7.33240       7.20591
  27  20 4046.4016    1.2503  9.8657 10.0614  0.0000  0.1148   0.0137   0.3252    0.0426   0.0000   437.2989      -15.1755       16.1663      -2.98094      -11.9970       6.30080       6.33983       8.50741       9.44366       9.84613       9.95097       9.45614
  27  21 4193.6223    1.0081 11.4382  9.9049 -0.0011  0.1439   0.0115   0.4073    0.0392   0.0000   442.3887      -2.84866       54.2590      -23.0077      -17.0560      -4.93778       7.97447       10.4563       11.9623       12.2921       12.3922       11.9513
  27  22 4340.4737    0.8650 14.0124  9.7647 -0.0007  0.1836   0.0091   0.4888    0.0328   0.0000   429.6771      -1.40854       26.7848       23.9342      -19.6078      -30.0149       10.2161       13.5231       15.3402       15.8211       15.7847       15.0989
  28   3 1342.6504    0.1064  0.0932  8.6051  0.0000  0.0150   0.0087   0.0260    0.0270   0.0000   438.9200       1.05523       19.4659     -0.679199      -3.63439      -1.41570      0.934861       1.45810       1.40498       1.64741       1.60472       1.54339
  28   4 1546.0411    0.2107  0.1829  8.6678  0.0000  0.0113   0.0104   0.0308    0.0315   0.0000   440.7076     -0.703817       20.5074      0.854899      -2.59043      0.873621      0.684657      0.879052      0.951038       1.07419       1.17523       1.27352
  28   5 1732.7220    0.3050  0.3584  8.7665  0.0000  0.0172   0.0104   0.0358    0.0395   0.0000   439.8190      -1.57482       19.9828      0.689454      -4.83448      0.299968       1.02216       1.27560       1.46639       1.60730       1.54183       1.43634
  28   6 1910.1155    0.5120  0.5018  8.9127  0.0000  0.0182   0.0140   0.0412    0.0551   0.0000   438.4721      -1.10613       19.7290     -0.567582      -1.05169     -0.554109      0.946875       1.24750       1.42475       1.57314       1.44344       1.55856
  28   7 2083.9094    0.7447  0.6801  9.1980  0.0000  0.0203   0.0174   0.0463    0.0679   0.0000   441.4043      -1.60973       19.4583       1.44438      -1.28707       1.55755       1.08269       1.55277       1.63040       1.79657       1.76606       1.66710
  28   8 2252.7551    1.0388  0.9523  9.6953 -0.0005  0.0232   0.0214   0.0593    0.0826   0.0000   439.3162      -1.05148       16.7077       5.58116      -2.51587      -1.71896       1.31779       1.75173       1.86886       1.95830       2.06273       2.02262
  28   9 2415.2309    1.5141  1.0653 10.1725  0.0006  0.0239   0.0293   0.0649    0.1023   0.0000   439.4706       1.02556       20.1762      0.246950      0.681027      -7.25033       1.34050       1.76923       1.99741       2.02503       2.02302       1.98585
  28  10 2573.3370    1.9802  0.9635 11.0048  0.0000  0.0255   0.0404   0.0575    0.0877   0.0000   438.1905      -1.76897       12.3275       2.75548      0.355227      -3.69882       1.48705       2.14180       2.20544       2.45331       2.34498       2.24191
  28  11 2729.2400    2.6209  1.0135 11.2131  0.0000  0.0236   0.0504   0.0569    0.1022   0.0000   439.1238     0.0791554       13.4851      -2.90937      -5.88222       3.12381       1.28676       1.76509       1.93426       2.14895       2.04881       2.05441
  28  12 2883.6275    3.3135  0.9367 11.6833  0.0000  0.0220   0.0664   0.0567    0.1203   0.0000   438.9057      -3.12796       9.65305      -2.73971      -1.07990       2.19834       1.24190       1.68652       1.78855       2.04724       1.99143       1.92956
  28  13 3036.1681    3.7171  0.8627 12.4918  0.0000  0.0219   0.0788   0.0536    0.0834   0.0000   438.1919      -1.46873       17.0577       2.40108     0.0811812       1.92587       1.22965       1.63393       1.85450       1.86419       2.01568       1.87811
  28  14 3187.0568    3.8486  1.0857 12.4168  0.0000  0.0261   0.0745   0.0614    0.0970   0.0000   436.7298      0.381448       13.7089      -4.24604      -3.45915      -2.33147       1.38518       1.89684       2.01526       2.30344       2.22355       2.16847
  28  15 3337.1462    3.3611  1.7512 12.0559  0.0000  0.0327   0.0546   0.0866    0.0813   0.0000   437.6768       4.14883       16.0808       3.60873      -2.15503      -1.41033       1.87386       2.29797       2.62890       2.83573       2.71761       2.72789
  28  16 3486.5935    2.7700  2.6082 11.4220  0.0000  0.0424   0.0396   0.1102    0.0850   0.0000   438.5730      0.411710       4.28970       2.85574      -2.55537       3.61316       2.33982       3.07589       3.55512       3.50933       3.79319       3.64134
  28  17 3635.4490    2.2576  4.0675 10.8839 -0.0001  0.0550   0.0259   0.1460    0.0580   0.0000   438.3581      0.910638       18.8646       1.28904     -0.151152      -1.31547       2.89940       4.02505       4.31305       4.71668       4.66481       4.57852
  28  18 3784.1005    1.7913  5.9779 10.4680  0.0000  0.0707   0.0185   0.1946    0.0468   0.0000   433.5724      -3.70481       10.4366     -0.463501       2.09140      -10.0019       3.92460       5.30720       5.89679       6.11475       6.32423       6.10499
  28  20 4080.2820    1.1984  9.9873 10.1303  0.0000  0.1170   0.0134   0.3386    0.0387   0.0000   440.9182      -12.3437       1.96946       26.7820       4.10881       12.2169       6.41402       8.34802       9.83351       9.88748       10.2274       10.0983
  28  21 4228.0245    1.0339 13.1801  9.8560  0.0016  0.1572   0.0103   0.4237    0.0361   0.0000   438.5832      -11.3813       5.00764      -4.89923       9.69523       4.18324       8.37315       11.2177       12.5587       13.2190       13.0533       12.7320
  29   4 1564.1241    0.2163  0.2498  8.5924  0.0000  0.0137   0.0089   0.0323    0.0328   0.0000   440.3079      -2.74863       20.8281     -0.422165      -1.79629     -0.314171      0.869094       1.18974       1.29143       1.35917       1.42324       1.30771
  29   5 1751.5441    0.3365  0.3642  8.6822  0.0000  0.0159   0.0108   0.0342    0.0412   0.0000   439.5317    -0.0261069       21.8202      0.783305      -4.83744      -1.04804      0.918918       1.18461       1.35012       1.31280       1.43144       1.37055
  29   6 1930.1970    0.5217  0.5314  9.1097  0.0000  0.0195   0.0142   0.0429    0.0519   0.0000   441.1481     -0.859658       20.3884    -0.0370530      -5.59898      0.940026       1.01630       1.42323       1.48577       1.62630       1.67356       1.50805
  29   7 2105.2867    0.7306  0.7899  9.3616  0.0000  0.0215   0.0164   0.0531    0.0667   0.0000   440.9986       2.17809       15.8062     -0.134172      -2.68984      -3.47766       1.18312       1.55641       1.81869       1.75091       1.87502       1.84081
  29   8 2275.3048    1.0913  0.8447 10.0709  0.0000  0.0220   0.0238   0.0568    0.0706   0.0000   438.9424      0.593740       19.3609      0.750107      -3.66239      0.355829       1.10079       1.56076       1.65238       1.84807       1.72584       1.71831
  29   9 2439.0373    1.5409  1.0484 10.6354  0.0000  0.0264   0.0304   0.0640    0.0819   0.0000   439.9743      -3.47751       16.0058       2.23965      -1.60254      0.660491       1.26035       1.82898       1.90442       2.09214       2.02227       1.96424
  29  10 2598.5895    2.0599  1.0477 11.0615  0.0000  0.0235   0.0399   0.0654    0.0893   0.0000   439.1667     -0.221362       11.7067       1.53117       3.42933      -5.73360       1.21246       1.67291       1.76817       1.91707       1.90734       1.85289
  29  11 2756.0689    2.7139  1.0174 11.4287  0.0000  0.0234   0.0524   0.0572    0.1004   0.0000   438.4110      -1.17485       12.8927     0.0223964      -3.94891       1.00829       1.26321       1.71037       1.83473       2.09433       2.15007       1.94595
  29  12 2911.5568    3.4892  1.0904 11.6063  0.0000  0.0229   0.0648   0.0600    0.1473   0.0000   440.3141      -1.44012       14.2087       3.81468     -0.753522       1.52665       1.21009       1.61701       1.77133       1.88663       1.89156       1.84828
  29  13 3064.9133    3.9481  1.0800 11.8539  0.0000  0.0246   0.0722   0.0612    0.1501   0.0000   439.7482      0.543424       15.2179       4.04345      -2.30087      0.151527       1.42636       2.01412       2.15243       2.33129       2.38445       2.19827
  29  14 3216.6624    3.7405  1.2375 12.3654 -0.0010  0.0270   0.0688   0.0682    0.0969   0.0000   438.4329       1.99184       15.5565      -1.73264      -1.50723      0.166269       1.41746       1.92413       2.08738       2.23471       2.36175       2.16716
  29  15 3367.4585    3.2610  1.9789 11.8380 -0.0000  0.0346   0.0487   0.0901    0.0728   0.0000   439.0112      -1.14025       14.8501       4.04913     -0.426128      -4.19047       1.83855       2.50009       2.75432       2.88735       2.81539       2.89833
  29  16 3517.7553    2.6488  2.9799 11.4401  0.0000  0.0448   0.0342   0.1180    0.0632   0.0000   443.4663      -4.59569       5.22459      -1.43357       4.54862       1.13784       2.36234       3.15124       3.60674       3.76323       3.82056       3.80508
  29  17 3667.4158    2.1406  4.1509 10.9523  0.0000  0.0551   0.0248   0.1497    0.0527   0.0000   437.7497      -4.98481       17.0820       3.49117       4.15372       11.6202       2.89660       3.91117       4.24763       4.64234       4.68955       4.54118
  29  18 3816.6900    1.7574  6.1534 10.4040  0.0000  0.0709   0.0176   0.1917    0.0462   0.0000   452.6786       8.43452       23.5831      -5.94962       3.46335       5.86405       3.79039       5.08192       5.60051       5.89810       6.03289       6.02333
  29  19 3965.3948    1.4066  8.7331 10.1388  0.0000  0.0969   0.0139   0.2684    0.0421   0.0000   435.0278      -6.10466       17.2853       2.50638       2.19081      -10.9766       5.07333       6.62175       7.77999       7.83561       8.12637       7.79293
  29  20 4114.0513    1.1449 10.4855 10.0486  0.0000  0.1216   0.0124   0.3404    0.0393   0.0000   437.9764      -1.09271       15.1733      -21.8309       1.99706       10.4649       6.39588       8.52586       9.59827       10.2632       10.2790       10.1092
  29  21 4262.1093    0.8909 12.3054  9.9233 -0.0029  0.1622   0.0101   0.4355    0.0351   0.0000   434.8346       11.2007       46.1451       3.28054      -40.7177      -5.13783       8.36883       11.1531       12.6070       13.2969       13.3130       13.0422
  29  22 4409.4424    0.7349 14.6993  9.7752 -0.0044  0.2049   0.0079   0.5549    0.0296   0.0000   411.3536       11.4938       44.0514      -12.9601       16.6735       16.4382       10.5870       13.9931       15.6688       16.5998       16.7411       16.2794
  30   3 1376.5998    0.1135  0.1317  8.6338  0.0000  0.0208   0.0080   0.0336    0.0270   0.0000   440.8134      -1.19079       22.1420       1.17209      -3.15733    -0.0306121       1.07979       1.41274       1.24112       1.37910       1.33280       1.48625
  30   4 1581.9062    0.2187  0.2571  8.6521  0.0000  0.0158   0.0087   0.0309    0.0321   0.0000   440.7585     -0.556561       20.1300       2.00952      -3.13617     -0.729879      0.742051       1.10916       1.10182       1.17145       1.37845       1.21071
  30   5 1770.0554    0.3441  0.3373  8.8234  0.0000  0.0146   0.0113   0.0324    0.0386   0.0000   439.7514      -1.79356       21.4519      0.273607      -3.95616      -1.05260      0.740355       1.00409       1.09300       1.20800       1.25176       1.31085
  30   6 1949.9485    0.5158  0.5749  9.0398  0.0000  0.0194   0.0132   0.0442    0.0534   0.0000   440.3053      -1.37432       20.2616      0.222633      -1.09704     -0.700903      0.996474       1.45505       1.58212       1.73375       1.73219       1.69967
  30   7 2126.3087    0.8012  0.8099  9.2098  0.0000  0.0210   0.0172   0.0510    0.0759   0.0000   439.7791      -2.76681       22.1888     -0.423866      -3.17097     -0.971065       1.10167       1.45572       1.63016       1.73300       1.82276       1.83634
  30   8 2297.2980    1.1483  0.9917  9.9128  0.0000  0.0237   0.0229   0.0586    0.0833   0.0000   439.5692      -4.60894       16.0729       3.09504      -3.71141      -3.56491       1.21431       1.68699       1.77572       2.01026       2.01736       1.92430
  30   9 2462.2004    1.6799  1.0689 10.5514  0.0001  0.0247   0.0320   0.0584    0.0938   0.0000   439.8458    -0.0769155       16.7088       1.81430      -2.65624      -1.92978       1.32616       1.73864       1.94829       2.06316       2.08287       1.99625
  30  10 2623.4145    2.2330  0.9304 11.1577  0.0000  0.0226   0.0442   0.0532    0.0904   0.0000   438.6339     -0.297700       18.7924     -0.154184      -3.23818     -0.682032       1.15045       1.54216       1.62550       1.84897       1.79372       1.79256
  30  11 2782.4072    2.8575  0.8857 11.8028  0.0000  0.0219   0.0576   0.0532    0.0813   0.0000   440.4887      0.218850       13.8708       3.87968      -2.94116       2.96485       1.05862       1.51000       1.55866       1.72995       1.70491       1.71028
  30  12 2938.9883    3.5423  0.8325 12.2939  0.0000  0.0202   0.0734   0.0508    0.0808   0.0000   438.0470      0.156622       17.2382     -0.327723      -1.43145      -2.65509       1.06928       1.39062       1.42158       1.62651       1.67908       1.61980
  30  13 3093.2624    3.9545  1.0049 12.2478  0.0000  0.0219   0.0755   0.0594    0.1100   0.0000   439.6017      -3.48123       13.1516     -0.592215       2.53489      -3.93925       1.12902       1.52326       1.59969       1.70416       1.78270       1.68008
  30  14 3245.8156    3.7251  1.3124 12.3189  0.0000  0.0272   0.0647   0.0714    0.0876   0.0000   440.6212       1.28556       13.0722      0.328892       4.13904       3.98749       1.35443       1.86072       2.02057       2.22461       2.20830       2.19033
  30  15 3397.6084    3.1924  1.9685 11.6159  0.0000  0.0332   0.0454   0.0840    0.0760   0.0000   439.2138      -1.69512       12.6531       8.79765     -0.743202      -3.01579       1.76121       2.40510       2.67414       2.86466       2.93285       2.81022
  30  16 3548.5730    2.4941  3.2119 11.3288  0.0000  0.0451   0.0301   0.1224    0.0547   0.0000   442.0907      -8.03076       7.91915       1.56246       4.56676     -0.648263       2.36281       3.05892       3.49184       3.68335       3.76859       3.72314
  30  17 3699.0005    2.0090  4.9883 10.6354  0.0000  0.0614   0.0212   0.1646    0.0518   0.0000   435.9236      -5.46313       19.4070       11.5741       3.11055      -5.21743       3.04613       4.15952       4.68997       4.78803       4.93467       4.86051
  30  18 3848.5846    1.6646  6.9660 10.2544  0.0000  0.0769   0.0157   0.2086    0.0441   0.0000   443.4633       5.07682       14.3160       18.6577      -3.56318      -5.58168       3.86990       5.14654       5.75406       6.06536       6.16657       6.09045
  30  19 3998.2686    1.3501  9.0321 10.0688 -0.0000  0.0990   0.0131   0.2711    0.0408   0.0000   435.4277      -4.12810       17.1047      -7.94114      -5.40246       14.2451       5.03120       6.70190       7.58433       7.97589       8.06251       7.86270
  30  20 4147.1387    1.1242 11.6759  9.9475  0.0022  0.1327   0.0108   0.3664    0.0371   0.0000   439.5456       6.78433       13.3495       6.78878      -6.19179       12.0396       6.63495       8.91838       10.0445       10.7754       10.7083       10.6964
  31   4 1599.3282    0.2321  0.2456  8.6497  0.0000  0.0132   0.0091   0.0300    0.0318   0.0000   441.1560     -0.681654       21.6439     -0.245162      -4.03483    -0.0514836      0.638992      0.799151      0.949754       1.04186       1.04506      0.963794
  31   5 1788.2157    0.3795  0.4361  8.7884  0.0000  0.0173   0.0111   0.0381    0.0433   0.0000   441.0499      -1.18381       19.7107      -1.59324      -2.49162       1.61311      0.828671       1.14421       1.27081       1.37077       1.27281       1.31973
  31   6 1969.4016    0.5890  0.5610  9.1114  0.0001  0.0178   0.0149   0.0428    0.0549   0.0000   440.2044      -1.93909       21.9424      0.981759      -5.08700       1.34165      0.924800       1.19863       1.34065       1.43634       1.46491       1.36505
  31   7 2146.9921    0.8419  0.8752  9.3136  0.0000  0.0219   0.0172   0.0532    0.0768   0.0000   439.5718      0.630326       19.3493     -0.680567     -0.917011       1.86451       1.13373       1.56425       1.71685       1.76208       1.89658       1.89546
  31   8 2318.9064    1.2428  1.0586  9.8510  0.0002  0.0234   0.0233   0.0599    0.0896   0.0000   440.0900     -0.502306       15.4991      0.871407      -4.25679      0.143453       1.18945       1.59976       1.71817       1.79858       1.82863       1.83116
  31   9 2484.9242    1.7232  1.0834 10.6152  0.0000  0.0246   0.0328   0.0612    0.0926   0.0000   441.0477       1.48249       17.1880       1.00386      -3.98053       1.89096       1.16296       1.62403       1.77209       1.87996       1.83545       1.80090
  31  10 2647.7997    2.3755  0.9589 11.1070  0.0000  0.0231   0.0451   0.0520    0.0973   0.0000   440.2515      -3.03813       18.0625       2.11263      -1.52261      -2.12649       1.08869       1.53649       1.58512       1.74337       1.76496       1.73938
  31  11 2808.2277    2.9921  0.9738 11.6068  0.0000  0.0221   0.0562   0.0533    0.0987   0.0000   440.5460       2.09170       8.36370      -1.33427     -0.897953      0.981003       1.08305       1.51417       1.58404       1.76560       1.81417       1.71820
  31  12 2966.0075    3.7780  0.9060 11.9312  0.0000  0.0209   0.0721   0.0496    0.0973   0.0000   439.7430      0.313469       18.2092       1.56589      -2.66216     -0.445998      0.983836       1.41840       1.44953       1.65494       1.66079       1.63244
  31  13 3121.2060    4.0574  1.1342 11.7966 -0.0001  0.0229   0.0718   0.0597    0.1599   0.0000   437.6351     -0.393421       18.5607     0.0753013      -1.60437     -0.717992       1.14920       1.57889       1.68911       1.82060       1.81299       1.78257
  31  14 3274.6695    3.6633  1.4443 12.1933  0.0027  0.0271   0.0604   0.0761    0.0898   0.0000   439.1593      0.182360       12.4812       1.93628       2.41143     -0.751193       1.35502       1.78301       2.00455       2.13206       2.11604       2.00766
  31  15 3427.1509    2.9907  2.4189 11.5171  0.0000  0.0384   0.0371   0.0945    0.0589   0.0000   441.9185       1.07790       11.6108      -1.68645       6.36524    -0.0818911       1.75548       2.48066       2.74020       2.92121       2.87040       2.80485
  31  16 3578.9709    2.3451  3.6784 11.1868  0.0000  0.0495   0.0262   0.1308    0.0478   0.0000   440.6771     -0.778516       14.3007     -0.811989     -0.666932       3.84949       2.38045       3.34445       3.51131       3.86250       3.79247       3.73439
  31  17 3730.1089    1.9395  5.3361 10.6941  0.0000  0.0646   0.0201   0.1736    0.0453   0.0000   432.8506       3.78591       22.3677      0.354277      -8.55640      -9.41587       3.10997       4.21017       4.69065       4.98807       5.21930       4.97924
  31  18 3880.5569    1.6342  7.5217 10.2649  0.0003  0.0801   0.0148   0.2230    0.0395   0.0000   440.5037       1.01449       14.8609      -4.35346      -6.31612       3.97057       3.87598       5.19830       5.87618       6.26053       6.27408       6.28229
  31  19 4030.8560    1.3057 10.0739 10.0683  0.0000  0.1095   0.0123   0.3027    0.0375   0.0000   442.6507      -4.94400       15.5394       6.52726      -32.9710     -0.271063       5.40075       7.32121       8.15669       8.59132       8.87309       8.85393
  31  20 4180.1739    1.0648 12.5448  9.8786 -0.0007  0.1466   0.0095   0.3861    0.0351   0.0000   449.9633       2.75829      0.445096      -8.43055       7.25805       1.70358       7.02789       9.36489       10.6431       11.3479       11.1659       11.3048
  31  21 4329.2344    0.8586 14.5039  9.7740  0.0008  0.1814   0.0080   0.4779    0.0299   0.0000   453.5545      -5.46402       37.1650      -12.6936      -18.0938      0.781545       8.78210       11.6278       13.2558       14.1850       13.7707       14.1721
  32   3 1409.3944    0.1088  0.1121  8.6019  0.0000  0.0160   0.0078   0.0254    0.0262   0.0000   441.6755      0.962086       20.1287     0.0721588      -2.48627      0.432355      0.946565       1.12540       1.26152       1.36875       1.40430       1.29908
  32   4 1616.4069    0.2317  0.2212  8.6298  0.0000  0.0114   0.0094   0.0295    0.0311   0.0000   440.6436      0.684555       21.3368      0.199705      -3.24503      0.543167      0.546939      0.796600      0.876838      0.945980      0.879025      0.921820
  32   5 1806.1146    0.4033  0.4066  8.8086  0.0000  0.0155   0.0117   0.0346    0.0423   0.0000   439.7071     -0.333385       18.6887       2.47784      -1.87316      0.888008      0.732259       1.03504       1.05822       1.18781       1.17601       1.16117
  32   6 1988.6256    0.5764  0.5919  9.0493 -0.0002  0.0187   0.0137   0.0424    0.0542   0.0000   439.6209      -1.98485       20.6202      -1.26314      -1.46377       1.27119      0.949199       1.30916       1.34754       1.34518       1.46409       1.51454
  32   7 2167.3217    0.8779  0.8396  9.3851  0.0000  0.0205   0.0178   0.0513    0.0722   0.0000   438.6728      0.994937       21.0679      -1.23399      -1.10332       1.92639       1.02135       1.39776       1.47968       1.61963       1.61969       1.65246
  32   8 2340.0115    1.3034  1.0573  9.9064  0.0000  0.0238   0.0239   0.0598    0.0899   0.0000   440.6645      0.388780       17.1553      0.810561      -3.04133     -0.584566       1.11420       1.46685       1.68883       1.77410       1.69571       1.69313
  32   9 2507.1694    1.7855  1.1238 10.7620  0.0000  0.0243   0.0329   0.0651    0.0882   0.0000   440.8713       2.53433       18.4121      -1.20006     -0.629536      -3.79960       1.15035       1.55184       1.66845       1.79178       1.89134       1.84650
  32  10 2671.5517    2.3825  1.1067 11.1414  0.0003  0.0238   0.0431   0.0610    0.0970   0.0000   440.5093       1.88944       17.3270     -0.447418      0.775528      -2.35842       1.09750       1.51193       1.63896       1.74917       1.80418       1.77343
  32  11 2833.5996    3.1890  0.9209 11.8821  0.0000  0.0195   0.0629   0.0556    0.0792   0.0000   439.4568      0.341696       15.4575      0.687942      0.352166      0.138246       1.03509       1.40865       1.47083       1.62224       1.67075       1.64973
  32  12 2992.6030    3.7900  0.9061 12.0149  0.0000  0.0198   0.0716   0.0494    0.0923   0.0000   439.5836      -1.44791       17.4517       1.18198      -2.62585      0.225924      0.979222       1.31666       1.38053       1.51587       1.56019       1.51343
  32  13 3148.7932    4.1481  1.1397 12.0222 -0.0000  0.0222   0.0729   0.0610    0.1228   0.0000   439.9224     -0.693417       12.4468     -0.211563      -1.25094       1.25344       1.12445       1.45967       1.62666       1.69888       1.80381       1.74209
  32  14 3303.1309    3.5998  1.6152 11.9365 -0.0000  0.0291   0.0555   0.0760    0.0919   0.0000   439.6694      -3.31822       15.5538      0.370388      -3.70536      -2.71894       1.43062       1.91092       2.08798       2.31647       2.32189       2.36722
  32  15 3456.4859    2.9632  2.5361 11.5732  0.0000  0.0385   0.0370   0.0990    0.0578   0.0000   441.5059       1.23727       10.0212      0.320707       3.81824      -1.00856       1.79517       2.48525       2.73286       2.88747       2.97242       2.95003
  32  16 3609.0789    2.3419  3.7965 11.0709  0.0000  0.0473   0.0248   0.1284    0.0464   0.0000   437.9991       1.34007       11.6274      -11.0447      -4.01755      0.353172       2.28870       3.00605       3.38221       3.64505       3.77283       3.69676
  32  17 3760.9446    1.8917  5.8162 10.4994  0.0000  0.0645   0.0176   0.1766    0.0426   0.0000   431.5436      -1.94430       12.4914      -4.57551      -5.73599      -5.92762       3.05584       4.14276       4.61765       4.87065       5.07253       4.89966
  32  18 3912.0709    1.5394  7.5805 10.2041 -0.0017  0.0808   0.0141   0.2244    0.0395   0.0000   437.9949     -0.911150       29.5806      0.928980      -8.23005     -0.408358       3.98816       5.25453       6.03152       6.15503       6.48114       6.33219
  32  19 4062.8870    1.2331  9.6840 10.0816 -0.0006  0.1079   0.0118   0.2997    0.0356   0.0000   443.7135      -13.8026       31.3691      -4.29816     -0.532219      -5.74965       5.17622       6.92033       7.77683       8.28103       8.29722       8.34161
  32  21 4363.0415    0.7875 14.5363  9.8032 -0.0026  0.1915   0.0078   0.5104    0.0286   0.0000   437.8850      -35.9812       1.38536      -28.7009      0.448208      -2.30721       8.94314       11.9496       13.3911       14.1615       14.3065       14.2654
  33   4 1633.2458    0.2403  0.2585  8.6500  0.0000  0.0136   0.0088   0.0285    0.0311   0.0000   441.6537      -1.60843       21.4728      0.136851      -3.18596       1.36393      0.581663      0.807292      0.955012      0.977079      0.878379      0.986131
  33   5 1823.8111    0.3991  0.4839  8.8108  0.0000  0.0172   0.0108   0.0413    0.0434   0.0000   440.1836      0.428449       22.3280     -0.182775      -2.33750      0.403954      0.854564       1.22408       1.41876       1.55232       1.47081       1.47372
  33   6 2007.6257    0.6343  0.6688  9.0389  0.0000  0.0192   0.0141   0.0445    0.0601   0.0000   440.8906      -1.28340       20.7102     -0.245512      -3.74852       2.95628      0.875925       1.19205       1.26567       1.41729       1.49852       1.52294
  33   7 2187.3400    0.9191  0.9592  9.5075 -0.0001  0.0220   0.0179   0.0578    0.0750   0.0000   438.9705      -1.07331       20.1810     -0.322800      -3.45736     -0.256555       1.03534       1.38417       1.58061       1.69204       1.65801       1.65021
  33   8 2360.7683    1.3349  1.0696 10.2025  0.0000  0.0247   0.0245   0.0585    0.0797   0.0000   439.0685       1.38720       20.3896      -2.30807     -0.767256       2.86458       1.08627       1.62545       1.58617       1.89465       1.83176       1.87320
  33   9 2529.0838    1.8857  1.2728 10.2884  0.0008  0.0245   0.0306   0.0634    0.0957   0.0000   441.6028       1.56971       19.2152       3.18992       2.12551     -0.235375       1.17420       1.59400       1.79332       1.97411       1.95439       1.88910
  33  10 2694.9545    2.5475  1.0628 11.2325  0.0000  0.0237   0.0456   0.0548    0.1011   0.0000   440.5314       1.31813       16.1448      0.544663     -0.391320       1.40372       1.06469       1.55062       1.61653       1.78693       1.80780       1.83224
  33  11 2858.4643    3.3246  0.9521 11.6016  0.0000  0.0208   0.0601   0.0504    0.1055   0.0000   437.8550      -2.55532       17.7460       3.22749      -2.21785       1.04732      0.986804       1.29362       1.50378       1.62259       1.67236       1.64315
  33  12 3018.7117    3.7816  1.0249 12.2729  0.0000  0.0220   0.0692   0.0585    0.0852   0.0000   440.5865      0.651557       17.8866      -1.79814      0.458292       2.36312      0.985439       1.45188       1.50122       1.73044       1.69242       1.66288
  33  13 3175.9452    4.0692  1.1734 12.1114  0.0001  0.0239   0.0690   0.0583    0.1097   0.0000   439.9248      -3.29510       15.4790       2.84795      -1.97192     -0.188834       1.10326       1.52278       1.65599       1.83394       1.84607       1.72216
  33  14 3331.3233    3.5432  1.6229 12.0161  0.0000  0.0301   0.0543   0.0738    0.0879   0.0000   439.2938     0.0892910       14.5509      -1.55866      -2.96792      -2.41521       1.36214       1.86162       2.04679       2.19750       2.26397       2.18813
  33  15 3485.5603    2.7623  2.7454 11.3774  0.0000  0.0386   0.0326   0.1033    0.0581   0.0000   437.9207     -0.425636       8.76063       4.23240       1.92440      -1.92423       1.79767       2.40706       2.65784       2.84792       2.84078       2.96852
  33  16 3639.0837    2.1715  4.3099 10.9697  0.0007  0.0522   0.0216   0.1408    0.0414   0.0000   439.4391      -6.94153       13.3842       7.41073       3.33497      -2.88451       2.35635       3.21068       3.56951       3.87063       3.82284       3.82448
  33  17 3791.4910    1.7925  6.0953 10.4825  0.0000  0.0670   0.0164   0.1858    0.0403   0.0000   428.8159       4.59995       17.9752      -8.30290      -3.43862      -1.11274       3.05098       4.11172       4.78125       4.85926       5.10250       5.08508
  33  18 3943.4526    1.4732  8.6439 10.1650 -0.0001  0.0892   0.0128   0.2485    0.0360   0.0000   433.2406      -1.45996       12.8390      -2.59731     -0.882637      -12.0650       4.19263       5.59851       6.26612       6.59079       6.75746       6.77679
  33  19 4094.3957    1.2144 10.6896 10.0007  0.0000  0.1153   0.0107   0.3191    0.0345   0.0000   437.3182       6.59110       11.2905     -0.456250      -2.45733      -6.98658       5.26146       7.13553       7.96604       8.55237       8.66684       8.62819
  33  20 4245.5072    0.9723 12.6927  9.8302 -0.0024  0.1506   0.0085   0.3967    0.0325   0.0000   437.2203     -0.895553       9.96422       4.13424      -14.4133      -12.4552       6.90787       9.35934       10.5884       11.0837       11.4293       11.2815
  34   4 1649.7154    0.2636  0.2739  8.6963  0.0000  0.0137   0.0093   0.0290    0.0318   0.0000   440.2377     -0.209815       22.7468      0.572698      -2.58231     -0.767007      0.731775      0.925008       1.03852       1.01160       1.07926       1.27109
  34   5 1841.2560    0.4353  0.4389  8.8527  0.0000  0.0155   0.0118   0.0358    0.0429   0.0000   440.8729      0.397897       20.0178       1.95937      -2.56494       1.67163      0.737632      0.960125       1.10430       1.11971       1.22638       1.17341
  34   6 2026.3266    0.6493  0.6927  9.0594  0.0000  0.0184   0.0141   0.0465    0.0606   0.0000   440.8242      -3.17365       20.1859      0.163494      -2.50757       1.94161      0.838761       1.09610       1.24346       1.34961       1.36524       1.33003
  34   7 2206.9682    0.9668  0.9004  9.6464 -0.0003  0.0208   0.0189   0.0543    0.0710   0.0000   441.3496      -1.36273       21.0058     -0.726152      -4.67275     -0.820835      0.959816       1.30561       1.47187       1.58177       1.74589       1.65783
  34   8 2381.1884    1.4893  1.0823  9.8988  0.0000  0.0224   0.0261   0.0590    0.1013   0.0000   440.7068      -2.69974       21.0462      -1.36456      -5.05899       1.91968      0.983453       1.37984       1.46750       1.60847       1.63577       1.57166
  34   9 2550.5791    2.0059  1.2139 10.5646 -0.0001  0.0246   0.0331   0.0599    0.0950   0.0000   440.8842     -0.831619       20.9503      -2.81976      -5.19934       4.23807       1.07755       1.48486       1.63147       1.76712       1.79934       1.75827
  34  10 2717.9362    2.7114  1.0044 11.1822  0.0000  0.0203   0.0481   0.0539    0.0976   0.0000   442.2753      0.110289       16.1737      0.678126      0.518542       1.07959      0.954004       1.30257       1.38773       1.50002       1.54053       1.50562
  34  11 2882.8611    3.4389  0.8784 11.9926  0.0000  0.0196   0.0644   0.0477    0.0821   0.0000   439.3445       1.68636       16.6300     -0.244541      -1.07451      0.763111      0.878579       1.19931       1.31777       1.42292       1.40406       1.36995
  34  12 3044.3398    4.0563  0.9366 12.4059  0.0000  0.0213   0.0748   0.0522    0.0794   0.0000   439.1834     -0.597854       18.0979       2.58407     -0.779020     -0.533989      0.895843       1.29911       1.31205       1.49803       1.56637       1.50119
  34  13 3202.7134    3.9001  1.2972 12.0733  0.0000  0.0247   0.0624   0.0625    0.0884   0.0000   441.5571      -1.41103       14.1421      0.788516      0.499444      -1.44009       1.12201       1.55999       1.61246       1.90641       1.89790       1.97189
  34  14 3359.0078    3.4356  1.8640 11.8653  0.0000  0.0307   0.0477   0.0782    0.0721   0.0000   438.5120       1.81712       15.7228      0.348710       1.51215      -2.14509       1.36290       1.91446       2.02924       2.25641       2.30238       2.26378
  34  15 3514.2312    2.7088  3.1963 11.1559  0.0000  0.0414   0.0286   0.1073    0.0539   0.0000   439.6035     -0.901588       14.4510     -0.584883      -1.91736       3.36091       1.84267       2.58159       2.74014       2.92833       3.06452       3.05285
  34  16 3668.5059    2.1238  4.7138 10.8080  0.0000  0.0542   0.0201   0.1446    0.0403   0.0000   435.9198      -3.85263       17.9618      -3.31390      -1.52491      0.665234       2.40892       3.30697       3.66705       3.91050       4.01738       3.94303
  34  17 3821.7225    1.7227  6.8484 10.3844  0.0000  0.0711   0.0151   0.1951    0.0377   0.0000   435.0361      -3.79112       26.4213       6.15091      -6.25492       4.22382       3.25691       4.24461       4.77567       5.13945       5.18957       5.23508
  34  18 3974.3030    1.4037  8.2810 10.1712  0.0000  0.0881   0.0124   0.2431    0.0348   0.0000   437.8548      -5.47136       20.3440       2.34301      -7.24690       2.51327       3.95198       5.27352       6.04901       6.42123       6.49306       6.48823
  34  19 4126.1191    1.1719 11.6566  9.9716  0.0013  0.1249   0.0096   0.3441    0.0316   0.0000   439.3882      -4.65957       19.0531       8.35542      -5.05381      -15.4086       5.49827       7.42509       8.26138       8.93493       8.90722       9.02799
  34  20 4277.7368    0.9664 13.9491  9.7686 -0.0001  0.1581   0.0079   0.4155    0.0303   0.0000   445.3231       3.01060       15.6916       8.44411       6.40151       11.9051       7.04551       9.38346       10.7413       11.2131       11.4288       11.2147
  35   3 1456.6269    0.1280  0.1710  8.6371  0.0000  0.0131   0.0070   0.0334    0.0262   0.0000   441.8353      0.546517       21.4844      0.767535     -0.498996    -0.0552628      0.577627      0.915891      0.879503       1.21671      0.964056       1.02597
  35   4 1665.9425    0.2785  0.2569  8.7405  0.0000  0.0113   0.0099   0.0295    0.0318   0.0000   441.0012     -0.708664       20.1427      0.728069      -2.41688      0.365358      0.575607      0.687749      0.727378      0.833814      0.891507      0.909229
  35   5 1858.4127    0.4422  0.5643  8.9320  0.0000  0.0179   0.0110   0.0452    0.0468   0.0000   440.0842     -0.781756       22.4649     -0.190394      -1.35318      -1.28614      0.773389      0.978396       1.19958       1.20067       1.31589       1.31582
  35   6 2044.8157    0.6813  0.6925  9.1445  0.0000  0.0185   0.0144   0.0436    0.0602   0.0000   441.4420      -1.68662       20.9553     -0.311635      -4.29718      0.300782      0.772391       1.12610       1.17663       1.29656       1.39322       1.34237
  35   7 2226.3859    1.0116  0.9429  9.7190  0.0000  0.0218   0.0190   0.0517    0.0756   0.0000   441.9139      -1.44261       21.9797      -1.11840      -2.23065      -2.58393      0.952280       1.30732       1.47080       1.58100       1.59440       1.57648
  35   8 2401.2325    1.5054  1.1957  9.8766 -0.0126  0.0240   0.0237   0.0565    0.1006   0.0000   438.8965      -3.19207       18.9809     -0.766845      -3.53369      -3.54999       1.09237       1.44790       1.65319       1.80376       1.81884       1.85828
  35   9 2571.7755    2.0876  1.1833 10.6980 -0.0060  0.0240   0.0340   0.0585    0.0960   0.0000   443.1148    -0.0397575       17.5629     -0.702279      -3.86933      -2.47319       1.02697       1.47661       1.49920       1.75672       1.66419       1.67682
  35  10 2740.4824    2.8126  0.9003 11.7511  0.0000  0.0198   0.0530   0.0506    0.0784   0.0000   440.1812      -1.58888       18.2040       2.26206      -1.20765     -0.119012      0.898301       1.18529       1.31803       1.41949       1.47080       1.42902
  35  11 2906.7355    3.5531  0.9275 12.1596  0.0000  0.0203   0.0653   0.0495    0.0835   0.0000   441.3502      0.346095       19.6667       1.12163      -4.07292     -0.548217      0.850872       1.19362       1.26476       1.35511       1.37616       1.31814
  35  12 3069.4650    4.0473  0.9806 12.3225  0.0000  0.0211   0.0717   0.0513    0.0937   0.0000   438.5984     0.0355412       15.7953      -2.35649     0.0514101     -0.689701      0.920701       1.28896       1.35776       1.51013       1.49938       1.43947
  35  13 3229.0102    3.8688  1.4073 12.0780 -0.0000  0.0254   0.0592   0.0648    0.0854   0.0000   438.6852      -2.33716       15.1636     -0.568460      -1.11545      0.826195       1.15895       1.54912       1.73956       1.82871       1.98794       1.92497
  35  14 3386.4506    3.2447  2.0719 11.8214  0.0000  0.0325   0.0427   0.0829    0.0649   0.0000   441.5156     -0.645276       11.3285       2.86045       3.47869      -1.46018       1.42851       2.00575       2.19524       2.36958       2.46884       2.51243
  35  15 3542.6420    2.5332  3.2461 11.3803  0.0000  0.0419   0.0276   0.1138    0.0500   0.0000   440.5608       1.53583       13.7912      0.137855       1.03330      -2.93612       1.85376       2.48101       2.71402       3.01692       3.17356       3.13178
  35  16 3697.5226    2.0274  4.9553 10.8404  0.0000  0.0564   0.0190   0.1468    0.0388   0.0000   440.5013      0.458026       12.3125     -0.844039       7.00352     -0.271382       2.47517       3.29457       3.74762       3.86258       4.12034       4.11719
  35  17 3851.6301    1.6144  7.1768 10.4660  0.0000  0.0766   0.0145   0.2052    0.0364   0.0000   441.2508     -0.627265       13.3767       3.19890      -11.0846       2.90898       3.38064       4.46891       5.12357       5.41801       5.61098       5.73946
  35  18 4004.8587    1.3546  9.7632 10.2105  0.0000  0.1020   0.0115   0.2776    0.0333   0.0000   442.9941       2.88818       26.4571      -5.83118       2.04001      -7.57125       4.42764       5.96711       6.65054       7.36243       7.46177       7.49197
  35  19 4157.5842    1.0913 11.9976  9.9843 -0.0014  0.1329   0.0088   0.3577    0.0314   0.0000   433.1789       1.06423       15.2190       4.00961       5.06646      -2.06885       5.74486       7.71938       8.69240       9.37184       9.36388       9.45599
  36   3 1471.8371    0.1412  0.1845  8.6395  0.0000  0.0132   0.0072   0.0362    0.0262   0.0000   441.1586     -0.595625       21.4443      -1.08302      -2.88528      0.221287      0.540401      0.772191      0.887199      0.881473      0.935026      0.887985
  36   4 1681.8607    0.2774  0.4150  8.6436  0.0000  0.0171   0.0082   0.0396    0.0349   0.0000   440.4434     -0.835520       21.1644      0.847597      -3.41619     -0.381715      0.684211      0.959051       1.10421       1.06141       1.11866       1.06046
  36   5 1875.3946    0.4797  0.5916  8.8204  0.0000  0.0169   0.0113   0.0427    0.0507   0.0000   441.3362     -0.780769       23.1383    0.00904773      -4.08576     -0.760212      0.763704       1.01090       1.14115       1.20320       1.28534       1.26379
  36   6 2063.0943    0.7489  0.6589  9.1976  0.0000  0.0176   0.0157   0.0408    0.0599   0.0000   441.9654     -0.761582       20.9493       1.48927      -4.75467      0.430663      0.741625      0.958217       1.03267       1.19340       1.13919       1.20707
  36   7 2245.5070    1.0966  1.0054  9.4386  0.0000  0.0214   0.0190   0.0521    0.0891   0.0000   441.4895     -0.348602       20.6528      -2.55090      -3.41729      0.701920      0.931682       1.27857       1.41807       1.52028       1.61055       1.49655
  36   8 2421.0756    1.6136  1.0770 10.1997  0.0000  0.0227   0.0278   0.0551    0.0966   0.0000   442.3420      0.131795       21.9908     -0.746848      -1.78953     -0.711690      0.934865       1.32538       1.35297       1.54857       1.55010       1.59066
  36   9 2592.6694    2.1736  1.1759 10.8674 -0.0003  0.0234   0.0364   0.0585    0.1026   0.0000   441.7373       1.05405       19.4065      -2.81244     -0.849986       4.18174       1.04033       1.41671       1.57771       1.63892       1.74105       1.79248
  36  10 2762.6405    2.8908  1.0110 11.7148  0.0000  0.0210   0.0511   0.0535    0.0800   0.0000   440.7126     -0.856116       22.4986       1.85071      -3.57902     -0.211522      0.890202       1.24702       1.34898       1.45543       1.41820       1.45466
  36  11 2930.1702    3.5593  0.9525 12.2466  0.0001  0.0203   0.0640   0.0512    0.0748   0.0000   439.8823      -1.74477       20.6045       1.25300      -3.51473       3.53116      0.860794       1.20556       1.28463       1.36225       1.47277       1.39075
  36  12 3094.1891    4.1404  1.0343 12.4551  0.0000  0.0219   0.0716   0.0532    0.0859   0.0000   440.1289    -0.0330547       15.2896       1.38363      -3.32347      -1.86771      0.898020       1.27408       1.35531       1.49464       1.52564       1.51253
  36  13 3254.9719    3.7514  1.4810 11.9754  0.0000  0.0260   0.0547   0.0646    0.0779   0.0000   438.7937       1.08083       14.5937      -1.36869      -1.01501      0.571237       1.12701       1.48227       1.60820       1.80852       1.90476       1.82444
  36  14 3413.5095    3.1573  2.2739 11.7430  0.0000  0.0326   0.0392   0.0881    0.0547   0.0000   441.5715      0.753505       12.2115     -0.842311       4.64897       1.60460       1.42749       1.94865       2.12810       2.26992       2.42977       2.36709
  36  15 3570.6018    2.4428  3.7164 11.1033  0.0000  0.0444   0.0243   0.1183    0.0465   0.0000   438.5742      -1.69783       14.9948       4.10709    -0.0817968      -1.27832       1.86225       2.54045       2.77885       3.02022       3.06189       3.08091
  36  16 3726.3994    1.9858  5.1036 10.7869 -0.0001  0.0567   0.0185   0.1522    0.0383   0.0000   439.3046      -2.93119       10.2380    -0.0838056      -1.98495       3.41191       2.42945       3.35409       3.66506       3.98856       4.00533       4.00550
  36  17 3881.2703    1.6113  7.6830 10.3225  0.0000  0.0780   0.0134   0.2082    0.0353   0.0000   436.9511      -4.67874       15.9488     -0.163635      -5.85184       5.97761       3.30501       4.49860       4.95780       5.41150       5.44246       5.50588
  36  18 4035.1766    1.3012  9.8968 10.1531 -0.0006  0.1051   0.0110   0.2828    0.0327   0.0000   439.0949       6.82764       16.6460      0.533614      -6.58429       8.53289       4.37119       5.94113       6.68620       7.06996       7.30848       7.23267
  36  19 4188.4510    1.0897 13.1191  9.8569 -0.0001  0.1401   0.0080   0.3655    0.0308   0.0000   427.4934       3.43334       16.7012      -1.63409      -6.04981       6.89403       5.84578       7.83920       9.02028       9.62756       9.48495       9.59592
  36  20 4340.7096    0.8506 14.0819  9.8216 -0.0015  0.1707   0.0072   0.4457    0.0270   0.0000   447.7479       5.49260       28.9119       5.79674      -16.5308      -1.09883       7.15483       9.42807       10.9594       11.5444       11.8159       11.8549
  37   3 1486.8105    0.1589  0.1783  8.6117  0.0000  0.0119   0.0076   0.0321    0.0262   0.0000   441.7575     -0.380277       20.4256     -0.435402      -1.72374      -1.05347      0.452768      0.667759      0.652680      0.857113      0.766792      0.950392
  37   4 1697.5927    0.2971  0.3219  8.7735  0.0000  0.0138   0.0092   0.0295    0.0329   0.0000   440.3738      -1.72687       20.3566    -0.0701647      -1.40313      0.349659      0.557217      0.717419      0.921418      0.889305      0.904143      0.886176
  37   5 1892.2153    0.4957  0.5894  8.8846  0.0000  0.0167   0.0114   0.0434    0.0497   0.0000   440.7661     -0.812067       22.0756      -1.14147      -4.73897     -0.645201      0.699266      0.961514       1.04588       1.10711       1.16738       1.19063
  37   6 2081.1035    0.7434  0.7767  9.0661  0.0000  0.0199   0.0145   0.0448    0.0699   0.0000   440.8427       1.94536       20.9103     -0.583438      -2.96574      0.411898      0.758388       1.08059       1.12951       1.34709       1.28554       1.31904
  37   7 2264.3318    1.1514  0.9300  9.7752  0.0000  0.0196   0.0209   0.0503    0.0781   0.0000   441.3721      -1.72007       21.9143      0.260870    -0.0277394      -1.92896      0.847111       1.11930       1.24531       1.31558       1.33951       1.30916
  37   8 2440.6495    1.6184  1.0732 10.4191 -0.0000  0.0224   0.0277   0.0538    0.0910   0.0000   440.7156      -1.10412       19.4938     -0.994573      -2.14982     -0.457487      0.919029       1.23698       1.39993       1.49459       1.58579       1.54744
  37   9 2613.2948    2.2198  1.1296 11.2454  0.0000  0.0229   0.0379   0.0579    0.0828   0.0000   439.6364      -1.44029       18.7391       2.17968      -1.97924       2.79639       1.01078       1.37672       1.56313       1.66413       1.75659       1.62359
  37  10 2784.4458    2.9375  1.0834 11.8732  0.0000  0.0218   0.0497   0.0569    0.0769   0.0000   440.5911      -1.63095       20.8870      0.302081      -3.40933      0.876300      0.898163       1.26788       1.37892       1.49643       1.52364       1.51129
  37  11 2953.1757    3.8980  0.9842 12.1411  0.0000  0.0207   0.0670   0.0492    0.0906   0.0000   439.7274       1.28737       18.6279      -1.39177      -1.12801       1.79348      0.828358       1.18402       1.30769       1.34041       1.46957       1.37135
  37  12 3118.4352    4.2078  1.0617 12.4076  0.0000  0.0212   0.0702   0.0516    0.0920   0.0000   439.9040      0.771132       18.2652       2.76801      -3.60408       2.66961      0.890917       1.19403       1.29189       1.44785       1.55539       1.56841
  37  13 3280.4567    3.7283  1.5839 12.2085  0.0006  0.0269   0.0541   0.0715    0.0717   0.0000   439.6089       2.55194       13.9878       1.74619       1.76170      0.347355       1.15283       1.54932       1.72773       1.89435       1.90105       1.86971
  37  14 3440.1760    3.0070  2.4516 11.8279  0.0000  0.0360   0.0357   0.0897    0.0492   0.0000   440.5779       1.54715       11.2388      -1.11100       1.09865       1.99544       1.44142       2.01788       2.22638       2.44995       2.49354       2.38257
  37  15 3598.2103    2.3901  3.8654 11.0216  0.0000  0.0438   0.0227   0.1178    0.0455   0.0000   438.8749      0.635650       18.7158      -3.25980       1.05413      -3.64454       1.84019       2.42815       2.77073       2.89761       3.09311       3.09678
  37  16 3754.7931    1.8855  5.9610 10.6474  0.0000  0.0631   0.0162   0.1679    0.0363   0.0000   440.6143       1.94798       16.8271    0.00226698      -9.05511      -2.06613       2.54597       3.47387       3.86550       4.17490       4.27628       4.23886
  37  17 3910.3529    1.5228  7.8780 10.4145  0.0000  0.0811   0.0129   0.2242    0.0327   0.0000   438.7879       4.33565       11.9253       5.08117       5.13153      -6.24108       3.27063       4.55746       5.05781       5.40299       5.54339       5.63133
  37  18 4065.1679    1.2323 10.6786 10.2347 -0.0004  0.1156   0.0102   0.3117    0.0300   0.0000   432.5306       9.95293       23.4955      -18.2021       1.35714      -1.59654       4.66677       6.34299       7.15776       7.75760       7.74478       7.93228
  37  19 4218.9935    1.0354 13.0011  9.9098  0.0000  0.1400   0.0077   0.3725    0.0294   0.0000   436.3540      -2.33122       21.9429      -2.09022      -5.49585      -5.59062       5.73657       7.69094       8.70657       9.37025       9.49043       9.39720
  38   3 1501.5467    0.1595  0.1698  8.6224  0.0000  0.0166   0.0074   0.0220    0.0257   0.0000   440.9106     -0.308321       21.5366     -0.225808      -4.25852      -1.72636      0.809205       1.03880       1.58308       2.20893       2.74620       2.13126
  38   4 1713.0450    0.3163  0.3298  8.7630  0.0000  0.0150   0.0094   0.0291    0.0335   0.0000   440.5236     -0.703529       20.2727      0.631288      -2.72352    -0.0974413      0.518118      0.851179      0.826660      0.919385      0.940689      0.936243
  38   5 1908.7593    0.4978  0.5837  8.9267  0.0000  0.0189   0.0111   0.0401    0.0472   0.0000   441.0377     -0.837368       19.8044     -0.133859      -3.18354       1.65412      0.683640       1.07914       1.05781       1.21069       1.27057       1.25478
  38   6 2098.9538    0.7871  0.8239  9.2565  0.0000  0.0190   0.0150   0.0483    0.0650   0.0000   440.5053    -0.0514784       22.8314      0.132425      -4.80580     -0.181775      0.766005       1.05964       1.13629       1.25317       1.37105       1.29376
  38   7 2282.8643    1.2196  1.0362  9.6319  0.0000  0.0207   0.0207   0.0533    0.0899   0.0000   441.7675     -0.565531       21.0971       1.47245      -2.44468      -1.16025      0.860427       1.17126       1.32588       1.44393       1.48741       1.45383
  38   8 2459.9450    1.6814  1.1781 10.5687  0.0000  0.0240   0.0281   0.0597    0.0888   0.0000   440.1986     -0.530344       21.0900     -0.583362      -2.62253       1.38639      0.936458       1.34922       1.39248       1.59527       1.61533       1.56669
  38   9 2633.6504    2.3612  1.0924 11.2016  0.0000  0.0222   0.0398   0.0538    0.0902   0.0000   441.8443       1.83303       18.8950      0.905505      -3.03834     -0.144891      0.908759       1.24135       1.31924       1.46406       1.60330       1.56523
  38  10 2806.0022    3.1390  1.0570 11.6743  0.0000  0.0212   0.0522   0.0523    0.0917   0.0000   442.7361       1.78130       20.3891     -0.532154      -2.89770     -0.333553      0.840629       1.20441       1.28090       1.38471       1.46437       1.43095
  38  11 2975.7893    3.8687  0.9657 12.3537  0.0000  0.0202   0.0674   0.0507    0.0777   0.0000   441.2810       1.59288       17.3683       2.11508      0.970711     -0.586299      0.797866       1.17235       1.14905       1.37124       1.39534       1.41499
  38  12 3142.2172    4.2273  1.2718 12.0890  0.0000  0.0226   0.0653   0.0600    0.1018   0.0000   440.8190      0.114087       18.7885      0.914514      -5.58138     -0.130516      0.893473       1.25082       1.35740       1.41100       1.58002       1.50158
  38  13 3305.5958    3.6640  1.5743 12.0338 -0.0000  0.0264   0.0521   0.0682    0.0763   0.0000   441.0124      0.946118       16.4505       1.59345      -2.05868       1.49770       1.05642       1.41907       1.62023       1.70339       1.76674       1.72142
  38  14 3466.4805    2.8705  2.6254 11.7476 -0.0001  0.0358   0.0330   0.0955    0.0457   0.0000   442.4054     -0.213479       11.8006       1.07317       2.17908      -2.12525       1.44044       1.91485       2.19790       2.28223       2.39575       2.33263
  38  15 3625.5108    2.2627  4.2722 11.0126  0.0000  0.0469   0.0208   0.1288    0.0390   0.0000   439.4878      -1.96812       19.4532      -1.55281      -5.08970       1.58069       1.88516       2.60209       2.89611       3.07559       3.12917       3.16801
  38  16 3783.0676    1.8407  6.3592 10.5588 -0.0001  0.0643   0.0153   0.1744    0.0348   0.0000   432.6662       5.81449       12.5025       4.68945      -11.3854       3.56248       2.59315       3.54096       3.95879       4.27949       4.44010       4.40790
  38  17 3939.5196    1.4591  8.2684 10.3905  0.0000  0.0864   0.0124   0.2328    0.0314   0.0000   440.7464      -11.7469       16.9656      0.543800      -5.89725       8.79021       3.41089       4.62927       5.27651       5.66763       5.79846       5.82225
  38  18 4094.9518    1.1961 10.7852 10.1839  0.0014  0.1161   0.0097   0.3103    0.0291   0.0000   440.8681     -0.339945       30.8076       10.9663      0.588750      -2.42171       4.62096       6.09642       6.85490       7.55967       7.57319       7.76325
  38  19 4249.4705    0.9875 14.1028  9.8783  0.0006  0.1554   0.0071   0.3983    0.0268   0.0000   442.7275       9.55512       23.8573      -8.52629       11.3131       3.83533       6.10339       8.29735       9.21659       10.1871       10.2002       10.4547
  39   2 1275.7413    0.0833  0.0892  8.6079  0.0000  0.0165   0.0069   0.0224    0.0229   0.0000   441.1582     -0.974354       20.9614     0.0348191      -5.30872      -1.44350      0.641721      0.957035       1.02379       1.07515       1.09775       1.02900
  39   4 1728.2330    0.3400  0.3434  8.7676  0.0000  0.0126   0.0099   0.0310    0.0343   0.0000   441.7796     -0.649834       23.2413      0.656646      -2.63419     -0.562781      0.533731      0.727540      0.763052      0.838067      0.873966      0.922200
  39   5 1925.1581    0.5376  0.6241  8.9227  0.0000  0.0179   0.0116   0.0402    0.0513   0.0000   440.4065      0.495579       21.2694      -2.67035     -0.922323       1.10925      0.670968      0.936176       1.01839       1.10450       1.11395       1.18115
  39   6 2116.5359    0.7967  0.7851  9.4755  0.0000  0.0191   0.0153   0.0469    0.0613   0.0000   441.9588      -1.90492       19.0241      -2.00825      -1.35857     -0.192815      0.724874       1.02779       1.07809       1.20759       1.20674       1.19189
  39   7 2301.1888    1.2758  1.0317  9.8990  0.0001  0.0205   0.0217   0.0523    0.0860   0.0000   441.2366     -0.490140       19.5951       1.96575      -2.78316      -2.07612      0.843488       1.15905       1.25826       1.32601       1.42447       1.39740
  39   8 2478.9912    1.7794  1.1962 10.4466  0.0000  0.0227   0.0285   0.0593    0.0973   0.0000   441.0227     -0.295008       20.6223     -0.657406      -3.16004       4.74364      0.874980       1.27766       1.34497       1.49437       1.51504       1.46715
  39   9 2653.7878    2.4706  1.1587 11.1013  0.0001  0.0212   0.0399   0.0573    0.0975   0.0000   442.2236     0.0370005       19.9865     -0.617027      0.218866       1.51473      0.876990       1.14221       1.32551       1.39410       1.47239       1.48630
  39  10 2827.1765    3.2736  1.0576 11.4994  0.0000  0.0211   0.0530   0.0503    0.1033   0.0000   441.5669      0.147049       20.0800     -0.544538      -5.53557      0.813915      0.812701       1.18218       1.22662       1.38846       1.36862       1.33467
  39  11 2998.0447    4.1120  0.9441 12.2383  0.0000  0.0193   0.0698   0.0464    0.0869   0.0000   439.8224      -1.20773       18.2352       2.02192      -4.27963      0.482829      0.740182       1.05228       1.13863       1.25406       1.28101       1.31138
  39  12 3165.6045    4.1131  1.2822 12.2849  0.0000  0.0234   0.0629   0.0582    0.0840   0.0000   441.2105      0.361099       18.7185       3.52810      -2.33007      -1.60575      0.925138       1.29202       1.35738       1.56511       1.58604       1.54443
  39  13 3330.3110    3.6046  1.7365 11.9163  0.0000  0.0278   0.0477   0.0700    0.0714   0.0000   442.7984      -4.71248       14.8748      -1.34410      -2.72822      -1.53354       1.07901       1.50125       1.65772       1.83480       1.89286       1.87247
  39  14 3492.4570    2.6806  2.8837 11.6503 -0.0000  0.0378   0.0291   0.0996    0.0422   0.0000   443.8442     -0.327126       13.7849      -2.14344      -2.83652       1.76799       1.51200       2.09715       2.28929       2.41714       2.62733       2.57584
  39  15 3652.5305    2.1887  4.5638 11.0672 -0.0001  0.0492   0.0197   0.1339    0.0349   0.0000   441.1033      -2.09231       9.72154       4.23874      -1.63164       2.20082       1.94926       2.66501       2.99037       3.17934       3.41785       3.33374
  39  16 3810.7754    1.7549  6.4614 10.5857 -0.0019  0.0652   0.0144   0.1762    0.0335   0.0000   439.0001       8.64233       14.3803       4.92626      -6.12814     -0.250489       2.54669       3.47665       3.87105       4.16357       4.28770       4.31908
  39  17 3968.0128    1.4055  9.2759 10.3311  0.0000  0.0941   0.0111   0.2565    0.0308   0.0000   443.4409      -12.5232       17.4923      -7.21387      -1.73726     -0.477093       3.67595       4.87488       5.62954       6.05997       6.13898       6.13042
  39  18 4124.2515    1.1327 11.4596 10.2141  0.0000  0.1253   0.0089   0.3321    0.0278   0.0000   428.0558       9.34629       21.1765       3.29136       3.18053       12.6726       4.82229       6.37438       7.38048       7.88297       7.91678       8.06933
  39  19 4279.8040    0.9246 13.9497  9.9343 -0.0011  0.1566   0.0071   0.4175    0.0264   0.0000   444.9869     -0.639692       17.3980      -15.9624      -1.82834      -15.2956       6.05010       8.11211       9.37418       10.0128       10.0707       10.3390
  40   2 1288.7191    0.0817  0.1469  8.6269  0.0000  0.0189   0.0064   0.0414    0.0232   0.0000   441.8038      -1.22972       20.9926    -0.0960178      -2.85915     -0.569667      0.682210       1.07456       1.13990       1.23867       1.35743       1.63361
  40   3 1530.3105    0.1907  0.2241  8.6236  0.0000  0.0123   0.0073   0.0273    0.0267   0.0000   441.8990     -0.774966       20.1922     -0.223428      -3.16825      -1.43931      0.441036      0.603121      0.707720      0.773633      0.783806      0.894795
  40   4 1743.2445    0.3613  0.3631  8.7396  0.0000  0.0139   0.0096   0.0278    0.0356   0.0000   441.3344      0.675347       21.9175     -0.976418      -3.60590     -0.689336      0.519965      0.730144      0.836747      0.872689      0.876490      0.843032
  40   5 1941.4030    0.5613  0.6000  8.9317  0.0000  0.0156   0.0120   0.0396    0.0508   0.0000   440.3113     -0.979556       21.5711      0.556953      -4.17726     -0.506027      0.590928      0.817135      0.949994      0.920941      0.997295       1.00442
  40   6 2133.9136    0.8348  0.9158  9.3287  0.0000  0.0207   0.0149   0.0489    0.0682   0.0000   441.0796      -1.20830       20.1578       1.08493      -1.48616      -1.08536      0.760759       1.07023       1.11960       1.29498       1.26507       1.27243
  40   7 2319.2521    1.3107  1.1381  9.7869  0.0000  0.0213   0.0208   0.0561    0.0903   0.0000   440.3453       1.65276       20.1938      0.349133      -1.69316      0.861967      0.806341       1.08509       1.23605       1.35155       1.35818       1.41780
  40   8 2497.8495    1.8688  1.0587 10.9232  0.0000  0.0217   0.0315   0.0525    0.0754   0.0000   439.8093       1.22414       20.8191       2.89394      -2.36486     -0.509704      0.824250       1.21360       1.23979       1.43574       1.44999       1.43306
  40   9 2673.7473    2.5626  1.0943 11.3702  0.0000  0.0215   0.0416   0.0545    0.0842   0.0000   440.1662       1.16323       18.5651     -0.457766      -1.78563      0.305969      0.785360       1.10756       1.18468       1.31547       1.32241       1.33362
  40  10 2848.1755    3.4216  1.0213 11.9013  0.0000  0.0194   0.0560   0.0502    0.0818   0.0000   440.0766     -0.825270       19.5554      0.537633      -1.72271      0.672501      0.758127       1.05429       1.14732       1.23661       1.35395       1.37092
  40  11 3019.9712    4.0788  0.9155 12.3611  0.0000  0.0183   0.0693   0.0457    0.0791   0.0000   439.1012       1.16404       19.1438       2.54085      0.345809      -1.57032      0.721222      0.972226       1.01708       1.18991       1.21848       1.18712
  40  12 3188.5597    3.9768  1.3645 12.3526  0.0000  0.0235   0.0583   0.0624    0.0686   0.0000   441.3532      0.888027       17.9243       2.10750      -1.72516     -0.309526      0.889808       1.22314       1.35304       1.45748       1.49484       1.49212
  40  13 3354.5145    3.4911  1.7324 12.1519  0.0000  0.0282   0.0475   0.0714    0.0630   0.0000   441.0591      -1.59312       14.7104      -2.17704   -0.00586712       1.64939       1.04967       1.50412       1.59596       1.71902       1.81672       1.79325
  40  14 3517.9666    2.5953  3.0638 11.5940  0.0000  0.0392   0.0269   0.1023    0.0388   0.0000   441.2768      0.217878       13.3279       2.71790       2.28907     -0.733486       1.45262       2.01328       2.21644       2.40203       2.40319       2.45568
  40  15 3679.0822    2.1255  5.0634 10.9610  0.0000  0.0528   0.0179   0.1409    0.0326   0.0000   437.9644     -0.117450       23.0540     -0.397311       2.21125      -3.31673       2.01118       2.74030       3.07157       3.25458       3.35138       3.40632
  40  16 3838.5092    1.6914  7.0966 10.6433 -0.0002  0.0711   0.0139   0.1943    0.0306   0.0000   440.1962      -4.45953       17.3560       2.36766       3.48919      -12.2823       2.69903       3.62123       4.15396       4.44042       4.54383       4.66253
  40  17 3996.4724    1.3843  9.5964 10.2568  0.0007  0.0962   0.0103   0.2576    0.0302   0.0000   435.4861       8.76766       9.28857      -14.3086     -0.401978       7.63347       3.65947       4.97104       5.62405       5.93819       6.28873       6.29347
  40  18 4153.3376    1.0963 12.0923 10.1338 -0.0032  0.1344   0.0080   0.3428    0.0272   0.0000   440.0601      -4.13724       17.5086       9.18027       5.61402       10.5881       4.98268       6.88246       7.79345       8.27801       8.58892       8.68670
  41   2 1301.5709    0.0968  0.1099  8.5951  0.0000  0.0164   0.0066   0.0241    0.0227   0.0000   441.9221      -2.16880       22.7135     -0.958688      -2.17628      0.148915      0.620462      0.720142       1.01083      0.904621       1.01337       1.03051
  41   3 1544.3651    0.1942  0.2106  8.6578  0.0000  0.0116   0.0075   0.0246    0.0259   0.0000   442.1704     -0.649892       21.5883     -0.826805      -3.06328      -1.06218      0.413454      0.532044      0.630369      0.689518      0.696297      0.704389
  41   4 1758.0290    0.3588  0.3743  8.7518  0.0000  0.0134   0.0097   0.0305    0.0350   0.0000   442.7189    -0.0276098       20.6200      -1.80196      -2.59551     -0.388763      0.469324      0.686393      0.713528      0.796617      0.855778      0.860497
  41   5 1957.4426    0.5698  0.6585  9.0130  0.0000  0.0174   0.0118   0.0405    0.0527   0.0000   440.8509      -1.51701       20.7005       1.28698      -1.82827      0.261456      0.682228      0.862738       1.01466       1.07671       1.15205       1.12921
  41   6 2151.1049    0.8887  0.9820  9.3188  0.0000  0.0206   0.0151   0.0504    0.0741   0.0000   441.1293       1.98605       20.4525     -0.717051      -2.64990       1.00177      0.774310       1.01100       1.09857       1.26791       1.29834       1.31656
  41   7 2337.1326    1.3168  1.1069 10.0881  0.0000  0.0218   0.0215   0.0560    0.0789   0.0000   440.2261      -2.18406       20.3051      0.608772      -2.07202      -1.92096      0.797899       1.10979       1.23812       1.35420       1.35240       1.45035
  41   8 2516.4950    1.9486  1.2025 10.5788  0.0000  0.0219   0.0300   0.0552    0.0877   0.0000   439.9910       1.07055       18.4015      -1.79385      -3.69029      -1.72782      0.828814       1.13770       1.21554       1.35165       1.37134       1.37523
  41   9 2693.4680    2.7552  1.0740 11.2564  0.0000  0.0204   0.0440   0.0509    0.0965   0.0000   440.8759       1.86312       20.0868       2.15633      -3.76225       1.03326      0.764161       1.07082       1.17681       1.26043       1.32355       1.29978
  41  10 2868.8542    3.4955  0.9778 11.8281 -0.0004  0.0186   0.0576   0.0481    0.0904   0.0000   440.3640     -0.213733       19.5528     -0.648517      -1.62180      -1.22901      0.718530      0.988357       1.06670       1.15811       1.23961       1.26917
  41  11 3041.5348    4.0681  1.1079 12.3712  0.0000  0.0209   0.0650   0.0541    0.0868   0.0000   439.8909      0.971690       19.9712      -1.01141      -2.75446     -0.916759      0.797034       1.15110       1.19099       1.34941       1.42097       1.45803
  41  12 3211.1887    4.1702  1.3266 12.0593  0.0000  0.0226   0.0603   0.0569    0.0963   0.0000   438.9462      0.782922       17.6801      0.723887      -1.43658     -0.677896      0.872863       1.20632       1.32933       1.45549       1.57646       1.55821
  41  13 3378.3570    3.3577  1.9632 11.8886  0.0000  0.0280   0.0412   0.0764    0.0560   0.0000   442.6156     -0.258094       15.7083     -0.710352       1.17385      -5.20107       1.04539       1.45330       1.58696       1.68276       1.80091       1.81495
  41  14 3543.0709    2.5821  3.4658 11.5010  0.0000  0.0403   0.0250   0.1100    0.0360   0.0000   439.0925    0.00267266       13.5305       5.24473       4.30649      0.780751       1.54510       2.02399       2.33486       2.47942       2.60037       2.60778
  41  15 3705.3710    2.0384  5.4639 10.8203 -0.0004  0.0558   0.0163   0.1466    0.0312   0.0000   441.1177       1.97898       15.9850       2.55252     -0.664032       1.41833       2.04994       2.80348       3.19350       3.42747       3.53173       3.57863
  41  16 3865.6417    1.6468  7.5662 10.5790  0.0000  0.0747   0.0132   0.2043    0.0302   0.0000   437.5583       4.63335       17.1127      -4.92747      -6.96575      -1.01384       2.77949       3.71863       4.23912       4.55300       4.70998       4.71170
  41  17 4024.6075    1.3459 10.2767 10.2234  0.0000  0.1022   0.0095   0.2749    0.0290   0.0000   442.9237       1.29147       30.4466       13.2355       13.8534      -2.06514       3.80019       5.17717       5.83854       6.30775       6.47352       6.55003
  42   2 1314.2444    0.0825  0.1161  8.6707  0.0000  0.0192   0.0068   0.0338    0.0222   0.0000   441.6112     -0.411824       21.1216      0.736552      -4.16466     -0.712294       1.05979       1.59706       2.22979       2.34257       2.32823       1.88255
  42   3 1558.1687    0.2183  0.2223  8.6568  0.0000  0.0107   0.0078   0.0255    0.0269   0.0000   441.8200      0.510582       22.5035     -0.798615      -2.97247     0.0807818      0.361241      0.542628      0.585136      0.656597      0.709016      0.730258
  42   4 1772.6577    0.3769  0.3876  8.8743  0.0000  0.0132   0.0097   0.0301    0.0359   0.0000   441.0128     -0.910915       21.5724       1.07428      -2.45506     -0.796653      0.498186      0.678779      0.717490      0.801280      0.824610      0.846136
  42   5 1973.3320    0.5988  0.6073  9.1379  0.0000  0.0160   0.0124   0.0377    0.0482   0.0000   441.0708     -0.231551       20.9296     -0.200763      -1.08109       1.10676      0.556679      0.822856      0.826398      0.984308       1.02007       1.03754
  42   6 2168.0964    0.9054  0.8564  9.6262  0.0000  0.0187   0.0163   0.0459    0.0648   0.0000   440.4658      0.369194       22.2247      0.161415      -5.07846      -1.79610      0.701596      0.954152       1.01103       1.11041       1.14844       1.14654
  42   7 2354.7511    1.3694  1.1468 10.0996  0.0000  0.0221   0.0217   0.0553    0.0859   0.0000   442.1807      0.241966       20.1907      -1.01470      -2.71924      0.468697      0.766118       1.09110       1.17883       1.35098       1.32958       1.36560
  42   8 2534.9802    1.9573  1.2362 10.7567  0.0000  0.0225   0.0295   0.0570    0.0842   0.0000   441.4185     -0.933004       20.5219     -0.422446      -1.29286      0.227735      0.812264       1.14479       1.22907       1.34096       1.41627       1.37598
  42   9 2712.9858    2.6887  1.0134 11.5881  0.0000  0.0195   0.0437   0.0500    0.0797   0.0000   442.2576     -0.136382       20.7390      0.674999      -2.19295      0.900206      0.723036      0.968704       1.08570       1.19971       1.20447       1.24384
  42  10 2889.2995    3.5727  1.0739 11.9342 -0.0000  0.0193   0.0562   0.0516    0.0911   0.0000   440.9681      0.396847       19.3282      -1.89336      -3.39727     -0.479729      0.702575      0.969233       1.09141       1.12485       1.24140       1.21913
  42  11 3062.8300    4.2114  1.1285 12.3339  0.0000  0.0197   0.0656   0.0546    0.0915   0.0000   441.2468    -0.0515995       20.1200      -1.01117      -2.09944       2.19358      0.738058      0.999684       1.12649       1.24211       1.22552       1.22664
  42  12 3233.5063    3.9687  1.4637 12.1661  0.0000  0.0244   0.0546   0.0615    0.0729   0.0000   441.7607      0.737431       16.2769       1.21474     -0.264606      0.746340      0.839475       1.20069       1.27573       1.45543       1.43696       1.45969
  42  13 3401.8622    3.3494  2.1373 11.8527 -0.0000  0.0289   0.0384   0.0773    0.0529   0.0000   442.1161      -2.07400       16.1277     0.0584321       6.09736      -2.47100       1.09742       1.49628       1.68793       1.81589       1.94202       1.94698
  42  14 3567.8587    2.5121  3.8383 11.2791  0.0000  0.0430   0.0221   0.1104    0.0356   0.0000   439.8114    -0.0348447       20.0260     0.0650327     -0.694330     -0.734273       1.50285       2.07339       2.32632       2.54405       2.53220       2.56636
  42  15 3731.3866    2.0018  5.5720 10.8646  0.0000  0.0558   0.0159   0.1519    0.0308   0.0000   440.4478       1.70712       15.4244       4.93487      -2.88833      -2.75649       1.99385       2.74503       3.01267       3.29217       3.35972       3.44462
  42  16 3892.6675    1.5668  8.2094 10.5312  0.0000  0.0813   0.0118   0.2160    0.0293   0.0000   442.1883      -1.56446       16.6165       3.64263      -10.6520       3.10942       2.89928       3.92193       4.47929       4.75714       4.95641       5.06042
  42  17 4052.4545    1.2846 10.9431 10.2757  0.0000  0.1112   0.0087   0.2934    0.0273   0.0000   439.8539      -1.07900       22.8139      -1.35843      -13.2981      -2.50917       3.98018       5.33254       6.13109       6.66732       6.86295       6.91282
  42  18 4210.7397    1.0304 13.4249 10.0437 -0.0014  0.1478   0.0069   0.3744    0.0254   0.0000   437.3488      -8.63103       17.2048       5.55245       4.44101       4.33902       5.24629       7.05772       8.00626       8.83491       8.82557       9.07012
  43   2 1326.7347    0.0962  0.1255  8.5885  0.0000  0.0136   0.0063   0.0323    0.0221   0.0000   442.4661     -0.611453       19.7573      0.602857      -2.24927     -0.264098      0.515302      0.690852      0.803295      0.752508      0.851925      0.806732
  43   3 1571.7978    0.2150  0.2556  8.6289  0.0000  0.0112   0.0073   0.0284    0.0270   0.0000   441.6525     -0.211880       21.4484    -0.0583192      -3.05841     -0.892694      0.425449      0.504740      0.613799      0.650910      0.657440      0.665189
  43   4 1787.0026    0.4151  0.4116  8.7295  0.0000  0.0127   0.0101   0.0303    0.0383   0.0000   441.0213     -0.385275       22.5795     -0.365525      -4.64986      0.516253      0.452078      0.594828      0.705162      0.738001      0.773773      0.789984
  43   5 1989.0283    0.6409  0.6988  8.9546  0.0000  0.0168   0.0126   0.0427    0.0572   0.0000   441.5478      -1.49297       20.6390      0.879378      -2.40011    -0.0500709      0.626130      0.904550      0.932304       1.04479       1.13329       1.09151
  43   6 2184.8191    0.9889  0.9132  9.4545  0.0000  0.0193   0.0167   0.0468    0.0722   0.0000   441.1594     -0.493809       21.4561       1.29331      -1.93582     -0.752003      0.651073      0.963769       1.02270       1.13646       1.16174       1.17273
  43   7 2372.2126    1.4379  1.1258 10.2360  0.0000  0.0212   0.0226   0.0535    0.0799   0.0000   441.5360       1.07930       21.7097      0.576171      -4.71192      0.141749      0.773273       1.04503       1.16406       1.25968       1.37358       1.31540
  43   8 2553.2932    2.0765  1.2281 10.6403 -0.0000  0.0222   0.0304   0.0547    0.0881   0.0000   439.1108      0.630444       19.7226      0.779993      -4.23891       1.90355      0.735995       1.10615       1.14597       1.27724       1.27522       1.28104
  43   9 2732.2847    2.8679  1.1225 11.3310  0.0001  0.0199   0.0438   0.0525    0.0975   0.0000   440.9790      0.631725       20.2941      -1.58849      -1.83483     -0.636085      0.731408       1.00377       1.08446       1.19159       1.25540       1.24483
  43  10 2909.5334    3.6895  1.0331 12.1653  0.0000  0.0188   0.0593   0.0516    0.0810   0.0000   442.5122      -1.07936       20.1748      0.445700      -2.92167     -0.566213      0.702659      0.938481       1.04955       1.14124       1.22447       1.20197
  43  11 3083.8823    4.2074  1.0068 12.4461  0.0000  0.0189   0.0669   0.0469    0.0802   0.0000   442.9269      0.116933       20.0102       1.36883      -2.18765     -0.524314      0.710675      0.952374       1.05224       1.14859       1.18240       1.16346
  43  12 3255.5049    3.9379  1.5287 12.1652  0.0000  0.0236   0.0527   0.0642    0.0649   0.0000   440.8379      -1.17863       19.0207       1.13987      -1.27160       1.58749      0.850251       1.21015       1.30310       1.39724       1.46349       1.42187
  43  13 3424.9698    3.0757  2.4214 11.9053 -0.0000  0.0327   0.0341   0.0836    0.0439   0.0000   441.6016     -0.173579       11.4214       1.96742       4.45148      -3.25241       1.15605       1.60051       1.78657       1.95548       2.07689       2.02597
  43  14 3592.1660    2.3942  3.7578 11.3409  0.0000  0.0426   0.0217   0.1121    0.0339   0.0000   443.1659       2.38513       15.1272      -1.92982      0.442555       5.53520       1.50148       2.10099       2.31933       2.48442       2.56961       2.64956
  43  15 3756.8919    1.9234  6.0930 10.7865  0.0000  0.0607   0.0149   0.1606    0.0291   0.0000   442.6802      0.558457       13.7741     -0.102849      0.297653      -2.09209       2.12321       2.93733       3.30070       3.49713       3.63552       3.69688
  43  16 3919.0614    1.5272  8.5065 10.5058 -0.0003  0.0822   0.0112   0.2278    0.0280   0.0000   437.9530       5.70530       24.3182       4.30412       4.95867       3.64656       2.93322       3.87201       4.54768       4.73421       5.06627       5.10131
  43  17 4079.8571    1.2254 11.2296 10.2516  0.0000  0.1171   0.0082   0.3100    0.0259   0.0000   438.4563      0.965922       27.4537       4.13621      -7.33767       3.58239       3.98862       5.60635       6.22076       6.78531       6.98191       7.04775
  44   2 1339.0566    0.1087  0.1306  8.6390  0.0000  0.0127   0.0063   0.0243    0.0223   0.0000   442.2244     -0.534164       20.6148       1.01175      -3.31093      -1.18505      0.479802      0.589780      0.733875      0.705756      0.695475      0.764037
  44   3 1585.2058    0.2219  0.2618  8.6629  0.0000  0.0111   0.0074   0.0282    0.0275   0.0000   441.6473     -0.874939       22.2791     -0.266051      -4.23343     -0.658776      0.416259      0.552286      0.624492      0.698451      0.788640      0.799711
  44   4 1801.2125    0.4086  0.3932  8.9384  0.0000  0.0124   0.0102   0.0295    0.0358   0.0000   440.9002     -0.860650       21.8260     -0.972792      -2.69860     0.0592090      0.462009      0.625262      0.679828      0.738956      0.805039      0.790767
  44   5 2004.5847    0.6472  0.7542  9.0948  0.0000  0.0181   0.0120   0.0446    0.0565   0.0000   441.1293     -0.196821       20.7011     -0.358143      -4.30077       1.37280      0.583447      0.855209      0.932043       1.01692       1.05465       1.07172
  44   6 2201.3769    1.0237  0.9947  9.5213  0.0000  0.0200   0.0165   0.0476    0.0759   0.0000   440.6578     0.0714599       20.9024      0.843047      -2.56457      0.893497      0.692887      0.997286       1.04903       1.16812       1.21189       1.23896
  44   7 2389.3431    1.5035  1.1615 10.3575  0.0001  0.0215   0.0234   0.0549    0.0815   0.0000   440.4564      0.618433       19.1906      -1.26078      -3.29645     -0.648385      0.767672       1.04558       1.15170       1.25649       1.34644       1.29972
  44   8 2571.3805    2.1249  1.2293 11.0649  0.0000  0.0223   0.0319   0.0566    0.0758   0.0000   440.5049       1.31108       19.5539      0.983023      -3.44889       2.39105      0.768104       1.10659       1.20021       1.30749       1.34973       1.41178
  44   9 2751.4860    2.8741  1.0525 11.6694  0.0000  0.0201   0.0452   0.0486    0.0826   0.0000   439.8837      -1.16386       20.8632     0.0497118      -4.00012      -2.98294      0.689778      0.975212       1.05109       1.17165       1.22370       1.22004
  44  10 2929.5298    3.7828  1.0545 11.9646  0.0000  0.0186   0.0584   0.0489    0.0927   0.0000   440.8615     -0.912152       21.6669       1.09335      -3.42876       1.52627      0.660315      0.889575      0.985661       1.04422       1.12748       1.18396
  44  11 3104.6584    4.2608  1.1055 12.5049  0.0000  0.0200   0.0662   0.0509    0.0846   0.0000   441.2564      0.267017       21.8841      0.860217      -2.70609     -0.379269      0.728133       1.01099       1.10725       1.16816       1.23998       1.28477
  44  12 3277.2365    3.9684  1.5514 12.2709  0.0000  0.0238   0.0528   0.0634    0.0660   0.0000   440.5688      -2.02717       18.0715       1.52533     -0.201075     -0.882362      0.860238       1.14328       1.25510       1.37905       1.48048       1.43281
  44  13 3447.7340    3.0624  2.8278 11.6606  0.0000  0.0335   0.0300   0.0897    0.0430   0.0000   442.2226      0.369431       9.82730       1.46419       2.24008     -0.238532       1.16997       1.57421       1.77268       1.89421       2.04113       2.03803
  44  14 3616.1537    2.3602  4.3796 11.2244  0.0000  0.0466   0.0198   0.1223    0.0323   0.0000   439.0783       1.41866       19.7529      -1.92896      -5.36409      -3.29583       1.56148       2.24105       2.45319       2.67374       2.77909       2.81308
  44  15 3782.0810    1.8479  6.3936 10.8330 -0.0003  0.0623   0.0140   0.1714    0.0276   0.0000   440.2377       2.31764       22.7162       1.16340      -1.92661       7.00416       2.17608       2.94945       3.36623       3.64561       3.91369       3.92548
  44  16 3945.3814    1.5398  9.1837 10.4856  0.0000  0.0896   0.0103   0.2314    0.0269   0.0000   441.9618       5.73245       26.3462      -8.43586      -2.52182      -5.14905       3.00159       4.19144       4.70173       5.06082       5.11770       5.21787
  44  17 4106.9267    1.2038 11.5798 10.2026  0.0013  0.1180   0.0077   0.3070    0.0255   0.0000   440.9846      -6.41011       10.0574       7.83237      -7.62538      -5.20989       4.01446       5.56365       6.22985       6.76961       6.90789       7.05377
  45   1 1062.0138    0.0536  0.0471  8.7757 -0.0021  0.0195   0.0080   0.0228    0.0204   0.0000   439.8190     -0.314775       21.9385     -0.527504      -4.50981      0.692734      0.714230      0.847857       1.06108       1.15214       1.13599       1.10350
  45   2 1351.2502    0.1027  0.1145  8.6534  0.0000  0.0225   0.0067   0.0204    0.0221   0.0000   441.7361      0.891380       21.8026     -0.541556      -3.33115       1.15279      0.761720      0.698130       1.36320       1.06902      0.909569       1.08584
  45   3 1598.4170    0.2364  0.2859  8.6293  0.0000  0.0123   0.0073   0.0283    0.0280   0.0000   441.8305     -0.725570       21.3993      0.359639      -3.28178     -0.694785      0.405427      0.549959      0.608701      0.686121      0.744256      0.732933
  45   4 1815.2748    0.4319  0.5259  8.8322  0.0000  0.0149   0.0095   0.0362    0.0410   0.0000   441.6864      0.880813       21.1828      -1.27392      -2.68411     0.0716411      0.509353      0.651114      0.753986      0.824319      0.844624      0.839509
  45   5 2019.9883    0.6746  0.6972  9.1562  0.0000  0.0167   0.0126   0.0376    0.0546   0.0000   441.2702      0.307507       21.6361      0.413613      -1.96989       2.03967      0.564540      0.770006      0.895214      0.967515       1.06376       1.06603
  45   6 2217.7685    1.0357  0.9348  9.7681  0.0000  0.0186   0.0173   0.0473    0.0648   0.0000   441.6048     -0.768900       20.9748      0.225745      -3.28213      0.499044      0.637195      0.891279      0.964728       1.08221       1.05489       1.06821
  45   7 2406.3903    1.5749  1.1842 10.4181  0.0000  0.0216   0.0244   0.0561    0.0846   0.0000   441.0776      0.359191       22.3137      0.761914      -1.35949      -2.30688      0.748510       1.03747       1.12924       1.24159       1.34121       1.33893
  45   8 2589.3714    2.1699  1.2866 10.7145 -0.0000  0.0214   0.0305   0.0563    0.0852   0.0000   440.7398     0.0366977       21.3491     -0.109122      -1.51561      -1.39613      0.735866       1.02798       1.11100       1.22360       1.32803       1.32252
  45   9 2770.4572    3.0105  1.1333 11.7058  0.0000  0.0203   0.0460   0.0523    0.0847   0.0000   440.0529      0.745680       20.6207     -0.540820      -4.41286     -0.834492      0.690828      0.946806       1.02579       1.17057       1.16549       1.18293
  45  10 2949.3341    3.9328  1.0908 11.9602  0.0000  0.0191   0.0582   0.0475    0.0961   0.0000   441.5969      -1.15929       20.5985     -0.271383      -2.11498       1.76238      0.699041      0.935505       1.02837       1.14534       1.18724       1.17989
  45  11 3125.2147    4.2815  1.2103 12.3108  0.0000  0.0204   0.0623   0.0528    0.0846   0.0000   440.7120      -1.00765       21.6548       1.36224      -1.14520      -2.50396      0.725100       1.01276       1.11079       1.22023       1.28771       1.27892
  45  12 3298.7073    3.7713  1.8162 12.0283 -0.0000  0.0258   0.0451   0.0666    0.0593   0.0000   440.9323       1.11515       18.7474     -0.616771     -0.746163       1.45973      0.888529       1.23013       1.35614       1.49411       1.56580       1.51752
  45  13 3470.2591    2.9716  2.7314 11.7255 -0.0000  0.0348   0.0298   0.0881    0.0420   0.0000   442.2961     -0.663756       18.6798       3.16308       3.92315      -6.98651       1.09996       1.58868       1.69641       1.91148       1.94242       1.95435
  45  14 3639.7769    2.2398  4.5602 11.1643  0.0000  0.0470   0.0184   0.1271    0.0312   0.0000   440.2361      0.764389       15.7249       3.23351     -0.706689      -1.57207       1.61385       2.16735       2.46037       2.68335       2.83765       2.90443
  45  15 3806.7756    1.8572  7.2542 10.6900  0.0002  0.0686   0.0130   0.1825    0.0283   0.0000   441.1083      -7.56382       23.4327      0.874793      0.220376      -3.71364       2.32353       3.18418       3.62540       3.90475       4.05492       4.07824
  45  16 3971.3933    1.4801  9.1384 10.4101  0.0004  0.0885   0.0097   0.2328    0.0271   0.0000   437.8899      0.593247       13.0239       7.43015      -1.99219       11.0135       3.01562       4.10989       4.54599       5.01476       5.28352       5.31053
  45  17 4133.7193    1.1911 12.9292 10.1529  0.0000  0.1312   0.0070   0.3309    0.0238   0.0000   440.7457      -3.68598       29.3585      -2.46848      -5.21055      -3.08840       4.31592       6.02339       6.63669       7.35133       7.34998       7.55946
  46   2 1363.2935    0.1256  0.1375  8.6379  0.0000  0.0125   0.0063   0.0244    0.0220   0.0000   441.9417     -0.868730       21.6616      0.575077      -3.88276     -0.182198      0.363977      0.537044      0.591911      0.697199      0.662510      0.758957
  46   3 1611.4126    0.2276  0.2578  8.7127  0.0000  0.0118   0.0074   0.0253    0.0265   0.0000   441.5108     -0.126126       21.9524      0.387426      -3.10559     -0.688964      0.403800      0.518866      0.612125      0.642055      0.661569      0.669997
  46   4 1829.1883    0.4359  0.5182  8.8090  0.0000  0.0145   0.0094   0.0338    0.0399   0.0000   441.1830       1.12972       20.7118      0.147663      -4.17267     -0.102913      0.496721      0.685519      0.745229      0.835383      0.868039      0.837128
  46   5 2035.2233    0.7116  0.7790  9.2118  0.0000  0.0179   0.0127   0.0409    0.0570   0.0000   441.2770     -0.663880       21.7101      0.103335      -6.06352       1.04416      0.572514      0.822886      0.894995      0.999138      0.986162       1.02447
  46   6 2233.9541    1.0645  1.0580  9.6179  0.0000  0.0202   0.0168   0.0509    0.0768   0.0000   442.4729      -1.42425       20.9136     0.0706959      -2.33539       1.05132      0.671128      0.958317       1.03525       1.15126       1.14563       1.16571
  46   7 2423.2590    1.6112  1.2911 10.1947  0.0000  0.0216   0.0226   0.0558    0.0775   0.0000   440.7045      -1.25624       19.9369       1.42705      -2.50020      -1.08070      0.727257       1.01117       1.10505       1.18471       1.25519       1.29771
  46   8 2607.1628    2.2487  1.2111 11.2005  0.0000  0.0217   0.0332   0.0524    0.0721   0.0000   440.2740      0.672368       19.3214    -0.0834043      -1.03480      0.371110      0.717796       1.00804       1.07038       1.19162       1.27961       1.25975
  46   9 2789.2748    3.1525  1.0857 11.6161  0.0000  0.0190   0.0474   0.0502    0.0910   0.0000   441.9820       1.30477       22.8988    -0.0905262      -1.38726      -1.61409      0.645928      0.906158      0.980019       1.13576       1.17886       1.17061
  46  10 2968.9719    3.9812  1.0521 12.1020  0.0000  0.0184   0.0603   0.0480    0.0883   0.0000   441.2630      0.242791       21.0847     -0.798737      -1.75429      0.647257      0.613061      0.862233      0.942356       1.01490       1.08900       1.07240
  46  11 3145.5896    4.1604  1.1761 12.7454  0.0000  0.0209   0.0640   0.0563    0.0748   0.0000   441.1850     -0.866435       20.2317      0.877085      -2.38554     -0.840677      0.711835      0.984669       1.05975       1.17519       1.25791       1.25070
  46  12 3319.8835    3.7594  1.8730 11.9964  0.0000  0.0258   0.0436   0.0668    0.0567   0.0000   441.2993     -0.644361       15.8603     -0.277596     -0.409052       4.02153      0.889200       1.18281       1.29807       1.44344       1.50190       1.50706
  46  13 3492.4176    2.8868  3.2566 11.5105  0.0000  0.0362   0.0260   0.0969    0.0391   0.0000   440.3399      -1.82387       20.0693       1.18415     -0.574662      -3.55756       1.19107       1.66707       1.85155       2.05193       2.08751       2.10327
  46  14 3662.9983    2.2277  5.3471 10.9366  0.0000  0.0522   0.0167   0.1360    0.0314   0.0000   442.0915     -0.987956       11.8491      -1.90510     -0.410745      -1.97183       1.71230       2.36777       2.66859       2.90608       2.98353       3.04039
  46  15 3831.2133    1.7702  7.3018 10.6914  0.0000  0.0702   0.0125   0.1899    0.0280   0.0000   440.3179       3.43467       19.3695      -2.48233      -2.63838       3.27984       2.28980       3.13763       3.54086       3.88156       3.93492       3.98956
  46  16 3996.8649    1.4035 10.3567 10.3509  0.0000  0.1018   0.0084   0.2662    0.0256   0.0000   434.1681      0.941847       28.7040       3.48883      -6.65651      -11.7837       3.30701       4.52178       5.23343       5.59395       5.69399       5.91604
  47   2 1375.1937    0.1148  0.1477  8.6664  0.0000  0.0181   0.0059   0.0262    0.0217   0.0000   441.5412     -0.507369       21.1175      0.917370      -3.33092     -0.284340      0.468224      0.726701      0.815669      0.744544      0.897244      0.938878
  47   3 1624.2159    0.2598  0.3044  8.6886  0.0000  0.0117   0.0075   0.0271    0.0282   0.0000   441.7960     -0.480264       21.1935     -0.588316      -3.26707      0.168537      0.398886      0.519067      0.604614      0.623678      0.658174      0.674739
  47   4 1842.9249    0.4598  0.4915  8.9398  0.0000  0.0140   0.0100   0.0315    0.0392   0.0000   441.5703     -0.572474       21.2912     -0.656876      -3.05238     -0.680057      0.454480      0.644033      0.713233      0.786236      0.848279      0.873480
  47   5 2050.3334    0.7232  0.8506  9.1588  0.0000  0.0177   0.0123   0.0445    0.0597   0.0000   441.3658     -0.193382       20.6984     -0.380341      -3.62961      0.616113      0.585050      0.780826      0.878426      0.916993       1.00267       1.01910
  47   6 2249.9014    1.1145  1.0034  9.9070  0.0000  0.0198   0.0180   0.0481    0.0716   0.0000   440.5286       1.53246       21.0126      -1.99990      -3.33316       2.20067      0.650634      0.877266      0.940665       1.05607       1.08722       1.11393
  47   7 2439.9338    1.7165  1.2569 10.2216  0.0000  0.0221   0.0239   0.0515    0.0893   0.0000   441.8702       2.21216       23.0797       2.53356      -3.60254      0.851808      0.693067       1.01079       1.09242       1.18604       1.23257       1.26282
  47   8 2624.8574    2.3395  1.2333 10.9658  0.0000  0.0207   0.0333   0.0528    0.0853   0.0000   442.8367     -0.305176       19.5693      0.662688      -2.87958       3.57606      0.677708      0.956536      0.990903       1.11746       1.19935       1.21913
  47   9 2807.8943    3.2714  1.0968 11.6995  0.0000  0.0188   0.0483   0.0488    0.0896   0.0000   440.9271     0.0194914       18.6049      -1.52802      -1.78496       1.70379      0.613429      0.834712      0.946976       1.03106       1.07620       1.12207
  47  10 2988.3293    4.1242  1.0625 12.2151  0.0000  0.0183   0.0614   0.0465    0.0885   0.0000   441.5998       1.06338       21.7200      -1.12468      -3.70040      0.536758      0.625516      0.814517      0.938873       1.00679       1.04354       1.03197
  47  11 3165.7254    4.2830  1.2852 12.3746 -0.0000  0.0211   0.0588   0.0537    0.0747   0.0000   440.4949      0.623440       21.4299      -4.16108      -2.48231      0.197425      0.677657      0.968593       1.03409       1.15962       1.29414       1.28777
  47  12 3340.9358    3.5424  1.9557 11.9824  0.0000  0.0269   0.0403   0.0695    0.0551   0.0000   441.3095     0.0936362       18.7127      0.237276      -2.92704       1.67351      0.858916       1.21006       1.30907       1.47160       1.48714       1.53182
  47  13 3514.4826    2.7246  3.4450 11.5663  0.0000  0.0383   0.0243   0.1012    0.0355   0.0000   442.8686     -0.463694       16.7499       1.81439     -0.584389       1.22610       1.22472       1.72460       1.91224       2.06098       2.13614       2.22262
  47  14 3685.9489    2.1637  5.4441 10.9861  0.0000  0.0524   0.0159   0.1410    0.0298   0.0000   442.0375      -1.29239       16.4631       1.85263      -4.14604       1.90313       1.67691       2.31744       2.59674       2.83042       2.95094       2.95498
  47  15 3855.2773    1.7046  7.9730 10.6447 -0.0006  0.0762   0.0112   0.2024    0.0277   0.0000   442.7766      0.900464       24.8736       2.81574      -10.3966      -7.57770       2.44510       3.37495       3.77084       4.08568       4.25049       4.32541
  47  16 4022.0601    1.3771 10.6353 10.3540  0.0005  0.1034   0.0079   0.2734    0.0249   0.0000   442.2825      0.987130       20.9518       2.03948      -10.1317       11.7741       3.32001       4.59906       5.19897       5.52704       5.85084       5.97278
  48   2 1386.8995    0.1214  0.1723  8.6251  0.0000  0.0122   0.0059   0.0279    0.0221   0.0000   441.5448     0.0693729       21.4124     -0.482773      -3.33702      0.252230      0.412848      0.650107      0.672592      0.900247      0.919912      0.917347
  48   3 1636.8652    0.2690  0.3151  8.6998  0.0000  0.0115   0.0076   0.0278    0.0283   0.0000   442.4308     -0.335887       20.7928      0.325492      -3.05103     -0.798328      0.381083      0.495026      0.593598      0.606924      0.662229      0.633545
  48   4 1856.5004    0.4567  0.5960  8.8381 -0.0003  0.0149   0.0094   0.0385    0.0433   0.0000   441.9644     -0.120687       21.3818     -0.769129      -2.74201     -0.613261      0.512794      0.634977      0.735987      0.803869      0.878532      0.902445
  48   5 2065.2455    0.7508  0.7722  9.2739  0.0000  0.0168   0.0131   0.0403    0.0581   0.0000   443.0771      -1.30760       20.3580      0.662741      -4.22723      0.475763      0.569406      0.760186      0.878214      0.956971       1.01350      0.986704
  48   6 2265.6548    1.1801  1.1530  9.7719  0.0000  0.0207   0.0175   0.0531    0.0803   0.0000   439.8839      -1.31909       21.4002       1.34424      -3.01890     -0.446164      0.644294      0.914221       1.00108       1.04095       1.09549       1.13787
  48   7 2456.4006    1.7310  1.2880 10.3283  0.0000  0.0214   0.0236   0.0550    0.0760   0.0000   441.9139      0.330825       21.0599     -0.119349      -3.29833      0.592829      0.639569      0.942284       1.00010       1.10690       1.12273       1.16171
  48   8 2642.3691    2.4224  1.1948 11.0835 -0.0069  0.0200   0.0339   0.0518    0.0807   0.0000   442.3735      -1.13561       19.7514      0.815205      -3.21418      -2.69445      0.642317      0.875070      0.980035       1.06812       1.11490       1.15511
  48   9 2826.3892    3.3017  0.9792 12.0489  0.0000  0.0178   0.0515   0.0460    0.0714   0.0000   442.7579     -0.552981       20.8117       1.64558      -1.51469      -2.05762      0.566531      0.817815      0.856474      0.995777       1.04861       1.02708
  48  10 3007.5741    4.1058  1.0886 12.2447  0.0000  0.0192   0.0602   0.0487    0.0892   0.0000   440.6739       1.77489       21.2398       1.31347      -2.59982      -2.42595      0.592310      0.830556      0.907827       1.00311      0.987933       1.03721
  48  11 3185.7264    4.2484  1.4026 12.1137  0.0000  0.0216   0.0553   0.0555    0.0807   0.0000   442.2536     -0.389854       19.7182       1.06211      -1.84161      0.439816      0.702014      0.964247       1.07944       1.16712       1.24827       1.27167
  48  12 3361.7236    3.5269  1.9756 12.0984  0.0000  0.0272   0.0400   0.0695    0.0504   0.0000   441.4568     -0.496049       16.9793       1.63354      -1.04214      0.928029      0.850344       1.16639       1.31767       1.41090       1.49326       1.51610
  48  13 3536.1259    2.7036  3.5695 11.4700  0.0000  0.0374   0.0232   0.1037    0.0353   0.0000   444.1639       2.53141       18.4593      -1.56118      0.538602     -0.897861       1.20077       1.63801       1.83758       1.98623       2.09366       2.11424
  48  14 3708.6231    2.0988  5.9362 10.9786  0.0000  0.0566   0.0149   0.1529    0.0279   0.0000   441.0650     -0.564786       17.7502       1.77988     -0.983912       2.19076       1.73171       2.39187       2.76836       2.90294       3.07166       3.07014
  48  15 3878.8489    1.7006  9.1355 10.5568  0.0020  0.0853   0.0098   0.2212    0.0266   0.0000   442.1622       5.31075       22.8798       9.81308      -3.15713     -0.427502       2.69879       3.60927       4.20673       4.47288       4.72328       4.74149
  48  16 4046.5215    1.3582 11.6915 10.3225 -0.0003  0.1147   0.0074   0.2904    0.0237   0.0000   442.7249       6.69143       25.9563       2.65840      -12.7816      -7.06427       3.58302       4.93088       5.49402       6.09926       6.29926       6.34385
  49   2 1398.4989    0.1197  0.1476  8.6389  0.0000  0.0113   0.0059   0.0242    0.0214   0.0000   442.4010      0.509828       20.8803      0.415640      -3.69855       1.12454      0.355137      0.424650      0.533834      0.589387      0.676077      0.689611
  49   3 1649.3172    0.2682  0.2715  8.7513  0.0000  0.0102   0.0079   0.0247    0.0267   0.0000   441.9666      0.624466       21.2615    -0.0731817      -3.60720     -0.209720      0.314639      0.440322      0.495326      0.515233      0.570208      0.569252
  49   4 1869.9425    0.5074  0.5811  8.8762  0.0000  0.0150   0.0101   0.0340    0.0444   0.0000   441.9010      0.284513       22.1335      -1.24702      -3.58106       1.01775      0.470282      0.694646      0.737583      0.856886      0.912549      0.911995
  49   5 2080.0253    0.7610  0.8994  9.1707  0.0000  0.0181   0.0125   0.0472    0.0643   0.0000   442.2466     -0.277189       21.7011      0.438300      -3.07341      -1.26415      0.550155      0.772926      0.872291      0.890780      0.978117       1.03278
  49   6 2281.2641    1.2084  1.2232  9.8237  0.0000  0.0209   0.0175   0.0548    0.0743   0.0000   443.4070      -1.50852       21.0284       2.90104      -2.88835     0.0306701      0.662398      0.928032       1.01329       1.11176       1.20081       1.23904
  49   7 2472.7444    1.7610  1.3030 10.6942  0.0000  0.0216   0.0243   0.0562    0.0627   0.0000   440.6097      0.703743       20.5097       1.88612      -5.12968       1.27177      0.673151      0.937379       1.00549       1.08566       1.21144       1.18084
  49   8 2659.6946    2.5667  1.2744 10.9470  0.0000  0.0205   0.0346   0.0524    0.0929   0.0000   440.9417     -0.818449       19.5097      0.598586      -3.67361     -0.500892      0.654036      0.909689       1.04210       1.11849       1.13609       1.18954
  49   9 2844.7243    3.4517  1.1013 11.7912  0.0000  0.0188   0.0501   0.0468    0.0902   0.0000   440.8667      -1.54285       21.0051     -0.738355      -3.06038     -0.338610      0.603129      0.823789      0.909357      0.993633       1.02841       1.06330
  49  10 3026.6377    4.2666  1.0699 12.2047  0.0000  0.0184   0.0614   0.0459    0.0891   0.0000   440.9607      0.247664       20.3019     -0.698253      -2.20451       1.15185      0.598939      0.851577      0.941220       1.01894       1.05821       1.10009
  49  11 3205.4928    4.1907  1.3966 12.3198  0.0000  0.0217   0.0548   0.0552    0.0701   0.0000   441.6286     -0.554022       19.6772       3.18284      -2.77728      -2.14423      0.684362      0.942914       1.04944       1.16439       1.21852       1.24464
  49  12 3382.3687    3.4560  2.3095 11.7191  0.0000  0.0282   0.0349   0.0727    0.0538   0.0000   441.5498      0.910882       18.1594    -0.0593488       1.51897      0.276856      0.891906       1.19873       1.33432       1.44784       1.52070       1.57120
  49  13 3557.5906    2.5826  4.0812 11.2686  0.0001  0.0416   0.0202   0.1093    0.0327   0.0000   441.3759      -1.48483       19.3461       4.18594      -1.83507       5.13223       1.24522       1.76020       1.98237       2.14597       2.21878       2.27542
  49  14 3731.0573    2.0063  6.1294 10.9024 -0.0003  0.0590   0.0143   0.1543    0.0289   0.0000   440.9278     -0.810411       21.4516      -3.86464      -7.32317       1.90614       1.83021       2.53458       2.83120       3.08648       3.22262       3.32041
  49  15 3902.4673    1.6200  8.9690 10.5282 -0.0016  0.0856   0.0094   0.2232    0.0265   0.0000   440.4526       2.46410       23.9594       4.34958      -3.78126      -2.36478       2.60954       3.62971       4.08411       4.49956       4.68065       4.82867
  49  16 4071.3188    1.3252 11.9582 10.2330  0.0007  0.1162   0.0070   0.2962    0.0236   0.0000   445.1385      0.180193       23.0646      0.152528      -7.06545       9.18118       3.53310       4.95143       5.45699       6.09542       6.18558       6.45695
  50   2 1409.9613    0.1216  0.1397  8.6450  0.0000  0.0116   0.0060   0.0202    0.0214   0.0000   442.2897    0.00513884       21.4957    -0.0921717      -3.82416      0.660132      0.379082      0.518406      0.662760      0.819610      0.826387      0.715070
  50   3 1661.5753    0.2699  0.3605  8.7228  0.0000  0.0125   0.0072   0.0308    0.0284   0.0000   441.4392     -0.801032       20.9368      0.125362      -2.50617       1.21383      0.438025      0.606980      0.651399      0.725506      0.730809      0.823245
  50   4 1883.2592    0.5274  0.5764  8.9203  0.0000  0.0139   0.0103   0.0357    0.0434   0.0000   441.5292     -0.131991       21.7254      0.681765      -3.30352       1.51113      0.419704      0.590427      0.663938      0.740238      0.764975      0.786259
  50   5 2094.6638    0.7619  0.9182  9.2566  0.0000  0.0184   0.0123   0.0462    0.0610   0.0000   441.9592     -0.955828       22.3683      -1.93940      -3.41869      0.987038      0.557510      0.794123      0.877078      0.952353       1.04392       1.07063
  50   6 2296.6919    1.2729  1.1689  9.7609  0.0000  0.0200   0.0182   0.0518    0.0881   0.0000   440.8829      0.839215       21.0869     -0.993585      -2.84393     -0.958414      0.631839      0.904555      0.981623       1.07293       1.09914       1.14296
  50   7 2488.9694    1.8596  1.2628 10.5211  0.0000  0.0210   0.0253   0.0522    0.0810   0.0000   441.1249      -1.09492       21.4662      -1.50469     -0.730616     -0.573748      0.623686      0.886052      0.970848       1.04146       1.09631       1.06263
  50   8 2676.9703    2.6686  1.1291 11.4726  0.0000  0.0202   0.0384   0.0486    0.0781   0.0000   441.0016    0.00805771       19.6537      0.274734      -2.73228    -0.0855597      0.579418      0.867925      0.900768       1.04210       1.06576       1.05065
  50   9 2862.8573    3.5386  1.0748 11.8509  0.0000  0.0186   0.0503   0.0460    0.0861   0.0000   442.3895     -0.951188       19.9656      0.762070      -2.96016     -0.757860      0.560030      0.758895      0.861646      0.964226      0.990900       1.00656
  50  10 3045.5471    4.2766  1.1361 12.3096  0.0000  0.0189   0.0611   0.0492    0.0883   0.0000   440.8224    -0.0265616       21.7683      -1.22646      -5.15138     -0.324512      0.577862      0.799046      0.847631      0.949105      0.971912      0.992844
  50  11 3225.1398    4.1352  1.5813 11.9960 -0.0001  0.0225   0.0494   0.0583    0.0718   0.0000   440.2598      0.316435       19.8967       2.26012      -1.09913      -1.16770      0.677342      0.970267       1.04058       1.17198       1.22522       1.22371
  50  12 3402.7555    3.2960  2.5980 11.8197  0.0000  0.0301   0.0315   0.0798    0.0436   0.0000   443.5277      0.318219       18.8411       3.81354      0.358889      0.850666      0.927146       1.25089       1.45948       1.54662       1.63360       1.63300
  50  13 3578.8135    2.4878  4.3424 11.3796  0.0000  0.0441   0.0196   0.1165    0.0307   0.0000   442.2069       1.42527       16.1401       2.29137      -2.06793       2.04967       1.32761       1.85351       2.08530       2.24223       2.36852       2.39755
  50  14 3753.2068    1.9830  6.8282 10.8867  0.0000  0.0639   0.0132   0.1721    0.0283   0.0000   440.2928      -1.75107       24.9268      -4.80651      0.652874      -1.60259       1.94172       2.64671       3.02620       3.27808       3.44547       3.43786
  50  15 3925.5242    1.5939  9.4558 10.6119  0.0007  0.0923   0.0090   0.2338    0.0248   0.0000   437.4916      -3.21887       28.9422      -11.0206      -5.63188       6.20223       2.73778       3.79273       4.24997       4.65753       4.69375       4.94032
  51   2 1421.2499    0.1336  0.1943  8.6201  0.0000  0.0118   0.0059   0.0261    0.0222   0.0000   441.9864     -0.321035       22.1162      0.531992      -4.42355     0.0257074      0.397152      0.520072      0.594918      0.660208      0.684412      0.663451
  51   3 1673.7151    0.2911  0.3549  8.7017  0.0000  0.0129   0.0075   0.0270    0.0291   0.0000   441.9253     -0.338420       21.6816     -0.755157      -3.59241     0.0235111      0.394327      0.479132      0.603331      0.654673      0.669525      0.739761
  51   4 1896.4597    0.5172  0.6167  8.9952  0.0000  0.0152   0.0098   0.0354    0.0424   0.0000   441.4729     -0.343274       21.8972      -1.14793      -2.93170      0.242933      0.444466      0.622971      0.702798      0.762320      0.775259      0.824696
  51   5 2109.1647    0.8143  0.8321  9.4558  0.0000  0.0169   0.0134   0.0424    0.0555   0.0000   441.4005    -0.0187498       21.7242     -0.893262      -1.72573     -0.990213      0.490928      0.689415      0.754771      0.852965      0.886898      0.865981
  51   6 2311.9596    1.3390  1.2124  9.8211  0.0000  0.0201   0.0185   0.0512    0.0810   0.0000   442.5713      -1.34168       21.1384       1.69519      -3.59827       2.74053      0.619089      0.866253      0.960082       1.06748       1.10556       1.14736
  51   7 2505.0128    1.9789  1.2744 10.4216 -0.0001  0.0201   0.0261   0.0521    0.0920   0.0000   440.7356       1.18731       20.8623       1.97198      -4.39308     -0.587185      0.614258      0.830460      0.907819      0.997018       1.05481       1.08337
  51   8 2694.0101    2.6560  1.2203 11.3345  0.0000  0.0199   0.0364   0.0507    0.0772   0.0000   441.3502      0.913138       22.0410      0.357545      -1.51130       1.70105      0.646513      0.889718      0.986641       1.09511       1.16464       1.16281
  51   9 2880.8365    3.6667  1.0650 12.0432  0.0000  0.0178   0.0528   0.0465    0.0811   0.0000   441.5043     -0.190984       19.5280     -0.957308      -1.93504      -1.50562      0.537198      0.744827      0.807013      0.890839      0.939200      0.957464
  51  10 3064.2654    4.2969  1.1952 12.1569  0.0000  0.0192   0.0592   0.0491    0.0996   0.0000   441.3725     -0.543067       17.7556       1.03510      -2.49271   0.000571361      0.591665      0.814252      0.881580      0.983781       1.06877       1.09357
  51  11 3244.5539    4.0329  1.5826 12.2965 -0.0000  0.0233   0.0489   0.0588    0.0594   0.0000   441.5988      0.632163       19.5682       1.92786      -2.08559      -2.83739      0.676205      0.958556       1.06387       1.17715       1.22207       1.20957
  51  12 3423.0542    3.1727  2.6672 11.8222  0.0000  0.0308   0.0297   0.0805    0.0409   0.0000   442.2983     -0.526965       16.8406       2.15644       1.66631       2.31973      0.932902       1.27257       1.43923       1.53907       1.65567       1.67825
  51  13 3599.8365    2.5086  4.8741 11.0927  0.0002  0.0467   0.0180   0.1200    0.0325   0.0000   442.5523      0.226675       19.9331       3.01081      -3.27832      0.926126       1.34529       1.89353       2.13928       2.32954       2.44585       2.44662
  51  14 3775.0400    1.9755  7.2031 10.8068  0.0000  0.0665   0.0124   0.1751    0.0285   0.0000   438.6748      0.439952       20.8830     -0.868802     -0.502116       3.52112       1.96023       2.73197       3.05752       3.35496       3.53445       3.56684
  51  15 3948.1999    1.5442  9.9028 10.5825 -0.0001  0.0955   0.0085   0.2498    0.0243   0.0000   448.1502      -2.61075       20.8147      -5.42233      -5.53986      -6.47186       2.76992       3.88681       4.30647       4.79845       4.83504       5.06835
  52   1 1129.5011    0.0544  0.0501  8.7206  0.0000  0.0225   0.0062   0.0183    0.0190   0.0000   440.1722      0.193489       22.4884      -1.65233      -5.44552      0.205810      0.532127      0.786968       1.03898      0.801405       1.21373       1.01751
  52   2 1432.4502    0.1390  0.1625  8.6398  0.0000  0.0107   0.0060   0.0222    0.0214   0.0000   441.4871     -0.410815       21.1872      0.425603      -4.31411      0.136037      0.338000      0.465269      0.518144      0.585150      0.662459      0.650056
  52   3 1685.6368    0.3036  0.3430  8.7770  0.0000  0.0118   0.0078   0.0272    0.0284   0.0000   442.8638      0.180207       21.3952      0.197022      -2.63585     -0.219323      0.334224      0.462007      0.522070      0.565644      0.587304      0.611723
  52   4 1909.5338    0.5494  0.6042  9.0977 -0.0002  0.0148   0.0106   0.0354    0.0425   0.0000   441.2065     -0.202490       21.4556     0.0794050      -2.20380      0.600208      0.428852      0.603309      0.674725      0.740563      0.757204      0.782140
  52   5 2123.4826    0.8863  1.0038  9.1581  0.0000  0.0180   0.0132   0.0459    0.0727   0.0000   441.0642     -0.444328       21.9407     -0.267579      -2.92955      -1.37777      0.520568      0.707353      0.815386      0.870556      0.965335      0.927763
  52   6 2327.0598    1.3447  1.1823 10.0283  0.0000  0.0204   0.0190   0.0511    0.0792   0.0000   441.7665      -1.55528       21.9814       1.38533      -3.33842      0.645677      0.577519      0.839277      0.899842      0.982892       1.02219       1.05802
  52   7 2520.8875    1.9627  1.3877 10.6298 -0.0000  0.0219   0.0252   0.0542    0.0718   0.0000   442.6603      0.967771       21.5082     -0.590188      -4.12248      0.686451      0.636388      0.896579      0.991615       1.07373       1.17948       1.18933
  52   8 2711.0054    2.7899  1.2026 11.2893  0.0037  0.0190   0.0383   0.0493    0.0926   0.0000   441.7633      0.778589       21.7353      -2.22222      -2.62734     0.0509117      0.575674      0.791064      0.859545      0.949066      0.977780      0.959488
  52   9 2898.6704    3.7618  1.0452 12.0103  0.0000  0.0175   0.0537   0.0448    0.0828   0.0000   441.8130       2.31120       20.6734    -0.0734454      -2.33873      -1.29017      0.522432      0.764389      0.799395      0.909847      0.966099      0.949321
  52  10 3082.7853    4.2883  1.1932 12.3458  0.0000  0.0191   0.0587   0.0499    0.0860   0.0000   440.8188      0.703026       20.9074    -0.0496453      -2.98805      0.806131      0.573599      0.820630      0.871377      0.991126       1.03811       1.05592
  52  11 3263.8896    3.8956  1.5851 12.4511  0.0000  0.0233   0.0478   0.0607    0.0546   0.0000   441.6575      0.283023       22.4303      0.275051      -1.21333      0.600037      0.670372      0.947829       1.01756       1.15699       1.20545       1.24407
  52  12 3443.0607    3.1094  2.7582 11.7520  0.0000  0.0313   0.0282   0.0813    0.0400   0.0000   443.3004      0.901034       17.4383      0.826990      -1.89427      -1.96560      0.905071       1.29538       1.41081       1.60223       1.63540       1.68693
  52  13 3620.7010    2.3597  4.6711 11.2634 -0.0001  0.0469   0.0178   0.1215    0.0305   0.0000   440.0172      0.497774       21.3715      -1.28330       2.77639       2.95101       1.32835       1.92962       2.08856       2.37051       2.39154       2.45757
  52  14 3796.7652    1.8842  7.2679 10.8380 -0.0007  0.0685   0.0118   0.1841    0.0277   0.0000   444.9080      -3.27295       23.3884       1.41575      -3.59340     -0.272168       1.96433       2.74924       3.07023       3.36114       3.46096       3.60517
  52  15 3970.6570    1.5004 10.2355 10.5402 -0.0010  0.0990   0.0080   0.2569    0.0240   0.0000   445.7096       4.21726       19.8960       6.19276      -19.0961      -2.98385       2.84739       3.93617       4.44549       4.85452       5.13074       5.25540
  53   2 1443.4756    0.1532  0.1610  8.6252  0.0000  0.0121   0.0064   0.0217    0.0218   0.0000   441.3658     -0.509261       21.6668      0.385682      -4.11503     -0.766262      0.473439      0.724851      0.768636      0.808033      0.876761      0.810042
  53   3 1697.4492    0.3230  0.4029  8.7025  0.0000  0.0129   0.0076   0.0292    0.0314   0.0000   441.4727      0.541308       21.6359      -1.20186      -4.94935      -1.16499      0.361328      0.538816      0.576415      0.651393      0.727550      0.766859
  53   4 1922.4517    0.5548  0.6844  8.9783  0.0000  0.0155   0.0100   0.0383    0.0456   0.0000   442.1522      0.287642       22.5740    -0.0235073      -3.31533       1.41643      0.450142      0.630193      0.706373      0.777260      0.836132      0.865184
  53   5 2137.6630    0.8968  0.9308  9.4355  0.0000  0.0174   0.0138   0.0437    0.0648   0.0000   441.1193    0.00343166       22.3015     0.0295617      -4.66269      -1.56075      0.518273      0.718478      0.794889      0.869645      0.919064      0.939557
  53   6 2341.9518    1.3346  1.2658 10.2275  0.0000  0.0210   0.0185   0.0556    0.0659   0.0000   441.1435     -0.565570       19.5304       1.31555      -3.83242      -1.03543      0.607535      0.842203      0.922979       1.01185       1.07888       1.10367
  53   7 2536.6540    2.0363  1.3027 10.8491  0.0000  0.0201   0.0267   0.0537    0.0666   0.0000   440.9367     -0.410809       19.7654       1.20311      -1.65629      -1.04923      0.596072      0.804331      0.910663       1.01493       1.05929       1.07676
  53   8 2727.8442    2.8015  1.2015 11.4975  0.0000  0.0191   0.0379   0.0505    0.0709   0.0000   441.0623      0.318619       21.5849       1.25118      -3.01010      0.927072      0.536921      0.765222      0.837661      0.901310      0.955613      0.938236
  53   9 2916.3826    3.8656  1.0965 11.9040 -0.0000  0.0175   0.0528   0.0451    0.0872   0.0000   441.3524      0.327408       21.0228       3.23178      -3.66322       1.72863      0.506231      0.699765      0.763341      0.868958      0.891876      0.938256
  53  10 3101.1867    4.3268  1.2144 12.4934  0.0000  0.0191   0.0579   0.0489    0.0708   0.0000   441.4019      -1.68586       20.2742       1.36438      -1.61764     -0.160334      0.574531      0.745146      0.872399      0.946743      0.958829      0.999050
  53  11 3283.0232    3.9638  1.6765 12.1935 -0.0020  0.0236   0.0456   0.0590    0.0582   0.0000   440.8549     -0.886230       19.6866       1.94077      -2.17523       1.28062      0.694975      0.954875       1.07343       1.18988       1.23476       1.23541
  53  12 3462.9695    2.9927  2.9356 11.7674  0.0000  0.0327   0.0268   0.0855    0.0379   0.0000   441.4745    -0.0285671       16.6139       2.59966      -2.01658      0.145309      0.946135       1.31889       1.46794       1.59011       1.62746       1.68626
  53  13 3641.3648    2.3651  5.1409 11.1502  0.0000  0.0491   0.0170   0.1276    0.0305   0.0000   441.9465      -2.66181       21.5385       2.15788      -3.62189     -0.724634       1.36388       1.92340       2.16336       2.35332       2.48390       2.52540
  53  14 3818.1814    1.8615  7.9816 10.7744 -0.0000  0.0750   0.0107   0.1958    0.0271   0.0000   443.0797      0.970744       18.8786      -3.62256      -4.21553      -2.27063       2.11094       2.98885       3.32936       3.65455       3.84140       3.91858
  53  15 3993.1175    1.4858 11.1018 10.5307  0.0011  0.1079   0.0077   0.2720    0.0227   0.0000   442.3003      0.574528       28.3508      -2.84101      -4.61488      -8.19882       2.97799       4.24993       4.71129       5.22864       5.30949       5.48753
  54   1 1147.9313    0.0645  0.0986  8.6555  0.0000  0.0183   0.0061   0.0296    0.0192   0.0000   439.9290     -0.595365       21.3925     -0.653960      -4.05317      -1.91642      0.545631      0.803325      0.802773      0.884827       1.15027       1.12591
  54   2 1454.3774    0.1483  0.1717  8.6287  0.0000  0.0098   0.0060   0.0229    0.0213   0.0000   441.5468      0.469797       21.5536     -0.535497      -2.44445     -0.232747      0.305005      0.379303      0.461408      0.510213      0.531329      0.533525
  54   3 1709.1007    0.3383  0.4057  8.7111  0.0000  0.0128   0.0079   0.0305    0.0321   0.0000   441.4731     -0.662360       21.9934      0.600845      -4.35555     -0.263167      0.342144      0.467341      0.530695      0.593900      0.634666      0.619907
  54   4 1935.2934    0.5953  0.6859  9.0116  0.0000  0.0154   0.0105   0.0360    0.0478   0.0000   442.3506     -0.857569       21.1566      0.251948      -4.62719      0.286837      0.427455      0.584137      0.659130      0.735675      0.797052      0.794741
  54   5 2151.7034    0.9212  0.9845  9.5157  0.0000  0.0176   0.0140   0.0455    0.0637   0.0000   441.1692     -0.407143       21.2204     -0.252090      -2.23591    -0.0754162      0.525926      0.717291      0.794239      0.876545      0.909315      0.946060
  54   6 2356.7204    1.4304  1.2748 10.0859 -0.0022  0.0201   0.0188   0.0521    0.0695   0.0000   440.4428      0.843482       24.2283      0.905676      -4.73226      0.535463      0.585277      0.791863      0.877892      0.953310       1.02749       1.05259
  54   7 2552.2953    2.1068  1.3558 10.5635  0.0000  0.0199   0.0265   0.0532    0.0813   0.0000   441.9048     -0.178830       22.3297     -0.834076      -3.84219     -0.670477      0.572753      0.799657      0.862924      0.968074       1.05655       1.06231
  54   8 2744.5588    2.9572  1.2049 11.4532  0.0000  0.0190   0.0396   0.0488    0.0840   0.0000   441.6940      0.779132       19.2488     -0.955064      -1.72662     -0.372260      0.551971      0.765494      0.853333      0.932557      0.974953       1.03909
  54   9 2933.9165    3.9103  1.0322 12.2141  0.0000  0.0174   0.0558   0.0435    0.0777   0.0000   441.5769     -0.234845       21.1353       1.68855      -3.01408     -0.730758      0.488333      0.691131      0.743304      0.799604      0.888229      0.854928
  54  10 3119.4577    4.3365  1.3079 12.0768 -0.0001  0.0193   0.0545   0.0497    0.0862   0.0000   441.7329     -0.384278       22.8913       1.50784      -3.08524      -1.97924      0.568274      0.774926      0.855749      0.911751      0.997210       1.03729
  54  11 3302.0497    3.8732  1.8075 12.1523  0.0000  0.0240   0.0425   0.0613    0.0539   0.0000   442.1795      0.168399       20.3170      -1.84951    -0.0946334      -1.05022      0.688102      0.965250       1.07912       1.16548       1.24190       1.23626
  54  12 3482.7950    2.9308  3.3596 11.6675  0.0000  0.0351   0.0241   0.0925    0.0336   0.0000   442.3787       2.17055       18.1060       2.03530     -0.221629      -1.14950      0.967227       1.36749       1.51616       1.65474       1.73813       1.78544
  54  13 3662.0139    2.2796  5.2228 11.1129  0.0003  0.0489   0.0158   0.1301    0.0298   0.0000   441.5685      -2.39883       21.8584       1.49681      -7.04659      0.587432       1.35891       1.90228       2.13235       2.34341       2.43003       2.49789
  54  14 3839.4914    1.8509  8.2202 10.7513  0.0016  0.0769   0.0104   0.1992    0.0271   0.0000   441.9367     -0.141827       20.1144      -4.67501      -1.98820      0.738393       2.10110       2.99064       3.32584       3.63613       3.82030       3.91682
  55   1 1156.9537    0.0727  0.0679  8.7063  0.0000  0.0142   0.0064   0.0194    0.0188   0.0000   440.3014     -0.373095       21.3612       1.25822      -2.34365     -0.902232      0.416068      0.505920      0.634664      0.619776      0.685919      0.817007
  55   3 1720.6140    0.3354  0.3883  8.8424  0.0000  0.0118   0.0079   0.0287    0.0296   0.0000   442.2590     -0.767452       21.5410    -0.0285245      -3.74519    -0.0824885      0.323324      0.438353      0.519549      0.574736      0.602658      0.638742
  55   4 1948.0163    0.5906  0.7021  9.1506  0.0000  0.0161   0.0103   0.0386    0.0449   0.0000   442.1257     -0.414117       21.9758     -0.649769      -2.57404      0.111858      0.444585      0.658297      0.701547      0.741464      0.844878      0.872949
  55   5 2165.6450    0.9660  1.0463  9.4104  0.0000  0.0183   0.0138   0.0458    0.0705   0.0000   441.6366      -1.83108       20.5933       1.99972      -3.31891      -1.68414      0.509377      0.692555      0.774419      0.857840      0.896147      0.938781
  55   6 2371.3189    1.4887  1.2808  9.9245  0.0000  0.0200   0.0189   0.0485    0.0771   0.0000   441.9959      0.552778       20.8389    -0.0931681      -3.48476    -0.0654967      0.562046      0.776037      0.843572      0.949285       1.01479       1.03602
  55   7 2567.8305    2.1270  1.2997 11.0566  0.0000  0.0207   0.0280   0.0520    0.0642   0.0000   442.3031      -1.44412       20.7822      0.419572      -2.94708     -0.296632      0.553799      0.798434      0.835253      0.966990      0.988308       1.05362
  55   8 2761.1166    3.0488  1.1374 11.8259  0.0000  0.0184   0.0425   0.0491    0.0741   0.0000   440.9260     -0.203320       21.8939       1.77319      -3.02362     -0.439972      0.527293      0.739115      0.769186      0.915448      0.946964      0.970567
  55   9 2951.3082    3.8665  1.1771 12.2507  0.0000  0.0188   0.0526   0.0475    0.0792   0.0000   441.0724      0.201133       21.0606      0.364111      -1.62419      0.246861      0.541611      0.750029      0.830113      0.899867      0.982738      0.970561
  55  10 3137.5979    4.3292  1.3217 12.3528  0.0000  0.0198   0.0547   0.0505    0.0721   0.0000   440.8218     -0.858156       21.8056      0.926926      -4.06202      -1.56886      0.550934      0.780841      0.847708      0.946068      0.982158      0.998829
  55  11 3320.9384    3.7012  1.8801 12.1133  0.0000  0.0242   0.0400   0.0632    0.0512   0.0000   443.9189      -1.27430       18.9722      0.556179      -1.03348     0.0635360      0.676629      0.929297       1.06384       1.11090       1.18684       1.18910
  55  12 3502.4268    2.8664  3.5260 11.4354  0.0000  0.0354   0.0224   0.0926    0.0362   0.0000   441.1101       1.83642       21.0676      -1.03756      -1.18390       1.00479      0.960010       1.33856       1.51166       1.64894       1.71116       1.76309
  55  13 3682.3179    2.2029  5.6759 11.0893  0.0030  0.0530   0.0149   0.1387    0.0298   0.0000   443.5499     -0.888981       23.1125     -0.819517       1.67923      0.189789       1.45820       2.03322       2.28775       2.49361       2.64839       2.69941
  55  14 3860.3286    1.6878  7.9468 10.7100 -0.0018  0.0766   0.0095   0.2011    0.0276   0.0000   441.3686    -0.0736753       21.3244     -0.518814      -1.40751       5.73105       2.06505       2.89873       3.26783       3.57081       3.71084       3.84915
  56   1 1165.8841    0.0607  0.0550  8.7023  0.0000  0.0143   0.0062   0.0161    0.0185   0.0000   441.0561      0.604220       20.0937     -0.350638      -3.17199     -0.320096      0.451199      0.709088      0.710059      0.583699      0.785629      0.816509
  56   3 1731.9815    0.3568  0.4070  8.7749  0.0000  0.0117   0.0079   0.0273    0.0310   0.0000   441.9977     -0.616105       21.5926     -0.258336      -2.77010     -0.101955      0.336162      0.433411      0.505403      0.570546      0.662574      0.585196
  56   4 1960.6378    0.6132  0.7128  9.1145  0.0000  0.0153   0.0104   0.0376    0.0458   0.0000   441.8377     -0.351094       23.0574     -0.365473      -3.36183     0.0111625      0.436459      0.591808      0.640571      0.697536      0.772469      0.772926
  56   5 2179.3879    0.9847  1.0906  9.5740  0.0000  0.0186   0.0139   0.0489    0.0647   0.0000   442.5216     -0.657917       21.4932      0.657626      -3.27648      0.843485      0.495128      0.688887      0.762564      0.840961      0.911373      0.948498
  56   6 2385.7656    1.5305  1.3084 10.1174  0.0000  0.0202   0.0197   0.0518    0.0750   0.0000   441.9828      -1.14719       19.5966      0.129908      -1.31737      0.768502      0.554120      0.771345      0.851755      0.952577      0.983272       1.00013
  56   7 2583.2007    2.2901  1.3208 10.9077  0.0000  0.0194   0.0288   0.0516    0.0721   0.0000   441.5761      -1.31371       20.9284      0.109964      -3.67165     -0.637155      0.541663      0.744005      0.825482      0.935938      0.972322       1.02741
  56   8 2777.5390    3.1670  1.1415 11.6470  0.0000  0.0181   0.0425   0.0472    0.0828   0.0000   441.4109     -0.725565       21.5329      -1.46379      -3.59695       1.01972      0.487581      0.699494      0.763348      0.855574      0.881479      0.910534
  56   9 2968.5528    4.1167  1.0955 12.2118 -0.0000  0.0179   0.0557   0.0443    0.0841   0.0000   442.3226      0.423659       21.0683     -0.241085      -1.66966      0.835524      0.486767      0.677403      0.735986      0.835718      0.858380      0.866185
  56  10 3155.5341    4.2497  1.3304 12.3611  0.0000  0.0197   0.0535   0.0512    0.0721   0.0000   442.0175     -0.940623       21.8668       2.31752      -1.73001      -2.09289      0.546576      0.744533      0.851337      0.912996      0.969777      0.991738
  56  11 3339.6512    3.5780  2.1380 12.0340  0.0000  0.0257   0.0362   0.0683    0.0481   0.0000   441.3789      0.895670       21.0639       2.29555     -0.460717     -0.978573      0.712309      0.985475       1.09937       1.18134       1.27833       1.30636
  56  12 3521.9498    2.7440  3.6480 11.4871  0.0000  0.0369   0.0214   0.0962    0.0335   0.0000   442.1364      0.810739       16.6646      -1.50105      0.771702      0.658697      0.976065       1.37523       1.52859       1.68952       1.74651       1.79945
  56  13 3702.5245    2.3154  6.5787 10.8334  0.0018  0.0585   0.0119   0.1481    0.0257   0.0000   438.6093       1.24331       26.3083     -0.964217      -9.40391       1.43111       1.55554       2.19944       2.45257       2.65786       2.85673       2.88457
  57   1 1174.7784    0.0712  0.0976  8.6577  0.0000  0.0154   0.0056   0.0282    0.0187   0.0000   440.3963     -0.389495       22.3063     -0.411008      -4.49840     -0.212507      0.451827      0.534022      0.529071      0.618959      0.762603      0.733814
  57   2 1486.3011    0.1738  0.1847  8.5693  0.0000  0.0101   0.0061   0.0198    0.0218   0.0000   441.8435    -0.0125892       22.4305     -0.464557      -4.44023      0.254787      0.383234      0.570450      0.580354      0.688766      0.706351      0.863030
  57   3 1743.1981    0.3648  0.4136  8.8346  0.0000  0.0115   0.0081   0.0288    0.0306   0.0000   442.1123     -0.585651       22.1712     -0.775473      -4.01043     -0.180076      0.309571      0.423454      0.479688      0.526708      0.554043      0.574451
  57   4 1973.1611    0.6263  0.7907  9.0470  0.0000  0.0162   0.0103   0.0397    0.0506   0.0000   441.1018     -0.552858       21.4936     -0.779940      -3.19737     -0.608927      0.428566      0.610917      0.681869      0.729668      0.793639      0.812161
  57   5 2192.9828    1.0054  1.1037  9.5348  0.0000  0.0187   0.0141   0.0472    0.0702   0.0000   441.6220      0.436759       20.7935      0.673740      -2.89223      -1.69920      0.505523      0.701593      0.794687      0.875163      0.946057      0.980673
  57   6 2400.1005    1.5868  1.2869 10.1759  0.0000  0.0196   0.0200   0.0511    0.0680   0.0000   441.3943       1.05179       21.5374      0.485290      -3.93725     -0.308166      0.531113      0.752672      0.823998      0.902787      0.924362      0.981398
  57   7 2598.5209    2.3420  1.3100 10.9782  0.0000  0.0193   0.0292   0.0504    0.0688   0.0000   442.5543      -1.48811       22.9375     -0.261626      -2.89952    -0.0804069      0.524344      0.731691      0.816526      0.884621      0.933609      0.953805
  57   8 2793.8647    3.2141  1.2130 11.6571 -0.0013  0.0183   0.0414   0.0470    0.0755   0.0000   442.2244    -0.0181956       21.9532       1.38494      -2.49014      0.828038      0.511096      0.696260      0.777000      0.838875      0.941611      0.934130
  57   9 2985.6484    4.1141  1.1961 11.9793  0.0009  0.0184   0.0520   0.0455    0.0838   0.0000   441.6266     -0.265388       22.8137       1.82010      -2.40340       1.83748      0.482055      0.687446      0.746032      0.834716      0.861515      0.868230
  57  10 3173.3306    4.2056  1.4354 12.2637  0.0000  0.0207   0.0504   0.0524    0.0693   0.0000   442.3284      -1.37324       20.8367       1.11881      -2.26156     -0.377735      0.547951      0.755801      0.845299      0.935324      0.959906      0.993998
  57  11 3358.2345    3.6453  2.1710 11.8800 -0.0001  0.0258   0.0349   0.0644    0.0494   0.0000   441.5428     0.0894185       19.2100       1.12981       1.09496      0.101311      0.688001      0.959425       1.06770       1.17249       1.24819       1.28776
  57  12 3541.2313    2.7127  3.8958 11.4326  0.0000  0.0380   0.0204   0.0993    0.0327   0.0000   441.5420       1.41531       21.0186       3.27795      -1.05368      -3.66200       1.00567       1.40243       1.56256       1.72808       1.79749       1.84292
  57  13 3722.6826    2.1320  6.4377 10.9738 -0.0016  0.0583   0.0121   0.1540    0.0263   0.0000   441.3414      -2.57030       26.5804       1.39847      -3.50604       3.08969       1.57457       2.16029       2.45624       2.66143       2.81248       2.91668
  57  14 3902.2472    1.7337  9.6681 10.5114  0.0000  0.0885   0.0071   0.2251    0.0210   0.0000   436.2203       5.84849       24.1155      -10.7237      -11.2928       2.67805       2.39307       3.19824       3.76394       4.01408       4.24112       4.30957
  58   1 1183.5107    0.0674  0.0813  8.7387  0.0000  0.0174   0.0060   0.0199    0.0184   0.0000   440.9154      0.212207       21.1969      0.260458      -3.18887      0.110139      0.442651      0.564496      0.730673      0.862140      0.684766      0.853892
  58   2 1496.7103    0.1673  0.2118  8.6870  0.0000  0.0099   0.0058   0.0250    0.0214   0.0000   441.4320   -0.00132117       22.0746     -0.204845      -3.51996      0.171848      0.242209      0.341505      0.383560      0.439289      0.463888      0.465517
  58   3 1754.2916    0.3769  0.4578  8.8727  0.0000  0.0121   0.0080   0.0310    0.0320   0.0000   441.1900     -0.905464       21.2274      0.307026      -3.68746     -0.302906      0.326225      0.444217      0.506969      0.576868      0.604712      0.623405
  58   4 1985.5276    0.6624  0.8626  8.9417 -0.0000  0.0164   0.0101   0.0409    0.0563   0.0000   441.7252     -0.782695       21.4020      0.287958      -2.55140      0.176222      0.426034      0.577659      0.622630      0.710415      0.716753      0.738732
  58   5 2206.4512    1.0460  1.1889  9.5200 -0.0000  0.0197   0.0141   0.0487    0.0767   0.0000   442.6327     0.0836352       21.5846      0.745835      -2.31212     -0.736491      0.502408      0.689494      0.791014      0.859230      0.903385      0.949647
  58   6 2414.2483    1.6170  1.3963 10.3509  0.0000  0.0204   0.0196   0.0534    0.0613   0.0000   441.5224      0.251908       21.4950     -0.403449      -1.22711      0.688391      0.549243      0.737751      0.824460      0.921705      0.990277      0.977571
  58   7 2613.6738    2.3786  1.3078 11.0922  0.0000  0.0203   0.0297   0.0500    0.0692   0.0000   442.9833     -0.119905       19.5947     -0.483652      -3.86665      0.387046      0.512354      0.782592      0.802351      0.911011      0.938159      0.965484
  58   8 2810.0432    3.2909  1.2438 11.6469  0.0000  0.0185   0.0417   0.0483    0.0799   0.0000   440.8246       1.19675       22.3405      0.505945      -4.72267     -0.505550      0.481529      0.687845      0.749885      0.828683      0.931028      0.929766
  58   9 3002.6174    4.2386  1.0925 12.3433  0.0000  0.0174   0.0566   0.0427    0.0800   0.0000   441.6350      0.877851       21.1822      0.667173      -2.18550       1.05181      0.474120      0.668752      0.737440      0.831981      0.842476      0.838955
  58  10 3191.0443    4.2791  1.4274 12.2436 -0.0062  0.0203   0.0500   0.0501    0.0663   0.0000   441.8379     -0.546065       20.4322      0.505705      -2.06908      0.183354      0.534211      0.750612      0.803619      0.904920      0.950307      0.948743
  58  11 3376.7108    3.5047  2.2419 11.9738  0.0000  0.0263   0.0329   0.0673    0.0447   0.0000   443.5541     -0.529291       19.2928     -0.795817      -2.31079     -0.936963      0.678831      0.971043       1.07787       1.18578       1.22304       1.30075
  58  12 3560.4679    2.6682  4.3029 11.3334  0.0000  0.0402   0.0187   0.1035    0.0321   0.0000   442.4308     -0.961569       21.7590       2.78279       1.07774      0.221515       1.04276       1.46999       1.58171       1.81247       1.84232       1.92039
  58  13 3742.5276    2.0433  6.3474 11.0495  0.0000  0.0601   0.0130   0.1538    0.0290   0.0000   441.0022     -0.942504       23.8903       4.05522      -4.26264       1.03306       1.51071       2.14156       2.40070       2.65409       2.75195       2.83719
  59   2 1506.9256    0.1850  0.2578  8.6755  0.0000  0.0106   0.0059   0.0279    0.0226   0.0000   441.0567     0.0641733       21.9859      0.266565      -3.51405      0.137737      0.275630      0.387657      0.429330      0.511991      0.523088      0.560758
  59   3 1765.2827    0.3888  0.5012  8.8117  0.0000  0.0133   0.0079   0.0303    0.0338   0.0000   441.5496     -0.743486       22.4470       1.05670      -3.07263     -0.308861      0.351651      0.473655      0.552931      0.588252      0.642622      0.623640
  59   4 1997.8726    0.6790  0.7612  9.1772  0.0000  0.0153   0.0110   0.0382    0.0497   0.0000   442.6020     -0.711212       22.0974      0.185476      -3.75724     -0.874501      0.385333      0.549770      0.598683      0.668187      0.718114      0.709438
  59   5 2219.8225    1.0848  1.1774  9.6470  0.0000  0.0194   0.0146   0.0483    0.0732   0.0000   443.6650     -0.281432       21.4798     -0.277620      -3.32696      0.146138      0.505133      0.709247      0.769976      0.872406      0.946837      0.963113
  59   6 2428.2971    1.6926  1.4019 10.2497  0.0000  0.0207   0.0201   0.0508    0.0688   0.0000   441.5962       1.58170       20.9458     -0.809437      -3.20385     -0.277854      0.536364      0.757244      0.836054      0.928773      0.946721      0.990176
  59   7 2628.7718    2.3984  1.2663 11.0711  0.0002  0.0184   0.0302   0.0506    0.0739   0.0000   442.9382     0.0441224       20.7755      -1.04069      -3.32526       1.03630      0.498233      0.687810      0.741754      0.858666      0.911910      0.910427
  59   8 2826.1393    3.3096  1.1649 12.0715  0.0000  0.0182   0.0445   0.0485    0.0698   0.0000   442.3729      -1.66194       20.5914     -0.817226      -2.82732      -1.39121      0.471801      0.669192      0.728540      0.812337      0.874889      0.891405
  59   9 3019.4479    4.2486  1.2037 12.2903  0.0046  0.0175   0.0546   0.0476    0.0821   0.0000   441.6388      0.972888       22.6422      0.459116      -3.94910      0.688027      0.462940      0.642508      0.720450      0.772858      0.823079      0.823543
  59  10 3208.5971    4.2852  1.5066 12.1917 -0.0061  0.0202   0.0478   0.0517    0.0615   0.0000   442.0055     -0.384525       20.0104     -0.115327      -2.48666     -0.868996      0.529989      0.722876      0.807197      0.912388      0.967098      0.994770
  59  11 3395.0743    3.3316  2.5086 11.9596  0.0000  0.0283   0.0299   0.0730    0.0400   0.0000   442.6236     -0.923955       17.3716     -0.794191       1.95385     -0.317338      0.723814       1.02654       1.16120       1.22620       1.35036       1.37692
  59  12 3579.6667    2.6297  4.4742 11.2373  0.0001  0.0409   0.0179   0.1054    0.0325   0.0000   440.4985      0.273866       20.5731       2.05663     -0.209518      0.273771       1.05212       1.46682       1.60942       1.83235       1.86302       1.95534
  59  13 3762.3204    2.0559  7.1060 10.9314  0.0000  0.0652   0.0117   0.1683    0.0288   0.0000   441.4454      -1.05177       18.1897       4.59593      -3.19661    -0.0713503       1.62536       2.30837       2.55982       2.83254       2.89340       3.01132
  59  14 3943.1275    1.5778  9.8157 10.6555  0.0000  0.0951   0.0078   0.2369    0.0234   0.0000   436.6968      -1.61718       22.0493      -1.20431      -3.98590      0.983431       2.35358       3.31146       3.73895       4.11215       4.21973       4.39421
  60   1 1200.8680    0.0709  0.1056  8.6616  0.0000  0.0166   0.0057   0.0254    0.0184   0.0000   441.1309     -0.545966       20.5423      0.228194      -4.21405     -0.827644      0.482171      0.601053      0.724955      0.753457      0.845014      0.923330
  60   2 1517.0881    0.1963  0.2073  8.6897  0.0000  0.0086   0.0063   0.0218    0.0214   0.0000   442.2384     0.0224245       21.8460     0.0382161      -3.97414      0.412883      0.220530      0.307462      0.327043      0.377974      0.371655      0.398798
  60   3 1776.1359    0.4096  0.4897  8.8393  0.0000  0.0128   0.0081   0.0301    0.0334   0.0000   441.4468     -0.721121       22.2786     -0.598263      -4.58617      0.529144      0.318055      0.448084      0.488467      0.566451      0.602348      0.614985
  60   4 2010.0482    0.7124  0.8103  9.1483  0.0000  0.0154   0.0110   0.0380    0.0526   0.0000   442.5535      -1.42087       22.4818     -0.191500      -2.99062     -0.624794      0.408054      0.572915      0.638437      0.713140      0.736060      0.781161
  60   5 2233.0626    1.1052  1.1739  9.7015  0.0000  0.0189   0.0147   0.0486    0.0713   0.0000   441.7826      0.671462       22.1120     -0.371282      -3.28055     -0.331850      0.494277      0.691704      0.757383      0.865473      0.938687      0.939572
  60   6 2442.1822    1.7268  1.3826 10.3112  0.0000  0.0201   0.0203   0.0499    0.0657   0.0000   441.1732      0.825217       22.3970      0.689790      -2.97129      0.968458      0.507749      0.689292      0.796940      0.845245      0.935633      0.937914
  60   7 2643.6813    2.5003  1.4255 10.9179 -0.0003  0.0192   0.0287   0.0520    0.0695   0.0000   441.8780     0.0154682       20.8070     -0.895094      -2.46856      0.330544      0.507649      0.696775      0.791290      0.828780      0.907768      0.894939
  60   8 2842.0861    3.5307  1.1778 11.9263 -0.0000  0.0182   0.0456   0.0473    0.0809   0.0000   441.5929     -0.141408       21.7473    -0.0860861      -3.22459      0.356201      0.452869      0.661022      0.704920      0.800427      0.864864      0.879658
  60   9 3036.1640    4.3007  1.1526 12.3445  0.0000  0.0173   0.0558   0.0450    0.0804   0.0000   441.7595      0.121381       21.3148      0.204240      -3.40589      -1.94731      0.472687      0.636594      0.732531      0.793817      0.857808      0.837496
  60  10 3226.0991    4.1037  1.5817 12.3113  0.0000  0.0212   0.0456   0.0539    0.0567   0.0000   441.4967      0.611241       20.5181       2.41454      -1.86372     -0.210707      0.556944      0.761273      0.844198      0.961002      0.998045       1.03687
  60  11 3413.2835    3.2820  2.6100 11.8972  0.0000  0.0280   0.0288   0.0752    0.0397   0.0000   442.0993     -0.971488       19.1801      0.405070     -0.632758       1.53574      0.714200      0.996175       1.11608       1.20196       1.27841       1.30024
  60  12 3598.5310    2.4661  4.7494 11.3100 -0.0000  0.0438   0.0170   0.1165    0.0302   0.0000   441.5290       1.89079       20.5255       2.27782      -1.20928     0.0153801       1.11205       1.54109       1.76395       1.91431       1.99930       2.06130
  60  13 3781.9822    1.9893  7.4529 10.8422 -0.0011  0.0669   0.0106   0.1765    0.0282   0.0000   442.1666      -4.00824       23.4006      0.664386       2.47278       2.59668       1.68407       2.36089       2.67731       2.93866       3.11839       3.23569
  61   1 1209.3757    0.0713  0.1000  8.6625  0.0000  0.0151   0.0054   0.0274    0.0182   0.0000   440.1651      0.102150       22.6444      0.943789      -4.29491      -1.35538      0.329049      0.491788      0.512824      0.610271      0.557655      0.581727
  61   2 1527.0954    0.2049  0.2439  8.6540  0.0000  0.0102   0.0061   0.0229    0.0225   0.0000   442.0191    -0.0990469       21.8161     0.0718197      -2.96046      0.724263      0.262074      0.377265      0.403594      0.430752      0.486559      0.528006
  61   3 1786.8554    0.4166  0.5254  8.8654  0.0000  0.0129   0.0080   0.0317    0.0344   0.0000   441.5352     -0.418461       22.2797     -0.187531      -3.14680     -0.316999      0.344985      0.441158      0.484915      0.546364      0.597917      0.591855
  61   4 2022.1284    0.7184  0.7922  9.2177  0.0000  0.0153   0.0110   0.0373    0.0507   0.0000   441.5186     -0.548123       20.1220      0.570862      -3.15496     -0.560941      0.377842      0.547133      0.583732      0.650788      0.686989      0.712831
  61   5 2246.0974    1.1796  1.1315  9.7579  0.0000  0.0184   0.0157   0.0472    0.0717   0.0000   441.9307      0.355260       22.5495       1.21572      -4.41483      0.232914      0.439312      0.645759      0.699851      0.784647      0.816397      0.877260
  61   6 2456.0001    1.7677  1.3437 10.4833 -0.0004  0.0204   0.0214   0.0501    0.0669   0.0000   442.5725    -0.0195725       19.7194     -0.206363      -1.80384    -0.0320045      0.489709      0.694403      0.776695      0.868391      0.892274      0.928230
  61   7 2658.5470    2.5940  1.3686 11.0105  0.0000  0.0192   0.0301   0.0488    0.0687   0.0000   441.4189      -1.01268       21.6299      0.809970      -2.91420     -0.114968      0.477651      0.691281      0.737171      0.840556      0.899676      0.904668
  61   8 2857.8821    3.5770  1.1876 11.8965  0.0000  0.0178   0.0454   0.0458    0.0827   0.0000   441.9157       1.03654       22.0302    -0.0891225      -1.55787     -0.519225      0.459470      0.638234      0.700115      0.771012      0.804750      0.837424
  61   9 3052.7046    4.4670  1.2754 12.2088  0.0001  0.0183   0.0545   0.0469    0.0841   0.0000   442.1107     -0.398267       21.2365     0.0989954      -2.10792     -0.711006      0.467884      0.661382      0.715888      0.820305      0.881344      0.885609
  61  10 3243.4081    4.1214  1.6275 12.2580 -0.0000  0.0212   0.0441   0.0548    0.0545   0.0000   443.0199     -0.402534       20.8164      0.531125      -3.01819      -1.73897      0.534163      0.731481      0.826826      0.907661      0.975883      0.991707
  61  11 3431.3567    3.1690  2.9436 11.7762  0.0000  0.0306   0.0260   0.0802    0.0370   0.0000   443.2685    -0.0890059       19.1343      -1.37214      0.471109      0.189925      0.738438       1.05575       1.14637       1.30677       1.32446       1.43018
  61  12 3617.4320    2.4695  4.8813 11.2354 -0.0009  0.0444   0.0164   0.1164    0.0303   0.0000   441.7573      -3.87043       16.8853     0.0300004      -1.54897       3.43970       1.09054       1.54611       1.71186       1.88742       2.03376       2.09600
  61  13 3801.5882    1.9461  8.2067 10.8340  0.0028  0.0741   0.0098   0.1913    0.0269   0.0000   439.8969      -2.19199       21.8831     -0.743831      -2.50684     -0.555428       1.78388       2.51980       2.86458       3.14243       3.33815       3.37844
  62   1 1217.8387    0.0816  0.1278  8.6229  0.0000  0.0166   0.0054   0.0275    0.0184   0.0000   440.0102      0.463560       21.8913      0.432104      -3.41654      0.672299      0.525333      0.789223      0.805741      0.983163      0.985943       1.03242
  62   2 1537.0111    0.2080  0.2059  8.6338  0.0000  0.0087   0.0064   0.0195    0.0219   0.0000   441.8193     -0.178813       22.1610      0.315796      -4.12014      0.668580      0.215715      0.316385      0.357063      0.417101      0.430530      0.471205
  62   3 1797.4799    0.4288  0.5553  8.7857  0.0000  0.0136   0.0079   0.0309    0.0357   0.0000   441.8130     -0.911391       22.1770     -0.974739      -2.41332     -0.411569      0.318803      0.461710      0.495139      0.581939      0.599288      0.635827
  62   4 2034.1339    0.7537  0.8290  9.3103  0.0000  0.0155   0.0113   0.0375    0.0494   0.0000   442.0987      0.171500       21.5616     -0.715839      -3.52069     -0.351363      0.389659      0.536356      0.591449      0.685319      0.717537      0.738125
  62   5 2259.0291    1.2195  1.2205  9.7240 -0.0000  0.0188   0.0153   0.0489    0.0667   0.0000   442.2231     -0.383757       20.9221      -1.07172      -2.26460      0.713935      0.440373      0.627683      0.699109      0.780558      0.795834      0.810742
  62   6 2469.7014    1.8924  1.3528 10.4650 -0.0007  0.0190   0.0224   0.0499    0.0711   0.0000   442.4030     -0.587806       20.5188      0.134309      -1.82026    -0.0336406      0.481075      0.654359      0.721597      0.801378      0.862417      0.871835
  62   7 2673.3065    2.6532  1.3471 11.1995  0.0000  0.0191   0.0312   0.0490    0.0689   0.0000   441.8810      0.401892       20.2451      -1.77624      -3.23889     -0.862276      0.474092      0.674596      0.704343      0.809482      0.868922      0.907878
  62   8 2873.5651    3.6996  1.2118 11.5103  0.0000  0.0173   0.0445   0.0444    0.0957   0.0000   441.8441     -0.111998       20.9330       1.09462      -3.97910     -0.494156      0.423242      0.602547      0.664958      0.749097      0.789911      0.815188
  62   9 3069.1535    4.3896  1.2104 12.1590  0.0061  0.0180   0.0543   0.0437    0.0906   0.0000   441.6116      0.732487       22.4906     -0.156847      -2.33238      0.751217      0.430395      0.613966      0.690970      0.738787      0.784241      0.782095
  62  10 3260.5596    4.1021  1.6360 12.2501  0.0000  0.0213   0.0439   0.0538    0.0545   0.0000   442.0979      -1.70798       20.5619     -0.830106      -1.22997      0.409529      0.515893      0.721472      0.799075      0.888215      0.942720      0.962412
  62  11 3449.3979    3.1397  3.1596 11.6091  0.0000  0.0313   0.0241   0.0806    0.0368   0.0000   442.7247      0.663401       18.6483       2.67089      0.452820      -1.48612      0.762649       1.07336       1.20032       1.30455       1.39883       1.45872
  62  12 3636.1096    2.4331  5.4523 11.1716  0.0026  0.0494   0.0153   0.1260    0.0299   0.0000   441.4123       1.25134       23.6020       2.41206      -3.58676      0.413351       1.16524       1.68453       1.85543       2.06402       2.15852       2.21781
  62  13 3820.7735    1.8428  7.9190 10.8158 -0.0049  0.0736   0.0090   0.1912    0.0257   0.0000   440.4897      -1.73627       27.0772     -0.800863      -9.75379      0.844613       1.78375       2.52018       2.78010       3.11400       3.24372       3.34598
  63   1 1226.2170    0.0785  0.1330  8.6713  0.0000  0.0157   0.0054   0.0306    0.0183   0.0000   440.2898      0.955073       20.4918      -1.44741      -3.08080    -0.0683170      0.462734      0.618290      0.731810      0.816603      0.847551      0.808414
  63   2 1546.8133    0.2119  0.2436  8.6793  0.0000  0.0115   0.0062   0.0215    0.0220   0.0000   442.0271     -0.820662       21.9524     -0.169132      -3.30906     -0.329632      0.362050      0.483766      0.617907      0.644084      0.783305      0.678541
  63   3 1807.9895    0.4511  0.6051  8.8036  0.0000  0.0136   0.0079   0.0334    0.0372   0.0000   442.3332     -0.362992       21.6327     -0.567277      -3.40936     0.0486959      0.322356      0.442183      0.501478      0.578145      0.587986      0.636940
  63   4 2046.0091    0.7618  0.9086  9.2101  0.0000  0.0161   0.0110   0.0404    0.0572   0.0000   442.1147     -0.639606       21.7515     -0.461247      -3.32317     -0.676130      0.401775      0.529701      0.627237      0.710104      0.714057      0.753762
  63   5 2271.8212    1.2454  1.2534  9.8610  0.0000  0.0191   0.0154   0.0482    0.0657   0.0000   442.1161      0.969744       22.6371     -0.487913      -2.98375      0.827064      0.447091      0.637469      0.697589      0.796729      0.825576      0.864560
  63   6 2483.2233    1.8878  1.4322 10.4866 -0.0092  0.0201   0.0211   0.0511    0.0616   0.0000   441.9666     -0.263789       21.3209     -0.168347      -3.49432      -1.40009      0.477896      0.690190      0.755329      0.817463      0.894417      0.940363
  63   7 2687.9491    2.7048  1.3432 11.3575  0.0000  0.0187   0.0320   0.0505    0.0669   0.0000   441.3825     -0.221512       20.7761     0.0427576      -2.34558     -0.813104      0.459078      0.636519      0.706282      0.779231      0.832018      0.861987
  63   8 2889.1717    3.7657  1.1647 12.0086 -0.0000  0.0172   0.0474   0.0449    0.0821   0.0000   442.4202      0.423069       20.7346      0.567871      -1.20105      0.159321      0.416637      0.577358      0.649064      0.710984      0.726640      0.771623
  63   9 3085.4844    4.3349  1.1938 12.4959 -0.0099  0.0179   0.0534   0.0448    0.0674   0.0000   442.3077      0.169377       20.4585      0.900515      -1.45780     -0.391127      0.432377      0.618341      0.678721      0.773060      0.803728      0.821689
  63  10 3277.6210    4.0427  1.8691 12.0549 -0.0000  0.0219   0.0395   0.0572    0.0527   0.0000   442.4703      0.832794       21.2685      0.817434      -3.39935     -0.421344      0.537299      0.747191      0.823592      0.926097       1.00723       1.04805
  63  11 3467.2863    3.0496  3.4043 11.6389  0.0000  0.0327   0.0229   0.0860    0.0347   0.0000   442.5515    -0.0797817       19.5516       1.90978     -0.813263      -2.44407      0.791585       1.09986       1.21904       1.34729       1.42740       1.45974
  64   1 1234.5041    0.0772  0.1178  8.6721  0.0000  0.0143   0.0054   0.0263    0.0181   0.0000   440.5578     0.0919708       22.6645      0.904433      -5.29141      0.719550      0.405812      0.503987      0.618226      0.648276      0.716278      0.758451
  64   2 1556.4482    0.2149  0.2822  8.6960  0.0000  0.0104   0.0059   0.0244    0.0227   0.0000   441.2261    -0.0561520       21.9126      0.400006      -3.60107      0.275323      0.255601      0.331173      0.374646      0.432660      0.444742      0.511391
  64   3 1818.4464    0.4584  0.5461  8.9262  0.0000  0.0133   0.0083   0.0301    0.0350   0.0000   441.3739     -0.621841       21.9107     -0.250372      -3.91903       1.33624      0.304662      0.454742      0.494943      0.548219      0.570794      0.583217
  64   4 2057.8322    0.8002  0.9413  9.1323  0.0002  0.0161   0.0111   0.0401    0.0600   0.0000   442.6084     -0.955599       22.2110     -0.619039      -4.20333      0.609194      0.386868      0.550097      0.594847      0.681749      0.696274      0.717495
  64   5 2284.5160    1.2570  1.2021 10.1785  0.0000  0.0190   0.0162   0.0483    0.0564   0.0000   441.8425      -1.71419       21.8698      0.886549      -2.53385       1.58483      0.440544      0.629621      0.689960      0.767684      0.788387      0.821144
  64   6 2496.7001    1.9528  1.4524 10.5888  0.0000  0.0191   0.0220   0.0527    0.0582   0.0000   441.6124      0.930333       21.5960       1.13227      -3.09223      0.720837      0.464917      0.656162      0.707564      0.786127      0.851751      0.841937
  64   7 2702.4685    2.8273  1.2935 11.2453  0.0000  0.0180   0.0331   0.0466    0.0712   0.0000   442.8047     0.0682881       20.5153       1.58357      -1.78336      0.520391      0.425459      0.611859      0.646700      0.715705      0.787771      0.797827
  64   8 2904.6410    3.8111  1.1177 12.2703  0.0000  0.0168   0.0491   0.0434    0.0703   0.0000   442.0804      0.714735       20.9948     -0.616973      -3.30269    -0.0957696      0.413173      0.571831      0.648961      0.703385      0.733273      0.753380
  64   9 3101.6859    4.3959  1.2337 12.5242 -0.0000  0.0178   0.0536   0.0462    0.0675   0.0000   442.0772     -0.343840       21.5910      0.600679      -2.68629       1.20297      0.427954      0.596159      0.665841      0.731988      0.785372      0.796924
  64  10 3294.5444    3.9638  1.7369 12.2504  0.0000  0.0215   0.0406   0.0558    0.0506   0.0000   442.9091      0.419156       19.7384      0.522717      -1.35926      0.986610      0.521341      0.704642      0.818641      0.877006      0.933968      0.962904
  64  11 3484.9991    2.9747  3.4865 11.5463 -0.0001  0.0335   0.0217   0.0863    0.0349   0.0000   441.0776     -0.541336       19.7349       1.73614     -0.375421     -0.431175      0.775523       1.10342       1.22406       1.36451       1.40092       1.45790
  64  12 3673.1074    2.3734  6.1585 11.1045  0.0052  0.0540   0.0129   0.1382    0.0277   0.0000   441.7745       2.57862       23.0114       1.11612      -7.62768       2.51445       1.26073       1.78362       2.00335       2.17381       2.27639       2.39847
  64  13 3859.1868    1.8680  9.4048 10.6503  0.0053  0.0806   0.0067   0.2105    0.0181   0.0000   441.9610       3.19947       25.2332       1.66684      -7.08644       3.39669       1.95587       2.64102       3.06787       3.29179       3.58073       3.74551
  65   1 1242.8043    0.0757  0.1000  8.7095  0.0000  0.0156   0.0057   0.0206    0.0179   0.0000   440.4217     -0.870229       20.7626      0.861941      -2.98555     -0.305717      0.389644      0.464407      0.530897      0.627702      0.653066      0.723092
  65   2 1566.0144    0.2383  0.2974  8.6811  0.0000  0.0103   0.0061   0.0239    0.0235   0.0000   442.0710     -0.430952       21.7927      0.154414      -3.52391     -0.663670      0.237134      0.327181      0.339716      0.421270      0.430020      0.414493
  65   3 1828.7656    0.4858  0.6330  8.8494  0.0000  0.0137   0.0081   0.0322    0.0385   0.0000   442.1179      0.202914       22.6695     -0.930312      -3.99256    -0.0164547      0.325258      0.442265      0.489337      0.545009      0.591401      0.598145
  65   4 2069.5524    0.8137  0.9364  9.3969  0.0000  0.0163   0.0115   0.0410    0.0539   0.0000   442.3102      -1.29761       21.9639     -0.974186      -3.90564      0.180393      0.380725      0.540594      0.604187      0.658630      0.706751      0.721815
  65   5 2297.0542    1.3139  1.2969  9.7848  0.0000  0.0186   0.0154   0.0478    0.0667   0.0000   442.0347      0.215139       22.0131      0.746105      -2.17369      -1.19850      0.432295      0.614946      0.671291      0.752949      0.823596      0.820016
  65   6 2510.1010    1.9754  1.4261 10.6052  0.0000  0.0195   0.0222   0.0501    0.0659   0.0000   441.8990      0.166395       22.0610       1.56647      -2.75035      0.825773      0.477803      0.662245      0.742131      0.835282      0.882764      0.916799
  65   7 2716.9644    2.8954  1.3102 11.3293 -0.0000  0.0183   0.0333   0.0464    0.0717   0.0000   442.4156     -0.847668       20.4747      0.627975      -2.10877       1.00831      0.435296      0.620463      0.687484      0.759911      0.815546      0.853534
  65   8 2919.9631    3.8985  1.2253 12.0299  0.0000  0.0174   0.0461   0.0441    0.0722   0.0000   441.4035      0.892090       21.7434    -0.0708543      -2.06151     -0.723375      0.404382      0.579034      0.630157      0.702438      0.754503      0.755489
  65   9 3117.7658    4.3994  1.4237 12.2370  0.0000  0.0191   0.0483   0.0483    0.0667   0.0000   442.3939     -0.725850       20.4710      0.173968      -3.61414      0.140106      0.436423      0.631718      0.692752      0.768319      0.819941      0.835153
  65  10 3311.4713    3.8240  1.9406 12.2319  0.0000  0.0229   0.0370   0.0593    0.0450   0.0000   441.3616      0.770057       22.0435      0.166583      -2.07165     -0.336794      0.534230      0.745818      0.816897      0.933484      0.989010       1.01845
  65  11 3502.5714    2.9663  3.8560 11.4930  0.0000  0.0355   0.0203   0.0915    0.0330   0.0000   442.5335     -0.248107       24.9807      0.580036      -1.48407       2.64065      0.793583       1.15833       1.27741       1.39288       1.49816       1.51490
  65  12 3691.5704    2.2590  6.2389 11.0997  0.0007  0.0547   0.0127   0.1437    0.0300   0.0000   441.7597     -0.360006       22.5927      -1.07314      -1.48287       1.98613       1.25942       1.77192       1.99028       2.18756       2.29131       2.38123
  65  13 3878.1897    1.7476  9.3914 10.8319 -0.0018  0.0848   0.0083   0.2192    0.0243   0.0000   443.4956       4.23816       19.1031       2.05161      -4.42107     -0.972064       1.95735       2.70855       3.09402       3.35773       3.61808       3.76023
  66   2 1575.4637    0.2459  0.3067  8.6010  0.0000  0.0101   0.0061   0.0239    0.0240   0.0000   441.4171     -0.351409       22.3597      0.413724      -4.51188     -0.102019      0.238449      0.338970      0.386231      0.397272      0.447700      0.430271
  66   3 1838.9906    0.4844  0.6690  8.8129  0.0000  0.0141   0.0080   0.0343    0.0400   0.0000   441.7776      0.508867       21.7367     0.0928479      -4.24151      0.554724      0.339705      0.451694      0.526804      0.568952      0.630363      0.663538
  66   4 2081.1261    0.8127  1.0033  9.3321  0.0000  0.0170   0.0111   0.0424    0.0551   0.0000   442.0698     -0.903211       21.9941       1.12492      -4.33384     -0.487304      0.384318      0.537239      0.585567      0.665507      0.701716      0.713702
  66   5 2309.5336    1.3738  1.3043  9.8227 -0.0000  0.0187   0.0161   0.0476    0.0684   0.0000   441.8090     -0.461351       22.5247      0.176249      -2.39407     0.0106914      0.432394      0.613580      0.680687      0.764441      0.770869      0.811798
  66   6 2523.3267    2.0751  1.3846 10.5175 -0.0000  0.0185   0.0229   0.0486    0.0688   0.0000   442.3414     -0.805995       22.3736      0.505887      -3.53221      0.921331      0.431974      0.610537      0.677341      0.758358      0.801189      0.864256
  66   7 2731.2856    2.9267  1.3712 11.2923  0.0000  0.0183   0.0323   0.0474    0.0636   0.0000   442.2510     0.0159805       21.5257     -0.212159      -2.23485      0.427653      0.424572      0.602284      0.667322      0.731968      0.782450      0.816389
  66   8 2935.2118    3.9487  1.2279 12.1011  0.0000  0.0175   0.0469   0.0441    0.0715   0.0000   441.9762      -1.03248       23.2110     -0.640796      -2.51354      -1.07879      0.414580      0.570410      0.631172      0.718167      0.758615      0.792599
  66   9 3133.7456    4.3399  1.3381 12.4861 -0.0000  0.0185   0.0506   0.0479    0.0623   0.0000   442.7339      -1.43585       21.2409      0.984077      -2.25429     -0.957024      0.437131      0.596609      0.682039      0.756258      0.790251      0.837864
  66  10 3328.2221    3.7288  2.1861 11.9493  0.0000  0.0236   0.0328   0.0624    0.0444   0.0000   442.1955     -0.947954       19.8435     -0.316332      -2.96532       1.88632      0.545954      0.768569      0.849414      0.946676       1.00437       1.02656
  66  11 3520.0662    2.8240  3.6996 11.6226  0.0000  0.0345   0.0202   0.0929    0.0307   0.0000   441.2500      -1.93055       20.0612    0.00731271      -4.81632       1.13750      0.790721       1.10764       1.25511       1.36217       1.47324       1.48463
  66  12 3709.6980    2.1663  6.2052 11.0908 -0.0049  0.0559   0.0119   0.1463    0.0277   0.0000   442.9778     -0.474506       24.3418     -0.648214      -4.91141     -0.109035       1.26988       1.78502       2.01540       2.24467       2.35681       2.44861
  67   1 1259.0095    0.0923  0.1323  8.6091  0.0000  0.0128   0.0050   0.0263    0.0178   0.0000   440.5069     -0.422296       21.3985     -0.189500      -4.33640     -0.887145      0.308847      0.442874      0.553524      0.679117      0.688555      0.757416
  67   2 1584.7773    0.2493  0.3022  8.6446  0.0000  0.0095   0.0062   0.0237    0.0232   0.0000   441.2846     -0.304900       22.0827      0.436203      -4.24689    -0.0910418      0.230426      0.315705      0.357467      0.406370      0.407832      0.475349
  67   3 1849.1191    0.4978  0.6989  8.8584  0.0000  0.0143   0.0081   0.0356    0.0407   0.0000   441.9509     -0.652375       21.3944     -0.661133      -4.08776      0.185420      0.357558      0.488943      0.556019      0.603267      0.651473      0.671732
  67   4 2092.6443    0.8430  1.0428  9.2747  0.0000  0.0174   0.0112   0.0425    0.0608   0.0000   442.4266     0.0423548       21.4347     -0.553431      -4.04628     -0.366995      0.387731      0.550641      0.600072      0.677939      0.727548      0.758275
  67   5 2321.8217    1.3960  1.2831  9.9492  0.0000  0.0183   0.0164   0.0479    0.0663   0.0000   442.4168      0.542832       21.8623     -0.543449      -1.79017    -0.0351703      0.416944      0.590798      0.643706      0.702639      0.747040      0.763887
  67   6 2536.5253    2.1291  1.4325 10.6247 -0.0034  0.0192   0.0232   0.0496    0.0642   0.0000   443.2459      0.457833       21.1959      0.157202      -3.86224      0.304176      0.426477      0.615601      0.656949      0.742059      0.773110      0.821019
  67   7 2745.5865    3.0243  1.3545 11.2961 -0.0001  0.0181   0.0338   0.0466    0.0761   0.0000   442.5274      -1.04807       22.4416       1.18606      -4.95279     -0.217726      0.419028      0.572052      0.656329      0.713568      0.768649      0.794783
  67   8 2950.3181    4.0636  1.2344 12.0050  0.0001  0.0171   0.0477   0.0440    0.0817   0.0000   442.7074      0.235033       22.9470      0.924642      -3.31424       1.04566      0.401910      0.562185      0.627312      0.684901      0.717079      0.758061
  67   9 3149.6149    4.3883  1.3617 12.4828  0.0000  0.0181   0.0496   0.0482    0.0577   0.0000   442.2105     -0.346588       22.3562    -0.0696236      -3.58385       1.10884      0.423236      0.600395      0.659264      0.722002      0.793398      0.798038
  67  10 3344.8198    3.7241  2.1928 12.0108  0.0000  0.0238   0.0328   0.0629    0.0444   0.0000   442.5513      0.768900       19.9397     -0.136284       1.48118     -0.157528      0.542636      0.763014      0.849355      0.955455      0.999880       1.02619
  67  11 3537.5820    2.7781  4.2209 11.5029  0.0000  0.0386   0.0187   0.1004    0.0305   0.0000   441.5070      -2.70724       23.8396      0.368557      -2.32522      0.395561      0.838054       1.20512       1.34645       1.48927       1.52944       1.57358
  67  12 3727.9107    2.2205  7.1654 10.9418  0.0053  0.0605   0.0093   0.1581    0.0217   0.0000   441.7140      0.955831       24.5870      0.773704      -8.75418       1.08947       1.36097       1.90167       2.14798       2.34799       2.50396       2.61794
  68   1 1267.0705    0.0920  0.1411  8.5860  0.0000  0.0122   0.0048   0.0266    0.0178   0.0000   440.7040     0.0902989       21.2838     -0.583950      -3.84987     0.0384771      0.247108      0.362754      0.403887      0.470828      0.464142      0.463165
  68   2 1594.0127    0.2462  0.3120  8.5902  0.0000  0.0096   0.0060   0.0252    0.0235   0.0000   441.7409     -0.616176       22.0584      -1.01083      -3.59578     -0.408317      0.240591      0.334353      0.385126      0.430614      0.425920      0.431796
  68   3 1859.2008    0.5203  0.6708  8.8972  0.0000  0.0138   0.0084   0.0334    0.0403   0.0000   442.1766     -0.794836       21.3890      0.934187      -3.58235     -0.229619      0.309381      0.427237      0.486728      0.547195      0.566949      0.614272
  68   4 2104.0683    0.8696  1.0502  9.3633  0.0000  0.0165   0.0115   0.0439    0.0578   0.0000   442.1879     -0.144478       22.4280     -0.417946      -3.74324     -0.636415      0.386848      0.548734      0.609748      0.700298      0.737402      0.765358
  68   5 2333.9873    1.4371  1.4003  9.8876  0.0000  0.0190   0.0161   0.0501    0.0655   0.0000   442.7393     -0.390803       20.9189     -0.364074      -3.67298      -1.54938      0.431349      0.600622      0.667556      0.746790      0.789038      0.813857
  68   6 2549.5652    2.0766  1.5249 10.7550 -0.0001  0.0198   0.0220   0.0514    0.0527   0.0000   442.4310       1.15311       21.1927      -1.13770      -2.76417       1.39351      0.449440      0.630678      0.705494      0.783597      0.818168      0.872945
  68   7 2759.7197    3.0729  1.3513 11.3433  0.0000  0.0180   0.0342   0.0462    0.0738   0.0000   441.1315      0.368346       21.6561     -0.428620      -2.33313      -1.25096      0.414259      0.572481      0.636371      0.710323      0.737747      0.788286
  68   8 2965.3301    4.1140  1.2657 11.7888  0.0000  0.0171   0.0469   0.0435    0.0929   0.0000   441.9812       1.14705       23.6264      0.219450      -3.83226      0.197735      0.395543      0.555181      0.613652      0.677082      0.735337      0.762114
  68   9 3165.3278    4.3286  1.5383 12.2111 -0.0000  0.0190   0.0455   0.0508    0.0577   0.0000   442.0171      0.400198       21.4465      0.479439      -2.14851      -1.46630      0.431922      0.605436      0.676989      0.730565      0.807011      0.819380
  68  10 3361.4188    3.6015  2.4736 11.9154  0.0000  0.0253   0.0297   0.0671    0.0413   0.0000   442.9682      0.188208       19.1981     -0.740226     -0.587296      0.651573      0.570025      0.786111      0.901996      0.964381       1.02805       1.06814
  68  11 3554.8790    2.7286  4.3596 11.3972  0.0002  0.0395   0.0180   0.0994    0.0316   0.0000   440.8563      -2.14369       21.6303       3.49351      -2.92873       5.57708      0.854925       1.22080       1.35071       1.50125       1.60761       1.66560
  68  12 3745.8972    2.1501  7.5219 10.9752  0.0001  0.0667   0.0102   0.1667    0.0268   0.0000   444.8009     -0.525427       24.7082      -4.25890      -2.73639     -0.200297       1.43597       2.08761       2.29057       2.54820       2.63521       2.76792
  69   1 1274.9956    0.0841  0.1612  8.6829  0.0000  0.0136   0.0050   0.0309    0.0180   0.0000   440.2968     -0.250532       21.5369    -0.0255462      -3.81137      0.623624      0.322991      0.444290      0.515514      0.557641      0.634849      0.675796
  69   2 1603.1322    0.2467  0.3487  8.7179  0.0000  0.0110   0.0058   0.0257    0.0237   0.0000   441.8289     -0.262043       21.7879    -0.0804053      -3.63282     -0.430896      0.235598      0.325058      0.377311      0.408403      0.425472      0.427731
  69   3 1869.1508    0.5270  0.6690  8.9989  0.0000  0.0135   0.0084   0.0332    0.0397   0.0000   441.9443     -0.217663       22.0954      0.212214      -3.73294     0.0848903      0.300987      0.436815      0.469622      0.541118      0.593615      0.604969
  69   4 2115.4074    0.8917  1.0749  9.4430  0.0000  0.0167   0.0115   0.0436    0.0596   0.0000   442.6864     -0.323526       21.5170     -0.112021      -4.18478      0.696397      0.380288      0.523738      0.595074      0.657581      0.727673      0.740594
  69   5 2346.0799    1.4564  1.4577 10.0890  0.0000  0.0192   0.0160   0.0507    0.0578   0.0000   442.8618      0.289313       21.0081      0.614855      -3.78631      0.221791      0.437611      0.600689      0.676022      0.754235      0.831196      0.845675
  69   6 2562.5530    2.2348  1.4323 11.0544  0.0000  0.0193   0.0245   0.0487    0.0582   0.0000   441.9285      0.814894       22.7600      -1.07019      -4.49049      0.338752      0.440235      0.614655      0.703586      0.755034      0.848816      0.863960
  69   7 2773.7709    3.1945  1.3198 11.5719  0.0000  0.0179   0.0358   0.0452    0.0710   0.0000   442.5357      0.300954       21.5043      0.268367      -2.93722      0.116815      0.389023      0.543060      0.589667      0.665070      0.713670      0.713179
  69   8 2980.2447    4.1757  1.2129 12.2911  0.0000  0.0166   0.0489   0.0432    0.0692   0.0000   441.8630      0.129539       21.9918       1.99871      -3.16427     -0.358592      0.378975      0.519137      0.578294      0.628842      0.677274      0.688826
  69   9 3180.9495    4.4313  1.5515 12.1614  0.0000  0.0189   0.0449   0.0486    0.0607   0.0000   441.7705      0.814606       20.9310       1.11393      -2.51041      0.177851      0.425061      0.594270      0.665159      0.733533      0.768004      0.801282
  69  10 3377.8316    3.4694  2.6167 11.9602  0.0000  0.0261   0.0278   0.0712    0.0391   0.0000   442.9722      0.317084       18.7867      0.250100      -1.21353       1.07643      0.567060      0.811332      0.894298       1.00536       1.04967       1.09721
  69  11 3571.9979    2.6121  4.4130 11.4944 -0.0015  0.0397   0.0170   0.1052    0.0307   0.0000   442.9945     -0.342141       20.1181       1.26803      0.156410      -2.01987      0.856211       1.21944       1.37623       1.49016       1.60663       1.68241
  69  12 3763.6786    1.9222  6.4918 11.0338 -0.0029  0.0598   0.0102   0.1597    0.0295   0.0000   441.1169       2.69398       25.3068      -2.98585      -1.77676      -4.00553       1.26633       1.81260       2.00100       2.22496       2.28879       2.40852
  70   2 1612.1475    0.2637  0.3549  8.6870  0.0000  0.0107   0.0061   0.0257    0.0243   0.0000   441.4304     -0.278249       22.4666     -0.863680      -3.51236      0.446293      0.254414      0.338878      0.397267      0.454636      0.474798      0.478326
  70   3 1879.0637    0.5524  0.7068  8.8798  0.0000  0.0134   0.0085   0.0341    0.0423   0.0000   441.8864     -0.387831       21.9456     -0.343691      -3.07899      0.610476      0.295479      0.410605      0.454183      0.518298      0.557441      0.586280
  70   4 2126.6591    0.9452  1.0219  9.4332  0.0000  0.0163   0.0123   0.0411    0.0619   0.0000   441.6769      0.514891       22.0282     0.0514255      -3.25924      0.178369      0.350101      0.501196      0.541346      0.598902      0.634358      0.647480
  70   5 2358.0710    1.5237  1.3459 10.0492  0.0000  0.0185   0.0173   0.0475    0.0707   0.0000   442.0071    -0.0940589       22.6309      0.658546      -3.97934      0.786409      0.408286      0.581520      0.627698      0.701749      0.732850      0.767608
  70   6 2575.4345    2.2277  1.5381 10.8190  0.0000  0.0194   0.0232   0.0501    0.0580   0.0000   441.9379      -1.08920       21.8723     -0.398143      -4.17724      0.523650      0.444605      0.623178      0.692760      0.773100      0.839862      0.859977
  70   7 2787.7632    3.2417  1.2864 11.7363  0.0000  0.0175   0.0366   0.0446    0.0615   0.0000   442.1279     -0.248611       22.2256     -0.493834      -3.65437    -0.0100932      0.381482      0.525453      0.586805      0.658995      0.702773      0.720086
  70   8 2995.0192    4.2009  1.2691 12.3246  0.0000  0.0175   0.0486   0.0448    0.0695   0.0000   442.0261       1.10644       20.2183      0.364550      -2.61131     -0.951793      0.379544      0.538544      0.597819      0.647337      0.710061      0.702371
  70   9 3196.4772    4.2871  1.5023 12.4406 -0.0000  0.0193   0.0456   0.0499    0.0553   0.0000   442.5914       1.15688       22.0407      0.346758      -3.82205     0.0272788      0.419476      0.587860      0.653931      0.722354      0.763190      0.779919
  70  10 3394.1326    3.3872  2.8526 11.8504  0.0000  0.0278   0.0257   0.0728    0.0366   0.0000   442.6413      0.658890       19.6328     -0.776619     -0.137205      0.801575      0.600320      0.859211      0.948264       1.05907       1.15759       1.18123
  71   1 1290.7246    0.0970  0.1647  8.5776  0.0000  0.0124   0.0048   0.0270    0.0180   0.0000   440.3526     0.0801831       21.9168     -0.737023      -4.31658      0.229816      0.284700      0.471151      0.454157      0.574854      0.597117      0.755899
  71   2 1621.0791    0.2621  0.3664  8.6715  0.0000  0.0106   0.0060   0.0270    0.0247   0.0000   441.4107     -0.777452       21.4959      0.573638      -4.77609      0.392230      0.246740      0.317223      0.356688      0.389442      0.426626      0.426263
  71   3 1888.8664    0.5575  0.7361  8.9591  0.0000  0.0138   0.0084   0.0359    0.0411   0.0000   441.7665     0.0466953       21.6760    -0.0785444      -3.62599    0.00809380      0.296333      0.405598      0.449818      0.514805      0.558236      0.576939
  71   4 2137.7901    0.9500  1.1267  9.4070  0.0001  0.0172   0.0119   0.0438    0.0641   0.0000   442.1217      -1.03247       21.6894     -0.138455      -4.19700     0.0486387      0.368161      0.509698      0.577423      0.627976      0.671502      0.684653
  71   5 2369.9458    1.5580  1.3727 10.1597  0.0000  0.0186   0.0171   0.0469    0.0595   0.0000   442.2236    -0.0529427       20.9648       1.42024      -3.31240     -0.966990      0.401386      0.551442      0.618003      0.697156      0.727334      0.755944
  71   6 2588.2306    2.2911  1.4044 11.0996  0.0001  0.0189   0.0252   0.0485    0.0557   0.0000   442.2582      0.597452       21.3834     -0.291297      -2.87589     -0.375326      0.403262      0.564547      0.619060      0.694027      0.726189      0.750964
  71   7 2801.5931    3.3033  1.3458 11.6551 -0.0020  0.0178   0.0361   0.0454    0.0624   0.0000   442.7329     -0.101669       21.5644      0.154018      -2.81155      0.215187      0.391295      0.548723      0.600032      0.679885      0.712111      0.741617
  71   8 3009.6780    4.2623  1.3204 12.2382 -0.0000  0.0175   0.0478   0.0452    0.0675   0.0000   442.1778     -0.521689       22.8712       1.29799      -4.46260     -0.601192      0.374827      0.528266      0.590170      0.657201      0.701788      0.706708
  71   9 3211.9584    4.2560  1.5877 12.3090  0.0000  0.0192   0.0433   0.0515    0.0539   0.0000   442.4539      0.112689       21.7903       1.04456      -3.20324      0.205154      0.421035      0.581601      0.649793      0.705971      0.752668      0.791815
  71  10 3410.3892    3.3600  2.9025 11.8396  0.0000  0.0282   0.0253   0.0720    0.0357   0.0000   441.6294     -0.242919       20.7231      0.477689      -2.36778      -1.87045      0.597050      0.853328      0.949591       1.05410       1.11605       1.16908
  72   1 1298.5129    0.1101  0.1487  8.5825  0.0000  0.0111   0.0049   0.0220    0.0178   0.0000   440.3039     -0.556156       21.3052      0.804729      -4.56208     0.0548435      0.234715      0.329698      0.333692      0.430945      0.412636      0.385653
  72   2 1629.8846    0.2801  0.3421  8.7014  0.0000  0.0102   0.0063   0.0239    0.0243   0.0000   441.4953     -0.584424       21.7388      0.151501      -3.35531      0.397755      0.223112      0.289574      0.363110      0.375066      0.407514      0.407702
  72   3 1898.6003    0.5801  0.6786  8.9705 -0.0000  0.0130   0.0089   0.0326    0.0429   0.0000   442.0796     -0.644489       21.9077      0.260812      -3.08177     -0.427491      0.275605      0.389766      0.428807      0.488702      0.527036      0.537993
  72   4 2148.8296    0.9890  1.1312  9.4038  0.0000  0.0164   0.0122   0.0447    0.0665   0.0000   442.2865      0.330193       22.0725     -0.452075      -2.85305      0.909140      0.356591      0.473933      0.560814      0.606950      0.636772      0.681950
  72   5 2381.7081    1.5688  1.3776 10.4053  0.0000  0.0188   0.0175   0.0484    0.0531   0.0000   441.8946     -0.344355       23.0538   -0.00315815      -3.01277      0.588521      0.399130      0.559939      0.630220      0.709558      0.728378      0.770303
  72   6 2601.0024    2.3680  1.4398 11.0441  0.0000  0.0190   0.0251   0.0472    0.0554   0.0000   442.5617      -1.33135       21.7251      0.135433      -2.18954     -0.205820      0.396554      0.573605      0.623800      0.702562      0.760537      0.776822
  72   7 2815.3904    3.4136  1.3031 11.7844  0.0000  0.0175   0.0378   0.0447    0.0643   0.0000   442.1041      0.389037       22.2664       1.23134      -3.35447    -0.0142412      0.366989      0.517540      0.553494      0.630812      0.676502      0.703618
  72   8 3024.2497    4.2712  1.2818 12.2257 -0.0000  0.0171   0.0473   0.0438    0.0658   0.0000   442.2807       1.29937       20.8047      0.268435      -3.52128       1.23600      0.356540      0.510712      0.555037      0.631639      0.668707      0.698159
  72   9 3227.2613    4.2107  1.6636 12.3809  0.0000  0.0200   0.0423   0.0525    0.0508   0.0000   441.8333      0.684921       21.8086       1.46140      -2.52025      0.861613      0.420546      0.600726      0.654297      0.719776      0.789886      0.823913
  72  10 3426.5089    3.2147  3.0381 11.8641 -0.0000  0.0293   0.0237   0.0753    0.0327   0.0000   443.5738    -0.0876298       20.8118       2.94988      -2.69509     -0.372820      0.606835      0.855292      0.959284       1.07458       1.10202       1.16810
  72  11 3623.2009    2.4298  5.1016 11.3264 -0.0002  0.0444   0.0145   0.1209    0.0305   0.0000   442.8319       1.50470       18.1306       1.34320      -5.23875       2.41652      0.924943       1.30357       1.47258       1.61747       1.72807       1.79589
  73   1 1306.2065    0.1061  0.1880  8.6179  0.0000  0.0120   0.0047   0.0278    0.0180   0.0000   440.3800     0.0819764       22.1314     0.0545038      -4.02098     -0.256730      0.244471      0.325746      0.408726      0.412283      0.387993      0.401007
  73   2 1638.5936    0.3020  0.3476  8.7650  0.0000  0.0098   0.0065   0.0235    0.0246   0.0000   441.4518     -0.450360       21.9049      0.397684      -4.42451      0.105508      0.199559      0.285067      0.323184      0.360875      0.381673      0.386913
  73   3 1908.2994    0.5845  0.7501  8.9509  0.0000  0.0141   0.0086   0.0345    0.0450   0.0000   441.5170     -0.113548       22.0693    -0.0558644      -5.23551     -0.597542      0.299473      0.434358      0.470572      0.520973      0.563889      0.578513
  73   4 2159.7993    0.9773  1.1553  9.7613  0.0000  0.0182   0.0126   0.0466    0.0603   0.0000   441.9287      0.448485       23.8883     -0.208941      -4.51352     -0.399864      0.377435      0.534642      0.577104      0.654763      0.711117      0.734689
  73   5 2393.3699    1.6210  1.4407 10.4033  0.0058  0.0185   0.0175   0.0503    0.0559   0.0000   442.5298      0.401533       22.9785     -0.258651      -3.62602      0.210215      0.396191      0.557771      0.615909      0.670998      0.701515      0.725602
  73   6 2613.6221    2.4852  1.4425 10.8909  0.0064  0.0178   0.0258   0.0470    0.0702   0.0000   442.2532      0.455763       21.7149       1.47096      -3.03198       1.13028      0.384125      0.529318      0.592258      0.665016      0.716933      0.740573
  73   7 2829.1064    3.4758  1.2844 11.8769  0.0044  0.0172   0.0391   0.0436    0.0695   0.0000   442.2478     -0.523651       21.4111      0.314360      -3.76407      -1.86665      0.360504      0.529552      0.558058      0.637858      0.698411      0.705692
  73   8 3038.7500    4.4367  1.3455 12.0148  0.0000  0.0172   0.0471   0.0432    0.0815   0.0000   442.1438      -1.01812       21.5853      0.219787      -2.90499     -0.867289      0.363271      0.505825      0.558470      0.604635      0.663004      0.669251
  73   9 3242.4755    4.1556  1.7371 12.3277  0.0000  0.0203   0.0399   0.0530    0.0497   0.0000   442.2238     -0.150126       21.7431       1.33148      -4.55655    -0.0986344      0.424166      0.603162      0.674535      0.750207      0.795205      0.844057
  73  10 3442.5862    3.2431  3.3700 11.7052  0.0000  0.0304   0.0223   0.0789    0.0348   0.0000   442.5914      0.133768       20.2509      -1.54994      -2.55184     -0.872352      0.629730      0.882348      0.983376       1.10427       1.17045       1.22067
  73  11 3639.8563    2.4655  5.6250 11.3533 -0.0009  0.0485   0.0140   0.1286    0.0302   0.0000   440.9375     -0.688780       23.0708       1.73194      -4.58315      0.152597       1.00631       1.41959       1.58917       1.78307       1.83698       1.92756
  74   1 1313.8507    0.1140  0.1761  8.6080  0.0000  0.0102   0.0047   0.0249    0.0177   0.0000   440.5741      0.290566       21.4896      0.194283      -4.04841     0.0425354      0.206673      0.271812      0.325525      0.378337      0.381349      0.401082
  74   2 1647.2315    0.3044  0.3943  8.6839  0.0000  0.0110   0.0063   0.0243    0.0261   0.0000   441.6158     -0.281650       21.4146     -0.157395      -4.38362     0.0704912      0.226225      0.318832      0.370225      0.397253      0.413525      0.463012
  74   3 1917.9059    0.5969  0.7582  9.0811 -0.0000  0.0137   0.0087   0.0342    0.0414   0.0000   441.7467     0.0273367       21.8956      -1.14277      -3.53594      0.482609      0.293455      0.383115      0.444821      0.501730      0.534899      0.576369
  74   4 2170.6409    1.0274  1.1831  9.5374  0.0000  0.0171   0.0125   0.0457    0.0666   0.0000   441.9361      0.196267       22.6615     -0.415314      -4.34438      0.803930      0.357953      0.480727      0.540574      0.592856      0.644322      0.640958
  74   5 2404.9202    1.6189  1.4445 10.4871  0.0000  0.0190   0.0173   0.0499    0.0494   0.0000   441.8563     -0.206080       21.1465      0.332302      -3.38266     -0.141957      0.384390      0.537195      0.614983      0.676127      0.698898      0.737788
  74   6 2626.1963    2.4938  1.4339 11.2912  0.0002  0.0185   0.0268   0.0482    0.0560   0.0000   442.9897    -0.0633364       21.3273      -1.27674      -4.15235      0.723794      0.387785      0.542333      0.597332      0.676681      0.715527      0.711085
  74   7 2842.6983    3.5796  1.2598 11.7181  0.0002  0.0167   0.0397   0.0419    0.0782   0.0000   442.0684     -0.477125       23.3776     0.0866142      -3.79608      0.677981      0.355923      0.491936      0.548486      0.600105      0.671606      0.662518
  74   8 3053.0827    4.2805  1.3315 12.4198 -0.0000  0.0174   0.0466   0.0458    0.0608   0.0000   442.1331     -0.514443       22.2780       1.86565      -2.26671     -0.394720      0.367081      0.507508      0.557250      0.617993      0.651112      0.680728
  74   9 3257.6206    4.1268  1.9063 12.1285  0.0000  0.0208   0.0372   0.0546    0.0489   0.0000   443.0851      0.996195       20.6252       1.26794      -2.19869      -1.27270      0.433893      0.600544      0.673124      0.745918      0.798239      0.849669
  74  10 3458.4699    3.1518  3.6362 11.6144  0.0000  0.0322   0.0208   0.0846    0.0337   0.0000   443.0769       1.05777       19.6855     -0.184605     -0.146282       4.43211      0.647287      0.934298       1.03115       1.16797       1.20985       1.28104
  74  11 3656.5955    2.4327  6.0670 11.2409  0.0018  0.0517   0.0128   0.1356    0.0300   0.0000   441.5278     -0.667256       22.9113       1.44167      -3.25343      0.943808       1.04066       1.49846       1.64623       1.84280       1.94414       2.05452
  75   1 1321.4167    0.1136  0.1653  8.5894  0.0000  0.0116   0.0047   0.0241    0.0177   0.0000   440.4011      0.207274       20.9935      0.123233      -4.19397      0.124725      0.291563      0.476881      0.508086      0.589174      0.552032      0.540302
  75   2 1655.7325    0.3132  0.3820  8.7177  0.0000  0.0104   0.0064   0.0241    0.0255   0.0000   441.3340     -0.439531       22.0095    0.00551338      -4.17656      0.473756      0.224451      0.315027      0.357861      0.393720      0.420581      0.459831
  75   3 1927.4292    0.6167  0.7272  9.1428  0.0000  0.0137   0.0090   0.0330    0.0405   0.0000   442.2594      0.357042       22.0569     -0.138762      -3.71735      0.932703      0.272617      0.362867      0.429671      0.485511      0.504955      0.535441
  75   4 2181.3676    1.0426  1.2309  9.5893  0.0000  0.0183   0.0122   0.0458    0.0598   0.0000   442.8283     -0.401429       21.4177     -0.167043      -3.13234      0.403925      0.348015      0.511729      0.555501      0.645420      0.630042      0.663479
  75   5 2416.3745    1.6862  1.5352 10.2221  0.0002  0.0194   0.0170   0.0486    0.0568   0.0000   442.4328      -1.04239       21.6233      0.346344      -4.33630      0.149987      0.390372      0.547080      0.612883      0.683028      0.699072      0.742490
  75   6 2638.7220    2.5092  1.5281 11.0093  0.0000  0.0184   0.0249   0.0484    0.0555   0.0000   443.1390     -0.802117       21.9624       2.31389      -3.21930     -0.490803      0.380360      0.526621      0.592850      0.653309      0.710233      0.720560
  75   7 2856.1731    3.5904  1.3613 11.8175  0.0046  0.0174   0.0385   0.0443    0.0683   0.0000   442.5166     -0.965210       21.8596      0.280403      -1.73917      0.140026      0.354864      0.499207      0.541702      0.611008      0.700038      0.722621
  75   8 3067.3694    4.4369  1.3335 12.4186 -0.0002  0.0177   0.0481   0.0439    0.0642   0.0000   441.9632      0.657767       21.6433      0.446759      -3.63026      0.561765      0.356908      0.513436      0.563276      0.618041      0.666248      0.684277
  75   9 3272.7078    3.9487  1.9792 12.1540  0.0000  0.0214   0.0348   0.0570    0.0451   0.0000   443.4503      0.615450       20.6226      0.647569      -1.42123      0.675042      0.438516      0.617169      0.690908      0.776651      0.822836      0.844939
  75  10 3474.4402    3.0822  3.6488 11.5855  0.0000  0.0320   0.0204   0.0845    0.0346   0.0000   443.5199     -0.516490       20.8499     0.0256689      0.504644      -1.41062      0.666382      0.929578       1.04360       1.18553       1.22216       1.30425
  75  11 3673.1084    2.2990  6.2954 11.2338 -0.0008  0.0549   0.0101   0.1432    0.0227   0.0000   442.2095     -0.574914       23.7821       3.57444      -5.13990       1.01522       1.09042       1.54803       1.72948       1.91475       2.06396       2.14028
  76   1 1328.9396    0.1144  0.2047  8.6406  0.0000  0.0108   0.0047   0.0295    0.0178   0.0000   440.3135    -0.0943727       21.9597      0.386906      -4.10960      0.133622      0.234452      0.314102      0.323500      0.389704      0.392290      0.432816
  76   2 1664.1794    0.3137  0.3938  8.7865  0.0000  0.0106   0.0064   0.0250    0.0256   0.0000   441.2720     -0.527139       22.6311      0.631930      -4.19647      0.259597      0.208164      0.285530      0.335035      0.353561      0.383200      0.431601
  76   3 1936.8974    0.6318  0.8112  9.1344  0.0001  0.0142   0.0089   0.0354    0.0437   0.0000   441.5807     -0.811288       21.6763      0.156368      -2.68175    -0.0365462      0.288311      0.394344      0.437965      0.477922      0.536593      0.554373
  76   4 2192.0232    1.0580  1.3180  9.7046  0.0000  0.0183   0.0121   0.0477    0.0552   0.0000   441.7747     -0.111927       21.5367      -1.13448      -3.15108    -0.0637270      0.372513      0.512793      0.590104      0.641598      0.714302      0.729857
  76   5 2427.7785    1.7050  1.4955 10.6550  0.0000  0.0193   0.0181   0.0522    0.0498   0.0000   441.4145      0.201933       22.4427     -0.562574      -4.43876     -0.188517      0.390847      0.564050      0.602096      0.707554      0.758082      0.784256
  76   6 2651.1491    2.5575  1.4788 11.3644  0.0000  0.0189   0.0265   0.0481    0.0523   0.0000   441.8874     -0.456090       20.7809      0.553108      -2.24533      0.202090      0.373767      0.528833      0.576371      0.658064      0.679316      0.700421
  76   7 2869.6171    3.6737  1.3229 12.0394  0.0001  0.0169   0.0394   0.0450    0.0591   0.0000   442.6385     -0.354681       22.2484      0.564323      -2.59991      -1.55846      0.348799      0.485696      0.523346      0.593919      0.630239      0.650266
  76   8 3081.5889    4.5102  1.3473 12.3448 -0.0092  0.0175   0.0467   0.0435    0.0618   0.0000   442.8073     -0.371396       21.1586      0.752262      -3.53457     -0.192217      0.347764      0.486173      0.556524      0.611048      0.671813      0.684599
  76   9 3287.6953    3.9417  2.0451 12.2127  0.0000  0.0218   0.0344   0.0577    0.0443   0.0000   442.6940      0.394307       22.0876     -0.495805     -0.507591      0.165742      0.441616      0.609315      0.686156      0.768652      0.822072      0.848232
  76  10 3490.1760    2.9126  3.7799 11.6920 -0.0001  0.0338   0.0189   0.0911    0.0319   0.0000   443.3922     -0.905957       21.6657     -0.428959      0.462365       3.90108      0.659575      0.948051       1.03828       1.17500       1.24548       1.29426
  77   1 1336.4056    0.1210  0.1722  8.6383  0.0000  0.0097   0.0048   0.0216    0.0177   0.0000   440.6490     -0.182152       21.6429      0.488767      -4.21312     0.0334947      0.207526      0.274210      0.317589      0.336863      0.353088      0.368362
  77   2 1672.5143    0.3208  0.4692  8.7737  0.0000  0.0118   0.0062   0.0280    0.0272   0.0000   441.1538     0.0439658       22.1811      0.248342      -4.08774      0.452553      0.231077      0.317941      0.370770      0.400226      0.411789      0.423900
  77   3 1946.3154    0.6445  0.8554  9.0679  0.0000  0.0149   0.0087   0.0361    0.0466   0.0000   442.0666     -0.690223       22.1375    -0.0775351      -2.97335      0.483816      0.275208      0.402618      0.426511      0.493228      0.514041      0.531013
  77   4 2202.6736    1.0764  1.2541  9.9328  0.0000  0.0185   0.0128   0.0474    0.0551   0.0000   442.2192      0.626563       22.3589      0.528451      -3.39580      -1.92453      0.355144      0.513828      0.562396      0.635921      0.654204      0.687934
  77   5 2439.0528    1.7780  1.5448 10.4663  0.0000  0.0188   0.0178   0.0505    0.0535   0.0000   442.1458      -1.25696       21.5729      0.250207      -3.40821     -0.238181      0.376902      0.519568      0.581924      0.651362      0.706143      0.758328
  77   6 2663.4516    2.6683  1.4126 11.3616  0.0000  0.0180   0.0281   0.0475    0.0590   0.0000   442.0412      0.531743       22.1126    -0.0816978      -3.32245      0.363064      0.351306      0.508754      0.558286      0.623566      0.673868      0.695824
  77   7 2882.9375    3.8054  1.3077 11.9034  0.0000  0.0165   0.0402   0.0431    0.0680   0.0000   442.6674     -0.660519       21.4287    -0.0991916      -3.51933     0.0869562      0.330904      0.459074      0.511565      0.576491      0.594313      0.627449
  77   8 3095.6193    4.5502  1.3735 12.4186  0.0000  0.0171   0.0471   0.0436    0.0584   0.0000   443.7165     -0.823395       21.6264       1.14538      -3.33401     -0.246856      0.340766      0.478999      0.533029      0.602467      0.657069      0.657702
  77   9 3302.5571    3.9133  2.1046 12.3423  0.0000  0.0224   0.0333   0.0592    0.0390   0.0000   442.3647     -0.134702       20.9833     -0.359538      -1.55361     -0.454007      0.432347      0.625698      0.698636      0.764984      0.828799      0.849569
  77  10 3505.9045    3.3009  5.0786 11.0641  0.0000  0.0358   0.0125   0.0926    0.0084   0.0000   442.1550      -1.97197       20.6907       2.55384      -3.89477      -1.50279      0.815033      0.987253       1.24786       1.23451       1.47411       1.43197
  78   1 1343.8285    0.1267  0.1624  8.6186  0.0000  0.0092   0.0047   0.0194    0.0173   0.0000   440.0018     -0.517086       22.0894     -0.314856      -4.47761     -0.540329      0.195037      0.285728      0.328080      0.384104      0.436050      0.392466
  78   2 1680.7412    0.3323  0.4938  8.7103  0.0000  0.0120   0.0061   0.0282    0.0277   0.0000   441.3382      0.145401       21.7602      0.105471      -3.48727      0.568851      0.229465      0.327196      0.352370      0.422587      0.411849      0.439081
  78   3 1955.6102    0.6483  0.8361  9.1258  0.0000  0.0140   0.0089   0.0369    0.0450   0.0000   441.6803      -1.11701       22.9226      0.462668      -3.93210      0.179765      0.270744      0.381940      0.427629      0.461067      0.496337      0.514567
  78   4 2213.1338    1.1004  1.2821  9.7729  0.0000  0.0178   0.0124   0.0459    0.0534   0.0000   442.4400      0.525622       22.7794      -1.09353      -2.57217      0.311192      0.346176      0.493124      0.544682      0.612744      0.648979      0.671231
  78   5 2450.2871    1.8159  1.5489 10.5272  0.0000  0.0193   0.0180   0.0491    0.0519   0.0000   441.9461     -0.997561       21.3868       1.15083      -2.10745      -1.04107      0.375861      0.531211      0.589061      0.645309      0.689046      0.722639
  78   6 2675.7323    2.6918  1.5075 11.3243  0.0000  0.0186   0.0268   0.0480    0.0540   0.0000   442.3232     -0.737545       22.0740       1.23785      -3.05324     -0.861461      0.361316      0.521655      0.567184      0.628010      0.683323      0.699185
  78   7 2896.1625    3.8468  1.3538 11.7677  0.0000  0.0168   0.0396   0.0429    0.0739   0.0000   442.6826      0.351017       21.6499      0.491543      -2.91487     -0.614376      0.338279      0.474696      0.525686      0.586911      0.649443      0.652491
  78   8 3109.6616    4.3627  1.4689 12.3986 -0.0000  0.0179   0.0441   0.0465    0.0549   0.0000   442.2643     -0.782808       20.3743     0.0708786      -3.78267     -0.466106      0.357639      0.489433      0.541600      0.609873      0.659208      0.683815
  78   9 3317.3803    3.7895  2.1855 12.2165  0.0000  0.0231   0.0316   0.0591    0.0398   0.0000   442.8067      -1.45224       21.1598     0.0822785     -0.671340     -0.431287      0.443931      0.636447      0.698161      0.781587      0.836528      0.856869
  78  10 3521.5523    2.8078  4.1246 11.5621 -0.0004  0.0358   0.0170   0.0956    0.0314   0.0000   443.7562      -1.06066       21.0990      0.311062      -1.38520       1.28586      0.688876      0.970825       1.08591       1.19965       1.28109       1.33538
  78  11 3722.6117    2.3009  7.3809 10.7557 -0.0011  0.0618   0.0071   0.1569    0.0128   0.0000   440.2471      -2.50208       24.1815       5.73900      -8.38739       1.50773       1.20737       1.66212       1.88859       2.06849       2.20572       2.30529
  79   1 1351.1673    0.1206  0.1397  8.6364  0.0000  0.0118   0.0048   0.0160    0.0172   0.0000   440.2816     -0.187060       21.5089      0.124382      -3.94464     -0.161299      0.235425      0.236671      0.356950      0.391803      0.447539      0.393875
  79   2 1688.9599    0.3394  0.4479  8.7769  0.0000  0.0108   0.0064   0.0266    0.0273   0.0000   441.4847     -0.287735       21.9715     -0.544076      -3.82674      0.129755      0.218205      0.292947      0.317058      0.366533      0.387483      0.419376
  79   3 1964.8911    0.6614  0.8835  9.2847  0.0000  0.0152   0.0091   0.0379    0.0445   0.0000   441.5330     -0.113425       21.5336     -0.694032      -3.88151       1.01357      0.283654      0.409135      0.450328      0.503518      0.528631      0.548947
  79   4 2223.5738    1.1612  1.3206  9.8398 -0.0000  0.0176   0.0128   0.0461    0.0543   0.0000   441.9894      0.474981       22.2387      0.472648      -4.65961      0.299715      0.350104      0.476476      0.544939      0.610099      0.665896      0.696226
  79   5 2461.3949    1.8570  1.5457 10.6907 -0.0001  0.0190   0.0183   0.0500    0.0482   0.0000   442.4008      0.178037       21.8324     -0.273005      -3.29088       1.03633      0.363161      0.520257      0.584717      0.636475      0.677065      0.699772
  79   6 2687.9516    2.8352  1.5438 11.2196  0.0000  0.0180   0.0271   0.0462    0.0576   0.0000   442.7052     -0.520238       22.2819      0.446287      -2.80240      -1.54363      0.357978      0.489186      0.549666      0.619604      0.667669      0.685989
  79   7 2909.2810    3.9504  1.3346 12.1462  0.0000  0.0167   0.0412   0.0437    0.0605   0.0000   442.6894      -1.01368       22.2891      0.168804      -2.88383     -0.242177      0.329327      0.469306      0.518777      0.588395      0.632366      0.670630
  79   8 3123.5052    4.3800  1.5097 12.4252  0.0000  0.0182   0.0438   0.0479    0.0560   0.0000   442.1967      0.316280       21.3310      0.476984      -2.43370      0.328932      0.362373      0.519258      0.566024      0.634399      0.682588      0.701873
  79   9 3332.1134    3.7161  2.3685 12.1848  0.0000  0.0232   0.0292   0.0622    0.0370   0.0000   443.7343      0.433602       20.2056      0.497179      -2.75129     -0.346767      0.453284      0.625306      0.714712      0.769758      0.840325      0.870146
  79  10 3536.9408    2.7860  4.2263 11.6097  0.0001  0.0375   0.0169   0.0971    0.0309   0.0000   442.4609      0.986184       19.6607     0.0423461     -0.839183     -0.492393      0.688851       1.01345       1.09964       1.26099       1.29972       1.38593
  80   1 1358.4720    0.1257  0.1581  8.6166  0.0000  0.0087   0.0047   0.0195    0.0172   0.0000   440.3965     -0.489543       21.4510      0.568428      -3.69273     -0.270797      0.168777      0.234289      0.261965      0.294853      0.316846      0.310275
  80   2 1697.0336    0.3521  0.4687  8.8014  0.0000  0.0111   0.0064   0.0268    0.0277   0.0000   441.3626     -0.506429       22.1451     0.0474771      -3.66177     -0.579668      0.215349      0.292364      0.341572      0.360719      0.398632      0.405899
  80   3 1974.1276    0.6897  0.8277  9.2193 -0.0000  0.0136   0.0093   0.0345    0.0451   0.0000   442.3146     -0.426644       22.7572     -0.510684      -3.75972      0.762747      0.264178      0.363976      0.397508      0.453687      0.474499      0.510467
  80   4 2233.8697    1.1617  1.4090  9.8130 -0.0000  0.0185   0.0124   0.0479    0.0541   0.0000   442.4876     -0.194563       21.9184      0.506641      -4.71189     -0.534305      0.356234      0.499068      0.557285      0.636519      0.665178      0.693378
  80   5 2472.4457    1.9348  1.6299 10.5661  0.0000  0.0194   0.0185   0.0501    0.0537   0.0000   442.3899     -0.364995       20.6943     -0.113497      -2.99442     -0.162565      0.367796      0.525013      0.572684      0.650992      0.695217      0.746135
  80   6 2700.0766    2.7861  1.4742 11.5102  0.0000  0.0183   0.0280   0.0466    0.0520   0.0000   443.1544      0.271290       22.0860      0.126157      -3.12290       1.88317      0.348748      0.484191      0.541877      0.607458      0.645940      0.664804
  80   7 2922.3874    3.9708  1.3017 12.2341  0.0000  0.0165   0.0418   0.0428    0.0572   0.0000   442.3476    -0.0198077       22.3235    -0.0772769      -3.24770     -0.186661      0.312852      0.442983      0.477950      0.558114      0.573095      0.600612
  80   8 3137.3273    4.4616  1.5591 12.2806  0.0001  0.0177   0.0424   0.0472    0.0549   0.0000   442.7559    -0.0419926       22.5426     -0.433839      -4.09777     0.0353903      0.345645      0.472880      0.534532      0.587643      0.642222      0.657747
  80   9 3346.6677    3.6356  2.4021 12.1504  0.0000  0.0239   0.0282   0.0615    0.0363   0.0000   443.0003      0.512663       20.9375     -0.374280      -1.90900       1.88729      0.452406      0.637835      0.708644      0.797363      0.846345      0.901584
  81   1 1365.7125    0.1369  0.2128  8.6348  0.0000  0.0097   0.0046   0.0239    0.0177   0.0000   440.1190     -0.370805       21.6809      0.494761      -4.13499    -0.0362437      0.185122      0.225362      0.302892      0.319814      0.386396      0.389832
  81   2 1705.0449    0.3644  0.4861  8.7758  0.0000  0.0110   0.0064   0.0271    0.0286   0.0000   441.1129     -0.992089       21.5551       1.17029      -4.22544     -0.875904      0.212327      0.295667      0.326417      0.366234      0.398282      0.409771
  81   3 1983.2859    0.6953  0.9005  9.2631  0.0000  0.0150   0.0092   0.0367    0.0478   0.0000   442.0137     -0.203970       21.7135      0.205343      -3.46381      0.423404      0.273877      0.393582      0.432572      0.489220      0.521360      0.529903
  81   4 2244.1177    1.1775  1.3347 10.0135  0.0000  0.0181   0.0131   0.0467    0.0534   0.0000   441.8177     -0.701308       21.8765     -0.186959      -3.28530     -0.477402      0.347656      0.468491      0.535569      0.589762      0.650585      0.667173
  81   5 2483.4053    1.9497  1.5996 10.5983 -0.0000  0.0189   0.0183   0.0487    0.0522   0.0000   442.1708     -0.446312       21.3941      0.460029      -3.25894     -0.690689      0.357490      0.496912      0.553053      0.623521      0.648313      0.700513
  81   6 2712.1445    2.8171  1.4762 11.6636  0.0000  0.0188   0.0283   0.0465    0.0483   0.0000   442.5898     -0.175130       21.8415       1.19774      -3.50908      -1.32947      0.341134      0.504217      0.539488      0.620665      0.657185      0.684111
  81   7 2935.3468    4.0154  1.3025 12.1822 -0.0002  0.0162   0.0417   0.0417    0.0620   0.0000   442.1793     -0.162040       21.0452      0.485900      -2.76236     -0.944452      0.316672      0.431635      0.484676      0.541496      0.587501      0.595468
  81   8 3151.0642    4.4821  1.5261 12.4510 -0.0000  0.0172   0.0431   0.0478    0.0498   0.0000   442.9043     -0.351050       21.6943      0.574094      -3.72347      0.260205      0.333334      0.454603      0.513043      0.562547      0.621216      0.642493
  81   9 3361.2325    3.6406  2.6233 12.0273  0.0000  0.0248   0.0266   0.0641    0.0373   0.0000   443.5054       1.07463       20.3272      0.126726      -2.09362     -0.364088      0.466230      0.665155      0.740133      0.817988      0.873356      0.918397
  82   1 1372.8791    0.1236  0.1847  8.6020  0.0000  0.0099   0.0046   0.0209    0.0174   0.0000   439.9418     -0.221563       21.5873     -0.164202      -4.27237      0.838467      0.206422      0.256574      0.311955      0.334058      0.359832      0.374991
  82   2 1712.9577    0.3592  0.4977  8.8149  0.0000  0.0116   0.0064   0.0267    0.0279   0.0000   441.1173     -0.648613       21.8441      0.113680      -4.13318    -0.0751321      0.225687      0.305789      0.360491      0.395429      0.443818      0.460824
  82   3 1992.3882    0.7209  0.9159  9.2533  0.0000  0.0147   0.0093   0.0369    0.0481   0.0000   441.6868      -1.02293       21.4248    -0.0534153      -4.16227       1.18672      0.280457      0.391120      0.445188      0.500264      0.554315      0.579572
  82   4 2254.3056    1.2424  1.3119  9.9261  0.0000  0.0171   0.0133   0.0447    0.0540   0.0000   442.0560     -0.271677       22.1873      0.578926      -3.63508      0.424980      0.325687      0.447198      0.501841      0.554713      0.593900      0.613399
  82   5 2494.3097    2.0248  1.6266 10.6021  0.0001  0.0186   0.0189   0.0496    0.0535   0.0000   442.2037     -0.468109       20.3480      0.465544      -3.79963      0.195237      0.353397      0.480725      0.566834      0.596086      0.657152      0.684251
  82   6 2724.1283    2.9914  1.4537 11.5228 -0.0003  0.0173   0.0298   0.0462    0.0555   0.0000   442.6221      0.671670       22.5815      0.944008      -2.75699     -0.337948      0.323832      0.452119      0.512174      0.552576      0.594620      0.603487
  82   7 2948.2191    4.0461  1.3520 12.2167 -0.0000  0.0171   0.0417   0.0437    0.0612   0.0000   443.1242       1.09796       21.8331      0.245912      -3.41014    -0.0563346      0.308840      0.443670      0.483566      0.554558      0.576541      0.586098
  82   8 3164.6931    4.4147  1.6399 12.3215  0.0000  0.0182   0.0406   0.0477    0.0501   0.0000   442.1931     -0.478662       22.4062     -0.285540      -3.97319     -0.531075      0.350513      0.481082      0.537491      0.602348      0.652694      0.669022
  82   9 3375.6525    3.5495  2.7303 12.0063  0.0000  0.0256   0.0257   0.0672    0.0355   0.0000   443.6147    -0.0695752       20.4322      0.324373      -1.18203     -0.509284      0.469131      0.671830      0.750307      0.823491      0.892977      0.934447
  83   1 1380.0096    0.1322  0.1972  8.6302  0.0000  0.0085   0.0046   0.0237    0.0173   0.0000   440.5472     -0.332855       21.7632    0.00404005      -3.63570     -0.174459      0.180167      0.227733      0.268249      0.322967      0.337254      0.351001
  83   2 1720.7921    0.3698  0.5332  8.7879  0.0000  0.0121   0.0063   0.0282    0.0291   0.0000   440.8026     -0.434162       21.8950      0.156299      -3.98306     -0.773416      0.210980      0.310090      0.328474      0.383382      0.405040      0.438205
  83   3 2001.3885    0.7405  0.9082  9.2446  0.0000  0.0144   0.0095   0.0364    0.0500   0.0000   441.7974     -0.486322       22.0436    -0.0785262      -3.90844      0.277185      0.268415      0.371225      0.417454      0.471011      0.481923      0.499521
  83   4 2264.3554    1.2656  1.4450  9.8095 -0.0000  0.0180   0.0129   0.0474    0.0561   0.0000   442.6832     -0.147372       20.6464     -0.382001      -2.85520      0.120249      0.340251      0.474445      0.534081      0.604271      0.659027      0.672311
  83   5 2505.1148    2.0450  1.6036 10.5932  0.0000  0.0186   0.0188   0.0484    0.0534   0.0000   442.0915     0.0110387       21.9301      0.683202      -3.28001    -0.0937312      0.341186      0.485474      0.545401      0.597829      0.639720      0.668623
  83   6 2736.1139    3.0422  1.4337 11.6604 -0.0073  0.0177   0.0302   0.0447    0.0504   0.0000   443.1859     -0.189870       22.1903      -1.18967      -3.68920      0.153827      0.324824      0.464633      0.517755      0.567353      0.611518      0.648930
  83   7 2961.0637    4.1867  1.3855 12.0130  0.0000  0.0164   0.0409   0.0423    0.0624   0.0000   442.4346     -0.592806       21.7087      0.787623      -3.51764      0.389690      0.300647      0.416991      0.475781      0.520264      0.558252      0.591189
  83   8 3178.2743    4.3283  1.5770 12.7148  0.0001  0.0189   0.0422   0.0493    0.0426   0.0000   442.4124      0.634786       20.7182      0.542808      -3.10102       1.41569      0.338821      0.489783      0.526898      0.610263      0.625164      0.660002
  83   9 3390.0554    3.4784  2.9361 11.9853  0.0000  0.0271   0.0246   0.0711    0.0351   0.0000   443.5243      0.265758       20.8558     -0.494420      -2.73675      0.301060      0.480952      0.694795      0.768677      0.867895      0.900691      0.932887
  83  10 3598.1435    2.6161  5.2149 11.4322 -0.0010  0.0448   0.0139   0.1151    0.0317   0.0000   443.0133     -0.262054       20.0510      0.849198      -1.42124     -0.264129      0.793860       1.14821       1.26076       1.42602       1.51770       1.58595
  84   1 1387.0649    0.1270  0.2027  8.6366  0.0000  0.0097   0.0045   0.0212    0.0173   0.0000   440.2409     -0.275579       21.5369      0.205465      -4.21325      0.271654      0.191865      0.256741      0.300340      0.335366      0.364490      0.368077
  84   2 1728.5624    0.3804  0.5693  8.8077  0.0000  0.0121   0.0063   0.0299    0.0300   0.0000   440.7815     -0.580240       21.4192      0.592502      -4.52508    -0.0843832      0.220736      0.308817      0.347357      0.400861      0.419541      0.457256
  84   3 2010.3799    0.7515  0.9437  9.3373  0.0000  0.0147   0.0095   0.0376    0.0483   0.0000   441.3380     -0.924569       22.1124      0.483503      -3.30946      0.504987      0.268585      0.375550      0.410372      0.466411      0.487713      0.505182
  84   4 2274.2812    1.2923  1.4457  9.9765  0.0000  0.0183   0.0132   0.0469    0.0524   0.0000   441.9345     -0.220102       21.2952      -1.49595      -3.59228    0.00361395      0.336910      0.465073      0.527610      0.578096      0.619247      0.638623
  84   5 2515.8038    2.0496  1.7812 10.7176  0.0000  0.0199   0.0181   0.0520    0.0480   0.0000   442.8431      0.363924       21.8901      0.314051      -2.18161      -1.23950      0.366902      0.515677      0.572881      0.634060      0.687386      0.717342
  84   6 2747.9522    3.0689  1.4177 11.7472  0.0000  0.0175   0.0309   0.0453    0.0551   0.0000   442.9357      0.389271       21.1989      0.213236      -3.99896     -0.730876      0.321598      0.445885      0.502821      0.560466      0.605957      0.622046
  84   7 2973.7830    4.1556  1.3588 12.4374  0.0004  0.0167   0.0422   0.0438    0.0550   0.0000   442.5856     -0.670436       22.8063       1.16246      -2.86150      0.120766      0.300689      0.437337      0.467200      0.538623      0.580281      0.603769
  84   8 3191.7682    4.4125  1.7048 12.3603 -0.0002  0.0184   0.0396   0.0491    0.0489   0.0000   442.3364     -0.309222       21.7695      0.574665      -1.92930      0.582101      0.344479      0.468990      0.526222      0.594166      0.640722      0.650531
  84   9 3404.4081    3.4486  3.0844 12.0086  0.0000  0.0271   0.0234   0.0732    0.0327   0.0000   442.0193     -0.335817       20.7736      0.171623     -0.549113     -0.120743      0.491279      0.691481      0.768159      0.872055      0.926818      0.976230
  84  10 3613.3223    2.6129  5.8369 11.5121  0.0037  0.0483   0.0131   0.1267    0.0290   0.0000   443.5333       1.46406       21.1161      -1.67669      -1.52158       2.71106      0.867058       1.22769       1.38144       1.55432       1.60109       1.71176
  85   1 1394.1379    0.1492  0.2309  8.6072  0.0000  0.0095   0.0045   0.0225    0.0179   0.0000   440.0331     -0.425853       21.9048     -0.176505      -3.60686    -0.0850130      0.179979      0.231500      0.259739      0.303236      0.335190      0.345796
  85   2 1736.2464    0.3969  0.5691  8.7899  0.0000  0.0117   0.0064   0.0290    0.0307   0.0000   441.2937     -0.259487       21.9394     -0.343943      -3.51284     -0.396671      0.217083      0.297875      0.348475      0.378056      0.409365      0.420131
  85   3 2019.3382    0.7669  1.0085  9.3414  0.0000  0.0150   0.0094   0.0388    0.0490   0.0000   441.7144      0.141326       21.4685      0.768128      -3.22033     -0.180700      0.277086      0.389327      0.431851      0.489468      0.523814      0.544843
  85   4 2284.1974    1.2978  1.4645 10.1600  0.0001  0.0189   0.0132   0.0469    0.0472   0.0000   442.2240     -0.515554       20.9436      0.630154      -3.77674       1.48362      0.344255      0.474291      0.530088      0.589835      0.649100      0.662717
  85   5 2526.5173    2.0938  1.6811 10.7898  0.0000  0.0193   0.0187   0.0499    0.0487   0.0000   441.8990     -0.122119       21.6252      0.219595      -3.47800      0.738245      0.339872      0.475119      0.532424      0.589295      0.642773      0.654674
  85   6 2759.7323    3.1928  1.4514 11.7392 -0.0000  0.0170   0.0312   0.0459    0.0505   0.0000   442.3637      0.178972       22.4882       1.18495      -3.22918     -0.584657      0.302272      0.427135      0.473542      0.527556      0.557390      0.576902
  85   7 2986.4055    4.2647  1.3838 12.2187  0.0000  0.0168   0.0416   0.0421    0.0579   0.0000   442.8920     -0.662740       21.9212       1.14787      -2.83411      0.511249      0.290522      0.425596      0.470249      0.520566      0.551086      0.586740
  85   8 3205.2025    4.3845  1.7518 12.2716 -0.0066  0.0189   0.0378   0.0489    0.0472   0.0000   442.4569     0.0241886       22.0395       1.59752      -2.16505      0.314683      0.333662      0.472907      0.526753      0.591284      0.607539      0.641442
  85   9 3418.6243    3.3794  3.1399 11.9612  0.0000  0.0278   0.0226   0.0749    0.0331   0.0000   442.7431      0.162440       21.2248     -0.557161      0.303560       1.86458      0.488859      0.711162      0.777171      0.868070      0.935050      0.974602
  85  10 3628.1204    2.3542  5.2260 11.4753 -0.0030  0.0473   0.0126   0.1248    0.0312   0.0000   442.3464      0.503741       20.9852      0.846525      -2.35576      -1.66108      0.814527       1.17223       1.30285       1.48701       1.51257       1.60024
  86   1 1401.0793    0.1418  0.3055  8.5714  0.0000  0.0129   0.0044   0.0306    0.0184   0.0000   439.8861      0.224204       21.3552     -0.245642      -4.86071     -0.244667      0.238776      0.346940      0.386166      0.444319      0.499253      0.542040
  86   2 1743.8693    0.4055  0.5806  8.7879  0.0000  0.0128   0.0065   0.0290    0.0316   0.0000   441.0431     -0.328840       21.2268      0.642205      -3.48016   -0.00167039      0.207955      0.306279      0.354644      0.365435      0.403672      0.426863
  86   3 2028.2031    0.7610  1.0217  9.3799  0.0000  0.0155   0.0094   0.0398    0.0483   0.0000   441.9199      0.698671       22.5051    -0.0922513      -3.91422     -0.242205      0.282354      0.382825      0.433335      0.486982      0.523320      0.548112
  86   4 2293.9911    1.3504  1.4994  9.8774  0.0000  0.0182   0.0132   0.0474    0.0561   0.0000   442.1766      0.437321       21.4956      0.369763      -3.60979      0.556147      0.324008      0.446301      0.507929      0.558819      0.623461      0.637747
  86   5 2537.1309    2.1306  1.6914 10.8418 -0.0000  0.0191   0.0192   0.0506    0.0477   0.0000   442.1819      0.566310       21.9970       1.56411      -2.63894      0.126506      0.340496      0.485608      0.545081      0.598590      0.657921      0.679520
  86   6 2771.4587    3.1489  1.4398 11.7830  0.0000  0.0172   0.0307   0.0449    0.0485   0.0000   442.8237     -0.272373       22.2060      0.699445      -3.62501     -0.829314      0.307293      0.426073      0.481449      0.546451      0.574645      0.607414
  86   7 2998.9904    4.3285  1.3868 12.2668  0.0000  0.0166   0.0424   0.0431    0.0561   0.0000   443.2246     -0.529885       21.7771       1.54929      -3.22726      0.827266      0.292377      0.428492      0.462329      0.525340      0.583780      0.579896
  86   8 3218.5154    4.3131  1.7893 12.2942 -0.0002  0.0192   0.0369   0.0498    0.0447   0.0000   442.6218      0.771145       22.0438     -0.516286      -1.79693      0.559082      0.330546      0.471077      0.524856      0.592410      0.631349      0.659551
  86   9 3432.8352    3.2811  3.5659 11.8197 -0.0004  0.0310   0.0209   0.0810    0.0334   0.0000   443.4609     -0.217462       20.2134       1.78096     -0.701106      0.385334      0.533037      0.770565      0.857796      0.954736       1.01476       1.06815
  87   1 1408.0323    0.1551  0.2504  8.6146  0.0000  0.0097   0.0045   0.0234    0.0178   0.0000   440.1786     -0.461366       21.7523     -0.300376      -4.32926     -0.159373      0.169963      0.245282      0.275879      0.328814      0.339058      0.351105
  87   2 1751.4289    0.4067  0.6047  8.8122  0.0000  0.0124   0.0064   0.0293    0.0315   0.0000   440.8312    -0.0996246       22.3097    -0.0342578      -4.31061     -0.355885      0.216313      0.306870      0.331406      0.364402      0.406131      0.416860
  87   3 2037.0032    0.8215  1.0374  9.1956  0.0000  0.0151   0.0096   0.0380    0.0573   0.0000   442.1604    -0.0848938       21.5334      0.182802      -4.26354       1.26791      0.259222      0.372779      0.402393      0.465830      0.494861      0.515321
  87   4 2303.7044    1.3608  1.5365 10.2162 -0.0001  0.0190   0.0135   0.0490    0.0469   0.0000   441.9050      0.412064       21.4072     0.0118844      -4.55569      0.959865      0.330979      0.467777      0.529763      0.585675      0.614852      0.653692
  87   5 2547.6880    2.1659  1.6853 10.8973  0.0001  0.0190   0.0192   0.0494    0.0470   0.0000   442.4062     -0.445438       21.4445      0.604834      -2.86989     -0.341067      0.335344      0.463766      0.535173      0.593426      0.640774      0.668753
  87   6 2783.0747    3.3010  1.4950 11.6942  0.0000  0.0172   0.0308   0.0447    0.0536   0.0000   442.5096     -0.911613       21.2953     0.0508133      -3.47211     -0.197837      0.300916      0.424611      0.471617      0.523182      0.566372      0.599812
  87   7 3011.4442    4.3748  1.4135 12.1811 -0.0000  0.0163   0.0419   0.0420    0.0623   0.0000   443.3643     -0.368479       21.4931     -0.266408      -3.43323      0.266975      0.297335      0.414449      0.463400      0.500839      0.552072      0.569405
  87   8 3231.8091    4.2732  1.8890 12.3155 -0.0001  0.0194   0.0358   0.0514    0.0451   0.0000   442.8486       1.10491       22.5910       1.36997      -1.75830     -0.361113      0.349181      0.486229      0.538181      0.609545      0.648397      0.665575
  87   9 3446.9304    3.2937  3.8174 11.7600  0.0001  0.0314   0.0200   0.0862    0.0349   0.0000   443.2005     -0.594476       20.1452     -0.874704      -2.40393       1.23458      0.541287      0.760885      0.863390      0.954336       1.01593       1.05381
  88   1 1414.9090    0.1488  0.2193  8.6241  0.0000  0.0091   0.0046   0.0215    0.0175   0.0000   439.8575     -0.452722       21.9710     0.0251519      -4.08290      0.200512      0.167829      0.198227      0.261113      0.271759      0.305598      0.322892
  88   2 1758.9190    0.4198  0.5357  8.9273  0.0000  0.0111   0.0068   0.0266    0.0296   0.0000   441.1910     -0.541466       21.9289      0.544001      -3.69359     -0.275286      0.202631      0.262309      0.308525      0.332075      0.374934      0.385403
  88   3 2045.7824    0.8034  1.1606  9.2730  0.0001  0.0165   0.0092   0.0427    0.0555   0.0000   441.7445     -0.589298       21.8126     -0.165072      -3.76228     -0.127331      0.277785      0.402872      0.446689      0.494396      0.526425      0.551858
  88   4 2313.3493    1.3731  1.5295 10.1067 -0.0000  0.0184   0.0133   0.0486    0.0501   0.0000   442.4493      -1.07303       20.6245      0.387004      -3.30006       1.03183      0.324086      0.448143      0.511271      0.556265      0.590896      0.625334
  88   5 2558.1705    2.2133  1.7663 10.8909  0.0085  0.0194   0.0193   0.0519    0.0492   0.0000   442.0231      0.291149       22.4946     -0.727550      -2.11137     -0.487991      0.326034      0.469302      0.521560      0.580957      0.614787      0.645053
  88   6 2794.7210    3.3107  1.5096 11.7239  0.0000  0.0174   0.0311   0.0454    0.0549   0.0000   442.3410      0.228022       21.4078       1.21446      -3.73157      0.368439      0.298944      0.430469      0.478575      0.531288      0.579016      0.592555
  88   7 3023.8591    4.3381  1.4498 12.3098 -0.0000  0.0165   0.0411   0.0436    0.0530   0.0000   442.9985     -0.374022       21.9944      0.234792      -2.10695      0.924334      0.287906      0.395141      0.440992      0.495220      0.524617      0.545619
  88   8 3244.9455    4.1932  1.9175 12.3003  0.0000  0.0201   0.0342   0.0505    0.0420   0.0000   442.7471      0.188604       19.8817       1.80472      -2.24551      -1.47635      0.341128      0.466513      0.555367      0.594370      0.643250      0.657359
  88   9 3460.8831    3.1743  3.7919 11.8248  0.0000  0.0332   0.0193   0.0842    0.0326   0.0000   441.9672       2.23945       21.5868      0.247310      -1.23307      0.537700      0.548457      0.798356      0.878014      0.990319       1.04848       1.09984
  88  10 3672.9138    2.3349  6.1329 11.3191 -0.0008  0.0541   0.0079   0.1382    0.0148   0.0000   443.9875      -1.77273       21.1269       3.10616      -1.29697      -1.95005      0.913086       1.31244       1.46301       1.62837       1.73896       1.81481
  89   1 1421.7303    0.1530  0.2117  8.6345  0.0000  0.0082   0.0045   0.0200    0.0173   0.0000   440.0818      0.205895       21.9979     -0.153505      -3.98742      0.409492      0.138876      0.195112      0.215863      0.245550      0.287649      0.284636
  89   2 1766.3284    0.4221  0.6310  8.9221  0.0000  0.0121   0.0065   0.0308    0.0316   0.0000   440.9531     -0.613560       21.4279   -0.00722618      -4.19082      0.704737      0.215582      0.296642      0.337646      0.373928      0.403721      0.420252
  89   3 2054.4868    0.8144  1.1488  9.3466  0.0000  0.0161   0.0094   0.0427    0.0568   0.0000   441.7722     -0.534572       21.9304      0.778766      -3.88078     -0.978213      0.275128      0.386716      0.427388      0.477954      0.516583      0.524245
  89   4 2322.9501    1.4282  1.5861 10.1774  0.0000  0.0185   0.0134   0.0502    0.0507   0.0000   442.1275     -0.643732       19.8849       1.73363      -4.53012     -0.741221      0.320747      0.435851      0.506850      0.551772      0.598442      0.625077
  89   5 2568.6020    2.3113  1.6966 11.0158  0.0000  0.0188   0.0205   0.0491    0.0491   0.0000   442.8159     -0.356697       22.0058      0.486722      -2.74051      0.479418      0.324557      0.452638      0.513478      0.567535      0.601639      0.623809
  89   6 2806.1699    3.4075  1.4651 11.8643  0.0002  0.0166   0.0322   0.0444    0.0523   0.0000   443.3916     -0.331201       21.2895     -0.577149      -3.66656      0.741052      0.291177      0.401500      0.467505      0.495083      0.532600      0.550225
  89   7 3036.2067    4.4048  1.4374 12.3855  0.0000  0.0163   0.0416   0.0429    0.0517   0.0000   442.6537      0.380812       21.7587      0.135284      -3.57491     -0.230016      0.281235      0.390708      0.432642      0.487304      0.535518      0.548595
  89   8 3258.0739    4.1296  1.9951 12.4262  0.0000  0.0205   0.0331   0.0526    0.0388   0.0000   442.7058       1.64487       22.3754      0.738267      -3.17164     -0.306816      0.347607      0.486261      0.553005      0.611883      0.645806      0.669382
  89   9 3474.7618    3.1534  3.9971 11.8517 -0.0004  0.0338   0.0186   0.0880    0.0319   0.0000   442.8425      0.160873       21.3394      0.590664      -3.97526      0.118477      0.575897      0.812063      0.918504       1.02242       1.07369       1.15393
  90   0  964.8041    0.0285  0.0150  8.8052  0.0000  0.0193   0.0058   0.0084    0.0141   0.0000   437.6930      0.489111       21.2984      0.810282      -2.11262     0.0234071      0.291098      0.372586      0.508353      0.583925      0.483259      0.692835
  90   1 1428.5105    0.1639  0.2732  8.5996  0.0000  0.0100   0.0044   0.0240    0.0179   0.0000   439.9575     -0.264827       21.7192      0.354432      -3.85504     0.0225120      0.159355      0.230353      0.255973      0.292835      0.299025      0.323564
  90   2 1773.6621    0.4220  0.6219  8.9343  0.0000  0.0125   0.0065   0.0303    0.0314   0.0000   441.1902    -0.0715150       22.5849     -0.370975      -3.72829     -0.187446      0.210915      0.294458      0.339925      0.374337      0.404055      0.441879
  90   3 2063.1132    0.8471  1.1564  9.3522  0.0000  0.0162   0.0096   0.0418    0.0561   0.0000   441.9285      0.241250       21.9852      0.191765      -4.18161     -0.115001      0.266484      0.378097      0.414594      0.481877      0.502071      0.536499
  90   4 2332.4086    1.4686  1.6429  9.9980  0.0000  0.0185   0.0133   0.0495    0.0537   0.0000   441.8439     -0.455543       21.2901      0.615624      -3.42767      -1.03383      0.316630      0.439009      0.493292      0.551750      0.583404      0.620832
  90   5 2579.0161    2.2937  1.6895 11.1929  0.0000  0.0192   0.0207   0.0500    0.0441   0.0000   442.2049      0.464494       22.2407     -0.774680      -3.40262      0.342388      0.327676      0.467336      0.513749      0.582971      0.629145      0.652745
  90   6 2817.6638    3.5000  1.5377 11.6013  0.0000  0.0170   0.0317   0.0436    0.0608   0.0000   442.6026     -0.158580       21.4389       1.38855      -4.44806     -0.837188      0.298432      0.409651      0.463953      0.510904      0.573365      0.591986
  90   7 3048.4184    4.4403  1.4694 12.3631  0.0000  0.0170   0.0412   0.0429    0.0522   0.0000   443.1679      0.145377       21.7170      0.403173      -3.11724     -0.191468      0.284416      0.403009      0.447672      0.495619      0.532627      0.560793
  90   8 3271.0827    4.1400  2.0986 12.1529  0.0001  0.0209   0.0321   0.0524    0.0445   0.0000   443.2793      0.387247       21.6062       1.05271      -1.98138     0.0218709      0.349861      0.503900      0.560678      0.622892      0.670203      0.693312
  90   9 3488.6372    3.1036  4.2047 11.7914  0.0011  0.0351   0.0177   0.0925    0.0311   0.0000   444.9615      0.828880       19.9308     -0.864838     -0.803110      -1.05926      0.579557      0.826166      0.918581       1.03444       1.09419       1.13333
  91   0  969.9989    0.0371  0.0199  8.8282  0.0000  0.0165   0.0059   0.0102    0.0141   0.0000   436.6918     -0.816479       22.1199     -0.653258      -3.61087     -0.876066      0.290786      0.365841      0.424532      0.485625      0.509904      0.580365
  91   1 1435.2411    0.1521  0.2327  8.6427  0.0000  0.0086   0.0044   0.0230    0.0174   0.0000   439.7685     -0.274529       21.1501     -0.352729      -4.10102    -0.0852348      0.168440      0.231072      0.265998      0.298017      0.331531      0.363783
  91   2 1780.9454    0.4506  0.6946  8.8690  0.0000  0.0130   0.0065   0.0316    0.0344   0.0000   440.3953     -0.341227       21.5140      0.119238      -4.08757      0.349938      0.220058      0.291504      0.338514      0.376018      0.384108      0.412811
  91   3 2071.7594    0.8694  1.1956  9.3270  0.0000  0.0162   0.0098   0.0421    0.0621   0.0000   442.0001     -0.179199       21.6637      0.569725      -3.24439      0.792146      0.279281      0.388315      0.435744      0.483114      0.514003      0.531597
  91   4 2341.8185    1.5066  1.7001 10.1007  0.0000  0.0191   0.0133   0.0498    0.0518   0.0000   442.6178     -0.853874       21.1369      0.504000      -3.53553     -0.657065      0.327710      0.457243      0.504728      0.567399      0.617154      0.634511
  91   5 2589.2841    2.3582  1.7146 11.1387  0.0000  0.0191   0.0205   0.0495    0.0455   0.0000   442.9887     -0.336194       22.3796       1.81073      -2.59536    -0.0338576      0.310253      0.449512      0.494265      0.563131      0.597984      0.615151
  91   6 2829.0485    3.5794  1.5761 11.6042  0.0001  0.0168   0.0317   0.0451    0.0617   0.0000   441.9239     0.0355128       22.4025      0.515845      -4.33723     0.0176953      0.293226      0.406785      0.462401      0.508046      0.541667      0.573631
  91   7 3060.6059    4.4215  1.5187 12.2958 -0.0000  0.0166   0.0402   0.0439    0.0533   0.0000   442.4457     -0.673935       22.2955      0.336891      -4.31007     0.0326826      0.286873      0.404306      0.446607      0.506516      0.535357      0.569619
  91   8 3284.0749    4.0295  2.1343 12.4089 -0.0001  0.0210   0.0317   0.0563    0.0383   0.0000   442.7309      0.913333       21.6392      0.803649      -3.47151     -0.299093      0.351112      0.496417      0.552525      0.604736      0.661191      0.676242
  91   9 3502.4813    2.9518  4.1839 11.8966 -0.0010  0.0359   0.0173   0.0958    0.0298   0.0000   441.9722     -0.235962       22.1114      0.168965      -4.99205       1.89419      0.589730      0.830757      0.937097       1.03383       1.10897       1.15259
  92   1 1441.9228    0.1767  0.2664  8.6238  0.0000  0.0088   0.0045   0.0232    0.0179   0.0000   440.0040     -0.285788       22.0388     0.0938044      -3.87780     -0.738455      0.154767      0.210672      0.249646      0.268084      0.275436      0.280375
  92   2 1788.1847    0.4553  0.6949  8.8093  0.0000  0.0125   0.0065   0.0325    0.0352   0.0000   440.2726     -0.556888       21.6967      0.135473      -4.10386      0.134221      0.207995      0.284788      0.335088      0.363491      0.369153      0.411660
  92   3 2080.3146    0.8798  1.2047  9.3681  0.0031  0.0163   0.0097   0.0412    0.0593   0.0000   441.8036      0.591573       21.8093      0.325145      -3.13040      0.128615      0.274672      0.385469      0.436560      0.477571      0.527825      0.551258
  92   4 2351.1855    1.5061  1.6329 10.2801  0.0000  0.0191   0.0137   0.0498    0.0473   0.0000   442.4224     -0.172997       21.3228      0.582598      -3.42365      0.572427      0.307636      0.436479      0.485523      0.550306      0.584646      0.596687
  92   5 2599.5580    2.4320  1.6865 11.0873  0.0000  0.0183   0.0210   0.0484    0.0475   0.0000   442.3773     -0.617671       21.9422      0.696630      -2.96344       1.54745      0.309538      0.430514      0.486073      0.551499      0.585698      0.624330
  92   6 2840.3478    3.5198  1.4551 12.0355 -0.0000  0.0167   0.0334   0.0443    0.0495   0.0000   443.1414      0.266698       22.2028       1.20827      -2.45498     -0.880792      0.284995      0.397470      0.446606      0.499616      0.536130      0.556579
  92   7 3072.7389    4.4718  1.4951 12.4094  0.0000  0.0168   0.0415   0.0438    0.0534   0.0000   442.5635     -0.302677       21.3086      0.216762      -3.55977      0.742578      0.282958      0.398156      0.430678      0.495571      0.514520      0.554451
  92   8 3296.9487    3.8914  2.3017 12.4094  0.0000  0.0220   0.0296   0.0599    0.0348   0.0000   443.0564     -0.399161       19.9155     -0.735106      -1.24878     -0.912280      0.360293      0.506109      0.572697      0.634336      0.675731      0.700838
  92   9 3516.1548    2.9899  4.5005 11.7861  0.0013  0.0377   0.0165   0.0998    0.0314   0.0000   443.1524     -0.809571       21.0990       1.24334      -2.41148     -0.244285      0.609014      0.863894      0.967917       1.07623       1.15485       1.19694
  93   1 1448.5521    0.1710  0.2688  8.6525  0.0000  0.0091   0.0045   0.0240    0.0179   0.0000   439.9998    -0.0349979       21.7770     -0.173960      -3.49657      0.662867      0.179372      0.252107      0.288885      0.356341      0.366135      0.356573
  93   2 1795.3551    0.4545  0.7312  8.9156  0.0000  0.0133   0.0064   0.0326    0.0344   0.0000   440.4362    -0.0211390       20.7109      0.445846      -4.66740      0.221780      0.218752      0.303417      0.341780      0.394154      0.435744      0.451020
  93   3 2088.7914    0.9195  1.2757  9.3156  0.0000  0.0165   0.0097   0.0429    0.0602   0.0000   441.1726     -0.289349       22.4528     0.0568275      -4.46989    -0.0813227      0.273974      0.367727      0.433212      0.468719      0.502431      0.527892
  93   4 2360.4351    1.5353  1.7476 10.3755  0.0000  0.0195   0.0137   0.0517    0.0460   0.0000   441.9592      -1.50296       22.0672      0.164398      -5.01104     -0.360098      0.329419      0.449465      0.511443      0.555378      0.602753      0.629243
  93   5 2609.7866    2.4355  1.7421 11.1492  0.0002  0.0189   0.0209   0.0498    0.0481   0.0000   442.2434     -0.571178       22.0686      0.607541      -3.02598     -0.291452      0.313220      0.442107      0.490631      0.553608      0.604709      0.629441
  93   6 2851.6441    3.6014  1.4949 12.0324 -0.0002  0.0168   0.0334   0.0448    0.0517   0.0000   442.9410      0.389285       21.4639      0.624469      -3.41228      0.544025      0.280400      0.391449      0.432724      0.489679      0.528031      0.547011
  93   7 3084.7221    4.5308  1.5239 12.4380  0.0046  0.0170   0.0412   0.0430    0.0539   0.0000   442.6824     -0.313537       21.4500      0.530215      -3.42350     -0.931062      0.280971      0.390360      0.442523      0.497775      0.547203      0.556884
  93   8 3309.8398    3.8369  2.4333 12.3303  0.0000  0.0230   0.0279   0.0599    0.0350   0.0000   443.3390     -0.890510       21.4253     0.0567766      -1.24071     -0.126033      0.370742      0.523976      0.590069      0.661271      0.704549      0.739031
  93   9 3529.8055    3.0167  5.0440 11.7102 -0.0017  0.0427   0.0150   0.1082    0.0320   0.0000   442.7465     -0.265854       20.6299       3.11536      -4.89829       1.71525      0.674066      0.981383       1.06667       1.21909       1.28310       1.35709
  94   1 1455.1235    0.1749  0.2860  8.6220  0.0000  0.0097   0.0045   0.0242    0.0182   0.0000   439.7244     -0.352885       21.9750     -0.262748      -4.84105     -0.488630      0.183058      0.253137      0.293334      0.304141      0.321976      0.334520
  94   2 1802.4664    0.4832  0.6848  8.9006  0.0000  0.0122   0.0068   0.0301    0.0348   0.0000   440.2110     -0.287935       21.6007     -0.269868      -4.00126      0.439257      0.198980      0.282120      0.309675      0.355089      0.399347      0.400673
  94   3 2097.2233    0.9044  1.2370  9.4234  0.0000  0.0165   0.0097   0.0428    0.0553   0.0000   441.9111     0.0568580       21.7813      0.814664      -4.70671       1.06614      0.269386      0.385069      0.427602      0.479516      0.526995      0.542531
  94   4 2369.6466    1.5619  1.6190 10.4728  0.0000  0.0191   0.0144   0.0488    0.0452   0.0000   442.1165     -0.884215       21.3799     -0.367220      -3.13197     -0.428640      0.311615      0.442660      0.502989      0.546530      0.601861      0.620745
  94   5 2619.8988    2.4412  1.7915 11.2743  0.0000  0.0194   0.0208   0.0515    0.0429   0.0000   442.6820     -0.167964       21.5009     -0.375130      -3.01178      0.225505      0.315820      0.451825      0.496405      0.556798      0.605683      0.623182
  94   6 2862.8248    3.6564  1.5112 11.9727 -0.0056  0.0170   0.0328   0.0432    0.0488   0.0000   442.7193     -0.160757       21.3366      0.662914      -3.53891      0.322225      0.275986      0.391067      0.431325      0.487915      0.522035      0.543744
  94   7 3096.7063    4.4878  1.5732 12.5340  0.0000  0.0174   0.0402   0.0452    0.0469   0.0000   443.5080      0.627073       21.4244      0.737449      -2.90010     -0.175194      0.284062      0.396213      0.437173      0.497543      0.526831      0.550955
  94   8 3322.6038    3.8229  2.5229 12.3629  0.0000  0.0237   0.0275   0.0622    0.0331   0.0000   443.5710      0.191364       20.3265     -0.366623      -2.33476      0.735597      0.376009      0.542922      0.599808      0.666563      0.712192      0.746849
  94   9 3543.4946    2.8946  5.0011 11.7638  0.0034  0.0420   0.0151   0.1086    0.0310   0.0000   443.7540      0.640988       20.4931       1.20598      -2.67161     -0.192274      0.659062      0.945151       1.05699       1.17124       1.25456       1.29860
  95   1 1461.7011    0.1733  0.3098  8.6171  0.0000  0.0099   0.0043   0.0255    0.0184   0.0000   440.2012     -0.142973       22.0008      0.268507      -3.81212      0.610440      0.165242      0.213477      0.253488      0.286440      0.306550      0.317490
  95   2 1809.4922    0.4825  0.6937  8.9395  0.0000  0.0123   0.0067   0.0311    0.0354   0.0000   440.6119      0.300899       22.2201      0.285228      -4.45294     -0.231024      0.195737      0.272416      0.312728      0.341352      0.365084      0.380685
  95   3 2105.6337    0.9159  1.3574  9.4582  0.0000  0.0178   0.0093   0.0447    0.0498   0.0000   441.5889     -0.136044       22.1495     -0.240209      -4.41064    -0.0168633      0.274460      0.394453      0.434398      0.498052      0.511839      0.542991
  95   4 2378.7943    1.6102  1.7445 10.4763  0.0000  0.0194   0.0143   0.0515    0.0460   0.0000   441.5893      0.279610       21.8765      0.507833      -2.85077    -0.0681553      0.310840      0.434058      0.496879      0.541103      0.608428      0.621308
  95   5 2629.9836    2.5590  1.7033 11.3461 -0.0000  0.0185   0.0223   0.0490    0.0463   0.0000   442.6361    -0.0648470       21.6637      0.913000      -3.96646     -0.502702      0.296215      0.417792      0.471576      0.518907      0.555595      0.575569
  95   6 2873.9643    3.7316  1.5250 12.0666 -0.0002  0.0171   0.0329   0.0431    0.0469   0.0000   442.2911      0.299553       22.5826       1.27129      -3.35933     0.0564075      0.268627      0.379805      0.435752      0.472479      0.516949      0.537766
  95   7 3108.6383    4.4672  1.5947 12.4600 -0.0040  0.0173   0.0390   0.0448    0.0469   0.0000   442.6972     0.0165484       23.0263       1.44291      -3.32118     -0.283218      0.278422      0.399077      0.434410      0.507965      0.535030      0.557071
  95   8 3335.2538    3.7013  2.6563 12.3200  0.0000  0.0241   0.0260   0.0651    0.0334   0.0000   443.1442     -0.858164       20.3487      0.872857      -2.34121       1.28701      0.387521      0.556772      0.614776      0.684872      0.741068      0.780339
  95   9 3556.9784    2.6603  4.7567 11.7811 -0.0029  0.0429   0.0144   0.1139    0.0328   0.0000   442.3116      0.612735       20.8983      -1.15589      0.824412       1.61191      0.680195      0.937986       1.09297       1.18732       1.29687       1.34563
  96   1 1468.1934    0.1821  0.2656  8.5962  0.0000  0.0087   0.0045   0.0216    0.0179   0.0000   439.9499     0.0903563       21.8751      0.189777      -4.08048     0.0481549      0.141243      0.184241      0.229744      0.244693      0.275201      0.290093
  96   2 1816.4842    0.4967  0.7948  8.8166  0.0000  0.0139   0.0066   0.0326    0.0390   0.0000   440.7150     -0.217152       21.9779      0.380674      -3.22095      0.634606      0.219457      0.313903      0.352699      0.394940      0.413934      0.430539
  96   3 2113.9941    0.9382  1.3091  9.4484  0.0000  0.0169   0.0097   0.0433    0.0526   0.0000   441.3734    -0.0241760       21.0818     -0.277957      -3.87151      0.378066      0.267004      0.371949      0.424217      0.462868      0.498429      0.508435
  96   4 2387.8381    1.5904  1.6589 10.5558  0.0000  0.0190   0.0144   0.0506    0.0432   0.0000   441.3045     -0.397871       21.9539     -0.292878      -5.19995      0.231533      0.300220      0.418119      0.463054      0.532777      0.547063      0.575044
  96   5 2640.0380    2.6047  1.6217 11.4145  0.0000  0.0180   0.0231   0.0473    0.0448   0.0000   442.4679     -0.231622       21.5815     -0.655151      -3.72584      0.830706      0.287217      0.391846      0.450293      0.490533      0.528287      0.555352
  96   6 2885.0205    3.8307  1.5373 11.8649  0.0000  0.0166   0.0334   0.0432    0.0545   0.0000   443.2569      0.289457       21.6996      0.565232      -3.65341     -0.489706      0.262844      0.373891      0.407848      0.473743      0.499224      0.539940
  96   7 3120.4541    4.4153  1.5952 12.5764  0.0000  0.0175   0.0391   0.0458    0.0440   0.0000   442.1644     -0.130516       22.2597      0.175180      -3.30552     0.0768817      0.277764      0.383173      0.453345      0.484109      0.526098      0.544676
  96   8 3347.9361    3.7039  2.8944 12.1350  0.0000  0.0252   0.0245   0.0673    0.0339   0.0000   442.8289    -0.0247431       21.2815      0.792036      -2.57348    -0.0198355      0.397782      0.560465      0.633339      0.701740      0.756264      0.792402
  97   1 1474.6385    0.1927  0.2764  8.6063  0.0000  0.0088   0.0046   0.0216    0.0182   0.0000   439.8226     -0.326226       22.1021    -0.0959782      -4.38841     0.0240872      0.142174      0.200946      0.238129      0.250161      0.267712      0.305887
  97   2 1823.4190    0.5011  0.7444  8.9139  0.0000  0.0127   0.0067   0.0318    0.0369   0.0000   440.6370     -0.146657       21.9301     -0.139659      -3.56912     -0.155652      0.197979      0.273745      0.310703      0.343668      0.364381      0.387068
  97   3 2122.2683    0.9513  1.3784  9.3905  0.0000  0.0170   0.0094   0.0449    0.0528   0.0000   441.8289     -0.455242       22.4843      0.739962      -3.15249    -0.0468265      0.267409      0.377314      0.416929      0.460905      0.509211      0.525880
  97   4 2396.8301    1.6895  1.6182 10.4731  0.0000  0.0185   0.0153   0.0478    0.0505   0.0000   442.0199     -0.589278       22.2470     0.0652582      -3.19160     -0.269312      0.295124      0.407048      0.463725      0.505634      0.550331      0.565379
  97   5 2650.0209    2.6290  1.7197 11.3234  0.0000  0.0186   0.0223   0.0478    0.0465   0.0000   442.9169     -0.226370       21.6867       1.22758      -3.62963      0.837260      0.294661      0.415103      0.462685      0.522251      0.558933      0.594506
  97   6 2896.0082    3.8621  1.4870 12.1087  0.0000  0.0163   0.0346   0.0433    0.0496   0.0000   442.5597      0.246321       21.8334    -0.0865290      -2.36615      0.653813      0.259996      0.357183      0.404475      0.447709      0.491041      0.508925
  97   7 3132.2221    4.5783  1.6315 12.4137 -0.0000  0.0172   0.0391   0.0447    0.0485   0.0000   442.8482      0.516330       21.9287      0.620664      -2.90719    -0.0886120      0.271031      0.369543      0.423012      0.464504      0.506807      0.528413
  97   8 3360.5477    3.6875  2.8223 12.2537  0.0000  0.0248   0.0249   0.0670    0.0327   0.0000   443.3701     -0.951418       20.8813      0.185329      -1.40680      0.101733      0.388437      0.542959      0.618033      0.680250      0.754713      0.762895
  98   1 1481.0530    0.1869  0.2842  8.6360  0.0000  0.0091   0.0045   0.0221    0.0181   0.0000   439.9974     -0.106079       21.8934    -0.0965440      -4.17272     0.0242339      0.148612      0.209417      0.232403      0.264744      0.289259      0.314635
  98   2 1830.3338    0.5144  0.7725  8.9373  0.0000  0.0129   0.0068   0.0332    0.0387   0.0000   440.6304      0.379011       22.0487     -0.526661      -3.19119      0.768977      0.199268      0.280196      0.302872      0.366158      0.364266      0.392700
  98   3 2130.4911    0.9731  1.3512  9.5122 -0.0044  0.0173   0.0096   0.0434    0.0510   0.0000   441.2414      0.337313       22.1270      0.170001      -3.61673     -0.402904      0.262390      0.368634      0.424114      0.459821      0.511186      0.524544
  98   4 2405.7061    1.6438  1.7928 10.6192 -0.0001  0.0198   0.0140   0.0521    0.0420   0.0000   442.0536      0.308864       21.9698      0.401590      -3.99840      0.227519      0.309757      0.431506      0.489424      0.532259      0.587408      0.605599
  98   5 2660.0514    2.6932  1.7413 11.4082  0.0000  0.0180   0.0226   0.0499    0.0452   0.0000   442.6824     -0.384095       21.6289      0.427549      -4.02165     -0.130816      0.281071      0.392805      0.442091      0.483325      0.531285      0.547401
  98   6 2906.9341    3.9623  1.5048 12.0044 -0.0001  0.0162   0.0351   0.0428    0.0577   0.0000   442.5238      0.182924       21.9390      0.318342      -3.00339      0.347806      0.259173      0.361144      0.403803      0.449344      0.482945      0.509181
  98   7 3143.8862    4.5333  1.6625 12.5434  0.0000  0.0176   0.0383   0.0454    0.0447   0.0000   443.1250     -0.192614       21.3523      0.466800      -2.99657      0.885107      0.271303      0.384250      0.436111      0.481172      0.519164      0.539919
  98   8 3373.0381    3.5838  3.0672 12.2260  0.0000  0.0264   0.0232   0.0716    0.0323   0.0000   443.0917      0.592339       22.5451      0.286055      -3.41667    -0.0814855      0.408289      0.576445      0.639602      0.733466      0.770523      0.814212
  99   1 1487.4122    0.1889  0.2662  8.6179  0.0000  0.0084   0.0045   0.0201    0.0177   0.0000   439.7536     0.0699554       21.5984     -0.141244      -4.35741     -0.425799      0.134382      0.183001      0.207641      0.237357      0.263558      0.276288
  99   2 1837.1782    0.5141  0.7683  9.0295  0.0000  0.0135   0.0070   0.0316    0.0374   0.0000   440.7416     -0.203138       22.1532      0.233629      -3.35194     -0.423438      0.203291      0.283098      0.325325      0.350486      0.384685      0.398301
  99   3 2138.6890    1.0044  1.3412  9.5962  0.0000  0.0166   0.0103   0.0439    0.0549   0.0000   441.8848      0.196656       21.2892     -0.252826      -2.74020     -0.294035      0.260905      0.356047      0.406883      0.444359      0.479041      0.505945
  99   4 2414.6319    1.7047  1.8015 10.6385  0.0000  0.0197   0.0145   0.0530    0.0434   0.0000   442.0464     -0.278571       22.5378       1.17800      -2.31023   -0.00806177      0.303615      0.428315      0.484910      0.528436      0.581262      0.602900
  99   5 2669.8663    2.6990  1.7145 11.5021 -0.0000  0.0184   0.0231   0.0491    0.0446   0.0000   442.6842      0.169904       21.8470       1.22628      -2.56025      0.326923      0.286432      0.396083      0.447639      0.489656      0.539209      0.561699
  99   6 2917.8246    3.9394  1.5939 12.1433  0.0000  0.0168   0.0342   0.0456    0.0488   0.0000   442.6170     -0.616602       21.8229    -0.0434677      -3.12880      0.317995      0.257773      0.360720      0.404526      0.445796      0.487432      0.512849
  99   7 3155.5898    4.4560  1.7534 12.6215  0.0000  0.0182   0.0372   0.0488    0.0404   0.0000   442.6026     -0.296312       22.7922      0.475689      -3.45117     -0.639852      0.276001      0.392327      0.441858      0.484900      0.535074      0.542563
  99   8 3385.5164    3.5698  3.2273 12.1232 -0.0005  0.0279   0.0223   0.0725    0.0332   0.0000   443.1025       1.09287       18.2272      0.370080      -1.62599     -0.773423      0.417896      0.595468      0.654123      0.743957      0.792534      0.828552
  99   9 3610.4462    2.5878  5.7566 11.5644 -0.0076  0.0496   0.0095   0.1260    0.0210   0.0000   443.9071     -0.427050       21.0663       1.57282      0.910365     -0.245168      0.754631       1.06643       1.21469       1.35008       1.44300       1.52884
 100   1 1493.7496    0.1844  0.3111  8.6685  0.0000  0.0094   0.0043   0.0239    0.0180   0.0000   439.6179      0.108352       22.0328      0.151889      -4.14753     -0.473057      0.146676      0.204955      0.232144      0.270592      0.281328      0.308999
 100   2 1843.9646    0.5428  0.7833  8.9851 -0.0004  0.0127   0.0069   0.0324    0.0381   0.0000   440.4674     -0.170711       21.8939      0.352932      -4.10176      0.291873      0.193474      0.271509      0.312395      0.338671      0.373109      0.381879
 100   3 2146.8032    1.0034  1.3624  9.6079  0.0000  0.0169   0.0100   0.0447    0.0522   0.0000   441.9810      0.335269       22.3891      0.605139      -4.22549     -0.854895      0.258728      0.368396      0.409196      0.458388      0.501384      0.523538
 100   4 2423.4519    1.7650  1.8050 10.6354 -0.0001  0.0198   0.0149   0.0510    0.0466   0.0000   441.9090     -0.663170       22.4258      0.549718      -4.78655    -0.0691656      0.306413      0.426195      0.488615      0.532735      0.589083      0.610930
 100   5 2679.7360    2.7457  1.6473 11.6676  0.0000  0.0180   0.0239   0.0473    0.0430   0.0000   442.0458    0.00495474       21.5781      0.719507      -4.22475      0.274338      0.279789      0.380019      0.441623      0.482870      0.518896      0.544109
 100   6 2928.6232    4.0735  1.5052 12.2090 -0.0099  0.0166   0.0354   0.0422    0.0485   0.0000   442.6834     -0.294623       22.5912     -0.229053      -3.84238      0.131292      0.249792      0.358515      0.398106      0.440190      0.469799      0.503040
 100   7 3167.0951    4.4485  1.8556 12.4715  0.0000  0.0183   0.0351   0.0484    0.0417   0.0000   443.0302      0.337944       21.0266       1.19111      -2.69302      0.202285      0.280353      0.393445      0.443971      0.488632      0.538720      0.564518
 100   8 3397.9464    3.5325  3.6615 12.1395  0.0003  0.0301   0.0205   0.0807    0.0310   0.0000   442.5110     -0.199914       21.0998      0.470060      -1.81363     -0.918355      0.456846      0.636635      0.730643      0.817123      0.878826      0.911829
 100   9 3623.6763    2.6114  6.2561 11.6869  0.0073  0.0530   0.0123   0.1342    0.0296   0.0000   443.1194     -0.901489       18.1858      -1.06880     -0.971161       2.88023      0.773433       1.11750       1.25204       1.40296       1.47554       1.56590
 101   1 1499.9991    0.1920  0.3397  8.6630  0.0000  0.0101   0.0043   0.0252    0.0185   0.0000   439.6041     -0.214505       21.9474      0.169224      -3.86737    -0.0919547      0.158359      0.204985      0.235164      0.265618      0.298630      0.300471
 101   2 1850.7013    0.5449  0.7914  9.0940  0.0000  0.0132   0.0071   0.0318    0.0383   0.0000   440.5135      0.145272       21.8670     -0.562546      -3.93545      0.317847      0.200803      0.280122      0.314751      0.353040      0.379921      0.397305
 101   3 2154.9274    1.0241  1.5065  9.5534  0.0000  0.0180   0.0095   0.0454    0.0510   0.0000   441.4083    0.00425000       21.1607     -0.516292      -4.94230      0.141243      0.267983      0.379972      0.433652      0.481187      0.505509      0.533500
 101   4 2432.1892    1.7755  1.7604 10.7506  0.0000  0.0198   0.0150   0.0507    0.0438   0.0000   442.1746     -0.175980       21.0221      0.492577      -3.38965     -0.488266      0.289582      0.418088      0.462623      0.522109      0.561124      0.575943
 101   5 2689.5613    2.8379  1.7271 11.6578  0.0000  0.0181   0.0237   0.0489    0.0421   0.0000   442.9564     -0.754789       21.9333       1.03527      -3.05661     -0.215704      0.273640      0.388537      0.435956      0.486459      0.526435      0.542158
 101   6 2939.3740    4.0978  1.5730 12.2124 -0.0002  0.0168   0.0351   0.0428    0.0509   0.0000   442.3498    0.00780751       22.2591     -0.391419      -3.89826     -0.446571      0.259507      0.362002      0.408682      0.452386      0.497877      0.515023
 101   7 3178.6437    4.4482  1.7768 12.4848  0.0000  0.0177   0.0357   0.0470    0.0430   0.0000   442.6301    -0.0849693       21.8258       1.10019      -2.92780     -0.468642      0.269630      0.372804      0.429765      0.471250      0.512557      0.532166
 101   8 3410.2906    3.3923  3.3868 12.2334  0.0000  0.0294   0.0210   0.0779    0.0308   0.0000   443.0648     0.0353660       21.2937     0.0707504      -2.08341     -0.932847      0.436059      0.628005      0.686240      0.776938      0.811346      0.863590
 101   9 3636.6363    2.4078  5.8252 11.7013 -0.0015  0.0529   0.0122   0.1339    0.0322   0.0000   444.4838      -1.99320       20.3430       1.69825     -0.332264      -3.19152      0.769512       1.10849       1.22398       1.40704       1.45659       1.53593
 102   1 1506.2729    0.1953  0.2878  8.6950  0.0000  0.0090   0.0044   0.0211    0.0178   0.0000   439.9160     -0.541017       21.7579     0.0383656      -4.27070      0.319778      0.135707      0.199282      0.235104      0.262104      0.276789      0.284123
 102   2 1857.3780    0.5521  0.7845  9.0687 -0.0001  0.0127   0.0071   0.0315    0.0389   0.0000   440.1750     -0.107644       21.5013      0.264105      -3.88577      0.731467      0.188417      0.263813      0.296246      0.332869      0.346099      0.388244
 102   3 2162.9142    1.0294  1.4273  9.8071  0.0000  0.0177   0.0101   0.0454    0.0476   0.0000   442.1987     -0.338256       22.3993     -0.389527      -3.35776      0.290062      0.263781      0.368157      0.411004      0.457249      0.504875      0.519332
 102   4 2440.8744    1.8218  1.8398 10.7050  0.0000  0.0195   0.0148   0.0525    0.0454   0.0000   442.1179      0.266060       22.2970     -0.720753      -3.92125     -0.232027      0.287522      0.407705      0.457503      0.504260      0.539124      0.567622
 102   5 2699.3355    2.8395  1.7635 11.5428  0.0000  0.0184   0.0230   0.0471    0.0442   0.0000   442.7006     -0.614195       22.2784      0.957967      -3.25568     -0.135725      0.274626      0.380378      0.440392      0.473526      0.515736      0.531420
 102   6 2950.0666    4.0469  1.5858 12.3122 -0.0001  0.0168   0.0346   0.0441    0.0471   0.0000   443.1763      0.358789       21.4254     0.0580822      -2.71941     -0.106047      0.258431      0.364473      0.413003      0.458164      0.500603      0.523753
 102   7 3190.0648    4.3694  1.9127 12.5864 -0.0000  0.0190   0.0344   0.0493    0.0399   0.0000   442.9161      0.201648       22.7112      0.191647      -3.44406     -0.422296      0.287853      0.399263      0.454089      0.508272      0.537756      0.574121
 102   8 3422.5584    3.3770  3.5532 12.2079  0.0000  0.0305   0.0203   0.0810    0.0307   0.0000   443.5367     -0.187901       19.6302     0.0206957      -1.17549     -0.126720      0.445644      0.646141      0.709131      0.815324      0.837993      0.911158
 103   0 1030.2913    0.0435  0.0532  8.7388  0.0000  0.0233   0.0053   0.0213    0.0136   0.0000   436.6928      0.224901       20.4952      0.216784      -3.46025       1.51541      0.438515      0.624034      0.593919      0.659497      0.581550      0.471162
 103   1 1512.4455    0.2072  0.3167  8.6661  0.0000  0.0088   0.0045   0.0227    0.0182   0.0000   439.5391     -0.362236       21.6731      0.458814      -4.23390     -0.359566      0.136303      0.177573      0.212260      0.234889      0.251438      0.252624
 103   2 1864.0483    0.5475  0.8639  9.1008  0.0000  0.0138   0.0069   0.0352    0.0388   0.0000   440.4345     -0.372329       21.8059     -0.412650      -4.05732    -0.0717851      0.204182      0.284006      0.320570      0.360100      0.398826      0.407716
 103   3 2170.9141    1.0600  1.4396  9.7299  0.0000  0.0172   0.0101   0.0449    0.0491   0.0000   441.8337     -0.547338       22.2541      0.277955      -2.94322     -0.278189      0.259758      0.359554      0.408546      0.459980      0.482677      0.516628
 103   4 2449.5121    1.8430  1.8914 10.7086  0.0000  0.0200   0.0152   0.0535    0.0478   0.0000   441.5823     -0.409784       22.4041     -0.693699      -3.19085      0.393241      0.301840      0.407089      0.475482      0.523041      0.565081      0.587565
 103   5 2709.0619    2.8998  1.6687 11.8040  0.0000  0.0181   0.0250   0.0485    0.0422   0.0000   441.9902      0.221946       22.5449    -0.0897648      -4.50393       1.01879      0.267396      0.387467      0.427113      0.479093      0.530749      0.536940
 103   6 2960.7188    4.1079  1.5086 12.4241 -0.0003  0.0165   0.0360   0.0431    0.0462   0.0000   443.0516      0.297499       21.7571    -0.0501784      -3.58520     -0.117766      0.246314      0.344226      0.393337      0.435650      0.466300      0.493621
 103   7 3201.4688    4.3499  1.8903 12.6435  0.0000  0.0192   0.0347   0.0501    0.0386   0.0000   443.6826      0.949447       21.7988      0.197755      -3.01599      0.704204      0.280863      0.406071      0.452011      0.511652      0.536767      0.556203
 103   8 3434.8163    3.4276  3.9661 12.0241  0.0013  0.0329   0.0189   0.0859    0.0333   0.0000   443.0470      0.288246       19.5561      0.610856      -1.55609      0.117487      0.474875      0.681188      0.754193      0.851992      0.891582      0.950377
 104   0 1035.1584    0.0303  0.0090  8.7767  0.0000  0.0107   0.0058   0.0048    0.0131   0.0000   437.1989      -1.36403       21.2747     -0.514302      -4.26637      0.491548      0.194848      0.274601      0.310074      0.386690      0.435861      0.318236
 104   1 1518.5968    0.2034  0.3622  8.6455  0.0000  0.0104   0.0043   0.0249    0.0190   0.0000   439.8214     -0.233015       21.8909      0.133083      -3.97289      0.348229      0.158706      0.230112      0.264561      0.288293      0.310468      0.346343
 104   2 1870.6805    0.5764  0.8667  9.0855  0.0000  0.0137   0.0071   0.0346    0.0413   0.0000   440.4722     -0.254954       21.8545      0.717177      -3.84990      0.957496      0.187524      0.275557      0.303928      0.340198      0.373301      0.393624
 104   3 2178.8334    1.0687  1.5156  9.8425  0.0000  0.0185   0.0102   0.0472    0.0479   0.0000   441.1409     -0.111051       21.7470     -0.170488      -3.79139       1.40073      0.259401      0.379201      0.411224      0.469399      0.487285      0.507630
 104   4 2458.0836    1.8743  1.8906 10.8364  0.0002  0.0198   0.0152   0.0533    0.0438   0.0000   442.5034      0.127980       21.9855     -0.122972      -3.04990      0.424331      0.289287      0.399978      0.465851      0.497639      0.547529      0.565681
 104   5 2718.7186    2.9695  1.7512 11.5695  0.0000  0.0178   0.0242   0.0478    0.0485   0.0000   442.2240     -0.856430       22.2656       1.08233      -2.27439     -0.275227      0.264431      0.364286      0.414763      0.456172      0.493969      0.521174
 104   6 2971.2958    4.2084  1.6193 12.2275  0.0000  0.0165   0.0347   0.0437    0.0496   0.0000   442.6914     0.0125580       22.4774     -0.493368      -3.59431    -0.0793159      0.244364      0.345139      0.385342      0.438164      0.468758      0.499001
 104   7 3212.7855    4.3641  2.0398 12.4650  0.0000  0.0190   0.0321   0.0516    0.0395   0.0000   442.0197     -0.374667       21.5215     -0.981246      -3.27014       1.03413      0.278379      0.394023      0.434369      0.488735      0.526317      0.553099
 104   8 3446.9543    3.2708  3.9075 12.0492 -0.0031  0.0328   0.0175   0.0866    0.0318   0.0000   443.7981     -0.349401       19.2668       2.29203      -2.15454      -1.30971      0.465844      0.666933      0.750063      0.841437      0.899892      0.956161
 105   1 1524.6969    0.2174  0.3896  8.6577  0.0000  0.0103   0.0044   0.0263    0.0195   0.0000   439.5754     -0.117330       22.1061    0.00648470      -4.22906     -0.553039      0.148383      0.205392      0.234227      0.257957      0.285992      0.301614
 105   2 1877.2422    0.5779  0.8558  9.1032  0.0000  0.0132   0.0072   0.0332    0.0420   0.0000   440.4279   0.000425775       21.9579     -0.141579      -4.48816      0.684238      0.199764      0.272268      0.312788      0.349146      0.389148      0.412260
 105   3 2186.6832    1.1049  1.4811  9.8524  0.0000  0.0173   0.0104   0.0459    0.0483   0.0000   442.0301     -0.282958       22.7253    -0.0438959      -2.68756      -1.62213      0.255046      0.359236      0.403913      0.442832      0.480553      0.492509
 105   4 2466.6096    1.8736  1.8442 10.9647 -0.0000  0.0199   0.0155   0.0533    0.0421   0.0000   442.3533      0.235724       21.3826      0.440058      -3.89262      0.207124      0.286605      0.399905      0.455625      0.507874      0.559049      0.585742
 105   5 2728.3477    2.9598  1.7306 11.7547 -0.0001  0.0184   0.0244   0.0479    0.0431   0.0000   442.2953      0.271259       20.9273     0.0337452      -3.36449     -0.228069      0.262721      0.382597      0.415410      0.471789      0.508236      0.525193
 105   6 2981.7971    4.1547  1.5597 12.6070  0.0000  0.0167   0.0362   0.0446    0.0414   0.0000   442.3160     -0.152499       22.0181     0.0805475      -3.93276      0.123029      0.244399      0.343680      0.388683      0.425954      0.468741      0.478290
 105   7 3224.1022    4.2775  2.1285 12.4999  0.0000  0.0199   0.0310   0.0523    0.0376   0.0000   443.3741      0.851765       20.9060     -0.218167      -2.64409     0.0674524      0.291816      0.419160      0.464698      0.525023      0.565056      0.591550
 105   8 3459.0852    3.3729  4.5042 11.9472  0.0091  0.0358   0.0113   0.0921    0.0079   0.0000   444.2377      -1.26158       20.7383       2.40949      -3.97435     -0.417088      0.522208      0.730918      0.832618      0.915747      0.991790       1.03389
 106   0 1044.7768    0.0265  0.0113  8.7373 -0.0036  0.0167   0.0057   0.0108    0.0130   0.0000   436.7014      0.459625       21.1590     -0.124220      -3.25287       1.22307      0.203383      0.263609      0.254275      0.418981      0.547757      0.293005
 106   1 1530.7563    0.2206  0.3708  8.6837  0.0000  0.0097   0.0044   0.0245    0.0193   0.0000   439.7199     -0.166288       22.0051      0.117441      -4.21514     -0.137402      0.140548      0.196024      0.222798      0.238449      0.260289      0.280235
 106   2 1883.7541    0.6035  0.8680  9.1510  0.0000  0.0131   0.0073   0.0335    0.0413   0.0000   440.6328      0.174744       21.7020     -0.435639      -4.27284      0.397785      0.184574      0.262598      0.295826      0.328164      0.355675      0.372371
 106   3 2194.5162    1.1163  1.5251  9.8693 -0.0000  0.0178   0.0103   0.0468    0.0486   0.0000   441.7060     -0.182647       22.1452     -0.741104      -3.61351     0.0725983      0.255983      0.359670      0.399075      0.453408      0.483400      0.512790
 106   4 2475.0710    1.9326  1.9610 10.9192  0.0000  0.0203   0.0156   0.0545    0.0454   0.0000   441.7705     -0.567408       21.4818      0.204845      -2.85360     -0.369191      0.299114      0.414029      0.472663      0.523565      0.566101      0.590257
 106   5 2737.8896    3.0223  1.7334 11.8748  0.0001  0.0177   0.0248   0.0486    0.0407   0.0000   442.7884      0.157303       22.6185     0.0630693      -3.97149      0.545669      0.261252      0.363854      0.411060      0.459165      0.493279      0.517245
 106   6 2992.2409    4.3769  1.5581 12.3479 -0.0000  0.0159   0.0366   0.0425    0.0493   0.0000   442.6664      0.305239       21.6141      0.680771      -3.06133      0.640068      0.230675      0.322808      0.360758      0.403629      0.436152      0.461304
 106   7 3235.2920    4.2957  2.1472 12.4639  0.0000  0.0197   0.0308   0.0522    0.0389   0.0000   442.8802      0.178113       20.8169       1.02308      -2.80676     -0.661525      0.285676      0.399462      0.450614      0.503777      0.533099      0.568897
 106   8 3471.1719    3.1785  4.2520 12.0344 -0.0025  0.0349   0.0167   0.0950    0.0332   0.0000   443.4866      0.410720       20.0816      -1.20253      -3.98151     -0.208382      0.497640      0.703572      0.795801      0.892496      0.956621       1.00706
 107   0 1049.6761    0.0453  0.0713  8.7315  0.0000  0.0183   0.0053   0.0258    0.0136   0.0000   437.0756     -0.620148       20.6107      0.268902      -3.69908     -0.334273      0.249510      0.393270      0.399369      0.456980      0.541624      0.590571
 107   1 1536.7828    0.2204  0.3958  8.6165  0.0000  0.0102   0.0044   0.0256    0.0198   0.0000   439.5173     -0.162492       21.7764      0.259989      -3.61161      0.371084      0.150447      0.203481      0.232726      0.251919      0.281069      0.309468
 107   2 1890.2369    0.5994  0.8897  9.1865  0.0000  0.0139   0.0073   0.0341    0.0408   0.0000   440.5436     -0.196361       21.8904      0.444735      -4.31049     -0.108522      0.188451      0.280037      0.302135      0.343628      0.363400      0.388550
 107   3 2202.2675    1.1257  1.5549  9.8693  0.0000  0.0180   0.0104   0.0471    0.0486   0.0000   441.5052      0.449267       21.9575     -0.424955      -3.27328       1.16520      0.260794      0.360316      0.413204      0.461609      0.512670      0.530755
 107   4 2483.5220    1.9505  1.9344 10.9126 -0.0000  0.0203   0.0157   0.0544    0.0458   0.0000   441.5510     -0.399674       21.9036     -0.280505      -3.65572      0.818587      0.286215      0.406207      0.462697      0.504658      0.546085      0.582686
 107   5 2747.4562    3.0314  1.7719 11.8023 -0.0000  0.0180   0.0244   0.0486    0.0413   0.0000   442.3332     -0.238242       21.5630     -0.137314      -4.11420     -0.354556      0.259676      0.363802      0.410019      0.458395      0.491856      0.515060
 107   6 3002.6220    4.2253  1.6447 12.4587 -0.0000  0.0167   0.0347   0.0454    0.0423   0.0000   442.7545     -0.207321       21.6780      0.402628      -3.36847      0.801195      0.240166      0.335180      0.381052      0.420561      0.457874      0.467594
 107   7 3246.5036    4.1541  2.1896 12.5010  0.0000  0.0199   0.0301   0.0549    0.0367   0.0000   443.8270     -0.141032       19.6250      0.612659      -1.99828     -0.242544      0.288239      0.398027      0.452311      0.505237      0.544963      0.581933
 107   8 3483.1609    3.1938  4.5748 11.9481  0.0000  0.0382   0.0123   0.0972    0.0192   0.0000   443.9342      -1.18311       20.6971       2.00007      -3.02553      -2.12793      0.536554      0.763240      0.860654      0.962519       1.03902       1.10241
 108   0 1054.3692    0.0544  0.0799  8.7275  0.0000  0.0199   0.0047   0.0225    0.0135   0.0000   436.7904    -0.0383732       22.1714      0.897858      -5.65495     -0.846510      0.196050      0.382072      0.341746      0.428944      0.473480      0.534416
 108   1 1542.7660    0.2249  0.4231  8.6327  0.0000  0.0104   0.0043   0.0273    0.0203   0.0000   439.3092     -0.198148       21.4261      0.180497      -4.33918     -0.251501      0.156906      0.219704      0.248495      0.278998      0.298476      0.325371
 108   2 1896.6645    0.5938  0.9520  9.2114  0.0000  0.0142   0.0071   0.0371    0.0413   0.0000   440.4666     0.0100570       21.8925     -0.158207      -3.69670     0.0907799      0.196221      0.280493      0.316111      0.349362      0.385037      0.400508
 108   3 2210.0210    1.1415  1.6191  9.8986 -0.0001  0.0187   0.0102   0.0486    0.0481   0.0000   442.0039     -0.923793       21.4805     -0.973915      -4.55675      0.265012      0.259818      0.371452      0.419083      0.472439      0.505054      0.540210
 108   4 2491.8925    2.0055  1.9505 11.0029  0.0000  0.0202   0.0156   0.0531    0.0431   0.0000   441.9451     -0.247788       21.0907     0.0232203      -3.79561      0.265463      0.284411      0.396379      0.454665      0.500757      0.533903      0.560626
 108   5 2756.8859    3.0912  1.7813 11.7485 -0.0001  0.0181   0.0245   0.0476    0.0445   0.0000   442.3354    -0.0317827       22.6474      0.467057      -3.10506     -0.677906      0.254637      0.353836      0.401931      0.441543      0.481517      0.502375
 108   6 3012.9829    4.3834  1.6260 12.3875  0.0000  0.0166   0.0359   0.0430    0.0482   0.0000   442.3743     -0.150783       22.2931       1.46564      -3.44121      0.183351      0.237085      0.329521      0.369200      0.415826      0.447990      0.470634
 108   7 3257.6234    4.1108  2.2850 12.5539 -0.0000  0.0211   0.0294   0.0556    0.0359   0.0000   442.8444      0.132377       21.4105      -1.07381      -2.89119      0.382418      0.295640      0.415271      0.473450      0.516269      0.567989      0.590495
 108   8 3495.2129    3.1405  5.0049 11.9432  0.0024  0.0403   0.0099   0.1039    0.0099   0.0000   443.5391     -0.200211       20.2884       1.05733     -0.615561     -0.642360      0.564302      0.801936      0.897808       1.01926       1.08205       1.13972
 109   0 1059.1396    0.0472  0.0732  8.7022  0.0000  0.0187   0.0050   0.0225    0.0135   0.0000   437.2829     -0.355791       20.7549      0.935615      -4.37777      0.297370      0.322464      0.423064      0.488201      0.584666      0.641512      0.496759
 109   1 1548.7325    0.2373  0.3803  8.6360  0.0000  0.0092   0.0044   0.0239    0.0198   0.0000   439.3884     -0.455771       22.1212     0.0988726      -4.40189     0.0527674      0.125349      0.177837      0.200748      0.220718      0.226281      0.242411
 109   2 1903.0890    0.6085  0.9506  9.1712  0.0000  0.0141   0.0071   0.0357    0.0427   0.0000   439.9936     -0.231659       22.2798      0.426163      -4.03176     0.0856794      0.191633      0.278487      0.306623      0.351740      0.373536      0.379325
 109   3 2217.6435    1.1712  1.6528  9.8983 -0.0000  0.0187   0.0103   0.0489    0.0492   0.0000   441.4815     -0.212412       21.9558     -0.403731      -3.47413    -0.0825328      0.255805      0.360083      0.406887      0.463083      0.499977      0.520138
 109   4 2500.2336    2.0478  2.0524 10.9385  0.0000  0.0207   0.0156   0.0559    0.0463   0.0000   441.9882      -1.22037       21.3504       1.61588      -3.98074      0.547109      0.287290      0.404723      0.463101      0.510721      0.552326      0.585372
 109   5 2766.3348    3.1684  1.7587 11.8546 -0.0001  0.0178   0.0252   0.0473    0.0421   0.0000   442.6385      0.279342       21.6616      0.313666      -4.62463     -0.329812      0.249154      0.352620      0.389643      0.443385      0.462230      0.495072
 109   6 3023.2827    4.3203  1.6361 12.5523  0.0000  0.0164   0.0355   0.0449    0.0413   0.0000   442.4174      0.136043       21.6978      0.874764      -3.60001     -0.150599      0.236735      0.326069      0.373203      0.424847      0.464712      0.483549
 109   7 3268.7001    4.1728  2.2388 12.5498  0.0000  0.0208   0.0294   0.0535    0.0355   0.0000   443.4148     -0.139803       21.5135     0.0712975      -2.49263      0.286479      0.291217      0.407576      0.465185      0.514191      0.560315      0.591886
 109   8 3506.9286    3.0176  4.3551 12.0156 -0.0052  0.0378   0.0153   0.0993    0.0320   0.0000   443.2045      0.134423       21.8040      0.677104      -2.66412     -0.514278      0.524391      0.745050      0.824961      0.936440       1.00687       1.06527
 110   0 1063.9061    0.0443  0.0625  8.7249  0.0000  0.0153   0.0048   0.0220    0.0133   0.0000   436.8688     0.0416700       21.8188      0.197440      -4.26484     -0.692736      0.204406      0.282669      0.332751      0.390581      0.382512      0.391092
 110   1 1554.6496    0.2345  0.4142  8.6347  0.0000  0.0100   0.0044   0.0254    0.0203   0.0000   439.5177     -0.449827       21.7133    -0.0229641      -4.26415     -0.284005      0.145092      0.195786      0.231318      0.253501      0.284219      0.295260
 110   2 1909.4653    0.6221  1.0323  9.1295  0.0000  0.0148   0.0072   0.0375    0.0469   0.0000   440.3028     -0.118535       21.9173     -0.467049      -3.96115     -0.411239      0.204917      0.289035      0.326940      0.360298      0.388792      0.413637
 110   3 2225.2723    1.1606  1.7285  9.9546  0.0001  0.0189   0.0100   0.0523    0.0465   0.0000   441.1035     -0.404917       21.7859      0.557972      -4.05308      0.417382      0.263334      0.369160      0.428990      0.476613      0.508493      0.539329
 110   4 2508.4407    2.0063  1.9818 11.1148  0.0000  0.0211   0.0159   0.0554    0.0432   0.0000   441.8010     -0.666709       21.1776     -0.506801      -2.03640     -0.156713      0.286036      0.409764      0.463322      0.508559      0.549965      0.564816
 110   5 2775.7691    3.2277  1.7529 11.9546 -0.0083  0.0180   0.0260   0.0476    0.0417   0.0000   442.6289     -0.364732       22.3554      0.252434      -3.88406     -0.306462      0.254265      0.360245      0.408104      0.453114      0.485900      0.510760
 110   6 3033.4886    4.3487  1.6409 12.4971 -0.0000  0.0166   0.0351   0.0438    0.0435   0.0000   442.2817     0.0926671       22.4146      0.840406      -3.74120     -0.164698      0.235320      0.326935      0.374870      0.411209      0.448084      0.468131
 110   7 3279.6662    4.0353  2.5987 12.4671 -0.0001  0.0227   0.0269   0.0615    0.0353   0.0000   443.1292      0.376020       21.8488      0.214167      -2.48859     -0.466596      0.310993      0.443540      0.493611      0.558033      0.600687      0.628115
 111   0 1068.6234    0.0558  0.1412  8.6979  0.0000  0.0197   0.0051   0.0398    0.0138   0.0000   436.2722     -0.512326       22.0375     0.0859441      -4.23454     -0.291573      0.233213      0.367832      0.416646      0.424264      0.463593      0.465687
 111   1 1560.4918    0.2356  0.4470  8.6099  0.0000  0.0108   0.0043   0.0261    0.0208   0.0000   439.5333     -0.296427       21.6758     -0.659683      -4.43207      0.367264      0.156259      0.212880      0.250766      0.270148      0.298001      0.321750
 111   2 1915.8415    0.6295  0.9615  9.2870  0.0000  0.0142   0.0074   0.0366    0.0422   0.0000   440.1050     0.0214042       21.5801      0.314825      -3.25334     -0.266597      0.192189      0.270674      0.306991      0.343111      0.362614      0.377451
 111   3 2232.8692    1.1947  1.6897  9.9728  0.0000  0.0186   0.0103   0.0498    0.0476   0.0000   441.2137     -0.236893       21.3499    -0.0434093      -4.03336     -0.352438      0.262097      0.360221      0.409977      0.457897      0.491817      0.527703
 111   4 2516.6698    2.0919  2.1108 11.0032  0.0000  0.0209   0.0155   0.0563    0.0453   0.0000   441.5238      0.154345       21.2659     -0.187889      -3.91743     -0.872367      0.288903      0.400195      0.457553      0.505417      0.546747      0.567005
 111   5 2785.1259    3.3051  1.7279 11.9510 -0.0000  0.0175   0.0262   0.0464    0.0427   0.0000   442.4992     -0.145987       21.1799      0.938440      -3.76196     -0.536169      0.243344      0.332577      0.377091      0.422278      0.454539      0.477993
 111   6 3043.6496    4.3087  1.7503 12.5496  0.0000  0.0174   0.0341   0.0464    0.0406   0.0000   442.3651    -0.0198421       22.3374      0.389313      -3.58864      0.297699      0.237579      0.333947      0.375692      0.424012      0.460862      0.477223
 111   7 3290.6480    4.0942  2.6621 12.4192  0.0000  0.0232   0.0268   0.0604    0.0359   0.0000   443.5149      0.179736       21.0969      0.790163      -3.06851     -0.214456      0.315143      0.447594      0.503054      0.563643      0.604796      0.638810
 111   8 3530.6136    2.8067  4.7119 11.9121  0.0019  0.0418   0.0138   0.1086    0.0335   0.0000   443.7730      0.770366       20.3270       2.40941      -2.72041     -0.954885      0.549356      0.800903      0.901731      0.994133       1.06498       1.12183
 112   0 1073.2956    0.0501  0.0541  8.6820  0.0000  0.0137   0.0045   0.0150    0.0132   0.0000   436.6164     -0.230873       21.4967     -0.516208      -4.14305     -0.697063      0.186696      0.255096      0.287942      0.293194      0.375012      0.361940
 112   1 1566.3216    0.2446  0.4336  8.6710  0.0000  0.0105   0.0044   0.0254    0.0205   0.0000   439.2503     -0.231549       21.8786     -0.299926      -4.10041     -0.365426      0.138324      0.197650      0.222069      0.253515      0.276975      0.290206
 112   2 1922.1290    0.6463  1.0070  9.2691  0.0000  0.0144   0.0075   0.0378    0.0450   0.0000   440.2425     -0.426651       21.8513      0.400353      -4.19460     0.0345989      0.192265      0.272669      0.309161      0.335303      0.371172      0.394598
 112   3 2240.3738    1.2207  1.6804 10.1015  0.0000  0.0189   0.0105   0.0487    0.0449   0.0000   441.4979     0.0520766       21.4057      0.800429      -3.76496      0.554278      0.255965      0.360887      0.406576      0.456615      0.499406      0.521694
 112   4 2524.9394    2.1396  2.0566 11.0978  0.0000  0.0209   0.0161   0.0544    0.0444   0.0000   441.9558     -0.317418       21.6731      0.702946      -2.84181      0.142759      0.284052      0.398141      0.454713      0.504852      0.554463      0.591112
 112   5 2794.3761    3.3078  1.7973 11.8457  0.0000  0.0183   0.0258   0.0466    0.0458   0.0000   442.4340      0.934461       21.2439    -0.0781865      -3.96091    -0.0538951      0.249614      0.363277      0.398394      0.452631      0.485650      0.499349
 112   6 3053.7697    4.3940  1.7004 12.6367  0.0000  0.0170   0.0346   0.0451    0.0385   0.0000   442.7866    -0.0894429       21.7216      0.642918      -2.70949     -0.539007      0.230840      0.328688      0.364500      0.406737      0.441382      0.460551
 112   7 3301.5872    3.8944  2.6084 12.5908  0.0000  0.0236   0.0258   0.0619    0.0316   0.0000   442.4601     -0.198338       21.3189     -0.521955      -2.74977       1.14049      0.313501      0.452793      0.494163      0.568496      0.603357      0.640903
 113   0 1077.9623    0.0538  0.1038  8.6893  0.0000  0.0163   0.0047   0.0285    0.0134   0.0000   437.0770     -0.471273       21.8217     -0.511176      -4.24827     0.0537342      0.245646      0.363063      0.401256      0.483294      0.529794      0.624846
 113   1 1572.1428    0.2515  0.4133  8.6896  0.0000  0.0097   0.0045   0.0239    0.0210   0.0000   439.3657     -0.251081       21.7094      0.280299      -4.13707   -0.00341697      0.134835      0.190457      0.218878      0.243415      0.262612      0.283765
 113   2 1928.3991    0.6544  1.0757  9.2228  0.0001  0.0148   0.0074   0.0393    0.0487   0.0000   440.4275    -0.0941789       21.9964     -0.119863      -3.33108      0.179499      0.200526      0.286644      0.318358      0.360386      0.379438      0.403257
 113   3 2247.8458    1.2423  1.6906 10.1167  0.0000  0.0187   0.0106   0.0490    0.0471   0.0000   441.5951     -0.212711       21.5663      0.326306      -3.15842     -0.173738      0.250683      0.351767      0.394030      0.439721      0.476597      0.497614
 113   4 2533.0552    2.1138  2.0445 11.2185  0.0004  0.0210   0.0162   0.0564    0.0434   0.0000   441.6380     -0.212283       21.5804      0.178910      -4.34922     -0.858280      0.276953      0.391929      0.444215      0.493608      0.533357      0.537718
 113   5 2803.7110    3.3351  1.7768 12.0633 -0.0001  0.0178   0.0262   0.0480    0.0415   0.0000   442.7367     -0.311999       21.3284     -0.477450      -3.18147     -0.156047      0.238606      0.335734      0.380319      0.421148      0.456290      0.482523
 113   6 3063.8019    4.5352  1.8074 12.3649  0.0000  0.0172   0.0343   0.0457    0.0488   0.0000   442.6712      0.327262       22.0017      0.290056      -3.00599      0.587433      0.229329      0.322706      0.359812      0.406206      0.441290      0.468899
 113   7 3312.3892    3.9683  2.9382 12.4318  0.0000  0.0248   0.0246   0.0656    0.0347   0.0000   443.7165     -0.161212       20.7789    -0.0434878      -4.77504     0.0986948      0.331682      0.468180      0.522993      0.592277      0.629682      0.673152
 113   8 3554.1606    2.7888  5.1678 12.0827 -0.0001  0.0466   0.0138   0.1188    0.0302   0.0000   443.2761      0.381963       22.1319       1.66894      -1.37607     -0.629780      0.592519      0.875893      0.963919       1.10526       1.16292       1.21605
 114   0 1082.6081    0.0442  0.0634  8.7057  0.0000  0.0171   0.0048   0.0199    0.0132   0.0000   437.2236      0.614279       21.7152     -0.490828      -3.99237     0.0595276      0.218255      0.333661      0.364054      0.399801      0.522568      0.478383
 114   1 1577.8702    0.2382  0.4965  8.6606  0.0000  0.0112   0.0042   0.0302    0.0219   0.0000   439.6015     -0.584422       21.5234      0.568725      -4.35895      0.325212      0.154826      0.205620      0.242687      0.260762      0.289287      0.305027
 114   2 1934.6384    0.6622  1.0669  9.2487  0.0000  0.0146   0.0075   0.0389    0.0497   0.0000   439.8178     -0.129306       21.7241      0.527248      -4.66334     -0.349621      0.198725      0.274264      0.310856      0.353592      0.392706      0.404387
 114   3 2255.2648    1.2473  1.6496 10.3050 -0.0002  0.0189   0.0110   0.0496    0.0438   0.0000   441.3193      0.182801       21.3101      0.276104      -3.58873      0.243304      0.251605      0.357989      0.406186      0.451004      0.487708      0.502135
 114   4 2541.1633    2.1955  2.0526 11.2168 -0.0000  0.0205   0.0165   0.0550    0.0436   0.0000   442.4072     -0.164421       21.6645     -0.239354      -2.93135      0.529302      0.272455      0.384784      0.437047      0.480427      0.522210      0.555892
 114   5 2812.9004    3.5218  1.7864 11.9035  0.0000  0.0172   0.0267   0.0460    0.0467   0.0000   442.6555     -0.585355       22.3624      0.617542      -3.64356      0.113175      0.233260      0.326657      0.375601      0.408542      0.452059      0.479576
 114   6 3073.8279    4.3962  1.7175 12.6906  0.0000  0.0171   0.0347   0.0457    0.0395   0.0000   442.6343     -0.675832       21.8315    -0.0143956      -3.55716      0.695169      0.229294      0.320899      0.367135      0.411819      0.451316      0.469959
 114   7 3323.3073    3.8747  2.9130 12.5261 -0.0006  0.0252   0.0246   0.0672    0.0332   0.0000   443.8284      0.112323       20.6266      0.285494      -1.78067     -0.549134      0.330722      0.471345      0.527729      0.582849      0.637687      0.664511
 115   0 1087.2414    0.0482  0.0836  8.7081  0.0000  0.0170   0.0048   0.0239    0.0132   0.0000   437.0959     -0.208908       20.8881      0.115731      -3.38415     -0.316399      0.232392      0.323163      0.377999      0.345746      0.449227      0.435874
 115   1 1583.5976    0.2667  0.5281  8.6628  0.0000  0.0113   0.0045   0.0287    0.0229   0.0000   439.3257    0.00270073       22.0562    -0.0193814      -3.84637    -0.0235461      0.147862      0.205188      0.228029      0.257752      0.281308      0.301339
 115   2 1940.8294    0.6819  1.0722  9.2612  0.0000  0.0149   0.0075   0.0378    0.0491   0.0000   440.1407     -0.261277       21.1969     0.0347866      -4.31587    -0.0245851      0.190422      0.270286      0.310470      0.342568      0.362370      0.394545
 115   3 2262.6037    1.2858  1.8097 10.1444 -0.0004  0.0194   0.0106   0.0511    0.0487   0.0000   440.9451     -0.565610       22.0172      0.770905      -3.54532      0.579632      0.266014      0.361504      0.424099      0.460371      0.495299      0.530590
 115   4 2549.2562    2.1998  2.0558 11.2896  0.0000  0.0210   0.0170   0.0554    0.0445   0.0000   442.1985      0.234349       21.6560     -0.119183      -3.52274     -0.921633      0.277018      0.391957      0.443414      0.491052      0.530855      0.554814
 115   5 2822.0500    3.4287  1.8691 12.1227  0.0000  0.0182   0.0259   0.0486    0.0396   0.0000   442.6331      0.309960       22.3937     -0.458149      -4.14439     0.0269184      0.246379      0.339721      0.394114      0.426756      0.478090      0.500826
 115   6 3083.7897    4.5066  1.7496 12.5765  0.0000  0.0170   0.0348   0.0450    0.0436   0.0000   442.5705    -0.0478619       21.7552      0.366043      -2.92495     -0.562005      0.229978      0.316549      0.364683      0.401120      0.432544      0.457885
 115   7 3334.0471    3.8193  3.1742 12.5414  0.0003  0.0271   0.0235   0.0726    0.0322   0.0000   443.5672      0.119857       20.5450      0.940610      -2.27141      0.238045      0.351339      0.495597      0.562108      0.633229      0.676312      0.709599
 116   0 1091.8407    0.0453  0.0646  8.6734  0.0000  0.0180   0.0045   0.0213    0.0130   0.0000   436.8120     -0.132199       21.7284      0.850886      -3.78154      0.245806      0.213469      0.281522      0.418326      0.322834      0.459396      0.396429
 116   1 1589.2927    0.2563  0.4913  8.6832  0.0000  0.0109   0.0044   0.0271    0.0218   0.0000   439.3363     -0.223768       21.8692     -0.280654      -4.36251     -0.177667      0.147385      0.196179      0.237652      0.268024      0.285981      0.303628
 116   2 1947.0209    0.6803  1.1417  9.2211  0.0000  0.0152   0.0075   0.0411    0.0519   0.0000   440.0822     -0.263096       22.4094     0.0244840      -4.55218     -0.420886      0.199022      0.282651      0.311379      0.353440      0.385431      0.406906
[truncated: 134,131 more chars]
