# Supplementary material for: Global-Mode Analysis of Full-Disk Data from the Michelson Doppler Imager and the Helioseismic and Magnetic Imager
Source: Sol Phys. 2018 Jan 31;293(2):29. doi: 10.1007/s11207-017-1201-5 (PMC6566312; doi:10.1007/s11207-017-1201-5)
Supplement: Supplementary file 3 — (TAR 230.0 MB) [file 11207_2017_1201_MOESM3_ESM.tar › MDI/mdifd.5454]

   0  19 2764.1974    3.2263  1.0926  1.9943  0.0000  0.1538   0.4830   0.6021 1000.0000   0.0000     0.0000       0.00000       0.00000       0.00000       0.00000       0.00000       0.00000       0.00000       0.00000       0.00000       0.00000       0.00000
   0  24 3438.6291    3.6947  1.7340  7.3337  0.0000  0.2218   0.4836   0.6561  178.9273   0.0000     0.0000       0.00000       0.00000       0.00000       0.00000       0.00000       0.00000       0.00000       0.00000       0.00000       0.00000       0.00000
   1  11 1749.1534    0.4939  0.6882  9.5409  0.0000  0.1631   0.0698   0.2727    0.2834   0.0000   282.1111       23.7928       0.00000       0.00000       0.00000       0.00000       284.680       138.936       0.00000       0.00000       0.00000       0.00000
   1  12 1884.9042    0.4616  1.0451 10.0709  0.0000  0.3517   0.0559   0.2476    0.2742   0.0000   568.7295      -121.386       0.00000       0.00000       0.00000       0.00000       491.548       212.355       0.00000       0.00000       0.00000       0.00000
   1  13 2020.8561    0.5466  0.7274 10.1640  0.0000  0.1927   0.0585   0.1926    0.2483   0.0000   492.3589       82.6676       0.00000       0.00000       0.00000       0.00000       282.180       104.937       0.00000       0.00000       0.00000       0.00000
   1  14 2156.8049    0.8012  1.0135  9.5022  0.0000  0.2037   0.0747   0.2405    0.5791   0.0000   455.4887      -73.6586       0.00000       0.00000       0.00000       0.00000       282.410       114.790       0.00000       0.00000       0.00000       0.00000
   1  16 2425.3710    1.3955  1.5762  9.2477  0.0000  0.1352   0.0923   0.3347    1.1338   0.0000   368.7849       29.9745       0.00000       0.00000       0.00000       0.00000       169.564       78.8595       0.00000       0.00000       0.00000       0.00000
   1  19 2828.1641    2.9476  0.9077  0.3608  0.0000  0.0824   0.2328   0.2368 1000.0000   0.0000   268.0502      -7.76793       0.00000       0.00000       0.00000       0.00000       96.6331       60.7599       0.00000       0.00000       0.00000       0.00000
   1  25 3640.0127    2.3864  4.5421 10.3825  0.0000  0.2444   0.0923   0.7262    0.5972   0.0000    -1.0936       311.724       0.00000       0.00000       0.00000       0.00000       286.914       182.833       0.00000       0.00000       0.00000       0.00000
   1  26 3775.8487    2.2863  5.5087  9.6196  0.0000  0.2620   0.0746   0.7950    0.8120   0.0000   443.3248       62.6605       0.00000       0.00000       0.00000       0.00000       290.963       204.348       0.00000       0.00000       0.00000       0.00000
   2  13 2081.9490    0.7130  0.8876  8.6927 -0.0003  0.0913   0.0492   0.1930    0.6598   0.0000   496.5422       68.8410       33.9776      -7.41792       0.00000       0.00000       79.0171       57.2146       31.5809       9.42075       0.00000       0.00000
   2  14 2217.6371    1.0718  0.7417  9.1962  0.0000  0.0816   0.0738   0.1348    0.7563   0.0000   389.8565       9.59395       13.6862       1.13955       0.00000       0.00000       61.7466       47.1015       30.6793       8.91521       0.00000       0.00000
   2  15 2352.1945    1.4141  0.8980  9.4604  0.0000  0.0955   0.1020   0.1620    1.4562   0.0000   429.3297      -12.9183      -9.09125       11.0668       0.00000       0.00000       71.3352       54.7473       28.9695       9.30397       0.00000       0.00000
   2  16 2485.7514    1.8778  1.1359 -1.7663  0.0000  0.1211   0.1129   0.1897 1000.0000   0.0000   511.3518       47.6902       25.2233       13.9905       0.00000       0.00000       108.410       79.2174       34.6228       9.66117       0.00000       0.00000
   2  19 2889.5453    3.5114  0.8482  2.2093  0.0000  0.0660   0.2267   0.1541 1000.0000   0.0000   440.3016       13.8801       28.1896      -4.30033       0.00000       0.00000       51.8136       43.0595       24.1654       7.90668       0.00000       0.00000
   2  20 3024.6359    4.2635  0.7580  5.8068  0.0000  0.0688   0.2814   0.1351  363.3666   0.0000   443.9250      -5.85522       25.5390       4.83918       0.00000       0.00000       49.3867       38.9205       28.0097       8.87656       0.00000       0.00000
   2  22 3294.9150    3.7942  1.6528  3.1135  0.0000  0.0919   0.1894   0.2375 1000.0000   0.0000   321.5707      -73.9985       20.6091      -22.0678       0.00000       0.00000       63.7263       55.2490       33.6340       12.5289       0.00000       0.00000
   2  24 3566.7616    2.6907  3.0569  9.8106  0.0000  0.1316   0.0974   0.3446    1.4721   0.0000   427.0949      -117.151     -0.555490       34.9554       0.00000       0.00000       90.7094       74.7338       50.4874       17.7984       0.00000       0.00000
   3  12 2001.1557    0.6082  0.4313  9.3725  0.0000  0.0603   0.0490   0.1023    0.2114   0.0000   417.6541     -0.993659       17.1827      -8.77781      -2.42244      -1.78004       24.4683       31.0154       19.6666       15.1250       5.59302       2.29276
   3  14 2273.4126    1.1174  0.6069  9.6138  0.0000  0.0499   0.0727   0.1053    0.3841   0.0000   460.0102       5.81069       18.7692      -29.1498       1.12131      -2.33239       23.0264       22.9968       17.5473       11.5027       4.95087       1.55195
   3  15 2407.5297    1.4181  0.8621  9.5006  0.0000  0.0559   0.0882   0.1678    1.0590   0.0000   473.0203     0.0317589      -13.8474       4.20268      -10.6992       1.15784       26.5807       26.3039       19.4500       12.5493       5.21632       1.72090
   3  18 2811.4048    2.9067  0.8404 11.3794  0.0000  0.0602   0.1750   0.1572    0.6808   0.0000   410.5989       24.4523       47.9716      -5.93653       2.05112     -0.301696       23.8535       26.7958       21.0214       11.4492       6.57787       2.04407
   3  19 2946.8738    3.5087  0.9835 10.5545  0.0000  0.0642   0.1902   0.1660    2.3196   0.0000   433.7640      -15.8439      -12.5024      -23.5696       7.25866      0.293740       30.6899       30.3978       22.0191       15.5190       5.84825       2.01392
   3  21 3217.6403    3.9478  1.2769  3.1257  0.0000  0.0901   0.2001   0.1775 1000.0000   0.0000   480.0435       68.0984       21.4561      -7.50971      -1.18754      -3.09133       49.6605       47.4480       34.8566       15.5071       9.12778       2.41363
   3  22 3353.3630    3.5696  1.7044 10.6843  0.0000  0.0888   0.1622   0.2270    1.5139   0.0000   424.0057      -25.6284       28.3641       16.5755      -2.90334       3.65970       52.8530       49.5631       31.8674       18.7856       6.79557       2.31487
   3  23 3489.3362    3.1451  2.2260  1.5996  0.0001  0.0884   0.1177   0.2570  327.3104   0.0000   402.2969       66.2628       55.6571      -6.20600      -10.5023      0.944951       46.4560       44.1284       32.4758       18.1407       8.64850       2.47918
   3  24 3625.9789    2.4933  3.4652  9.8314  0.0000  0.1154   0.0790   0.3555    0.7851   0.0000   403.8522       33.7925       106.388      -2.34857       8.06293     -0.172743       58.2260       58.9364       41.8722       22.7499       11.0551       3.47237
   4  12 2051.6677    0.6101  0.6483  9.3085  0.0000  0.0538   0.0367   0.1081    0.2070   0.0000   443.2946      -25.9400       1.51855       14.3700       1.99073      -6.56625       23.0923       23.1610       18.0668       13.5455       7.33330       3.58075
   4  14 2324.1879    1.2320  0.7957  9.8019  0.0000  0.0628   0.0664   0.1311    0.5480   0.0000   456.9449      -5.73681      -4.99274      -15.7085     -0.573074      -1.52334       24.7287       27.0061       22.0372       13.5167       8.08389       4.05164
   4  17 2728.3584    2.4902  0.9438  8.5774  0.0000  0.0578   0.1239   0.1550    6.4352   0.0000   445.9559       33.5696       15.5694      -12.2265       3.10793      -3.98924       22.7729       23.3591       19.6968       13.7817       8.05815       3.94681
   4  18 2864.0168    3.5169  0.7588  9.4541  0.0000  0.1810   0.3939   0.3597    4.9814   0.0000   469.9216      -18.3856       27.3403      -6.48345      -2.20685    -0.0334075       73.3790       26.9127       48.5029       54.6113       29.1022       12.0689
   4  20 3135.8988    4.1551  0.9755 10.1658  0.0000  0.0672   0.2021   0.1530    4.3648   0.0000   465.2217       17.7180      -30.2712       18.4247      0.947578       2.63448       33.5676       35.3009       26.4000       14.7963       7.33556       2.99523
   4  21 3271.5701    3.4543  0.8978 12.5938  0.0000  0.0601   0.1863   0.1479    0.3939   0.0000   456.2822      -27.3587      -3.88175      -13.2722       2.66449     -0.270750       26.2105       27.3331       20.4211       14.8344       8.46053       3.65776
   4  22 3407.9661    3.4245  2.4909  9.2462  0.0000  0.0873   0.1048   0.2179    2.4429   0.0000   406.6629       12.2057      -1.68243       11.2035     -0.246265     -0.247857       34.5090       37.0678       28.8998       21.0854       11.4908       5.88898
   4  23 3544.5298    2.7276  3.1607  9.5174  0.0004  0.1066   0.0756   0.2540    0.9635   0.0000   396.4492       21.8788       5.90176       9.19428      -4.07258      -2.35984       38.2757       39.5080       35.1274       24.7521       14.2165       7.89436
   4  24 3681.5529    2.2992  5.2440  8.7200  0.0000  0.1353   0.0477   0.3551    0.8950   0.0000   490.0689       3.50228       27.8232       15.4992      -14.3265       14.1716       50.0524       52.7825       45.5747       30.8763       18.5704       9.33596
   4  25 3818.7834    1.9119  5.8670  9.3013  0.0000  0.1524   0.0411   0.4057    0.4159   0.0000   456.2209      -45.4931      -3.96831      -14.5664      -13.7166       3.23660       53.6625       58.2472       50.2587       34.2693       21.1869       10.4102
   4  26 3956.3525    1.6550  8.7961  8.8082  0.0000  0.1985   0.0297   0.5346    0.3988   0.0000   425.5157       56.4152       87.5529       39.2649       27.4071       7.49961       82.8219       88.8320       70.5949       46.2086       25.1963       12.8813
   5  13 2235.3837    0.9345  0.7679  9.7589  0.0000  0.0547   0.0487   0.1133    0.2514   0.0000   439.4970      -13.8729       6.41377      -4.11954       11.3562       1.75167       15.3721       14.9416       17.3868       11.8960       7.49561       4.86874
   5  14 2371.0864    1.2540  0.9452  9.9246  0.0000  0.0530   0.0578   0.1485    0.3471   0.0000   419.9841      -9.47474       12.1053       7.75922      -1.93141      -9.73215       18.2310       19.0150       17.7951       13.0536       8.64473       4.79755
   5  15 2505.9823    1.6587  1.0805  9.3477  0.0000  0.0513   0.0705   0.1365    0.9108   0.0000   426.6709     -0.839610       13.4367      -7.66684      -5.44484      -1.87411       14.9805       16.8651       14.5914       12.2738       7.90911       4.94403
   5  16 2641.1249    2.4356  0.7594 11.0231  0.0000  0.0428   0.1207   0.1114    0.4514   0.0000   433.4579      -11.1149       19.6318      -6.08795      -5.89427       5.28391       14.8078       15.1984       13.8173       10.4376       6.54924       4.03890
   5  18 2913.6511    3.7456  0.7634  1.6473  0.0000  0.0441   0.1768   0.1050 1000.0000   0.0000   441.8818      -15.1885       12.8297       11.5846      -2.45156      -1.33411       11.7150       15.4700       12.1640       10.6793       6.60231       3.98989
   5  20 3186.1974    4.2415  1.1203  4.8106  0.0000  0.0563   0.2112   0.1551 1000.0000   0.0000   442.6525       14.0833       23.3382       4.59899       2.33844      -2.39497       14.2363       18.0244       15.9952       12.1858       8.90314       5.14081
   5  21 3322.5064    3.6391  1.6893 -0.2872  0.0000  0.0677   0.1289   0.1772 1000.0000   0.0000   441.3277      -26.4765       26.3081       5.57551       7.81554      -1.59969       20.3704       23.1960       22.2723       15.6366       10.2599       6.17196
   5  22 3459.2302    3.1346  2.6571  4.0924  0.0000  0.0826   0.0873   0.2343  332.7385   0.0000   476.8211       41.3714      -17.5223       8.26193       2.60044      -3.61225       23.6605       25.3057       25.3408       18.9412       12.5744       7.83513
   5  23 3596.5994    2.4863  3.4752 10.5960  0.0000  0.1036   0.0683   0.2986    0.3625   0.0000   437.3370       28.6964       8.71976      -19.8594       10.9560       12.9075       29.3751       34.9554       29.9569       23.6429       16.2190       9.62034
   5  24 3733.5735    2.0057  4.8763  9.9071  0.0000  0.1223   0.0451   0.3510    0.2823   0.0000   428.2946      -38.0225      -8.45918       14.3185      -40.0560       7.85060       37.1889       41.9904       36.7682       29.8221       19.7919       11.9002
   5  25 3871.1652    1.7212  6.6151  9.2491  0.0000  0.1499   0.0344   0.4169    0.2997   0.0000   461.4552      -143.490       77.2832       6.31063      -33.8623       19.4667       46.5037       52.1643       46.5454       36.1301       23.5633       14.1694
   5  27 4147.4409    1.2738 10.6808  9.1172  0.0000  0.2167   0.0233   0.6361    0.1768   0.0000   536.3674       129.789       53.3112       69.5372       13.9139       14.6465       66.3462       74.6033       67.4442       52.5609       34.4074       20.5186
   6   9 1727.7162    0.2749  0.2633  8.8708  0.0000  0.0352   0.0207   0.0539    0.0769   0.0000   429.1667     0.0643965      -3.66623      -2.16899       1.20496       3.05236       8.94381       10.4942       8.53778       7.31560       5.57754       4.10994
   6  11 2004.0591    0.5700  0.5012  9.2311  0.0000  0.0497   0.0369   0.1138    0.1405   0.0000   428.1587       6.43003       9.53393      -8.53404      -3.32550       2.65849       18.3638       20.0887       18.4649       12.2740       10.2199       4.82147
   6  12 2142.4322    0.7693  0.5833  9.0831  0.0000  0.0365   0.0390   0.0855    0.1981   0.0000   422.7175      -23.4283      0.670525      -16.4910       5.74722      -2.72236       10.7517       10.9635       9.18923       8.68907       6.76433       4.28259
   6  13 2279.7613    1.0352  0.9854  9.2288  0.0000  0.0499   0.0435   0.1159    0.3685   0.0000   429.7334      -10.5196       1.04835      -12.2050      -17.9531      -2.75915       13.7524       13.2310       11.4525       11.1731       8.99533       6.27654
   6  14 2415.4025    1.3294  1.0768  9.6795  0.0000  0.0532   0.0550   0.1501    0.3877   0.0000   459.2202      -16.9333       14.5720      -9.64139       11.6543      -1.31018       15.4187       18.3431       17.1382       12.0844       8.11250       5.12439
   6  15 2551.0051    1.7349  1.1126 10.2315 -0.0019  0.0495   0.0682   0.1321    0.4382   0.0000   453.9737       25.3912      -6.39105       11.8856      -16.3195       12.1113       11.5817       14.4789       12.4804       11.2079       7.74602       5.29113
   6  16 2687.0470    2.4597  1.0818  9.7197  0.0000  0.0467   0.0928   0.1142    1.1440   0.0000   438.9458      -4.51853       4.23220       4.96644      -1.99371      -1.78197       11.4713       13.8979       12.3602       10.6475       7.67996       5.04903
   6  17 2823.5626    3.0395  0.8735 10.9274  0.0020  0.0438   0.1268   0.1111    0.5081   0.0000   421.0575      -10.2089      -4.65256      -3.23583      -4.77311     -0.381055       13.1118       14.4991       13.4368       9.99790       7.38416       4.89255
   6  18 2960.6293    3.6649  0.8835 10.5822 -0.0020  0.0377   0.1537   0.1071    1.1314   0.0000   432.2652      -15.0996      -4.20048      -3.02729      0.375859      -4.11108       10.6557       10.9030       10.3470       8.88671       6.63390       4.28877
   6  19 3097.2521    4.1983  0.8739 11.6406  0.0000  0.0395   0.1849   0.1140    0.5845   0.0000   443.3631      -17.1030       6.51636      -11.8084      -10.4764    -0.0294148       11.2755       12.1836       10.2933       9.12940       6.74835       4.79406
   6  20 3233.9204    3.8327  1.1542 12.2754  0.0000  0.0526   0.1618   0.1451    0.4569   0.0000   423.1206      -22.4607       12.9629      -1.91983       8.68507       3.57126       14.5828       15.6344       15.8358       11.8017       8.51720       6.33165
   6  21 3370.7978    3.4211  2.1378 10.1857  0.0000  0.0695   0.0949   0.1846    0.9456   0.0000   439.1094      -11.7122       18.8385       9.19058     -0.156683       3.27682       16.6035       20.3962       17.9526       15.0274       11.6282       7.61584
   6  22 3508.1004    3.1169  2.5804  9.9120  0.0000  0.0763   0.0838   0.2088    0.9168   0.0000   411.8261       30.5969       38.8521       20.1840      -6.82608     -0.931337       19.7753       22.5656       20.9972       16.9822       13.2370       8.56918
   6  23 3645.9069    2.3533  3.8705 10.3958  0.0000  0.1055   0.0554   0.2834    0.2610   0.0000   415.3518      -76.6115       41.4250       10.4652      -16.5219       7.21819       27.9004       33.5849       31.0233       23.7079       17.8158       11.5681
   6  24 3783.7256    2.0378  5.5138  9.5054  0.0000  0.1177   0.0390   0.3534    0.2735   0.0000   404.1477       15.2911       13.6140       28.9024       10.4182      -5.53257       29.4683       35.1001       31.7182       26.4802       20.6994       13.4158
   6  25 3922.0041    1.6491  6.8331  9.3784  0.0000  0.1460   0.0308   0.4042    0.2081   0.0000   449.4748       24.3465       10.1361       33.8156       15.6187       2.45420       36.9271       42.7703       39.7117       33.5003       25.2091       16.7227
   7  11 2045.8232    0.6128  0.5839  9.3222  0.0000  0.0446   0.0307   0.0808    0.1395   0.0000   428.7813      -14.3841       8.11973       9.55298       4.68973       6.38853       10.1968       11.9113       12.5173       9.13227       7.98904       4.34054
   7  12 2184.5304    0.9628  0.6510  9.0508  0.0000  0.0331   0.0419   0.0821    0.2382   0.0000   437.0999      -7.00081       7.82983       20.3199       4.00987       2.50220       6.67142       8.31039       7.44644       6.61893       5.57132       4.17299
   7  13 2322.1061    1.1687  0.7852  9.7141  0.0000  0.0422   0.0481   0.0926    0.2386   0.0000   446.3167      -10.2084       24.4076      -1.78116       9.71357     -0.693702       8.63215       11.3448       10.1299       9.46791       6.31240       4.72929
   7  14 2458.1029    1.5370  1.2300  8.7605  0.0025  0.0469   0.0501   0.1133    0.7165   0.0000   414.0348      -20.2448       7.02707       13.2521      -8.73593       7.26386       10.1321       12.4410       11.0508       9.69329       8.43218       5.43360
   7  15 2594.1062    1.9501  1.1122 10.1107  0.0000  0.0491   0.0694   0.1135    0.4544   0.0000   441.1716       4.85181       5.09325       13.3902       4.78000      -6.29025       11.4633       11.9213       12.9442       10.2634       8.04263       5.68133
   7  16 2731.0603    2.5003  0.8924 10.8359  0.0000  0.0387   0.0968   0.1074    0.3415   0.0000   438.0574       1.14292       9.46335       4.02729      -7.91380      -1.92849       8.02281       10.6149       9.39985       8.65862       6.11615       4.24131
   7  17 2868.2851    3.3861  0.7990 11.6941  0.0000  0.0429   0.1369   0.0916    0.3231   0.0000   441.9812      -5.04972       12.3372       2.31294      -6.36473       3.26857       9.27398       10.1702       10.0461       8.01198       7.55254       5.02264
   7  18 3005.5835    3.8981  0.7871 11.6028  0.0000  0.0346   0.1569   0.0878    0.3686   0.0000   415.2866      -2.41416       13.2920       16.1852       2.19709       3.20001       8.42339       8.56191       8.64270       8.00899       5.94094       3.98310
   7  19 3142.6637    4.1815  0.8535 12.2891  0.0000  0.0410   0.1690   0.1004    0.3240   0.0000   433.3322       1.61187      -19.2445       8.53118      -7.12824       2.70094       10.4078       12.6721       12.7222       10.2011       7.40856       4.75534
   7  20 3279.7576    3.5115  1.3888 12.1560  0.0000  0.0527   0.1203   0.1427    0.2636   0.0000   463.1065      -13.8736       2.56937     -0.248409       6.88034      -12.2786       11.7255       13.4276       13.3833       11.2482       9.17383       6.09155
   7  21 3417.3548    3.4717  1.9247  8.9634  0.0000  0.0596   0.0904   0.1396    2.2635   0.0000   448.2438      -20.0027       34.2046       5.23949       3.11199       17.7159       15.0595       17.7750       17.2132       14.2894       10.4089       7.04472
   7  22 3555.0144    2.6613  3.1328 10.2069  0.0000  0.0804   0.0588   0.2029    0.3548   0.0000   443.7532       22.0317       25.7735       8.23039       7.90428       4.27369       18.6312       21.1500       19.8342       17.7498       13.9519       9.95906
   7  23 3693.2902    2.3636  4.3768  9.5477  0.0000  0.0972   0.0455   0.2541    0.3838   0.0000   464.4754      -45.4592      -8.63572       5.96277       16.2378      -7.34571       21.6021       26.2197       24.7592       20.6794       16.3295       11.7009
   7  24 3831.8397    1.8512  6.2545  9.5058  0.0000  0.1210   0.0303   0.3297    0.1823   0.0000   447.9067      -12.7728       17.4966       30.1745      -25.6035       2.84481       27.7263       31.8314       30.9836       26.6555       21.0971       15.1417
   8   8 1665.7178    0.2336  0.2131  8.8712  0.0000  0.0311   0.0193   0.0562    0.0628   0.0000   444.5007       4.19772       11.3257      -1.36899      -5.84378       3.07277       7.85242       8.83760       7.74806       7.42705       6.38692       5.38102
   8  10 1946.0580    0.5043  0.5641  8.9810  0.0000  0.0392   0.0241   0.0802    0.1185   0.0000   448.8901      -7.98481       13.6878      -5.79110     -0.142563       7.19318       7.31728       11.5239       9.04130       8.97063       6.26731       4.87493
   8  11 2086.0746    0.6788  0.5934  9.1822  0.0000  0.0359   0.0320   0.0847    0.1359   0.0000   439.2409      -2.11188       1.37549      -3.15662      -1.95882      -1.64214       6.27118       6.96571       8.24802       6.13183       5.30698       3.68670
   8  12 2225.1110    0.9922  0.7142  9.2650  0.0000  0.0362   0.0401   0.0804    0.2305   0.0000   438.7205       4.96942       9.01964      -4.64708      -7.39966       5.88380       7.11882       7.84737       7.97466       6.73095       6.16997       4.82471
   8  13 2362.8215    1.2491  0.8764  9.7159  0.0000  0.0389   0.0460   0.0954    0.2361   0.0000   440.1138       2.41962       11.6784       1.26485       2.79829       5.97428       7.05592       9.45389       8.30566       7.86134       6.40369       4.70315
   8  14 2499.4487    1.8177  0.9551  9.7372  0.0000  0.0398   0.0623   0.0920    0.4006   0.0000   431.5444      -6.48937       12.7539       10.0254      -1.03703     -0.424993       7.37309       7.93400       9.45695       7.59308       6.19668       4.62381
   8  15 2636.0289    2.2021  1.0444 10.1282  0.0005  0.0382   0.0756   0.1046    0.4425   0.0000   430.1405      -10.8765       7.45892       5.89361      -10.8626      -5.09727       7.70737       8.46256       9.11376       7.95477       6.69846       4.54502
   8  16 2773.6703    2.8772  0.9682 10.0060  0.0000  0.0371   0.0955   0.0932    0.6774   0.0000   440.9840       4.94810       8.48994      -4.15782      -4.68836       2.11159       7.77629       9.45391       9.37597       8.00778       6.46940       4.69369
   8  17 2911.4367    3.7262  0.7712 11.2114  0.0000  0.0355   0.1406   0.0839    0.4031   0.0000   446.6577       15.7739       5.04232       7.48267      -3.07210     -0.547992       6.92193       7.39545       6.51718       6.56757       5.98220       4.56227
   8  18 3049.0874    4.0211  0.9865 10.6480  0.0000  0.0416   0.1332   0.0889    0.8645   0.0000   443.1137       1.71064       24.8469      -4.83986      -4.74728       7.29174       9.03261       10.9985       10.2930       9.02933       7.18881       5.26542
   8  19 3186.7289    4.1450  1.0932 11.8360  0.0000  0.0435   0.1384   0.1097    0.3931   0.0000   432.2232      -5.78727       15.5102      -1.00284     -0.156503       1.25547       8.61089       10.5597       9.46594       9.16523       7.43936       4.94331
   8  20 3324.2930    3.4955  1.7114 11.3218  0.0000  0.0522   0.0956   0.1410    0.2739   0.0000   441.9157      -6.27081       16.6612       26.1304       13.7872      -4.87147       10.3437       12.6074       12.5692       10.8318       8.65191       6.57366
   8  21 3462.3834    3.1018  2.4954  9.9757  0.0100  0.0636   0.0693   0.1647    0.3726   0.0000   439.9553       23.0142    -0.0425211      -7.10394      -10.4320       7.98694       12.6796       14.2371       13.4069       13.0212       10.8315       8.04096
   8  22 3600.7175    2.5430  3.1539 10.5858  0.0000  0.0748   0.0543   0.2014    0.1890   0.0000   427.9013      -39.6699       15.1149       13.4395      -2.75704       3.42570       14.3666       16.7937       16.5111       16.0847       12.0142       9.33439
   8  23 3739.2673    2.1481  4.6200  9.6347  0.0000  0.0924   0.0379   0.2489    0.2278   0.0000   433.1873      -39.7740       9.62186       15.0460       23.6550      -18.8939       18.8375       21.2476       20.1938       19.3509       16.1409       11.5876
   9   9 1843.5700    0.3709  0.4224  8.8734  0.0000  0.0328   0.0194   0.0654    0.0846   0.0000   435.8535      -2.55435       27.4706      -3.33510      -2.68090      -5.23794       4.40326       6.79502       5.98379       5.85181       4.66124       3.40610
   9  10 1984.1531    0.5251  0.6201  8.8951  0.0000  0.0405   0.0229   0.0814    0.1162   0.0000   440.0240      -5.03810       12.5529      -8.25192      -7.85820      -3.02129       5.48052       7.35388       8.42555       6.55559       5.48864       4.40003
   9  11 2125.0674    0.7669  0.6185  9.3171  0.0000  0.0319   0.0324   0.0804    0.1497   0.0000   432.4088      -1.16059       16.6366       9.97735      -3.70462      -3.62063       6.45525       7.81349       8.33331       7.39500       6.13223       4.86275
   9  12 2264.4610    0.9734  0.7486  9.8626  0.0000  0.0419   0.0374   0.0827    0.1541   0.0000   429.3477       8.89266       3.27602      -11.4972      -3.76667       8.62039       5.96158       8.39868       7.47954       7.58549       5.98066       4.63091
   9  13 2402.2328    1.4844  0.8432  9.5081  0.0000  0.0345   0.0510   0.0758    0.2889   0.0000   437.5795      -15.7371       18.0690      -2.11936      -6.39017       2.47528       6.25692       7.27660       7.37416       6.45634       5.80308       4.57651
   9  14 2539.4873    1.8897  0.8786 10.3405  0.0000  0.0351   0.0671   0.0889    0.2742   0.0000   445.0669      -7.76129     -0.426871      -7.10176      -1.73407       5.53690       6.67627       8.60650       8.63238       7.73697       6.12816       4.63152
   9  15 2676.9286    2.5206  0.7380 10.5987  0.0000  0.0307   0.0938   0.0793    0.2794   0.0000   424.8863       6.32960       15.8905       9.17076      -5.00634       11.3042       6.09792       6.73296       6.36222       6.09502       5.26702       3.97391
   9  16 2815.1425    3.2325  0.8519 11.3675  0.0000  0.0493   0.1212   0.0980    0.2560   0.0000   433.8508      -8.27628      0.826481       24.6971     -0.535091       4.39780       12.9705       16.3804       16.0194       12.6217       8.13717       5.11623
   9  17 2953.5331    3.6275  0.9605 10.6460  0.0000  0.0351   0.1169   0.0858    0.5590   0.0000   433.7746      -2.99387       24.8252      -7.30059      0.816672       4.78504       6.63269       7.44917       8.12803       7.31542       6.23155       4.57930
   9  18 3091.3813    4.2925  0.8770 11.5011  0.0000  0.0325   0.1504   0.0940    0.3851   0.0000   428.4337      0.840318       10.4850       6.62983      -1.03086      -6.94602       6.79913       8.53364       8.29901       8.35293       6.37218       4.45819
   9  19 3229.4164    3.7880  1.3156 11.7081  0.0000  0.0440   0.1121   0.1115    0.2779   0.0000   430.1842       1.77489      -6.79494      -3.27657      -19.2551      -1.90815       7.82743       8.89828       9.76353       8.90612       6.95522       5.47962
   9  20 3367.6124    3.2926  1.7924 11.4840  0.0000  0.0534   0.0843   0.1383    0.2012   0.0000   438.0400      -3.04648       1.55050      -3.09001      -9.49659      -5.48793       8.94626       11.0525       10.8886       10.0440       8.70951       6.58079
   9  21 3506.0281    2.8729  2.8801 10.5473  0.0000  0.0647   0.0581   0.1735    0.1806   0.0000   446.0333      -25.3442       29.6399       5.31357      -9.46624      -15.5244       11.6471       13.5337       13.3236       12.6804       10.7430       8.12477
   9  22 3644.9294    2.4209  3.9055 10.1522  0.0000  0.0781   0.0440   0.2083    0.1703   0.0000   436.2085      -18.7255      -21.5423       25.8550       4.14997       1.31812       14.3037       16.7207       16.9070       14.9394       13.3201       10.4012
   9  23 3783.9635    2.0061  5.3399  9.7417  0.0014  0.0974   0.0321   0.2549    0.1475   0.0000   433.9865       16.3101       14.6883       17.4874       11.1781      -6.76905       17.0204       21.2931       20.9824       19.2603       15.7898       12.6915
   9  24 3923.4068    1.6673  6.9623  9.5428  0.0000  0.1154   0.0241   0.3297    0.1162   0.0000   437.3482      -24.2566     -0.453665       10.0362      -13.1307      -4.19205       19.6859       24.6648       23.8848       22.5291       18.6744       14.8941
   9  26 4202.5464    1.1782 10.5813  9.0173  0.0000  0.1676   0.0155   0.4717    0.0940   0.0000   460.2149      -57.2052       56.6932       11.4932      -14.2154       22.7775       28.5889       36.3273       36.0388       32.9938       27.6033       21.1784
  10   7 1592.8481    0.1769  0.1793  8.9234  0.0000  0.0240   0.0150   0.0471    0.0499   0.0000   444.4842    -0.0773223       14.9105      -4.61856      -2.53871      -1.69857       3.86360       4.82655       4.21109       4.39155       3.93867       3.78955
  10   8 1737.7837    0.2936  0.2833  8.8849  0.0000  0.0233   0.0179   0.0491    0.0647   0.0000   441.9610       2.06489       15.0744      -2.30747       4.79587      -3.95378       4.09698       4.65824       5.28260       5.22408       3.63956       3.61569
  10  10 2021.4880    0.5684  0.5318  8.9442  0.0000  0.0418   0.0239   0.0598    0.1183   0.0000   435.1660       6.02517       14.4688      -2.84784       1.74312       7.55659       8.68851       10.2845       10.2987       9.02641       7.47547       5.11947
  10  11 2162.8733    0.8146  0.7073  9.1604  0.0000  0.0307   0.0307   0.0834    0.1684   0.0000   437.8977       6.65482       4.66454    -0.0558015     0.0695696       1.12401       4.73006       5.86095       5.71944       5.27441       4.55934       3.85942
  10  12 2302.7504    1.1792  0.8163  9.5543  0.0000  0.0322   0.0405   0.0820    0.2108   0.0000   431.5088      -4.90802       13.3310       5.89233       1.73557      -3.29817       4.92633       5.94870       5.80385       5.90602       4.94625       4.08881
  10  13 2440.8212    1.4995  0.8797 10.2830  0.0000  0.0349   0.0506   0.0912    0.1808   0.0000   432.2893       2.03704       15.9799     -0.269239      -1.89044       6.21465       5.27540       6.99868       6.48635       6.38228       5.66590       4.55332
  10  14 2578.6155    1.8401  1.0464 10.5648  0.0000  0.0398   0.0589   0.0955    0.2371   0.0000   424.6121      -8.01569       2.62420       3.59861       6.16557      -1.43492       6.08754       7.17987       7.63143       7.19838       6.07752       4.90889
  10  15 2716.9435    2.5782  0.9795 10.3759  0.0000  0.0323   0.0815   0.0883    0.3622   0.0000   437.2783      -7.98018       12.6955      -1.48888       1.48907      -2.52756       5.06292       6.06576       6.42606       5.71287       5.17590       4.32743
  10  16 2855.6159    3.1986  0.9970 10.7627  0.0000  0.0347   0.0984   0.0848    0.4361   0.0000   434.0352      -4.99002       22.1727      -8.27972       1.67348       2.43422       5.36372       6.88522       6.95692       6.48541       5.54609       4.36241
  10  17 2994.3859    3.9845  0.8060 11.8098  0.0000  0.0312   0.1357   0.0772    0.2433   0.0000   447.0879       1.86395       8.71806      -3.17913      -1.59364       8.26421       4.77060       5.34910       6.22915       5.83688       4.74827       3.82712
  10  18 3132.8991    3.9299  0.9795 11.4743  0.0000  0.0356   0.1209   0.0840    0.3723   0.0000   428.8211      -7.05164       12.4102       1.83531     -0.963716      -8.61387       5.58947       7.31419       7.26551       6.79195       6.14933       4.77486
  10  19 3271.2162    3.8590  1.2197 11.8714  0.0000  0.0415   0.1128   0.0991    0.2833   0.0000   449.0537      -3.00268       7.67538       11.7541      -3.94056      -7.40131       6.74636       7.87143       8.38231       7.43804       6.50186       5.36629
  10  20 3410.0399    3.2360  2.1366 10.9552 -0.0002  0.0525   0.0705   0.1347    0.1988   0.0000   438.6814       12.9098       24.5925      -3.83470      -1.39129       4.62422       8.73405       10.2290       10.1347       9.84544       8.69516       6.87686
  10  21 3548.9999    2.7041  3.0832 10.5127 -0.0022  0.0643   0.0500   0.1746    0.1414   0.0000   425.0649      -14.3747       24.4716      -4.54577      -3.82081      -9.98449       10.0400       12.3966       12.1606       11.6144       10.0700       8.36981
  10  22 3688.2663    2.2191  4.3126 10.3350  0.0000  0.0825   0.0376   0.2178    0.1140   0.0000   428.0939       14.2243       23.4616      -11.6202      -7.67508       9.69721       13.1616       16.1667       15.9785       15.2062       13.4129       10.6643
  10  23 3827.8502    1.8408  6.0397  9.5890  0.0000  0.1005   0.0258   0.2704    0.1205   0.0000   424.8699      -11.0956       47.4160       20.2643      -19.7290       12.9158       15.1604       18.7650       19.2884       18.3688       15.4061       12.3331
  10  24 3967.3833    1.5802  7.6250  9.2766  0.0000  0.1125   0.0200   0.3302    0.1038   0.0000   431.3193      -1.76863      -6.29147       11.9047      0.154443      -22.1087       17.6431       21.1925       21.7208       20.8861       17.9271       14.4398
  10  25 4107.5245    1.3059  9.7185  9.0628  0.0000  0.1399   0.0158   0.4076    0.0904   0.0000   419.4413      -6.22551       42.0331       3.20154       8.72891      -5.87145       21.3774       26.9440       26.6051       26.4358       22.0627       17.9052
  11   6 1477.1169    0.1288  0.0685  8.9349  0.0000  0.0261   0.0207   0.0329    0.0436   0.0000   436.8285      -1.13244       8.05966       3.64949      -4.60401      0.490832       5.67180       5.10033       4.57919       4.91592       5.05869       3.77301
  11   8 1772.1974    0.2869  0.3368  8.8440  0.0009  0.0238   0.0157   0.0561    0.0649   0.0000   436.6561      -3.65056       13.6579       1.20893      -3.55692       5.21121       3.78902       4.53628       4.88470       5.07012       4.00878       3.33124
  11   9 1915.3857    0.4982  0.4095  8.9019  0.0000  0.0248   0.0226   0.0527    0.0905   0.0000   434.7741      -3.97756       1.27982     -0.483176      -4.00500      -7.44810       4.08230       5.21082       5.19383       4.72736       4.15340       3.55023
  11  10 2057.9606    0.7087  0.5047  9.1749  0.0000  0.0269   0.0284   0.0560    0.1107   0.0000   437.3535       1.82866       12.2716      0.767418     0.0774568       3.30811       3.62774       3.96353       4.73321       4.66757       3.82836       3.06671
  11  11 2199.7764    0.9033  0.6705  9.2425  0.0000  0.0299   0.0348   0.0768    0.1674   0.0000   441.0275     -0.757319       4.51351       4.38646       1.73141      0.322669       4.10805       5.35838       5.62127       4.57710       4.39440       3.78084
  11  12 2339.9838    1.2120  0.9654  9.4536  0.0000  0.0355   0.0377   0.0860    0.2595   0.0000   444.1128      -3.24814      -3.73431      -2.78437     -0.949773       1.77689       5.04811       6.31130       6.27077       5.96496       5.32643       4.46990
  11  13 2478.4428    1.5500  1.0118  9.9974  0.0000  0.0355   0.0481   0.0882    0.2559   0.0000   444.7175       4.00209       15.7168      -7.14860      -2.02092       9.54336       5.46947       5.78352       6.37605       6.19419       5.40305       4.70783
  11  14 2616.9008    2.1247  0.9564 10.7478  0.0000  0.0477   0.0655   0.0815    0.2209   0.0000   442.6808       9.20689       13.2022       7.03937      0.427945       4.11020       9.83666       12.7830       12.4078       11.8312       9.10711       7.04807
  11  15 2756.1140    2.8028  0.7623 10.9297  0.0000  0.0283   0.0902   0.0678    0.2465   0.0000   437.5621      -3.62366       2.39533      -4.11288      -6.59691      -2.60148       4.45744       5.29212       5.80908       5.75560       4.95144       3.65842
  11  16 2895.3495    3.3343  0.9706 11.0749  0.0000  0.0346   0.0982   0.0777    0.3038   0.0000   446.3211       9.18611       8.91840      -1.27940      -1.05504       13.6490       5.12381       5.33943       5.70415       5.98925       5.01852       4.04150
  11  17 3034.4689    4.2384  0.8462 11.4168  0.0000  0.0284   0.1333   0.0739    0.3191   0.0000   442.2059       2.31281       7.91681     -0.539650      0.301028      0.681571       4.18314       4.99125       5.37334       4.86464       4.34170       3.79205
  11  18 3173.4536    4.0856  1.0414 11.7313  0.0007  0.0336   0.1203   0.0866    0.2791   0.0000   435.9024      -11.6146       10.8779       2.05394      -2.22356      -3.02326       4.65335       5.61584       5.96346       5.66145       5.14011       4.25109
  11  19 3312.2185    3.6692  1.5444 11.2180  0.0000  0.0471   0.0895   0.1033    0.2558   0.0000   428.1398      -2.29283       6.60893       7.60026       5.63530      -8.20649       8.65644       11.0994       11.0099       9.76696       7.68447       6.40627
  11  20 3451.3716    2.9938  2.4879 10.7704  0.0000  0.0553   0.0585   0.1418    0.1465   0.0000   421.3161       11.9354       33.9913       2.41099       4.87165      -13.4502       8.19524       10.0592       9.52136       9.18872       8.31086       7.41379
  11  21 3590.9044    2.4757  3.4424 10.6316  0.0000  0.0681   0.0433   0.1776    0.1097   0.0000   447.8570       9.07277       27.9229       33.7230     -0.891034      -6.07654       9.88787       12.1147       12.6090       11.8816       10.3924       8.86518
  11  22 3730.6721    2.0669  4.7860 10.1103  0.0000  0.0856   0.0310   0.2173    0.0992   0.0000   429.1922       20.8251      -34.6281       20.9118       30.1384      -4.04592       11.8070       15.2644       15.6666       15.2354       12.5259       10.6353
  11  23 3870.5179    1.7448  6.4217  9.5101  0.0000  0.0993   0.0233   0.2722    0.1070   0.0000   433.5217       3.71310       31.1818      -9.60220      -5.98157      -7.34309       14.4363       18.0222       17.8751       17.2195       15.4954       12.5883
  11  24 4010.6516    1.4548  7.7831  9.4157  0.0000  0.1192   0.0185   0.3259    0.0882   0.0000   449.5935      -32.4288       20.9305       3.17504       6.29062      -4.78712       16.3310       21.2367       21.2890       20.3491       17.9390       15.3628
  11  25 4151.5442    1.2245 10.3439  9.1842  0.0000  0.1476   0.0149   0.4190    0.0788   0.0000   454.7444       20.4760       41.7358      -16.8877      -45.8893       6.27327       20.9330       26.3005       26.2979       25.3771       22.5488       18.9899
  11  26 4291.8467    1.0385 12.0709  9.0998  0.0000  0.1772   0.0128   0.5020    0.0701   0.0000   410.3704      -6.92311       48.3616      -38.0595       63.0046       19.7966       24.3902       30.4797       31.4055       29.7547       26.5583       22.0248
  12   7 1660.1868    0.2296  0.3563  8.8651  0.0000  0.0328   0.0132   0.0647    0.0577   0.0000   438.3443      -4.39490       8.25317       4.94100      -7.27482      0.870139       4.48805       4.79174       5.07563       4.94450       4.85834       3.89099
  12   8 1805.7724    0.3421  0.3979  8.7850  0.0000  0.0274   0.0166   0.0636    0.0718   0.0000   432.4475      -4.86756       10.0629      -3.01375      -3.00007      -3.84791       3.62099       4.44925       4.12828       3.94155       3.40608       3.31436
  12   9 1949.9693    0.5221  0.5418  8.7987  0.0000  0.0291   0.0208   0.0623    0.1027   0.0000   437.0169      -10.3059       12.9828       3.86489      -5.49147       5.01202       4.44494       4.91811       5.00524       4.83923       4.60979       4.39398
  12  10 2093.5929    0.6847  0.6583  9.0482  0.0000  0.0285   0.0240   0.0667    0.1234   0.0000   440.4532     -0.670343       8.47895      -5.18288       6.67183       10.0495       3.87166       4.90911       5.39326       5.14758       4.34571       3.90679
  12  11 2235.7783    0.9318  0.7858  9.5340  0.0000  0.0325   0.0302   0.0717    0.1442   0.0000   424.9144      -11.8046       9.00354       2.27296       13.2347       7.76924       4.58467       4.96995       4.99339       5.28536       4.84107       3.79290
  12  12 2376.2976    1.3299  0.8703  9.9679  0.0000  0.0307   0.0423   0.0825    0.1853   0.0000   440.4037      -1.06224       5.56576       1.87000      -4.74264       5.18277       4.39025       5.59724       5.42539       5.44402       4.69955       4.19482
  12  13 2515.4125    1.8215  0.9065  9.9672  0.0000  0.0304   0.0545   0.0796    0.2879   0.0000   434.4973      -8.95414       5.14322       5.86985     -0.472612      -2.75320       4.02188       4.91288       5.11317       4.87804       4.31710       3.69782
  12  14 2654.5520    2.3214  0.9679 10.7396  0.0000  0.0337   0.0685   0.0779    0.2727   0.0000   437.2715       9.44864       2.41183      -4.08351      -4.22322       2.92795       5.03302       6.40199       6.53026       6.48872       5.48256       4.64123
  12  15 2794.4153    2.9671  0.9556 10.9878  0.0000  0.0324   0.0859   0.0741    0.2900   0.0000   429.0400      -4.33065       18.4405       1.13990       5.45636      -9.99629       4.58605       5.43306       5.97160       5.59210       5.23970       4.17907
  12  16 2934.2949    3.6998  0.9050 10.7154  0.0000  0.0284   0.1062   0.0747    0.4056   0.0000   437.7353     -0.944622       13.3080       1.43159      0.483239      0.544134       3.99817       5.10645       5.17044       5.07690       4.29405       3.90271
  12  17 3073.7012    4.0666  0.9134 11.9811  0.0000  0.0295   0.1237   0.0798    0.2296   0.0000   433.3916       4.68533       9.57460       3.37679       1.04614     -0.127847       3.99443       4.80465       4.79037       4.76956       4.45222       3.66922
  12  18 3213.1774    3.9807  1.1996 11.7777  0.0000  0.0362   0.1053   0.0899    0.2469   0.0000   438.9174       6.87140       7.03168      0.895853      0.506111      -2.03636       4.78649       5.79118       6.24137       6.16962       5.38305       4.54046
  12  19 3352.5690    3.4310  1.7178 11.2260  0.0001  0.0423   0.0763   0.1132    0.1822   0.0000   440.2267      -2.13246      0.869028      -14.7088      -1.46369      -3.30101       5.73420       7.19931       7.62845       7.30492       6.03228       5.37139
  12  20 3492.3057    2.9388  2.5461 10.7391  0.0000  0.0545   0.0543   0.1378    0.1474   0.0000   441.0199       4.58670       23.1580      -16.9434      -8.16467       7.52773       7.31681       9.15370       9.43208       9.50762       8.39440       6.79418
  12  21 3632.2001    2.3662  3.7560 10.3049  0.0000  0.0673   0.0372   0.1786    0.1026   0.0000   441.1700      -2.98010       16.2739       3.63045       4.48045      -2.09534       8.93700       10.5059       11.0894       10.8999       9.85149       8.47688
  12  22 3772.3752    1.9632  5.1260 10.0363  0.0000  0.0852   0.0277   0.2207    0.0903   0.0000   438.3479      -27.2131       21.6371      -2.50667      -8.10187       11.1328       11.0496       13.9767       14.4727       13.7545       12.5063       10.8981
  12  23 3912.5426    1.6666  7.2538  9.5768  0.0007  0.1025   0.0204   0.2914    0.0841   0.0000   451.1922      -12.3197       38.7279      -9.84760      -4.85176      -7.66522       13.7920       17.0586       18.0378       16.6938       15.3101       13.0673
  12  24 4053.3267    1.3952  8.5501  9.4147  0.0000  0.1232   0.0168   0.3311    0.0768   0.0000   450.2570      -28.0664      -11.9698       26.5578       21.4164      -25.6765       15.5146       20.2800       20.0615       20.4698       17.7629       15.2951
  12  25 4193.9231    1.1627 11.0225  9.1283  0.0000  0.1502   0.0135   0.4448    0.0744   0.0000   454.5858       17.7491      -2.19583      -7.78293      -6.67060      -18.4992       19.2472       24.3544       25.2726       24.7428       22.2279       18.5750
  12  26 4335.2133    0.9764 12.9644  9.0987  0.0000  0.1857   0.0114   0.5139    0.0637   0.0000   432.3372      -14.8257       14.1719       2.62231       15.7235       17.1234       23.4640       29.7476       31.0868       30.0536       26.7158       23.0660
  13   7 1692.3390    0.2331  0.3424  8.8887  0.0000  0.0237   0.0129   0.0617    0.0537   0.0000   438.6868       1.51243       11.9155       3.61759      -4.43557      -2.08468       3.01097       3.62993       3.63531       3.46457       3.44115       3.21309
  13   9 1983.7823    0.5181  0.6094  8.9287  0.0000  0.0320   0.0192   0.0689    0.0961   0.0000   433.4082      -8.93928       15.1028       2.21979      0.486058       5.09246       3.67372       4.77216       4.13221       3.92510       4.12648       4.06662
  13  10 2128.4845    0.7517  0.6003  9.3487  0.0000  0.0284   0.0263   0.0592    0.1033   0.0000   441.4176      -5.09941       8.97851       3.43312      -3.35155      -3.56831       3.64214       4.08190       4.42655       4.66298       4.12224       3.47223
  13  11 2271.1193    1.0548  0.7900  9.3497  0.0000  0.0294   0.0326   0.0726    0.1642   0.0000   436.0002      0.994845       9.30712      -3.32142       2.11575       2.03879       4.16484       5.51883       5.99748       6.35924       5.15039       4.75732
  13  12 2411.8312    1.3381  1.0032 10.1559  0.0000  0.0350   0.0392   0.0871    0.1656   0.0000   440.4339       5.33403       13.8081      0.266907      -6.72958       6.73490       4.65824       5.94808       5.87610       5.94745       5.29075       4.44301
  13  13 2551.6290    1.8590  1.1105 10.2243  0.0000  0.0333   0.0512   0.0929    0.2516   0.0000   435.8242      -3.25639       7.26481      -4.87164      -2.37763      -3.81085       4.29075       5.18970       5.36538       5.57195       5.08443       4.17401
  13  14 2691.5715    2.4635  0.9305 10.2147  0.0008  0.0305   0.0679   0.0726    0.3946   0.0000   440.1098       3.92344       6.29913     -0.258461      -1.11049       8.29871       3.72872       4.59474       4.70856       4.84061       4.13764       3.60200
  13  15 2832.0883    2.8584  0.9927 11.3369  0.0000  0.0327   0.0822   0.0781    0.2477   0.0000   432.8820      -5.69971       12.7416       9.92323       5.12911       7.27090       4.14007       4.94438       5.04896       5.48725       4.70891       4.12445
  13  16 2972.4877    3.8200  0.7641 11.9546  0.0000  0.0288   0.1194   0.0635    0.2080   0.0000   438.8277      -5.79229       11.5748       4.90467       7.42131      -4.06041       4.23353       5.39091       5.61333       5.25148       4.58137       3.83694
  13  17 3112.3737    4.1064  0.9565 11.8068  0.0000  0.0311   0.1129   0.0723    0.2430   0.0000   441.5408      0.781196       10.9229      -6.06647     -0.310802       1.71744       3.68664       4.92070       4.74637       4.84243       4.24424       3.87160
  13  18 3252.2495    3.7321  1.2332 12.0576  0.0000  0.0367   0.0973   0.0921    0.1930   0.0000   434.1505     -0.393155       18.3729      -1.10361      -5.92771      0.981611       4.68265       5.50741       5.66502       5.72767       5.71631       4.78593
  13  19 3392.2260    3.2863  1.9682 11.1891  0.0000  0.0467   0.0653   0.1114    0.1495   0.0000   435.4301       1.92834       13.1646       5.69653       11.6317      -1.48688       5.66241       7.28844       7.20512       7.36901       6.65391       5.77784
  13  20 3532.4392    2.7959  2.9469 10.4715  0.0000  0.0564   0.0459   0.1402    0.1279   0.0000   435.4430      -8.11656       17.1326      -5.03983      -1.98487      -3.96218       6.91007       8.38426       8.81215       8.62683       8.08868       7.11595
  13  21 3673.0333    2.2932  4.2181 10.2605  0.0000  0.0704   0.0333   0.1837    0.0929   0.0000   443.4387      -9.42139       24.9876       18.4980       15.7236      -2.25508       8.83246       11.2836       11.6278       11.5980       10.9181       9.03024
  13  22 3813.6345    1.8495  6.0574  9.7692 -0.0011  0.0888   0.0232   0.2445    0.0825   0.0000   420.6196      -13.6827       18.6724       6.64170      -17.0990       5.64246       10.5400       13.5444       14.0967       13.9030       12.6691       10.7288
  13  23 3954.0355    1.5821  7.4493  9.5111  0.0000  0.1024   0.0186   0.2881    0.0786   0.0000   442.3567      -9.97938       6.43307       34.0309       35.7894      -22.1580       12.4388       15.6327       16.5836       16.2118       14.9156       12.9010
  13  24 4095.1132    1.3029  9.4996  9.3292  0.0000  0.1289   0.0148   0.3588    0.0692   0.0000   437.1831      -15.1244       8.46369      -1.93936       50.5260       30.4701       14.7847       19.4953       19.3109       19.1871       17.5626       15.5265
  13  25 4236.4833    1.1219 12.0621  9.0739  0.0000  0.1567   0.0121   0.4510    0.0672   0.0000   437.0379       62.2336       7.70795       8.09290       2.84216       14.8213       18.4551       23.7796       24.4080       24.4257       22.3287       19.5110
  13  26 4377.5594    0.9557 14.7863  9.0509  0.0000  0.2055   0.0101   0.5635    0.0569   0.0000   394.5708      -17.2643       98.0819      -44.1491       54.2819       6.95577       24.5210       32.3181       33.4949       31.8045       29.8943       25.5395
  13  27 4519.4681    0.7811 16.4240  9.0241  0.0000  0.2482   0.0085   0.6670    0.0486   0.0000   468.3549       14.8567      -39.7664      -15.4886       24.7049       11.0255       28.8181       37.2244       38.6572       37.6233       34.7699       30.2088
  14   5 1411.6969    0.1164  0.0996  8.8544  0.0000  0.0248   0.0163   0.0406    0.0387   0.0000   431.9598      -1.47211       14.4687       2.42626       5.59860       1.30425       2.95761       4.58238       3.99557       3.55250       3.08997       3.34699
  14   6 1571.5487    0.2030  0.1756  8.8013  0.0000  0.0177   0.0147   0.0442    0.0443   0.0000   440.2563      -4.20574       15.6923      0.993323     -0.970446      0.131522       2.36113       2.91481       2.99897       3.34402       4.31304       2.55733
  14   7 1723.5431    0.3016  0.3071  8.8794  0.0000  0.0234   0.0155   0.0495    0.0548   0.0000   437.6623      -1.33354       8.65694       2.18655      -5.22144      -4.56054       2.06715       2.97735       2.99697       3.15233       2.58889       2.34762
  14   8 1870.8045    0.4380  0.4511  9.0427  0.0000  0.0270   0.0182   0.0566    0.0723   0.0000   443.1803      -6.38411       8.32432     0.0643718      -1.91072      0.665845       3.46886       4.04143       4.06808       3.88349       3.60940       2.98650
  14   9 2017.0012    0.6525  0.4791  9.1191  0.0000  0.0221   0.0246   0.0511    0.0901   0.0000   434.7099      0.844026       11.4703     -0.473165      -5.08170     -0.192868       2.37617       3.03529       3.10152       3.10531       2.94059       2.59361
  14  10 2162.5402    0.8327  0.7454  9.2749  0.0000  0.0315   0.0259   0.0692    0.1360   0.0000   440.8385       1.19778       16.2612       1.02795       1.72519      -2.33239       4.19628       5.44742       5.59334       5.12105       4.53903       3.71737
  14  11 2305.6349    1.1311  0.8896  9.3878  0.0000  0.0300   0.0316   0.0714    0.1806   0.0000   434.4556      0.593369       10.0602       4.61665      -4.36976      -6.27614       3.69672       4.90370       5.78250       5.77273       5.35980       4.46018
  14  12 2446.6790    1.5963  1.0298  9.7844  0.0000  0.0313   0.0426   0.0759    0.2309   0.0000   437.7016       2.10888       15.3869      -2.21861       5.19735       5.16585       3.83499       4.77628       5.02587       4.93590       4.36639       3.77921
  14  13 2587.2333    1.9974  0.9784 10.6949  0.0000  0.0311   0.0543   0.0776    0.1859   0.0000   436.3312     -0.906045       10.1234      -2.60205      -6.54442      -2.77090       3.48727       4.34370       4.57927       4.61098       4.39517       3.89521
  14  14 2728.1259    2.5706  0.9842 10.8197  0.0000  0.0298   0.0710   0.0745    0.2669   0.0000   443.9809     -0.440047       8.52840     -0.903922      -7.97446      -1.06057       3.51335       4.49576       4.68303       4.76107       4.54771       3.86847
  14  15 2869.1713    3.2686  0.7900 11.5536  0.0000  0.0263   0.0980   0.0647    0.2150   0.0000   436.8311       9.31967       15.6439       1.53947    -0.0799658       4.11086       2.96175       3.77841       3.96151       3.76382       3.56801       3.20793
  14  16 3010.0502    3.8902  0.9190 11.4671  0.0000  0.0272   0.1058   0.0733    0.3191   0.0000   438.9985     -0.210934       7.03391       3.95030      -7.00733       2.20514       3.09428       3.91570       4.04249       4.22820       3.62752       3.29975
  14  17 3150.4621    3.8398  1.0734 12.3027  0.0000  0.0325   0.1048   0.0845    0.1912   0.0000   430.8381       8.51766       21.0212       4.49727      -2.75702       1.63166       3.87154       4.63586       4.73271       4.90627       4.37991       4.10732
  14  18 3290.7247    3.8037  1.4264 11.5281  0.0004  0.0350   0.0858   0.0994    0.2095   0.0000   446.0858      -1.27760       5.37255      -5.64902      -3.26738      0.232157       4.06675       4.99932       5.26200       5.37387       4.64662       4.46930
  14  19 3431.3111    3.0538  2.1068 11.3361  0.0000  0.0467   0.0595   0.1179    0.1253   0.0000   429.0009      -4.60643       8.77949       2.34728      -7.46337      -11.4569       5.21135       6.47026       7.08422       6.99615       6.60962       5.66169
  14  20 3572.0813    2.6455  3.1740 10.7811  0.0000  0.0588   0.0422   0.1468    0.0996   0.0000   446.8062       5.17775      -7.45572       13.4610       14.5317       2.00943       6.66445       8.42646       8.72187       8.90717       7.84233       7.21153
  14  21 3713.1010    2.1434  4.8712  9.9181  0.0000  0.0728   0.0276   0.1972    0.0949   0.0000   444.1721       1.48159       12.9617       9.92762      0.711953       4.28202       8.03414       10.2469       10.9080       10.5492       9.70801       8.62984
  14  22 3854.0247    1.7618  6.2685  9.7265  0.0000  0.0870   0.0211   0.2427    0.0780   0.0000   442.9983      -2.29035       12.6598     -0.758599       15.3171      -5.52578       9.74315       12.2160       12.9877       12.8442       11.8563       10.5420
  14  23 3994.9189    1.5180  7.9935  9.5836  0.0000  0.1070   0.0175   0.2962    0.0715   0.0000   461.4109       4.16655       14.2174      -28.3793      -20.3306      -2.01874       12.2465       15.4413       16.2626       15.8275       14.8785       13.2092
  14  24 4136.6382    1.2473 10.1545  9.3856  0.0000  0.1324   0.0138   0.3702    0.0623   0.0000   432.5818      -31.4656      -3.43100       13.4335       32.0405      -20.6322       14.5103       18.4615       19.4963       19.3948       17.4928       15.8795
  14  25 4278.2093    1.0862 12.7873  9.0547  0.0000  0.1625   0.0110   0.4548    0.0628   0.0000   414.8907      -2.14780       49.8683      -3.17885      -29.7586      -9.86352       17.9169       23.3029       24.0190       24.0476       22.1524       19.9895
  15   5 1440.0643    0.1129  0.1199  8.8664  0.0000  0.0322   0.0113   0.0351    0.0381   0.0000   436.7591      -3.76568       17.9324      0.109016      -4.47325      0.536897       3.43323       3.71743       3.39632       4.47091       3.92282       3.08731
  15   6 1601.0124    0.2043  0.1701  8.8014  0.0000  0.0222   0.0145   0.0370    0.0430   0.0000   435.3834      0.392382       16.0723     -0.326854      -3.43865       1.92968       2.40386       3.54131       2.51071       2.96118       2.94408       2.34295
  15   7 1753.7479    0.3452  0.2667  8.8346  0.0000  0.0190   0.0177   0.0441    0.0557   0.0000   439.6662      -1.03937       7.41949     -0.719340     -0.849961       2.29150       1.80352       2.46167       2.48489       2.55858       2.26744       2.08494
  15   8 1902.2912    0.4746  0.4733  8.7642  0.0000  0.0246   0.0179   0.0508    0.0797   0.0000   439.5053      -3.80016       11.1895      -1.07688       3.11190       3.53349       2.17340       3.22410       3.12167       3.18322       2.98881       2.45322
  15   9 2049.5878    0.6102  0.6322  9.1310  0.0000  0.0266   0.0200   0.0643    0.0991   0.0000   437.4815       2.09411       17.8472       4.49079      -1.63899      -1.14164       2.86667       3.56931       4.16619       4.25954       4.18524       3.64684
  15  10 2195.7438    0.8446  0.7900  9.3208  0.0000  0.0283   0.0246   0.0705    0.1247   0.0000   437.7692      -3.08932       17.1545      -7.84731      0.924357      -5.16851       2.86354       3.71890       3.90475       3.95072       3.49472       3.03511
  15  11 2339.4374    1.2006  0.9408  9.6270  0.0000  0.0322   0.0316   0.0698    0.1643   0.0000   439.8797      -2.35902       11.3560       1.92972      -3.89125      -5.03972       3.20405       3.91170       4.67763       4.32983       4.24394       3.55612
  15  12 2480.9890    1.5584  1.1299 10.1409  0.0000  0.0326   0.0392   0.0818    0.1721   0.0000   437.8305      -1.48512       9.53961       5.53848       1.34631       1.28897       3.49509       4.29475       4.66833       4.55915       4.16099       3.89058
  15  13 2622.3513    1.9813  0.9436 10.9559  0.0000  0.0279   0.0548   0.0806    0.1415   0.0000   431.8361       6.42173       7.46056       16.4900      -3.83212      -1.68211       3.23636       4.06733       4.41659       4.36631       4.13735       3.77988
  15  14 2764.1140    2.7303  0.9602 10.7811  0.0000  0.0270   0.0716   0.0731    0.2347   0.0000   438.9031      -1.31367       8.20779       8.07234      -1.00009      0.535617       2.98674       3.80381       4.01436       3.97170       3.75497       3.21820
  15  15 2905.7245    3.5242  0.7542 11.4225  0.0000  0.0247   0.1030   0.0604    0.2270   0.0000   444.4387      -2.22740       10.0614      -6.52875     -0.717992      -1.37770       2.97834       3.65105       4.06431       3.78752       3.31025       3.18844
  15  16 3047.0632    3.8423  0.9045 11.9373  0.0000  0.0311   0.1054   0.0662    0.2313   0.0000   436.6140    -0.0975233       6.57695       5.79632       6.83298      -4.38291       3.47476       4.85702       4.76624       4.67140       4.41530       3.77692
  15  17 3187.9523    3.9180  1.0659 12.0141  0.0000  0.0312   0.1027   0.0852    0.2509   0.0000   442.8451      0.314416       7.24289       2.52945       2.77844      0.196667       3.45726       4.66981       4.60219       4.72813       4.29026       3.70389
  15  18 3328.7689    3.6672  1.5754 11.5967  0.0000  0.0387   0.0812   0.1004    0.2209   0.0000   437.0169      -13.7156       13.0493       8.25283      -7.80159      -7.27896       4.18550       5.30700       5.42285       5.54159       4.89644       4.53224
  15  19 3469.8225    2.9930  2.4002 11.0314  0.0000  0.0502   0.0521   0.1222    0.1351   0.0000   439.2393      -7.15194       15.2486      -6.60570      -11.0604       6.08259       5.23724       6.59185       6.90954       7.00901       6.39317       5.83009
  15  21 3752.2554    2.0852  5.0004  9.9752  0.0000  0.0743   0.0263   0.1934    0.0880   0.0000   429.6450      -3.94298       19.5388      -6.79463      -5.51849       4.24160       7.64188       9.91278       10.0165       10.2173       9.74071       8.65110
  15  22 3893.9373    1.6883  6.8498  9.6326  0.0000  0.0921   0.0192   0.2488    0.0759   0.0000   423.4307      0.394424       3.09409       19.7528       15.3915      -12.2412       9.61663       12.4385       13.0874       13.1685       12.2966       10.9143
  15  23 4035.3962    1.3749  9.3638  9.4594  0.0000  0.1171   0.0148   0.3482    0.0640   0.0000   446.3025      -5.24044       26.9452      -5.36344      -10.0279     -0.186462       11.8376       15.1498       15.8697       16.3874       14.7008       13.3616
  15  24 4177.1883    1.1342 11.4331  9.3936  0.0000  0.1502   0.0124   0.4211    0.0570   0.0000   443.1498     -0.511205       32.0238       14.5049       21.1233       15.7631       15.3579       20.2520       21.5797       21.2466       20.5401       18.1717
  15  25 4319.3868    0.9847 13.3974  9.2078 -0.0015  0.1801   0.0101   0.5007    0.0532   0.0000   440.8904      -36.6704      -42.0077      -4.41217       16.2378       11.4712       17.7176       23.5865       23.6281       25.6667       22.6522       20.5976
  15  26 4460.9359    0.8180 16.2959  9.1269  0.0000  0.2289   0.0081   0.6244    0.0455   0.0000   446.8814      -17.0533      -1.01432      -16.3933       29.6811       19.8454       22.5596       28.7183       31.6875       31.3795       28.7736       26.0443
  16   6 1629.4793    0.2312  0.2212  8.8241  0.0000  0.0188   0.0131   0.0378    0.0447   0.0000   436.3167      -1.76630       13.9294       2.35222      -1.79543     0.0860640       1.88318       2.02174       2.40876       2.37601       2.25545       1.99567
  16   7 1783.2403    0.3268  0.3855  8.8156  0.0000  0.0255   0.0140   0.0516    0.0589   0.0000   435.8773     -0.289065       15.1130       2.03938      -4.66888       2.47298       2.24222       2.53057       3.27841       2.73942       2.87982       2.53195
  16   8 1933.1243    0.4827  0.5469  8.9488  0.0000  0.0231   0.0169   0.0584    0.0785   0.0000   441.5623      -4.31313       14.5613      -2.07125      -6.05740       2.57585       2.30304       2.99475       3.14988       2.98940       2.74796       2.56415
  16   9 2081.5636    0.6577  0.7010  9.0216  0.0000  0.0256   0.0202   0.0625    0.1104   0.0000   438.0642       2.25929       13.2086     -0.962574      -2.15291      -2.02176       2.46441       3.20254       3.38686       3.38909       3.28790       2.73466
  16  10 2228.3356    0.9642  0.8183  9.1798  0.0000  0.0294   0.0262   0.0631    0.1621   0.0000   436.2794      -1.34564       13.4114      -5.49901      0.295338       3.14356       2.92360       3.70881       3.55185       3.54254       3.61785       3.34236
  16  11 2372.5766    1.3014  1.0353  9.6848  0.0000  0.0303   0.0317   0.0756    0.1660   0.0000   435.5769      -1.07178       7.06351      0.596799      -4.72888       5.03680       3.24437       3.78566       4.29071       4.16613       3.79924       3.45406
  16  12 2514.7739    1.7371  1.1181 10.0716  0.0000  0.0327   0.0413   0.0808    0.1977   0.0000   439.0986       4.84716       9.51828      0.532492       5.44172      -4.71008       3.42184       4.58453       4.52394       4.78517       4.70962       4.03181
  16  13 2656.8827    2.2614  1.0132 10.5465  0.0000  0.0295   0.0552   0.0711    0.2141   0.0000   437.6651      -2.07004       16.8830       5.01352      -8.00000      -4.50868       3.06791       4.09549       4.08218       4.22786       3.92969       3.53713
  16  14 2799.4657    2.9755  0.7772 11.3727  0.0000  0.0258   0.0813   0.0597    0.1743   0.0000   439.0857      -8.79272       11.4806       3.75868       4.89449      -1.04409       2.66562       3.47875       3.51269       3.64265       3.07158       2.89443
  16  15 2941.7021    3.7039  0.8279 11.5052  0.0000  0.0252   0.0982   0.0609    0.2149   0.0000   437.1428      -2.59248       9.81176       3.38179      -2.90636       4.46053       2.45828       3.01452       3.44479       3.29987       3.31439       2.74789
  16  16 3083.3830    3.9780  0.9428 11.9396  0.0000  0.0275   0.1033   0.0684    0.2218   0.0000   439.9032      -7.78676       14.9119       3.88792      -1.42517       1.47534       2.86753       3.66539       3.78568       4.07599       3.86555       3.53700
  16  17 3224.8998    3.8679  1.2385 11.6804  0.0000  0.0316   0.0900   0.0873    0.2641   0.0000   439.9893       1.81471       15.8800      -2.03770       6.44219       3.19269       3.19715       3.95157       3.98450       4.30710       4.12348       3.53936
  16  18 3366.2131    3.2848  1.7319 11.8063  0.0000  0.0405   0.0699   0.1096    0.1535   0.0000   441.1341       8.16368       14.6044      -5.36543       2.38082      0.903265       4.15712       5.14678       5.40330       5.31903       5.14480       4.76757
  16  19 3507.8393    2.7469  2.6461 10.9005  0.0000  0.0514   0.0460   0.1310    0.1314   0.0000   440.1653     -0.544502     -0.488975       3.88307     -0.435604      -3.84985       4.92623       6.53676       6.64207       7.01938       6.15292       5.95326
  16  20 3649.5254    2.3642  4.0268 10.3308  0.0000  0.0639   0.0321   0.1620    0.0973   0.0000   444.2950      -17.7545       8.57620      -16.2762      -6.75560       8.29505       6.32333       8.09243       8.52139       8.84839       8.50445       7.52883
  16  21 3791.3016    1.9649  5.5709  9.6942  0.0000  0.0757   0.0226   0.2062    0.0892   0.0000   428.2043      -17.8676       17.6244      -9.54911      -9.01767      -2.72058       7.38513       9.27789       10.0442       10.0489       9.35686       8.65480
  16  22 3933.2539    1.6419  7.6383  9.5097  0.0000  0.0977   0.0175   0.2578    0.0733   0.0000   454.1978      -21.3115       5.43142       13.0686      -18.7555       4.90258       9.68229       12.7299       12.9979       13.6356       12.5322       11.5555
  16  23 4075.1271    1.3591  9.7227  9.3336  0.0000  0.1177   0.0137   0.3258    0.0632   0.0000   424.8202       10.9595       8.86670       5.58218      -15.9544      -16.0055       11.5568       14.7773       15.7725       16.1175       14.8399       13.5223
  16  25 4359.1892    0.9623 14.9452  9.1757  0.0000  0.1876   0.0090   0.5148    0.0480   0.0000   486.0834      -44.1360       10.8653       4.03304       14.8911       42.0141       18.3242       23.7557       25.2775       25.6416       23.7928       21.6658
  17   6 1657.0600    0.2250  0.2383  8.8116  0.0000  0.0170   0.0121   0.0393    0.0439   0.0000   436.7206      -1.42783       14.6644       3.62568      -4.04375     -0.881293       1.68688       2.16918       2.63966       2.70951       3.30419       3.04988
  17   7 1811.9660    0.3771  0.3221  8.8812  0.0000  0.0181   0.0165   0.0430    0.0568   0.0000   437.2608      -1.24932       11.9575      -1.95188      -1.33372       2.88425       1.45696       2.08202       2.04990       2.20436       1.89649       1.97294
  17   8 1963.2663    0.5237  0.5430  8.8781  0.0000  0.0275   0.0182   0.0586    0.0827   0.0000   439.0198      -5.14922       10.9838       1.32073      -5.34013      -1.77678       2.31651       3.20243       3.28327       3.39495       3.55173       2.71205
  17   9 2112.9385    0.7399  0.7631  9.0162  0.0000  0.0266   0.0206   0.0616    0.1162   0.0000   438.5044      -5.59963       16.8991     -0.708185      0.883990      0.307784       2.44269       3.23066       3.31611       3.42140       3.20893       2.91965
  17  10 2260.2620    1.0667  0.8131  9.3831  0.0000  0.0270   0.0281   0.0626    0.1476   0.0000   441.9060     -0.355814       13.4574      -4.14183     -0.584164      -4.57191       2.42710       3.29010       3.58792       3.41357       3.33055       3.03949
  17  11 2404.9241    1.3621  1.0909  9.8735  0.0000  0.0302   0.0328   0.0735    0.1621   0.0000   436.4825       1.83305       7.54823       1.06541      -4.44608      0.418865       2.78219       3.56815       3.84398       3.68685       3.76671       3.55001
  17  12 2548.1144    1.7998  1.0419 10.2986  0.0000  0.0296   0.0426   0.0733    0.1715   0.0000   434.4898       4.27862       14.1319     -0.681455      -4.48517     0.0363879       2.73531       3.66787       3.70976       3.81613       3.48456       3.33262
  17  13 2690.9424    2.3379  1.0296 10.8916  0.0000  0.0293   0.0559   0.0686    0.1722   0.0000   437.1728       3.46071       16.4303       3.33571      -2.34531      -2.97545       2.81672       3.37808       3.60703       3.88761       3.37101       3.29251
  17  14 2834.2892    3.0783  1.0004 11.1698  0.0000  0.0278   0.0733   0.0680    0.2010   0.0000   441.9145      -2.85163       13.6305       1.38876       1.65739       2.39295       2.77597       3.72598       4.30731       4.39108       4.08174       3.86673
  17  15 2977.1376    3.8612  0.7905 11.5887  0.0000  0.0220   0.1037   0.0626    0.1873   0.0000   437.9125      -3.56538       12.3767       5.08407      -3.45931       1.67855       2.05090       2.60999       2.60452       2.77610       2.71191       2.61936
  17  16 3119.2634    4.1169  0.9601 11.7457  0.0000  0.0258   0.1009   0.0657    0.2350   0.0000   440.7310      0.429089       15.1964       4.29190      -6.03331       2.87159       2.42720       3.14638       3.31853       3.49568       3.19990       2.90555
  17  17 3261.3401    3.6981  1.3958 11.8592  0.0000  0.0345   0.0813   0.0899    0.1910   0.0000   439.7753      -6.26628       11.4403       8.38854       3.33189      0.228869       3.38608       4.01296       4.51348       4.71389       4.21214       3.91504
  17  18 3403.1749    3.1449  2.1986 11.2922  0.0000  0.0455   0.0571   0.1117    0.1529   0.0000   438.7782       5.86703       2.66570       3.47159       7.66375    -0.0743522       4.16916       5.56514       5.88330       5.94909       5.70676       5.34219
  17  19 3545.3689    2.7264  3.0389 10.5800 -0.0003  0.0508   0.0405   0.1336    0.1384   0.0000   428.2795     -0.618594       16.1167     -0.736839      -9.85007       9.99734       4.95303       6.29832       6.82753       7.05489       6.79116       6.17720
  17  20 3687.6938    2.2359  4.6389 10.1202  0.0000  0.0670   0.0284   0.1822    0.0965   0.0000   443.5086      -1.17438       7.06967       8.77819     -0.754440       2.30245       6.20454       8.03207       8.36175       8.47021       8.09394       7.52177
  17  21 3829.8812    1.8607  6.0276  9.7756  0.0000  0.0800   0.0209   0.2172    0.0806   0.0000   439.4728      -2.05863       4.10589      -25.9078       8.02488       5.73490       7.71773       9.84745       10.7757       10.4493       10.2813       9.23688
  17  22 3971.8730    1.5577  8.0966  9.4720 -0.0001  0.0969   0.0155   0.2785    0.0664   0.0000   436.5088       4.45695      -14.3262      -11.9326      -9.95618       3.70162       9.10021       11.9519       12.5489       12.7166       12.0017       11.0952
  17  24 4257.1226    1.0919 12.6187  9.2521  0.0000  0.1537   0.0104   0.4262    0.0533   0.0000   457.1450      -29.5939       19.5726       38.7793      -13.0126      -7.21503       13.8539       18.3258       19.0510       19.8584       19.2455       17.0272
  17  25 4399.9887    0.8990 15.1918  9.2007 -0.0007  0.1992   0.0085   0.5338    0.0460   0.0000   430.9968      -26.7101       37.0632       25.3384       7.82421      -23.8957       17.5990       24.0622       25.4938       25.5437       24.1791       22.2054
  18   6 1683.6709    0.2583  0.2145  8.8339  0.0000  0.0231   0.0134   0.0334    0.0426   0.0000   439.5790     -0.321561       14.1273      0.358541     -0.807785     -0.227808       2.47366       2.98955       3.33697       2.97726       2.91487       2.30573
  18   7 1839.9845    0.3918  0.4301  8.8849  0.0000  0.0210   0.0145   0.0486    0.0601   0.0000   439.1920      -3.53411       15.8708      -3.00312      -1.43953       4.46395       1.77854       2.50659       2.54970       2.42872       2.75327       2.06781
  18   8 1992.8050    0.5688  0.6044  8.9050  0.0000  0.0225   0.0177   0.0548    0.0903   0.0000   438.2944      -1.47262       16.5166      -2.25413       1.01340       5.48510       2.06179       2.72472       2.82001       2.78328       2.78605       2.64469
  18   9 2143.6540    0.7847  0.8038  8.7947  0.0000  0.0247   0.0204   0.0605    0.1310   0.0000   437.7321       1.52188       15.0029       2.59606      -1.24332     -0.346914       1.99042       2.72358       2.78143       3.08467       2.73051       2.65217
  18  10 2291.5485    1.0834  0.9325  9.4206  0.0000  0.0278   0.0269   0.0695    0.1613   0.0000   432.4495     -0.382796       16.5298      -2.82905      -1.73544       3.77973       2.54451       3.05359       3.27183       3.43386       3.43260       2.98923
  18  11 2436.7832    1.5082  1.0127  9.9587  0.0000  0.0284   0.0351   0.0683    0.1710   0.0000   437.7507      -8.31327       14.4354     -0.774949      -2.58147      0.172191       2.41898       3.23781       3.38221       3.55845       3.24916       3.19801
  18  12 2580.7289    2.0312  0.9213 10.7225  0.0000  0.0256   0.0500   0.0667    0.1573   0.0000   438.5283       2.46102       6.99195      -3.25151      -3.27607      0.653006       2.29485       2.85719       3.03772       3.27831       3.01424       2.82595
  18  13 2724.6208    2.5848  0.8866 11.1617  0.0000  0.0260   0.0628   0.0599    0.1484   0.0000   438.1574       1.00912       13.4486      -2.76244    -0.0217919      0.813555       2.49670       3.01740       3.18859       3.12680       3.01890       2.92813
  18  14 2868.5603    3.2789  0.8587 11.0662  0.0000  0.0231   0.0796   0.0590    0.2038   0.0000   433.5447      -5.14654       7.38232       2.00542      -6.26552      0.809952       2.12241       2.66766       2.84266       2.93312       2.90898       2.78817
  18  15 3012.0376    3.9742  0.8620 11.6311 -0.0004  0.0235   0.0984   0.0610    0.1955   0.0000   438.7830      -1.46153       8.68348       6.44438       2.68912       4.65069       2.27756       2.97655       3.12445       3.23368       2.95928       2.68158
  18  16 3154.7863    4.1028  1.0712 11.6159  0.0001  0.0267   0.0933   0.0724    0.2440   0.0000   438.8947       2.35038       10.7409      0.255004      -1.04400      0.919917       2.25486       2.95351       3.16860       3.09742       3.04149       2.80980
  18  17 3297.2017    3.6248  1.4026 12.0719  0.0000  0.0341   0.0787   0.0880    0.1536   0.0000   441.1646      -1.76691       11.6609       3.72999       1.80551      0.484451       3.10351       3.97866       4.22371       4.38184       4.23884       4.10029
  18  18 3439.8774    3.1256  2.4481 10.8826  0.0000  0.0450   0.0509   0.1141    0.1664   0.0000   450.3269      -8.13285       13.3159       3.59498      -4.09796       3.64522       4.00450       4.96676       5.20672       5.52017       5.40957       4.86305
  18  19 3582.5052    2.5400  3.4497 10.4873  0.0000  0.0560   0.0359   0.1392    0.1185   0.0000   446.5418       3.22666       17.4549      -14.4359      -19.1235       15.5162       5.16248       6.47344       6.69482       6.90936       6.79066       6.09953
  18  20 3725.1868    2.1451  4.8073 10.1519  0.0000  0.0681   0.0256   0.1763    0.0832   0.0000   435.2020      -5.94973       23.9900      0.958738      -4.27345      -5.17360       5.90094       7.60659       8.19682       8.47526       7.95054       7.56487
  18  21 3868.0125    1.7692  6.7056  9.7405  0.0000  0.0854   0.0187   0.2296    0.0691   0.0000   432.4463      -13.2268       13.1416       5.05086      -5.65162      0.447746       7.34995       9.78714       10.1618       10.7715       10.3005       9.47451
  18  22 4010.5292    1.4671  9.2536  9.4418  0.0000  0.1083   0.0140   0.2956    0.0597   0.0000   439.1956       2.73923       21.3413    -0.0107365      -14.5721       16.2241       9.36193       12.2924       12.7687       13.1343       12.5911       11.8013
  18  23 4153.5947    1.2591 10.7592  9.4048  0.0000  0.1254   0.0120   0.3525    0.0532   0.0000   462.3031      -6.02523      -4.60973      -8.10486       14.3478      -1.29183       10.9991       14.6724       15.1464       15.7805       15.1339       13.9476
  18  25 4439.2689    0.8500 16.4568  9.1979  0.0000  0.2088   0.0075   0.5734    0.0412   0.0000   433.7853      -45.0257      -19.8773      -27.7229    -0.0202302       23.7232       17.3769       23.6135       24.4573       25.4813       24.7334       23.0415
  18  26 4582.4705    0.7164 17.6423  9.0934  0.0008  0.2400   0.0066   0.6297    0.0370   0.0000   462.7886      -7.06744       53.8488      -57.5655       30.6228       54.1359       20.3515       26.7762       29.3254       29.0002       28.0110       25.7740
  19   5 1543.0928    0.1765  0.1417  8.8165  0.0000  0.0175   0.0120   0.0307    0.0359   0.0000   437.4599      -2.76296       15.1245       3.25340      -4.81539       1.09806       1.54074       1.70483       2.19441       2.14798       2.03028       1.66089
  19   6 1709.3536    0.2542  0.3244  8.9028  0.0000  0.0225   0.0114   0.0439    0.0449   0.0000   439.1000      -4.05141       14.9903      0.647450     -0.707829       1.34132       2.01402       2.82880       2.91551       2.81563       2.53578       2.26150
  19   7 1867.2743    0.3946  0.4466  8.9946  0.0000  0.0263   0.0140   0.0468    0.0605   0.0000   440.4921    -0.0861500       12.8569       1.85074     -0.295372      0.200695       2.46070       3.60674       3.72762       4.05782       4.07052       3.59686
  19   8 2021.7550    0.5908  0.6205  9.0252  0.0000  0.0220   0.0176   0.0561    0.0855   0.0000   440.1287      -1.36692       12.8771       3.64572     -0.103317      -1.03362       1.76661       2.26791       2.58983       2.40927       2.54124       2.17832
  19   9 2173.7199    0.8822  0.7303  9.2826  0.0000  0.0220   0.0238   0.0580    0.1131   0.0000   438.1913      -3.79554       14.7514      0.499550      0.105166     -0.972557       1.88387       2.31687       2.52388       2.57239       2.49418       2.40169
  19  10 2322.2795    1.1364  0.9861  9.5196  0.0000  0.0272   0.0264   0.0669    0.1421   0.0000   434.8278       1.03767       9.69216      -1.83561      -3.69184    -0.0106484       2.20823       2.92878       3.21940       3.38426       3.34941       2.92448
  19  11 2468.1149    1.6309  1.0828  9.9061  0.0000  0.0277   0.0372   0.0783    0.1886   0.0000   439.6322      -2.30178       13.2726       1.15325      -2.27776       1.58754       2.46358       3.15271       3.07557       3.32091       3.12354       3.05570
  19  12 2613.0463    2.0427  1.0245 10.3606  0.0000  0.0280   0.0457   0.0650    0.1989   0.0000   434.0994      0.303982       15.9025      -7.17529      -4.40801       3.76003       2.26971       3.09374       3.13166       3.41891       3.45877       2.98231
  19  13 2757.8899    2.8364  1.0089 10.5539  0.0000  0.0255   0.0634   0.0642    0.2549   0.0000   436.4727      0.530583       8.69373     -0.758214      -3.29513      0.962653       2.06063       2.80303       2.91144       3.06323       2.97051       2.66097
  19  14 2902.4750    3.5359  0.8195 11.4170  0.0000  0.0220   0.0862   0.0562    0.1790   0.0000   439.9254    0.00305907       15.9477       3.55156      -1.51253       1.11025       1.94708       2.41083       2.54049       2.67817       2.86983       2.26995
  19  15 3046.4307    4.0052  0.9629 11.6306  0.0017  0.0253   0.0904   0.0608    0.2068   0.0000   440.3786      -1.25414       16.1198      0.841467      -1.95278      -2.36573       2.14699       2.72275       2.88338       3.02036       2.82705       2.78067
  19  16 3189.7300    3.9403  1.1019 11.7686  0.0000  0.0286   0.0845   0.0676    0.2095   0.0000   440.6783       1.58189       11.1500       2.44732     -0.758084       4.66199       2.31525       3.07192       3.07348       3.29624       3.27094       2.98541
  19  17 3332.8056    3.5493  1.6720 11.4524  0.0046  0.0346   0.0640   0.0878    0.1388   0.0000   436.8958      -8.69622       14.1346      0.269931      -1.79963      0.308874       3.03192       3.78256       4.19527       4.47283       4.16121       3.82076
  19  18 3475.9642    3.0092  2.7134 10.7008  0.0000  0.0458   0.0433   0.1185    0.1341   0.0000   441.3169      -3.78028       20.7504      -2.90116      -5.64801     -0.319841       3.80349       4.90864       5.01319       5.44671       5.22778       5.09348
  19  19 3619.2378    2.4469  3.9465 10.3447  0.0000  0.0574   0.0308   0.1512    0.1011   0.0000   433.5630       5.85301       13.9768      -5.50016       4.02015       4.35878       4.84042       6.09383       6.54368       6.78700       6.54444       6.10379
  19  20 3762.3613    2.0368  5.6292  9.8882  0.0000  0.0721   0.0219   0.1950    0.0788   0.0000   434.9358      -17.1896       12.7367       15.9187      -19.2523      -1.94485       6.14422       7.71421       8.35966       8.49839       8.29480       7.85131
  19  21 3905.3609    1.7010  7.4159  9.5286  0.0000  0.0878   0.0163   0.2343    0.0675   0.0000   436.0940      -3.28568       10.0585      -2.53140       9.14735      -9.27997       7.37493       9.40089       10.0606       10.2906       10.0532       9.34784
  19  23 4192.2881    1.1832 12.2373  9.2386  0.0000  0.1374   0.0100   0.3822    0.0515   0.0000   440.7286       7.14408       8.75039      -7.33985       22.2837       28.7633       11.2208       14.9416       15.9548       16.5483       15.6412       14.7974
  19  24 4335.5602    0.9881 14.5382  9.2111  0.0000  0.1712   0.0083   0.4651    0.0457   0.0000   428.6271      -21.1715       10.8264       26.1715       7.31845      -22.6647       13.7902       18.6550       19.3244       19.9668       19.8683       18.5886
  20   4 1386.4958    0.1001  0.1488  8.8943  0.0000  0.0220   0.0093   0.0471    0.0329   0.0000   439.0639       1.90072       16.1924    -0.0809383      -4.44353       1.53138       1.98616       2.90324       2.83387       3.13039       2.92902       2.65541
  20   5 1566.5334    0.2027  0.1455  8.8512  0.0000  0.0148   0.0133   0.0313    0.0366   0.0000   439.4463       1.40404       17.6035     -0.715333      -2.42930      -1.46998       1.19124       1.38461       1.70314       1.42172       1.32407       1.52965
  20   6 1734.1674    0.2870  0.2977  8.9262  0.0000  0.0187   0.0125   0.0390    0.0433   0.0000   441.1431      -3.52511       20.7507      -1.21215      0.539678      -3.24215       1.55925       1.91081       2.36729       2.12270       2.29149       1.99421
  20   7 1893.8710    0.4420  0.4899  8.9403  0.0000  0.0209   0.0146   0.0498    0.0641   0.0000   441.4613      -2.01759       14.1533     -0.626961      -3.66323       3.14930       1.47826       2.01028       2.20992       2.27386       2.20941       2.03228
  20   8 2050.0011    0.6619  0.6839  8.9272  0.0000  0.0224   0.0178   0.0562    0.0937   0.0000   434.7709      -3.83732       14.4688       3.79417     -0.290214      0.926499       1.71186       2.06337       2.28516       2.45647       2.21444       2.24934
  20   9 2203.1376    0.8991  0.8381  9.0064  0.0000  0.0246   0.0222   0.0570    0.1496   0.0000   437.9831      -4.73924       17.6329      -3.98285      0.779417      -1.73749       1.94397       2.44540       2.73943       2.71295       2.64660       2.41611
  20  10 2352.3752    1.2029  0.9961  9.6158 -0.0013  0.0262   0.0274   0.0648    0.1507   0.0000   438.0987      0.948401       10.6925      -6.60463    -0.0700975      -2.60061       2.08864       2.62680       3.01698       3.06191       2.98986       2.72073
  20  11 2498.8708    1.6929  1.0692 10.0445  0.0000  0.0275   0.0375   0.0697    0.1910   0.0000   439.0743      0.657006       12.7717      -2.00568      0.431446      -2.33317       2.23306       2.89403       3.12851       3.16097       3.14946       2.79874
  20  12 2644.8133    2.2017  1.0118 11.0434 -0.0004  0.0260   0.0502   0.0697    0.1358   0.0000   437.9059      -2.10050       16.0464       1.62608      -3.36318      -1.02003       2.10374       2.68977       3.12141       3.26403       3.04550       2.97888
  20  13 2790.6451    2.8610  0.9982 10.9550 -0.0029  0.0246   0.0623   0.0632    0.1821   0.0000   441.4663      -4.49194       13.5014      -4.08516      0.220331       1.93786       1.91928       2.55799       2.78841       2.88385       2.70467       2.63316
  20  14 2935.8479    3.5551  0.8854 11.4806  0.0000  0.0230   0.0827   0.0607    0.1761   0.0000   437.2442       5.77001       10.7200      -1.10130       2.55488     -0.136512       1.84915       2.36243       2.74469       2.68739       2.67185       2.62804
  20  15 3080.3098    3.9776  0.9715 11.5611  0.0000  0.0247   0.0868   0.0609    0.2032   0.0000   435.4410      0.700101       13.8804      0.489010     -0.889050     -0.254091       1.94175       2.59908       2.64576       2.60042       2.66187       2.47154
  20  16 3224.3117    3.9515  1.1799 11.8761  0.0000  0.0278   0.0831   0.0762    0.1930   0.0000   435.4063      -2.79963       13.5998       7.07400       5.46242      -1.18196       2.30399       3.07606       3.27756       3.61959       3.37783       3.23297
  20  17 3367.9756    3.2934  1.8055 11.7636  0.0000  0.0383   0.0584   0.0941    0.1041   0.0000   437.5210     -0.613969       10.3333       2.49279      -5.67429      -4.35720       3.04553       3.95384       4.27421       4.30776       4.04321       3.91639
  20  18 3511.7395    2.8759  2.6601 10.8997  0.0000  0.0443   0.0413   0.1163    0.1048   0.0000   438.5172     -0.230623       14.6763       4.34449      -8.18576      -7.64151       3.61263       4.75620       5.09298       5.27588       5.22316       4.88388
  20  19 3655.4902    2.3005  4.2853 10.0051  0.0000  0.0572   0.0267   0.1593    0.0986   0.0000   434.7444     -0.603344       34.7933       1.00344      0.453687      -5.16607       4.67447       6.04657       6.46873       6.90999       6.72789       6.16589
  20  20 3798.9578    1.9487  6.0028  9.8390  0.0000  0.0743   0.0198   0.2006    0.0703   0.0000   436.0948       2.82845       22.7631     -0.829159       2.04398       2.98346       5.95313       8.08812       8.49803       8.89690       8.50331       7.99975
  20  21 3942.8063    1.6029  7.8382  9.5625  0.0000  0.0899   0.0150   0.2516    0.0584   0.0000   452.2861       2.53051       31.4030       4.81697       11.3207       13.2267       6.94174       9.30710       9.91513       10.1942       10.1045       9.42833
  20  23 4230.2679    1.1186 12.7068  9.2816  0.0000  0.1445   0.0091   0.3966    0.0457   0.0000   420.1984      -18.4359       3.56320      -11.6831     -0.549098       5.83260       11.0020       14.3804       15.7561       15.9097       15.6055       14.4990
  20  24 4374.0321    0.9339 14.8863  9.1912 -0.0007  0.1729   0.0077   0.4840    0.0429   0.0000   458.3727       10.3380       58.3066      -6.35075      -32.4099       6.42863       13.1543       17.5862       18.8498       19.4961       18.8942       17.8183
  20  25 4518.4971    0.7586 17.9596  9.2074 -0.0017  0.2332   0.0064   0.6261    0.0340   0.0000   414.8124      -2.39445       20.4380      -39.4286       23.8032       37.0443       17.2957       23.6524       24.8328       25.8606       24.7270       23.3343
  21   4 1408.0763    0.1190  0.1623  8.7871  0.0000  0.0179   0.0089   0.0472    0.0340   0.0000   437.6028      -1.59153       18.4051      0.815396     -0.990556     -0.448936       1.35506       1.59480       1.74667       1.92935       2.06900       1.64650
  21   5 1589.2707    0.2040  0.1813  8.8389  0.0000  0.0190   0.0112   0.0295    0.0364   0.0000   440.6641      -1.16841       15.7715     0.0595193      -2.01555     -0.982072       1.43384       1.62979       1.99627       1.95196       2.10405       1.74878
  21   6 1758.2406    0.3385  0.3349  8.8982  0.0000  0.0166   0.0135   0.0427    0.0487   0.0000   439.4748      -2.98270       16.5824       1.23835     -0.862406      0.561431       1.47295       1.97088       2.16790       2.12244       1.97242       2.01975
  21   7 1919.7971    0.5005  0.5515  8.9143  0.0000  0.0206   0.0151   0.0498    0.0703   0.0000   434.7536      -2.53181       15.8859       2.77783      -1.77353       1.69118       1.82152       2.14467       2.23321       2.31053       2.37192       2.28498
  21   8 2077.7372    0.7092  0.5905  9.1024  0.0000  0.0205   0.0196   0.0457    0.0885   0.0000   438.4878      -1.63983       15.0482      -3.71919      -1.23148       2.09911       1.54619       2.08335       2.12932       2.10066       2.14310       2.07210
  21   9 2231.8684    0.9434  0.8280  9.4177  0.0000  0.0245   0.0231   0.0611    0.1185   0.0000   438.7815      0.260249       15.8761     -0.430895     -0.461634      0.414576       1.68338       2.40637       2.35785       2.62894       2.29629       2.48935
  21  10 2381.8496    1.4011  0.9830  9.5570  0.0000  0.0247   0.0302   0.0604    0.1692   0.0000   436.4731      -2.95406       17.6387      -7.22943     0.0286816     -0.438477       1.92154       2.38069       2.58085       2.65197       2.61283       2.52754
  21  11 2529.2516    1.9113  0.9146 10.0551  0.0000  0.0218   0.0435   0.0636    0.1802   0.0000   433.9123      -3.58736       15.2039    -0.0911196       2.49588       2.86517       1.71177       2.24465       2.43039       2.79562       2.68255       2.42698
  21  12 2676.1298    2.3519  0.9868 10.5992  0.0000  0.0259   0.0501   0.0598    0.1870   0.0000   440.0872      -1.76694       9.61160     -0.723696      -3.87116       6.94970       2.07038       2.72405       2.70860       3.00359       2.88568       2.77601
  21  13 2822.8970    3.1426  0.8457 11.3890  0.0000  0.0218   0.0726   0.0555    0.1638   0.0000   437.7908     0.0482672       13.5260     -0.620631      -1.11324       1.30143       1.75037       2.29743       2.47044       2.41276       2.40559       2.19027
  21  14 2968.8080    3.7263  0.9111 11.2973  0.0000  0.0228   0.0812   0.0550    0.2252   0.0000   443.1691      -2.03964       15.0860      0.157448     -0.154571       3.28418       1.79452       2.33379       2.58701       2.63507       2.76040       2.37767
  21  15 3113.8115    3.9895  1.0105 11.5493  0.0000  0.0253   0.0834   0.0583    0.2135   0.0000   439.5764      0.725271       11.9941       1.37669      -2.99662       1.82772       1.81845       2.43623       2.52936       2.68342       2.61983       2.56557
  21  16 3258.3976    3.7146  1.4004 11.8458  0.0000  0.0310   0.0711   0.0774    0.1457   0.0000   440.0669      -1.00333       13.0302       6.87270     -0.424164     -0.344152       2.34963       3.01465       3.25557       3.31087       3.37864       3.20488
  21  17 3402.7402    3.1572  2.0838 11.5025  0.0017  0.0385   0.0501   0.1005    0.0935   0.0000   441.0922      -7.17062       11.3326       4.05308      0.664017       3.27883       2.90073       3.86560       4.21335       4.37790       4.32601       4.09737
  21  18 3547.0347    2.6146  2.9685 10.8092  0.0000  0.0468   0.0354   0.1233    0.0849   0.0000   438.8161      -5.88799       3.39208      -3.72671       2.89770      -1.62792       3.45315       4.61957       4.88781       5.19010       4.86449       4.79629
  21  19 3691.2975    2.2429  4.4050 10.3053  0.0002  0.0599   0.0255   0.1565    0.0754   0.0000   439.8120       5.59713       10.4230      -11.7046      -10.3783       5.28995       4.50440       5.67972       6.21050       6.49192       6.30677       5.88794
  21  20 3835.4421    1.8545  6.4028  9.7358  0.0000  0.0754   0.0177   0.2036    0.0671   0.0000   426.4693     -0.942083       6.49465       6.51961      -8.53116       8.83656       5.83261       7.64198       8.22599       8.36268       8.45795       7.79307
  21  21 3979.6784    1.5485  7.8649  9.6949  0.0000  0.0928   0.0145   0.2467    0.0533   0.0000   427.6533      -16.6493       21.5076      -4.08573      -22.9117       19.7116       6.88437       9.21016       9.89858       10.2023       9.95076       9.50593
  21  22 4124.0164    1.2892 10.3834  9.3004  0.0000  0.1137   0.0107   0.3096    0.0513   0.0000   439.5105      -5.36623      -11.3445      -11.4164       24.4844       8.39847       8.39552       11.2004       12.1196       12.5506       12.5533       11.5348
  21  23 4267.8817    1.0607 13.4463  9.2820  0.0000  0.1507   0.0083   0.4110    0.0437   0.0000   464.4890       4.88874       11.7940       4.30846       11.5860       36.8495       11.1354       14.6515       15.8422       16.3850       15.8360       15.3144
  22   5 1611.3403    0.2051  0.2085  8.8328  0.0000  0.0137   0.0105   0.0355    0.0363   0.0000   438.3320     -0.880641       21.6300      0.544066      -3.20298     -0.578518      0.980810       1.33527       1.56137       1.54568       1.54483       1.44372
  22   6 1781.5185    0.3596  0.3472  8.8742  0.0000  0.0179   0.0132   0.0377    0.0498   0.0000   440.8316      -3.52026       17.8524     -0.304004      -2.73783      -2.58874       1.10819       1.68858       1.68953       1.93885       1.69649       1.84059
  22   7 1945.0294    0.5242  0.5741  8.9201  0.0000  0.0193   0.0151   0.0520    0.0696   0.0000   437.8630      -2.79846       19.0987      -3.08428     -0.178379      -3.36998       1.42822       1.70313       1.88096       1.90570       1.98303       1.82786
  22   8 2104.7326    0.6924  0.7903  9.0261  0.0000  0.0236   0.0169   0.0570    0.0974   0.0000   439.4042     -0.983151       16.9449     -0.757823      -3.05112      -2.63227       1.69651       2.17212       2.35372       2.48612       2.38462       2.36191
  22   9 2259.9428    1.0652  0.9045  9.2610  0.0000  0.0244   0.0238   0.0581    0.1436   0.0000   438.8574       1.62302       14.9881       1.39947     -0.557505       2.28955       1.80719       2.31242       2.52333       2.65757       2.64442       2.46675
  22  10 2410.7565    1.4323  0.9552 10.2719  0.0000  0.0247   0.0325   0.0641    0.1266   0.0000   437.5180      -3.30581       14.7199       1.27166     -0.733988      -1.53713       1.87284       2.41957       2.70147       2.89011       2.97386       2.86665
  22  11 2559.1366    1.9827  0.9055 10.6029  0.0000  0.0234   0.0442   0.0577    0.1418   0.0000   443.0795       1.59835       11.6456       1.93549      -2.61851     -0.996288       1.81374       2.31309       2.36696       2.47702       2.44344       2.34044
  22  12 2707.0282    2.5093  0.9402 10.9116  0.0000  0.0223   0.0555   0.0624    0.1613   0.0000   439.1084      -2.60138       16.8328      0.709329      -3.55323      -3.85832       1.69560       1.96663       2.35802       2.53570       2.51421       2.34035
  22  13 2854.6908    3.2444  0.9472 11.1998  0.0000  0.0237   0.0693   0.0582    0.1864   0.0000   438.6257      -3.60748       13.6078      0.377770      -2.27104       1.03572       1.86096       2.42107       2.74468       2.76285       2.71871       2.56525
  22  14 3001.2876    3.8774  1.0231 11.4878  0.0000  0.0238   0.0812   0.0641    0.2237   0.0000   439.5289      -1.69795       15.7091      0.192220      -1.68516       3.84730       1.80151       2.15393       2.58524       2.52634       2.42312       2.39889
  22  15 3146.9584    4.0760  1.0995 11.7342  0.0000  0.0253   0.0820   0.0672    0.1973   0.0000   441.5494       3.18529       11.0005      0.106194     -0.866194       1.15814       1.86730       2.29175       2.43033       2.62145       2.54140       2.47448
  22  16 3292.0765    3.5564  1.5914 11.7357  0.0000  0.0312   0.0621   0.0846    0.1154   0.0000   442.7848      0.512560       16.9222      -3.61655      -1.51128       1.06577       2.33876       2.87471       3.14036       3.44968       3.39942       3.20974
  22  17 3437.0681    3.1035  2.3096 10.9655  0.0001  0.0382   0.0440   0.0999    0.0992   0.0000   441.6236      0.482476       17.1651     -0.282671      -4.46555      -2.79390       2.75064       3.63230       3.93547       4.14741       4.12502       3.97939
  22  18 3581.9104    2.5113  3.5669 10.6947  0.0000  0.0505   0.0302   0.1341    0.0701   0.0000   441.4985      -5.33230       7.10358      -9.52223      0.336820       4.34863       3.68125       4.71605       5.10519       5.44384       5.35712       5.09646
  22  19 3726.8565    2.0850  5.1119 10.0754  0.0000  0.0640   0.0219   0.1703    0.0695   0.0000   443.5134       7.60125       4.76175       11.8393     -0.379373      -6.40766       4.66261       6.16171       6.64144       6.90500       6.75413       6.41550
  22  20 3871.3523    1.7471  7.3835  9.8040  0.0000  0.0837   0.0159   0.2219    0.0534   0.0000   434.4217      -10.9824       8.80481       1.90195      -2.12332       5.26355       6.05920       7.93009       8.53474       9.03580       8.95566       8.44741
  22  21 4016.1120    1.4761  9.2351  9.5351  0.0000  0.1016   0.0126   0.2725    0.0493   0.0000   445.5254      -9.64788       19.4236      0.567459       19.6308      -23.9564       7.22629       9.74013       10.1314       10.7176       10.4531       9.93695
  22  22 4160.9111    1.2476 11.3723  9.3172  0.0000  0.1205   0.0098   0.3342    0.0463   0.0000   434.3387      -15.2965       20.8169       16.4791      -16.6433      -17.9788       8.53006       11.3100       12.2361       13.0111       12.3481       11.7234
  22  25 4594.2830    0.6830 18.5382  9.1378  0.0010  0.2401   0.0057   0.6282    0.0308   0.0000   449.2862      -11.2121      -18.8270      -8.54410       31.9220       27.6595       16.5234       22.2521       24.3537       25.1390       24.7922       23.0301
  23   5 1632.7950    0.2322  0.2475  8.8606  0.0000  0.0137   0.0107   0.0399    0.0373   0.0000   438.9843      -1.79412       22.8305     0.0482531      -4.05092     -0.951518      0.861211       1.18435       1.24107       1.35601       1.22942       1.43257
  23   6 1804.2048    0.3680  0.3526  8.9316  0.0000  0.0162   0.0131   0.0376    0.0486   0.0000   439.6422      -3.35455       22.7513       5.85029      -6.38245      -1.67163       1.15251       1.44862       1.61925       1.95237       1.56212       1.64668
  23   7 1969.5854    0.5579  0.5714  9.0140  0.0000  0.0194   0.0157   0.0505    0.0732   0.0000   440.0351      -1.38430       17.0232       1.50584      -1.60836     -0.175522       1.28923       1.77813       1.81047       2.03928       2.03735       1.83150
  23   8 2131.0717    0.8037  0.7691  9.2093  0.0000  0.0224   0.0193   0.0529    0.0954   0.0000   439.3662       1.41549       17.5006       2.63342      -4.34733      -1.54824       1.47927       2.00298       2.04806       2.23465       2.08399       2.06857
  23   9 2287.4328    1.0891  0.8995  9.5420  0.0000  0.0227   0.0239   0.0594    0.1205   0.0000   438.3206      -3.45859       14.6577      -4.62005      -1.20254       5.21348       1.54884       2.04573       2.21115       2.36909       2.33936       2.23136
  23  10 2439.1359    1.5669  0.9988 10.0629  0.0000  0.0252   0.0328   0.0608    0.1579   0.0000   440.3758       1.65108       13.5857      -2.73992      -3.65630     -0.782776       1.63475       2.18228       2.35005       2.65079       2.53544       2.39095
  23  11 2588.5968    2.0262  0.9088 10.5476  0.0000  0.0221   0.0435   0.0564    0.1397   0.0000   438.9135      -1.55217       19.3606      -3.96664       1.91485       2.44125       1.51685       1.99084       2.19659       2.19559       2.16434       2.12876
  23  12 2737.5165    2.6116  1.0279 10.9033  0.0000  0.0237   0.0531   0.0605    0.1688   0.0000   439.8992     -0.728755       13.4564       2.78679      -1.13107      -1.99150       1.72223       2.26270       2.46606       2.51864       2.59628       2.41895
  23  13 2885.9963    3.4476  0.7817 11.6179  0.0000  0.0210   0.0773   0.0484    0.1496   0.0000   439.1074       3.02595       14.8874      -2.99784      0.878849      -2.57122       1.49226       1.86584       2.12202       2.25342       2.21319       2.10764
  23  14 3033.3334    4.0472  0.8654 11.9449  0.0000  0.0229   0.0884   0.0524    0.1657   0.0000   440.3698      -3.48625       17.0845      -2.63053     -0.500150      -2.11425       1.64560       2.19890       2.15014       2.47463       2.24766       2.30126
  23  15 3179.5830    3.9072  1.1393 11.7880  0.0000  0.0257   0.0772   0.0646    0.1906   0.0000   437.6972     -0.160977       9.74358       3.76186      -3.02228       1.10376       1.87818       2.32824       2.58765       2.72846       2.75837       2.46998
  23  16 3325.4287    3.5454  1.6824 11.5947  0.0000  0.0322   0.0580   0.0807    0.1115   0.0000   441.4604       1.04050       15.4643      -3.37702       4.71599      -1.57660       2.16737       2.87798       2.95748       3.37180       3.10440       3.06350
  23  17 3471.1122    2.9874  2.5106 10.9653  0.0000  0.0389   0.0393   0.1024    0.0808   0.0000   438.4052      0.465631       14.2293      -3.69858      0.925438       2.36745       2.78503       3.53886       3.84541       4.17839       4.15535       3.92637
  23  18 3616.6047    2.4720  3.7577 10.5606  0.0002  0.0499   0.0281   0.1331    0.0661   0.0000   437.3444      -9.55036       13.5815       16.1784       4.54981    -0.0784296       3.45986       4.52515       4.90914       5.20744       5.14793       4.89876
  23  19 3761.7202    2.0435  5.1408 10.1297  0.0000  0.0635   0.0209   0.1659    0.0643   0.0000   441.9018      0.783697       17.4628      -5.59655       11.9531      -4.65712       4.45056       5.78831       6.25840       6.67087       6.74278       6.32819
  23  20 3906.9815    1.6848  7.2554  9.7772  0.0000  0.0801   0.0150   0.2188    0.0539   0.0000   438.0207      -3.02564       10.7409       1.28569      -8.83580      -3.50382       5.57018       7.38753       7.98662       8.36095       8.13188       7.86489
  23  21 4052.2031    1.3846  9.8106  9.5997  0.0000  0.1061   0.0114   0.2869    0.0445   0.0000   436.9423      -25.7078       14.3788       22.2219      -1.17524     -0.941709       7.19934       9.50878       10.3618       10.7523       10.7928       10.2291
  23  24 4487.6581    0.7731 16.6875  9.2364  0.0000  0.2034   0.0060   0.5525    0.0336   0.0000   456.0154       14.5407      -9.47308      0.570343       6.35155       24.4361       13.2770       18.0490       19.3938       20.5270       19.7509       19.0015
  24   4 1469.7873    0.1231  0.1410  8.8097  0.0000  0.0153   0.0089   0.0384    0.0308   0.0000   438.3020      0.540979       20.6202      0.846181      -1.54332     -0.135232       1.02608       1.21564       1.32028       1.29039       1.41173       1.33965
  24   5 1653.6875    0.2523  0.3048  8.8417  0.0000  0.0175   0.0100   0.0374    0.0390   0.0000   438.2831      -1.59120       19.6761     -0.431219      -3.78379       1.29575       1.17811       1.56207       1.85994       1.81547       1.93458       1.83469
  24   6 1826.2619    0.3867  0.5255  8.8303  0.0000  0.0198   0.0116   0.0489    0.0560   0.0000   441.0968      -3.05341       17.5844       2.47903      -2.30282      -1.55616       1.24230       1.67276       1.84113       1.76574       1.78610       1.78778
  24   7 1993.5302    0.5581  0.6959  8.9354  0.0000  0.0224   0.0144   0.0524    0.0762   0.0000   440.9349     -0.485090       17.6978      -1.74907      -1.67742      0.592621       1.36672       1.75640       1.84652       2.06668       2.26718       2.05875
  24   8 2156.7372    0.8165  0.8528  9.2123  0.0000  0.0236   0.0184   0.0560    0.1052   0.0000   435.6897      -2.41638       19.1266      0.610620      -3.48311      0.564827       1.49249       1.90145       2.00757       2.27295       2.18718       2.06041
  24   9 2314.2726    1.1845  0.9211  9.7738  0.0000  0.0233   0.0253   0.0573    0.1140   0.0000   440.4682      -1.07842       13.5796       3.24752      -3.36386     -0.661202       1.49488       2.00455       2.05259       2.20661       2.19165       2.05136
  24  10 2466.9782    1.6386  1.1047 10.1466 -0.0015  0.0247   0.0334   0.0677    0.1625   0.0000   438.6245      0.568158       13.3844      -2.50457      0.142812       3.63738       1.73733       2.26539       2.42607       2.53030       2.43433       2.38963
  24  11 2617.6403    2.2260  1.0161 10.6701  0.0000  0.0233   0.0454   0.0598    0.1631   0.0000   440.2529       1.82435       15.5120       1.66064      -4.65921      0.398801       1.66876       2.15784       2.31447       2.59538       2.62801       2.49984
  24  12 2767.6235    2.7430  0.9847 11.1311  0.0000  0.0228   0.0562   0.0587    0.1596   0.0000   438.4395      0.119510       12.4279      -1.03579      -3.57150      -4.58863       1.53866       1.97257       2.09327       2.15881       2.21891       2.15979
  24  13 2916.8876    3.6647  0.7863 11.6645  0.0000  0.0195   0.0815   0.0484    0.1499   0.0000   439.4092      -2.87172       11.4601      -1.54408       1.39113      0.671918       1.30947       1.66665       1.82446       1.89114       1.88489       1.81974
  24  14 3064.9187    3.8190  1.0302 11.9180  0.0000  0.0242   0.0776   0.0608    0.1578   0.0000   436.8626      -4.30397       14.0225       5.03632      0.651648      0.948389       1.53422       2.04180       2.13636       2.34275       2.36679       2.28856
  24  15 3211.8928    3.9266  1.2987 11.7841  0.0000  0.0274   0.0711   0.0689    0.1676   0.0000   438.4032      0.579981       16.7889      -1.97509      -1.07521       1.16215       1.85549       2.37634       2.68661       2.80181       2.70553       2.67641
  24  16 3358.3573    3.2956  1.7724 11.4394  0.0000  0.0330   0.0509   0.0796    0.1020   0.0000   435.2844     -0.679349       9.69583      -1.29239      -2.63734       3.23002       2.17315       2.75684       3.25526       3.12994       3.14696       3.19726
  24  17 3504.6827    2.7495  2.7646 11.0558  0.0000  0.0433   0.0352   0.1068    0.0693   0.0000   439.8887      -7.43528       21.1432      0.411561       3.83587      -7.31150       2.98493       3.96586       4.27362       4.42284       4.52802       4.23430
  24  18 3650.7485    2.2974  4.0756 10.5156  0.0006  0.0541   0.0246   0.1372    0.0581   0.0000   442.5739     -0.863466       22.0383      -1.16127      -7.09844      -9.72353       3.48906       4.69254       5.06977       5.27940       5.32315       5.16744
  24  19 3796.6201    1.9327  5.9991 10.0252  0.0000  0.0690   0.0179   0.1816    0.0542   0.0000   431.1311       4.09157       9.96072       11.4904       1.08530      -4.57561       4.57572       6.01453       6.41474       6.93277       6.79628       6.55070
  24  20 3942.3063    1.5927  8.3015  9.6894  0.0000  0.0876   0.0133   0.2383    0.0480   0.0000   436.6561       7.02160       20.4293       1.04773       1.12216       13.1002       5.74433       7.51547       8.02716       8.74643       8.58248       8.38300
  24  21 4087.9627    1.3277 10.2823  9.5025  0.0002  0.1079   0.0106   0.2957    0.0446   0.0000   438.2583       10.4141       13.7300       10.0948       8.30539       13.3567       7.15356       9.28513       10.2013       10.7395       10.5793       10.2272
  24  22 4233.7401    1.0941 12.5313  9.3566  0.0011  0.1361   0.0083   0.3738    0.0405   0.0000   440.1275       2.13655       13.3272      -27.2471      -1.11853       11.8469       8.77230       11.9629       12.8106       13.6501       13.5824       13.0254
  25   4 1489.4488    0.1483  0.1638  8.7717  0.0000  0.0164   0.0087   0.0289    0.0321   0.0000   439.9942     -0.638386       20.5605       2.75357      -2.05366      -1.31324       1.38687       1.97935       2.18791       2.27739       2.05120       1.88848
  25   5 1674.0692    0.2510  0.2670  8.9108  0.0000  0.0165   0.0103   0.0306    0.0382   0.0000   439.2681      -1.84459       22.9701      0.432308      -3.49779      -1.96691       1.16109       1.38083       1.54814       1.45994       1.56298       1.51438
  25   6 1847.8662    0.4374  0.5282  8.8151  0.0000  0.0183   0.0122   0.0454    0.0609   0.0000   439.3241      -1.50073       19.9606      0.340388      -4.01426     -0.419428       1.15776       1.47917       1.64190       1.71911       1.67019       1.63692
  25   7 2016.8899    0.6406  0.6252  8.9849  0.0000  0.0193   0.0163   0.0465    0.0811   0.0000   440.6829      0.114135       18.8682      -1.48205     -0.751820      0.665041       1.27409       1.66549       1.76526       1.87662       1.89937       1.73934
  25   8 2181.7240    0.9019  0.8182  9.2365  0.0000  0.0212   0.0200   0.0528    0.1039   0.0000   441.2476      -3.99365       20.6136       2.30268      -2.41700      0.413169       1.31148       1.71751       1.82359       1.95195       1.85193       2.00304
  25   9 2340.4716    1.2659  1.0477  9.6274  0.0000  0.0244   0.0251   0.0620    0.1474   0.0000   437.0229      -1.01471       14.5706      0.572367      -4.26592      -2.23296       1.49023       2.02921       2.07367       2.28217       2.30925       2.23171
  25  10 2494.3174    1.7606  0.9508 10.1672  0.0000  0.0220   0.0356   0.0546    0.1542   0.0000   437.9879      -4.98042       17.6649     -0.863067     0.0198231      -1.25350       1.38213       1.86302       1.94993       2.17700       2.01960       2.02402
  25  11 2646.1615    2.2489  1.0896 10.6292 -0.0001  0.0247   0.0442   0.0632    0.1911   0.0000   439.5678     0.0616545       12.5465       1.91105      -3.06088      -3.72325       1.66873       2.19429       2.25454       2.38836       2.49827       2.42038
  25  12 2797.2739    2.9540  0.9366 11.2989  0.0000  0.0212   0.0606   0.0559    0.1483   0.0000   436.7978      -1.48537       16.1227       3.42181      -5.35619      0.753277       1.36652       1.76188       1.88100       1.97145       1.95007       1.93087
  25  13 2947.3300    3.6643  0.9048 11.8188  0.0000  0.0214   0.0755   0.0535    0.1336   0.0000   438.1232       1.74350       12.1082     0.0969645      -3.20708     0.0496794       1.35766       1.70728       1.78099       1.87955       1.98066       1.87997
  25  14 3096.0478    3.9763  1.0241 12.0412  0.0000  0.0232   0.0791   0.0597    0.1566   0.0000   437.3354       2.78173       9.97102      -1.39345      -1.84686       1.28397       1.61776       2.09965       2.28644       2.51264       2.49672       2.20924
  25  15 3243.7377    3.7544  1.3114 12.1415  0.0000  0.0278   0.0682   0.0700    0.1226   0.0000   441.4687      0.436356       15.6065       3.40066      -3.22851      -2.78661       1.79228       2.41971       2.66318       2.77699       2.78262       2.60730
  25  16 3390.8716    3.3271  1.8793 11.6377  0.0000  0.0332   0.0499   0.0827    0.0904   0.0000   438.3673      -1.55808       13.0344       2.17780      -5.27830      -6.42611       2.11758       2.76469       2.94840       3.17542       3.09948       3.06949
  25  17 3537.9090    2.6475  3.0885 10.9833  0.0000  0.0458   0.0312   0.1117    0.0622   0.0000   442.1113       5.33303       3.89971       2.56680      -1.43109       3.13350       2.72081       3.77498       3.84938       4.18942       4.10018       4.00846
  25  18 3684.5445    2.1912  4.7163 10.3783  0.0004  0.0569   0.0216   0.1492    0.0536   0.0000   435.8004       4.98995       16.9954      -3.73183      -5.39323       6.25784       3.59946       4.82144       5.17465       5.55655       5.47180       5.20209
  25  19 3831.0434    1.8289  6.4776 10.0226  0.0000  0.0719   0.0163   0.1918    0.0503   0.0000   436.3777      -14.1098       5.86514       3.38436      -13.4195      0.136380       4.59136       6.03331       6.51971       6.82642       6.80350       6.51516
  25  20 3977.2444    1.5025  8.5248  9.7764  0.0000  0.0906   0.0125   0.2469    0.0450   0.0000   426.8804      -2.71439       7.42359       27.8915       1.97161      -6.51313       5.82785       7.52902       8.27325       8.91475       8.95106       8.64159
  25  21 4123.6076    1.3309 11.4462  9.4493  0.0007  0.1137   0.0096   0.3112    0.0433   0.0000   433.7672      -4.85326       17.3105      -3.68346       14.6082       17.3535       7.17574       9.33850       10.3316       10.7058       10.7970       10.1857
  25  22 4269.5366    1.0885 14.0140  9.3794  0.0009  0.1413   0.0074   0.4027    0.0370   0.0000   433.8223      -19.9160       27.2466       17.7257      -7.67731       12.8153       8.84846       11.7362       12.9462       13.1991       13.4252       12.8922
  25  23 4415.3499    0.8641 15.8648  9.2509  0.0003  0.1752   0.0061   0.4799    0.0353   0.0000   446.2690      -15.3640       12.2260       10.5659      -11.1210       1.38302       10.9952       14.6792       15.7109       16.8213       16.4791       15.8688
  26   4 1508.6949    0.1561  0.2631  8.7954  0.0000  0.0203   0.0080   0.0407    0.0325   0.0000   438.7331       1.76012       16.3411       1.95981      -2.28816       5.50491       1.09942       1.59384       1.49684       1.67716       1.73319       2.05156
  26   5 1694.0327    0.2746  0.3002  8.8291  0.0000  0.0154   0.0105   0.0344    0.0400   0.0000   441.1411      0.179770       20.6602      -1.07381      -2.06781       1.98286       1.03785       1.58404       1.52943       1.89922       1.80147       1.87237
  26   6 1869.0013    0.4364  0.4586  8.9416  0.0000  0.0177   0.0134   0.0416    0.0539   0.0000   439.8869      -3.17297       16.3783    -0.0757643      -3.02735       1.08111       1.10066       1.43150       1.59099       1.76556       1.82344       1.70578
  26   7 2039.6961    0.6468  0.6660  9.0965  0.0000  0.0196   0.0159   0.0481    0.0750   0.0000   441.9090     0.0254103       21.5394      -2.18344      -4.31509      -2.55360       1.17408       1.60753       1.67610       1.83700       1.82427       1.86843
  26   8 2206.0463    0.9669  0.8060  9.2974  0.0000  0.0211   0.0210   0.0505    0.1048   0.0000   439.4137     -0.123471       16.8292     -0.985619      -4.54583      0.980251       1.43192       1.92383       2.10054       2.16590       2.06065       1.91825
  26   9 2366.0064    1.3129  0.9300 10.1272  0.0000  0.0231   0.0275   0.0600    0.1039   0.0000   440.9794       1.04474       15.5289       1.50296      -1.26442       1.89611       1.31774       1.77498       1.98138       2.02463       2.11263       1.99485
  26  10 2521.1366    1.8388  1.1636 10.2430  0.0000  0.0247   0.0343   0.0648    0.1521   0.0000   438.9767      0.146599       13.3340      -1.54529      -2.47612      -1.80750       1.62431       2.05891       2.21011       2.42769       2.34715       2.31822
  26  11 2674.3064    2.3716  1.0387 10.5981  0.0000  0.0229   0.0463   0.0585    0.1866   0.0000   436.5569     0.0477830       11.0902       1.49977      -3.61200       2.02650       1.48538       1.88974       2.05406       2.36771       2.42556       2.22170
  26  12 2826.5495    3.0392  0.9166 11.1680  0.0000  0.0210   0.0605   0.0523    0.1455   0.0000   440.5628      -1.87364       15.7470       1.94910     0.0231161      -2.43817       1.26371       1.68074       1.74854       1.94694       1.91298       1.79541
  26  13 2977.3422    3.8608  0.9630 11.4269  0.0000  0.0210   0.0746   0.0533    0.1824   0.0000   439.3142       3.46429       13.3709     -0.825995      -3.97378      -2.24703       1.33930       1.77780       1.93710       2.05192       2.09159       2.10119
  26  14 3126.8008    4.0603  0.9831 11.9984  0.0000  0.0221   0.0802   0.0559    0.1431   0.0000   439.6408      -1.67018       15.5769      0.753303      -2.24093       1.72671       1.46203       1.90487       1.96319       2.09842       2.03662       2.16107
  26  15 3275.2560    3.7442  1.3926 11.9304  0.0000  0.0292   0.0649   0.0691    0.1267   0.0000   438.0181     -0.844784       13.5608       3.55159     -0.806961       1.79862       1.70841       2.31607       2.37915       2.67012       2.65134       2.63018
  26  16 3423.1153    3.1730  2.0798 11.4463  0.0004  0.0357   0.0446   0.0864    0.0829   0.0000   440.6157      -2.09383       15.8272       3.07071      -2.74456     -0.893528       2.14308       2.85594       3.19202       3.28402       3.22217       3.15303
  26  17 3570.8041    2.6092  3.3847 10.6550  0.0000  0.0449   0.0287   0.1157    0.0643   0.0000   441.0818      -1.54010       9.53151       2.83189       1.81846      -1.06651       2.73748       3.62529       3.93342       4.13255       4.03169       4.11383
  26  18 3718.2277    2.1020  5.0646 10.3316  0.0000  0.0597   0.0198   0.1548    0.0480   0.0000   442.8001      -2.35475       15.5310      -4.49364      -2.69947       1.77159       3.65001       4.75398       5.12305       5.46977       5.39918       5.17010
  26  19 3865.0941    1.7587  7.2594  9.8483  0.0000  0.0742   0.0144   0.2098    0.0458   0.0000   440.9088      -1.57045       23.7411       8.64694      -12.2233      -10.0847       4.49059       5.83624       6.31905       6.68968       6.92972       6.81874
  26  20 4011.9374    1.4671  9.6699  9.6386  0.0000  0.0972   0.0112   0.2678    0.0414   0.0000   444.3263       2.68855       19.7984       7.95440       3.10579       8.52387       5.94231       7.91382       8.59383       9.12859       9.26871       8.82931
  26  21 4158.7456    1.2338 11.1739  9.4027 -0.0005  0.1136   0.0091   0.3110    0.0412   0.0000   445.1391      -1.81323       12.1582      -13.3247       12.8487       20.9841       7.01561       9.19238       10.2142       10.7241       10.5594       10.3288
  26  22 4304.8833    1.0067 14.3818  9.2800 -0.0005  0.1496   0.0067   0.4134    0.0351   0.0000   463.0666      -12.5302       3.28468      -3.34404       8.88732       3.20190       8.75154       11.8947       12.9068       13.7116       13.8457       13.3268
  26  23 4450.9493    0.8584 17.7809  9.1261  0.0015  0.1904   0.0057   0.5053    0.0324   0.0000   434.8176      -15.0894      -8.47370      -23.2555       1.11935       14.8140       11.5252       15.2966       16.7599       17.6302       17.7512       17.0901
  27   4 1527.5458    0.1646  0.1668  8.8243  0.0000  0.0138   0.0089   0.0300    0.0309   0.0000   438.8759     -0.309566       19.7316     -0.341547      -1.84370     -0.357795      0.811846       1.08132       1.27105       1.21472       1.30395       1.32015
  27   5 1713.5871    0.2929  0.3168  8.8253  0.0000  0.0157   0.0104   0.0333    0.0405   0.0000   438.6638      -2.39087       19.5716      -1.55427      -2.38502     -0.114882      0.925382       1.31411       1.41753       1.44692       1.45073       1.44129
  27   6 1889.7314    0.4719  0.5591  8.9131  0.0000  0.0187   0.0125   0.0450    0.0602   0.0000   440.8709      -2.05656       18.7240      0.574270      0.132141     -0.325240       1.15247       1.61923       1.79183       1.96457       1.99580       1.69199
  27   7 2062.0441    0.6972  0.7250  9.0136  0.0000  0.0199   0.0160   0.0489    0.0893   0.0000   440.7817      -2.97788       19.9915     -0.522174      -4.09318       1.13929       1.19487       1.55739       1.76569       1.85344       1.81047       1.83888
  27   8 2229.6713    0.9914  0.9187  9.5593  0.0000  0.0219   0.0205   0.0557    0.1014   0.0000   438.6908      -3.64963       15.3745      -4.67304      -1.80112       3.03296       1.31323       1.74632       1.84410       2.08544       2.05776       1.92750
  27   9 2390.9633    1.4524  1.0968  9.6087  0.0000  0.0237   0.0269   0.0595    0.1620   0.0000   439.8428      -2.76279       17.3286       3.17258      0.133347      -1.39443       1.43427       1.80806       1.90114       2.24455       2.16562       2.08808
  27  10 2547.4335    1.9303  1.1610 10.4562  0.0000  0.0246   0.0353   0.0636    0.1504   0.0000   443.8985      0.122692       12.7595       1.94255      -2.22972       2.81274       1.51890       2.01773       2.12750       2.30283       2.24371       2.26053
  27  11 2701.9904    2.5314  1.0277 11.1576  0.0005  0.0222   0.0492   0.0599    0.1384   0.0000   439.2733      0.788741       17.1621       3.14434       1.64064      0.194623       1.37179       1.71909       1.95455       2.00415       2.06233       1.99856
  27  12 2855.2526    3.2102  0.9908 11.1333  0.0000  0.0216   0.0614   0.0542    0.1982   0.0000   439.6961      -1.20655       11.0326      -3.09861      -3.43048     -0.705851       1.29199       1.64016       1.82142       2.13031       2.12856       2.03746
  27  13 3006.9228    3.8482  1.0058 11.8273  0.0000  0.0216   0.0753   0.0572    0.1580   0.0000   440.9246     -0.807180       14.2323     -0.751834      -3.85357     -0.262486       1.34653       1.71994       1.99215       2.14882       2.07277       1.99787
  27  14 3157.1420    4.0025  1.1334 11.8339  0.0000  0.0239   0.0730   0.0586    0.1701   0.0000   440.7859       2.07934       15.7912     0.0209280     -0.872075       3.21122       1.40106       1.75180       1.95306       2.11952       2.05886       2.04865
  27  15 3306.4423    3.5637  1.6740 11.6795  0.0000  0.0305   0.0543   0.0759    0.1124   0.0000   442.2799      -7.03678       8.67045      -3.57836       3.01847      -3.53056       1.77685       2.35685       2.48272       2.72908       2.70321       2.70920
  27  16 3455.0606    2.9360  2.4122 11.3688  0.0000  0.0392   0.0392   0.0962    0.0759   0.0000   439.4928     -0.620907       9.72044       6.05119      0.880405      -6.94047       2.19869       3.13502       3.29858       3.58598       3.55804       3.35912
  27  17 3603.3090    2.4666  3.7257 10.7712  0.0000  0.0485   0.0268   0.1264    0.0585   0.0000   436.3458     -0.707555       15.0940       1.43467      -5.49675      -4.42353       2.77503       3.73051       4.09297       4.32009       4.26207       4.32496
  27  18 3751.2997    2.0154  5.7821 10.1655  0.0000  0.0628   0.0176   0.1711    0.0480   0.0000   443.3393      -4.52167       6.59711       3.51829      -12.8195      0.749629       3.63083       4.82741       5.29455       5.65995       5.68285       5.56357
  27  19 3898.9051    1.6946  7.5273  9.8479  0.0000  0.0767   0.0135   0.2121    0.0456   0.0000   444.3768      -8.53882       11.8321       7.05053      -8.01471      -2.76354       4.50336       5.90806       6.35084       6.93871       6.91271       6.83393
  27  20 4046.2839    1.3799 10.2768  9.6880  0.0000  0.1042   0.0103   0.2851    0.0396   0.0000   445.5656      -5.93502       11.6987      -3.24884      -6.71007       4.43531       5.95698       7.92617       8.61542       9.10232       9.28503       8.84609
  27  21 4193.5088    1.1478 12.5844  9.4588  0.0000  0.1279   0.0079   0.3522    0.0374   0.0000   447.0508      -5.79306       41.1893      -17.7406      -14.9034      0.352076       7.37837       9.68390       10.7295       11.2109       11.4122       11.0309
  27  22 4340.4717    0.9756 14.8468  9.2926  0.0002  0.1552   0.0064   0.4147    0.0347   0.0000   435.4584     -0.920225       3.88872       2.58890       3.18927      -16.7551       8.97567       11.8869       13.2203       13.6555       13.8708       13.2497
  28   3 1342.6590    0.1066  0.0848  8.8500  0.0000  0.0132   0.0092   0.0257    0.0268   0.0000   439.2176      0.634690       19.3880     -0.482266      -3.49994      -1.33798      0.726629       1.17386       1.10758       1.40372       1.32398       1.29067
  28   4 1546.0432    0.2117  0.1895  8.8256  0.0000  0.0112   0.0101   0.0304    0.0323   0.0000   440.5963     -0.573889       20.5656      0.598789      -2.29652      0.402147      0.656113      0.860942      0.910270       1.06955       1.22247       1.29116
  28   5 1732.7130    0.3082  0.3422  8.9133  0.0000  0.0157   0.0104   0.0335    0.0404   0.0000   439.5193      -1.14651       20.1042      0.778657      -4.30461      0.409069      0.951065       1.20241       1.37391       1.51884       1.51839       1.37098
  28   6 1910.1086    0.5154  0.5224  8.9497  0.0000  0.0180   0.0136   0.0403    0.0629   0.0000   438.8430      -1.03610       19.3570     -0.913014      -1.02638     -0.222085      0.950678       1.22522       1.42983       1.58172       1.43493       1.56615
  28   7 2083.9142    0.7533  0.7090  9.1397  0.0000  0.0193   0.0167   0.0454    0.0830   0.0000   441.2786      -2.07564       19.9653       1.63831      -1.92393       2.30764       1.06809       1.47958       1.57544       1.74275       1.70864       1.62233
  28   8 2252.7548    1.0589  0.9880  9.4984  0.0000  0.0221   0.0206   0.0563    0.1114   0.0000   439.2631     -0.852285       16.2371       4.61094      -1.38903     -0.830328       1.30174       1.67319       1.82888       1.90839       1.97426       1.99724
  28   9 2415.2420    1.5465  1.1033  9.8370  0.0000  0.0227   0.0280   0.0602    0.1531   0.0000   439.2559      0.646313       20.7885     -0.505966       1.29537      -5.46280       1.32368       1.71938       1.91242       1.98453       1.96112       1.92317
  28  10 2573.3130    2.0467  1.0686 10.5379  0.0002  0.0239   0.0379   0.0576    0.1448   0.0000   437.4521     -0.481098       13.9179       1.52411      -1.50781      -2.35943       1.48656       2.05007       2.16574       2.37558       2.24552       2.17548
  28  11 2729.2333    2.6819  1.0641 10.8572  0.0000  0.0221   0.0485   0.0555    0.1618   0.0000   439.3108      0.101167       13.0182      -2.93292      -5.34291       3.69965       1.27642       1.63464       1.87812       2.06489       1.96727       1.99415
  28  12 2883.6283    3.4079  0.9608 11.1980  0.0000  0.0203   0.0649   0.0524    0.1930   0.0000   438.8440      -3.40914       9.82255      -2.35820      -1.55847       1.64446       1.20587       1.54964       1.72770       1.91182       1.89389       1.83449
  28  13 3036.1525    3.9004  0.9621 11.8522  0.0000  0.0211   0.0740   0.0516    0.1486   0.0000   438.5114      -1.14431       17.5554       1.60674     0.0507619       1.94762       1.25977       1.62654       1.87088       1.89580       1.98862       1.90002
  28  14 3187.0568    3.9976  1.1614 11.9022  0.0000  0.0240   0.0714   0.0591    0.1709   0.0000   436.3029      0.948769       14.6950      -4.97059      -3.76462      -1.70815       1.36812       1.78241       1.92493       2.20475       2.13880       2.09042
  28  15 3337.1380    3.5216  1.7735 11.6847  0.0000  0.0299   0.0522   0.0769    0.0974   0.0000   438.7247       4.79671       15.4914       3.40095      -1.22568      -2.49770       1.77734       2.14589       2.39078       2.69084       2.50470       2.55759
  28  16 3486.5662    2.9119  2.7260 11.0182  0.0000  0.0389   0.0349   0.0985    0.0787   0.0000   436.6220       1.76843       8.47820       2.61256      -6.52029       3.54439       2.21853       2.91508       3.26601       3.34532       3.56042       3.39924
  28  17 3635.4330    2.3663  3.9942 10.6990  0.0002  0.0504   0.0244   0.1295    0.0553   0.0000   438.0923      0.551321       20.4128      0.593809      -3.32435      0.679752       2.70834       3.73822       3.96055       4.37550       4.30742       4.26394
  28  18 3784.0576    1.9391  6.0808 10.1221  0.0000  0.0650   0.0164   0.1727    0.0465   0.0000   435.0866      -3.40210       6.65974      -2.71107      0.749823      -11.1672       3.72048       5.03929       5.48293       5.75985       5.94002       5.74307
  28  19 3932.3314    1.6478  8.4923  9.8406  0.0000  0.0829   0.0124   0.2286    0.0416   0.0000   430.4438       3.38851       15.5781       6.05430      -10.9659       20.4774       4.74939       6.21337       6.84969       7.26970       7.50908       7.28021
  28  20 4080.1799    1.3651 10.6855  9.6864  0.0000  0.1050   0.0099   0.2913    0.0389   0.0000   448.2020      -11.8238       1.43437       19.0104       9.66157       9.67483       5.95742       7.76360       8.84620       9.11517       9.30337       9.14397
  28  21 4227.9672    1.1268 13.3700  9.4909  0.0000  0.1353   0.0074   0.3613    0.0351   0.0000   439.3774      -19.1704       10.3676      -5.45007       5.43830       6.03150       7.47078       9.96718       10.9546       11.6200       11.6151       11.3543
  29   2 1135.2307    0.0526  0.0250  8.9501  0.0000  0.0212   0.0095   0.0178    0.0249   0.0000   439.0048    -0.0890565       19.5090       3.40131      -4.33844       2.39793       1.42107       1.73904       1.99156       2.36897       1.84150       1.69889
  29   3 1359.7758    0.1073  0.1001  8.8274  0.0000  0.0154   0.0082   0.0236    0.0273   0.0000   441.0990      -1.00686       23.0494    -0.0161359      -5.86358      -2.55532      0.989329       1.27879       1.23054       1.35396       1.59233       2.09789
  29   4 1564.1191    0.2115  0.2396  8.8101  0.0000  0.0126   0.0088   0.0318    0.0323   0.0000   440.1818      -1.65563       20.7116      -1.49646      -1.25527      0.259169      0.769184       1.02751       1.11969       1.20453       1.22945       1.17181
  29   5 1751.5445    0.3380  0.3664  8.8282  0.0000  0.0153   0.0106   0.0337    0.0431   0.0000   439.4449   -0.00190397       22.1329       1.19174      -5.15248      -1.02468      0.914235       1.17288       1.34202       1.30275       1.42313       1.38008
  29   6 1930.1830    0.5343  0.5881  9.0344  0.0000  0.0199   0.0135   0.0432    0.0647   0.0000   441.3031      -1.18435       20.6499      0.258260      -4.75380       1.18352       1.10345       1.47889       1.58143       1.74349       1.78096       1.59141
  29   7 2105.2832    0.7566  0.8669  9.1509  0.0000  0.0209   0.0158   0.0522    0.0923   0.0000   440.5107       1.20125       16.2926      0.107365      -3.19144      -3.62828       1.20119       1.54371       1.77660       1.77058       1.82874       1.83318
  29   8 2275.2842    1.1409  0.9456  9.6136  0.0000  0.0212   0.0224   0.0551    0.1171   0.0000   439.0663      0.735393       20.0099      0.965962      -4.13312     0.0462657       1.13394       1.51742       1.61581       1.85209       1.72565       1.74756
  29   9 2439.0283    1.5814  1.0948 10.4353  0.0000  0.0241   0.0294   0.0614    0.1117   0.0000   440.0365      -3.51459       17.0458       3.46372      -3.62732     -0.527014       1.22470       1.69080       1.75648       1.98823       1.90689       1.89013
  29  10 2598.5939    2.0906  1.0438 11.1065  0.0000  0.0216   0.0396   0.0636    0.1036   0.0000   438.6758     -0.599778       12.8358       1.10531       1.98674      -4.64818       1.17543       1.56019       1.65397       1.82759       1.78271       1.77072
  29  11 2756.0495    2.7817  1.0798 11.0135  0.0000  0.0221   0.0499   0.0555    0.1633   0.0000   438.5221     -0.464738       12.3942    -0.0176597      -3.22361      0.937783       1.25209       1.62898       1.79312       1.99849       2.06533       1.89918
  29  12 2911.5427    3.5529  1.0552 11.4513  0.0000  0.0208   0.0647   0.0564    0.1676   0.0000   439.6287      -1.07400       15.2752       4.01321      -2.15824      0.348362       1.14677       1.47671       1.63961       1.75215       1.73394       1.75551
  29  13 3064.9121    4.0210  1.0644 11.8834  0.0000  0.0230   0.0732   0.0582    0.1585   0.0000   439.8069      0.226476       15.1451       3.67803      -1.97343     -0.537730       1.40029       1.93052       2.13113       2.27449       2.27666       2.15465
  29  14 3216.6376    3.8794  1.2895 12.0700  0.0000  0.0248   0.0655   0.0641    0.1191   0.0000   438.7861       2.17755       15.1682      -2.41914      -1.50126       1.03323       1.36464       1.77591       1.94425       2.12965       2.19720       2.08055
  29  15 3367.4557    3.3321  1.9910 11.7060  0.0000  0.0316   0.0455   0.0829    0.0740   0.0000   439.5854     0.0375406       15.1319       2.53362      -1.42666      -2.45132       1.73959       2.33106       2.52788       2.70732       2.62153       2.71402
  29  16 3517.7572    2.8012  2.9389 11.1514  0.0002  0.0405   0.0324   0.1032    0.0657   0.0000   441.5697      -3.70765       9.48777      -2.85706       1.73948      0.587740       2.21581       2.91080       3.29935       3.47799       3.49480       3.51854
  29  17 3667.3866    2.2862  4.2543 10.6383  0.0000  0.0505   0.0228   0.1338    0.0530   0.0000   437.8005      -3.45433       15.3413       4.18090       7.77631       9.25242       2.75154       3.65693       3.92253       4.34057       4.39055       4.25142
  29  18 3816.6596    1.8888  6.1778 10.1431  0.0000  0.0655   0.0159   0.1727    0.0450   0.0000   450.5320       6.53681       23.9269     -0.750261       1.00582       1.78760       3.60753       4.80066       5.22527       5.54765       5.66990       5.65397
  29  19 3965.3461    1.5276  8.8895  9.8567  0.0000  0.0881   0.0112   0.2389    0.0383   0.0000   434.1868      -9.06773       16.4484       1.31588       2.46488      -6.73029       4.75458       6.23306       7.11452       7.30586       7.57852       7.27953
  29  20 4113.9095    1.2999 11.1793  9.6099 -0.0009  0.1101   0.0089   0.2966    0.0385   0.0000   436.6910      -2.26722       10.5265      -12.0611      -1.16326       6.83759       5.99689       8.01747       8.73328       9.46028       9.53716       9.39523
  29  21 4262.1314    1.0496 13.8696  9.5253  0.0000  0.1424   0.0069   0.3789    0.0331   0.0000   435.0126       5.73765       34.8981       1.54429      -29.2201     0.0601876       7.60230       10.2266       11.1884       12.0038       12.1539       11.9024
  30   3 1376.6059    0.1160  0.1273  8.7952  0.0000  0.0206   0.0079   0.0284    0.0271   0.0000   441.1503     -0.799161       22.2703      0.137008      -3.56001      0.485961       1.00321       1.36795       1.14669       1.28657       1.33948       1.54897
  30   4 1581.9045    0.2179  0.2700  8.8068  0.0000  0.0160   0.0085   0.0314    0.0334   0.0000   440.7338     -0.897589       20.1649       1.52957      -2.78099     -0.956714      0.757609       1.11184       1.10448       1.21375       1.36205       1.25644
  30   5 1770.0520    0.3474  0.3473  8.9091  0.0000  0.0145   0.0110   0.0319    0.0413   0.0000   439.7540      -1.56235       21.1837      0.386687      -3.53776      -1.60727      0.746244       1.00445       1.07478       1.20922       1.25705       1.29638
  30   6 1949.9411    0.5254  0.6271  8.9327  0.0000  0.0192   0.0125   0.0437    0.0665   0.0000   440.6837      -1.88570       20.3394      0.315485     -0.841027      -1.28928       1.00458       1.42333       1.57156       1.71415       1.70426       1.68888
  30   7 2126.3054    0.8106  0.8274  9.0597  0.0000  0.0196   0.0165   0.0489    0.0949   0.0000   439.8244      -3.00408       22.4439      0.798545      -3.34982      -1.57464       1.06321       1.39527       1.56314       1.66303       1.72474       1.74335
  30   8 2297.2841    1.1803  1.0990  9.3966  0.0000  0.0229   0.0211   0.0575    0.1363   0.0000   439.3315      -3.98598       15.9984       2.40476      -2.75589      -3.23439       1.21708       1.62154       1.76088       1.95371       1.96476       1.90344
  30   9 2462.2038    1.7149  1.1629  9.9463  0.0000  0.0234   0.0295   0.0570    0.1652   0.0000   440.2517     -0.283030       15.9878       2.24495      -1.26076      -2.29290       1.30136       1.65620       1.87966       1.98686       1.99033       1.95471
  30  10 2623.4003    2.3128  0.9964 10.7282  0.0000  0.0213   0.0421   0.0507    0.1388   0.0000   438.7321    -0.0282180       18.6683    -0.0646283      -3.21235     -0.713097       1.15774       1.47638       1.57939       1.79514       1.76563       1.77045
  30  11 2782.4035    2.9556  0.9923 11.3257  0.0000  0.0209   0.0543   0.0538    0.1419   0.0000   440.6915     -0.224577       13.4558       4.47626      -3.29746       1.90458       1.10047       1.45581       1.52881       1.72849       1.68723       1.70330
  30  12 2938.9977    3.6827  0.9077 11.9191  0.0000  0.0197   0.0703   0.0498    0.1280   0.0000   437.9241     -0.778375       17.3973     0.0785001      -1.68882      -2.18591       1.10729       1.37215       1.41038       1.64332       1.66653       1.63579
  30  13 3093.2644    4.0732  1.0779 11.6309  0.0000  0.0208   0.0712   0.0579    0.1903   0.0000   439.0190      -3.35692       13.6310     -0.659218      0.722653      -2.56416       1.12973       1.46087       1.56786       1.63613       1.72033       1.65779
  30  14 3245.8071    3.8883  1.3751 11.9047  0.0000  0.0249   0.0624   0.0657    0.1190   0.0000   440.4652      0.798465       13.4456       1.54772       3.43080       2.58761       1.31784       1.74508       1.89671       2.11182       2.10625       2.08490
  30  15 3397.6045    3.2810  1.9959 11.3648  0.0000  0.0308   0.0428   0.0772    0.0792   0.0000   438.7353      -1.68112       12.9049       9.21735      -1.82565      -2.44740       1.68574       2.22597       2.51912       2.72779       2.72959       2.63770
  30  16 3548.5753    2.6520  3.1985 10.9542 -0.0000  0.0414   0.0287   0.1066    0.0586   0.0000   439.7757      -6.43308       14.4501     -0.367639      -1.10937       1.03816       2.24940       2.86706       3.26029       3.48200       3.52181       3.55094
  30  17 3699.0291    2.1281  5.0613 10.2773  0.0000  0.0560   0.0189   0.1460    0.0507   0.0000   438.5584      -6.93366       15.0068       10.2686       7.92431      -4.91712       2.86816       3.87311       4.24761       4.49868       4.53447       4.49335
  30  18 3848.6279    1.7980  7.0385  9.8450 -0.0001  0.0694   0.0136   0.1859    0.0446   0.0000   443.0416       1.49092       14.1346       16.6952      -2.49757      -3.35164       3.64784       4.74174       5.22257       5.59611       5.67331       5.64018
  30  19 3998.1585    1.4804  9.2537  9.7514  0.0000  0.0897   0.0106   0.2443    0.0382   0.0000   437.5611      -4.11171       14.6845      -1.64567      -7.77296       9.07605       4.70927       6.25898       6.92047       7.43009       7.50607       7.31999
  30  20 4147.1906    1.2628 12.0776  9.5016  0.0004  0.1159   0.0080   0.3135    0.0371   0.0000   440.8781       8.48161       4.16281       5.05460       1.89767       13.0925       5.99948       8.06011       8.87635       9.60680       9.63727       9.57702
  30  21 4296.0381    1.0013 14.5151  9.4394  0.0000  0.1487   0.0063   0.4031    0.0324   0.0000   448.9037      -5.51349      -5.95499       19.9669      -23.3042      -6.74439       7.59557       10.4280       11.2530       12.0022       12.2381       11.8857
  31   4 1599.3230    0.2257  0.2374  8.8177  0.0000  0.0126   0.0090   0.0292    0.0321   0.0000   441.1672     -0.519039       21.5784     -0.318305      -4.04511     -0.585666      0.632422      0.764738      0.921397       1.01714       1.00907      0.959817
  31   5 1788.2137    0.3846  0.4645  8.8522  0.0000  0.0169   0.0108   0.0390    0.0479   0.0000   440.6438      -1.88820       19.7832     -0.999788      -2.15527       1.34150      0.832763       1.12577       1.27356       1.36414       1.26519       1.30715
  31   6 1969.4049    0.5977  0.5887  9.0713  0.0000  0.0175   0.0143   0.0414    0.0658   0.0000   440.3716      -2.27095       21.6938       1.39847      -5.17297      0.747815      0.932256       1.19636       1.33304       1.42726       1.45189       1.36446
  31   7 2147.0071    0.8515  0.8895  9.2549  0.0000  0.0204   0.0166   0.0511    0.0920   0.0000   439.1884     -0.189861       19.9538   -0.00761453      -1.50197       1.45383       1.09295       1.46137       1.62159       1.66833       1.75786       1.80036
  31   8 2318.8779    1.2623  1.1262  9.5882  0.0000  0.0225   0.0221   0.0591    0.1284   0.0000   439.0831      0.112045       17.4122      0.896932      -5.49278      0.369647       1.18042       1.55324       1.67930       1.76859       1.80019       1.79605
  31   9 2484.9142    1.7851  1.1636 10.0605  0.0000  0.0230   0.0306   0.0582    0.1598   0.0000   440.7288       1.57069       17.8361       1.12645      -3.51179       1.59484       1.15259       1.55031       1.70531       1.81363       1.79845       1.76533
  31  10 2647.7978    2.4041  1.0241 10.7612  0.0000  0.0220   0.0424   0.0513    0.1498   0.0000   440.2980      -2.67603       18.4862       1.50914      -1.85350     -0.916643       1.08517       1.46294       1.56209       1.68699       1.71242       1.71912
  31  11 2808.2267    3.0436  1.0365 11.2069  0.0000  0.0210   0.0529   0.0515    0.1480   0.0000   439.9894       1.90925       9.78172     -0.855651      -1.73558      0.884418       1.08625       1.43734       1.55076       1.71053       1.76655       1.68373
  31  12 2966.0082    3.8393  0.9472 11.5467  0.0000  0.0195   0.0688   0.0482    0.1472   0.0000   439.7853      0.444580       18.4376       1.56066      -2.94010     -0.516086      0.968914       1.32437       1.40313       1.58691       1.58150       1.59921
  31  13 3121.2170    4.1140  1.1435 11.4265  0.0000  0.0214   0.0689   0.0560    0.2205   0.0000   437.8059     -0.768723       19.0067     -0.224950      -1.68243    -0.0523168       1.11623       1.48992       1.61451       1.72986       1.71986       1.71424
  31  14 3274.6709    3.8351  1.5304 11.5629  0.0000  0.0254   0.0567   0.0694    0.1254   0.0000   439.1422      0.176031       12.7163       1.60551       3.24951     -0.693846       1.32753       1.70233       1.92068       2.06617       2.04772       1.95783
  31  15 3427.1689    3.1198  2.5051 11.1660 -0.0000  0.0355   0.0356   0.0889    0.0666   0.0000   440.3107     -0.571997       14.9836      -1.71938       2.59692      0.903162       1.70319       2.33227       2.56149       2.83824       2.71766       2.75831
  31  16 3578.9893    2.5356  3.7113 10.8170  0.0000  0.0454   0.0252   0.1168    0.0527   0.0000   441.9524      -1.72247       14.8011     -0.699930     -0.510067       4.69383       2.29698       3.13990       3.31166       3.63433       3.59144       3.56951
  31  17 3730.1440    2.0997  5.3813 10.2460 -0.0000  0.0579   0.0179   0.1502    0.0474   0.0000   433.7704       2.16977       20.9217    -0.0183815      -9.30436      -6.93749       2.89112       3.87259       4.23870       4.61198       4.76167       4.60931
  31  18 3880.5181    1.7755  7.7382  9.8391  0.0001  0.0725   0.0127   0.1999    0.0406   0.0000   441.6519     -0.703886       10.0788      0.305229      -4.77406      -1.20724       3.65477       4.84468       5.39595       5.82332       5.85397       5.86491
  31  19 4030.7552    1.4347 10.2932  9.6439 -0.0010  0.0973   0.0094   0.2631    0.0373   0.0000   441.4745      0.629769       15.9811       11.1353      -24.8201      -1.59518       4.95747       6.68081       7.34777       7.86481       8.06247       8.04684
  31  20 4180.1812    1.1776 13.0376  9.4976 -0.0020  0.1278   0.0072   0.3382    0.0347   0.0000   451.1413      -1.58399      -4.63348      -5.40346       9.75412      -2.15762       6.30574       8.38109       9.35880       10.1220       10.0214       10.0997
  32   3 1409.4045    0.1105  0.1157  8.7894  0.0000  0.0163   0.0078   0.0252    0.0265   0.0000   441.7733      0.501443       20.2557      0.757609      -2.69619     0.0239517      0.874637       1.14344       1.01556       1.31058       1.43765       1.35020
  32   4 1616.4065    0.2323  0.2314  8.7755  0.0000  0.0116   0.0090   0.0286    0.0322   0.0000   440.7438       1.08480       21.5579    -0.0230001      -3.18201      0.281926      0.564917      0.806460      0.885431      0.969130      0.892312      0.953368
  32   5 1806.1125    0.4047  0.4228  8.8630  0.0000  0.0152   0.0113   0.0347    0.0462   0.0000   439.6961     -0.402463       18.7128       2.43814      -1.98234      0.868072      0.743221      0.987263       1.07493       1.16911       1.15550       1.15437
  32   6 1988.6193    0.5894  0.6447  8.9757  0.0000  0.0184   0.0132   0.0430    0.0688   0.0000   439.4568      -2.55592       20.3575      -1.46245      -1.38857       1.47300      0.927132       1.26619       1.31736       1.32789       1.41543       1.50429
  32   7 2167.3208    0.8898  0.8865  9.2380  0.0000  0.0202   0.0170   0.0501    0.0959   0.0000   438.6225      0.507541       21.6935     -0.826344      -1.36265       1.20646       1.01728       1.37060       1.46587       1.59915       1.58953       1.61795
  32   8 2340.0165    1.3291  1.0830  9.6518  0.0000  0.0219   0.0231   0.0569    0.1230   0.0000   440.7266     -0.288835       17.0021       1.79123      -3.00938      -1.43465       1.07281       1.36683       1.55730       1.68223       1.59078       1.62195
  32   9 2507.1667    1.8365  1.2265 10.2203  0.0000  0.0229   0.0300   0.0610    0.1292   0.0000   440.3345       1.75084       19.2385      -1.06249      -2.06941      -3.79726       1.13991       1.46950       1.60119       1.74226       1.78256       1.82299
  32  10 2671.5503    2.4608  1.1971 10.3876  0.0000  0.0220   0.0407   0.0579    0.2037   0.0000   440.6368       1.82783       17.2144     -0.627356       1.13118      -1.31731       1.10033       1.43321       1.57103       1.70423       1.75240       1.75521
  32  11 2833.6019    3.3332  0.9911 11.0231  0.0000  0.0186   0.0589   0.0525    0.1621   0.0000   439.5103     0.0314181       15.4413      0.494372     0.0995246       1.30823       1.04440       1.38092       1.45925       1.61659       1.62773       1.62261
  32  12 2992.6000    3.8595  0.9474 11.9023  0.0000  0.0194   0.0691   0.0484    0.1278   0.0000   439.7891      -1.24869       17.0819      0.694519      -2.72006      0.187460      0.996295       1.28355       1.38407       1.52111       1.53953       1.52518
  32  13 3148.7842    4.1762  1.1799 11.8188  0.0000  0.0215   0.0689   0.0590    0.1656   0.0000   439.2557     -0.485564       13.4790     -0.132133      -2.20116       1.03494       1.10990       1.41625       1.58302       1.67224       1.75606       1.71669
  32  14 3303.1256    3.6731  1.7113 11.5963  0.0000  0.0270   0.0505   0.0708    0.0977   0.0000   439.9677      -3.62663       15.5929      0.501213      -4.43721      -2.34082       1.38322       1.79238       1.97635       2.20387       2.19741       2.24114
  32  15 3456.4879    3.1176  2.6766 11.0121  0.0000  0.0355   0.0340   0.0899    0.0672   0.0000   440.5598      0.406871       13.0282    -0.0794388     -0.704184     -0.565172       1.72906       2.33238       2.56824       2.73615       2.79898       2.80416
  32  16 3609.0828    2.5066  3.7853 10.6667  0.0000  0.0441   0.0238   0.1143    0.0519   0.0000   437.7441       1.43314       13.8755      -9.94569      -7.07149      0.630916       2.18412       2.81810       3.14219       3.45478       3.52472       3.46869
  32  17 3760.9991    2.0409  5.8941 10.1043  0.0000  0.0587   0.0161   0.1588    0.0445   0.0000   431.4777      -4.79429       11.4500      -3.92077      -4.31432      -2.67762       2.89773       3.85538       4.25755       4.57461       4.70620       4.61240
  32  18 3912.0743    1.6598  7.7225  9.8658 -0.0003  0.0747   0.0120   0.2017    0.0390   0.0000   438.2096      -1.01179       23.9016      -1.33390      -5.80549       3.72389       3.79930       4.99989       5.62970       5.87426       6.09156       5.97768
  32  19 4062.8798    1.4102 10.6484  9.5455  0.0008  0.0984   0.0088   0.2673    0.0373   0.0000   448.5654      -7.65936       30.0326      -9.26997      -3.78578      -7.59076       4.93328       6.54799       7.19410       7.75217       7.79428       7.85654
  32  20 4213.0987    1.1641 13.8313  9.3786 -0.0002  0.1287   0.0065   0.3495    0.0340   0.0000   421.7507       10.0913       23.5350      0.680626      -4.87653       18.9326       6.13494       8.31709       9.26566       9.83254       9.93221       9.93277
  33   4 1633.2414    0.2424  0.2736  8.7630  0.0000  0.0136   0.0086   0.0292    0.0327   0.0000   441.5653      -1.48356       21.6156    -0.0759033      -3.34313       1.53729      0.604084      0.820317      0.978149      0.958692      0.910409       1.02442
  33   5 1823.8133    0.4056  0.5164  8.8258  0.0000  0.0170   0.0104   0.0408    0.0489   0.0000   439.9366     -0.207846       22.9609      0.580840      -2.34747     -0.117053      0.849816       1.23828       1.38749       1.56028       1.44646       1.47579
  33   6 2007.6117    0.6479  0.6908  8.9971  0.0000  0.0187   0.0138   0.0425    0.0722   0.0000   440.6159     -0.885174       21.1886     -0.537803      -4.02235       3.23338      0.870197       1.14717       1.24358       1.38595       1.45809       1.51351
  33   7 2187.3211    0.9470  0.9842  9.3601  0.0000  0.0204   0.0176   0.0549    0.0966   0.0000   438.5096     -0.796882       21.0275     -0.813606      -3.91923     -0.159258       1.00690       1.31087       1.49111       1.63019       1.56563       1.59716
  33   8 2360.7800    1.3553  1.1042  9.9787  0.0004  0.0229   0.0232   0.0550    0.1049   0.0000   439.4361      0.838436       20.3128      -1.86703     -0.430664       2.38849       1.05804       1.52155       1.54509       1.80328       1.76107       1.79625
  33   9 2529.0905    1.8817  1.2448 10.3409  0.0000  0.0225   0.0302   0.0611    0.1175   0.0000   441.9231       1.47512       19.8426       3.04020       2.32691      0.243173       1.10977       1.47444       1.69025       1.86182       1.81588       1.79171
  33  10 2694.9623    2.6157  1.1546 10.4685  0.0000  0.0218   0.0421   0.0532    0.1944   0.0000   440.1804      0.737620       17.2638      0.909978      -1.46702       1.60441       1.06510       1.46215       1.58101       1.72884       1.76317       1.78250
  33  11 2858.4540    3.3750  0.9744 11.4835  0.0000  0.0196   0.0584   0.0489    0.1326   0.0000   437.8967      -2.25631       17.6070       3.38641      -2.53085      0.419871      0.971228       1.24476       1.46054       1.58439       1.60716       1.59770
  33  12 3018.7006    3.9121  1.0530 12.0185  0.0000  0.0202   0.0680   0.0548    0.1234   0.0000   440.5725      0.409326       17.7351     -0.619388      0.614389       1.18911      0.970339       1.35305       1.44167       1.65787       1.61326       1.60692
  33  13 3175.9501    4.1688  1.2308 11.7444  0.0000  0.0225   0.0661   0.0558    0.1606   0.0000   440.0976      -3.98740       14.9698       3.17775      -1.19499     -0.523775       1.08582       1.45048       1.58017       1.78404       1.75156       1.69348
  33  14 3331.3225    3.6368  1.6794 11.7984  0.0004  0.0274   0.0510   0.0699    0.0949   0.0000   439.3124     -0.231988       13.2569     -0.811697      -2.55831      -1.95177       1.30255       1.73635       1.88473       2.08242       2.10560       2.08853
  33  15 3485.5630    2.9322  2.7824 10.9814 -0.0000  0.0355   0.0316   0.0934    0.0664   0.0000   437.6517     -0.111203       10.8301       2.47954      -1.00015     -0.278093       1.73182       2.27156       2.48760       2.70428       2.68616       2.79143
  33  16 3639.0286    2.3749  4.3400 10.4880  0.0001  0.0470   0.0209   0.1248    0.0476   0.0000   438.2164      -3.61348       18.3033       4.90851       2.56710      -1.65281       2.21153       2.95618       3.25159       3.59594       3.53045       3.54516
  33  17 3791.5346    1.9450  6.0793 10.1267  0.0000  0.0600   0.0150   0.1651    0.0412   0.0000   431.2891       1.89844       14.0905      -6.00903      -3.54305      0.403470       2.82670       3.79663       4.28702       4.50628       4.65332       4.69649
  33  18 3943.4105    1.6160  8.9042  9.7421  0.0001  0.0816   0.0106   0.2209    0.0372   0.0000   437.6702     -0.408168       9.75583     -0.524547     -0.249154      -8.47386       3.95089       5.26813       5.80732       6.16947       6.35072       6.35081
  33  19 4094.5572    1.3345 11.1161  9.5413 -0.0005  0.1025   0.0080   0.2829    0.0350   0.0000   438.9173       3.38001       4.52844       2.93057     -0.265373      -6.42096       4.87439       6.55491       7.20622       7.83081       7.97749       7.94667
  33  20 4245.4164    1.1076 13.8826  9.3843  0.0000  0.1334   0.0062   0.3538    0.0327   0.0000   437.0401       2.23475       14.5380       1.37356      -1.54898      -6.66295       6.33444       8.58988       9.51255       10.0958       10.4172       10.2762
  34   2 1207.9909    0.0844  0.0491  8.8191  0.0000  0.0167   0.0128   0.0281    0.0237   0.0000   440.3059      -1.26582       19.6634      0.809604      -5.70733     0.0687209      0.665167      0.962299       1.05042       1.42083       1.37753       1.17775
  34   4 1649.7187    0.2679  0.2974  8.7900  0.0000  0.0139   0.0090   0.0294    0.0342   0.0000   440.4867     -0.901537       22.1163      0.348696      -2.01509     0.0415162      0.742789      0.974815       1.05529       1.07861       1.13596       1.30219
  34   5 1841.2543    0.4478  0.4491  8.9105  0.0000  0.0151   0.0117   0.0344    0.0485   0.0000   440.9271      0.450003       19.8387       1.80672      -2.42047       1.72364      0.734760      0.952329       1.07796       1.10847       1.19671       1.15631
  34   6 2026.3188    0.6586  0.7363  8.9859  0.0000  0.0180   0.0134   0.0452    0.0746   0.0000   441.1183      -2.77172       19.9946    -0.0735248      -2.14189       1.88004      0.839059       1.07141       1.21392       1.33797       1.33348       1.30319
  34   7 2206.9683    0.9823  0.9281  9.5267  0.0000  0.0196   0.0183   0.0516    0.0899   0.0000   441.2323      -1.28166       21.7171     -0.843998      -5.25726     -0.540340      0.934607       1.25799       1.41216       1.54611       1.63340       1.59401
  34   8 2381.1784    1.4910  1.0763  9.9017  0.0000  0.0209   0.0253   0.0551    0.1194   0.0000   440.9271      -2.22964       20.8723      -1.72717      -5.01708       2.35660      0.958318       1.28823       1.40559       1.54398       1.54719       1.51325
  34   9 2550.5773    2.0119  1.2551 10.3856  0.0000  0.0231   0.0313   0.0580    0.1224   0.0000   440.1413      -1.06200       21.6831      -2.27983      -5.71764       3.18295       1.06069       1.40553       1.56797       1.71019       1.70676       1.72219
  34  10 2717.9264    2.7552  1.0815 10.5928  0.0000  0.0196   0.0449   0.0526    0.1782   0.0000   442.0271      0.429179       17.0019      0.374528     -0.315005       1.05469      0.967107       1.26385       1.38222       1.49442       1.51200       1.50488
  34  11 2882.8547    3.5288  0.9013 11.7708  0.0000  0.0186   0.0629   0.0451    0.1170   0.0000   439.2182       1.47747       16.9687      0.427815      -1.20073    -0.0409983      0.872211       1.14949       1.27645       1.38979       1.36012       1.34429
  34  12 3044.3312    4.1838  1.0191 11.9686  0.0000  0.0198   0.0713   0.0517    0.1343   0.0000   438.9061     -0.111407       18.7596       2.30715      -1.68757      -1.30014      0.906479       1.22890       1.26010       1.46116       1.51296       1.48826
  34  14 3359.0274    3.5488  1.9864 11.4484 -0.0003  0.0292   0.0440   0.0728    0.0821   0.0000   437.7614       1.25352       17.8279       1.02931     -0.303452      -1.11034       1.35584       1.85121       1.98011       2.21307       2.21971       2.21935
  34  15 3514.2125    2.8703  3.1226 10.7999  0.0000  0.0376   0.0283   0.0957    0.0593   0.0000   439.6163      0.701262       15.4988      -1.30976     -0.924125       2.65860       1.75948       2.37969       2.53534       2.74403       2.84395       2.88046
  34  16 3668.4971    2.2865  4.6746 10.4804 -0.0000  0.0498   0.0194   0.1294    0.0444   0.0000   435.2201      -5.20192       18.0659       1.02202      -5.08936       1.16727       2.27763       3.10368       3.38511       3.68036       3.78135       3.68730
  34  17 3821.7615    1.8703  7.0010  9.9442  0.0000  0.0651   0.0132   0.1746    0.0405   0.0000   436.9728      -1.31670       25.7895       3.40692      -4.96761       4.58260       3.09604       3.97947       4.40348       4.84060       4.84658       4.91372
  34  18 3974.2905    1.5484  8.9306  9.7764  0.0000  0.0822   0.0102   0.2241    0.0358   0.0000   440.7001      -4.15422       16.4651       1.77743      -7.16372       1.50551       3.80795       5.02267       5.69359       6.10252       6.16620       6.15305
  34  19 4126.2088    1.2845 12.1725  9.5859  0.0000  0.1112   0.0074   0.3042    0.0327   0.0000   442.5675      -6.66100       13.7123       11.2656      -4.78222      -21.4246       5.04036       6.81261       7.43098       8.11226       8.18325       8.27638
  34  20 4277.5884    1.0680 14.6694  9.3572  0.0000  0.1381   0.0058   0.3696    0.0315   0.0000   448.7983       4.47404       17.0346       8.70139       4.88819       11.4023       6.41157       8.46001       9.50178       10.0508       10.3208       10.1676
  35   3 1456.6189    0.1279  0.1779  8.8263  0.0000  0.0129   0.0069   0.0336    0.0265   0.0000   441.6268       1.22915       21.8123      0.376931      -1.15427      0.613873      0.590050      0.888352      0.876864       1.20406      0.996294      0.963780
  35   4 1665.9423    0.2840  0.2827  8.8258  0.0000  0.0122   0.0093   0.0290    0.0345   0.0000   441.2496     -0.583927       20.3151      0.517280      -2.84538      0.214254      0.614062      0.729898      0.779406      0.906257      0.936851      0.950557
  35   5 1858.4084    0.4474  0.5872  8.9645  0.0000  0.0175   0.0107   0.0445    0.0530   0.0000   440.3219      -1.19593       21.9439   -0.00799624     -0.542821      -1.64694      0.769456      0.959847       1.16093       1.18904       1.28413       1.29051
  35   6 2044.8085    0.6910  0.7333  9.0842  0.0000  0.0182   0.0139   0.0426    0.0755   0.0000   441.5160      -1.70396       20.5363      0.165222      -4.05131      0.155435      0.785447       1.11253       1.18270       1.30867       1.40287       1.35268
  35   7 2226.3783    1.0311  1.0149  9.5002  0.0000  0.0208   0.0181   0.0514    0.1064   0.0000   441.7188      -1.05566       22.1855      -1.29090      -2.41050      -2.55032      0.959456       1.26973       1.44723       1.56895       1.56166       1.55262
  35   8 2401.2323    1.5121  1.2072  9.9078  0.0000  0.0222   0.0236   0.0558    0.1163   0.0000   439.0867      -3.11715       19.0195      -1.11103      -3.89641      -3.46164       1.04779       1.35468       1.56008       1.71564       1.71870       1.76833
  35   9 2571.7685    2.1311  1.2097 10.3646  0.0000  0.0216   0.0333   0.0555    0.1431   0.0000   443.1488      0.336703       17.5219      -1.34173      -3.26421      -1.80438      0.994946       1.34461       1.41675       1.62759       1.56331       1.58058
  35  10 2740.4766    2.8701  0.9680 11.5090  0.0005  0.0192   0.0499   0.0501    0.1117   0.0000   440.3983      -1.34289       18.1875       1.85443     -0.984664      0.230102      0.913018       1.16473       1.31105       1.41017       1.44512       1.42276
  35  11 2906.7334    3.6795  1.0059 11.4848  0.0000  0.0191   0.0609   0.0475    0.1504   0.0000   441.2081      0.117253       19.4442       1.07224      -4.14945     0.0805479      0.858974       1.13886       1.22077       1.31795       1.34409       1.31756
  35  12 3069.4640    4.1252  1.0076 12.2844  0.0000  0.0202   0.0705   0.0498    0.1187   0.0000   438.4838     -0.153754       15.9816      -2.41417     -0.706682     -0.581548      0.914075       1.24269       1.32517       1.47987       1.46463       1.41207
  35  13 3229.0074    3.9359  1.4412 11.9509 -0.0013  0.0241   0.0562   0.0602    0.0977   0.0000   439.1386      -3.59532       14.5873      0.715694      -1.52610    -0.0527185       1.14447       1.48803       1.68327       1.78597       1.90879       1.87547
  35  14 3386.4417    3.3674  2.1789 11.5324 -0.0003  0.0306   0.0395   0.0768    0.0683   0.0000   440.2299     -0.523201       13.8781       2.19189       1.57579     -0.996753       1.41254       1.94073       2.12780       2.31999       2.38252       2.45175
  35  15 3542.6086    2.7513  3.2550 10.9717  0.0000  0.0384   0.0271   0.1019    0.0571   0.0000   440.4498       1.56553       16.0021      0.800587      -2.53691      -1.96851       1.78168       2.32048       2.55310       2.84802       2.95710       2.95620
  35  16 3697.5335    2.2308  5.0592 10.3548  0.0000  0.0515   0.0179   0.1305    0.0452   0.0000   441.6429       1.07948       14.5890      0.779435       2.18337      0.752531       2.35682       3.10574       3.42472       3.65776       3.83113       3.88368
  35  17 3851.6268    1.7952  7.5380  9.9568  0.0001  0.0698   0.0122   0.1821    0.0396   0.0000   441.3324     -0.817028       15.4245       3.95636      -12.1123       4.25388       3.22113       4.23712       4.76659       5.08273       5.30725       5.38440
  35  18 4004.9219    1.4907  9.9681  9.8268  0.0000  0.0906   0.0092   0.2469    0.0341   0.0000   446.1155      -2.10449       20.9384       2.25761       2.23634      -8.48427       4.06906       5.42557       6.02398       6.66718       6.80617       6.78658
  35  19 4157.5742    1.2104 12.5714  9.6814 -0.0001  0.1178   0.0070   0.3216    0.0309   0.0000   436.1954      -1.83646       9.42115       4.81776       3.95194      -5.63251       5.31621       7.09608       7.83241       8.53859       8.59998       8.67079
  36   3 1471.8393    0.1413  0.1684  8.8090  0.0000  0.0130   0.0072   0.0322    0.0263   0.0000   441.3075     -0.824489       21.3933     -0.892026      -3.32036     -0.446771      0.545230      0.806038      0.894708      0.958090      0.991599      0.946283
  36   4 1681.8646    0.2817  0.4471  8.7498  0.0000  0.0171   0.0080   0.0414    0.0377   0.0000   440.7761      -1.05029       20.7362      0.698297      -2.56025     -0.349555      0.718241      0.978971       1.10079       1.11632       1.13670       1.10243
  36   5 1875.3829    0.4846  0.6466  8.7691  0.0000  0.0170   0.0106   0.0437    0.0606   0.0000   441.3580     -0.543256       22.8996     0.0903744      -3.87532      -1.06254      0.777928       1.01466       1.14897       1.21784       1.29332       1.27081
  36   6 2063.0890    0.7587  0.6911  9.1617  0.0000  0.0170   0.0153   0.0404    0.0720   0.0000   441.5272     -0.782957       21.1227       1.11872      -4.85695      0.716397      0.748117      0.919585       1.01538       1.16498       1.12013       1.18831
  36   7 2245.4882    1.1010  1.0138  9.3665  0.0000  0.0200   0.0185   0.0499    0.1081   0.0000   441.3251      0.364238       21.0946      -2.56249      -3.98759      0.424794      0.906089       1.19603       1.35599       1.46029       1.51152       1.43879
  36   8 2421.0734    1.6193  1.1379 10.0098  0.0000  0.0215   0.0260   0.0551    0.1265   0.0000   441.9010    -0.0496881       22.3738      0.186150      -2.53245     -0.782087      0.933348       1.27608       1.32751       1.50807       1.50623       1.56493
  36   9 2592.6713    2.2139  1.2362 10.4629  0.0000  0.0220   0.0337   0.0546    0.1367   0.0000   441.5589      0.139733       20.5039      -2.30155      -2.53447       4.12590       1.01930       1.36039       1.49782       1.60037       1.65083       1.74965
  36  10 2762.6326    2.9607  1.0909 11.2798  0.0000  0.0199   0.0480   0.0524    0.1266   0.0000   440.9539     -0.806962       21.8929       1.94612      -3.24311     -0.351410      0.896990       1.20534       1.32463       1.44462       1.38201       1.45675
  36  11 2930.1628    3.6808  1.0582 11.5540  0.0000  0.0195   0.0596   0.0501    0.1450   0.0000   439.8705      -1.79714       20.1889       1.16037      -3.81841       3.96906      0.880999       1.17607       1.26633       1.35719       1.44451       1.38574
  36  12 3094.1809    4.2968  1.1193 11.6908  0.0009  0.0202   0.0677   0.0504    0.1755   0.0000   440.2926      0.120013       15.0101       1.27634      -2.75590      -1.57036      0.905890       1.21292       1.31068       1.46416       1.47428       1.48289
  36  13 3254.9799    3.8730  1.5904 11.6852  0.0000  0.0252   0.0520   0.0623    0.1030   0.0000   438.9530     -0.351429       14.7240     -0.403427      -1.04943    -0.0721943       1.14490       1.44745       1.58061       1.78635       1.87126       1.83339
  36  14 3413.5160    3.2847  2.3862 11.4113  0.0000  0.0312   0.0364   0.0825    0.0608   0.0000   440.3870      0.323234       15.6524    -0.0694723      0.396139       1.49103       1.40629       1.88593       2.05610       2.22424       2.33412       2.32096
  36  15 3570.5468    2.6605  3.7337 10.6103  0.0000  0.0404   0.0237   0.1061    0.0539   0.0000   438.4710     -0.835010       16.1764       2.31575     -0.207750     0.0375528       1.78693       2.37279       2.58264       2.81891       2.87852       2.91258
  36  16 3726.3927    2.1710  5.2464 10.3270  0.0000  0.0522   0.0170   0.1367    0.0423   0.0000   439.9595      -3.42928       11.4796       2.19428      -2.47464      0.176391       2.35061       3.18276       3.45989       3.77561       3.80856       3.81888
  36  17 3881.2501    1.7502  7.7697  9.9047  0.0000  0.0709   0.0115   0.1880    0.0373   0.0000   440.0312      -5.55280       13.5401      0.945026      -2.68401       6.67176       3.10530       4.19236       4.57100       5.00554       5.07816       5.13265
  36  18 4035.1187    1.4491 10.3552  9.6562  0.0000  0.0934   0.0085   0.2511    0.0349   0.0000   438.1963       7.24937       16.9020       1.10944      -6.76697       7.59328       4.05567       5.40961       6.02622       6.47993       6.66411       6.64252
  36  19 4188.5615    1.1888 13.5605  9.5080 -0.0004  0.1237   0.0063   0.3305    0.0307   0.0000   430.0954      -6.24578       9.90222       8.95254      -3.86878       3.34870       5.37024       7.18048       8.09686       8.68186       8.69939       8.78094
  37   3 1486.8121    0.1567  0.1786  8.7949  0.0000  0.0118   0.0074   0.0302    0.0264   0.0000   441.8275     -0.304643       20.0881     -0.512560      -1.93298     -0.666469      0.458214      0.662019      0.673067      0.850993      0.778011      0.956000
  37   4 1697.5898    0.3015  0.3495  8.8557  0.0000  0.0141   0.0089   0.0302    0.0358   0.0000   440.2570      -1.72272       20.8504      0.259674      -1.97124      0.263509      0.577645      0.736674      0.924409      0.905159      0.928228      0.917464
  37   5 1892.2065    0.5012  0.6177  8.8835  0.0000  0.0164   0.0110   0.0424    0.0574   0.0000   440.9357     -0.981116       22.4038      -1.50605      -4.81647     -0.197932      0.695458      0.952459       1.03051       1.09827       1.15783       1.18609
  37   6 2081.1172    0.7485  0.7801  9.0507  0.0000  0.0185   0.0141   0.0427    0.0809   0.0000   440.8392      0.788283       20.2510      0.274213      -2.56528     -0.392891      0.731229       1.00789       1.07671       1.25432       1.23032       1.25321
  37   7 2264.3201    1.1680  0.9776  9.5711  0.0000  0.0191   0.0198   0.0482    0.1039   0.0000   441.4149      -1.38119       21.7499      0.343540      0.273034      -2.32848      0.843981       1.09152       1.21122       1.30257       1.30749       1.29580
  37   8 2440.6464    1.6508  1.1276 10.1816  0.0000  0.0213   0.0266   0.0523    0.1289   0.0000   441.1181      -1.29548       19.3594     -0.828598      -1.76546     -0.535064      0.916700       1.18179       1.35984       1.46025       1.53902       1.51913
  37   9 2613.2983    2.2915  1.2429 10.5834  0.0000  0.0216   0.0345   0.0552    0.1350   0.0000   439.7606      -1.69741       18.3102       2.10412      -2.16831       2.52812       1.01308       1.34423       1.53957       1.64747       1.70256       1.59286
  37  10 2784.4448    3.0587  1.2079 11.0766  0.0000  0.0207   0.0459   0.0534    0.1398   0.0000   440.8491      -1.38179       20.1824     -0.375983      -2.90095       1.81671      0.908826       1.23381       1.34957       1.46201       1.49394       1.49001
  37  11 2953.1838    4.0079  1.0526 11.3007  0.0000  0.0193   0.0628   0.0466    0.1914   0.0000   439.9679      0.758947       18.7633     -0.880086      -1.27587       1.04193      0.821419       1.12312       1.26575       1.29336       1.40519       1.35220
  37  12 3118.4283    4.3284  1.1140 11.9394  0.0000  0.0198   0.0677   0.0499    0.1491   0.0000   440.1070      0.637679       18.2391       2.81790      -3.02498       2.16749      0.881718       1.13032       1.24072       1.40710       1.48140       1.53033
  37  13 3280.4726    3.8858  1.6777 11.7324  0.0018  0.0248   0.0506   0.0653    0.0943   0.0000   439.1453       1.43445       15.6439       1.70285    -0.0844429       1.20159       1.11655       1.47174       1.61849       1.80718       1.78796       1.78398
  37  14 3440.1631    3.2163  2.6091 11.3661  0.0000  0.0336   0.0335   0.0819    0.0566   0.0000   438.9811       1.40270       16.3251      0.851937      -3.62697       1.04556       1.41753       1.93399       2.11456       2.38844       2.38386       2.34565
  37  15 3598.2192    2.5788  3.8081 10.7185  0.0000  0.0410   0.0228   0.1065    0.0508   0.0000   438.1821      0.848113       19.3976      -5.32289      -1.34779      -2.04276       1.78603       2.33367       2.60843       2.77561       2.94756       2.96989
  37  16 3754.7997    2.0597  6.1701 10.1745  0.0000  0.0579   0.0146   0.1512    0.0404   0.0000   442.0157      0.404710       15.9271       1.35137      -7.53896      -1.02913       2.43975       3.25403       3.58786       3.94916       4.03178       4.04812
  37  17 3910.3766    1.7313  8.4083  9.8027  0.0000  0.0738   0.0106   0.2005    0.0381   0.0000   439.0575       3.21248       13.5353       3.67446       6.53415      -5.08390       3.12404       4.31058       4.69947       5.04481       5.23991       5.31672
  37  18 4065.2216    1.3984 11.4404  9.7106  0.0000  0.1013   0.0076   0.2723    0.0322   0.0000   432.7279       6.76663       24.0203      -8.99458      -6.13187      -2.72375       4.26166       5.74287       6.33363       6.97823       7.02536       7.15432
  37  19 4219.1034    1.1651 14.0368  9.4265  0.0000  0.1257   0.0058   0.3338    0.0311   0.0000   440.9724      -10.8610       18.1012      0.505654      -6.40116      -3.29238       5.32350       7.10674       7.90186       8.59694       8.71042       8.64541
  38   2 1262.5396    0.0824  0.0985  8.8188  0.0000  0.0169   0.0070   0.0276    0.0234   0.0000   441.1479     -0.670057       21.0242      0.581263      -2.56289    -0.0646970      0.776110      0.895960       1.02427       1.21239       1.41012       1.39742
  38   4 1713.0337    0.3211  0.3556  8.8598  0.0000  0.0148   0.0091   0.0300    0.0357   0.0000   440.7172     -0.511087       20.3447      0.696875      -2.33485     -0.407486      0.527678      0.825058      0.827223      0.911199      0.932745      0.947597
  38   5 1908.7570    0.5106  0.6304  8.8639  0.0000  0.0178   0.0108   0.0399    0.0586   0.0000   441.0235      -1.26909       20.0092     0.0777933      -3.49458       1.75255      0.684636       1.02214       1.03412       1.18608       1.22255       1.21287
  38   6 2098.9458    0.8109  0.8942  8.9096  0.0000  0.0182   0.0142   0.0468    0.0977   0.0000   440.9002     0.0763533       22.4840      0.251842      -4.73753      0.370777      0.776126       1.02190       1.12130       1.23632       1.32782       1.29256
  38   7 2282.8652    1.2308  1.0691  9.3653  0.0000  0.0196   0.0196   0.0507    0.1203   0.0000   441.7028     -0.856003       20.6339       1.10256      -2.23707      -1.29196      0.841640       1.10208       1.28100       1.38269       1.40617       1.39680
  38   8 2459.9338    1.7291  1.2666 10.0558  0.0000  0.0220   0.0258   0.0561    0.1251   0.0000   440.4945     -0.578522       20.8478     -0.760778      -2.53023       1.89642      0.926915       1.26501       1.32298       1.52709       1.54436       1.51418
  38   9 2633.6490    2.4117  1.1818 10.7394  0.0000  0.0213   0.0368   0.0515    0.1415   0.0000   441.7565       1.72896       19.1562       1.07365      -3.40232     -0.295282      0.916728       1.20736       1.30351       1.45420       1.57034       1.55347
  38  10 2806.0119    3.1743  1.0883 11.5406  0.0000  0.0201   0.0503   0.0502    0.1202   0.0000   442.7439       1.61733       20.1227     -0.575050      -3.26149    -0.0475445      0.836139       1.14682       1.26086       1.34161       1.41682       1.41051
  38  11 2975.7914    3.9516  1.0405 11.9256  0.0000  0.0191   0.0631   0.0493    0.1217   0.0000   440.9824       1.10070       17.9741       2.04215     -0.206545     0.0990516      0.805189       1.12093       1.14058       1.34451       1.34965       1.40557
  38  12 3142.2059    4.2648  1.2901 11.6702  0.0000  0.0207   0.0609   0.0546    0.1288   0.0000   441.0371      0.226843       18.2518      0.382121      -5.32511      0.354185      0.860679       1.14694       1.26483       1.34052       1.44479       1.43734
  38  13 3305.5900    3.7737  1.6848 11.6957  0.0000  0.0248   0.0483   0.0645    0.0869   0.0000   440.7785      0.930469       15.9097       1.80728      -2.34228       1.61952       1.04705       1.35753       1.55000       1.66329       1.70748       1.68763
  38  14 3466.4839    3.0536  2.7466 11.3522  0.0000  0.0337   0.0309   0.0869    0.0503   0.0000   441.1385     -0.832523       15.7451      0.743913      -1.96393      -1.65357       1.39526       1.84693       2.05878       2.20940       2.29803       2.25772
  38  15 3625.5202    2.4608  4.3100 10.6987  0.0000  0.0439   0.0204   0.1170    0.0432   0.0000   439.3457      -2.41322       19.6376      -1.38622      -4.96789       1.69349       1.85081       2.49458       2.75454       2.96156       3.00885       3.05683
  38  16 3783.0907    2.0051  6.4855 10.0836  0.0000  0.0589   0.0137   0.1572    0.0392   0.0000   436.8273       4.10080       9.51112       5.24517      -8.18031       7.96527       2.45588       3.31295       3.66760       4.03053       4.17849       4.15266
  38  17 3939.4859    1.6447  8.8344  9.8030 -0.0004  0.0775   0.0098   0.2083    0.0356   0.0000   442.5808      -11.0004       14.9105    -0.0887737      -4.27458       8.28937       3.20559       4.31874       4.81027       5.30642       5.44102       5.46448
  38  18 4094.9893    1.3408 11.3971  9.6766  0.0000  0.1021   0.0073   0.2729    0.0315   0.0000   441.4232      -7.16002       28.5500       11.0434      0.110182       7.18067       4.19617       5.54070       6.12293       6.80139       6.91030       7.04069
  39   2 1275.6917    0.0799  0.0913  8.8418  0.0000  0.0169   0.0070   0.0270    0.0231   0.0000   441.6314      0.504806       21.9694      -2.26782      -4.56067      -1.15364      0.673942       1.03633       1.04577       1.09061       1.15148      0.993212
  39   3 1516.0562    0.1757  0.2381  8.7559  0.0000  0.0149   0.0070   0.0327    0.0277   0.0000   441.4504     -0.251361       20.5078     -0.688347      -3.62187    -0.0860428      0.788400       1.08751       1.08742       1.17947       1.19204      0.884614
  39   4 1728.2237    0.3454  0.3679  8.7749  0.0000  0.0131   0.0096   0.0307    0.0384   0.0000   441.9716     -0.797742       23.0555      0.494547      -2.44657     -0.392274      0.553760      0.751215      0.799176      0.883855      0.905512      0.970545
  39   5 1925.1492    0.5483  0.6865  8.8193  0.0000  0.0179   0.0111   0.0406    0.0645   0.0000   440.2307      0.234379       21.5586      -2.40464      -1.37641      0.788325      0.690304      0.941697       1.02295       1.11954       1.13400       1.19783
  39   6 2116.5254    0.8195  0.8849  9.1534  0.0000  0.0191   0.0143   0.0455    0.0879   0.0000   441.3702      -2.30426       20.0963      -1.42247      -1.84059     -0.411270      0.751746       1.03244       1.10782       1.22239       1.23802       1.21394
  39   7 2301.1957    1.2954  1.1271  9.4603  0.0000  0.0201   0.0198   0.0512    0.1302   0.0000   441.4236      -1.00270       19.7778       1.89057      -3.42236      -2.18060      0.852860       1.12770       1.25045       1.31754       1.37762       1.39777
  39   8 2478.9855    1.8014  1.2545 10.2170  0.0000  0.0215   0.0267   0.0564    0.1179   0.0000   441.3119     -0.125614       20.6249     -0.879567      -3.67998       4.29296      0.865817       1.21634       1.31608       1.45123       1.46658       1.44253
  39   9 2653.7922    2.5176  1.2566 10.4222  0.0000  0.0202   0.0363   0.0545    0.1623   0.0000   441.5414     -0.456510       21.7451     -0.368155     -0.689896       1.68962      0.881288       1.11980       1.29088       1.38404       1.43228       1.46100
  39  10 2827.1724    3.3242  1.0800 11.1198  0.0000  0.0190   0.0511   0.0481    0.1541   0.0000   440.9585     0.0244958       21.0911    -0.0503179      -6.14164     -0.239156      0.791301       1.08128       1.16743       1.31958       1.27546       1.28461
  39  11 2998.0449    4.1903  0.9993 11.8790  0.0000  0.0182   0.0665   0.0449    0.1333   0.0000   440.0284      -1.13645       18.3004       1.85559      -4.64834      0.510195      0.739476       1.01206       1.10163       1.24440       1.23331       1.29719
  39  12 3165.6088    4.1981  1.3182 12.0156  0.0000  0.0217   0.0606   0.0552    0.1154   0.0000   440.8874      0.151635       18.9217       2.97681      -3.14371     -0.895450      0.914959       1.21756       1.31183       1.49918       1.50382       1.49409
  39  13 3330.2842    3.6789  1.8711 11.5936  0.0000  0.0263   0.0433   0.0664    0.0763   0.0000   442.4144      -3.79898       15.8347      -1.57152      -4.61055      -2.26273       1.07113       1.44007       1.61307       1.78564       1.84693       1.83221
  39  14 3492.4593    2.9027  2.9405 11.2506  0.0000  0.0350   0.0284   0.0904    0.0500   0.0000   441.5887     -0.701870       16.5779      -1.98901      -5.96017       1.03704       1.47903       1.99798       2.15740       2.32237       2.46928       2.46279
  39  15 3652.5343    2.4112  4.6336 10.5055  0.0000  0.0452   0.0186   0.1185    0.0416   0.0000   440.6115      -2.64156       11.1590       5.83521      -1.48032      0.593441       1.86088       2.52358       2.79536       3.00291       3.18511       3.15019
  39  16 3810.7820    1.9264  6.7742 10.1219 -0.0000  0.0608   0.0127   0.1619    0.0366   0.0000   438.2300       7.27376       13.9508       3.62794      -6.55175       1.51712       2.47545       3.30494       3.66617       3.96811       4.09454       4.13803
  39  17 3968.0192    1.5780  9.6948  9.7997  0.0003  0.0834   0.0088   0.2272    0.0338   0.0000   443.1857      -12.9684       14.3845      -4.35346      -1.03716      -2.11771       3.39778       4.44491       5.06034       5.51386       5.62433       5.61257
  39  18 4124.3153    1.3003 12.3645  9.6935  0.0004  0.1088   0.0067   0.2928    0.0303   0.0000   428.7905       3.55926       18.9529       6.35180       5.32765       9.86288       4.36173       5.74865       6.47170       7.00952       7.14815       7.24720
  40   2 1288.7195    0.0859  0.1528  8.8272  0.0000  0.0178   0.0064   0.0415    0.0235   0.0000   441.6372      -1.39357       21.1441     0.0437367      -3.25230     -0.225954      0.661737       1.07191       1.17231       1.28210       1.37427       1.84782
  40   3 1530.3111    0.1902  0.2237  8.7934  0.0000  0.0122   0.0072   0.0269    0.0271   0.0000   441.9660     -0.905650       20.0801     -0.171189      -3.18076      -1.57917      0.440107      0.596118      0.707202      0.779391      0.783551      0.896702
  40   4 1743.2502    0.3666  0.3689  8.8269  0.0000  0.0134   0.0096   0.0274    0.0386   0.0000   441.2666      0.273744       22.0164     -0.646068      -3.89659     -0.854887      0.505107      0.694241      0.804587      0.856642      0.835528      0.823403
  40   5 1941.3901    0.5736  0.6417  8.8457  0.0000  0.0155   0.0115   0.0383    0.0614   0.0000   440.3305     -0.963544       21.7715      0.470565      -3.95385     -0.505321      0.595970      0.821355      0.930558      0.934923      0.983901       1.00740
  40   6 2133.8954    0.8449  0.9407  9.2319  0.0000  0.0195   0.0144   0.0473    0.0836   0.0000   440.7881     -0.867379       20.7354       1.01238      -2.13881      -1.37375      0.732284       1.01412       1.06435       1.23822       1.20384       1.22421
  40   7 2319.2654    1.3222  1.1516  9.6938  0.0000  0.0200   0.0202   0.0529    0.1115   0.0000   439.9713      0.508167       20.9466       1.21212      -2.48762      0.788323      0.786368       1.02435       1.17549       1.30566       1.28043       1.38023
  40   8 2497.8423    1.9307  1.1679 10.4053  0.0000  0.0208   0.0293   0.0510    0.1260   0.0000   440.1447       1.31400       20.5180       2.82150      -2.02267     -0.582199      0.845258       1.17852       1.24290       1.42157       1.43159       1.42677
  40   9 2673.7272    2.6118  1.1649 10.9837  0.0000  0.0203   0.0393   0.0522    0.1268   0.0000   440.2896       1.08063       19.3292     -0.571907      -1.99234     -0.548700      0.786461       1.05479       1.13571       1.28600       1.27450       1.31911
  40  10 2848.1701    3.4775  1.0929 11.5597  0.0000  0.0186   0.0528   0.0493    0.1224   0.0000   440.2203     -0.218952       19.6526      0.265711      -1.20595       1.64986      0.766342       1.02061       1.12734       1.22982       1.29807       1.35808
  40  11 3019.9809    4.1656  0.9721 12.0336  0.0000  0.0176   0.0662   0.0442    0.1171   0.0000   438.6311       1.11762       19.7048       2.23663     -0.313916     -0.962838      0.730620      0.943100       1.00854       1.17624       1.20083       1.19143
  40  12 3188.5617    4.0926  1.4554 11.9155  0.0000  0.0220   0.0542   0.0590    0.0897   0.0000   441.3622      0.939352       18.7377       1.61007      -2.60147     -0.893064      0.871613       1.16841       1.27713       1.42099       1.42059       1.43247
  40  13 3354.4929    3.6490  1.9688 11.5315  0.0000  0.0268   0.0417   0.0679    0.0785   0.0000   440.5759      -1.26207       16.3737      -2.73861      -1.38818       1.22601       1.06912       1.46483       1.56224       1.70392       1.78758       1.79906
  40  14 3517.9175    2.8293  3.1713 11.1422  0.0000  0.0363   0.0261   0.0926    0.0470   0.0000   440.0204      0.644881       16.9276       1.77231      -1.44265     -0.764350       1.40907       1.92166       2.05877       2.29648       2.30640       2.34387
  40  15 3679.1304    2.3066  5.1461 10.5638  0.0000  0.0486   0.0167   0.1276    0.0358   0.0000   437.8696      -1.89247       22.0903       1.53790       2.52336      -5.12427       1.92429       2.57954       2.85915       3.06845       3.16768       3.23505
  40  16 3838.5348    1.8837  7.4774 10.0891 -0.0000  0.0650   0.0117   0.1742    0.0351   0.0000   440.6522      -6.97195       15.8517       4.55922       3.00993      -10.5186       2.57351       3.39961       3.84948       4.16836       4.27663       4.40097
  40  17 3996.5177    1.5411 10.0226  9.7478  0.0000  0.0855   0.0082   0.2317    0.0336   0.0000   440.0753       5.88680       6.21870      -9.18038       5.43707      -1.62268       3.43401       4.55757       5.10495       5.45340       5.79723       5.81486
  40  18 4153.3195    1.2608 13.2815  9.6209 -0.0005  0.1181   0.0061   0.3093    0.0296   0.0000   440.9683       4.60655       14.1353       7.39580       4.15066       8.13282       4.56179       6.24343       6.94743       7.49349       7.80010       7.86808
  41   2 1301.5684    0.0996  0.1084  8.7945  0.0000  0.0139   0.0065   0.0243    0.0226   0.0000   441.9221      -2.09129       22.6018     -0.379011      -2.17811    -0.0581653      0.562258      0.686602      0.860737      0.829081      0.922430      0.876906
  41   3 1544.3667    0.1983  0.2290  8.7904  0.0000  0.0120   0.0073   0.0256    0.0272   0.0000   442.1923     -0.687914       21.4483     -0.428063      -2.64454      -1.21701      0.439041      0.548327      0.668472      0.694712      0.729470      0.717977
  41   4 1758.0337    0.3583  0.3738  8.8890  0.0000  0.0130   0.0095   0.0303    0.0365   0.0000   442.3861     -0.460396       21.1155      -1.25906      -2.99087     -0.795670      0.456042      0.659850      0.686235      0.774772      0.810602      0.820465
  41   5 1957.4329    0.5792  0.6833  8.9310  0.0000  0.0164   0.0113   0.0391    0.0621   0.0000   440.6867      -1.65341       20.9198       1.77463      -1.86658     -0.384218      0.659042      0.838625      0.960874       1.03804       1.10200       1.09906
  41   6 2151.0868    0.9115  1.0280  9.0604  0.0000  0.0194   0.0146   0.0485    0.1042   0.0000   440.7306       2.00265       21.5819     -0.343384      -3.17813      0.748265      0.760405      0.960354       1.03882       1.21692       1.25414       1.27421
  41   7 2337.1298    1.3374  1.1312  9.9188  0.0000  0.0202   0.0206   0.0527    0.1003   0.0000   440.1293      -2.02900       20.9677      0.703576      -3.12595      -1.19713      0.772774       1.04065       1.16756       1.30378       1.27540       1.38505
  41   8 2516.4890    1.9836  1.2675 10.1981  0.0000  0.0207   0.0283   0.0535    0.1299   0.0000   440.0912       1.05482       18.2495      -1.85016      -4.07446      -1.38820      0.828583       1.08124       1.17307       1.31315       1.31615       1.33734
  41   9 2693.4621    2.7796  1.1261 10.9149  0.0000  0.0190   0.0414   0.0498    0.1414   0.0000   440.7036       1.70475       20.4733       2.48084      -4.23173       1.04485      0.755557       1.00949       1.13453       1.21801       1.26191       1.26739
  41  10 2868.8581    3.5237  1.0096 11.7607  0.0000  0.0177   0.0553   0.0470    0.1091   0.0000   440.0986     -0.700713       20.3138     -0.240190      -2.02783      -1.49471      0.715067      0.940229       1.03474       1.13560       1.17969       1.24359
  41  11 3041.5443    4.1770  1.1996 11.8067  0.0000  0.0197   0.0600   0.0513    0.1330   0.0000   439.8424      0.622706       20.3623     -0.634998      -2.95216      -1.49688      0.807574       1.09882       1.18589       1.31720       1.36992       1.41373
  41  12 3211.1936    4.2092  1.3643 11.9508  0.0000  0.0213   0.0569   0.0539    0.1061   0.0000   439.0394      0.717280       18.1291      0.632485      -2.31733      -1.05084      0.860137       1.13764       1.28893       1.40493       1.49881       1.51008
  41  13 3378.3527    3.4636  2.1033 11.6705  0.0000  0.0272   0.0385   0.0738    0.0611   0.0000   441.6944     -0.336406       17.5842     -0.933559     -0.520680      -4.96652       1.05316       1.43664       1.56431       1.67906       1.77864       1.82583
  41  14 3543.0299    2.8317  3.5345 11.0198  0.0000  0.0369   0.0243   0.0979    0.0436   0.0000   438.5964      0.549535       14.9876       3.86726      0.940594       1.01433       1.47992       1.90567       2.15693       2.34945       2.43984       2.46717
  41  15 3705.4006    2.2043  5.4573 10.4689  0.0000  0.0506   0.0154   0.1323    0.0348   0.0000   440.8433      0.234563       16.2535       4.24153      0.786219      0.674512       1.92282       2.61379       2.90786       3.21573       3.28260       3.33712
  41  16 3865.6784    1.8422  7.9384 10.0798  0.0005  0.0685   0.0111   0.1851    0.0342   0.0000   438.6008       1.95329       15.7185      0.886765      -5.29039      -1.35947       2.64734       3.51522       3.93453       4.30714       4.41495       4.46024
  41  17 4024.5547    1.4779 10.8002  9.7431 -0.0008  0.0910   0.0075   0.2483    0.0321   0.0000   443.8574      -1.69555       26.8760       14.1256       12.0385    -0.0868559       3.53585       4.74444       5.28883       5.73944       5.93861       5.98871
  42   2 1314.2342    0.0857  0.1115  8.8620  0.0000  0.0152   0.0063   0.0266    0.0222   0.0000   441.8156      0.167529       20.9351      0.384729      -3.87518     -0.985093      0.601417      0.665538      0.948636      0.957552      0.879515      0.930629
  42   3 1558.1694    0.2186  0.2356  8.8019  0.0000  0.0110   0.0076   0.0257    0.0278   0.0000   441.9527      0.698298       22.1592     -0.711451      -2.69137    -0.0267263      0.385976      0.569616      0.624464      0.704185      0.749938      0.776358
  42   4 1772.6534    0.3854  0.4190  8.8809  0.0000  0.0135   0.0095   0.0302    0.0413   0.0000   441.0439     -0.949312       21.5284       1.14866      -2.27741     -0.934726      0.524959      0.705291      0.739214      0.837963      0.860537      0.887634
  42   5 1973.3188    0.6179  0.6727  8.9609  0.0000  0.0159   0.0118   0.0377    0.0641   0.0000   441.1195     -0.152478       21.0493      0.208999     -0.819949      0.842601      0.575462      0.826017      0.848739      0.996472       1.03361       1.05737
  42   6 2168.0884    0.9246  0.9271  9.3856  0.0000  0.0183   0.0153   0.0446    0.0899   0.0000   440.7200      0.431756       21.8331     0.0116594      -4.87921      -1.52599      0.712826      0.941694       1.01839       1.10605       1.14506       1.15664
  42   7 2354.7476    1.4000  1.1897  9.8181  0.0000  0.0205   0.0208   0.0527    0.1229   0.0000   442.2398    -0.0206650       21.0022     -0.547581      -3.37988      0.342668      0.750990       1.01973       1.11811       1.29749       1.27393       1.32721
  42   8 2534.9806    1.9989  1.3283 10.3569  0.0000  0.0213   0.0274   0.0542    0.1167   0.0000   441.1367     -0.961339       21.1487     -0.441870      -1.70319      0.173362      0.819557       1.11124       1.19898       1.32537       1.38256       1.36671
  42   9 2712.9826    2.7700  1.1100 11.1462  0.0000  0.0190   0.0415   0.0494    0.1364   0.0000   442.1787      0.160798       20.6581      0.365789      -2.31077      0.740270      0.740780      0.960728       1.07734       1.21100       1.20174       1.25448
  42  10 2889.3008    3.6340  1.1433 11.4892  0.0000  0.0186   0.0529   0.0497    0.1456   0.0000   440.8457    -0.0402826       19.6305      -1.21507      -3.72985     -0.873893      0.708133      0.946411       1.06759       1.12514       1.20891       1.22843
  42  11 3062.8217    4.2986  1.1702 11.8351 -0.0088  0.0186   0.0607   0.0497    0.1357   0.0000   441.0034    -0.0617546       20.3958     -0.281078      -2.76178       1.93166      0.731926      0.962925       1.09391       1.21657       1.18468       1.20679
  42  12 3233.5036    4.0233  1.5220 12.0513  0.0000  0.0229   0.0514   0.0588    0.0806   0.0000   441.2087      0.601484       17.5188       1.41706      -1.30331       1.28512      0.831460       1.13312       1.23195       1.41248       1.38606       1.43430
  42  13 3401.8762    3.4742  2.2332 11.5417  0.0000  0.0277   0.0366   0.0727    0.0621   0.0000   441.4091      -2.20789       17.9832      0.398994       2.77847      -2.61956       1.08393       1.45386       1.63374       1.79046       1.85525       1.89714
  42  14 3567.8330    2.6772  3.6787 11.0857  0.0000  0.0390   0.0224   0.1000    0.0395   0.0000   440.6927      0.353270       18.8711     -0.605664     -0.356484      0.957926       1.42395       1.90972       2.14678       2.36446       2.35972       2.39071
  42  15 3731.3639    2.1808  5.5811 10.4930 -0.0000  0.0506   0.0150   0.1367    0.0351   0.0000   441.2849      0.739223       15.3514       3.98910      -2.80589     -0.868677       1.89161       2.53874       2.79009       3.05294       3.15877       3.24024
  42  16 3892.6704    1.7219  8.4445 10.0854 -0.0015  0.0728   0.0098   0.1952    0.0325   0.0000   443.7666      -1.77135       14.3414       4.22067      -8.85640       3.64471       2.70922       3.60884       4.04983       4.38054       4.57315       4.69275
  42  17 4052.3564    1.4306 11.4698  9.8231  0.0012  0.0978   0.0070   0.2622    0.0302   0.0000   442.3785      -5.45986       15.1839       2.27974      -8.30454     -0.569819       3.66742       4.85318       5.52267       6.06949       6.28850       6.32688
  43   2 1326.7265    0.0988  0.1390  8.7985  0.0000  0.0133   0.0061   0.0348    0.0225   0.0000   442.5186      -1.06704       20.4161      0.224405      -2.04025     -0.113149      0.531683      0.686199      0.741725      0.730906      0.876805      0.804791
  43   3 1571.8000    0.2164  0.2659  8.7802  0.0000  0.0115   0.0072   0.0281    0.0279   0.0000   441.6972     -0.393695       21.4546    -0.0675116      -3.34494     -0.653440      0.439085      0.512174      0.617085      0.670884      0.676836      0.668745
  43   4 1786.9990    0.4158  0.4161  8.8748  0.0000  0.0122   0.0100   0.0305    0.0402   0.0000   441.0467     -0.474827       22.5005    0.00230699      -4.48456      0.163847      0.445482      0.587191      0.686861      0.732351      0.764428      0.775958
  43   5 1989.0256    0.6493  0.7283  8.9365  0.0000  0.0164   0.0122   0.0420    0.0685   0.0000   441.3624      -1.65109       21.0475       1.16743      -2.46190     0.0207665      0.637369      0.898937      0.941381       1.06061       1.12719       1.09835
  43   6 2184.8140    1.0016  0.9669  9.2684  0.0000  0.0185   0.0158   0.0458    0.0956   0.0000   441.4701     -0.415209       21.4813      0.980890      -2.54780     -0.377655      0.650488      0.946484      0.993870       1.13733       1.13557       1.17031
  43   7 2372.1980    1.4845  1.2458  9.6137  0.0000  0.0203   0.0209   0.0514    0.1310   0.0000   441.2664      0.670515       22.1037      0.249462      -4.93683       1.09423      0.774763       1.00919       1.13206       1.24653       1.33142       1.31003
  43   8 2553.2958    2.1037  1.2624 10.4896  0.0000  0.0206   0.0296   0.0531    0.1184   0.0000   439.1100      0.515798       19.6068      0.536004      -4.05488       1.97483      0.732535       1.03719       1.10257       1.22999       1.22328       1.25890
  43   9 2732.2927    2.9163  1.1651 11.0204  0.0000  0.0189   0.0417   0.0499    0.1400   0.0000   440.8950      0.271267       20.0966      -1.55036      -1.54801     -0.196897      0.731843      0.966708       1.06185       1.16441       1.21338       1.22462
  43  10 2909.5392    3.8126  1.0731 11.8474  0.0000  0.0177   0.0578   0.0487    0.1227   0.0000   442.2312      -1.26977       21.1110      0.449390      -4.09644     -0.108145      0.706084      0.925036       1.02114       1.15545       1.19619       1.19933
  43  11 3083.8815    4.3302  1.0822 11.9704  0.0000  0.0183   0.0640   0.0452    0.1354   0.0000   442.8967      0.136288       20.0841       1.34308      -1.88535     -0.551777      0.719513      0.933339       1.04029       1.13337       1.15266       1.16564
  43  12 3255.5039    4.0440  1.6329 11.7777  0.0000  0.0225   0.0493   0.0610    0.0853   0.0000   440.2610     -0.948225       20.0973       1.09223      -1.90324       1.63257      0.857833       1.17539       1.28529       1.38354       1.43639       1.41369
  43  13 3424.9623    3.2521  2.4988 11.5915  0.0000  0.0303   0.0326   0.0780    0.0501   0.0000   439.7963    -0.0861427       16.5302       2.42069      -1.57039      -4.37490       1.13432       1.53240       1.69850       1.90903       1.99379       1.97397
  43  14 3592.1414    2.6251  3.9296 10.8072  0.0000  0.0395   0.0208   0.1022    0.0420   0.0000   442.6124      0.310522       17.4723     -0.288256      -1.90548       4.13370       1.46616       1.99303       2.19079       2.36816       2.45605       2.54411
  43  15 3756.8222    2.1027  6.2077 10.3976  0.0000  0.0551   0.0137   0.1465    0.0334   0.0000   443.2378     0.0682384       11.0530     -0.776886       1.93509     0.0922291       2.02063       2.73413       3.04298       3.27112       3.38769       3.47239
  43  16 3919.0642    1.7324  9.1156  9.9651  0.0000  0.0758   0.0092   0.2066    0.0326   0.0000   439.6762       4.76527       23.5316       7.02463       7.13677       2.79597       2.78585       3.70008       4.21258       4.49433       4.78392       4.80944
  43  17 4079.8923    1.3784 11.9688  9.7745  0.0003  0.1019   0.0067   0.2784    0.0294   0.0000   442.4587      -3.66172       22.2104       4.73796      -5.26425       4.70792       3.65141       5.02463       5.53805       6.07968       6.34968       6.39196
  44   2 1339.0636    0.1093  0.1476  8.8228  0.0000  0.0136   0.0061   0.0261    0.0226   0.0000   442.1420     -0.704891       20.6569       1.12813      -3.12526     -0.802456      0.462162      0.654857      0.782900      0.700191      0.779180      0.822836
  44   3 1585.2087    0.2205  0.2464  8.8452  0.0000  0.0103   0.0074   0.0268    0.0271   0.0000   441.5603     -0.920919       22.4605     -0.133726      -4.21974     -0.662307      0.384832      0.521952      0.584613      0.662204      0.741364      0.761171
  44   4 1801.2115    0.4111  0.4028  9.0526  0.0000  0.0124   0.0100   0.0291    0.0386   0.0000   440.8218      -1.07326       21.6011     -0.871149      -2.63702     -0.234130      0.460591      0.623474      0.666941      0.744831      0.807236      0.790920
  44   5 2004.5789    0.6586  0.7839  9.0593  0.0000  0.0172   0.0117   0.0424    0.0682   0.0000   440.9591     -0.496220       20.9212     -0.592533      -5.02581      0.887636      0.580848      0.814657      0.910605      0.982619       1.03436       1.04983
  44   6 2201.3796    1.0283  1.0404  9.3829  0.0000  0.0190   0.0156   0.0462    0.0956   0.0000   440.6883     -0.262647       21.0065       1.00406      -2.64559      0.753709      0.689904      0.953924       1.02453       1.15063       1.16719       1.22456
  44   7 2389.3490    1.5328  1.2190 10.0952  0.0000  0.0202   0.0220   0.0518    0.1031   0.0000   440.2199     0.0876247       19.5770     -0.863667      -3.82240     -0.993749      0.758376       1.00106       1.10811       1.22616       1.30005       1.27349
  44   8 2571.3821    2.1649  1.2528 11.0520  0.0000  0.0209   0.0316   0.0543    0.0941   0.0000   440.3530       1.35317       20.3646      0.814693      -4.16173       2.27744      0.757847       1.05278       1.15285       1.27581       1.28389       1.37577
  44   9 2751.4722    2.9218  1.0962 11.5183 -0.0016  0.0190   0.0433   0.0471    0.1089   0.0000   440.0846     -0.855077       20.3255    -0.0390194      -3.50272      -2.69350      0.688580      0.932815       1.02729       1.14647       1.18395       1.21020
  44  10 2929.5358    3.8305  1.0750 11.8235  0.0000  0.0177   0.0566   0.0466    0.1238   0.0000   441.1357     -0.987817       21.2924       1.15153      -3.25264       1.33670      0.654755      0.853643      0.954813       1.02225       1.08672       1.15745
  44  11 3104.6720    4.3563  1.1187 12.3297  0.0000  0.0184   0.0646   0.0484    0.1108   0.0000   441.3454     0.0625415       21.6807      0.366467      -2.71428      0.146447      0.709137      0.944029       1.04655       1.12116       1.15239       1.23680
  44  12 3277.2300    4.1033  1.6873 11.7448  0.0000  0.0228   0.0479   0.0590    0.0868   0.0000   440.2058      -2.26284       18.3084       1.51168      -1.14847     -0.824231      0.857173       1.11812       1.19577       1.37153       1.43040       1.41608
  44  13 3447.7586    3.2427  2.7946 11.3385  0.0000  0.0312   0.0297   0.0807    0.0500   0.0000   440.5562     -0.446148       13.8707       1.89360      -1.79158      -1.06017       1.13695       1.49283       1.66473       1.81760       1.92857       1.95413
  44  14 3616.1247    2.5711  4.4320 10.7345  0.0002  0.0420   0.0189   0.1102    0.0397   0.0000   438.5676       1.55265       20.1386      -1.99249      -6.67584      -4.12290       1.50558       2.07432       2.28796       2.52189       2.62604       2.68681
  44  15 3782.0691    2.0479  6.7478 10.3187  0.0000  0.0570   0.0124   0.1571    0.0332   0.0000   441.8535       2.27263       23.1152       1.95372      -1.18209       7.68238       2.08157       2.78789       3.14647       3.47111       3.69286       3.71988
  44  16 3945.4384    1.6754  9.2912 10.0727 -0.0002  0.0782   0.0088   0.2068    0.0305   0.0000   443.6099       3.99910       24.0568      -4.63474     -0.305019      -6.74976       2.73971       3.75276       4.16138       4.53282       4.63725       4.70897
  44  17 4107.0618    1.3294 12.0144  9.8106  0.0000  0.1026   0.0064   0.2773    0.0284   0.0000   442.7908      -8.74781       11.2641       8.61732      -8.65676      -4.90412       3.64532       4.98223       5.53447       6.02976       6.24788       6.34565
  45   2 1351.2552    0.1021  0.1211  8.8335  0.0000  0.0149   0.0062   0.0225    0.0222   0.0000   441.7559      0.652190       22.0922     -0.547231      -3.66531       1.32747      0.532510      0.626040      0.813318      0.806387      0.782274      0.775603
  45   3 1598.4167    0.2389  0.2859  8.7673  0.0000  0.0116   0.0073   0.0277    0.0288   0.0000   441.8046     -0.479417       21.1457      0.231293      -3.07127     -0.468341      0.402414      0.509859      0.582594      0.648223      0.713912      0.690564
  45   4 1815.2732    0.4363  0.5456  8.8515  0.0000  0.0144   0.0092   0.0358    0.0465   0.0000   441.5523      0.620222       21.5592     -0.893334      -2.67944      0.251015      0.503813      0.639776      0.718360      0.813290      0.823616      0.830208
  45   5 2019.9807    0.6820  0.7504  9.0844  0.0000  0.0165   0.0120   0.0383    0.0676   0.0000   441.3815      0.473277       21.2649      0.555006      -1.80009       1.76206      0.573096      0.756905      0.896593      0.973797       1.05677       1.07459
  45   6 2217.7722    1.0527  0.9772  9.6402  0.0000  0.0176   0.0165   0.0461    0.0819   0.0000   441.2492     -0.936706       21.3052    -0.0144133      -3.48217      0.715277      0.634057      0.855339      0.938566       1.04298       1.03402       1.04376
  45   7 2406.3774    1.6137  1.2981  9.8589  0.0001  0.0203   0.0219   0.0523    0.1128   0.0000   441.1357     -0.588308       22.2723       1.15629      -1.29750      -1.88104      0.738786      0.978807       1.09277       1.20884       1.27924       1.30374
  45   8 2589.3796    2.1973  1.3380 10.3567  0.0000  0.0202   0.0287   0.0528    0.1200   0.0000   441.0459     -0.208011       20.8977    -0.0517759      -1.50952      -1.46176      0.728886      0.981864       1.06845       1.19426       1.26333       1.29303
  45   9 2770.4590    3.0878  1.1686 11.3448  0.0000  0.0188   0.0444   0.0485    0.1266   0.0000   440.2249      0.471745       20.8600     -0.715005      -4.57715     -0.635759      0.681459      0.882733      0.978658       1.13203       1.10021       1.15703
  45  10 2949.3278    4.0033  1.1202 11.8356  0.0000  0.0183   0.0572   0.0461    0.1328   0.0000   441.6170     -0.885458       21.1336     0.0781454      -3.00655       1.10783      0.696828      0.916201       1.00387       1.13269       1.15100       1.16320
  45  11 3125.2118    4.3297  1.2528 12.1975  0.0000  0.0195   0.0598   0.0515    0.1088   0.0000   440.6496     -0.806796       21.8346       1.30083      -1.53008      -1.49332      0.729594      0.988832       1.10495       1.21898       1.24905       1.27677
  45  12 3298.7015    3.8714  1.8624 11.7946  0.0000  0.0244   0.0428   0.0619    0.0667   0.0000   440.6823      0.997902       19.7762     -0.687372      -2.35591       1.45857      0.876631       1.17776       1.30224       1.45935       1.50213       1.50045
  45  13 3470.2539    3.1439  2.8122 11.3663  0.0000  0.0323   0.0284   0.0815    0.0473   0.0000   441.1778     -0.231261       22.0207       2.11955    -0.0897871      -5.16117       1.08024       1.49269       1.61741       1.82577       1.86634       1.89626
  45  14 3639.7528    2.4691  4.6575 10.6556  0.0000  0.0430   0.0174   0.1141    0.0382   0.0000   439.6175       1.35721       16.0231       3.30393      -1.43534     -0.883757       1.56662       2.05005       2.29808       2.55411       2.67445       2.75571
  45  15 3806.6635    2.0116  7.3838 10.2218  0.0002  0.0618   0.0113   0.1661    0.0332   0.0000   442.9330      -5.96022       21.1759       3.05516       3.39229      -4.64080       2.20142       2.95312       3.33883       3.64176       3.78228       3.83970
  45  16 3971.3938    1.6047  9.2356 10.0566  0.0001  0.0787   0.0085   0.2102    0.0302   0.0000   439.5580      -1.15313       13.9978       8.65840      -2.27549       9.64542       2.79964       3.75291       4.14323       4.59216       4.84638       4.90858
  45  17 4133.7899    1.3029 13.0647  9.7759  0.0002  0.1113   0.0059   0.2947    0.0266   0.0000   440.6721      -4.71428       26.7152       3.21959      -1.51852      -6.71707       3.84787       5.22930       5.78043       6.39770       6.48980       6.65563
  46   2 1363.2902    0.1264  0.1458  8.8215  0.0000  0.0133   0.0062   0.0258    0.0223   0.0000   442.1021      -1.04792       21.7423      0.535865      -4.11507     -0.136376      0.408041      0.527767      0.657278      0.728668      0.684280      0.818412
  46   3 1611.4101    0.2316  0.2688  8.8364  0.0000  0.0120   0.0073   0.0249    0.0279   0.0000   441.4985     -0.156795       21.8422      0.387621      -3.24410     -0.589771      0.424734      0.550228      0.630061      0.675037      0.671812      0.686048
  46   4 1829.1796    0.4456  0.5547  8.8163  0.0000  0.0143   0.0091   0.0340    0.0464   0.0000   441.0938       1.04491       20.7404      0.556950      -4.28094     -0.359678      0.502276      0.688331      0.753045      0.839793      0.868838      0.843161
  46   5 2035.2134    0.7232  0.8089  9.0942  0.0000  0.0167   0.0122   0.0395    0.0692   0.0000   441.3977     -0.520479       21.6043     -0.233501      -6.23357       1.41942      0.555623      0.777231      0.855165      0.958978      0.945321      0.990893
  46   6 2233.9444    1.0863  1.0960  9.3026  0.0000  0.0188   0.0159   0.0480    0.1077   0.0000   442.4595      -1.02758       21.0489      0.350878      -2.60075      0.921940      0.658668      0.905234      0.994079       1.10651       1.09601       1.11754
  46   7 2423.2621    1.6383  1.3075 10.1162  0.0000  0.0202   0.0220   0.0526    0.0922   0.0000   440.6785      -1.35773       19.9454       1.32447      -2.30550     -0.864550      0.711248      0.967726       1.04039       1.15084       1.18974       1.25420
  46   8 2607.1591    2.3240  1.3355 10.6229  0.0000  0.0206   0.0304   0.0501    0.1113   0.0000   440.2058     0.0853261       20.1114     0.0976397      -1.81658      0.899677      0.728168      0.967718       1.05287       1.17833       1.23436       1.25864
  46   9 2789.2602    3.1908  1.1162 11.4623  0.0000  0.0176   0.0459   0.0492    0.1203   0.0000   442.0313       1.63369       22.7658    0.00134218      -1.48703      -1.78531      0.637754      0.858173      0.948934       1.10696       1.12642       1.13413
  46  10 2968.9739    4.0641  1.0960 11.6734  0.0000  0.0172   0.0575   0.0459    0.1422   0.0000   441.1173     -0.263632       21.5436    -0.0164320      -2.43335   -0.00859326      0.608995      0.822027      0.905204      0.989142       1.03159       1.05320
  46  11 3145.5724    4.3034  1.2992 12.2798  0.0000  0.0200   0.0579   0.0524    0.0978   0.0000   440.9992     -0.938434       20.5315       1.28398      -2.56476      -1.44092      0.713893      0.960881       1.03876       1.16800       1.22602       1.24126
  46  12 3319.8614    3.8756  1.9951 11.6683 -0.0005  0.0250   0.0410   0.0642    0.0668   0.0000   440.4544     -0.204905       17.9985      0.234978      -2.28371       2.82357      0.899229       1.16322       1.26851       1.43808       1.47713       1.50597
  46  13 3492.4094    3.0747  3.1615 11.2186  0.0000  0.0332   0.0259   0.0868    0.0450   0.0000   440.5348      -1.41368       20.5339       1.94275      -1.73584      -4.02016       1.14764       1.55417       1.74924       1.93962       1.97286       1.99993
  46  14 3663.0054    2.4050  5.2930 10.5848  0.0000  0.0472   0.0158   0.1232    0.0354   0.0000   441.6422      -2.72565       13.4987      -1.47477      -1.46081      -3.39602       1.63997       2.19698       2.47286       2.72171       2.78060       2.86961
  46  15 3831.1210    1.9537  7.6485 10.1660 -0.0000  0.0639   0.0107   0.1727    0.0338   0.0000   442.3743       1.84412       16.1328     -0.602794      0.423438      0.558154       2.18686       2.94224       3.27062       3.62573       3.72460       3.76285
  46  16 3996.7872    1.5495 10.9190  9.9550 -0.0000  0.0905   0.0072   0.2449    0.0294   0.0000   439.3461      -3.22115       19.0887       3.34387      -5.16287      -11.5623       3.08902       4.15797       4.73370       5.13894       5.27929       5.44643
  47   2 1375.2008    0.1178  0.1588  8.8206  0.0000  0.0169   0.0059   0.0280    0.0221   0.0000   441.2919     -0.269268       20.6299       1.43641      -3.89996    0.00969161      0.461204      0.750619      0.836120      0.778345      0.993384       1.14097
  47   3 1624.2104    0.2604  0.3175  8.8206  0.0000  0.0118   0.0074   0.0276    0.0296   0.0000   441.6551     -0.668711       21.2657     -0.159872      -3.22893    -0.0618835      0.409099      0.517290      0.610153      0.631436      0.659879      0.688564
  47   4 1842.9152    0.4688  0.5213  8.9669  0.0000  0.0138   0.0097   0.0316    0.0451   0.0000   441.5733     -0.702634       21.0928     -0.629136      -2.87321     -0.994518      0.461169      0.642075      0.712431      0.791826      0.844525      0.870126
  47   5 2050.3151    0.7381  0.8688  9.0855  0.0000  0.0166   0.0121   0.0428    0.0739   0.0000   441.3947     -0.218423       20.9019     0.0173102      -4.09351      0.242150      0.569869      0.745288      0.824230      0.880032      0.965936      0.981553
  47   6 2249.8977    1.1307  1.1055  9.6324  0.0000  0.0195   0.0166   0.0481    0.0990   0.0000   440.3293       1.06230       21.4318      -1.54419      -3.77990       2.17034      0.664072      0.865020      0.946637       1.05817       1.08562       1.13162
  47   7 2439.9333    1.7253  1.2965 10.0670  0.0000  0.0207   0.0224   0.0487    0.0996   0.0000   441.5585       2.07160       23.6436       2.11431      -4.29861       1.09876      0.677680      0.948586       1.04368       1.13738       1.17222       1.22287
  47   8 2624.8506    2.3678  1.2735 10.8595  0.0000  0.0198   0.0321   0.0513    0.1103   0.0000   442.5515   -0.00121535       20.5468      0.621319      -4.18000       3.04132      0.682072      0.917546      0.973956       1.10447       1.15377       1.21136
  47   9 2807.8894    3.3084  1.1065 11.4784  0.0000  0.0175   0.0470   0.0460    0.1248   0.0000   440.9744      0.235432       18.6280      -1.43762      -1.84948       1.53198      0.596132      0.780734      0.894833      0.987753       1.00539       1.07419
  47  10 2988.3412    4.1665  1.0835 12.1419  0.0000  0.0173   0.0596   0.0456    0.1100   0.0000   441.4538      0.498837       22.0355      -1.02860      -3.84112       1.00949      0.618139      0.779871      0.902290      0.983994      0.995098       1.00640
  47  11 3165.7345    4.3689  1.3418 12.0782 -0.0033  0.0200   0.0556   0.0506    0.0960   0.0000   440.6346      0.319868       21.5565      -3.63237      -2.97479     -0.548586      0.680196      0.927059       1.00985       1.14162       1.23401       1.28115
  47  12 3340.9408    3.6727  2.1611 11.4932  0.0000  0.0261   0.0364   0.0665    0.0661   0.0000   440.8318      0.125097       20.3930     0.0677682      -4.60990       1.79778      0.877486       1.19489       1.29775       1.47238       1.48994       1.54033
  47  13 3514.4648    2.9587  3.4502 11.1466  0.0002  0.0350   0.0236   0.0902    0.0420   0.0000   442.7543     -0.197046       18.3414       2.01235      -2.84338       1.25882       1.18878       1.62236       1.78783       1.95481       2.01056       2.11668
  47  14 3685.9291    2.3356  5.4119 10.6517 -0.0002  0.0476   0.0152   0.1285    0.0342   0.0000   441.6411     -0.537758       18.0622       2.33087      -4.05265       2.42563       1.60826       2.15887       2.41172       2.65473       2.76826       2.79242
  47  15 3855.2556    1.8920  8.4228 10.1608  0.0000  0.0695   0.0096   0.1873    0.0329   0.0000   443.3721      0.366765       20.6975       2.17961      -6.01632      -4.43079       2.36131       3.16896       3.51550       3.86526       3.99948       4.09318
  47  16 4022.1158    1.5252 11.0128  9.9613  0.0000  0.0915   0.0070   0.2487    0.0290   0.0000   445.0427      -2.91283       16.0796       2.33900      -4.96927       10.7801       3.10084       4.19585       4.71845       5.08133       5.39968       5.53914
  48   2 1386.9012    0.1242  0.1826  8.7847  0.0000  0.0116   0.0058   0.0298    0.0226   0.0000   441.3672      0.593603       21.1792      -1.08308      -3.04401      0.341615      0.402728      0.628235      0.635945      0.794886      0.778452      0.819827
  48   3 1636.8611    0.2709  0.3181  8.8385  0.0000  0.0113   0.0075   0.0273    0.0292   0.0000   442.3041     -0.282628       21.1149      0.366158      -3.14424      -1.06802      0.378544      0.488361      0.588923      0.597888      0.639887      0.623083
  48   4 1856.4955    0.4652  0.6498  8.8517  0.0000  0.0151   0.0090   0.0389    0.0507   0.0000   441.8082    -0.0727154       21.4289      -1.20909      -3.05562     -0.530235      0.523093      0.645269      0.740058      0.821377      0.879943      0.909836
  48   5 2065.2330    0.7690  0.8466  9.1137  0.0000  0.0167   0.0125   0.0405    0.0790   0.0000   443.0510      -1.23105       20.3199      0.595265      -4.20697      0.735252      0.582421      0.760462      0.883838      0.964061       1.00199      0.996263
  48   6 2265.6444    1.1911  1.1905  9.5673 -0.0035  0.0193   0.0164   0.0499    0.0926   0.0000   439.5089      -1.21488       22.2007      0.971731      -4.01310    -0.0923206      0.629332      0.861750      0.941631       1.00251       1.03986       1.09477
  48   7 2456.3887    1.7571  1.3725 10.0201  0.0000  0.0201   0.0219   0.0523    0.0958   0.0000   442.0259      0.451147       20.9428      0.288840      -2.92973     -0.237560      0.640089      0.896536      0.970774       1.08103       1.08742       1.15212
  48   8 2642.3656    2.4731  1.2932 10.6236  0.0001  0.0191   0.0316   0.0505    0.1182   0.0000   441.9227      -1.05567       20.3844      0.233538      -3.37447      -2.43432      0.641860      0.844951      0.948772       1.04881       1.08156       1.13637
  48   9 2826.3827    3.3931  1.0490 11.6399  0.0000  0.0169   0.0488   0.0448    0.1142   0.0000   442.4427     -0.317828       21.8361       1.34399      -2.46088      -1.66778      0.570750      0.787884      0.841522      0.992001       1.01856       1.02831
  48  10 3007.5817    4.2036  1.1690 11.8689  0.0000  0.0182   0.0579   0.0479    0.1475   0.0000   440.9938       1.68156       20.9449      0.716090      -2.77677      -1.69942      0.601485      0.801375      0.881695      0.985932      0.971459       1.03539
  48  11 3185.7278    4.3010  1.4503 11.9913 -0.0001  0.0203   0.0522   0.0528    0.0911   0.0000   441.8491     -0.583910       20.5693       1.20990      -2.74343    -0.0126659      0.693285      0.919997       1.04390       1.13876       1.19534       1.23965
  48  12 3361.7287    3.6817  2.2758 11.5503  0.0000  0.0268   0.0353   0.0672    0.0608   0.0000   441.0638     -0.725785       18.3497       1.20494      -3.28217     0.0854017      0.884983       1.17453       1.33509       1.43748       1.52257       1.55845
  48  13 3536.1430    2.9327  3.6774 10.9718  0.0000  0.0352   0.0222   0.0937    0.0434   0.0000   443.7606       1.97586       18.8551     -0.746163     -0.251021     -0.888859       1.18525       1.58175       1.75519       1.92351       2.03104       2.05156
  48  14 3708.6422    2.2927  5.8977 10.6193  0.0000  0.0504   0.0142   0.1383    0.0330   0.0000   441.3837     -0.718034       16.8431       1.69053      0.352406       3.42918       1.63758       2.18211       2.50076       2.69537       2.83224       2.86240
  48  15 3878.8945    1.8138  9.0550 10.1863  0.0001  0.0746   0.0088   0.2006    0.0314   0.0000   443.8266       5.39930       19.2357       7.16344     -0.633977       2.23734       2.48955       3.26247       3.73902       4.06732       4.30994       4.34910
  48  16 4046.7606    1.4826 11.9539  9.9574 -0.0000  0.0995   0.0065   0.2631    0.0274   0.0000   443.1462      0.520190       24.2259       2.49942      -12.9823      -3.08885       3.26049       4.38593       4.87887       5.45637       5.68775       5.72882
  49   2 1398.5039    0.1213  0.1443  8.8137  0.0000  0.0111   0.0059   0.0231    0.0216   0.0000   442.0710    -0.0842717       21.1833       1.02060      -3.55961      0.975821      0.348969      0.415851      0.522977      0.616523      0.662511      0.721673
  49   3 1649.3155    0.2706  0.2913  8.8459  0.0000  0.0105   0.0076   0.0251    0.0283   0.0000   441.9022      0.727066       21.5003     -0.107029      -3.63946     -0.335685      0.327412      0.450795      0.508830      0.525893      0.588234      0.585295
  49   4 1869.9326    0.5062  0.5928  8.9496  0.0000  0.0145   0.0097   0.0339    0.0481   0.0000   441.7611      0.186676       22.2669     -0.937411      -3.91312      0.559649      0.460838      0.667726      0.719414      0.839199      0.889889      0.890255
  49   5 2080.0109    0.7688  0.9603  9.0488  0.0000  0.0173   0.0119   0.0467    0.0819   0.0000   442.2011      0.164642       21.8373     0.0765029      -3.31699      -1.53871      0.555780      0.749171      0.846953      0.885606      0.945272       1.03445
  49   6 2281.2638    1.2235  1.2751  9.6717  0.0000  0.0201   0.0165   0.0525    0.0938   0.0000   443.1641      -1.54050       21.4078       2.89380      -3.19136      0.423352      0.658035      0.894439      0.997711       1.08097       1.16237       1.22084
  49   7 2472.7436    1.8211  1.4042 10.2347  0.0000  0.0204   0.0227   0.0525    0.0881   0.0000   440.5229      0.327596       21.3414       2.42213      -5.49256      0.626084      0.671550      0.895750      0.970406       1.06057       1.16065       1.16456
  49   8 2659.6887    2.6018  1.2851 10.8224  0.0000  0.0190   0.0335   0.0489    0.1070   0.0000   440.7615     -0.768874       20.0308      0.495892      -4.30204     -0.441979      0.633125      0.853843      0.987076       1.07629       1.06822       1.13839
  49   9 2844.7289    3.4817  1.1299 11.6062  0.0000  0.0178   0.0477   0.0449    0.1190   0.0000   440.7663      -1.63581       21.4590     -0.873996      -3.56330     0.0723969      0.600391      0.784701      0.887810      0.972886      0.992971       1.04385
  49  10 3026.6533    4.3336  1.1392 11.7756  0.0000  0.0175   0.0579   0.0447    0.1417   0.0000   440.8104     -0.350141       20.9082     -0.440907      -2.40605       1.07650      0.599416      0.814610      0.926439      0.996808       1.01947       1.08316
  49  11 3205.4946    4.3208  1.4479 12.0480  0.0005  0.0205   0.0527   0.0515    0.0909   0.0000   441.3057      -1.05966       20.1524       2.88100      -3.44505      -2.21456      0.676601      0.908893       1.00400       1.14091       1.17114       1.19992
  49  12 3382.3594    3.5781  2.3896 11.3873  0.0000  0.0269   0.0329   0.0687    0.0595   0.0000   440.8751       1.11210       20.8037      0.133360     -0.900734     -0.378301      0.889126       1.15946       1.29431       1.41955       1.47784       1.54794
  49  13 3557.5623    2.7779  4.0426 10.8871 -0.0000  0.0379   0.0199   0.1002    0.0398   0.0000   440.5765   -0.00251203       20.9779       2.78286      -3.32919       5.98873       1.20147       1.63240       1.86092       2.01201       2.10363       2.15069
  49  14 3731.0198    2.1816  6.1687 10.5401  0.0000  0.0531   0.0130   0.1416    0.0334   0.0000   442.3474     -0.248894       19.7147      -3.33866      -6.54138      0.887357       1.75380       2.34934       2.62089       2.88477       3.01360       3.11344
  49  15 3902.4167    1.7719  9.3251 10.0914  0.0000  0.0771   0.0083   0.2061    0.0316   0.0000   441.8960       1.58259       20.1880       4.99280      0.907870     -0.430373       2.47637       3.36635       3.78138       4.19942       4.43429       4.54914
  50   2 1409.9658    0.1263  0.1650  8.8170  0.0000  0.0121   0.0058   0.0239    0.0219   0.0000   442.2687     -0.399956       21.5065     0.0528119      -3.57103      0.261495      0.390412      0.582398      0.805154       1.03726       1.04505      0.894165
  50   3 1661.5743    0.2722  0.3889  8.7956  0.0000  0.0128   0.0069   0.0316    0.0307   0.0000   441.3644      -1.16680       21.2148      0.426318      -2.69976      0.726271      0.454923      0.633031      0.682246      0.767553      0.778374      0.865914
  50   4 1883.2555    0.5368  0.6028  8.9624  0.0000  0.0137   0.0101   0.0351    0.0506   0.0000   441.5362     -0.188816       21.6423      0.933748      -3.41551       1.10169      0.422857      0.586101      0.661449      0.739816      0.758854      0.786072
  50   5 2094.6513    0.7725  0.9640  9.2043  0.0000  0.0176   0.0118   0.0452    0.0742   0.0000   441.6962     -0.708075       22.6661      -1.93405      -3.60465      0.910740      0.557606      0.769080      0.859610      0.946595       1.01232       1.05893
  50   6 2296.6853    1.2844  1.2141  9.4619  0.0000  0.0186   0.0170   0.0486    0.1078   0.0000   440.8894      0.570367       20.5299     -0.887441      -2.34939      -1.32515      0.614720      0.848863      0.941109       1.02904       1.04137       1.10785
  50   7 2488.9733    1.8825  1.2758 10.4768  0.0000  0.0196   0.0248   0.0497    0.0992   0.0000   441.1686      -1.36286       21.6879      -1.30197      -1.17142     -0.286013      0.613679      0.837622      0.925808       1.00930       1.04671       1.03758
  50   8 2676.9499    2.7594  1.2460 10.7247  0.0000  0.0186   0.0353   0.0464    0.1393   0.0000   440.8024      0.207827       20.0558      0.571707      -3.62691     -0.429211      0.583704      0.815275      0.873991       1.00848       1.03071       1.03811
  50   9 2862.8374    3.6080  1.1558 11.3949  0.0000  0.0175   0.0478   0.0453    0.1448   0.0000   442.2232     -0.322375       20.3653      0.486385      -3.29606      -1.00638      0.559940      0.735387      0.833506      0.954015      0.973800      0.993133
  50  10 3045.5371    4.3632  1.1872 12.0219  0.0000  0.0178   0.0587   0.0476    0.1317   0.0000   440.8906      0.126048       21.7455     -0.921131      -4.98078     -0.752412      0.580764      0.759658      0.820929      0.928264      0.937560      0.976985
  50  11 3225.1438    4.1860  1.6630 11.8176 -0.0046  0.0216   0.0458   0.0557    0.0770   0.0000   440.0653      0.138786       20.9912       2.21759      -2.76113      -1.76720      0.687148      0.942409       1.03061       1.16417       1.20209       1.23446
  50  12 3402.7473    3.4731  2.6322 11.4053  0.0000  0.0280   0.0303   0.0741    0.0518   0.0000   442.3454       1.15497       22.0212       2.78455      -3.53186      0.690415      0.901992       1.19738       1.37376       1.48477       1.55217       1.56148
  50  13 3578.8513    2.7285  4.3666 10.9838  0.0000  0.0401   0.0191   0.1056    0.0373   0.0000   441.0515     0.0689132       18.0351       2.68913      -3.76564      0.830399       1.28602       1.73284       1.93893       2.12785       2.21996       2.26936
  50  14 3753.1724    2.1699  7.0727 10.4068  0.0008  0.0582   0.0117   0.1579    0.0338   0.0000   440.9780     -0.566106       22.8035      -3.20595     -0.822307      -2.54684       1.85582       2.48671       2.79930       3.07329       3.23335       3.25302
  50  15 3925.5064    1.7478  9.9381 10.1449  0.0000  0.0817   0.0078   0.2162    0.0300   0.0000   439.0545      -2.85098       24.3042      -10.6817       1.42181       5.46097       2.56995       3.46725       3.85962       4.22847       4.36289       4.54412
  51   2 1421.2465    0.1358  0.1981  8.8038  0.0000  0.0116   0.0058   0.0263    0.0225   0.0000   442.0596     -0.629465       22.5821      0.686967      -4.34598      0.116911      0.421744      0.541847      0.608524      0.680183      0.666553      0.650955
  51   3 1673.7098    0.2920  0.3567  8.8400  0.0000  0.0128   0.0074   0.0259    0.0301   0.0000   441.8038     -0.521867       21.5585     -0.458785      -3.37033     -0.438222      0.388978      0.478045      0.603876      0.652814      0.667471      0.736397
  51   4 1896.4543    0.5225  0.6466  9.0112  0.0000  0.0147   0.0095   0.0354    0.0494   0.0000   441.5294    -0.0717858       22.0170     -0.749151      -3.12076      0.246814      0.444753      0.609900      0.684580      0.756946      0.762400      0.822304
  51   5 2109.1540    0.8400  0.8972  9.2315  0.0000  0.0162   0.0129   0.0410    0.0761   0.0000   441.3923      0.211983       21.8400     -0.915845      -1.75631     -0.732347      0.497610      0.668282      0.744296      0.845679      0.881294      0.871129
  51   6 2311.9550    1.3471  1.2486  9.7358  0.0000  0.0192   0.0177   0.0495    0.0989   0.0000   442.3779      -1.44945       21.6970       1.60448      -3.92015       3.21966      0.612044      0.838796      0.932008       1.05020       1.06805       1.12291
  51   7 2505.0026    1.9866  1.3312 10.1524  0.0000  0.0192   0.0242   0.0498    0.1126   0.0000   440.6340       1.51590       21.0634       1.78847      -4.74016     -0.302395      0.606150      0.795332      0.875850      0.966820       1.01422       1.05736
  51   8 2694.0123    2.7140  1.3060 10.7848  0.0006  0.0190   0.0335   0.0475    0.1150   0.0000   441.3771      0.263366       22.6631      0.602380      -2.80511       1.26816      0.643412      0.861111      0.968939       1.07498       1.12776       1.13726
  51   9 2880.8404    3.7625  1.1171 11.6361  0.0000  0.0168   0.0509   0.0444    0.1283   0.0000   441.3883     -0.410474       19.9234     -0.855893      -2.63475      -1.46137      0.540368      0.710959      0.781890      0.872366      0.903987      0.948032
  51  10 3064.2631    4.3488  1.2110 11.9493  0.0000  0.0176   0.0562   0.0460    0.1160   0.0000   441.2253     -0.291566       18.3582       1.24347      -3.19618      0.209242      0.573676      0.759081      0.836378      0.934809       1.00389       1.04423
  51  11 3244.5585    4.1536  1.6641 11.9195  0.0000  0.0219   0.0462   0.0549    0.0776   0.0000   441.2630     0.0942139       20.2581       2.12100      -3.17083      -3.06236      0.670656      0.912000       1.02435       1.15138       1.17297       1.18782
  51  12 3423.0447    3.4227  2.7712 11.2150  0.0000  0.0288   0.0286   0.0733    0.0542   0.0000   441.7738      0.405820       20.0724       1.97216      -1.15164       2.26240      0.925079       1.22885       1.37004       1.50136       1.59431       1.62961
  51  13 3599.8681    2.6462  4.6259 10.8504 -0.0001  0.0414   0.0174   0.1087    0.0360   0.0000   442.5052      0.372341       20.6994       2.53148      -4.18260       1.62589       1.26418       1.70931       1.94526       2.14522       2.24082       2.27875
  51  14 3775.0549    2.1110  7.1156 10.4057 -0.0006  0.0588   0.0111   0.1583    0.0332   0.0000   439.8518      0.242973       19.4409    -0.0831813     0.0480866       2.78884       1.82592       2.46114       2.75984       3.04890       3.22259       3.27107
  51  15 3948.2547    1.6934 10.1289 10.1205  0.0001  0.0833   0.0074   0.2252    0.0293   0.0000   449.4756      -3.16888       17.1034      -4.34175      -3.02378      -4.26914       2.55204       3.49504       3.84994       4.30242       4.41807       4.59294
  52   1 1129.4991    0.0553  0.0427  8.9474  0.0000  0.0211   0.0061   0.0146    0.0189   0.0000   440.0928      0.306406       22.2953      -1.51666      -5.19340      0.522908      0.412673      0.848287      0.750539      0.813126      0.845533      0.861818
  52   2 1432.4554    0.1406  0.1696  8.7780  0.0000  0.0109   0.0059   0.0213    0.0219   0.0000   441.4683     -0.385328       21.0743      0.621949      -4.52628      0.320630      0.360297      0.510268      0.551175      0.629991      0.666326      0.686632
  52   3 1685.6355    0.3076  0.3521  8.8800  0.0000  0.0116   0.0076   0.0264    0.0301   0.0000   442.7070      0.135757       21.7759      0.112610      -2.95657     -0.427815      0.334435      0.446682      0.517216      0.560060      0.568948      0.610996
  52   4 1909.5215    0.5645  0.6678  8.9899  0.0000  0.0148   0.0101   0.0358    0.0543   0.0000   441.3534     -0.403767       21.5403      0.229536      -2.20789      0.393083      0.438401      0.609036      0.680725      0.751980      0.767405      0.795563
  52   5 2123.4789    0.8885  1.0044  9.2045  0.0000  0.0171   0.0128   0.0438    0.0804   0.0000   441.0287     -0.625247       21.9326     -0.260873      -2.89116     -0.778334      0.504286      0.672224      0.779978      0.836439      0.918061      0.903715
  52   6 2327.0397    1.3825  1.2532  9.5862  0.0000  0.0188   0.0179   0.0482    0.1130   0.0000   442.0614      -1.04160       21.5376       1.43070      -3.09719      0.575889      0.574694      0.784205      0.852605      0.942185      0.969937       1.02508
  52   7 2520.8831    2.0119  1.5146  9.9925  0.0000  0.0206   0.0227   0.0514    0.1083   0.0000   442.3174      0.573640       22.2294      0.196793      -4.78737      0.192443      0.633202      0.869338      0.956596       1.05996       1.13619       1.17367
  52   8 2710.9904    2.8231  1.2776 10.7916  0.0000  0.0181   0.0343   0.0459    0.1167   0.0000   441.5114       1.27177       21.5277      -2.22594      -2.26224     -0.217902      0.575322      0.760867      0.835849      0.929360      0.949409      0.952159
  52   9 2898.6784    3.8162  1.1325 11.6422  0.0000  0.0170   0.0503   0.0449    0.1324   0.0000   441.5637       1.88189       21.3097      0.383659      -3.26147      -1.05802      0.534522      0.747085      0.804922      0.905564      0.950580      0.958332
  52  10 3082.7970    4.3602  1.1887 12.2823  0.0000  0.0178   0.0582   0.0468    0.1095   0.0000   440.7948      0.450151       20.9193      0.267467      -3.03276      0.419936      0.562141      0.773355      0.835418      0.959723      0.980711       1.02334
  52  11 3263.8898    4.0610  1.7256 12.0491  0.0000  0.0221   0.0443   0.0573    0.0691   0.0000   441.4510     0.0477876       22.6067      0.640255      -1.86691     0.0396658      0.673691      0.914137      0.980118       1.13903       1.17244       1.22982
  52  12 3443.0664    3.3211  2.8134 11.3515  0.0000  0.0291   0.0275   0.0751    0.0473   0.0000   441.7250      0.148887       21.1770       1.95892      -5.24541      -2.74966      0.894488       1.23179       1.35643       1.54351       1.59145       1.63346
  52  13 3620.7054    2.6180  4.8928 10.7361 -0.0000  0.0427   0.0166   0.1113    0.0383   0.0000   440.3187      0.300005       21.9076      -1.02514       2.02337       2.95814       1.32387       1.80760       2.00247       2.26554       2.31636       2.36457
  52  14 3796.7408    2.0753  7.6566 10.3712  0.0014  0.0624   0.0104   0.1709    0.0335   0.0000   445.8515      -2.35114       20.3233       1.36789      -1.97562      0.104652       1.90150       2.56707       2.86429       3.15388       3.28159       3.41640
  52  15 3970.7385    1.6464 10.8445 10.1157  0.0004  0.0885   0.0070   0.2397    0.0282   0.0000   446.9986       4.96864       15.4114       5.04813      -12.6534      -3.21047       2.69599       3.61710       4.08516       4.49205       4.77856       4.91696
  53   2 1443.4814    0.1560  0.1493  8.8172  0.0000  0.0113   0.0064   0.0196    0.0217   0.0000   441.3911     -0.570539       21.5016      0.539467      -3.86149     -0.897800      0.368883      0.540748      0.588131      0.629836      0.697019      0.672675
  53   3 1697.4557    0.3251  0.4204  8.7927  0.0000  0.0125   0.0074   0.0293    0.0334   0.0000   441.5745      0.258593       21.3576     -0.953812      -4.84140      -1.24278      0.363369      0.525289      0.570466      0.643025      0.705894      0.756051
  53   4 1922.4499    0.5596  0.6998  9.0031  0.0000  0.0148   0.0097   0.0371    0.0510   0.0000   442.0744      0.211464       22.4578      0.189242      -3.25863       1.21138      0.441456      0.607197      0.685244      0.762151      0.811312      0.849929
  53   5 2137.6499    0.9008  0.9875  9.3903  0.0000  0.0171   0.0131   0.0436    0.0789   0.0000   441.3177      0.109914       21.9900     0.0511414      -4.63979      -1.75773      0.521884      0.707467      0.789422      0.869163      0.908718      0.941253
  53   6 2341.9335    1.3940  1.4049  9.6083  0.0000  0.0199   0.0168   0.0511    0.0939   0.0000   441.0734     -0.773698       19.6084      0.532332      -4.28540     -0.796440      0.609945      0.809328      0.894050      0.990851       1.04964       1.07818
  53   7 2536.6394    2.0999  1.3868 10.3086  0.0000  0.0187   0.0252   0.0504    0.1006   0.0000   441.0429     -0.118188       19.5866       1.17559      -1.87411     -0.997068      0.589970      0.771113      0.867433      0.988866       1.01265       1.04787
  53   8 2727.8447    2.8725  1.2937 11.1881  0.0000  0.0183   0.0357   0.0488    0.0961   0.0000   441.0487    -0.0381484       21.8004       1.42131      -3.05440       1.04856      0.544739      0.749204      0.824496      0.900781      0.943227      0.943468
  53   9 2916.3879    3.9215  1.1342 11.7150  0.0000  0.0167   0.0512   0.0438    0.1229   0.0000   441.1504     0.0818387       21.2868       3.55886      -3.94707       1.18844      0.508572      0.672009      0.749837      0.852519      0.872939      0.932397
  53  10 3101.1885    4.4260  1.2891 12.0252 -0.0002  0.0180   0.0541   0.0460    0.1002   0.0000   441.0475      -1.48880       20.7825       1.44419      -2.14049    -0.0852369      0.563573      0.718083      0.828684      0.919722      0.915697      0.969023
  53  11 3283.0276    4.0944  1.7954 11.7986  0.0000  0.0222   0.0426   0.0555    0.0739   0.0000   440.3287      -1.09587       20.6158       1.65283      -3.25477       1.25150      0.692296      0.918764       1.02793       1.16710       1.19326       1.20580
  53  12 3462.9861    3.2038  2.9681 11.3900 -0.0003  0.0303   0.0259   0.0779    0.0440   0.0000   440.5436     -0.670048       19.1659       2.87108      -4.81301      0.124212      0.925334       1.25767       1.38584       1.52368       1.55288       1.61501
  53  13 3641.3702    2.5535  5.1828 10.6956  0.0000  0.0445   0.0156   0.1167    0.0369   0.0000   442.3931      -2.59278       21.3559      0.817245      -3.95107     -0.538335       1.31709       1.78332       2.01483       2.20847       2.34066       2.38952
  53  14 3818.2052    2.0032  8.0825 10.3407 -0.0010  0.0663   0.0095   0.1782    0.0323   0.0000   442.9572       1.82878       18.4310      -2.69216      -2.84862      -3.27272       1.99253       2.72452       3.04813       3.36537       3.55213       3.63147
  54   1 1147.9300    0.0581  0.0818  8.8803  0.0000  0.0178   0.0063   0.0291    0.0191   0.0000   440.0379     -0.829920       21.3501     -0.412879      -5.21372      -3.15795      0.518951      0.768742      0.697312      0.885853       1.05569       1.00573
  54   2 1454.3780    0.1479  0.1805  8.7929  0.0000  0.0099   0.0058   0.0231    0.0217   0.0000   441.5019      0.412181       21.5291     -0.606303      -2.45426     -0.204314      0.310927      0.387506      0.457690      0.509254      0.517620      0.542121
  54   3 1709.0987    0.3379  0.4230  8.8255  0.0000  0.0128   0.0077   0.0308    0.0344   0.0000   441.5230     -0.602044       22.1109      0.320599      -4.56077     -0.226061      0.346488      0.471153      0.525048      0.604856      0.643862      0.627750
  54   4 1935.2886    0.6006  0.6858  9.0709  0.0000  0.0144   0.0102   0.0346    0.0526   0.0000   442.3849     -0.597541       21.4154     -0.289537      -4.90010      0.453023      0.415499      0.547905      0.624161      0.705985      0.746725      0.755077
  54   5 2151.6940    0.9349  1.0039  9.4276  0.0000  0.0168   0.0135   0.0433    0.0783   0.0000   441.1373     -0.242648       21.4914     -0.518627      -2.66154     -0.306912      0.514761      0.690867      0.764742      0.857265      0.874531      0.919536
  54   6 2356.7084    1.4665  1.3865  9.6548  0.0000  0.0196   0.0174   0.0494    0.0961   0.0000   440.8399      0.569411       23.4733       1.20681      -3.72274      0.136122      0.590452      0.781467      0.872190      0.947993       1.01705       1.05124
  54   7 2552.2929    2.1314  1.4328 10.2697 -0.0062  0.0192   0.0242   0.0497    0.0940   0.0000   442.0185     -0.375721       21.9059     -0.829386      -3.88462     -0.784541      0.578283      0.773298      0.853376      0.960685       1.02619       1.05526
  54   8 2744.5524    2.9941  1.2526 11.2694  0.0000  0.0180   0.0379   0.0476    0.1119   0.0000   441.5198      0.759037       19.6932     -0.705833      -2.24163     -0.504838      0.551009      0.732495      0.833130      0.912224      0.939249       1.02124
  54   9 2933.9153    3.9863  1.1304 11.6750  0.0000  0.0167   0.0513   0.0431    0.1334   0.0000   441.6180     -0.165777       20.9962       1.47343      -2.74764     -0.240982      0.495972      0.670071      0.735211      0.794381      0.871364      0.859769
  54  10 3119.4470    4.3914  1.3386 11.9264  0.0000  0.0184   0.0527   0.0477    0.1102   0.0000   441.7254    -0.0116745       22.9360       1.11215      -3.35443      -2.03147      0.565114      0.745335      0.823397      0.895632      0.954112       1.01822
  54  11 3302.0245    3.9656  1.9464 11.8323  0.0000  0.0229   0.0389   0.0589    0.0603   0.0000   442.0746      0.348994       20.7812      -1.54353     -0.429592      -1.10856      0.689233      0.939720       1.05093       1.14340       1.21030       1.21820
  54  12 3482.7934    3.2046  3.3656 11.1175  0.0000  0.0317   0.0237   0.0827    0.0441   0.0000   441.2899       1.62020       20.2493       1.24312      -2.11635      0.287460      0.935835       1.26836       1.40560       1.56381       1.63236       1.68227
  54  13 3661.9710    2.4484  5.3742 10.7499  0.0000  0.0456   0.0146   0.1223    0.0343   0.0000   442.1698      -1.13840       20.2917      0.658463      -5.98686      0.977441       1.33531       1.81820       2.02907       2.26195       2.34303       2.40836
  54  14 3839.4545    1.9893  8.2581 10.2715  0.0007  0.0671   0.0092   0.1804    0.0331   0.0000   442.4914      -1.86668       18.7297      -1.41934      -2.05606      -2.08455       1.95462       2.68412       2.99783       3.29024       3.49209       3.56841
  55   1 1156.9527    0.0738  0.0764  8.8854  0.0000  0.0173   0.0063   0.0202    0.0190   0.0000   440.3955     -0.340841       21.4188       1.54897      -2.59264     -0.656891      0.504876      0.540711      0.782209      0.726544      0.752907      0.849862
  55   3 1720.5991    0.3419  0.4112  8.8572  0.0000  0.0117   0.0077   0.0286    0.0328   0.0000   442.3063     -0.524720       21.3746     0.0539849      -3.69530     -0.541027      0.329032      0.441507      0.520064      0.578855      0.602663      0.637715
  55   4 1948.0058    0.6045  0.7395  9.0644  0.0000  0.0154   0.0100   0.0375    0.0540   0.0000   442.0454     -0.457062       22.0916     -0.503188      -2.47847     -0.133329      0.448143      0.639624      0.693730      0.738341      0.823442      0.872523
  55   5 2165.6435    0.9804  1.0710  9.3374  0.0000  0.0173   0.0135   0.0444    0.0874   0.0000   441.5348      -1.71847       20.9399       1.57218      -3.98786      -1.26169      0.500882      0.664445      0.741372      0.835693      0.860824      0.911919
  55   6 2371.3163    1.4942  1.3041  9.8955  0.0000  0.0191   0.0182   0.0475    0.0876   0.0000   442.1247      0.207597       20.7383      0.565778      -3.62916     -0.649503      0.555344      0.735906      0.818528      0.918780      0.969446       1.00667
  55   7 2567.8186    2.1870  1.3795 10.7296  0.0000  0.0193   0.0261   0.0501    0.0809   0.0000   442.4032      -1.13325       20.5881      0.381849      -3.05481     0.0179767      0.549795      0.760258      0.797919      0.941733      0.948624       1.02663
  55   8 2761.1018    3.1502  1.2407 11.1735  0.0000  0.0175   0.0391   0.0462    0.1187   0.0000   440.9196     -0.201144       22.0621       1.47072      -3.66817     -0.636174      0.529419      0.705525      0.757684      0.901945      0.919345      0.955314
  55   9 2951.3058    3.9748  1.2562 11.7103  0.0000  0.0179   0.0491   0.0455    0.1208   0.0000   440.8888     0.0592608       21.6158      0.386450      -2.40718     0.0934828      0.543135      0.726700      0.816470      0.888286      0.953966      0.958451
  55  10 3137.5884    4.3995  1.3771 12.1142  0.0000  0.0188   0.0517   0.0478    0.0874   0.0000   440.8314     -0.882713       22.0564       1.25969      -4.32184      -1.54898      0.548612      0.745147      0.827955      0.926819      0.947704      0.988104
  55  11 3320.9240    3.8643  2.0479 11.6346  0.0000  0.0234   0.0369   0.0598    0.0639   0.0000   443.2829      -1.41799       20.3942      0.222680      -2.39417      0.282850      0.691362      0.920576       1.05509       1.11611       1.18048       1.20467
  55  12 3502.4295    3.0654  3.4629 11.1031  0.0000  0.0324   0.0223   0.0852    0.0422   0.0000   440.9792       1.38003       21.6006   -0.00486615      -2.42179      0.375120      0.934444       1.24908       1.41361       1.56367       1.62100       1.67483
  55  13 3682.3662    2.4401  5.8692 10.5254 -0.0002  0.0481   0.0135   0.1268    0.0365   0.0000   443.8991      -2.02049       22.9590     -0.118908       1.10737      0.685908       1.41945       1.91194       2.13904       2.36771       2.50578       2.56194
  55  14 3860.5281    1.9253  8.8097 10.2696  0.0000  0.0709   0.0085   0.1901    0.0312   0.0000   442.1682      -2.62577       20.9249       1.49193       1.80112       5.16431       2.04665       2.77654       3.12404       3.42341       3.60927       3.71855
  56   1 1165.8868    0.0579  0.0553  8.8989  0.0000  0.0142   0.0061   0.0190    0.0185   0.0000   440.9633      0.557422       19.6801    -0.0494299      -3.21731     -0.147894      0.447459      0.650229      0.669300      0.617335      0.729171      0.834659
  56   3 1731.9762    0.3564  0.4143  8.8724  0.0000  0.0116   0.0077   0.0266    0.0327   0.0000   442.0874     -0.454998       21.7141    -0.0868517      -2.92555     -0.299464      0.332790      0.422739      0.500683      0.563152      0.651165      0.587220
  56   4 1960.6273    0.6258  0.7638  9.0241  0.0000  0.0150   0.0100   0.0374    0.0567   0.0000   442.1630     -0.502052       22.6898     -0.284503      -3.57634      0.165690      0.440679      0.582675      0.635077      0.693418      0.755254      0.765957
  56   5 2179.3793    1.0067  1.1594  9.3414  0.0000  0.0178   0.0134   0.0476    0.0904   0.0000   442.4797     -0.571508       21.8574      0.846818      -3.78402      0.522264      0.498560      0.665230      0.741328      0.836828      0.883788      0.942066
  56   6 2385.7424    1.5430  1.3602  9.9635  0.0000  0.0190   0.0184   0.0497    0.0833   0.0000   441.8086     -0.442804       20.4184     -0.299115      -2.07534      0.768824      0.545887      0.734239      0.816762      0.923969      0.940878      0.975195
  56   7 2583.2062    2.3226  1.3462 10.7018  0.0000  0.0183   0.0277   0.0485    0.0932   0.0000   441.6332      -1.57634       20.7804      0.145387      -4.04575     -0.457763      0.534843      0.711179      0.797062      0.913812      0.933439       1.00043
  56   8 2777.5460    3.2292  1.1988 11.2568 -0.0013  0.0167   0.0407   0.0455    0.1311   0.0000   441.2981      -1.04583       21.8867     -0.916157      -3.84114      0.561142      0.484447      0.660340      0.733421      0.831462      0.843946      0.886561
  56   9 2968.5537    4.2147  1.1600 11.7549  0.0000  0.0167   0.0535   0.0430    0.1414   0.0000   442.2013      0.183675       21.1853     -0.235429      -1.84439      0.950554      0.487316      0.646672      0.707578      0.820384      0.831265      0.855761
  56  10 3155.5417    4.3341  1.3627 12.2097  0.0000  0.0184   0.0512   0.0479    0.0821   0.0000   441.8637      -1.01577       22.3194       1.92084      -1.84923      -1.78914      0.535786      0.709155      0.810230      0.884168      0.925268      0.964636
  56  11 3339.6382    3.7661  2.2758 11.5288 -0.0001  0.0244   0.0335   0.0634    0.0580   0.0000   441.0996      0.225859       22.6591       2.36131      -2.86414     -0.912808      0.712894      0.957590       1.06043       1.16048       1.23879       1.27589
  56  12 3521.9376    2.9584  3.6387 11.1693 -0.0001  0.0336   0.0211   0.0895    0.0397   0.0000   441.9421       1.22887       17.2891      -2.57851     -0.579824      0.561336      0.947687       1.27703       1.43000       1.59372       1.64909       1.71768
  56  13 3702.6098    2.3995  6.3261 10.4883  0.0007  0.0512   0.0123   0.1355    0.0355   0.0000   439.6512      -2.56681       23.4933      0.566406      -5.67900     -0.870799       1.43342       1.96779       2.18844       2.40312       2.57159       2.62330
  56  14 3881.4385    1.8603  9.1249 10.3319 -0.0008  0.0743   0.0081   0.1989    0.0298   0.0000   444.4016       1.25263       21.4590       5.86783      -6.92028     -0.766970       2.10370       2.81120       3.16479       3.47430       3.68940       3.79494
  57   1 1174.7630    0.0742  0.1241  8.8790  0.0000  0.0147   0.0057   0.0342    0.0191   0.0000   440.2237     -0.319124       22.3141     -0.716754      -4.32149      0.191498      0.482227      0.536495      0.638264      0.735881      0.899919      0.863036
  57   2 1486.3041    0.1758  0.1926  8.7607  0.0000  0.0095   0.0060   0.0204    0.0222   0.0000   441.6110    -0.0156860       22.4857     -0.413604      -4.41053      0.432796      0.335852      0.499135      0.506835      0.613423      0.636519      0.750404
  57   3 1743.1972    0.3703  0.4377  8.9081  0.0000  0.0115   0.0079   0.0286    0.0338   0.0000   442.0658     -0.743715       22.1074     -0.504999      -4.03717     -0.292555      0.316306      0.428031      0.479702      0.532439      0.567404      0.581846
  57   4 1973.1578    0.6389  0.8154  9.0582  0.0000  0.0154   0.0101   0.0385    0.0602   0.0000   441.2015     -0.739533       21.3914     -0.792185      -2.69689     -0.172741      0.424464      0.582283      0.658740      0.717858      0.761032      0.792349
  57   5 2192.9836    1.0247  1.1218  9.3645  0.0000  0.0174   0.0137   0.0446    0.0933   0.0000   441.3903      0.276818       21.2090      0.233275      -3.47287     -0.835489      0.492461      0.662492      0.759497      0.841031      0.893286      0.944981
  57   6 2400.0785    1.6252  1.3888  9.7861  0.0000  0.0190   0.0187   0.0491    0.0981   0.0000   441.1912       1.11602       22.1601      0.638336      -4.14121     -0.551133      0.540358      0.743844      0.818062      0.901281      0.921720      0.982027
  57   7 2598.5178    2.3976  1.3698 10.6192  0.0000  0.0181   0.0277   0.0476    0.0923   0.0000   442.4561      -1.75330       23.1363    0.00769566      -3.34499     -0.553481      0.519425      0.695979      0.783600      0.859665      0.892697      0.930402
  57   8 2793.8616    3.2873  1.2645 11.2619 -0.0039  0.0174   0.0388   0.0440    0.1051   0.0000   441.9455      0.176306       22.1588       1.24559      -3.00218      0.543720      0.508986      0.669595      0.753408      0.830208      0.906159      0.922212
  57   9 2985.6436    4.1867  1.2829 11.5215  0.0000  0.0172   0.0486   0.0443    0.1251   0.0000   441.7068     -0.169466       22.6163       1.42741      -2.46798       2.17836      0.482486      0.651121      0.722463      0.809197      0.836553      0.855301
  57  10 3173.3288    4.3199  1.5236 11.8523  0.0000  0.0193   0.0467   0.0488    0.0861   0.0000   441.9453      -1.17068       21.1824       1.08537      -3.03936     -0.260169      0.539720      0.721429      0.795841      0.904366      0.921267      0.963012
  57  11 3358.2248    3.7760  2.2616 11.6931  0.0000  0.0248   0.0333   0.0619    0.0532   0.0000   441.3320   0.000806166       20.6694       1.25200     -0.413351     -0.136939      0.696674      0.934040       1.04704       1.16137       1.22479       1.28239
  57  12 3541.2293    2.9454  4.0213 10.8905  0.0000  0.0348   0.0192   0.0914    0.0412   0.0000   440.7264      0.970124       22.8943       1.74292      -2.21908      -1.47560      0.988970       1.31640       1.48456       1.63215       1.72869       1.76922
  57  13 3722.6342    2.2893  6.4671 10.5519 -0.0013  0.0522   0.0117   0.1391    0.0344   0.0000   442.6848      -3.94459       23.2319       1.59647     -0.791546       1.90469       1.48359       1.98919       2.24990       2.46629       2.58855       2.69866
  57  14 3902.2604    1.8331  9.7196 10.3012  0.0011  0.0797   0.0076   0.2086    0.0287   0.0000   438.2180     -0.996292       20.6652      -5.27885      -8.24213     -0.218039       2.19073       2.96207       3.36915       3.70225       3.87379       3.94174
  58   1 1183.5295    0.0711  0.1269  8.9005  0.0000  0.0183   0.0061   0.0316    0.0190   0.0000   441.0305     -0.773679       21.4227      0.470752      -2.72699     -0.567350      0.488978      0.538622      0.758064      0.825980      0.934849      0.899904
  58   2 1496.7081    0.1678  0.2161  8.8173  0.0000  0.0097   0.0057   0.0246    0.0218   0.0000   441.4324      0.120351       22.0166     -0.482016      -3.31642      0.363071      0.240865      0.343104      0.372116      0.453500      0.454167      0.466062
  58   3 1754.2889    0.3790  0.4722  8.9872  0.0000  0.0120   0.0078   0.0307    0.0340   0.0000   441.2666     -0.808225       21.1967    -0.0245397      -3.60518     -0.219182      0.329999      0.443245      0.505547      0.578360      0.601002      0.621287
  58   4 1985.5286    0.6617  0.8599  8.9781  0.0000  0.0154   0.0098   0.0391    0.0615   0.0000   441.6328      -1.00283       21.4048      0.439822      -2.48058     0.0521945      0.410794      0.539349      0.594018      0.673990      0.680565      0.709507
  58   5 2206.4583    1.0546  1.2034  9.4501  0.0000  0.0182   0.0135   0.0460    0.0830   0.0000   442.3450     -0.285777       22.1759      0.599265      -2.93476    0.00128982      0.486606      0.644187      0.733570      0.830099      0.843053      0.918469
  58   6 2414.2389    1.6626  1.4866  9.9838  0.0000  0.0194   0.0184   0.0503    0.0808   0.0000   441.3927      0.217537       21.6918     -0.263192      -1.40586      0.563475      0.547900      0.717452      0.793696      0.904097      0.964435      0.959025
  58   7 2613.6674    2.4430  1.4226 10.5029  0.0000  0.0191   0.0274   0.0478    0.1077   0.0000   442.8856     -0.205956       19.8633     -0.695902      -3.93043      0.287371      0.517911      0.752472      0.793140      0.899757      0.918232      0.964398
  58   8 2810.0470    3.3326  1.2972 11.3494  0.0000  0.0175   0.0390   0.0455    0.0989   0.0000   440.8393       1.00139       22.4802      0.177745      -4.98423    -0.0577921      0.477959      0.657668      0.730861      0.814074      0.892847      0.918112
  58   9 3002.6188    4.2648  1.0939 12.3685  0.0000  0.0164   0.0557   0.0410    0.0920   0.0000   441.6010      0.846613       21.4442      0.651373      -2.30963       1.11391      0.468376      0.638476      0.715298      0.810079      0.809695      0.824678
  58  10 3191.0415    4.3593  1.5352 11.9210  0.0000  0.0192   0.0466   0.0493    0.0828   0.0000   441.6395     -0.307334       21.1483      0.115058      -2.88128      0.336355      0.538229      0.722323      0.782381      0.891645      0.917829      0.945407
  58  11 3376.7033    3.6899  2.3892 11.5551 -0.0000  0.0250   0.0314   0.0646    0.0537   0.0000   442.7145     -0.859074       21.2384     0.0567306      -4.29708      -1.72099      0.688794      0.943137       1.05003       1.17632       1.19757       1.28327
  58  12 3560.4900    2.8792  4.3034 10.8974 -0.0000  0.0368   0.0182   0.0956    0.0392   0.0000   442.0788      -1.37710       22.8076       2.53179    -0.0892008      0.668547       1.01967       1.37112       1.49177       1.69893       1.75448       1.82434
  58  13 3742.4825    2.2856  6.8813 10.4057  0.0017  0.0549   0.0110   0.1440    0.0363   0.0000   441.0932     -0.821427       24.4378       4.09261      -4.79831       1.76062       1.48568       2.01100       2.27315       2.51966       2.65609       2.74431
  59   1 1192.2305    0.0757  0.1141  8.8582  0.0000  0.0145   0.0055   0.0304    0.0187   0.0000   440.2908     -0.274562       21.6366     -0.236711      -2.89414      0.527941      0.454816      0.518744      0.537958      0.729458      0.858417      0.740678
  59   2 1506.9256    0.1871  0.2676  8.8053  0.0000  0.0107   0.0057   0.0267    0.0232   0.0000   441.0078    -0.0813078       21.8590      0.215258      -3.87458     -0.553980      0.279338      0.390074      0.427702      0.523980      0.560079      0.579379
  59   3 1765.2776    0.3952  0.5235  8.8455  0.0000  0.0129   0.0077   0.0303    0.0382   0.0000   441.6940     -0.834018       22.4910      0.927730      -3.17570     -0.605421      0.352773      0.461434      0.534484      0.581934      0.634168      0.615302
  59   4 1997.8539    0.7002  0.8285  8.9875  0.0000  0.0149   0.0105   0.0376    0.0664   0.0000   442.5158     -0.589397       22.1969      0.345812      -4.04474     -0.863858      0.395200      0.540213      0.602055      0.667116      0.713582      0.715721
  59   5 2219.8118    1.0977  1.2355  9.5054  0.0000  0.0184   0.0137   0.0462    0.0854   0.0000   443.3234     -0.129707       22.1685     -0.232161      -4.07558    -0.0894035      0.499925      0.682690      0.744584      0.852378      0.913389      0.949561
  59   6 2428.2870    1.7215  1.4657 10.0188  0.0000  0.0195   0.0190   0.0484    0.0848   0.0000   441.5156       1.49491       21.3276     -0.564602      -3.58044     -0.542549      0.529121      0.725004      0.803939      0.901099      0.905717      0.959544
  59   7 2628.7783    2.4342  1.3120 10.9423  0.0000  0.0175   0.0288   0.0485    0.0884   0.0000   442.6074     -0.151402       21.1799     -0.562019      -4.07538       1.15019      0.498259      0.659125      0.725380      0.836639      0.878912      0.889869
  59   8 2826.1364    3.4226  1.2551 11.5154  0.0000  0.0171   0.0413   0.0457    0.1080   0.0000   442.2512      -1.65934       20.9116     -0.230435      -3.40620      -1.44555      0.470298      0.645650      0.705098      0.794759      0.841161      0.880417
  59   9 3019.4401    4.3388  1.2842 11.7741  0.0000  0.0167   0.0500   0.0444    0.1099   0.0000   441.4187      0.683052       22.9858      0.887381      -4.55359      0.126268      0.468184      0.625327      0.706637      0.763342      0.803522      0.822013
  59  10 3208.6019    4.3653  1.5983 11.9815 -0.0017  0.0192   0.0453   0.0505    0.0786   0.0000   441.9345     -0.573994       20.4127     -0.107363      -3.10674     -0.456238      0.531258      0.697367      0.788698      0.898134      0.951871      0.980902
  59  11 3395.0793    3.5398  2.6474 11.5628  0.0000  0.0266   0.0285   0.0691    0.0469   0.0000   441.9022      -1.25601       19.8983      0.376928     -0.933126     -0.507997      0.727931      0.996996       1.12201       1.21904       1.31590       1.36739
  59  12 3579.6412    2.7913  4.4060 10.9663  0.0000  0.0374   0.0172   0.0975    0.0359   0.0000   440.3141      0.732250       20.9160       1.52766     -0.709027      0.230272       1.01985       1.36229       1.51483       1.71705       1.76414       1.85279
  59  13 3762.3424    2.1787  7.1068 10.5259 -0.0016  0.0568   0.0103   0.1534    0.0331   0.0000   441.8774     -0.927624       18.0897       4.14475      -2.93341     -0.884164       1.52187       2.06027       2.31125       2.54051       2.65369       2.75062
  60   2 1517.0893    0.1983  0.2094  8.8159  0.0000  0.0083   0.0063   0.0215    0.0219   0.0000   442.2791     0.0507155       21.7557     0.0362727      -4.06825      0.286859      0.217511      0.303879      0.318332      0.376733      0.367562      0.402175
  60   3 1776.1302    0.4168  0.5119  8.8303  0.0000  0.0124   0.0079   0.0297    0.0380   0.0000   441.3470     -0.693271       22.1183     -0.302674      -4.60496      0.503249      0.318285      0.439401      0.482717      0.559772      0.599025      0.611740
  60   4 2010.0471    0.7163  0.8271  9.1400  0.0000  0.0147   0.0106   0.0374    0.0613   0.0000   442.4889      -1.69528       22.6665   -0.00471766      -3.16218     -0.655020      0.396141      0.541161      0.613818      0.688872      0.699094      0.753192
  60   5 2233.0520    1.1268  1.2337  9.3977  0.0000  0.0177   0.0138   0.0462    0.0902   0.0000   441.7383      0.698762       22.1489     -0.114920      -3.23089     -0.460490      0.483713      0.657864      0.727032      0.840159      0.892631      0.909109
  60   6 2442.1970    1.7395  1.3814 10.3757  0.0000  0.0188   0.0201   0.0477    0.0732   0.0000   441.3739      0.371886       22.2466      0.912916      -2.84847       1.00324      0.499037      0.653672      0.752311      0.826020      0.884345      0.916758
  60   7 2643.6869    2.5445  1.4578 10.8693  0.0000  0.0182   0.0280   0.0498    0.0781   0.0000   441.7655     -0.334419       20.7669     -0.633598      -3.03337      0.472012      0.503986      0.671213      0.760375      0.815166      0.866134      0.876843
  60   8 2842.0759    3.6059  1.2163 11.6167  0.0000  0.0165   0.0436   0.0447    0.1045   0.0000   441.8217    0.00895390       21.4779     -0.190976      -3.31231      0.509430      0.443924      0.615982      0.666202      0.766177      0.812657      0.842929
  60   9 3036.1581    4.3596  1.2108 12.0851  0.0000  0.0166   0.0521   0.0432    0.1017   0.0000   441.5486      0.139015       21.6155      0.217399      -3.69152      -1.66889      0.472730      0.621246      0.722128      0.784858      0.839118      0.829462
  60  10 3226.0897    4.2040  1.6732 12.0937  0.0000  0.0204   0.0433   0.0517    0.0689   0.0000   441.4572      0.638007       20.5051       2.85740      -2.27327     -0.639082      0.561120      0.750317      0.834449      0.962434      0.981572       1.03618
  60  11 3413.2819    3.4982  2.7455 11.4341  0.0000  0.0265   0.0273   0.0703    0.0473   0.0000   440.9772      -1.26118       22.0173      0.502059      -3.81542       1.43913      0.719618      0.961695       1.08665       1.17301       1.25012       1.27921
  60  12 3598.5291    2.6813  4.7188 10.9494  0.0000  0.0398   0.0162   0.1058    0.0353   0.0000   441.6491       1.11208       21.0395       3.12461      -2.42234     -0.664289       1.07011       1.43914       1.64332       1.80175       1.88179       1.94586
  60  13 3781.9749    2.1447  7.4895 10.4410  0.0008  0.0589   0.0098   0.1603    0.0335   0.0000   442.4743      -5.75607       23.1374      0.301371       2.68102      0.145016       1.58107       2.13472       2.42613       2.69153       2.85884       2.97182
  61   1 1209.3725    0.0720  0.1156  8.8438  0.0000  0.0149   0.0053   0.0310    0.0184   0.0000   440.1792      0.195799       22.5180      0.719108      -3.99444      -1.21231      0.350231      0.483197      0.498643      0.639207      0.566003      0.608767
  61   2 1527.0938    0.2054  0.2360  8.8030  0.0000  0.0098   0.0061   0.0218    0.0225   0.0000   441.9281     0.0936017       21.9732     -0.150358      -3.17524      0.431634      0.250998      0.361900      0.383596      0.415793      0.470285      0.528821
  61   3 1786.8504    0.4214  0.5514  8.9026  0.0000  0.0128   0.0078   0.0317    0.0387   0.0000   441.5045     -0.371871       22.4952    -0.0839531      -3.29289     -0.461754      0.350665      0.436504      0.475053      0.540117      0.596407      0.596180
  61   4 2022.1311    0.7320  0.8527  9.0827  0.0000  0.0149   0.0105   0.0372    0.0651   0.0000   441.4823     -0.848934       20.3657      0.818554      -3.48636     -0.647873      0.382035      0.538013      0.574611      0.650795      0.678502      0.711347
  61   5 2246.0939    1.2086  1.2084  9.2948  0.0000  0.0170   0.0146   0.0446    0.1010   0.0000   441.8900      0.130978       22.5853       1.20791      -4.68099     -0.169863      0.434628      0.608863      0.667679      0.759857      0.776140      0.843783
  61   6 2455.9987    1.7985  1.4329 10.1441  0.0000  0.0192   0.0198   0.0479    0.0853   0.0000   442.3771     -0.371430       20.4060     -0.105939      -2.59542     -0.104370      0.485205      0.661935      0.747590      0.848449      0.866182      0.915279
  61   7 2658.5372    2.6336  1.4415 10.6893 -0.0000  0.0184   0.0281   0.0467    0.0885   0.0000   441.3147     -0.817667       22.0958      0.656621      -3.65592     -0.248086      0.478793      0.668874      0.723289      0.832266      0.882017      0.900764
  61   8 2857.8833    3.6218  1.2500 11.6244  0.0000  0.0169   0.0425   0.0438    0.1048   0.0000   441.7774      0.703740       22.2673     -0.154403      -2.09657     -0.783717      0.461153      0.615451      0.685262      0.754791      0.782360      0.826464
  61   9 3052.7052    4.5260  1.3364 11.7943  0.0000  0.0172   0.0507   0.0440    0.1124   0.0000   441.9610     -0.118634       21.6620     -0.137425      -2.53962     -0.549966      0.463887      0.628588      0.697902      0.795725      0.843744      0.864200
  61  10 3243.3933    4.2736  1.7913 11.5450 -0.0000  0.0200   0.0404   0.0519    0.0806   0.0000   442.8742     -0.261844       21.4385      0.671145      -3.57944      -1.86137      0.536292      0.708802      0.793737      0.894230      0.945261      0.975632
  61  11 3431.3594    3.3634  2.8270 11.6200  0.0000  0.0279   0.0264   0.0731    0.0409   0.0000   442.4537     -0.380825       21.1098     -0.810969      -1.89666     -0.261431      0.714061      0.973124       1.07156       1.21511       1.24604       1.34315
  61  12 3617.4037    2.6727  4.9319 10.8465  0.0001  0.0402   0.0154   0.1080    0.0356   0.0000   441.1233      -3.89711       18.7379      0.423992      -3.39476       1.85956       1.05922       1.43892       1.60181       1.78615       1.92868       1.99419
  61  13 3801.5646    2.0975  8.3377 10.4285  0.0010  0.0657   0.0090   0.1757    0.0323   0.0000   439.9493      -2.95116       20.3633     -0.322112      0.400298      -2.57248       1.68456       2.27669       2.62290       2.89441       3.10948       3.15373
  62   1 1217.8415    0.0837  0.1396  8.8396  0.0000  0.0155   0.0054   0.0311    0.0187   0.0000   439.9583      0.820292       21.2068      0.712700      -3.86051       1.13769      0.535407      0.779351      0.828673      0.855592      0.870989      0.717557
  62   2 1537.0063    0.2094  0.2103  8.8290  0.0000  0.0084   0.0063   0.0195    0.0221   0.0000   441.9299    -0.0660603       22.0030      0.235436      -4.14399      0.642072      0.218486      0.332510      0.366075      0.430377      0.455199      0.499799
  62   3 1797.4711    0.4308  0.5723  8.9017  0.0000  0.0131   0.0077   0.0310    0.0387   0.0000   441.8415     -0.628334       22.1739      -1.33759      -2.63885     -0.360468      0.318037      0.443419      0.481550      0.568440      0.589329      0.625771
  62   4 2034.1285    0.7742  0.9150  9.0550  0.0000  0.0152   0.0107   0.0375    0.0705   0.0000   442.0552     0.0334058       21.5920     -0.600312      -3.73366     -0.764879      0.396745      0.533132      0.588164      0.689058      0.712227      0.738130
  62   5 2259.0222    1.2369  1.2828  9.5072  0.0000  0.0176   0.0145   0.0471    0.0845   0.0000   441.9321     -0.589406       21.3074     -0.713972      -2.65330      0.333870      0.435466      0.590107      0.675395      0.750969      0.769614      0.793024
  62   6 2469.6995    1.9408  1.4252 10.0648  0.0000  0.0180   0.0211   0.0471    0.1000   0.0000   442.2350     -0.824760       21.2823      0.431439      -2.21786    -0.0980941      0.478474      0.627310      0.690125      0.784758      0.829524      0.850441
  62   7 2673.3041    2.7226  1.4728 10.5468  0.0000  0.0182   0.0283   0.0467    0.1049   0.0000   441.8583      0.263444       20.5124      -1.41246      -3.56967     -0.958870      0.481231      0.652965      0.690571      0.798442      0.842217      0.897887
  62   8 2873.5587    3.7136  1.2475 11.4494  0.0000  0.0165   0.0426   0.0436    0.1218   0.0000   441.7319      0.111603       21.2660      0.869250      -4.04406    -0.0678648      0.423855      0.580062      0.653988      0.735347      0.771844      0.804205
  62   9 3069.1471    4.4310  1.2744 11.9280  0.0000  0.0172   0.0505   0.0428    0.1156   0.0000   441.5897      0.609793       22.8321     0.0575292      -2.71019      0.573742      0.433994      0.593520      0.672607      0.733476      0.764091      0.785775
  62  10 3260.5492    4.2439  1.8031 11.7093  0.0000  0.0203   0.0400   0.0515    0.0740   0.0000   442.0365      -1.32528       20.9493     -0.772749      -1.50562      0.304474      0.521940      0.699695      0.777432      0.878683      0.924403      0.954680
  62  11 3449.4205    3.3354  3.1177 11.3611  0.0000  0.0289   0.0238   0.0739    0.0411   0.0000   441.9540    -0.0876735       20.9067       2.69000      -2.03988     -0.185398      0.746940       1.01569       1.14063       1.24254       1.33720       1.39585
  62  12 3636.0676    2.5851  5.3972 10.8437  0.0000  0.0439   0.0141   0.1158    0.0341   0.0000   441.9566       1.10964       21.9437       2.80694      -1.99578       1.00123       1.11674       1.53203       1.70583       1.90781       2.01337       2.07456
  62  13 3820.8710    2.0131  8.2960 10.5290  0.0001  0.0661   0.0087   0.1782    0.0300   0.0000   442.2835      -2.56432       23.7023      0.722266      -7.54919      -3.36233       1.70741       2.30941       2.59452       2.88551       3.06326       3.13413
  63   1 1226.2367    0.0810  0.1497  8.8445  0.0000  0.0161   0.0052   0.0337    0.0186   0.0000   440.0615      0.240895       21.6922      -1.47039      -3.15791     -0.338422      0.416676      0.492109      0.655259      0.720940      0.841148      0.829820
  63   2 1546.8109    0.2124  0.2496  8.8848  0.0000  0.0103   0.0061   0.0216    0.0224   0.0000   442.1085     -0.857131       21.9168     -0.213326      -3.26394     -0.328678      0.282572      0.375417      0.475103      0.489701      0.554701      0.524742
  63   3 1807.9882    0.4569  0.6208  8.8584  0.0000  0.0130   0.0078   0.0332    0.0424   0.0000   442.3935     -0.566059       21.4786     -0.294582      -3.43673      0.108332      0.317346      0.420905      0.483947      0.559062      0.569678      0.620576
  63   4 2046.0157    0.7711  0.9400  9.1422  0.0000  0.0153   0.0106   0.0390    0.0691   0.0000   442.2640     -0.971980       21.7215     -0.358603      -3.60295     -0.736289      0.394387      0.508149      0.607568      0.688147      0.692813      0.729741
  63   5 2271.8125    1.2700  1.3175  9.4521  0.0000  0.0179   0.0143   0.0450    0.0901   0.0000   442.0632       1.01584       22.8198     -0.476786      -3.35075      0.417986      0.436114      0.603507      0.667628      0.765097      0.790517      0.838620
  63   6 2483.2184    1.9290  1.5429 10.0890  0.0000  0.0191   0.0198   0.0494    0.0855   0.0000   441.8383     -0.500345       21.2709    -0.0494117      -3.67236      -1.48838      0.478568      0.666787      0.731514      0.809018      0.867599      0.928362
  63   7 2687.9467    2.7761  1.4032 11.1247  0.0000  0.0176   0.0307   0.0474    0.0864   0.0000   441.3817     -0.299375       20.8739     0.0359875      -2.66591     -0.999110      0.459659      0.609978      0.686132      0.762984      0.807401      0.848237
  63   8 2889.1644    3.8312  1.2173 11.6932  0.0004  0.0161   0.0446   0.0426    0.1085   0.0000   442.3739      0.497992       21.0967      0.553648      -1.54263     0.0215673      0.412825      0.547227      0.620135      0.686657      0.697110      0.749203
  63   9 3085.4894    4.4412  1.2894 12.2043  0.0000  0.0170   0.0509   0.0439    0.0921   0.0000   442.1001      0.120179       21.2705       1.05895      -2.22921     -0.232008      0.433788      0.594609      0.665489      0.760732      0.780434      0.815831
  63  10 3277.6202    4.1499  1.9851 11.8463 -0.0000  0.0213   0.0372   0.0556    0.0594   0.0000   441.9433      0.602891       22.5437      0.691738      -5.04936     -0.335017      0.548827      0.734498      0.820423      0.926363      0.995906       1.04753
  63  11 3467.2464    3.2794  3.3674 11.2415 -0.0000  0.0299   0.0222   0.0777    0.0408   0.0000   442.5828      0.858200       19.7419       1.62114      -1.79093      -1.94877      0.767334       1.02004       1.13839       1.27248       1.34173       1.39043
  63  12 3654.7091    2.5153  5.6610 10.8488  0.0005  0.0456   0.0133   0.1216    0.0337   0.0000   441.5224      0.392618       22.0426     -0.484662      -3.26801       3.23298       1.15047       1.55736       1.74996       1.93378       2.02208       2.11162
  63  13 3839.9328    1.9701  8.7391 10.5274 -0.0001  0.0689   0.0082   0.1880    0.0289   0.0000   442.5042      0.634927       18.5414      0.990909      -4.42780       1.27827       1.73654       2.34584       2.65372       2.94729       3.07392       3.16328
  64   1 1234.5233    0.0793  0.1316  8.8598  0.0000  0.0164   0.0052   0.0299    0.0182   0.0000   440.4814      -1.14204       20.9668      0.183342      -5.05996      0.765181      0.539270      0.728469      0.936747      0.960584       1.00355       1.05353
  64   2 1556.4500    0.2156  0.2887  8.8405  0.0000  0.0102   0.0058   0.0244    0.0232   0.0000   441.3091     0.0222201       21.6589      0.388642      -3.54785      0.137189      0.254906      0.327217      0.366250      0.437491      0.435414      0.517733
  64   3 1818.4327    0.4695  0.6058  8.8710  0.0000  0.0132   0.0080   0.0313    0.0425   0.0000   441.3235     -0.610618       22.1282     -0.254942      -3.99032       1.13791      0.315595      0.455786      0.505221      0.556637      0.583431      0.591442
  64   4 2057.8285    0.8031  0.9602  9.0800  0.0000  0.0151   0.0107   0.0386    0.0702   0.0000   442.4326     -0.821089       22.3721     -0.507243      -4.53337      0.454433      0.381843      0.523240      0.573604      0.659492      0.667093      0.702936
  64   5 2284.4929    1.3194  1.3587  9.4007  0.0000  0.0178   0.0145   0.0448    0.0888   0.0000   441.6445      -1.69700       22.2866      0.805418      -3.30323       1.43047      0.444287      0.601584      0.664120      0.748693      0.766791      0.803574
  64   6 2496.7032    1.9975  1.5421 10.2217 -0.0001  0.0182   0.0205   0.0500    0.0757   0.0000   441.7317      0.615071       21.4573       1.23007      -2.97145      0.787936      0.466498      0.637474      0.688519      0.780174      0.823783      0.832143
  64   7 2702.4838    2.8459  1.3597 11.1229 -0.0011  0.0173   0.0312   0.0458    0.0900   0.0000   442.6034     -0.336610       21.0292       1.97468      -2.25884      0.356003      0.428895      0.588927      0.635519      0.707592      0.761684      0.798146
  64   8 2904.6348    3.9126  1.1983 11.8349  0.0000  0.0160   0.0461   0.0418    0.1027   0.0000   442.1057      0.601807       21.0634     -0.707713      -3.58146     0.0177189      0.413764      0.550380      0.631758      0.692904      0.706892      0.748681
  64   9 3101.6698    4.5476  1.3530 11.8444  0.0000  0.0168   0.0501   0.0446    0.1187   0.0000   441.9886     0.0328273       22.0566      0.342732      -2.76737      0.789582      0.432708      0.579097      0.645697      0.731139      0.765853      0.789910
  64  10 3294.5584    4.1323  1.9418 11.7325  0.0000  0.0211   0.0370   0.0535    0.0649   0.0000   442.5330      0.218401       20.8160     0.0644301      -2.51996       1.53714      0.538956      0.709092      0.819462      0.891266      0.942426      0.979001
  64  11 3484.9847    3.1864  3.5557 11.0946 -0.0000  0.0310   0.0208   0.0806    0.0426   0.0000   440.4378     -0.411947       21.0375       2.17770      -1.59478      -1.09829      0.761647       1.04108       1.16484       1.29849       1.34309       1.40028
  64  12 3673.1523    2.4796  5.9143 10.7616 -0.0011  0.0470   0.0124   0.1246    0.0337   0.0000   442.3444       1.93526       20.7054       2.26862      -5.24031       1.30613       1.16584       1.59597       1.78962       1.95875       2.06814       2.16423
  64  13 3859.1411    1.9552  9.3150 10.4054  0.0010  0.0723   0.0077   0.1959    0.0284   0.0000   443.5315      -1.02733       22.7955       6.09337      -4.57447     -0.610531       1.80576       2.42159       2.78420       3.00636       3.26273       3.39682
  65   1 1242.7814    0.0867  0.1336  8.8728  0.0000  0.0133   0.0052   0.0280    0.0181   0.0000   440.0820     -0.359404       21.6259     -0.151679      -3.80114      0.131989      0.362428      0.422718      0.388054      0.542232      0.577769      0.592569
  65   2 1566.0119    0.2408  0.3135  8.8193  0.0000  0.0103   0.0060   0.0240    0.0244   0.0000   441.9930     -0.381233       21.9088      0.278378      -3.67408     -0.741947      0.244873      0.330265      0.340676      0.432293      0.435856      0.427372
  65   3 1828.7641    0.4863  0.6483  8.9033  0.0000  0.0132   0.0079   0.0319    0.0425   0.0000   442.0143      0.186773       22.6430     -0.583051      -3.78046    -0.0909798      0.317656      0.429277      0.472002      0.531953      0.573217      0.584907
  65   4 2069.5497    0.8253  0.9575  9.3617  0.0000  0.0153   0.0113   0.0398    0.0647   0.0000   442.3390      -1.18704       21.8000      -1.10444      -3.93574      0.254956      0.375911      0.515103      0.579285      0.638779      0.673891      0.698263
  65   5 2297.0448    1.3225  1.3628  9.6312  0.0000  0.0179   0.0145   0.0463    0.0779   0.0000   441.9970     -0.111734       22.1573       1.04028      -2.32339      -1.16228      0.432487      0.594914      0.660123      0.741865      0.798561      0.815259
  65   6 2510.0854    2.0024  1.4603 10.4837  0.0000  0.0182   0.0212   0.0474    0.0733   0.0000   441.8495      0.345999       21.8228       1.51886      -2.95236      0.324496      0.469649      0.631856      0.713473      0.810949      0.838561      0.885570
  65   7 2716.9503    2.9489  1.3631 11.0546 -0.0001  0.0171   0.0318   0.0445    0.0920   0.0000   442.3226     -0.599144       20.7141      0.659574      -2.35531      0.753443      0.431768      0.594475      0.664540      0.743209      0.782914      0.830172
  65   8 2919.9542    3.9894  1.3023 11.5998  0.0000  0.0165   0.0436   0.0425    0.1065   0.0000   441.5296      0.833849       22.1219     -0.119171      -2.25845     -0.995472      0.408219      0.552465      0.617304      0.686580      0.730134      0.747111
  65   9 3117.7663    4.4421  1.4512 12.1543  0.0000  0.0178   0.0464   0.0459    0.0727   0.0000   442.5088     -0.829192       20.6065    -0.0100048      -3.35111      0.462733      0.429745      0.598230      0.660822      0.744766      0.778141      0.813244
  65  10 3311.4686    3.9873  2.0963 11.7434  0.0001  0.0218   0.0342   0.0566    0.0567   0.0000   441.2081      0.711318       23.2460      0.875906      -3.23236      -1.07746      0.540842      0.720864      0.802886      0.924098      0.971085       1.01268
  65  11 3502.5871    3.1629  3.8162 11.1010  0.0000  0.0321   0.0198   0.0846    0.0400   0.0000   442.2683      -1.37696       25.5808       1.75113      -3.08813       1.75663      0.771288       1.06676       1.19752       1.31365       1.40816       1.43729
  65  12 3691.5274    2.4546  6.4137 10.6174  0.0013  0.0494   0.0114   0.1324    0.0352   0.0000   441.4849     -0.799524       22.8307      -1.32029     -0.980212       3.01924       1.21963       1.63638       1.85204       2.03514       2.15718       2.24682
  66   2 1575.4587    0.2426  0.2943  8.7860  0.0000  0.0096   0.0061   0.0232    0.0238   0.0000   441.4462     -0.285312       22.3010      0.295547      -4.45752     -0.136664      0.227961      0.325847      0.369781      0.386338      0.432390      0.410768
  66   3 1838.9904    0.4941  0.6749  8.8531  0.0000  0.0135   0.0079   0.0327    0.0450   0.0000   441.8607      0.456093       21.5847    -0.0311870      -4.11278      0.873524      0.330415      0.434886      0.504524      0.551538      0.609166      0.633588
  66   4 2081.1289    0.8298  1.0741  9.1075  0.0000  0.0163   0.0105   0.0414    0.0751   0.0000   442.1887      -1.02526       21.8124       1.22447      -4.20485     -0.201017      0.385625      0.516867      0.568275      0.649416      0.687734      0.705723
  66   5 2309.5278    1.3872  1.3398  9.7626  0.0000  0.0177   0.0156   0.0461    0.0834   0.0000   441.8549     -0.581327       22.6804      0.596647      -2.67246     -0.408720      0.428084      0.592511      0.656584      0.746700      0.751303      0.795182
  66   6 2523.3180    2.0939  1.4372 10.4686  0.0000  0.0176   0.0220   0.0472    0.0764   0.0000   442.2159     -0.923557       22.8668       1.10768      -4.01605      0.199094      0.432187      0.592824      0.659748      0.750665      0.776869      0.855236
  66   7 2731.2887    2.9897  1.4284 11.1272  0.0000  0.0175   0.0316   0.0462    0.0872   0.0000   442.2677     -0.242298       21.6893    -0.0315832      -2.25956      0.240856      0.426381      0.588917      0.647449      0.733331      0.762699      0.810484
  66   8 2935.2115    4.0211  1.2780 11.8967  0.0021  0.0164   0.0456   0.0430    0.1006   0.0000   442.2314      -1.09389       22.8406     -0.443180      -2.39336      -1.30483      0.409953      0.540908      0.607173      0.696136      0.723388      0.772648
  66   9 3133.7360    4.4412  1.3894 12.2676  0.0000  0.0173   0.0484   0.0454    0.0786   0.0000   442.6218      -1.19523       21.7291      0.845372      -2.77617     -0.778552      0.432610      0.571536      0.653824      0.734859      0.757444      0.814074
  66  10 3328.2162    3.8997  2.3315 11.5429  0.0000  0.0227   0.0310   0.0599    0.0530   0.0000   441.6585     -0.983131       21.4483      0.243795      -4.36003       1.38182      0.559296      0.753576      0.839466      0.947078       1.00070       1.03183
  66  11 3520.0514    3.0836  3.7788 11.1439  0.0000  0.0316   0.0194   0.0849    0.0386   0.0000   441.3059      -1.94509       19.8698      0.211508      -4.93620     -0.673954      0.775897       1.04230       1.18414       1.30213       1.40640       1.42344
  66  12 3709.7314    2.3696  6.4428 10.6500 -0.0011  0.0504   0.0111   0.1360    0.0341   0.0000   442.3426      -1.39438       24.3277      0.228056      -3.91105      -1.30673       1.23215       1.64938       1.89303       2.11238       2.23869       2.32134
  67   1 1259.0046    0.0954  0.1487  8.7934  0.0000  0.0115   0.0049   0.0280    0.0181   0.0000   440.4622     -0.465740       21.7249    -0.0870873      -4.09104     -0.942353      0.288379      0.392206      0.491609      0.566810      0.587340      0.618920
  67   2 1584.7829    0.2483  0.2996  8.7950  0.0000  0.0091   0.0061   0.0233    0.0236   0.0000   441.2319     -0.228080       22.0708      0.376037      -4.31107    -0.0933316      0.219529      0.297714      0.333639      0.385429      0.388170      0.452866
  67   3 1849.1173    0.5060  0.7361  8.8318  0.0000  0.0139   0.0079   0.0351    0.0481   0.0000   441.9451     -0.866118       21.2569     -0.874707      -3.85059      0.316981      0.354895      0.482631      0.540398      0.602590      0.640170      0.659757
  67   4 2092.6454    0.8576  1.0924  9.1072  0.0000  0.0163   0.0107   0.0411    0.0790   0.0000   442.3833     -0.269739       21.6540     0.0295883      -4.15325     -0.688841      0.385280      0.525602      0.578072      0.656541      0.700775      0.736600
  67   5 2321.8102    1.4169  1.3531  9.8451  0.0000  0.0176   0.0158   0.0474    0.0833   0.0000   442.2676      0.676851       22.4435     -0.246307      -2.37763     -0.660652      0.423087      0.578329      0.626315      0.698920      0.728985      0.761628
  67   6 2536.5209    2.1667  1.5352 10.2738  0.0000  0.0186   0.0214   0.0470    0.0820   0.0000   443.2926      0.413527       20.9266      0.160443      -3.56233      0.234005      0.430326      0.601481      0.648048      0.738444      0.761369      0.815641
  67   7 2745.5717    3.0574  1.3949 11.1759  0.0000  0.0172   0.0322   0.0446    0.0856   0.0000   442.3242     -0.810292       22.9946       1.08561      -5.35483     -0.399598      0.413811      0.547633      0.632569      0.695784      0.738819      0.782355
  67   8 2950.3069    4.1203  1.2972 11.7048  0.0000  0.0161   0.0447   0.0425    0.1039   0.0000   442.7161      0.565354       22.8577      0.915353      -3.12140      0.560639      0.398169      0.538232      0.603744      0.668501      0.685503      0.738092
  67   9 3149.6210    4.5360  1.4897 12.0096  0.0000  0.0177   0.0463   0.0464    0.0849   0.0000   442.3286     -0.641307       22.5186      0.416002      -3.67343      0.893653      0.436076      0.601255      0.660661      0.732244      0.793791      0.808734
  67  10 3344.8384    3.8994  2.3492 11.6053  0.0000  0.0230   0.0309   0.0598    0.0526   0.0000   442.1787      0.164595       21.0468     0.0286425     -0.150967     -0.295347      0.554234      0.754622      0.839884      0.956279      0.999595       1.03135
  67  11 3537.5754    3.0148  4.3053 10.9762  0.0000  0.0346   0.0174   0.0921    0.0384   0.0000   441.6749      -2.22958       23.5774     -0.333955      -2.19232      0.823894      0.816410       1.10476       1.25047       1.38765       1.44818       1.49164
  67  12 3727.9174    2.3123  6.9838 10.6464  0.0000  0.0534   0.0101   0.1462    0.0324   0.0000   442.1947     0.0233926       23.7167       2.25105      -6.67911      0.173756       1.26527       1.71537       1.94080       2.12574       2.29812       2.37584
  68   1 1267.0699    0.0913  0.1415  8.7884  0.0000  0.0124   0.0048   0.0261    0.0179   0.0000   440.6202     -0.178273       21.3086     -0.464424      -3.80446    -0.0594534      0.254504      0.358034      0.418698      0.480333      0.463984      0.480647
  68   2 1594.0090    0.2492  0.3219  8.7459  0.0000  0.0097   0.0059   0.0251    0.0246   0.0000   441.7647     -0.607440       22.1556      -1.12955      -3.74627     -0.198820      0.244596      0.338725      0.384963      0.435426      0.422387      0.427373
  68   3 1859.1953    0.5197  0.6819  8.9737  0.0005  0.0133   0.0081   0.0324    0.0438   0.0000   442.0219     -0.719903       21.7079       1.06626      -3.75852     -0.406638      0.304628      0.414620      0.475865      0.533550      0.549524      0.600723
  68   4 2104.0605    0.9028  1.1409  8.9436  0.0000  0.0158   0.0109   0.0420    0.0912   0.0000   442.1762     -0.107418       22.4633     -0.623863      -3.64811    -0.0578444      0.392831      0.543362      0.611675      0.707120      0.730318      0.764652
  68   5 2333.9832    1.4528  1.4726  9.7171  0.0000  0.0181   0.0150   0.0477    0.0764   0.0000   442.7443     -0.706650       20.6315    -0.0334596      -3.66019      -2.00976      0.429217      0.577265      0.647682      0.731398      0.763540      0.796173
  68   6 2549.5534    2.1321  1.6214 10.4667  0.0000  0.0189   0.0207   0.0492    0.0666   0.0000   442.3262       1.20266       21.4614     -0.679713      -3.11907       1.01307      0.450516      0.614349      0.686153      0.775621      0.795842      0.859751
  68   7 2759.7266    3.1375  1.4166 10.9710  0.0000  0.0170   0.0323   0.0435    0.1002   0.0000   441.0954      0.202855       21.9794     -0.432546      -2.65182      -1.26248      0.413112      0.548233      0.614835      0.694086      0.708406      0.772578
  68   8 2965.3219    4.1297  1.3248 11.7289  0.0000  0.0165   0.0439   0.0422    0.1007   0.0000   442.2687       1.33584       23.4113      0.115090      -3.70112     0.0398732      0.397119      0.539061      0.604339      0.672797      0.716374      0.762688
  68   9 3165.3325    4.4221  1.6014 12.0476  0.0000  0.0181   0.0432   0.0484    0.0674   0.0000   441.9183      0.380056       22.0781    0.00958252      -2.65850     -0.828715      0.432874      0.584212      0.660878      0.722367      0.780440      0.812533
  68  10 3361.4184    3.7979  2.5907 11.5084  0.0000  0.0241   0.0283   0.0634    0.0490   0.0000   442.3767     -0.410164       20.5147      0.260406      -2.11336      0.184639      0.572249      0.764838      0.871863      0.948605       1.00592       1.04945
  68  11 3554.8867    2.9386  4.4268 10.9528  0.0001  0.0358   0.0165   0.0923    0.0380   0.0000   440.7368      -2.21747       22.0924       3.78470      -3.05580       4.24730      0.830474       1.12751       1.26512       1.41184       1.51746       1.57532
  68  12 3745.7723    2.2720  7.4553 10.6036  0.0000  0.0577   0.0095   0.1528    0.0323   0.0000   445.9748     -0.679240       22.6486      -2.88935      -1.56287      -1.19651       1.33752       1.85034       2.06829       2.28616       2.39587       2.51208
  69   1 1274.9881    0.0872  0.1787  8.8423  0.0000  0.0132   0.0049   0.0325    0.0181   0.0000   440.0276     -0.844217       21.0652      0.346970      -3.30377       1.40072      0.299980      0.415796      0.489427      0.515526      0.595138      0.599969
  69   2 1603.1333    0.2462  0.3502  8.8445  0.0000  0.0107   0.0058   0.0252    0.0245   0.0000   441.8363     -0.207323       21.7871   -0.00535132      -3.36343     -0.295435      0.238099      0.317051      0.374694      0.406241      0.429603      0.429544
  69   3 1869.1439    0.5251  0.6845  9.0515  0.0000  0.0130   0.0081   0.0325    0.0426   0.0000   441.9646     -0.174788       22.0124      0.160733      -3.71912     0.0743015      0.296971      0.422187      0.459811      0.526561      0.572825      0.589338
  69   4 2115.3959    0.9062  1.1215  9.2825  0.0000  0.0159   0.0111   0.0422    0.0770   0.0000   442.5950     -0.188809       21.7055      0.192989      -4.11215      0.131186      0.378206      0.505888      0.581416      0.652594      0.706543      0.733569
  69   5 2346.0657    1.4870  1.5620  9.7516  0.0000  0.0186   0.0148   0.0483    0.0727   0.0000   442.6182      0.256543       21.0370      0.694459      -3.75690     0.0154149      0.438560      0.585521      0.663765      0.750104      0.810760      0.835957
  69   6 2562.5446    2.3100  1.5293 10.4494  0.0000  0.0179   0.0225   0.0451    0.0802   0.0000   441.9850      0.579091       23.0648     -0.895014      -4.48879      0.218945      0.431700      0.585417      0.669439      0.735110      0.801630      0.832083
  69   7 2773.7726    3.2437  1.3785 11.3223  0.0000  0.0169   0.0339   0.0434    0.0882   0.0000   442.5920      0.248307       21.4601      0.406226      -3.11223     0.0397052      0.389392      0.514914      0.568669      0.648625      0.688582      0.702870
  69   8 2980.2432    4.2559  1.2613 12.0749  0.0000  0.0158   0.0472   0.0422    0.0949   0.0000   441.9818      0.130131       21.9224       1.81087      -3.48641     -0.216042      0.378889      0.500931      0.560370      0.620665      0.653692      0.681403
  69   9 3180.9600    4.5220  1.6632 11.7861  0.0004  0.0181   0.0421   0.0476    0.0807   0.0000   441.6781      0.390450       21.2131       1.37964      -2.74188     0.0153933      0.429995      0.581113      0.649756      0.727754      0.751438      0.791709
  69  10 3377.8184    3.7046  2.7764 11.3186  0.0000  0.0247   0.0262   0.0665    0.0513   0.0000   442.6359     0.0339279       20.6544      0.223686      -3.25816       1.07428      0.574404      0.783686      0.877709      0.983363       1.03797       1.07531
  69  11 3572.0163    2.8655  4.5846 10.9700 -0.0003  0.0361   0.0158   0.0971    0.0379   0.0000   442.7363      0.245868       20.4236      0.252159     -0.967872      -2.29836      0.839748       1.14041       1.29753       1.41593       1.53125       1.60504
  69  12 3763.7991    2.2205  7.4530 10.5898  0.0000  0.0570   0.0092   0.1551    0.0329   0.0000   441.9788       1.63199       23.2593      -1.81145      -2.00570      -5.19289       1.30403       1.76671       1.98842       2.19171       2.29664       2.42001
  70   1 1282.8831    0.1116  0.2044  8.8042  0.0000  0.0137   0.0049   0.0300    0.0187   0.0000   440.1144    -0.0688785       22.1764     -0.858489      -4.19352      -1.16153      0.342692      0.615220      0.742285      0.933509      0.784078       1.17459
  70   2 1612.1472    0.2652  0.3601  8.8302  0.0000  0.0105   0.0059   0.0255    0.0250   0.0000   441.4667     -0.159004       22.0949     -0.852621      -3.44624      0.707596      0.248018      0.330019      0.386200      0.443593      0.469485      0.464860
  70   3 1879.0637    0.5581  0.7330  8.8641  0.0000  0.0129   0.0082   0.0333    0.0500   0.0000   441.8916     -0.452544       22.0619     -0.336714      -3.30538      0.499672      0.294865      0.396373      0.446397      0.508357      0.546429      0.580436
  70   4 2126.6519    0.9652  1.1303  8.9783  0.0000  0.0157   0.0113   0.0405    0.0980   0.0000   441.6928      0.428655       22.2610      0.164494      -3.42704      0.545512      0.358811      0.491949      0.541185      0.598076      0.632157      0.654657
  70   5 2358.0761    1.5292  1.3983  9.9469  0.0000  0.0175   0.0160   0.0456    0.0763   0.0000   441.9730     -0.344142       22.8034      0.728026      -4.44846      0.740164      0.406963      0.558659      0.608411      0.687711      0.707169      0.756167
  70   6 2575.4195    2.2992  1.6707 10.2424 -0.0021  0.0187   0.0213   0.0472    0.0815   0.0000   441.9652      -1.04935       22.0396     -0.130847      -4.46437      0.115922      0.450714      0.611238      0.685694      0.773297      0.820341      0.859075
  70   7 2787.7527    3.3532  1.4005 11.0548  0.0000  0.0167   0.0341   0.0423    0.1078   0.0000   442.3699     -0.405406       22.1203     -0.219080      -3.41442    -0.0232522      0.384958      0.507419      0.572454      0.648766      0.686352      0.713380
  70   8 2995.0116    4.2929  1.3368 11.9054  0.0000  0.0162   0.0451   0.0423    0.0934   0.0000   441.9115       1.27460       20.3817      0.305215      -3.12326     -0.692720      0.373429      0.509018      0.567417      0.624059      0.668611      0.682696
  70   9 3196.4685    4.4364  1.6507 11.8417 -0.0000  0.0182   0.0415   0.0471    0.0788   0.0000   442.4635       1.23698       22.1263      0.293890      -3.87716     0.0973218      0.423409      0.566346      0.633281      0.712134      0.741337      0.773934
  70  10 3394.1326    3.5995  2.9100 11.4418  0.0000  0.0260   0.0248   0.0672    0.0441   0.0000   441.9762      0.358353       21.6038     -0.819773      -2.64195      0.639549      0.597350      0.822956      0.917672       1.03291       1.12122       1.15438
  70  11 3589.1492    2.8262  5.0385 10.8481  0.0001  0.0391   0.0144   0.1035    0.0380   0.0000   442.9498    -0.0385194       20.8683       2.91434     -0.240952      -2.61855      0.884259       1.21850       1.34325       1.51500       1.56782       1.65158
  70  12 3781.4686    2.1668  8.1560 10.5071 -0.0007  0.0618   0.0084   0.1671    0.0322   0.0000   443.5628      -3.23398       22.5036      -1.72333      -1.10524      -4.89588       1.43025       1.90360       2.17789       2.40467       2.58154       2.66141
  71   1 1290.7231    0.1020  0.1651  8.7872  0.0000  0.0114   0.0048   0.0273    0.0180   0.0000   440.4099   -0.00295585       21.8442     -0.489553      -3.98590     0.0421652      0.284258      0.455137      0.493943      0.629797      0.604138      0.703538
  71   2 1621.0691    0.2657  0.3812  8.7844  0.0000  0.0105   0.0059   0.0266    0.0259   0.0000   441.4009     -0.652217       21.5953      0.609484      -4.70667      0.212607      0.250312      0.317340      0.360058      0.390012      0.428851      0.430495
  71   3 1888.8525    0.5676  0.7783  8.9027  0.0000  0.0134   0.0081   0.0347    0.0495   0.0000   441.7196      0.249579       21.9687    -0.0523709      -3.82957    -0.0749854      0.295361      0.396073      0.441459      0.507905      0.546517      0.569067
  71   4 2137.7900    0.9617  1.1802  9.2181  0.0000  0.0164   0.0113   0.0423    0.0839   0.0000   442.0261     -0.974932       21.5827     -0.289832      -3.99574    0.00384693      0.363150      0.489856      0.554974      0.614553      0.647965      0.668580
  71   5 2369.9347    1.5867  1.4765  9.8808  0.0000  0.0180   0.0160   0.0457    0.0769   0.0000   442.0666     -0.153470       21.3902       1.41223      -3.60455     -0.804356      0.405799      0.539712      0.612241      0.693299      0.718906      0.757104
  71   6 2588.2341    2.3424  1.4522 10.9418 -0.0005  0.0176   0.0242   0.0461    0.0666   0.0000   442.1281      0.346725       21.5557     0.0725492      -3.38778     -0.185262      0.399860      0.533525      0.587712      0.671897      0.693163      0.731436
  71   7 2801.5957    3.3818  1.4262 11.2752  0.0000  0.0167   0.0342   0.0438    0.0911   0.0000   442.5591     -0.278082       21.8765      0.350547      -3.44179      0.246257      0.386825      0.523103      0.573380      0.661592      0.681857      0.721385
  71   8 3009.6725    4.3481  1.3728 11.9940  0.0000  0.0164   0.0450   0.0426    0.0821   0.0000   442.2059     -0.411166       22.8344       1.15297      -4.65291     -0.458865      0.372403      0.505244      0.571009      0.645406      0.673532      0.696412
  71   9 3211.9641    4.3869  1.7166 11.9570 -0.0000  0.0186   0.0407   0.0491    0.0694   0.0000   442.4909     -0.401015       21.5834       1.02665      -3.03593      0.810473      0.432294      0.573742      0.644546      0.715213      0.748086      0.801537
  71  10 3410.4153    3.5779  2.9458 11.4312 -0.0001  0.0261   0.0243   0.0671    0.0432   0.0000   441.1155     -0.999908       22.1557      0.677936      -3.93355      -1.01744      0.590945      0.809769      0.910560       1.01658       1.07368       1.13033
  71  11 3606.2134    2.7628  5.4781 10.7497  0.0000  0.0415   0.0133   0.1121    0.0387   0.0000   442.4747     -0.348641       23.9082       2.00477      -3.28104      0.462329      0.936879       1.26325       1.42806       1.59265       1.66872       1.73558
  71  12 3799.2229    2.1392  8.6566 10.4482  0.0006  0.0663   0.0080   0.1739    0.0306   0.0000   445.5055      0.738842       16.9268     -0.725946      -5.41623      0.262535       1.46585       2.02029       2.24585       2.52705       2.63527       2.75364
  72   1 1298.5090    0.1141  0.1758  8.7549  0.0000  0.0112   0.0048   0.0243    0.0183   0.0000   440.3034     -0.207830       21.1810      0.600704      -4.90212      0.232413      0.259206      0.332713      0.378508      0.445686      0.478723      0.446117
  72   2 1629.8862    0.2818  0.3579  8.8216  0.0000  0.0100   0.0061   0.0242    0.0255   0.0000   441.4997     -0.488815       21.9638     0.0853345      -3.62055      0.472752      0.224080      0.285076      0.355866      0.371637      0.401120      0.401868
  72   3 1898.6074    0.5799  0.7080  9.0108  0.0000  0.0127   0.0085   0.0324    0.0475   0.0000   442.0826     -0.945617       21.8916      0.359061      -3.15393     -0.481448      0.275345      0.383736      0.421912      0.486739      0.517598      0.531000
  72   4 2148.8323    0.9975  1.1611  9.2972  0.0000  0.0156   0.0117   0.0428    0.0815   0.0000   442.3025      0.128897       22.1003    -0.0973967      -2.87583      0.645176      0.348474      0.451499      0.538489      0.584378      0.612434      0.660938
  72   5 2381.7087    1.6177  1.4829 10.0205  0.0000  0.0179   0.0164   0.0462    0.0733   0.0000   441.9515     -0.461969       23.0527      0.108081      -2.96718      0.980077      0.400331      0.543931      0.613242      0.700521      0.710965      0.754787
  72   6 2601.0005    2.4429  1.5962 10.5264  0.0000  0.0184   0.0232   0.0458    0.0831   0.0000   442.4396      -1.29114       21.7000     0.0348464      -2.81647     -0.188356      0.406244      0.559120      0.621752      0.705036      0.744382      0.781309
  72   7 2815.3849    3.4804  1.3783 11.4105  0.0000  0.0165   0.0354   0.0425    0.0862   0.0000   442.2316      0.554726       22.3701      0.843822      -3.33849      0.395286      0.367045      0.494842      0.533970      0.615723      0.654785      0.691157
  72   8 3024.2438    4.3670  1.3933 11.8006  0.0000  0.0164   0.0441   0.0429    0.0947   0.0000   442.1281       1.45977       21.1039      0.363011      -3.68547      0.711023      0.362478      0.495128      0.543525      0.628788      0.656368      0.698302
  72   9 3227.2465    4.3340  1.7967 12.0612  0.0000  0.0193   0.0391   0.0503    0.0604   0.0000   441.7565      0.860707       22.0041       1.56481      -3.25434      0.581471      0.429775      0.591878      0.647537      0.722004      0.781134      0.828159
  72  10 3426.5047    3.4977  3.1716 11.2712  0.0000  0.0272   0.0227   0.0702    0.0446   0.0000   442.7990     0.0373268       22.0104       2.54209      -3.83956     -0.424658      0.604967      0.810833      0.914600       1.03065       1.06697       1.12410
  72  11 3623.1424    2.6994  5.4287 10.8381  0.0006  0.0413   0.0131   0.1133    0.0364   0.0000   442.5256       1.35785       19.1507       2.17134      -5.91402       1.17459      0.922068       1.24332       1.41166       1.56177       1.67753       1.75090
  73   1 1306.2155    0.1063  0.1938  8.7935  0.0000  0.0121   0.0046   0.0274    0.0181   0.0000   440.4662   -0.00700075       22.1504      0.341830      -4.10855     -0.422573      0.254972      0.351767      0.421570      0.451776      0.388039      0.411210
  73   2 1638.5981    0.3030  0.3749  8.8504  0.0000  0.0104   0.0063   0.0241    0.0267   0.0000   441.5218     -0.497562       21.8834      0.325420      -4.32399      0.264560      0.207053      0.300539      0.337328      0.377119      0.393980      0.403990
  73   3 1908.2881    0.5901  0.7886  8.9543  0.0000  0.0137   0.0083   0.0339    0.0518   0.0000   441.5057     -0.102072       22.1521      0.120397      -5.55119     -0.700691      0.301281      0.425964      0.465703      0.518838      0.549749      0.573706
  73   4 2159.7859    1.0057  1.2120  9.5209  0.0000  0.0168   0.0118   0.0432    0.0717   0.0000   441.9169      0.419722       23.5616     -0.386026      -4.36266     -0.442290      0.370050      0.506379      0.545317      0.631422      0.675572      0.708955
  73   5 2393.3605    1.6644  1.5644  9.9413  0.0000  0.0181   0.0160   0.0474    0.0748   0.0000   442.3986      0.280683       22.9767    -0.0649219      -3.37394     0.0166219      0.402895      0.551457      0.610826      0.674703      0.697387      0.733202
  73   6 2613.6251    2.5067  1.5031 10.6745  0.0000  0.0173   0.0241   0.0446    0.0826   0.0000   442.1255      0.540168       21.9855       1.42397      -3.67786       1.13500      0.388922      0.518561      0.584384      0.665095      0.702593      0.738730
  73   7 2829.1124    3.5347  1.3610 11.5230  0.0026  0.0164   0.0363   0.0421    0.0938   0.0000   442.1586     -0.798242       21.5165      0.345961      -3.94567      -1.74426      0.363765      0.515378      0.549912      0.633878      0.681487      0.700810
  73   8 3038.7377    4.4651  1.4138 11.6331  0.0000  0.0163   0.0437   0.0416    0.1081   0.0000   441.9730     -0.916519       22.0732      0.317688      -3.30790      -1.08141      0.362584      0.483697      0.539590      0.596056      0.634587      0.661650
  73   9 3242.4747    4.2952  1.8618 11.9783 -0.0003  0.0193   0.0372   0.0505    0.0591   0.0000   441.9221     0.0689540       22.1649       1.06434      -5.04729      0.488712      0.429168      0.586309      0.663128      0.745461      0.779090      0.838577
  73  10 3442.5862    3.4548  3.3618 11.2668  0.0000  0.0280   0.0213   0.0722    0.0420   0.0000   442.0518      0.145949       21.2592      -1.33601      -4.08758     -0.812775      0.616746      0.828397      0.925944       1.05031       1.11325       1.16831
  73  11 3639.8869    2.6525  5.7061 10.8409 -0.0011  0.0432   0.0123   0.1176    0.0361   0.0000   441.3773      -1.20305       22.4542       2.93763      -4.03073     -0.919753      0.965324       1.30093       1.46933       1.65228       1.71493       1.79515
  74   1 1313.8570    0.1147  0.1862  8.7808  0.0000  0.0103   0.0047   0.0249    0.0181   0.0000   440.4702      0.249181       21.6793      0.292891      -4.51486      0.114227      0.217013      0.268884      0.335151      0.375714      0.396601      0.413420
  74   2 1647.2287    0.3046  0.3982  8.8274  0.0000  0.0106   0.0062   0.0240    0.0270   0.0000   441.6735     -0.285058       21.4567     -0.198937      -4.35324     0.0889229      0.222223      0.306287      0.359702      0.382585      0.406042      0.449783
  74   3 1917.8922    0.6094  0.8195  8.9558  0.0000  0.0135   0.0083   0.0339    0.0528   0.0000   441.7776     0.0744865       21.8362      -1.03739      -3.66875      0.373401      0.299013      0.382081      0.439753      0.501198      0.536250      0.571008
  74   4 2170.6272    1.0356  1.2093  9.4673  0.0000  0.0160   0.0117   0.0432    0.0721   0.0000   441.8587      0.381172       22.8540     -0.463260      -4.51907      0.824825      0.350717      0.454846      0.511868      0.572003      0.613205      0.622187
  74   5 2404.9213    1.6731  1.5727 10.0863  0.0000  0.0182   0.0161   0.0477    0.0681   0.0000   441.8435     -0.492484       21.3250      0.253005      -3.46371     -0.156517      0.386326      0.522877      0.597989      0.669543      0.685304      0.736512
  74   6 2626.1893    2.5884  1.5544 10.8091  0.0003  0.0177   0.0247   0.0450    0.0748   0.0000   442.9592     -0.106999       21.4318      -1.50479      -4.11962      0.936395      0.392005      0.529947      0.584604      0.672218      0.701353      0.710623
  74   7 2842.6941    3.6291  1.3502 11.2991 -0.0026  0.0160   0.0361   0.0400    0.0995   0.0000   442.0666     -0.485725       23.0829      0.194223      -3.62781      0.801579      0.359880      0.476508      0.534744      0.597173      0.649449      0.660901
  74   8 3053.0786    4.3908  1.4160 12.0672  0.0000  0.0165   0.0440   0.0436    0.0831   0.0000   442.1887     -0.583610       22.2562       1.79169      -2.22185     -0.308696      0.368698      0.489479      0.540216      0.608371      0.632855      0.669007
  74   9 3257.6279    4.2318  2.0100 11.9089  0.0000  0.0200   0.0348   0.0524    0.0527   0.0000   442.6994      0.663514       21.6963       1.51525      -3.84566      -1.44959      0.436077      0.587260      0.653558      0.742937      0.778458      0.836628
  74  10 3458.4896    3.3815  3.6525 11.2232 -0.0000  0.0295   0.0202   0.0785    0.0413   0.0000   442.6445      0.488279       20.3006      0.467925      -1.50056       3.60749      0.636322      0.873293      0.978724       1.11197       1.15264       1.22724
  74  11 3656.5793    2.6018  6.0675 10.8309  0.0021  0.0455   0.0116   0.1239    0.0351   0.0000   441.8052     -0.314374       22.6353       1.31020      -3.28674       1.06794      0.993277       1.34648       1.51567       1.68358       1.79802       1.90018
  75   1 1321.4145    0.1140  0.1867  8.7907  0.0000  0.0110   0.0046   0.0283    0.0181   0.0000   440.4955      0.107192       21.4175     -0.433735      -3.87455      0.271261      0.268414      0.419466      0.451035      0.508874      0.507517      0.488413
  75   2 1655.7382    0.3104  0.3776  8.8554  0.0000  0.0099   0.0063   0.0232    0.0263   0.0000   441.3705     -0.520780       21.8980     0.0590025      -4.27086      0.412200      0.220176      0.305800      0.347602      0.388146      0.417702      0.446749
  75   3 1927.4267    0.6302  0.7845  9.0609  0.0000  0.0132   0.0086   0.0331    0.0507   0.0000   442.3250      0.245864       22.0916    -0.0530707      -3.63768      0.962941      0.273031      0.358994      0.414757      0.486251      0.503024      0.534040
  75   4 2181.3573    1.0561  1.2875  9.4131  0.0000  0.0168   0.0114   0.0437    0.0699   0.0000   442.6487     -0.378821       21.6854     0.0986033      -3.41283    -0.0488225      0.339826      0.477363      0.521982      0.612594      0.602583      0.632342
  75   5 2416.3752    1.7114  1.6209  9.9923  0.0000  0.0186   0.0158   0.0467    0.0688   0.0000   442.2881      -1.16626       21.9366      0.726510      -4.83797      0.149875      0.391497      0.528757      0.597369      0.668101      0.685596      0.735178
  75   6 2638.7148    2.5726  1.6022 10.6923  0.0000  0.0175   0.0236   0.0460    0.0713   0.0000   443.1246     -0.667183       22.2171       2.08206      -3.31457     -0.287304      0.379710      0.513402      0.573545      0.649799      0.686482      0.714077
  75   7 2856.1597    3.6483  1.4285 11.5390 -0.0001  0.0168   0.0362   0.0424    0.0884   0.0000   442.6651     -0.742795       21.6625    0.00662163      -1.52320     0.0203609      0.358580      0.488842      0.529927      0.613396      0.679930      0.721064
  75   8 3067.3615    4.5364  1.4146 12.0873  0.0000  0.0168   0.0451   0.0419    0.0856   0.0000   441.9854      0.645182       21.6233      0.594172      -3.67816      0.546956      0.358141      0.495267      0.547909      0.609650      0.648585      0.676003
  75   9 3272.7150    4.1040  2.1197 11.8310  0.0000  0.0207   0.0326   0.0546    0.0521   0.0000   443.1548      0.294880       21.1497      0.794022      -2.27007      0.697339      0.444099      0.611011      0.677723      0.780466      0.815509      0.843535
  75  10 3474.4206    3.2760  3.6190 11.2231 -0.0004  0.0295   0.0195   0.0784    0.0413   0.0000   443.2432     -0.452297       21.1451     0.0297143     -0.359694      -1.19466      0.652220      0.875637      0.994464       1.13210       1.16826       1.24372
  75  11 3673.1062    2.5024  6.4675 10.8263 -0.0027  0.0492   0.0107   0.1327    0.0336   0.0000   442.3089     -0.707644       22.6326       4.39487      -4.57645     -0.321074       1.05158       1.42368       1.60698       1.78771       1.93893       2.01935
  76   1 1328.9358    0.1120  0.1982  8.8217  0.0000  0.0106   0.0046   0.0276    0.0178   0.0000   440.4783     -0.153412       21.9680      0.301525      -3.89182      0.146135      0.246513      0.331567      0.353640      0.407069      0.414762      0.430599
  76   2 1664.1761    0.3142  0.4114  8.8853  0.0000  0.0108   0.0062   0.0251    0.0275   0.0000   441.3057     -0.421805       22.6025      0.671191      -4.18185      0.160536      0.212599      0.288681      0.342055      0.360786      0.390713      0.439600
  76   3 1936.8861    0.6473  0.8790  8.9422  0.0000  0.0139   0.0084   0.0349    0.0581   0.0000   441.7052     -0.821162       21.7309    -0.0467811      -2.78441      0.121306      0.290823      0.385708      0.433516      0.473459      0.529255      0.547616
  76   4 2192.0098    1.0823  1.4426  9.4548  0.0000  0.0179   0.0111   0.0459    0.0647   0.0000   441.6862     -0.398678       21.8046     -0.819306      -3.16226     -0.350090      0.377538      0.506030      0.585018      0.643575      0.712317      0.730915
  76   5 2427.7649    1.7856  1.6739  9.9562  0.0001  0.0186   0.0162   0.0482    0.0758   0.0000   441.5248    0.00423341       22.3414     -0.242104      -4.53786     -0.303844      0.395730      0.550435      0.596696      0.696540      0.744387      0.776462
  76   6 2651.1343    2.6379  1.6064 10.9451  0.0000  0.0181   0.0243   0.0452    0.0663   0.0000   441.7230     -0.154098       20.8424      0.637432      -2.69524   -0.00812052      0.377528      0.513040      0.562313      0.647546      0.669021      0.698541
  76   7 2869.6228    3.7633  1.3923 11.7576  0.0000  0.0160   0.0377   0.0430    0.0774   0.0000   442.7644     -0.397730       22.0945      0.536597      -2.62969      -1.60461      0.350540      0.464401      0.505508      0.584085      0.605074      0.639106
  76   8 3081.5746    4.6093  1.4378 11.9525  0.0000  0.0165   0.0439   0.0416    0.0836   0.0000   442.7584     -0.102014       21.0564      0.665658      -3.42837     -0.171256      0.342230      0.466843      0.533144      0.597878      0.645647      0.667110
  76   9 3287.6895    4.1216  2.2606 11.7175 -0.0000  0.0211   0.0315   0.0558    0.0555   0.0000   442.3274      0.230495       23.0761     -0.380654      -1.43328      0.274525      0.454684      0.602570      0.677947      0.774057      0.817379      0.850643
  76  10 3490.2100    3.2673  4.1292 11.0384  0.0000  0.0319   0.0177   0.0848    0.0423   0.0000   443.2288      -1.37576       21.7067      0.198019      0.224223       3.35805      0.671141      0.911239       1.01878       1.14698       1.23449       1.28173
  76  11 3689.7313    2.4996  6.5992 10.8434  0.0019  0.0492   0.0106   0.1333    0.0338   0.0000   443.1829      -1.21785       18.7050       4.55942      -3.51001      0.496025       1.03772       1.40504       1.58887       1.79700       1.92110       1.97341
  77   1 1336.4056    0.1233  0.1775  8.7990  0.0000  0.0094   0.0047   0.0221    0.0179   0.0000   440.6635     -0.185389       21.5966      0.228862      -4.22404     0.0976500      0.207063      0.263549      0.308825      0.325604      0.352215      0.359952
  77   2 1672.5112    0.3246  0.5031  8.8469  0.0001  0.0120   0.0060   0.0285    0.0299   0.0000   441.1389    -0.0805178       22.3094      0.390988      -4.15108      0.413517      0.240739      0.325460      0.378486      0.408533      0.428519      0.437361
  77   3 1946.3047    0.6544  0.9144  8.9165  0.0000  0.0144   0.0083   0.0358    0.0588   0.0000   441.9694     -0.484807       22.1026    -0.0614084      -2.98812      0.181456      0.275768      0.389851      0.418120      0.481915      0.508580      0.530485
  77   4 2202.6590    1.1087  1.3654  9.5780  0.0002  0.0173   0.0117   0.0445    0.0655   0.0000   442.1558      0.597671       22.6331      0.221297      -3.91433      -1.46539      0.352419      0.491436      0.536971      0.621368      0.631923      0.675099
  77   5 2439.0361    1.8224  1.6648 10.1097  0.0000  0.0182   0.0166   0.0489    0.0697   0.0000   441.9680      -1.05897       21.9733      0.205041      -3.82051     -0.157215      0.383937      0.512938      0.575777      0.653338      0.696370      0.756484
  77   6 2663.4623    2.7221  1.4762 11.0855  0.0000  0.0169   0.0264   0.0448    0.0719   0.0000   442.1133      0.342611       22.2001    -0.0481324      -3.62722      0.568063      0.349590      0.486383      0.538585      0.614334      0.645539      0.684136
  77   7 2882.9326    3.8680  1.3981 11.4609  0.0000  0.0158   0.0375   0.0413    0.0968   0.0000   442.7054     -0.531372       21.4545    -0.0789179      -3.59375     -0.195846      0.333669      0.446033      0.501855      0.570952      0.585589      0.624618
  77   8 3095.6202    4.6517  1.4912 11.8948  0.0000  0.0165   0.0432   0.0420    0.0850   0.0000   443.5553     -0.782906       22.1303      0.999831      -3.92792      0.236614      0.346435      0.467345      0.531158      0.603122      0.648606      0.659696
  77   9 3302.5569    4.1355  2.3400 11.7199  0.0000  0.0215   0.0305   0.0565    0.0507   0.0000   442.0351     -0.289319       21.9527     -0.282865      -3.05390     -0.168011      0.443966      0.612100      0.692269      0.767356      0.821638      0.852107
  77  10 3505.9053    3.1767  4.1731 11.1641 -0.0006  0.0328   0.0171   0.0861    0.0385   0.0000   442.9167      -1.71401       19.1287      0.647220      -1.69028       1.21649      0.677626      0.928200       1.03209       1.14827       1.22562       1.27968
  77  11 3706.1455    2.4196  6.5834 10.8410 -0.0006  0.0497   0.0102   0.1343    0.0336   0.0000   442.4366      -1.14686       20.7894      -2.16030      -3.51905       3.52351       1.05617       1.39724       1.61096       1.79278       1.92300       2.00382
  78   1 1343.8269    0.1280  0.1634  8.7803  0.0000  0.0088   0.0046   0.0195    0.0173   0.0000   440.1593     -0.500673       21.8506     -0.221620      -4.28568     -0.595388      0.190721      0.290890      0.315126      0.364183      0.405266      0.369839
  78   2 1680.7406    0.3317  0.4971  8.8566  0.0000  0.0116   0.0060   0.0278    0.0288   0.0000   441.3219      0.270194       21.8759    0.00168435      -3.59938      0.693746      0.226557      0.317133      0.345193      0.411966      0.402502      0.427158
  78   3 1955.6114    0.6591  0.8776  9.0485  0.0000  0.0135   0.0085   0.0359    0.0547   0.0000   441.6924      -1.23540       22.9411      0.496677      -3.76539      0.118510      0.270688      0.371432      0.417746      0.452582      0.490003      0.507960
  78   4 2213.1223    1.1314  1.3704  9.4554  0.0000  0.0167   0.0116   0.0440    0.0692   0.0000   442.4597      0.625250       22.6533      -1.18683      -2.71603      0.339123      0.344666      0.471655      0.527248      0.598981      0.627880      0.660662
  78   5 2450.2736    1.8694  1.6628 10.1696  0.0000  0.0185   0.0170   0.0468    0.0698   0.0000   442.0430     -0.789853       21.4747      0.902729      -2.38848     -0.768465      0.382660      0.524553      0.577126      0.645989      0.679279      0.724152
  78   6 2675.7294    2.7622  1.6140 10.8448  0.0000  0.0174   0.0248   0.0452    0.0704   0.0000   442.3144     -0.686905       22.2924       1.05027      -3.44177     -0.712869      0.362480      0.499572      0.552195      0.615173      0.656107      0.690241
  78   7 2896.1608    3.9035  1.4045 11.4950  0.0000  0.0159   0.0375   0.0408    0.0934   0.0000   442.6096      0.343981       21.7926      0.540781      -3.08517     -0.528421      0.337467      0.456071      0.511890      0.579071      0.626739      0.645695
  78   8 3109.6638    4.4882  1.5508 12.0232  0.0000  0.0169   0.0415   0.0437    0.0724   0.0000   442.0311     -0.844894       20.8857     0.0897026      -4.32291     -0.362904      0.358394      0.470438      0.524259      0.597505      0.640425      0.670852
  78   9 3317.3736    4.0007  2.3359 11.8309 -0.0000  0.0221   0.0300   0.0564    0.0484   0.0000   442.2498      -1.59191       22.4656      0.350572      -2.34320     -0.491559      0.455415      0.621346      0.689513      0.780741      0.828451      0.862294
  78  10 3521.4864    3.0937  4.4402 11.0753  0.0006  0.0337   0.0159   0.0907    0.0381   0.0000   443.6971      -1.18223       21.4068     -0.265530      -1.72926       2.40529      0.695621      0.930502       1.05319       1.16842       1.25051       1.31258
  78  11 3722.3739    2.3783  7.2997 10.7408  0.0007  0.0557   0.0094   0.1463    0.0327   0.0000   441.4765       1.18658       21.4085       1.90608      -5.88709       3.48151       1.12302       1.52425       1.72631       1.91439       2.03986       2.13774
  79   1 1351.1649    0.1260  0.1585  8.7799  0.0000  0.0115   0.0047   0.0169    0.0176   0.0000   440.1790     -0.233075       21.6198      0.227291      -3.90076     -0.153717      0.230068      0.245702      0.366694      0.397170      0.467351      0.431284
  79   2 1688.9612    0.3382  0.4502  8.9046  0.0000  0.0105   0.0062   0.0259    0.0284   0.0000   441.4606     -0.318922       21.8762     -0.588023      -3.87289      0.205239      0.215889      0.285444      0.307802      0.359570      0.376188      0.411540
  79   3 1964.8943    0.6748  0.9538  9.1083  0.0000  0.0148   0.0085   0.0367    0.0574   0.0000   441.3909     -0.349255       21.7570     -0.450974      -4.02052      0.854594      0.286661      0.406522      0.449129      0.504326      0.524987      0.552663
  79   4 2223.5705    1.1827  1.3814  9.6760  0.0000  0.0168   0.0121   0.0440    0.0649   0.0000   442.0357      0.298727       22.2563      0.412511      -4.73033     0.0971312      0.347685      0.461589      0.530884      0.599186      0.644218      0.685364
  79   5 2461.3761    1.9142  1.6454 10.3351  0.0000  0.0180   0.0173   0.0473    0.0633   0.0000   442.2069      0.410392       22.3359    -0.0227516      -4.08261      0.745328      0.362856      0.503581      0.566027      0.626175      0.658906      0.691460
  79   6 2687.9590    2.8733  1.6264 11.0099  0.0000  0.0175   0.0253   0.0443    0.0665   0.0000   442.3526     -0.577775       22.9739      0.122215      -3.54965      -1.10803      0.360178      0.479638      0.537975      0.615204      0.654520      0.680426
  79   7 2909.2826    4.0371  1.4003 11.8846  0.0000  0.0158   0.0394   0.0418    0.0785   0.0000   442.7124     -0.951937       22.1770      0.213549      -2.77456   0.000152055      0.326793      0.452655      0.500700      0.578438      0.613370      0.653334
  79   8 3123.5127    4.4560  1.5587 12.3379 -0.0005  0.0173   0.0419   0.0454    0.0630   0.0000   442.0377     0.0900949       21.7974      0.446615      -3.11336      0.405476      0.362813      0.503251      0.554056      0.628366      0.659599      0.691061
  79   9 3332.1088    3.9451  2.5305 11.6149  0.0000  0.0221   0.0273   0.0586    0.0473   0.0000   443.2360      0.344790       21.3244      0.549223      -4.17572     -0.361027      0.457378      0.613267      0.695457      0.760617      0.827098      0.861382
  79  10 3536.9701    3.0561  4.4706 11.1248 -0.0008  0.0344   0.0155   0.0907    0.0376   0.0000   442.0385      0.982612       20.5209      0.304039      -1.75058     -0.495469      0.683290      0.949577       1.04761       1.20144       1.25592       1.33823
  79  11 3738.6417    2.3047  7.6555 10.8004  0.0004  0.0581   0.0088   0.1566    0.0302   0.0000   441.5033      0.585486       22.4541       4.10636      -4.37148      0.289755       1.14627       1.58355       1.77614       1.98096       2.09517       2.20632
  80   1 1358.4682    0.1247  0.1616  8.7963  0.0000  0.0088   0.0046   0.0197    0.0172   0.0000   440.3670     -0.467556       21.5947      0.584961      -3.81865     -0.149422      0.164716      0.230704      0.265212      0.293319      0.312631      0.308866
  80   2 1697.0336    0.3530  0.4803  8.8849  0.0000  0.0109   0.0063   0.0264    0.0296   0.0000   441.3304     -0.479775       22.1980    -0.0275454      -3.51524     -0.700518      0.214124      0.284904      0.336375      0.352485      0.391931      0.398312
  80   3 1974.1219    0.7021  0.8780  9.1189  0.0000  0.0133   0.0090   0.0340    0.0567   0.0000   442.3055     -0.339309       22.7858     -0.496444      -3.73498      0.796930      0.268547      0.361097      0.392384      0.455498      0.471477      0.510233
  80   4 2233.8600    1.1928  1.5138  9.4235  0.0000  0.0176   0.0115   0.0454    0.0712   0.0000   442.4240     -0.234257       22.1007      0.560523      -4.66076     -0.365478      0.354821      0.486538      0.542501      0.628508      0.648932      0.683549
  80   5 2472.4484    1.9589  1.6848 10.4862  0.0000  0.0185   0.0174   0.0476    0.0560   0.0000   442.2885     -0.477964       20.9627     -0.220334      -3.32307     -0.200373      0.366662      0.507190      0.558302      0.639946      0.675286      0.731915
  80   6 2700.0647    2.8737  1.5946 11.0369 -0.0023  0.0175   0.0259   0.0441    0.0698   0.0000   443.1905      0.299998       22.1522      0.353727      -3.29032       1.84463      0.351531      0.474270      0.527832      0.603485      0.633427      0.660210
  80   7 2922.3911    4.1150  1.4163 11.4703  0.0000  0.0157   0.0390   0.0406    0.1051   0.0000   442.3691     -0.172079       22.2965     0.0648107      -3.41759     -0.473000      0.315615      0.427816      0.465749      0.548435      0.562236      0.599523
  80   8 3137.3190    4.5642  1.6505 11.9805  0.0000  0.0170   0.0401   0.0452    0.0682   0.0000   442.6453    -0.0852429       22.5640     -0.348777      -4.00189     -0.305821      0.350123      0.463489      0.521765      0.585115      0.629640      0.652308
  80   9 3346.6748    3.8588  2.5798 11.6631 -0.0002  0.0229   0.0263   0.0591    0.0443   0.0000   442.6405      0.210489       21.9303    -0.0543440      -2.79272       1.17340      0.459813      0.621743      0.695289      0.788754      0.835732      0.891158
  80  10 3552.4087    2.9904  4.8223 11.0027  0.0016  0.0364   0.0143   0.0964    0.0376   0.0000   443.2013       1.00778       20.4233      0.418724      -3.17169     -0.154422      0.732274      0.991221       1.11667       1.26015       1.32843       1.42412
  80  11 3754.5946    2.2918  7.9297 10.7470  0.0006  0.0603   0.0086   0.1589    0.0299   0.0000   443.8179      0.280704       21.7405       4.95408       2.65894      -1.52330       1.17664       1.62575       1.81741       2.02525       2.16014       2.23326
  81   1 1365.7099    0.1406  0.2175  8.8013  0.0000  0.0096   0.0046   0.0234    0.0181   0.0000   440.1249     -0.343055       21.8345      0.434935      -4.17552     -0.158015      0.191349      0.241026      0.310355      0.345666      0.402028      0.435643
  81   2 1705.0373    0.3676  0.5077  8.8685  0.0000  0.0109   0.0063   0.0271    0.0312   0.0000   441.0796     -0.934142       21.5039       1.01717      -4.27853     -0.690711      0.215847      0.293771      0.323627      0.365614      0.394776      0.408597
  81   3 1983.2855    0.7035  0.9306  9.2252  0.0000  0.0143   0.0089   0.0352    0.0567   0.0000   441.9479     -0.469642       21.7930      0.337307      -3.55703      0.496918      0.272346      0.376476      0.419502      0.478530      0.506437      0.520855
  81   4 2244.1132    1.2187  1.4935  9.5413  0.0000  0.0175   0.0118   0.0448    0.0711   0.0000   441.8646     -0.931865       22.0717     0.0336841      -3.51573     -0.242912      0.351728      0.461753      0.523019      0.590936      0.642020      0.668450
  81   5 2483.3880    1.9912  1.7067 10.3497  0.0000  0.0183   0.0172   0.0471    0.0637   0.0000   442.2256     -0.281929       21.4990      0.444420      -3.37043     -0.413190      0.361916      0.485749      0.543598      0.618402      0.638471      0.696922
  81   6 2712.1365    2.9468  1.6023 11.0480 -0.0001  0.0174   0.0262   0.0434    0.0707   0.0000   442.5830    0.00538717       21.9080      0.828254      -3.22385      -1.10758      0.339867      0.480370      0.513772      0.606258      0.633391      0.668465
  81   7 2935.3504    4.0896  1.3611 11.9006  0.0000  0.0154   0.0394   0.0396    0.0777   0.0000   442.0610     -0.243255       21.2047      0.584926      -2.80892     -0.993436      0.315472      0.414063      0.470994      0.529334      0.567223      0.584407
  81   8 3151.0655    4.5982  1.6008 12.1997  0.0000  0.0165   0.0411   0.0453    0.0621   0.0000   442.7730     -0.162694       21.8634      0.486686      -4.00179      0.350222      0.336989      0.444502      0.501496      0.560655      0.607878      0.636183
  81   9 3361.2350    3.8559  2.7415 11.5891  0.0000  0.0235   0.0253   0.0607    0.0451   0.0000   442.9893      0.752931       21.7389     0.0145937      -3.66792      0.195566      0.469516      0.646104      0.721688      0.801785      0.855088      0.898815
  81  10 3567.6478    2.9135  5.0577 11.0783 -0.0018  0.0383   0.0136   0.1021    0.0364   0.0000   443.6945      -3.22610       20.3671     -0.619044      -3.14070     -0.787552      0.751568       1.03286       1.15781       1.28085       1.37225       1.45474
  82   1 1372.8737    0.1263  0.1816  8.7653  0.0000  0.0093   0.0045   0.0203    0.0175   0.0000   439.8659    -0.0966353       21.8087     -0.262048      -4.26771      0.566925      0.189346      0.234642      0.286564      0.316620      0.336359      0.343182
  82   2 1712.9409    0.3672  0.5434  8.8624  0.0000  0.0118   0.0062   0.0274    0.0314   0.0000   441.1550     -0.355241       21.6839     -0.189302      -4.14379    -0.0528779      0.235627      0.314598      0.374777      0.413369      0.461587      0.481848
  82   3 1992.3734    0.7320  0.9565  9.1608  0.0000  0.0139   0.0089   0.0355    0.0576   0.0000   441.6162     -0.860536       21.5611    -0.0567893      -4.41810      0.867870      0.277913      0.376637      0.432851      0.488045      0.533882      0.567976
  82   4 2254.2968    1.2679  1.4084  9.5733  0.0000  0.0164   0.0123   0.0431    0.0710   0.0000   442.0538     -0.364135       22.4629      0.785065      -3.82289      0.101515      0.325245      0.435751      0.487648      0.543771      0.579649      0.603511
  82   5 2494.3000    2.0683  1.7893 10.2325  0.0000  0.0183   0.0172   0.0480    0.0655   0.0000   442.0911     -0.503255       20.7577      0.581978      -4.19278     -0.169797      0.361405      0.481407      0.560440      0.612471      0.650116      0.696479
  82   6 2724.1305    3.0615  1.5651 11.1440  0.0000  0.0167   0.0276   0.0444    0.0738   0.0000   442.6122      0.435156       22.6911       1.01651      -3.11083     -0.327571      0.328267      0.443368      0.501638      0.551645      0.583182      0.604555
  82   7 2948.2268    4.1497  1.4524 11.7617  0.0000  0.0161   0.0382   0.0409    0.0781   0.0000   442.9552      0.678855       22.1876      0.405863      -3.77324    -0.0187170      0.308071      0.425219      0.466176      0.542807      0.559571      0.580259
  82   8 3164.7028    4.5441  1.8242 11.8349  0.0000  0.0180   0.0370   0.0464    0.0678   0.0000   442.2610     -0.810375       22.1952      0.159978      -4.03938     -0.601512      0.362793      0.484023      0.541805      0.616860      0.656242      0.681585
  82   9 3375.6549    3.8039  2.8131 11.5395  0.0000  0.0238   0.0246   0.0627    0.0446   0.0000   443.0260     -0.305148       21.7083     0.0632167      -2.84909      0.151202      0.465729      0.642699      0.716875      0.800036      0.861408      0.904163
  82  10 3582.9526    2.8945  5.4183 11.0199  0.0020  0.0401   0.0129   0.1072    0.0365   0.0000   443.9438      0.120909       20.4655      0.560259      -1.98760      -1.99842      0.793632       1.06650       1.21873       1.34458       1.42102       1.52519
  83   1 1380.0256    0.1347  0.2180  8.7595  0.0000  0.0093   0.0044   0.0234    0.0179   0.0000   440.5709     -0.471667       21.7220      0.297125      -3.42053     0.0535319      0.200818      0.242696      0.297377      0.343479      0.366178      0.383968
  83   2 1720.7971    0.3721  0.5434  8.8684  0.0000  0.0116   0.0062   0.0279    0.0316   0.0000   440.8407     -0.426631       21.9554      0.169165      -4.07091     -0.792379      0.209821      0.298315      0.324495      0.373766      0.400867      0.429584
  83   3 2001.3866    0.7510  0.9693  9.1205  0.0000  0.0139   0.0090   0.0358    0.0629   0.0000   441.7385     -0.560933       22.1780     0.0594433      -4.02310      0.287886      0.268790      0.362749      0.405491      0.465146      0.472191      0.495481
  83   4 2264.3491    1.2806  1.5342  9.5836  0.0000  0.0174   0.0119   0.0454    0.0671   0.0000   442.5747     0.0221523       21.0948     -0.404280      -3.09161      0.157545      0.340783      0.464216      0.526942      0.600162      0.646345      0.667592
  83   5 2505.1096    2.0668  1.7008 10.4690  0.0000  0.0183   0.0176   0.0471    0.0609   0.0000   441.8972   -0.00193197       22.2330      0.663137      -3.82081     0.0576472      0.348596      0.480020      0.545564      0.600912      0.636991      0.674284
  83   6 2736.1092    3.1344  1.5373 11.2601  0.0000  0.0164   0.0282   0.0427    0.0685   0.0000   443.1063     -0.126806       22.5895      -1.26056      -4.22077      0.243242      0.321076      0.439133      0.493932      0.550248      0.582840      0.629181
  83   7 2961.0619    4.2534  1.4534 11.8092  0.0000  0.0157   0.0392   0.0412    0.0792   0.0000   442.4891     -0.690284       21.6682      0.937729      -3.55292      0.197066      0.302418      0.403593      0.462672      0.515158      0.545603      0.584024
  83   8 3178.2745    4.5671  1.7321 12.0014  0.0000  0.0176   0.0387   0.0457    0.0668   0.0000   442.4661      0.467939       21.0073      0.788512      -3.23710       1.16574      0.338325      0.467349      0.503386      0.591211      0.604343      0.641960
  83   9 3390.0508    3.6884  2.9421 11.7231  0.0000  0.0250   0.0237   0.0657    0.0393   0.0000   442.9045     0.0725648       22.1742     -0.429514      -4.15244      0.442899      0.473901      0.652721      0.732950      0.827065      0.867836      0.898551
  83  10 3598.1172    2.7812  5.2279 11.1514 -0.0023  0.0399   0.0129   0.1067    0.0347   0.0000   442.6878     -0.540702       21.1034       1.08883      -2.83104     -0.398885      0.764292       1.04056       1.17083       1.31604       1.42029       1.48340
  84   1 1387.0712    0.1324  0.2185  8.7732  0.0000  0.0098   0.0044   0.0215    0.0177   0.0000   440.2515     -0.202858       21.3431      0.323168      -4.07789      0.679363      0.201560      0.259944      0.299298      0.338852      0.361019      0.358225
  84   2 1728.5608    0.3820  0.6077  8.8513  0.0000  0.0120   0.0060   0.0303    0.0333   0.0000   440.6883     -0.631114       21.5497      0.498757      -4.49524    -0.0186999      0.225069      0.308930      0.348580      0.400896      0.423147      0.461214
  84   3 2010.3725    0.7758  1.0283  9.0430  0.0000  0.0142   0.0091   0.0367    0.0694   0.0000   441.4410     -0.946983       21.9824      0.613357      -3.14791      0.493261      0.272411      0.368466      0.406386      0.462002      0.482589      0.506283
  84   4 2274.2691    1.3206  1.5219  9.6996  0.0000  0.0173   0.0122   0.0447    0.0643   0.0000   441.8738     -0.318036       21.4345      -1.01516      -3.85925     -0.612484      0.335219      0.450116      0.506503      0.566298      0.599161      0.626132
  84   5 2515.8071    2.1079  1.9096 10.4414  0.0000  0.0194   0.0169   0.0504    0.0572   0.0000   442.6545      0.225801       22.0709      0.207365      -2.40776      -1.14478      0.375211      0.512488      0.566151      0.638699      0.684221      0.720443
  84   6 2747.9611    3.1348  1.5292 11.4182  0.0000  0.0169   0.0283   0.0429    0.0655   0.0000   442.8724    -0.0124274       21.3901      0.487345      -3.99165     -0.834088      0.323227      0.437188      0.490499      0.559765      0.592484      0.622652
  84   7 2973.7649    4.2926  1.4577 11.9055  0.0000  0.0158   0.0394   0.0412    0.0751   0.0000   442.4647     -0.389803       22.8876      0.925748      -3.18540      0.200718      0.304905      0.423749      0.459125      0.532474      0.565370      0.599820
  84   8 3191.7594    4.5388  1.8496 11.9202  0.0000  0.0178   0.0362   0.0470    0.0601   0.0000   442.1538     -0.346188       22.2704      0.701547      -2.55222      0.383388      0.350149      0.460079      0.517075      0.593267      0.630073      0.648089
  84   9 3404.4123    3.7087  3.2121 11.4533  0.0000  0.0254   0.0219   0.0678    0.0416   0.0000   441.6413     -0.583107       21.8492      0.568751      -2.07169     -0.209717      0.492531      0.660759      0.742727      0.843947      0.901607      0.952167
  84  10 3613.2661    2.8138  5.9364 11.0324  0.0024  0.0431   0.0117   0.1172    0.0353   0.0000   443.6273       1.03193       21.5087     -0.765734      -1.07453       2.06386      0.835914       1.12111       1.28429       1.43421       1.50250       1.59866
  85   1 1394.1324    0.1509  0.2512  8.7640  0.0000  0.0100   0.0045   0.0231    0.0185   0.0000   439.9681     -0.256464       22.1130     -0.134397      -3.67322     -0.126336      0.188782      0.250391      0.276997      0.324199      0.365193      0.374464
  85   2 1736.2477    0.3967  0.5862  8.8828  0.0000  0.0114   0.0062   0.0286    0.0329   0.0000   441.2624     -0.129863       21.9796     -0.551363      -3.65502     -0.223537      0.216762      0.290462      0.341013      0.371410      0.398644      0.411721
  85   3 2019.3308    0.7790  1.0783  9.1522  0.0000  0.0145   0.0089   0.0383    0.0639   0.0000   441.6811      0.129655       21.7048      0.655542      -3.39641     -0.114247      0.278568      0.378565      0.424060      0.481532      0.513186      0.535114
  85   4 2284.1768    1.3575  1.6419  9.5594  0.0000  0.0181   0.0119   0.0445    0.0669   0.0000   442.3532     -0.693251       20.8375      0.762542      -3.84587       1.19790      0.348119      0.466297      0.517666      0.589622      0.638344      0.656923
  85   5 2526.5089    2.1412  1.7975 10.5598 -0.0003  0.0187   0.0176   0.0482    0.0569   0.0000   441.8680     -0.134919       22.1224      0.342434      -4.13295      0.692164      0.343945      0.467953      0.517762      0.588567      0.635133      0.653881
  85   6 2759.7215    3.2999  1.5851 11.1411  0.0002  0.0162   0.0289   0.0442    0.0807   0.0000   442.4134     0.0631386       22.5027       1.23898      -3.36681     -0.774762      0.307232      0.415121      0.460958      0.522513      0.544938      0.572358
  85   7 2986.4065    4.3590  1.4660 11.9206  0.0000  0.0159   0.0396   0.0407    0.0770   0.0000   442.8544     -0.662816       22.0880       1.28097      -3.01891      0.371852      0.293713      0.407704      0.460548      0.513924      0.536808      0.582703
  85   8 3205.1975    4.5178  1.9076 11.8633  0.0000  0.0182   0.0353   0.0475    0.0634   0.0000   442.3613    -0.0256213       22.4975       1.60716      -2.91312      0.157201      0.341521      0.462805      0.517247      0.588396      0.602857      0.642385
  85   9 3418.6270    3.6217  3.2572 11.4480  0.0000  0.0259   0.0212   0.0696    0.0422   0.0000   442.4238   -0.00456097       21.9713     -0.315849     -0.877111       1.57801      0.491217      0.679612      0.753970      0.844097      0.911967      0.952291
  85  10 3628.2678    2.6893  5.9217 11.1274 -0.0017  0.0449   0.0114   0.1210    0.0334   0.0000   442.4497      0.117340       21.1813      0.931926      -2.03211      -2.12134      0.833419       1.14011       1.29081       1.45716       1.52303       1.60387
  86   1 1401.0901    0.1419  0.3149  8.7448  0.0000  0.0126   0.0043   0.0312    0.0187   0.0000   439.8548    -0.0394333       21.3023     0.0907698      -4.65364     -0.183859      0.234360      0.340891      0.378727      0.457453      0.498433      0.537100
  86   2 1743.8664    0.4096  0.6006  8.8618  0.0000  0.0123   0.0064   0.0284    0.0347   0.0000   441.0050     -0.234271       21.2544      0.481011      -3.58617     0.0235787      0.206802      0.294352      0.346853      0.357108      0.394935      0.421765
  86   3 2028.1953    0.7846  1.1203  9.1509  0.0000  0.0150   0.0089   0.0389    0.0655   0.0000   441.7896      0.628919       22.7273     0.0933201      -4.14681     -0.495127      0.287932      0.378002      0.428812      0.483681      0.521254      0.546928
  86   4 2293.9839    1.3743  1.6059  9.6017  0.0000  0.0176   0.0121   0.0458    0.0670   0.0000   442.2518      0.494243       21.4579      0.292935      -3.44711      0.353454      0.326696      0.436366      0.498451      0.557494      0.609478      0.635055
  86   5 2537.1347    2.1689  1.7898 10.7137  0.0000  0.0186   0.0180   0.0484    0.0526   0.0000   442.0081      0.359313       22.6556       1.55025      -3.29699      0.373623      0.343805      0.478420      0.535746      0.599218      0.646837      0.677013
  86   6 2771.4604    3.2479  1.5575 11.4382  0.0000  0.0166   0.0290   0.0433    0.0670   0.0000   442.7644     -0.355757       22.2251      0.673215      -3.57067     -0.664822      0.312565      0.420883      0.474984      0.549235      0.570237      0.607458
  86   7 2998.9863    4.4120  1.4563 12.0168  0.0000  0.0156   0.0402   0.0411    0.0703   0.0000   443.1462     -0.370317       21.9830       1.38531      -3.27662      0.777557      0.291827      0.409486      0.447840      0.516727      0.558324      0.571236
  86   8 3218.5102    4.4837  1.9798 11.7123  0.0000  0.0185   0.0340   0.0480    0.0642   0.0000   442.5246      0.780317       22.1912     -0.347493      -2.05460      0.555062      0.339892      0.464466      0.521085      0.594880      0.632275      0.665865
  86   9 3432.8331    3.5213  3.6528 11.3582  0.0000  0.0283   0.0193   0.0750    0.0405   0.0000   443.1023     0.0102610       21.0660       1.06406      -2.00751      0.807516      0.523519      0.720021      0.811257      0.907928      0.972192       1.02292
  86  10 3643.1574    2.6254  6.0497 11.1415  0.0004  0.0462   0.0112   0.1222    0.0327   0.0000   443.5355    -0.0181914       22.5078       3.81985      -3.42073       1.73583      0.867392       1.18810       1.33372       1.50872       1.62414       1.71133
  87   1 1408.0257    0.1540  0.2433  8.7774  0.0000  0.0095   0.0044   0.0224    0.0181   0.0000   440.2814     -0.365482       21.5985     -0.188900      -4.13402     -0.326008      0.167807      0.231810      0.269596      0.318622      0.327515      0.339206
  87   2 1751.4203    0.4132  0.6411  8.8272  0.0000  0.0121   0.0062   0.0295    0.0359   0.0000   440.8447    -0.0357828       22.2457     0.0134563      -4.10631     -0.457611      0.221478      0.301659      0.329619      0.362930      0.403564      0.421734
  87   3 2037.0033    0.8316  1.0859  8.9843  0.0000  0.0142   0.0091   0.0371    0.0749   0.0000   442.1083     -0.303629       21.6500      0.510600      -4.50616       1.26064      0.256277      0.355322      0.386743      0.451717      0.476712      0.502315
  87   4 2303.6969    1.4100  1.6935  9.7487  0.0000  0.0181   0.0121   0.0467    0.0598   0.0000   441.9169      0.109460       21.4384      0.352913      -4.59750      0.788627      0.333084      0.453376      0.514627      0.578421      0.600864      0.644936
  87   5 2547.6635    2.2201  1.8317 10.5778  0.0000  0.0185   0.0179   0.0481    0.0593   0.0000   442.2931    -0.0727148       21.8438      0.510726      -3.53041     -0.456394      0.341843      0.464382      0.529192      0.603497      0.638728      0.674607
  87   6 2783.0768    3.3552  1.5928 11.4657  0.0000  0.0166   0.0291   0.0436    0.0670   0.0000   442.2943      -1.01200       21.7753      0.280435      -4.07959     -0.461588      0.304847      0.418118      0.462526      0.523770      0.556940      0.601824
  87   7 3011.4350    4.4413  1.4900 12.0208  0.0000  0.0158   0.0398   0.0410    0.0745   0.0000   443.3370     -0.235461       21.6677    -0.0809357      -3.54022     0.0120198      0.300306      0.406378      0.454979      0.497328      0.541756      0.566237
  87   8 3231.8132    4.4255  2.0385 11.9512  0.0000  0.0190   0.0333   0.0488    0.0546   0.0000   442.6168      0.798673       23.3514       1.35800      -2.85695     -0.480985      0.358836      0.483800      0.535620      0.613664      0.645382      0.670780
  87   9 3446.9270    3.4762  3.7461 11.4392  0.0003  0.0284   0.0187   0.0789    0.0385   0.0000   442.9602     -0.678204       20.5245     -0.739086      -3.01618       1.34470      0.520027      0.701796      0.803432      0.891596      0.953423      0.991000
  87  10 3658.0886    2.6388  6.6184 11.0254  0.0000  0.0495   0.0104   0.1309    0.0335   0.0000   442.4885      -1.96672       21.3927     -0.506524      -4.04371      0.933742      0.902255       1.22749       1.40680       1.56988       1.65555       1.74859
  88   1 1414.9112    0.1493  0.2211  8.7613  0.0000  0.0090   0.0045   0.0223    0.0178   0.0000   439.8625     -0.494303       21.8245      0.165297      -3.94744      0.205112      0.171495      0.190018      0.246326      0.273506      0.296488      0.312472
  88   2 1758.9188    0.4289  0.5750  8.9073  0.0000  0.0110   0.0066   0.0266    0.0346   0.0000   441.1361     -0.472715       21.7514      0.480604      -3.52592     -0.338034      0.207845      0.265250      0.307384      0.336521      0.375784      0.393114
  88   3 2045.7651    0.8240  1.2472  8.9522  0.0000  0.0157   0.0086   0.0404    0.0712   0.0000   441.7415     -0.508595       21.5716     -0.126106      -3.91132     -0.328870      0.278316      0.388630      0.433799      0.484072      0.513599      0.543311
  88   4 2313.3357    1.4091  1.6473  9.7695  0.0000  0.0179   0.0123   0.0462    0.0637   0.0000   442.4260     -0.951942       21.0075      0.569886      -3.59961      0.832183      0.327541      0.441777      0.501320      0.554988      0.581714      0.623714
  88   5 2558.1654    2.2856  1.9320 10.4372  0.0001  0.0190   0.0177   0.0494    0.0634   0.0000   441.7511    -0.0180659       22.9170     -0.591149      -2.54573     -0.443338      0.335599      0.467136      0.518870      0.587849      0.617389      0.655974
  88   6 2794.7089    3.3702  1.6123 11.3676  0.0000  0.0165   0.0286   0.0436    0.0657   0.0000   442.2687      0.288815       21.7785       1.07602      -4.18781      0.156323      0.299471      0.413835      0.464901      0.523434      0.560137      0.583537
  88   7 3023.8627    4.4379  1.5506 11.9298  0.0000  0.0159   0.0384   0.0417    0.0704   0.0000   442.9688     -0.412870       22.2738      0.161272      -2.60118      0.943369      0.290475      0.384519      0.428300      0.491461      0.513476      0.543511
  88   8 3244.9441    4.3247  2.0572 12.0917  0.0000  0.0195   0.0326   0.0502    0.0488   0.0000   442.5972      0.128508       20.4507       1.63531      -2.91737      -1.23870      0.348343      0.463423      0.545391      0.603089      0.639187      0.666045
  88   9 3460.8823    3.3843  3.8323 11.4931  0.0000  0.0301   0.0181   0.0786    0.0376   0.0000   441.9409       1.95500       21.9804      0.415112      -2.24862      0.409535      0.538639      0.740556      0.829206      0.932990       1.00220       1.05162
  88  10 3672.7639    2.6052  6.8379 10.8609  0.0004  0.0502   0.0097   0.1347    0.0342   0.0000   444.2112     -0.450361       20.9799      0.740323     -0.487702       1.55192      0.911888       1.24841       1.40518       1.57326       1.68748       1.76232
  89   1 1421.7299    0.1547  0.2276  8.7789  0.0000  0.0086   0.0044   0.0205    0.0177   0.0000   440.0814      0.229328       21.9615     -0.264517      -3.98400      0.178791      0.144886      0.207730      0.222855      0.260111      0.304439      0.300804
  89   2 1766.3254    0.4302  0.6721  8.8920  0.0000  0.0119   0.0063   0.0305    0.0368   0.0000   440.9012     -0.736386       21.6940     0.0728477      -4.37248      0.747449      0.216888      0.294352      0.334577      0.372708      0.400529      0.417036
  89   3 2054.4768    0.8332  1.2484  9.0084  0.0000  0.0155   0.0086   0.0407    0.0737   0.0000   441.8826     -0.446939       21.8656      0.602470      -3.82168     -0.894498      0.277331      0.377327      0.417942      0.472188      0.510953      0.521154
  89   4 2322.9446    1.4729  1.6958  9.7817  0.0000  0.0176   0.0125   0.0471    0.0650   0.0000   442.0187     -0.630482       20.5305       1.71293      -4.96795     -0.636519      0.320574      0.423986      0.487647      0.543740      0.582488      0.614687
  89   5 2568.5928    2.3679  1.8258 10.6080 -0.0000  0.0181   0.0188   0.0474    0.0633   0.0000   442.6076     -0.520461       22.5445       1.04136      -3.50118     -0.188636      0.326125      0.447310      0.498083      0.568539      0.588682      0.621613
  89   6 2806.1606    3.5323  1.6068 11.2262  0.0000  0.0160   0.0295   0.0419    0.0783   0.0000   443.4204     -0.335464       21.3799     -0.375467      -3.67548      0.464711      0.295923      0.394360      0.457378      0.495710      0.523956      0.549891
  89   7 3036.2145    4.5676  1.5693 11.7269 -0.0001  0.0158   0.0388   0.0410    0.0864   0.0000   442.6110      0.193854       21.8217      0.262360      -3.81903     -0.347012      0.287532      0.384464      0.425258      0.490295      0.527591      0.554396
  89   8 3258.0665    4.3303  2.2612 11.7995  0.0000  0.0199   0.0297   0.0511    0.0502   0.0000   442.6006       1.37109       22.8267       1.04978      -3.56165     -0.384150      0.356674      0.482981      0.544798      0.618155      0.648299      0.676462
  89   9 3474.7733    3.3983  4.0896 11.4040 -0.0000  0.0310   0.0172   0.0817    0.0387   0.0000   442.8145     -0.364203       21.9318      0.949255      -5.01747     0.0499824      0.566319      0.763441      0.872907      0.972349       1.03042       1.10194
  90   1 1428.5124    0.1642  0.2774  8.7880  0.0000  0.0098   0.0044   0.0237    0.0182   0.0000   439.9499     -0.258386       21.6593      0.399115      -3.82377    -0.0739016      0.163307      0.228463      0.252956      0.290499      0.301661      0.321752
  90   2 1773.6598    0.4337  0.6856  8.9222  0.0000  0.0125   0.0063   0.0306    0.0375   0.0000   441.0888     -0.226914       22.5131     -0.229719      -3.68775     -0.117771      0.218227      0.298415      0.344849      0.381626      0.409270      0.449658
  90   3 2063.1108    0.8628  1.2418  9.1120  0.0000  0.0155   0.0089   0.0401    0.0699   0.0000   441.8920      0.137389       21.9351      0.329260      -4.33083     -0.150137      0.267291      0.363764      0.406466      0.469901      0.496226      0.530833
  90   4 2332.4121    1.4973  1.7563  9.7522  0.0000  0.0180   0.0121   0.0475    0.0613   0.0000   441.8080     -0.660893       21.5734      0.417604      -3.85465     -0.666674      0.320696      0.434413      0.486141      0.550329      0.580583      0.616689
  90   5 2579.0125    2.3724  1.8461 10.8262  0.0002  0.0187   0.0190   0.0483    0.0556   0.0000   442.0925      0.294658       22.3122     -0.555116      -3.86720      0.195018      0.334546      0.462875      0.508646      0.586304      0.626102      0.656203
  90   6 2817.6669    3.5048  1.5866 11.6746  0.0000  0.0166   0.0301   0.0427    0.0620   0.0000   442.5471     -0.215035       21.6041       1.30984      -4.76326     -0.575395      0.301020      0.402259      0.458226      0.511524      0.562647      0.592535
  90   7 3048.4135    4.5405  1.5646 12.0243  0.0000  0.0162   0.0387   0.0413    0.0687   0.0000   443.1186      0.133786       21.8770      0.272387      -3.32187     -0.178718      0.285687      0.388862      0.435091      0.488113      0.518168      0.555971
  90   8 3271.0938    4.2608  2.2276 11.9129  0.0000  0.0202   0.0298   0.0511    0.0490   0.0000   442.8267      0.244247       22.7937       1.15422      -3.58156     0.0678182      0.357950      0.492877      0.557822      0.622363      0.666306      0.698356
  90   9 3488.6445    3.2814  4.1808 11.4075  0.0007  0.0313   0.0164   0.0851    0.0373   0.0000   444.6346      0.423476       20.9321     -0.144584      -1.84302     -0.954727      0.554187      0.752034      0.845624      0.953729       1.01703       1.05632
  91   1 1435.2391    0.1537  0.2496  8.8003  0.0000  0.0091   0.0043   0.0234    0.0178   0.0000   439.6348     -0.107964       21.3182     -0.474414      -4.31007    -0.0402882      0.177581      0.243090      0.282117      0.305335      0.340493      0.379848
  91   2 1780.9439    0.4554  0.7340  8.8280  0.0000  0.0126   0.0062   0.0310    0.0396   0.0000   440.3993     -0.410003       21.6007      0.115057      -4.14600      0.390980      0.218715      0.283836      0.330172      0.367198      0.377333      0.407409
  91   3 2071.7571    0.8716  1.2268  9.2205  0.0000  0.0152   0.0090   0.0396    0.0648   0.0000   441.9261     -0.233818       21.8573      0.517053      -3.74822      0.852363      0.271040      0.367164      0.414755      0.464345      0.485846      0.514159
  91   4 2341.8088    1.5326  1.7984  9.8749  0.0000  0.0185   0.0124   0.0480    0.0606   0.0000   442.4839     -0.719191       21.5244      0.411097      -3.97389     -0.306283      0.331371      0.448226      0.495293      0.564937      0.605744      0.632602
  91   5 2589.2810    2.4205  1.8622 10.7707  0.0000  0.0184   0.0187   0.0479    0.0563   0.0000   442.7796     -0.401143       22.7806       1.81393      -3.24262      0.205543      0.314333      0.440269      0.485462      0.564063      0.590501      0.615755
  91   6 2829.0519    3.5935  1.6428 11.5226  0.0000  0.0162   0.0298   0.0436    0.0647   0.0000   441.9914     -0.110266       22.4535      0.574142      -4.53717     0.0898101      0.294417      0.395356      0.454758      0.502221      0.531296      0.564099
  91   7 3060.5975    4.5735  1.6687 11.7426  0.0000  0.0162   0.0372   0.0422    0.0799   0.0000   442.3482     -0.675872       22.6778      0.311352      -4.72437      0.174225      0.298150      0.402789      0.450568      0.515114      0.538078      0.577831
  91   8 3284.0805    4.2337  2.3289 11.9002 -0.0000  0.0201   0.0288   0.0534    0.0462   0.0000   442.6507      0.707398       21.9233      0.926858      -3.77508     -0.106871      0.357497      0.487021      0.538377      0.605563      0.650241      0.678064
  91   9 3502.4816    3.2557  4.3918 11.3096 -0.0017  0.0329   0.0156   0.0888    0.0390   0.0000   441.7776     -0.652050       22.2104      0.811735      -4.90339      0.919360      0.583094      0.782010      0.880972      0.987745       1.06138       1.11009
  92   1 1441.9188    0.1778  0.2676  8.7478  0.0000  0.0087   0.0045   0.0223    0.0182   0.0000   440.0192     -0.207779       22.0803   -0.00447320      -3.89546     -0.864093      0.155904      0.210449      0.249146      0.264572      0.276781      0.277760
  92   2 1788.1825    0.4587  0.7212  8.8231  0.0000  0.0120   0.0063   0.0320    0.0391   0.0000   440.2533     -0.629865       21.6293    -0.0108822      -4.14208      0.209272      0.206126      0.276633      0.322701      0.356621      0.362749      0.400868
  92   3 2080.3116    0.8929  1.2482  9.1402  0.0000  0.0154   0.0091   0.0392    0.0702   0.0000   441.8325      0.505615       21.9771      0.426135      -3.39419      0.137713      0.270782      0.369963      0.418531      0.465819      0.507473      0.535039
  92   4 2351.1720    1.5561  1.8194  9.8004  0.0000  0.0188   0.0125   0.0483    0.0656   0.0000   442.2304     -0.179872       21.5053      0.387108      -3.68999      0.898612      0.317843      0.437086      0.488837      0.558259      0.593612      0.610327
  92   5 2599.5535    2.4909  1.8592 10.6924  0.0000  0.0181   0.0192   0.0474    0.0607   0.0000   442.2640     -0.616895       22.2061      0.690291      -3.39006       1.50873      0.319737      0.432153      0.489174      0.561026      0.591796      0.632670
  92   6 2840.3534    3.6648  1.5913 11.4763  0.0000  0.0161   0.0314   0.0422    0.0774   0.0000   443.1454     0.0501319       22.1035       1.22718      -2.38472     -0.828145      0.292060      0.392266      0.442696      0.504639      0.530387      0.560255
  92   7 3072.7302    4.5785  1.6251 11.9221 -0.0000  0.0162   0.0376   0.0416    0.0689   0.0000   442.5098     -0.396023       21.6403      0.163466      -3.96245      0.816671      0.287796      0.391212      0.425477      0.494166      0.508707      0.553920
  92   8 3296.9402    4.1292  2.4626 11.9010  0.0000  0.0208   0.0276   0.0566    0.0442   0.0000   442.6928     -0.300614       21.1262     -0.832355      -2.75461     -0.753041      0.363721      0.490182      0.556057      0.626367      0.662141      0.695029
  92   9 3516.1891    3.2001  4.5956 11.3725  0.0026  0.0341   0.0149   0.0922    0.0358   0.0000   442.8746     -0.949400       21.4154       1.33710      -2.94891     -0.446922      0.589000      0.796005      0.900003       1.00428       1.08599       1.13227
  93   1 1448.5517    0.1706  0.2684  8.8111  0.0000  0.0088   0.0044   0.0235    0.0181   0.0000   440.0090    -0.0504233       21.7480     -0.163264      -3.58991      0.525061      0.168302      0.231705      0.260371      0.316205      0.328558      0.318464
  93   2 1795.3473    0.4660  0.8008  8.8705  0.0000  0.0132   0.0062   0.0329    0.0420   0.0000   440.4975     -0.134185       20.9428      0.458701      -4.83819      0.263276      0.225451      0.306302      0.348577      0.402783      0.441744      0.460262
  93   3 2088.7929    0.9365  1.3486  9.0449  0.0000  0.0155   0.0089   0.0407    0.0730   0.0000   441.2909     -0.619039       22.5613    -0.0230536      -4.54175    -0.0800013      0.269362      0.353529      0.409808      0.457880      0.482136      0.514474
  93   4 2360.4183    1.5916  1.9214  9.8501  0.0002  0.0189   0.0121   0.0488    0.0593   0.0000   442.0271      -1.62197       22.1538      0.333064      -5.09058     -0.480578      0.333212      0.440191      0.503084      0.550048      0.596807      0.626573
  93   5 2609.7771    2.4896  1.9183 10.7008  0.0000  0.0183   0.0184   0.0478    0.0587   0.0000   442.1654     -0.418666       22.6299      0.595323      -3.66495     -0.165831      0.319141      0.436933      0.487989      0.556567      0.600801      0.630061
  93   6 2851.6443    3.6628  1.5803 11.8066  0.0000  0.0161   0.0312   0.0431    0.0621   0.0000   442.8961      0.208455       21.7894      0.835845      -3.67492      0.276130      0.281197      0.380042      0.420606      0.484443      0.514021      0.540947
  93   7 3084.7323    4.6186  1.6319 12.1272  0.0000  0.0164   0.0380   0.0414    0.0649   0.0000   442.5715     -0.548716       21.6842      0.418764      -3.63225     -0.501263      0.286136      0.382943      0.438194      0.501734      0.539795      0.560589
  93   8 3309.8165    4.0985  2.6120 11.7323 -0.0000  0.0217   0.0259   0.0568    0.0475   0.0000   442.9498     -0.619264       22.0115    0.00841182      -1.97350     -0.116423      0.374692      0.507528      0.571031      0.650354      0.691288      0.725436
  93   9 3529.7622    3.1100  4.8419 11.4562 -0.0026  0.0369   0.0142   0.0975    0.0356   0.0000   442.6251     0.0377218       20.7792       3.26881      -4.96473       1.08482      0.627770      0.859662      0.961600       1.08588       1.15951       1.23070
  94   1 1455.1302    0.1770  0.2974  8.7883  0.0000  0.0102   0.0044   0.0245    0.0187   0.0000   439.6424     -0.121120       21.7862    0.00985842      -4.87879     -0.285378      0.201440      0.284544      0.328688      0.352800      0.374197      0.383855
  94   2 1802.4602    0.4893  0.7166  8.8926  0.0001  0.0118   0.0065   0.0296    0.0399   0.0000   440.2850     -0.258073       21.5397     -0.349552      -4.05362      0.471817      0.198483      0.276113      0.307247      0.354539      0.394312      0.398077
  94   3 2097.2250    0.9086  1.2585  9.3855  0.0000  0.0156   0.0092   0.0409    0.0620   0.0000   441.8160    -0.0796774       21.9348      0.736911      -4.54753       1.26306      0.263483      0.368422      0.410863      0.466727      0.504956      0.526617
  94   4 2369.6332    1.6178  1.7757  9.9862  0.0000  0.0182   0.0128   0.0468    0.0601   0.0000   441.9662     -0.788504       21.7139     -0.414463      -3.63167     -0.298098      0.312830      0.431526      0.488626      0.539266      0.585799      0.610789
  94   5 2619.8982    2.5346  1.9713 10.8289  0.0000  0.0189   0.0188   0.0495    0.0552   0.0000   442.5276     -0.456469       21.7191     -0.376639      -3.57484      0.363549      0.322157      0.448888      0.490301      0.563914      0.597279      0.627949
  94   6 2862.8202    3.7558  1.6217 11.5812  0.0000  0.0160   0.0308   0.0420    0.0660   0.0000   442.6750     -0.168737       21.5484      0.922031      -3.69766      0.105443      0.275978      0.374970      0.414335      0.477674      0.503053      0.532179
  94   7 3096.7054    4.6368  1.6973 12.0706 -0.0000  0.0165   0.0370   0.0424    0.0611   0.0000   443.2707      0.666746       21.7172      0.638296      -3.29956     -0.134826      0.283808      0.383227      0.422691      0.485488      0.513183      0.542064
  94   8 3322.5987    4.1136  2.7537 11.6703  0.0000  0.0224   0.0250   0.0580    0.0464   0.0000   443.2667     0.0999180       21.0297     -0.204126      -3.26526      0.611400      0.384413      0.526876      0.587748      0.656719      0.705903      0.741176
  94   9 3543.4218    3.1585  5.1948 11.2295  0.0018  0.0375   0.0136   0.1010    0.0395   0.0000   443.5154      0.319716       21.0665       1.11945      -3.22292     -0.435491      0.643793      0.870225      0.980896       1.09233       1.18766       1.22988
  95   1 1461.7004    0.1733  0.3081  8.7772  0.0000  0.0095   0.0043   0.0251    0.0187   0.0000   440.1660     -0.148075       21.9978     0.0861310      -3.94393      0.619302      0.162709      0.207415      0.242813      0.278052      0.296091      0.311507
  95   2 1809.4924    0.4901  0.7328  8.9256  0.0000  0.0119   0.0064   0.0305    0.0404   0.0000   440.5109     0.0834998       22.1074      0.375548      -4.28660     -0.119102      0.194440      0.265663      0.306020      0.337930      0.357739      0.377209
  95   3 2105.6298    0.9383  1.4875  9.1576  0.0000  0.0170   0.0086   0.0437    0.0628   0.0000   441.5569     -0.438963       22.1744    -0.0710406      -4.64214     -0.189055      0.275383      0.383662      0.420995      0.490653      0.503004      0.535246
  95   4 2378.7857    1.6625  1.9346  9.8556  0.0001  0.0186   0.0123   0.0486    0.0627   0.0000   441.4604     0.0950642       22.1131      0.564847      -3.27701     -0.191059      0.312820      0.425858      0.483390      0.539992      0.594238      0.615708
  95   5 2629.9822    2.6282  1.8620 10.9503 -0.0000  0.0180   0.0200   0.0471    0.0572   0.0000   442.5034    -0.0707334       21.9674      0.651965      -4.42541     -0.140918      0.303462      0.411340      0.469734      0.518709      0.556494      0.581095
  95   6 2873.9603    3.8349  1.6537 11.6861 -0.0004  0.0164   0.0311   0.0419    0.0658   0.0000   442.2819      0.244723       22.6344       1.27750      -3.51994     -0.178500      0.273589      0.373855      0.428753      0.474942      0.511511      0.541812
  95   7 3108.6394    4.5704  1.7213 12.1495  0.0000  0.0166   0.0361   0.0432    0.0582   0.0000   442.7754    -0.0182112       22.8723       1.29676      -3.42837   0.000838991      0.280755      0.388554      0.428456      0.501796      0.527709      0.551883
  95   8 3335.2567    3.9749  2.8057 11.8190 -0.0000  0.0228   0.0241   0.0610    0.0424   0.0000   442.6595     -0.881446       21.4423      0.719371      -3.48704       1.60705      0.393117      0.539552      0.603140      0.673457      0.726528      0.768745
  95   9 3557.0120    3.0183  5.2299 11.2636 -0.0008  0.0387   0.0127   0.1056    0.0382   0.0000   442.1408      0.225413       22.6151     -0.807776      -1.49630      0.876721      0.662999      0.881329       1.01420       1.13111       1.22069       1.28327
  96   1 1468.1905    0.1855  0.2853  8.7520  0.0000  0.0090   0.0044   0.0221    0.0185   0.0000   439.9036     0.0408629       21.7772      0.309409      -4.21273      0.223624      0.148125      0.196765      0.241948      0.259466      0.292196      0.314689
  96   2 1816.4787    0.5029  0.8402  8.8099  0.0000  0.0135   0.0063   0.0320    0.0449   0.0000   440.6887     -0.202240       22.0177     0.0955807      -3.19867      0.747159      0.220773      0.305579      0.347198      0.390217      0.407484      0.426639
  96   3 2113.9799    0.9513  1.3749  9.3280  0.0000  0.0161   0.0090   0.0413    0.0587   0.0000   441.3536  -0.000325793       21.1236     -0.167421      -3.90854      0.283572      0.264254      0.359994      0.409991      0.453595      0.485996      0.502879
  96   4 2387.8315    1.6768  1.9012  9.8556  0.0000  0.0185   0.0128   0.0491    0.0678   0.0000   441.3723     -0.541500       21.9681     -0.399855      -5.33318      0.116774      0.311109      0.416872      0.457822      0.536082      0.554466      0.585168
  96   5 2640.0378    2.7070  1.8111 10.8939  0.0000  0.0176   0.0210   0.0457    0.0639   0.0000   442.4026     -0.558058       21.8830     -0.332202      -4.34239      0.639888      0.294416      0.390870      0.439652      0.497213      0.527439      0.559612
  96   6 2885.0151    3.8894  1.6171 11.6778  0.0000  0.0159   0.0315   0.0418    0.0642   0.0000   443.1318      0.265654       22.0013      0.401464      -4.08215     -0.469872      0.265647      0.362998      0.401369      0.469103      0.491787      0.536211
  96   7 3120.4506    4.5470  1.7083 12.2574  0.0000  0.0168   0.0362   0.0432    0.0530   0.0000   441.9906     -0.123469       22.3862      0.285636      -3.63287    -0.0850222      0.277606      0.375151      0.440237      0.480542      0.512095      0.539714
  96   8 3347.9357    3.9497  2.9395 11.7967  0.0000  0.0234   0.0235   0.0628    0.0411   0.0000   442.6962     -0.237105       21.9869      0.974596      -3.72618     -0.305809      0.394706      0.533303      0.605697      0.676913      0.732715      0.764855
  96   9 3570.3950    3.0128  5.4369 11.2470 -0.0002  0.0398   0.0123   0.1073    0.0365   0.0000   441.9267     -0.445123       21.6740      0.157593      -4.10878      0.219169      0.666712      0.913270       1.04734       1.16705       1.25142       1.32833
  97   1 1474.6346    0.1925  0.2796  8.7493  0.0000  0.0086   0.0045   0.0215    0.0186   0.0000   439.7658     -0.224663       22.1659     0.0727544      -4.26720    -0.0448714      0.140235      0.197761      0.232695      0.245169      0.265286      0.301581
  97   2 1823.4134    0.5079  0.7750  8.8642  0.0000  0.0122   0.0065   0.0308    0.0426   0.0000   440.5199     -0.154186       22.1770     -0.228188      -3.67366     -0.106192      0.196106      0.263511      0.301641      0.335195      0.354490      0.379623
  97   3 2122.2522    0.9606  1.4251  9.2886  0.0000  0.0162   0.0090   0.0431    0.0610   0.0000   441.8293     -0.228288       22.4523      0.467211      -3.24273    -0.0639927      0.264391      0.362310      0.400637      0.451240      0.488496      0.511765
  97   4 2396.8203    1.7210  1.7891 10.0210  0.0000  0.0181   0.0133   0.0465    0.0650   0.0000   441.8916     -0.531097       22.4979    -0.0538306      -3.60981    -0.0966146      0.301509      0.407664      0.457590      0.512421      0.548683      0.569833
  97   5 2650.0182    2.6836  1.8062 11.1547  0.0000  0.0179   0.0210   0.0460    0.0535   0.0000   442.8125     -0.163930       21.9477       1.02857      -3.97529      0.976912      0.296949      0.406084      0.451078      0.521038      0.547607      0.589604
  97   6 2896.0075    3.9748  1.5941 11.6407 -0.0040  0.0155   0.0322   0.0410    0.0662   0.0000   442.5763      0.124190       21.8893    -0.0828782      -2.83382      0.601532      0.261741      0.344642      0.394037      0.440016      0.477632      0.503068
  97   7 3132.2256    4.6778  1.7870 12.0572  0.0000  0.0168   0.0356   0.0432    0.0586   0.0000   442.8149      0.430092       22.0883      0.685883      -3.20199   -0.00408537      0.277463      0.367529      0.417781      0.469081      0.505272      0.532717
  97   8 3360.5469    3.9478  2.9205 11.8511  0.0000  0.0232   0.0234   0.0628    0.0392   0.0000   442.9939      -1.05030       21.8502     0.0405141      -2.35290    -0.0907165      0.386222      0.521028      0.591241      0.665602      0.731997      0.745146
  97   9 3583.7968    2.9284  5.7532 11.2374  0.0000  0.0421   0.0116   0.1145    0.0355   0.0000   443.3665     -0.149643       22.5172       1.74146      -4.09012       1.09150      0.695580      0.956269       1.07217       1.21024       1.30603       1.35752
  98   1 1481.0494    0.1871  0.2855  8.7836  0.0000  0.0090   0.0044   0.0214    0.0184   0.0000   439.9456     -0.112576       22.0450    -0.0409256      -4.24046     -0.116259      0.151003      0.210019      0.235612      0.264686      0.291654      0.315565
  98   2 1830.3313    0.5166  0.8006  9.0161  0.0000  0.0126   0.0066   0.0328    0.0420   0.0000   440.6572      0.292510       21.9473     -0.539452      -3.10970      0.695902      0.198375      0.276388      0.297063      0.362501      0.360606      0.388920
  98   3 2130.4890    0.9857  1.4367  9.3525  0.0000  0.0165   0.0090   0.0427    0.0626   0.0000   441.1941      0.274142       22.1998      0.266579      -3.72536     -0.389788      0.258797      0.356524      0.408396      0.449676      0.494153      0.513341
  98   4 2405.7034    1.7309  2.0289  9.9864  0.0000  0.0195   0.0125   0.0501    0.0624   0.0000   442.1311     0.0177607       22.1464      0.877226      -4.21264   -0.00587607      0.319611      0.433725      0.485597      0.541466      0.590184      0.616895
  98   5 2660.0309    2.7602  1.8666 11.0849  0.0000  0.0174   0.0206   0.0477    0.0529   0.0000   442.5862     -0.123550       21.7000      0.504687      -4.19426     -0.581355      0.283839      0.384733      0.430979      0.482391      0.521005      0.546436
  98   6 2906.9275    4.0257  1.5941 11.7636  0.0000  0.0156   0.0330   0.0414    0.0710   0.0000   442.4400      0.169821       22.1834      0.535394      -3.22264      0.101328      0.262279      0.352786      0.396693      0.447622      0.474184      0.507334
  98   7 3143.8832    4.6670  1.8031 12.0925  0.0000  0.0168   0.0350   0.0434    0.0577   0.0000   442.9594     -0.178668       21.6385      0.334986      -3.33885       1.03335      0.272922      0.374584      0.424468      0.478350      0.507319      0.533888
  98   8 3373.0377    3.8544  3.1897 11.7975  0.0000  0.0249   0.0217   0.0665    0.0403   0.0000   442.6868      0.434728       23.7201      0.341963      -4.57253     -0.186992      0.408620      0.554007      0.620448      0.710549      0.754214      0.793781
  98   9 3597.0562    2.8658  5.8320 11.2602 -0.0010  0.0433   0.0112   0.1160    0.0345   0.0000   443.7293      0.255977       19.9272      -1.24269      -3.69984       1.22487      0.709943      0.967967       1.11161       1.23205       1.31403       1.38383
  99   1 1487.4069    0.1932  0.2870  8.7419  0.0000  0.0085   0.0044   0.0206    0.0186   0.0000   439.6472      0.212625       21.5719    -0.0292914      -4.36739     -0.306123      0.143300      0.192412      0.217699      0.252661      0.278140      0.296362
  99   2 1837.1710    0.5222  0.8134  9.0257  0.0000  0.0130   0.0067   0.0312    0.0423   0.0000   440.7336     -0.208805       22.3279     0.0891794      -3.58641     -0.366045      0.203535      0.273855      0.319563      0.344344      0.377083      0.394561
  99   3 2138.6884    1.0214  1.4209  9.3818  0.0000  0.0160   0.0095   0.0418    0.0643   0.0000   441.8293     0.0704077       21.5578     -0.356570      -2.97656    -0.0814931      0.259347      0.346846      0.394082      0.437841      0.466933      0.498215
  99   4 2414.6283    1.7757  2.0274 10.1306  0.0000  0.0193   0.0128   0.0511    0.0580   0.0000   441.9852     -0.425496       22.8591       1.26073      -2.81533     0.0475014      0.313373      0.430235      0.480644      0.538645      0.583606      0.611936
  99   5 2669.8576    2.7961  1.8976 10.9654  0.0000  0.0179   0.0205   0.0466    0.0597   0.0000   442.4537   -0.00186110       22.4688       1.27959      -3.15129      0.349772      0.293888      0.392322      0.440317      0.494407      0.534606      0.565597
  99   6 2917.8212    4.0079  1.6846 11.8204 -0.0003  0.0160   0.0312   0.0426    0.0566   0.0000   442.4266     -0.566003       22.1588      0.129238      -3.47404      0.402912      0.255921      0.348386      0.388983      0.438178      0.470843      0.505263
  99   7 3155.5731    4.6842  1.9666 11.8504  0.0000  0.0173   0.0332   0.0456    0.0600   0.0000   442.5186    -0.0376012       23.0462      0.182323      -3.85053     -0.255306      0.280052      0.382505      0.427153      0.483905      0.521164      0.539800
  99   8 3385.5331    3.8175  3.2976 11.6271 -0.0007  0.0257   0.0204   0.0672    0.0420   0.0000   442.5457      0.856754       19.8828      0.418918      -3.27052     -0.602138      0.411021      0.558498      0.617528      0.706911      0.761057      0.796795
  99   9 3610.3884    2.8625  6.2100 11.2024  0.0007  0.0452   0.0107   0.1216    0.0333   0.0000   443.5265     -0.566245       23.0104       1.78490      -1.15327     -0.381327      0.738034      0.995409       1.15232       1.28075       1.38105       1.45480
 100   0 1015.5133    0.0276  0.0082  8.9894  0.0000  0.0137   0.0057   0.0093    0.0133   0.0000   436.1213      0.503355       22.0253      0.847654      -4.12155      0.624113      0.241256      0.370987      0.403466      0.373151      0.373309      0.404025
 100   1 1493.7535    0.1896  0.3357  8.7720  0.0000  0.0095   0.0042   0.0246    0.0190   0.0000   439.7053     0.0647764       22.0885   -0.00843432      -4.22151     -0.258122      0.154498      0.212390      0.242828      0.280677      0.297193      0.323977
 100   2 1843.9619    0.5537  0.8368  8.8486  0.0000  0.0122   0.0066   0.0317    0.0473   0.0000   440.4209     -0.320947       21.7507      0.253627      -3.93674      0.416962      0.194186      0.263904      0.307211      0.333341      0.366701      0.378623
 100   3 2146.7974    1.0111  1.4196  9.5270  0.0000  0.0162   0.0094   0.0431    0.0591   0.0000   441.8784      0.316004       22.5864      0.724556      -4.31886      -1.12823      0.257069      0.358469      0.398516      0.452649      0.488521      0.514577
 100   4 2423.4422    1.7916  1.9445 10.3574 -0.0003  0.0193   0.0133   0.0496    0.0536   0.0000   441.8034     -0.764776       22.7630      0.568187      -5.10368     -0.199838      0.310933      0.423080      0.484572      0.536183      0.584120      0.614219
 100   5 2679.7292    2.8576  1.8448 11.0433  0.0000  0.0174   0.0211   0.0453    0.0596   0.0000   442.0055    -0.0227672       21.5262      0.843981      -4.20303      0.170421      0.283184      0.376926      0.429420      0.482988      0.514767      0.543256
 100   6 2928.6336    4.1969  1.6708 11.5597  0.0000  0.0157   0.0323   0.0409    0.0756   0.0000   442.7056     -0.353013       22.5633     -0.249962      -3.94523     0.0595072      0.253286      0.344992      0.388005      0.436096      0.457269      0.500157
 100   7 3167.1095    4.6023  2.0023 12.0536  0.0000  0.0177   0.0322   0.0463    0.0513   0.0000   442.7411     0.0454958       21.7868       1.13153      -3.39397      0.156204      0.284880      0.387840      0.433579      0.489705      0.530078      0.563644
 100   8 3397.9322    3.8100  3.7682 11.5625  0.0012  0.0277   0.0186   0.0746    0.0410   0.0000   442.3250    -0.0729795       21.7730      0.279442      -2.34585      -1.06153      0.445333      0.599385      0.687411      0.780484      0.839523      0.872520
 100   9 3623.6525    2.7745  6.2892 11.2337 -0.0004  0.0467   0.0104   0.1238    0.0325   0.0000   442.6742     -0.940150       19.8616     -0.651340      -2.63320       2.21091      0.743241       1.00806       1.15839       1.27810       1.38233       1.46066
 101   1 1500.0041    0.1927  0.3389  8.8056  0.0000  0.0098   0.0043   0.0242    0.0189   0.0000   439.7236     -0.269354       21.9058      0.141078      -3.98655     -0.174086      0.158271      0.201123      0.229440      0.262245      0.291969      0.296445
 101   2 1850.7044    0.5539  0.8399  9.0389  0.0000  0.0128   0.0068   0.0314    0.0449   0.0000   440.5083     0.0296695       21.9297     -0.420734      -4.12145      0.358103      0.201123      0.272841      0.309440      0.348981      0.375072      0.392996
 101   3 2154.9058    1.0436  1.6024  9.3268  0.0000  0.0172   0.0088   0.0432    0.0587   0.0000   441.4314   -0.00471048       21.0857     -0.503884      -4.79858      0.192667      0.267278      0.369088      0.420241      0.473818      0.494347      0.527213
 101   4 2432.1810    1.8398  1.9712 10.3493 -0.0002  0.0194   0.0136   0.0501    0.0559   0.0000   442.0414     -0.236299       21.5145      0.628714      -4.00972     -0.379083      0.299645      0.418828      0.465272      0.530977      0.568023      0.592366
 101   5 2689.5599    2.9670  1.9266 10.9548  0.0000  0.0174   0.0211   0.0460    0.0616   0.0000   443.0550     -0.762038       21.8145      0.841866      -3.10957     0.0279356      0.278845      0.386885      0.429166      0.489209      0.522938      0.542335
 101   6 2939.3788    4.1715  1.6302 12.0409  0.0000  0.0160   0.0333   0.0407    0.0586   0.0000   442.3420     -0.130405       22.4332     -0.366557      -4.06355     -0.502598      0.258946      0.350613      0.395206      0.447116      0.481347      0.507917
 101   7 3178.6559    4.5815  1.9365 12.1330  0.0000  0.0174   0.0330   0.0456    0.0531   0.0000   442.4607     -0.154109       22.2566       1.28515      -3.55503     -0.378420      0.277249      0.372968      0.428358      0.478834      0.512801      0.541516
 101   8 3410.2834    3.6197  3.4686 11.8269 -0.0010  0.0270   0.0189   0.0721    0.0363   0.0000   442.9380     -0.122068       21.7132     0.0145519      -2.77219     -0.947946      0.429583      0.588758      0.652424      0.733156      0.776177      0.824937
 102   0 1025.4083    0.0369  0.0210  8.9555  0.0009  0.0152   0.0052   0.0090    0.0134   0.0000   436.4059    -0.0758433       21.1806      0.914363      -6.01935      0.377138      0.267925      0.416403      0.426823      0.469338      0.469153      0.575942
 102   1 1506.2733    0.1977  0.2982  8.8218  0.0000  0.0088   0.0044   0.0210    0.0183   0.0000   439.8637     -0.528939       21.7765     0.0660468      -4.30355      0.212014      0.136478      0.202228      0.231982      0.262444      0.276962      0.282281
 102   2 1857.3773    0.5617  0.8230  8.9940  0.0000  0.0121   0.0068   0.0307    0.0455   0.0000   440.0801     -0.172363       21.7431      0.456399      -3.96531      0.634173      0.188092      0.252148      0.285993      0.323578      0.334773      0.379042
 102   3 2162.9062    1.0633  1.5438  9.4105  0.0000  0.0168   0.0092   0.0425    0.0604   0.0000   442.1384     -0.471271       22.6437     -0.337358      -3.52374      0.202278      0.262295      0.354283      0.394544      0.446263      0.488835      0.507818
 102   4 2440.8783    1.8685  1.9911 10.4000  0.0000  0.0190   0.0135   0.0508    0.0546   0.0000   441.9161      0.157043       22.7611     -0.453611      -4.48677     -0.555566      0.293966      0.405600      0.452702      0.508157      0.539801      0.572407
 102   5 2699.3394    2.9151  1.8905 11.1645  0.0000  0.0178   0.0211   0.0455    0.0566   0.0000   442.5801     -0.768439       22.6451       1.00998      -3.73275     -0.101087      0.278503      0.376328      0.430567      0.475052      0.510065      0.531518
 102   6 2950.0675    4.1755  1.7496 11.8183 -0.0000  0.0163   0.0317   0.0426    0.0636   0.0000   442.9905     0.0727628       21.8963    -0.0827076      -3.04294      0.152720      0.263434      0.361832      0.408253      0.462373      0.497152      0.524989
 102   7 3190.0708    4.5228  2.0945 12.1586 -0.0000  0.0183   0.0310   0.0474    0.0479   0.0000   442.9047    -0.0381643       22.7866      0.367509      -3.59426     -0.409595      0.291741      0.394532      0.444332      0.506412      0.532742      0.568068
 102   8 3422.5697    3.6860  3.7676 11.6116  0.0006  0.0281   0.0180   0.0749    0.0400   0.0000   443.0767     -0.375616       20.9314     0.0445038      -2.66459     0.0297489      0.441511      0.609181      0.677280      0.779014      0.811201      0.875060
 103   0 1030.2879    0.0525  0.0900  8.9420  0.0000  0.0166   0.0053   0.0277    0.0139   0.0000   436.4969     -0.769632       20.9984     -0.480247      -3.63638    0.00306035      0.272844      0.388933      0.415423      0.539260      0.598263      0.579278
 103   1 1512.4416    0.2093  0.3441  8.7652  0.0000  0.0092   0.0043   0.0235    0.0193   0.0000   439.5295     -0.337299       21.6530      0.388001      -4.22901     -0.341677      0.145173      0.188023      0.223850      0.245863      0.268947      0.271389
 103   2 1864.0396    0.5637  0.9100  9.0240  0.0000  0.0131   0.0067   0.0338    0.0463   0.0000   440.4219     -0.344074       21.9862     -0.540126      -4.09636     0.0913567      0.203019      0.273724      0.309225      0.355001      0.387914      0.401282
 103   3 2170.9085    1.0757  1.5263  9.5170  0.0000  0.0166   0.0093   0.0428    0.0575   0.0000   441.7353     -0.549296       22.2457    0.00562770      -3.14725     0.0573715      0.259183      0.352221      0.400001      0.454037      0.473899      0.512510
 103   4 2449.5047    1.8833  2.0574 10.3204  0.0000  0.0193   0.0133   0.0512    0.0571   0.0000   441.3963     -0.599768       22.7004     -0.542070      -3.72505      0.212337      0.304539      0.402408      0.464403      0.522269      0.558172      0.585859
 103   5 2709.0501    3.0562  1.9538 10.9070  0.0002  0.0177   0.0213   0.0458    0.0663   0.0000   441.9644    -0.0384979       22.6126    0.00732171      -4.83443      0.689068      0.277250      0.385914      0.427291      0.485393      0.531524      0.543305
 103   6 2960.7201    4.2537  1.6568 11.9307  0.0000  0.0159   0.0335   0.0414    0.0657   0.0000   442.9362     0.0642185       21.9679     0.0668416      -3.73912     -0.350287      0.249470      0.338980      0.383900      0.436853      0.460325      0.492940
 103   7 3201.4711    4.5901  2.1838 11.8874  0.0001  0.0186   0.0302   0.0481    0.0552   0.0000   443.4206      0.595850       22.2793      0.580130      -3.50998      0.525344      0.290402      0.405580      0.450529      0.516863      0.540992      0.563087
 103   8 3434.8255    3.6218  3.9048 11.6088  0.0000  0.0292   0.0174   0.0779    0.0396   0.0000   442.6940      0.240229       20.8093      0.490162      -2.90353     0.0854871      0.451185      0.615857      0.689736      0.779693      0.825123      0.878259
 104   0 1035.1794    0.0469  0.0714  8.9733  0.0000  0.0225   0.0054   0.0277    0.0137   0.0000   436.8182   -0.00276708       20.7655       1.57239      -4.38770    -0.0567754      0.561161      0.750332      0.781182      0.822524      0.676013      0.573070
 104   1 1518.5946    0.2071  0.3989  8.7413  0.0000  0.0106   0.0042   0.0257    0.0203   0.0000   439.7300     -0.179060       21.8316      0.261898      -3.76498      0.453139      0.163861      0.234399      0.266514      0.295004      0.310384      0.340641
 104   2 1870.6751    0.5869  0.9390  8.9793  0.0000  0.0132   0.0067   0.0343    0.0496   0.0000   440.5087     -0.297537       21.7753      0.712366      -3.81722       1.13160      0.190604      0.268708      0.300345      0.339927      0.370915      0.395033
 104   3 2178.8200    1.1026  1.6563  9.4123  0.0000  0.0174   0.0090   0.0445    0.0599   0.0000   441.0916     -0.133403       21.9415     -0.208521      -4.04636       1.34728      0.258332      0.365237      0.394866      0.458765      0.475660      0.499964
 104   4 2458.0749    1.9426  2.1033 10.3497  0.0000  0.0194   0.0133   0.0515    0.0569   0.0000   442.2943     0.0195090       22.2430     -0.176911      -3.43162      0.373596      0.296633      0.399942      0.460109      0.503720      0.549100      0.571826
 104   5 2718.7171    3.0161  1.8486 11.2567  0.0000  0.0170   0.0219   0.0455    0.0562   0.0000   442.2496     -0.874868       22.1964       1.22101      -2.42638     -0.418332      0.265069      0.353746      0.401740      0.449371      0.480698      0.515568
 104   6 2971.2946    4.2880  1.7173 11.9858  0.0000  0.0161   0.0325   0.0420    0.0592   0.0000   442.6627    -0.0515792       22.6693     -0.527777      -3.95852    -0.0279854      0.249110      0.341893      0.383558      0.439240      0.468516      0.501690
 104   7 3212.7927    4.5050  2.2019 12.0969 -0.0000  0.0186   0.0296   0.0501    0.0475   0.0000   441.8309     -0.380737       22.0697     -0.880030      -3.89870      0.973080      0.287120      0.393694      0.434563      0.492898      0.529536      0.558867
 104   8 3446.9839    3.5159  4.0020 11.7135  0.0005  0.0297   0.0165   0.0809    0.0369   0.0000   443.3691     -0.719395       20.2457       2.27262      -2.92005     -0.962192      0.452833      0.617575      0.702294      0.791523      0.853974      0.905618
 105   0 1040.0003    0.0402  0.0378  8.9345  0.0000  0.0145   0.0046   0.0154    0.0133   0.0000   437.3504      -1.75624       22.6240      -1.32104      -2.54154     -0.936587      0.175375      0.273635      0.303099      0.340468      0.382184      0.369897
 105   1 1524.6996    0.2184  0.4041  8.7689  0.0000  0.0101   0.0043   0.0259    0.0202   0.0000   439.7222     -0.122540       22.0088     -0.105075      -4.23508     -0.394685      0.150638      0.203071      0.235455      0.257644      0.286368      0.301980
 105   2 1877.2379    0.5849  0.9083  9.0278  0.0000  0.0127   0.0067   0.0327    0.0478   0.0000   440.4406    0.00271451       21.9066     0.0440363      -4.45356      0.492135      0.198614      0.266707      0.304382      0.346006      0.380260      0.403699
 105   3 2186.6840    1.1316  1.6050  9.4290  0.0000  0.0166   0.0092   0.0434    0.0607   0.0000   441.9846     -0.588889       22.6881      0.232788      -2.93494      -1.65157      0.253891      0.347609      0.393293      0.434297      0.468829      0.483081
 105   4 2466.6000    1.9519  2.0516 10.4629  0.0000  0.0193   0.0137   0.0513    0.0561   0.0000   442.2163      0.295736       21.6455      0.470959      -4.22544      0.104349      0.292583      0.398379      0.446858      0.514953      0.555734      0.589391
 105   5 2728.3418    3.0924  1.9731 11.0782  0.0000  0.0178   0.0216   0.0462    0.0632   0.0000   442.1971      0.113249       21.0191      0.339804      -3.50700     -0.470086      0.273738      0.379668      0.417369      0.477313      0.511223      0.535538
 105   6 2981.7963    4.3376  1.7673 11.9003  0.0000  0.0161   0.0320   0.0423    0.0599   0.0000   442.3414     -0.259942       22.0734      0.133906      -4.22932      0.379695      0.250526      0.340729      0.382171      0.432445      0.466218      0.485167
 105   7 3224.1151    4.4780  2.3185 12.0731  0.0000  0.0193   0.0285   0.0504    0.0453   0.0000   443.1697      0.491103       21.3238     0.0661820      -3.34645     -0.111016      0.299836      0.417688      0.464785      0.530326      0.565643      0.596741
 105   8 3459.0616    3.4746  4.3443 11.6543 -0.0013  0.0326   0.0156   0.0863    0.0379   0.0000   443.8923      -1.13421       21.3951       2.47394      -4.65288     -0.247738      0.493231      0.677033      0.764747      0.850206      0.918871      0.958305
 106   0 1044.8015    0.0277  0.0089  8.9436  0.0000  0.0110   0.0043   0.0068    0.0130   0.0000   436.2137      0.326951       21.5098      0.651967      -2.57115     -0.452744      0.119250      0.213642      0.183230      0.273130      0.212479      0.368245
 106   1 1530.7602    0.2232  0.3856  8.8115  0.0000  0.0098   0.0044   0.0243    0.0199   0.0000   439.6646     -0.305397       22.1406   -0.00260055      -4.34428     0.0962592      0.142329      0.197491      0.223959      0.244454      0.261548      0.282330
 106   2 1883.7456    0.6137  0.9107  9.0363  0.0000  0.0125   0.0069   0.0323    0.0490   0.0000   440.7457      0.261969       21.6312     -0.441512      -4.20470      0.389769      0.183161      0.252728      0.284879      0.319772      0.344603      0.365213
 106   3 2194.5124    1.1427  1.6668  9.5835  0.0000  0.0174   0.0094   0.0454    0.0596   0.0000   441.5771     -0.326852       22.2694     -0.650290      -3.64778      0.180955      0.259746      0.356853      0.392311      0.454160      0.479634      0.514399
 106   4 2475.0769    2.0004  2.1676 10.4794  0.0000  0.0197   0.0135   0.0522    0.0554   0.0000   441.6587     -0.709570       21.9314      0.262070      -3.49848     -0.126966      0.305373      0.413039      0.467418      0.526129      0.566733      0.590927
 106   5 2737.9003    3.1205  1.9194 11.4111  0.0000  0.0173   0.0220   0.0464    0.0503   0.0000   442.7243     -0.138221       22.9137      0.317800      -4.38347      0.263511      0.266979      0.364104      0.409212      0.463479      0.494811      0.521093
 106   6 2992.2365    4.4810  1.6809 11.8582 -0.0000  0.0154   0.0335   0.0406    0.0663   0.0000   442.6501      0.188953       21.8396      0.950036      -3.55934      0.465756      0.234874      0.316810      0.356846      0.401604      0.431601      0.461182
 106   7 3235.2826    4.4726  2.3061 12.0613  0.0000  0.0192   0.0285   0.0504    0.0476   0.0000   442.5581      0.244508       21.5166       1.07427      -3.71641     -0.612220      0.291923      0.395853      0.444633      0.505454      0.534219      0.569056
 106   8 3471.1480    3.4851  4.4802 11.5074  0.0005  0.0320   0.0150   0.0885    0.0413   0.0000   443.1284      0.652022       20.9261      -1.28547      -4.68844      0.227877      0.490906      0.662101      0.758983      0.852149      0.919883      0.969578
 107   1 1536.7851    0.2218  0.4075  8.7197  0.0000  0.0099   0.0042   0.0254    0.0205   0.0000   439.5666     -0.227911       21.8327      0.205191      -3.61491      0.507505      0.150859      0.199807      0.229833      0.249165      0.275542      0.305931
 107   2 1890.2309    0.6127  0.9435  9.0858  0.0000  0.0134   0.0070   0.0333    0.0486   0.0000   440.5464     -0.261242       22.0751      0.387506      -4.58301    -0.0425901      0.188227      0.271950      0.294763      0.338931      0.358228      0.385127
 107   3 2202.2595    1.1502  1.6589  9.5987  0.0000  0.0173   0.0094   0.0450    0.0580   0.0000   441.3959      0.329151       22.4132     -0.222024      -3.75711      0.938379      0.259650      0.353516      0.400726      0.456742      0.499593      0.521843
 107   4 2483.5264    1.9881  2.0918 10.6510 -0.0001  0.0198   0.0138   0.0525    0.0504   0.0000   441.4155     -0.679621       22.2599     0.0163386      -4.21491      0.507198      0.291077      0.403224      0.457537      0.507765      0.543439      0.587150
 107   5 2747.4548    3.1177  1.8935 11.4947 -0.0000  0.0175   0.0225   0.0462    0.0500   0.0000   442.3144     -0.283847       21.6442    -0.0819368      -4.17117     -0.219042      0.261180      0.360386      0.401577      0.457321      0.486720      0.512548
 107   6 3002.6305    4.4025  1.8013 11.9062  0.0000  0.0160   0.0321   0.0432    0.0608   0.0000   442.6279     -0.410688       21.9776      0.584519      -3.82760      0.944589      0.244340      0.329989      0.371504      0.422450      0.452160      0.467214
 107   7 3246.4965    4.3891  2.4367 11.9363  0.0000  0.0196   0.0269   0.0531    0.0481   0.0000   443.5559     -0.196279       20.5781      0.469886      -2.72654   -0.00682501      0.299893      0.402008      0.452959      0.514825      0.553355      0.591681
 107   8 3483.1732    3.3718  4.6264 11.5721 -0.0010  0.0341   0.0144   0.0923    0.0387   0.0000   443.6014      -1.15796       21.5575       1.96594      -3.66524      -1.72896      0.513865      0.698391      0.793476      0.894393      0.970062       1.02924
 108   0 1054.4027    0.0572  0.1198  8.9140  0.0000  0.0173   0.0050   0.0333    0.0139   0.0000   437.0399     -0.154153       21.5543      0.545388      -5.02158     0.0898951      0.229888      0.361564      0.377008      0.456077      0.520680      0.557425
 108   1 1542.7707    0.2263  0.4469  8.7555  0.0000  0.0106   0.0042   0.0275    0.0210   0.0000   439.2938     -0.209361       21.2801     0.0818888      -4.42468     -0.332676      0.159363      0.224703      0.252551      0.286436      0.297530      0.327493
 108   2 1896.6567    0.6055  1.0270  9.0959  0.0000  0.0137   0.0067   0.0367    0.0504   0.0000   440.3963    -0.0390439       21.9953     -0.104370      -3.66438      0.104451      0.198992      0.276158      0.312336      0.349567      0.382000      0.399862
 108   3 2210.0146    1.1726  1.8010  9.5479  0.0000  0.0183   0.0090   0.0472    0.0578   0.0000   441.8032      -1.03780       21.8381     -0.844666      -5.04686     -0.127428      0.267036      0.372183      0.418830      0.480088      0.509143      0.548914
 108   4 2491.8957    2.0652  2.1519 10.6185  0.0000  0.0199   0.0138   0.0520    0.0524   0.0000   441.7722     -0.506482       21.7395      0.224594      -4.53501      0.396784      0.291219      0.394772      0.453482      0.503341      0.538657      0.568317
 108   5 2756.8820    3.1935  2.0004 11.2494  0.0000  0.0178   0.0217   0.0463    0.0576   0.0000   442.3182     0.0301540       22.7731      0.449609      -3.36876     -0.429914      0.264160      0.356423      0.402241      0.449649      0.486828      0.514594
 108   6 3012.9794    4.4751  1.7126 12.1508  0.0000  0.0158   0.0337   0.0414    0.0572   0.0000   442.4326    -0.0356599       22.1960       1.35311      -3.48119      0.382572      0.238934      0.319821      0.357312      0.411694      0.436392      0.465279
 108   7 3257.6193    4.3768  2.5471 11.9489  0.0000  0.0204   0.0265   0.0537    0.0497   0.0000   442.6056     0.0398863       22.0855      -1.03802      -3.87625      0.315303      0.307557      0.412693      0.469178      0.522271      0.568390      0.600794
 108   8 3495.1590    3.2762  4.8376 11.6397 -0.0005  0.0358   0.0137   0.0975    0.0367   0.0000   443.3284      0.198982       21.0907      0.157081      -1.12722      0.336439      0.530700      0.726586      0.821551      0.931392      0.999407       1.04873
 109   0 1059.1579    0.0487  0.0685  8.9218  0.0000  0.0147   0.0050   0.0210    0.0135   0.0000   437.3452     -0.294607       20.8772       1.08081      -4.17438       1.18847      0.243495      0.325053      0.391930      0.454007      0.557440      0.469458
 109   1 1548.7336    0.2388  0.3817  8.7763  0.0000  0.0089   0.0044   0.0233    0.0203   0.0000   439.3655     -0.500741       22.1084      0.180870      -4.45669     0.0165960      0.124295      0.173921      0.197363      0.216799      0.223878      0.241794
 109   2 1903.0826    0.6345  1.0625  8.8407  0.0000  0.0136   0.0067   0.0350    0.0614   0.0000   440.0503     -0.251631       22.2270      0.506702      -3.94859      0.141619      0.194982      0.274095      0.302101      0.351877      0.373442      0.380975
 109   3 2217.6428    1.1943  1.7662  9.5892  0.0000  0.0177   0.0091   0.0459    0.0566   0.0000   441.4613     -0.455090       21.9846     -0.375585      -3.81374      0.158686      0.253476      0.347488      0.389746      0.454656      0.486369      0.509143
 109   4 2500.2146    2.1256  2.2245 10.4343  0.0004  0.0198   0.0138   0.0533    0.0620   0.0000   441.6761      -1.13045       22.1161       1.43035      -4.81141      0.654629      0.291712      0.397352      0.453667      0.510694      0.543973      0.584675
 109   5 2766.3356    3.2507  1.9011 11.5447  0.0000  0.0174   0.0231   0.0457    0.0522   0.0000   442.4894      0.123633       21.9932      0.442522      -5.06166     -0.536231      0.255581      0.349549      0.387572      0.445681      0.461359      0.500079
 109   6 3023.2722    4.5090  1.8073 11.9921  0.0000  0.0160   0.0324   0.0424    0.0592   0.0000   442.3617      0.201687       21.8976      0.754174      -3.85252     -0.121994      0.242980      0.327102      0.373186      0.432251      0.464306      0.488828
 109   7 3268.7235    4.4141  2.4926 12.0062  0.0000  0.0202   0.0265   0.0521    0.0471   0.0000   443.0707     -0.386095       22.2926      0.261342      -3.60771     0.0253287      0.302101      0.406358      0.465600      0.521814      0.565633      0.598161
 109   8 3506.9736    3.3740  4.9221 11.5364  0.0007  0.0361   0.0136   0.0956    0.0378   0.0000   442.9861      0.163551       22.2461      0.943487      -3.38516     -0.620528      0.538002      0.729411      0.822596      0.926293       1.01091       1.05920
 110   0 1063.8929    0.0511  0.1035  8.8964  0.0000  0.0182   0.0051   0.0290    0.0137   0.0000   436.7765     -0.108176       21.5676      0.304818      -3.93239     -0.497279      0.243992      0.329224      0.413799      0.411194      0.468431      0.449016
 110   1 1554.6440    0.2370  0.4259  8.7510  0.0000  0.0097   0.0043   0.0251    0.0209   0.0000   439.4884     -0.476847       21.7073     0.0803944      -4.42918     -0.325095      0.143696      0.191506      0.225826      0.249692      0.275450      0.290213
 110   2 1909.4677    0.6345  1.0713  8.9505  0.0000  0.0139   0.0068   0.0355    0.0580   0.0000   440.3381     -0.114913       21.8246     -0.336346      -4.07032     -0.354623      0.201261      0.276037      0.310666      0.347108      0.372396      0.399811
 110   3 2225.2771    1.1915  1.8591  9.6412  0.0000  0.0181   0.0089   0.0492    0.0542   0.0000   441.0688     -0.546359       21.9731      0.659988      -4.35982      0.323231      0.263508      0.361501      0.419236      0.471790      0.501087      0.534248
 110   4 2508.4525    2.1030  2.2420 10.6113  0.0000  0.0205   0.0136   0.0536    0.0558   0.0000   441.7848     -0.924520       21.4872     -0.197675      -2.44311     -0.355853      0.295442      0.410273      0.459909      0.516814      0.554651      0.572915
 110   5 2775.7565    3.3549  1.9102 11.4563  0.0000  0.0171   0.0237   0.0451    0.0568   0.0000   442.6287     -0.381162       22.3594      0.392631      -3.97472     -0.655256      0.256431      0.352409      0.398137      0.448879      0.477491      0.503707
 110   6 3033.4752    4.4834  1.7621 12.0523  0.0001  0.0157   0.0322   0.0415    0.0556   0.0000   442.2917      0.187121       22.3532      0.745676      -3.68053     -0.157754      0.236566      0.319761      0.362694      0.408766      0.436357      0.461412
 110   7 3279.6789    4.2392  2.6879 12.1405  0.0000  0.0212   0.0247   0.0582    0.0396   0.0000   442.8852      0.244804       22.5436      0.302662      -3.40337     -0.528850      0.310547      0.423397      0.476366      0.540788      0.586809      0.611992
 110   8 3518.8513    3.2629  5.1010 11.5103  0.0000  0.0371   0.0128   0.1013    0.0364   0.0000   442.3238      0.220764       21.3373      0.280381      -4.63906      0.950739      0.549660      0.736741      0.849415      0.950630       1.02246       1.07468
 111   0 1068.6070    0.0555  0.1133  8.9127  0.0000  0.0182   0.0049   0.0293    0.0137   0.0000   436.4005     -0.364661       22.2217     -0.118366      -4.48738      0.137591      0.213551      0.354509      0.354964      0.393224      0.412548      0.420946
 111   1 1560.4897    0.2380  0.4577  8.7450  0.0000  0.0106   0.0043   0.0258    0.0214   0.0000   439.5275     -0.339838       21.6026     -0.649454      -4.30369      0.352073      0.156117      0.210330      0.246447      0.270164      0.291517      0.316680
 111   2 1915.8372    0.6484  1.0540  9.0296  0.0000  0.0136   0.0069   0.0357    0.0569   0.0000   440.1020    -0.0801802       21.5530      0.314791      -3.28969     -0.385252      0.192291      0.263950      0.298599      0.337393      0.356722      0.374492
 111   3 2232.8642    1.2113  1.8011  9.8159  0.0000  0.0181   0.0094   0.0482    0.0540   0.0000   441.0563     -0.326536       21.6913      0.192564      -4.33004     -0.450654      0.265299      0.358000      0.402634      0.458294      0.488068      0.524433
 111   4 2516.6792    2.1442  2.2395 10.7257  0.0000  0.0202   0.0139   0.0542    0.0519   0.0000   441.2844    -0.0141231       21.8616     -0.161643      -4.56197     -0.506660      0.290466      0.396180      0.445957      0.503666      0.541133      0.562315
 111   5 2785.1347    3.4401  1.9362 11.2313  0.0000  0.0170   0.0231   0.0437    0.0636   0.0000   442.4432     -0.336633       21.4098      0.910372      -4.01620     -0.283283      0.247319      0.330832      0.369176      0.423593      0.450704      0.479582
 111   6 3043.6518    4.4482  1.8754 12.2562  0.0000  0.0167   0.0317   0.0441    0.0487   0.0000   442.4168     -0.104234       22.2693      0.520073      -3.67381      0.384028      0.240070      0.328764      0.366291      0.423594      0.455810      0.476454
 111   7 3290.6449    4.2757  2.7291 12.0503  0.0000  0.0216   0.0242   0.0567    0.0420   0.0000   443.3256     -0.149012       21.7711      0.934802      -3.73398    -0.0559007      0.312226      0.425235      0.482992      0.543562      0.586139      0.616481
 111   8 3530.6006    3.1910  5.4629 11.5283  0.0013  0.0401   0.0122   0.1069    0.0351   0.0000   443.4363      0.648145       21.7093       1.89830      -4.73786    -0.0826445      0.572774      0.789550      0.903988      0.994717       1.08142       1.14029
 112   0 1073.2690    0.0563  0.0886  8.8920  0.0000  0.0144   0.0046   0.0222    0.0134   0.0000   436.5557      0.141304       22.0266     -0.526684      -5.20669     -0.424934      0.194362      0.296206      0.314302      0.349046      0.374829      0.401505
 112   1 1566.3215    0.2446  0.4515  8.7898  0.0000  0.0104   0.0043   0.0255    0.0213   0.0000   439.2361     -0.234127       21.8499     -0.370960      -4.12210     -0.255255      0.140033      0.196023      0.223424      0.253180      0.277325      0.292807
 112   2 1922.1239    0.6666  1.1026  8.9863  0.0000  0.0139   0.0070   0.0363    0.0606   0.0000   440.1692     -0.453621       21.8548      0.290290      -4.12029      0.262434      0.194105      0.268333      0.301566      0.334712      0.367111      0.390972
 112   3 2240.3707    1.2657  1.8766  9.6661  0.0004  0.0184   0.0094   0.0469    0.0602   0.0000   441.3955    -0.0242927       21.6659      0.855340      -4.25163      0.542833      0.260696      0.361039      0.401307      0.462238      0.499698      0.524703
 112   4 2524.9271    2.2051  2.2215 10.7473  0.0006  0.0201   0.0141   0.0524    0.0517   0.0000   441.5865     -0.361522       22.4785      0.826616      -3.75632      0.142346      0.287298      0.391423      0.446697      0.503436      0.549617      0.589574
 112   5 2794.3647    3.3689  1.9037 11.6265  0.0006  0.0176   0.0233   0.0445    0.0518   0.0000   442.3254       1.11799       21.5970     -0.173331      -4.28338    -0.0667854      0.252450      0.356387      0.391803      0.452829      0.477779      0.498980
 112   6 3053.7743    4.5859  1.8816 12.0583  0.0000  0.0165   0.0315   0.0429    0.0558   0.0000   442.6752     -0.315566       21.9543      0.826225      -3.06422     -0.728778      0.235320      0.324265      0.358429      0.407229      0.436507      0.460863
 112   7 3301.5835    4.2770  2.9743 11.8320  0.0003  0.0228   0.0226   0.0596    0.0466   0.0000   442.3871     -0.376149       21.7632     -0.141504      -3.48171       1.01257      0.326258      0.447397      0.491970      0.565818      0.611338      0.643124
 112   8 3542.4710    3.1105  5.4010 11.6006 -0.0028  0.0409   0.0121   0.1079    0.0336   0.0000   442.6954      0.193616       21.7933       1.43101      -1.51006      -1.37428      0.571181      0.787453      0.887351       1.00123       1.07518       1.14159
 113   0 1077.9654    0.0587  0.1189  8.9014  0.0000  0.0154   0.0046   0.0283    0.0136   0.0000   436.9387     -0.347370       21.9908    -0.0836601      -4.31515      0.298361      0.225806      0.318033      0.370099      0.404595      0.471238      0.479256
 113   1 1572.1381    0.2517  0.4310  8.7964  0.0000  0.0098   0.0044   0.0238    0.0217   0.0000   439.4359     -0.132757       21.5530     0.0122985      -4.14127      0.153111      0.136565      0.192306      0.220363      0.246180      0.267805      0.287282
 113   2 1928.3935    0.6681  1.1353  9.0503  0.0000  0.0140   0.0069   0.0374    0.0595   0.0000   440.2600    -0.0772850       22.1240    0.00727259      -3.59104     0.0717717      0.198357      0.273818      0.307795      0.347992      0.366917      0.391037
 113   3 2247.8332    1.2680  1.7985  9.7546  0.0000  0.0179   0.0095   0.0467    0.0600   0.0000   441.3925     -0.165737       21.9029      0.254669      -3.51889     -0.121228      0.250483      0.340392      0.380490      0.430704      0.464332      0.488032
 113   4 2533.0449    2.1909  2.2387 10.8244  0.0000  0.0201   0.0140   0.0546    0.0523   0.0000   441.4354     -0.158162       22.1254      0.187098      -4.97454     -0.758661      0.280549      0.385625      0.431956      0.493733      0.527723      0.539370
 113   5 2803.7104    3.4622  1.9584 11.6115  0.0005  0.0172   0.0235   0.0460    0.0524   0.0000   442.5242     -0.460053       21.9589     -0.182878      -3.91003     -0.426099      0.243351      0.333293      0.373427      0.424100      0.452777      0.485585
 113   6 3063.8077    4.6150  1.9550 12.0474  0.0000  0.0167   0.0310   0.0445    0.0565   0.0000   442.5228     0.0817170       22.3405      0.467095      -3.40849      0.383492      0.235159      0.319557      0.356948      0.408856      0.440940      0.474242
 113   7 3312.4073    4.1628  2.9465 11.9900  0.0003  0.0226   0.0224   0.0607    0.0435   0.0000   443.4264     -0.353511       21.5113    -0.0909439      -5.60418      0.463067      0.323291      0.436307      0.491249      0.557154      0.599304      0.638437
 113   8 3554.1319    3.1345  5.7768 11.5246  0.0014  0.0423   0.0116   0.1127    0.0336   0.0000   443.3715     -0.105896       22.4267       1.06776      -2.34677      0.273731      0.587356      0.810354      0.924108       1.04313       1.12778       1.17841
 114   0 1082.6008    0.0482  0.1065  8.9006  0.0000  0.0183   0.0051   0.0327    0.0136   0.0000   436.8690     -0.102181       21.2600     -0.846007      -4.35470    -0.0672016      0.261868      0.336812      0.401705      0.430124      0.559254      0.600650
 114   1 1577.8714    0.2399  0.5185  8.7753  0.0000  0.0112   0.0042   0.0302    0.0228   0.0000   439.6121     -0.511087       21.5728      0.548561      -4.38774      0.328816      0.156378      0.207660      0.241155      0.263707      0.294276      0.306119
[truncated: 134,657 more chars]
