# Supplementary material for: Global-Mode Analysis of Full-Disk Data from the Michelson Doppler Imager and the Helioseismic and Magnetic Imager
Source: Sol Phys. 2018 Jan 31;293(2):29. doi: 10.1007/s11207-017-1201-5 (PMC6566312; doi:10.1007/s11207-017-1201-5)
Supplement: Supplementary file 3 — (TAR 230.0 MB) [file 11207_2017_1201_MOESM3_ESM.tar › MDI/mdifdasym.5981.36]

   0  23 3303.7412    4.2717  1.3879  6.0234  0.0000     0.0616946  0.2845   0.6311   0.7164 1000.0000   0.0000       3.87576    -0.0000       0.00000       0.00000       0.00000       0.00000       0.00000       0.00000       0.00000       0.00000       0.00000       0.00000       0.00000       0.00000       0.00000       0.00000       0.00000       0.00000       0.00000       0.00000       0.00000       0.00000       0.00000       0.00000       0.00000       0.00000       0.00000       0.00000       0.00000       0.00000       0.00000       0.00000       0.00000       0.00000       0.00000       0.00000       0.00000       0.00000       0.00000       0.00000       0.00000       0.00000       0.00000       0.00000       0.00000       0.00000       0.00000       0.00000       0.00000       0.00000       0.00000       0.00000       0.00000       0.00000       0.00000       0.00000       0.00000       0.00000       0.00000       0.00000       0.00000       0.00000       0.00000       0.00000       0.00000       0.00000       0.00000       0.00000       0.00000       0.00000       0.00000       0.00000       0.00000
   1  13 2020.8641    0.7239  1.3927  9.1785  0.0000       1.11190  0.3260   0.0551   0.3359    0.5898   0.0000       3.49537   505.6400       122.818       0.00000       0.00000       0.00000       0.00000       0.00000       0.00000       0.00000       0.00000       0.00000       0.00000       0.00000       0.00000       0.00000       0.00000       0.00000       0.00000       0.00000       0.00000       0.00000       0.00000       0.00000       0.00000       0.00000       0.00000       0.00000       0.00000       0.00000       0.00000       0.00000       0.00000       0.00000       0.00000       0.00000       0.00000       262.756       118.507       0.00000       0.00000       0.00000       0.00000       0.00000       0.00000       0.00000       0.00000       0.00000       0.00000       0.00000       0.00000       0.00000       0.00000       0.00000       0.00000       0.00000       0.00000       0.00000       0.00000       0.00000       0.00000       0.00000       0.00000       0.00000       0.00000       0.00000       0.00000       0.00000       0.00000       0.00000       0.00000       0.00000       0.00000
   1  14 2156.8103    0.8444  0.9990  8.5754  0.0000       2.35831  0.1582   0.0639   0.2508    1.3719   0.0000       2.92678   187.7047      -20.0497       0.00000       0.00000       0.00000       0.00000       0.00000       0.00000       0.00000       0.00000       0.00000       0.00000       0.00000       0.00000       0.00000       0.00000       0.00000       0.00000       0.00000       0.00000       0.00000       0.00000       0.00000       0.00000       0.00000       0.00000       0.00000       0.00000       0.00000       0.00000       0.00000       0.00000       0.00000       0.00000       0.00000       0.00000       159.432       75.7802       0.00000       0.00000       0.00000       0.00000       0.00000       0.00000       0.00000       0.00000       0.00000       0.00000       0.00000       0.00000       0.00000       0.00000       0.00000       0.00000       0.00000       0.00000       0.00000       0.00000       0.00000       0.00000       0.00000       0.00000       0.00000       0.00000       0.00000       0.00000       0.00000       0.00000       0.00000       0.00000       0.00000       0.00000
   1  23 3368.4930    3.4283  1.8152  9.1252  0.0000       1.51567  0.2014   0.1912   0.3780   10.1010   0.0000       1.70694   342.2112       28.8516       0.00000       0.00000       0.00000       0.00000       0.00000       0.00000       0.00000       0.00000       0.00000       0.00000       0.00000       0.00000       0.00000       0.00000       0.00000       0.00000       0.00000       0.00000       0.00000       0.00000       0.00000       0.00000       0.00000       0.00000       0.00000       0.00000       0.00000       0.00000       0.00000       0.00000       0.00000       0.00000       0.00000       0.00000       148.683       97.6099       0.00000       0.00000       0.00000       0.00000       0.00000       0.00000       0.00000       0.00000       0.00000       0.00000       0.00000       0.00000       0.00000       0.00000       0.00000       0.00000       0.00000       0.00000       0.00000       0.00000       0.00000       0.00000       0.00000       0.00000       0.00000       0.00000       0.00000       0.00000       0.00000       0.00000       0.00000       0.00000       0.00000       0.00000
   1  26 3776.7643    2.2944  6.1569 10.2381  0.0000      0.761472  0.4254   0.0681   0.8194    0.3831   0.0000      0.383734   650.6218      -368.212       0.00000       0.00000       0.00000       0.00000       0.00000       0.00000       0.00000       0.00000       0.00000       0.00000       0.00000       0.00000       0.00000       0.00000       0.00000       0.00000       0.00000       0.00000       0.00000       0.00000       0.00000       0.00000       0.00000       0.00000       0.00000       0.00000       0.00000       0.00000       0.00000       0.00000       0.00000       0.00000       0.00000       0.00000       353.998       202.728       0.00000       0.00000       0.00000       0.00000       0.00000       0.00000       0.00000       0.00000       0.00000       0.00000       0.00000       0.00000       0.00000       0.00000       0.00000       0.00000       0.00000       0.00000       0.00000       0.00000       0.00000       0.00000       0.00000       0.00000       0.00000       0.00000       0.00000       0.00000       0.00000       0.00000       0.00000       0.00000       0.00000       0.00000
   2  13 2081.9401    0.6919  1.0967  7.9192  0.0000      -1.46334  0.1799   0.0393   0.2276    1.6347   0.0000       2.60782   349.5196      -21.5229       2.22145      -12.5161       0.00000       0.00000       0.00000       0.00000       0.00000       0.00000       0.00000       0.00000       0.00000       0.00000       0.00000       0.00000       0.00000       0.00000       0.00000       0.00000       0.00000       0.00000       0.00000       0.00000       0.00000       0.00000       0.00000       0.00000       0.00000       0.00000       0.00000       0.00000       0.00000       0.00000       0.00000       0.00000       63.7288       79.9252       27.5181       19.6855       0.00000       0.00000       0.00000       0.00000       0.00000       0.00000       0.00000       0.00000       0.00000       0.00000       0.00000       0.00000       0.00000       0.00000       0.00000       0.00000       0.00000       0.00000       0.00000       0.00000       0.00000       0.00000       0.00000       0.00000       0.00000       0.00000       0.00000       0.00000       0.00000       0.00000       0.00000       0.00000
   2  14 2217.6799    0.9363  0.8221  9.6413  0.0000       4.73113  0.0896   0.0611   0.1966    0.5657   0.0000       3.11515   434.1368       10.2158       5.18928       19.1935       0.00000       0.00000       0.00000       0.00000       0.00000       0.00000       0.00000       0.00000       0.00000       0.00000       0.00000       0.00000       0.00000       0.00000       0.00000       0.00000       0.00000       0.00000       0.00000       0.00000       0.00000       0.00000       0.00000       0.00000       0.00000       0.00000       0.00000       0.00000       0.00000       0.00000       0.00000       0.00000       40.2593       41.7715       24.0688       10.9870       0.00000       0.00000       0.00000       0.00000       0.00000       0.00000       0.00000       0.00000       0.00000       0.00000       0.00000       0.00000       0.00000       0.00000       0.00000       0.00000       0.00000       0.00000       0.00000       0.00000       0.00000       0.00000       0.00000       0.00000       0.00000       0.00000       0.00000       0.00000       0.00000       0.00000       0.00000       0.00000
   2  16 2485.8251    1.9624  0.6520  9.9661  0.0000      -2.03394  0.1740   0.1400   0.1589    1.3795   0.0000       2.09480   380.0134      -49.9128     -0.823880      -2.10270       0.00000       0.00000       0.00000       0.00000       0.00000       0.00000       0.00000       0.00000       0.00000       0.00000       0.00000       0.00000       0.00000       0.00000       0.00000       0.00000       0.00000       0.00000       0.00000       0.00000       0.00000       0.00000       0.00000       0.00000       0.00000       0.00000       0.00000       0.00000       0.00000       0.00000       0.00000       0.00000       38.1084       114.168       21.1368       33.0889       0.00000       0.00000       0.00000       0.00000       0.00000       0.00000       0.00000       0.00000       0.00000       0.00000       0.00000       0.00000       0.00000       0.00000       0.00000       0.00000       0.00000       0.00000       0.00000       0.00000       0.00000       0.00000       0.00000       0.00000       0.00000       0.00000       0.00000       0.00000       0.00000       0.00000       0.00000       0.00000
   2  18 2754.5397    2.7305  1.2091 -0.5847  0.0000       2.69285  0.1400   0.1511   0.2396 1000.0000   0.0000       1.86920   416.5353       48.8072       27.9938       6.65550       0.00000       0.00000       0.00000       0.00000       0.00000       0.00000       0.00000       0.00000       0.00000       0.00000       0.00000       0.00000       0.00000       0.00000       0.00000       0.00000       0.00000       0.00000       0.00000       0.00000       0.00000       0.00000       0.00000       0.00000       0.00000       0.00000       0.00000       0.00000       0.00000       0.00000       0.00000       0.00000       73.9752       60.6026       30.0711       11.5796       0.00000       0.00000       0.00000       0.00000       0.00000       0.00000       0.00000       0.00000       0.00000       0.00000       0.00000       0.00000       0.00000       0.00000       0.00000       0.00000       0.00000       0.00000       0.00000       0.00000       0.00000       0.00000       0.00000       0.00000       0.00000       0.00000       0.00000       0.00000       0.00000       0.00000       0.00000       0.00000
   2  21 3159.8471    4.0421  1.2598 -1.4016  0.0000       1.00044  0.1358   0.2222   0.2334 1000.0000   0.0000       1.87927   396.8451      -37.4684       21.0086      -3.16363       0.00000       0.00000       0.00000       0.00000       0.00000       0.00000       0.00000       0.00000       0.00000       0.00000       0.00000       0.00000       0.00000       0.00000       0.00000       0.00000       0.00000       0.00000       0.00000       0.00000       0.00000       0.00000       0.00000       0.00000       0.00000       0.00000       0.00000       0.00000       0.00000       0.00000       0.00000       0.00000       83.3211       63.5167       29.6302       9.26547       0.00000       0.00000       0.00000       0.00000       0.00000       0.00000       0.00000       0.00000       0.00000       0.00000       0.00000       0.00000       0.00000       0.00000       0.00000       0.00000       0.00000       0.00000       0.00000       0.00000       0.00000       0.00000       0.00000       0.00000       0.00000       0.00000       0.00000       0.00000       0.00000       0.00000       0.00000       0.00000
   2  23 3430.8647    3.4191  1.8715  5.2450  0.0000       1.45845  0.1458   0.1491   0.2594  444.4047   0.0000       1.06860   428.6379       15.2990      -56.9364      -31.7509       0.00000       0.00000       0.00000       0.00000       0.00000       0.00000       0.00000       0.00000       0.00000       0.00000       0.00000       0.00000       0.00000       0.00000       0.00000       0.00000       0.00000       0.00000       0.00000       0.00000       0.00000       0.00000       0.00000       0.00000       0.00000       0.00000       0.00000       0.00000       0.00000       0.00000       0.00000       0.00000       68.6644       59.5327       32.0239       13.7075       0.00000       0.00000       0.00000       0.00000       0.00000       0.00000       0.00000       0.00000       0.00000       0.00000       0.00000       0.00000       0.00000       0.00000       0.00000       0.00000       0.00000       0.00000       0.00000       0.00000       0.00000       0.00000       0.00000       0.00000       0.00000       0.00000       0.00000       0.00000       0.00000       0.00000       0.00000       0.00000
   3  14 2273.6504    0.9383  0.8848  9.5077 -0.0003       4.39460  0.1178   0.0559   0.1693    0.6455   0.0000       2.55704   426.1040      -105.795       18.1437      -19.6507      -13.0567       4.18462       0.00000       0.00000       0.00000       0.00000       0.00000       0.00000       0.00000       0.00000       0.00000       0.00000       0.00000       0.00000       0.00000       0.00000       0.00000       0.00000       0.00000       0.00000       0.00000       0.00000       0.00000       0.00000       0.00000       0.00000       0.00000       0.00000       0.00000       0.00000       0.00000       0.00000       33.0256       41.1368       32.9024       14.3355       10.8083       3.18524       0.00000       0.00000       0.00000       0.00000       0.00000       0.00000       0.00000       0.00000       0.00000       0.00000       0.00000       0.00000       0.00000       0.00000       0.00000       0.00000       0.00000       0.00000       0.00000       0.00000       0.00000       0.00000       0.00000       0.00000       0.00000       0.00000       0.00000       0.00000       0.00000       0.00000
   3  15 2407.5754    1.5001  0.7555  9.8040  0.0000       1.11857  0.0700   0.0872   0.1501    0.8669   0.0000       1.97031   455.6899       52.9391       7.51303      -13.4747      -1.60993      -1.24652       0.00000       0.00000       0.00000       0.00000       0.00000       0.00000       0.00000       0.00000       0.00000       0.00000       0.00000       0.00000       0.00000       0.00000       0.00000       0.00000       0.00000       0.00000       0.00000       0.00000       0.00000       0.00000       0.00000       0.00000       0.00000       0.00000       0.00000       0.00000       0.00000       0.00000       28.0146       27.1754       19.2612       12.4509       5.26054       1.68492       0.00000       0.00000       0.00000       0.00000       0.00000       0.00000       0.00000       0.00000       0.00000       0.00000       0.00000       0.00000       0.00000       0.00000       0.00000       0.00000       0.00000       0.00000       0.00000       0.00000       0.00000       0.00000       0.00000       0.00000       0.00000       0.00000       0.00000       0.00000       0.00000       0.00000
   3  16 2541.7754    1.6352  1.1841 10.4558 -0.0275       2.74949  0.1153   0.0880   0.1922    0.9265   0.0000       1.44887   445.4929       15.0114       24.0603      -18.9739      0.231049      0.127313       0.00000       0.00000       0.00000       0.00000       0.00000       0.00000       0.00000       0.00000       0.00000       0.00000       0.00000       0.00000       0.00000       0.00000       0.00000       0.00000       0.00000       0.00000       0.00000       0.00000       0.00000       0.00000       0.00000       0.00000       0.00000       0.00000       0.00000       0.00000       0.00000       0.00000       36.8060       36.9634       28.2537       16.1636       7.92272       2.30502       0.00000       0.00000       0.00000       0.00000       0.00000       0.00000       0.00000       0.00000       0.00000       0.00000       0.00000       0.00000       0.00000       0.00000       0.00000       0.00000       0.00000       0.00000       0.00000       0.00000       0.00000       0.00000       0.00000       0.00000       0.00000       0.00000       0.00000       0.00000       0.00000       0.00000
   3  18 2811.4699    3.0158  0.7286  4.4781  0.0000       3.26981  0.0657   0.1713   0.1397  658.5822   0.0000       2.10110   430.8279       3.28510      -8.45912      -1.29669       4.93357     -0.552902       0.00000       0.00000       0.00000       0.00000       0.00000       0.00000       0.00000       0.00000       0.00000       0.00000       0.00000       0.00000       0.00000       0.00000       0.00000       0.00000       0.00000       0.00000       0.00000       0.00000       0.00000       0.00000       0.00000       0.00000       0.00000       0.00000       0.00000       0.00000       0.00000       0.00000       27.1001       22.2482       18.9263       13.1180       5.02390       1.30099       0.00000       0.00000       0.00000       0.00000       0.00000       0.00000       0.00000       0.00000       0.00000       0.00000       0.00000       0.00000       0.00000       0.00000       0.00000       0.00000       0.00000       0.00000       0.00000       0.00000       0.00000       0.00000       0.00000       0.00000       0.00000       0.00000       0.00000       0.00000       0.00000       0.00000
   3  19 2946.9624    3.5751  0.9800  5.5772  0.0000       2.83945  0.0860   0.1868   0.1755  375.3693   0.0000       1.80037   452.2972      -18.3220       53.9762      -14.0456       3.16868      -1.21260       0.00000       0.00000       0.00000       0.00000       0.00000       0.00000       0.00000       0.00000       0.00000       0.00000       0.00000       0.00000       0.00000       0.00000       0.00000       0.00000       0.00000       0.00000       0.00000       0.00000       0.00000       0.00000       0.00000       0.00000       0.00000       0.00000       0.00000       0.00000       0.00000       0.00000       27.5036       27.3052       22.0117       14.8159       6.30912       2.11248       0.00000       0.00000       0.00000       0.00000       0.00000       0.00000       0.00000       0.00000       0.00000       0.00000       0.00000       0.00000       0.00000       0.00000       0.00000       0.00000       0.00000       0.00000       0.00000       0.00000       0.00000       0.00000       0.00000       0.00000       0.00000       0.00000       0.00000       0.00000       0.00000       0.00000
   3  20 3082.2604    3.9055  1.0383  1.3045  0.0000      0.806379  0.0891   0.1937   0.1735 1000.0000   0.0000       2.20023   446.4570       21.1438      -1.14764       7.29421      -4.60329      -2.92522       0.00000       0.00000       0.00000       0.00000       0.00000       0.00000       0.00000       0.00000       0.00000       0.00000       0.00000       0.00000       0.00000       0.00000       0.00000       0.00000       0.00000       0.00000       0.00000       0.00000       0.00000       0.00000       0.00000       0.00000       0.00000       0.00000       0.00000       0.00000       0.00000       0.00000       36.8374       34.5492       23.8669       13.5522       5.67022       1.63538       0.00000       0.00000       0.00000       0.00000       0.00000       0.00000       0.00000       0.00000       0.00000       0.00000       0.00000       0.00000       0.00000       0.00000       0.00000       0.00000       0.00000       0.00000       0.00000       0.00000       0.00000       0.00000       0.00000       0.00000       0.00000       0.00000       0.00000       0.00000       0.00000       0.00000
   3  22 3353.2487    3.1979  1.3099 12.9844 -0.0004       1.28332  0.1607   0.2073   0.2546    0.4160   0.0000       1.92986   456.0522       38.2046      -3.81589       14.8283       12.1273       6.80774       0.00000       0.00000       0.00000       0.00000       0.00000       0.00000       0.00000       0.00000       0.00000       0.00000       0.00000       0.00000       0.00000       0.00000       0.00000       0.00000       0.00000       0.00000       0.00000       0.00000       0.00000       0.00000       0.00000       0.00000       0.00000       0.00000       0.00000       0.00000       0.00000       0.00000       49.2331       50.9290       35.9932       26.7278       9.71244       3.77300       0.00000       0.00000       0.00000       0.00000       0.00000       0.00000       0.00000       0.00000       0.00000       0.00000       0.00000       0.00000       0.00000       0.00000       0.00000       0.00000       0.00000       0.00000       0.00000       0.00000       0.00000       0.00000       0.00000       0.00000       0.00000       0.00000       0.00000       0.00000       0.00000       0.00000
   3  23 3489.3267    2.7925  2.7609 10.3739  0.0000      0.319239  0.1514   0.0966   0.3067    0.8925   0.0000      0.502711   425.1080       4.79878      -45.2018      -10.9374      -1.36843       7.05193       0.00000       0.00000       0.00000       0.00000       0.00000       0.00000       0.00000       0.00000       0.00000       0.00000       0.00000       0.00000       0.00000       0.00000       0.00000       0.00000       0.00000       0.00000       0.00000       0.00000       0.00000       0.00000       0.00000       0.00000       0.00000       0.00000       0.00000       0.00000       0.00000       0.00000       52.7273       51.3604       37.5111       22.5204       9.89892       3.06493       0.00000       0.00000       0.00000       0.00000       0.00000       0.00000       0.00000       0.00000       0.00000       0.00000       0.00000       0.00000       0.00000       0.00000       0.00000       0.00000       0.00000       0.00000       0.00000       0.00000       0.00000       0.00000       0.00000       0.00000       0.00000       0.00000       0.00000       0.00000       0.00000       0.00000
   3  24 3626.2596    2.4548  4.2906  9.3669  0.0000      0.940824  0.1899   0.0667   0.3822    0.9633   0.0000      0.278373   414.6649      -75.9252       27.9679       21.9723       2.02888      -4.67663       0.00000       0.00000       0.00000       0.00000       0.00000       0.00000       0.00000       0.00000       0.00000       0.00000       0.00000       0.00000       0.00000       0.00000       0.00000       0.00000       0.00000       0.00000       0.00000       0.00000       0.00000       0.00000       0.00000       0.00000       0.00000       0.00000       0.00000       0.00000       0.00000       0.00000       59.0531       59.3802       45.5494       27.9504       12.8666       4.03310       0.00000       0.00000       0.00000       0.00000       0.00000       0.00000       0.00000       0.00000       0.00000       0.00000       0.00000       0.00000       0.00000       0.00000       0.00000       0.00000       0.00000       0.00000       0.00000       0.00000       0.00000       0.00000       0.00000       0.00000       0.00000       0.00000       0.00000       0.00000       0.00000       0.00000
   4  12 2051.7778    0.6368  0.5295  9.2358 -0.0088       12.8191  0.0666   0.0421   0.1171    0.2497   0.0000       3.71497   413.2160      -26.9844       28.6336       3.94960      -4.00442      -4.20325      -1.03011      0.110334       0.00000       0.00000       0.00000       0.00000       0.00000       0.00000       0.00000       0.00000       0.00000       0.00000       0.00000       0.00000       0.00000       0.00000       0.00000       0.00000       0.00000       0.00000       0.00000       0.00000       0.00000       0.00000       0.00000       0.00000       0.00000       0.00000       0.00000       0.00000       18.7441       22.2800       17.2495       12.5469       7.27254       4.09982       1.51765      0.451635       0.00000       0.00000       0.00000       0.00000       0.00000       0.00000       0.00000       0.00000       0.00000       0.00000       0.00000       0.00000       0.00000       0.00000       0.00000       0.00000       0.00000       0.00000       0.00000       0.00000       0.00000       0.00000       0.00000       0.00000       0.00000       0.00000       0.00000       0.00000
   4  14 2324.1975    1.0135  1.0785  9.4615  0.0130       6.60894  0.0991   0.0504   0.1842    0.5488   0.0000       2.96940   406.5143       12.6136       10.0612      -3.88677       10.7925      -2.40298      -3.95411      0.617188       0.00000       0.00000       0.00000       0.00000       0.00000       0.00000       0.00000       0.00000       0.00000       0.00000       0.00000       0.00000       0.00000       0.00000       0.00000       0.00000       0.00000       0.00000       0.00000       0.00000       0.00000       0.00000       0.00000       0.00000       0.00000       0.00000       0.00000       0.00000       23.8849       28.2050       21.9430       16.4954       10.4853       4.53018       2.02658      0.551954       0.00000       0.00000       0.00000       0.00000       0.00000       0.00000       0.00000       0.00000       0.00000       0.00000       0.00000       0.00000       0.00000       0.00000       0.00000       0.00000       0.00000       0.00000       0.00000       0.00000       0.00000       0.00000       0.00000       0.00000       0.00000       0.00000       0.00000       0.00000
   4  15 2458.4811    1.5543  1.1122 -2.2552  0.0000     0.0834637  0.1122   0.0656   0.1762 1000.0000   0.0000       1.95227   429.4685       27.1459       36.0853       17.1989       2.79659     -0.784655       0.00000       0.00000       0.00000       0.00000       0.00000       0.00000       0.00000       0.00000       0.00000       0.00000       0.00000       0.00000       0.00000       0.00000       0.00000       0.00000       0.00000       0.00000       0.00000       0.00000       0.00000       0.00000       0.00000       0.00000       0.00000       0.00000       0.00000       0.00000       0.00000       0.00000       26.4071       25.9879       27.4411       16.1768       8.70465       5.95413       2.12939      0.455593       0.00000       0.00000       0.00000       0.00000       0.00000       0.00000       0.00000       0.00000       0.00000       0.00000       0.00000       0.00000       0.00000       0.00000       0.00000       0.00000       0.00000       0.00000       0.00000       0.00000       0.00000       0.00000       0.00000       0.00000       0.00000       0.00000       0.00000       0.00000
   4  16 2593.0678    2.0492  1.0795  9.9536 -0.0006       2.75634  0.1597   0.0930   0.2128    1.5407   0.0000       1.70971   420.6868       16.5214       9.79495      -11.0370       1.81004      -4.29161       1.74689     -0.139938       0.00000       0.00000       0.00000       0.00000       0.00000       0.00000       0.00000       0.00000       0.00000       0.00000       0.00000       0.00000       0.00000       0.00000       0.00000       0.00000       0.00000       0.00000       0.00000       0.00000       0.00000       0.00000       0.00000       0.00000       0.00000       0.00000       0.00000       0.00000       63.3862       74.6186       48.9454       26.3429       13.0817       5.02455       1.51668      0.401060       0.00000       0.00000       0.00000       0.00000       0.00000       0.00000       0.00000       0.00000       0.00000       0.00000       0.00000       0.00000       0.00000       0.00000       0.00000       0.00000       0.00000       0.00000       0.00000       0.00000       0.00000       0.00000       0.00000       0.00000       0.00000       0.00000       0.00000       0.00000
   4  18 2864.1710    3.3446  1.0415 10.0119 -0.0110       1.26815  0.0970   0.1538   0.1563    5.5437   0.0000       1.45702   446.0848       4.86066      -3.89417      -4.64441      -11.8186       4.52243       1.80556     -0.860741       0.00000       0.00000       0.00000       0.00000       0.00000       0.00000       0.00000       0.00000       0.00000       0.00000       0.00000       0.00000       0.00000       0.00000       0.00000       0.00000       0.00000       0.00000       0.00000       0.00000       0.00000       0.00000       0.00000       0.00000       0.00000       0.00000       0.00000       0.00000       25.2674       29.8893       22.9327       15.9428       7.88315       5.10888       1.72865      0.553626       0.00000       0.00000       0.00000       0.00000       0.00000       0.00000       0.00000       0.00000       0.00000       0.00000       0.00000       0.00000       0.00000       0.00000       0.00000       0.00000       0.00000       0.00000       0.00000       0.00000       0.00000       0.00000       0.00000       0.00000       0.00000       0.00000       0.00000       0.00000
   4  19 3000.1373    4.1863  0.9354  8.8197  0.0021       1.59401  0.1000   0.1980   0.1440   11.4732   0.0000       1.42360   448.9894      -4.05628       23.8362      0.398480      -1.34919       3.40603     -0.823026     0.0429763       0.00000       0.00000       0.00000       0.00000       0.00000       0.00000       0.00000       0.00000       0.00000       0.00000       0.00000       0.00000       0.00000       0.00000       0.00000       0.00000       0.00000       0.00000       0.00000       0.00000       0.00000       0.00000       0.00000       0.00000       0.00000       0.00000       0.00000       0.00000       22.7918       34.0870       18.6540       20.4243       6.49322       6.13451       1.13808      0.743122       0.00000       0.00000       0.00000       0.00000       0.00000       0.00000       0.00000       0.00000       0.00000       0.00000       0.00000       0.00000       0.00000       0.00000       0.00000       0.00000       0.00000       0.00000       0.00000       0.00000       0.00000       0.00000       0.00000       0.00000       0.00000       0.00000       0.00000       0.00000
   4  20 3135.9239    4.0475  0.9830  1.3423 -0.0004       2.23921  0.0880   0.1889   0.1523  539.1444   0.0000       1.66131   468.2696       9.48025       1.37015       3.43200      0.684237      -2.20609     -0.392195    -0.0476502       0.00000       0.00000       0.00000       0.00000       0.00000       0.00000       0.00000       0.00000       0.00000       0.00000       0.00000       0.00000       0.00000       0.00000       0.00000       0.00000       0.00000       0.00000       0.00000       0.00000       0.00000       0.00000       0.00000       0.00000       0.00000       0.00000       0.00000       0.00000       27.2422       28.4006       21.5540       15.7665       10.1072       3.78016       1.49438      0.378376       0.00000       0.00000       0.00000       0.00000       0.00000       0.00000       0.00000       0.00000       0.00000       0.00000       0.00000       0.00000       0.00000       0.00000       0.00000       0.00000       0.00000       0.00000       0.00000       0.00000       0.00000       0.00000       0.00000       0.00000       0.00000       0.00000       0.00000       0.00000
   4  22 3408.0710    3.3692  1.9719 -1.6785  0.0000       1.42825  0.1152   0.1072   0.2085 1000.0000   0.0000      0.677650   423.1364      -31.6282      0.344430      -8.06932       1.27306       1.00385       0.00000       0.00000       0.00000       0.00000       0.00000       0.00000       0.00000       0.00000       0.00000       0.00000       0.00000       0.00000       0.00000       0.00000       0.00000       0.00000       0.00000       0.00000       0.00000       0.00000       0.00000       0.00000       0.00000       0.00000       0.00000       0.00000       0.00000       0.00000       0.00000       0.00000       27.0184       28.7911       25.1394       17.5759       9.39480       5.80622       2.02861      0.545770       0.00000       0.00000       0.00000       0.00000       0.00000       0.00000       0.00000       0.00000       0.00000       0.00000       0.00000       0.00000       0.00000       0.00000       0.00000       0.00000       0.00000       0.00000       0.00000       0.00000       0.00000       0.00000       0.00000       0.00000       0.00000       0.00000       0.00000       0.00000
   4  23 3544.5516    2.8404  2.8563 10.6974  0.0006      0.798331  0.1385   0.0811   0.2735    0.4838   0.0000      0.448163   393.3709       20.3633       23.2308       54.1457      -15.2987       4.85410      0.749119      -1.29581       0.00000       0.00000       0.00000       0.00000       0.00000       0.00000       0.00000       0.00000       0.00000       0.00000       0.00000       0.00000       0.00000       0.00000       0.00000       0.00000       0.00000       0.00000       0.00000       0.00000       0.00000       0.00000       0.00000       0.00000       0.00000       0.00000       0.00000       0.00000       34.8748       38.1351       31.1717       22.4376       12.5431       6.80734       2.45726      0.697279       0.00000       0.00000       0.00000       0.00000       0.00000       0.00000       0.00000       0.00000       0.00000       0.00000       0.00000       0.00000       0.00000       0.00000       0.00000       0.00000       0.00000       0.00000       0.00000       0.00000       0.00000       0.00000       0.00000       0.00000       0.00000       0.00000       0.00000       0.00000
   4  26 3956.6656    1.7214  8.6026  8.7482 -0.0003      0.385418  0.2746   0.0286   0.5130    0.4244   0.0000      0.133412   458.5825      -1.54998      -98.8438       18.6019       21.2863       9.34052      -1.77174       1.85049       0.00000       0.00000       0.00000       0.00000       0.00000       0.00000       0.00000       0.00000       0.00000       0.00000       0.00000       0.00000       0.00000       0.00000       0.00000       0.00000       0.00000       0.00000       0.00000       0.00000       0.00000       0.00000       0.00000       0.00000       0.00000       0.00000       0.00000       0.00000       61.8830       68.9732       57.4764       41.9834       25.0117       12.5007       4.93978       1.36624       0.00000       0.00000       0.00000       0.00000       0.00000       0.00000       0.00000       0.00000       0.00000       0.00000       0.00000       0.00000       0.00000       0.00000       0.00000       0.00000       0.00000       0.00000       0.00000       0.00000       0.00000       0.00000       0.00000       0.00000       0.00000       0.00000       0.00000       0.00000
   5  10 1823.3487    0.3614  0.2783  9.1858 -0.0549      -3.67767  0.0656   0.0275   0.0725    0.1307   0.0000       4.15880   435.9114      -4.57198       19.7681       7.22835      -2.59874      -3.72605      -1.53083      -2.41681     -0.246909    -0.0108211       0.00000       0.00000       0.00000       0.00000       0.00000       0.00000       0.00000       0.00000       0.00000       0.00000       0.00000       0.00000       0.00000       0.00000       0.00000       0.00000       0.00000       0.00000       0.00000       0.00000       0.00000       0.00000       0.00000       0.00000       0.00000       0.00000       15.2406       14.1057       16.4031       14.6128       7.29869       5.26577       3.55657       1.49991      0.395861     0.0880596       0.00000       0.00000       0.00000       0.00000       0.00000       0.00000       0.00000       0.00000       0.00000       0.00000       0.00000       0.00000       0.00000       0.00000       0.00000       0.00000       0.00000       0.00000       0.00000       0.00000       0.00000       0.00000       0.00000       0.00000       0.00000       0.00000
   5  13 2235.4972    0.9062  0.6222  9.5701 -0.0103       4.76991  0.0559   0.0491   0.1122    0.3130   0.0000       2.08028   440.7207      -19.1558       12.0134       4.57236      -14.7706       3.89203     -0.938030     -0.675100      0.452892     -0.120250       0.00000       0.00000       0.00000       0.00000       0.00000       0.00000       0.00000       0.00000       0.00000       0.00000       0.00000       0.00000       0.00000       0.00000       0.00000       0.00000       0.00000       0.00000       0.00000       0.00000       0.00000       0.00000       0.00000       0.00000       0.00000       0.00000       13.2555       13.7034       13.6700       9.65625       7.59879       4.41275       2.07491      0.970637      0.349667     0.0761430       0.00000       0.00000       0.00000       0.00000       0.00000       0.00000       0.00000       0.00000       0.00000       0.00000       0.00000       0.00000       0.00000       0.00000       0.00000       0.00000       0.00000       0.00000       0.00000       0.00000       0.00000       0.00000       0.00000       0.00000       0.00000       0.00000
   5  15 2506.1606    1.7686  0.8362  9.9987  0.0018       3.10921  0.0747   0.0804   0.1169    0.6164   0.0000       1.78818   473.9826       5.14780      -23.0799       1.28882       3.27152       4.87378       3.77587     -0.526050     -0.565415    -0.0885044       0.00000       0.00000       0.00000       0.00000       0.00000       0.00000       0.00000       0.00000       0.00000       0.00000       0.00000       0.00000       0.00000       0.00000       0.00000       0.00000       0.00000       0.00000       0.00000       0.00000       0.00000       0.00000       0.00000       0.00000       0.00000       0.00000       21.2508       20.5488       17.3713       14.5218       11.3249       6.14656       2.70966       1.03159      0.365921     0.0726663       0.00000       0.00000       0.00000       0.00000       0.00000       0.00000       0.00000       0.00000       0.00000       0.00000       0.00000       0.00000       0.00000       0.00000       0.00000       0.00000       0.00000       0.00000       0.00000       0.00000       0.00000       0.00000       0.00000       0.00000       0.00000       0.00000
   5  17 2777.3836    2.9349  0.9554  1.5621  0.0089       2.87802  0.0671   0.1212   0.1276    7.1486   0.0000       1.63576   437.3530       21.6214       31.6295      -19.4618       4.37212      -2.28845       4.49483     -0.944338      0.140428   -0.00156200       0.00000       0.00000       0.00000       0.00000       0.00000       0.00000       0.00000       0.00000       0.00000       0.00000       0.00000       0.00000       0.00000       0.00000       0.00000       0.00000       0.00000       0.00000       0.00000       0.00000       0.00000       0.00000       0.00000       0.00000       0.00000       0.00000       15.7824       15.6632       14.5667       11.3406       8.29728       4.74410       2.32736       1.00929      0.328037     0.0678831       0.00000       0.00000       0.00000       0.00000       0.00000       0.00000       0.00000       0.00000       0.00000       0.00000       0.00000       0.00000       0.00000       0.00000       0.00000       0.00000       0.00000       0.00000       0.00000       0.00000       0.00000       0.00000       0.00000       0.00000       0.00000       0.00000
   5  19 3049.8871    3.8034  1.0062 11.4874  0.0050      0.421031  0.0936   0.1849   0.1513    1.3697   0.0000       1.73141   410.5344      -2.14295       19.7639      -13.7986       2.00759       1.32127      -1.27098     -0.463791     -0.297078     0.0138973       0.00000       0.00000       0.00000       0.00000       0.00000       0.00000       0.00000       0.00000       0.00000       0.00000       0.00000       0.00000       0.00000       0.00000       0.00000       0.00000       0.00000       0.00000       0.00000       0.00000       0.00000       0.00000       0.00000       0.00000       0.00000       0.00000       20.2956       20.2983       17.6817       14.8295       11.6628       6.23550       3.68714       1.11791      0.496986      0.104990       0.00000       0.00000       0.00000       0.00000       0.00000       0.00000       0.00000       0.00000       0.00000       0.00000       0.00000       0.00000       0.00000       0.00000       0.00000       0.00000       0.00000       0.00000       0.00000       0.00000       0.00000       0.00000       0.00000       0.00000       0.00000       0.00000
   5  22 3459.4361    2.9567  2.6110 10.8110 -0.0013      0.428779  0.1321   0.0893   0.2407    0.6280   0.0000      0.477982   442.2951      -16.5939       34.2173       19.3104       5.74269      -2.58461      -5.25537     -0.186965    -0.0272372    -0.0665266       0.00000       0.00000       0.00000       0.00000       0.00000       0.00000       0.00000       0.00000       0.00000       0.00000       0.00000       0.00000       0.00000       0.00000       0.00000       0.00000       0.00000       0.00000       0.00000       0.00000       0.00000       0.00000       0.00000       0.00000       0.00000       0.00000       25.8786       29.3811       26.2571       21.2422       14.5136       8.60663       4.70238       1.90738      0.668408      0.156301       0.00000       0.00000       0.00000       0.00000       0.00000       0.00000       0.00000       0.00000       0.00000       0.00000       0.00000       0.00000       0.00000       0.00000       0.00000       0.00000       0.00000       0.00000       0.00000       0.00000       0.00000       0.00000       0.00000       0.00000       0.00000       0.00000
   5  23 3596.6762    2.5843  3.0418 10.7444  0.0090      0.310580  0.1563   0.0746   0.2481    0.4043   0.0000      0.406597   427.4058       24.9014      -6.25289      -37.3059      -7.90209      -8.78440       5.12430      -1.95951    -0.0972071     -0.109096       0.00000       0.00000       0.00000       0.00000       0.00000       0.00000       0.00000       0.00000       0.00000       0.00000       0.00000       0.00000       0.00000       0.00000       0.00000       0.00000       0.00000       0.00000       0.00000       0.00000       0.00000       0.00000       0.00000       0.00000       0.00000       0.00000       34.2887       37.4019       34.1867       24.7636       16.5190       9.58820       4.73859       2.12043      0.722214      0.151944       0.00000       0.00000       0.00000       0.00000       0.00000       0.00000       0.00000       0.00000       0.00000       0.00000       0.00000       0.00000       0.00000       0.00000       0.00000       0.00000       0.00000       0.00000       0.00000       0.00000       0.00000       0.00000       0.00000       0.00000       0.00000       0.00000
   5  24 3733.8715    2.1230  4.8524  9.8046  0.0060      0.350940  0.1765   0.0472   0.3569    0.3491   0.0000      0.213991   432.7963      -33.4620      -6.49089      -33.1126     -0.251904      -23.9914      -1.94466    -0.0374047      0.371432      0.163010       0.00000       0.00000       0.00000       0.00000       0.00000       0.00000       0.00000       0.00000       0.00000       0.00000       0.00000       0.00000       0.00000       0.00000       0.00000       0.00000       0.00000       0.00000       0.00000       0.00000       0.00000       0.00000       0.00000       0.00000       0.00000       0.00000       38.0687       43.1386       38.0565       29.3810       20.4929       11.2139       6.36288       2.42485      0.939095      0.210480       0.00000       0.00000       0.00000       0.00000       0.00000       0.00000       0.00000       0.00000       0.00000       0.00000       0.00000       0.00000       0.00000       0.00000       0.00000       0.00000       0.00000       0.00000       0.00000       0.00000       0.00000       0.00000       0.00000       0.00000       0.00000       0.00000
   5  26 4010.0745    1.5720  8.6163  9.3689 -0.0039      0.312390  0.2620   0.0277   0.5073    0.1851   0.0000      0.113891   411.7148      -75.5155      -5.59025       7.83735      -50.7184       20.1677      -8.37049      -9.23093       1.29670      0.351911       0.00000       0.00000       0.00000       0.00000       0.00000       0.00000       0.00000       0.00000       0.00000       0.00000       0.00000       0.00000       0.00000       0.00000       0.00000       0.00000       0.00000       0.00000       0.00000       0.00000       0.00000       0.00000       0.00000       0.00000       0.00000       0.00000       50.2558       57.2806       52.4314       39.0070       27.3321       15.9565       8.32777       3.64347       1.31075      0.289158       0.00000       0.00000       0.00000       0.00000       0.00000       0.00000       0.00000       0.00000       0.00000       0.00000       0.00000       0.00000       0.00000       0.00000       0.00000       0.00000       0.00000       0.00000       0.00000       0.00000       0.00000       0.00000       0.00000       0.00000       0.00000       0.00000
   6  12 2142.4917    0.7640  0.7040  8.5906  0.0033       4.07546  0.0686   0.0342   0.1153    0.3625   0.0000       1.73653   435.5809       13.5598       4.88434       16.3375      -7.01248      -1.58126       5.09521     -0.950151     0.0856589     -0.126483      0.112644     0.0226766       0.00000       0.00000       0.00000       0.00000       0.00000       0.00000       0.00000       0.00000       0.00000       0.00000       0.00000       0.00000       0.00000       0.00000       0.00000       0.00000       0.00000       0.00000       0.00000       0.00000       0.00000       0.00000       0.00000       0.00000       10.5929       17.7209       12.9297       12.9791       9.38192       5.14204       4.47469       1.66718       1.12197      0.284709      0.129797     0.0336050       0.00000       0.00000       0.00000       0.00000       0.00000       0.00000       0.00000       0.00000       0.00000       0.00000       0.00000       0.00000       0.00000       0.00000       0.00000       0.00000       0.00000       0.00000       0.00000       0.00000       0.00000       0.00000       0.00000       0.00000
   6  13 2279.9251    1.0214  0.8718  9.2161 -0.0081       6.16038  0.0830   0.0422   0.1153    0.3520   0.0000       1.82374   441.5707      -4.70002     -0.697161      -1.25210      -1.14530      -3.62829      -3.19092       1.72632     -0.501065     -0.861349    -0.0893242    -0.0167585       0.00000       0.00000       0.00000       0.00000       0.00000       0.00000       0.00000       0.00000       0.00000       0.00000       0.00000       0.00000       0.00000       0.00000       0.00000       0.00000       0.00000       0.00000       0.00000       0.00000       0.00000       0.00000       0.00000       0.00000       15.1304       12.9318       15.6883       15.6274       8.93962       5.22149       4.26528       2.60262       1.14429      0.395233     0.0960102     0.0203727       0.00000       0.00000       0.00000       0.00000       0.00000       0.00000       0.00000       0.00000       0.00000       0.00000       0.00000       0.00000       0.00000       0.00000       0.00000       0.00000       0.00000       0.00000       0.00000       0.00000       0.00000       0.00000       0.00000       0.00000
   6  14 2415.5733    1.4926  1.0306 -8.4529 -0.0004       4.60709  0.0861   0.0530   0.1177 1000.0000   0.0000       1.42766   423.3526       13.5510       3.85255       11.7740       1.48474       1.66160      0.694818     0.0909373    -0.0957160     0.0126798    0.00315664  -0.000110730       0.00000       0.00000       0.00000       0.00000       0.00000       0.00000       0.00000       0.00000       0.00000       0.00000       0.00000       0.00000       0.00000       0.00000       0.00000       0.00000       0.00000       0.00000       0.00000       0.00000       0.00000       0.00000       0.00000       0.00000       13.1418       18.7616       15.1674       12.9652       9.80846       5.30744       4.38889       1.55280       1.06446      0.264214      0.124210     0.0283938       0.00000       0.00000       0.00000       0.00000       0.00000       0.00000       0.00000       0.00000       0.00000       0.00000       0.00000       0.00000       0.00000       0.00000       0.00000       0.00000       0.00000       0.00000       0.00000       0.00000       0.00000       0.00000       0.00000       0.00000
   6  18 2960.5916    3.6374  0.8577 11.0783 -0.0026       1.47410  0.0598   0.1382   0.1074    0.8497   0.0000       1.30738   432.3407       14.3851       14.1643      -7.71857      -1.30643      -1.27647       1.27522      0.877972      0.464427      0.139309    -0.0424077    -0.0152832       0.00000       0.00000       0.00000       0.00000       0.00000       0.00000       0.00000       0.00000       0.00000       0.00000       0.00000       0.00000       0.00000       0.00000       0.00000       0.00000       0.00000       0.00000       0.00000       0.00000       0.00000       0.00000       0.00000       0.00000       12.7122       14.6298       13.1491       10.7796       7.47909       5.26368       2.75560       1.57032      0.613101      0.272537     0.0725498     0.0171020       0.00000       0.00000       0.00000       0.00000       0.00000       0.00000       0.00000       0.00000       0.00000       0.00000       0.00000       0.00000       0.00000       0.00000       0.00000       0.00000       0.00000       0.00000       0.00000       0.00000       0.00000       0.00000       0.00000       0.00000
   6  19 3097.2522    3.9117  1.1850  5.1928  0.0002      0.775736  0.0799   0.1453   0.1421   22.9354   0.0000       1.18448   434.7760      -3.39278       1.50595       15.0488      -5.70597      -3.29570      -1.11311     -0.825816      0.573776     0.0746749     0.0398533     0.0232645       0.00000       0.00000       0.00000       0.00000       0.00000       0.00000       0.00000       0.00000       0.00000       0.00000       0.00000       0.00000       0.00000       0.00000       0.00000       0.00000       0.00000       0.00000       0.00000       0.00000       0.00000       0.00000       0.00000       0.00000       13.3938       15.7899       13.2374       12.7660       8.58826       6.36735       3.33648       2.00592      0.759298      0.349711     0.0850798     0.0232753       0.00000       0.00000       0.00000       0.00000       0.00000       0.00000       0.00000       0.00000       0.00000       0.00000       0.00000       0.00000       0.00000       0.00000       0.00000       0.00000       0.00000       0.00000       0.00000       0.00000       0.00000       0.00000       0.00000       0.00000
   6  20 3233.9999    3.6078  1.0960 12.1717 -0.0043       2.53354  0.0933   0.1491   0.1440    0.5186   0.0000       1.39477   455.6965      -9.51781      -3.98139       1.19455      -2.99643      -5.41587       1.26972       1.77849     -0.282479     -0.256447    -0.0155671  -0.000658156       0.00000       0.00000       0.00000       0.00000       0.00000       0.00000       0.00000       0.00000       0.00000       0.00000       0.00000       0.00000       0.00000       0.00000       0.00000       0.00000       0.00000       0.00000       0.00000       0.00000       0.00000       0.00000       0.00000       0.00000       16.5133       19.7327       16.3040       15.6591       10.5939       6.54714       4.49426       2.07719       1.10371      0.331435      0.119926     0.0289660       0.00000       0.00000       0.00000       0.00000       0.00000       0.00000       0.00000       0.00000       0.00000       0.00000       0.00000       0.00000       0.00000       0.00000       0.00000       0.00000       0.00000       0.00000       0.00000       0.00000       0.00000       0.00000       0.00000       0.00000
   6  21 3371.0272    3.3584  1.9964 10.4482 -0.0000       1.92577  0.1022   0.0937   0.1881    0.7954   0.0000      0.740772   444.9089      -15.6197       9.10166       5.29458      -21.7717      -11.1061       5.21559       2.46058     -0.302285     -0.615073   -0.00702673    -0.0466816       0.00000       0.00000       0.00000       0.00000       0.00000       0.00000       0.00000       0.00000       0.00000       0.00000       0.00000       0.00000       0.00000       0.00000       0.00000       0.00000       0.00000       0.00000       0.00000       0.00000       0.00000       0.00000       0.00000       0.00000       19.0876       20.5182       19.1209       15.5267       12.5397       7.69283       4.71277       2.56913       1.04417      0.393053      0.132154     0.0249048       0.00000       0.00000       0.00000       0.00000       0.00000       0.00000       0.00000       0.00000       0.00000       0.00000       0.00000       0.00000       0.00000       0.00000       0.00000       0.00000       0.00000       0.00000       0.00000       0.00000       0.00000       0.00000       0.00000       0.00000
   6  22 3508.1961    2.8103  2.9488  9.7458  0.0010      0.179801  0.1205   0.0637   0.2224    0.7557   0.0000      0.374859   440.3980       6.94550      -20.9385     -0.741860       4.42259       26.1224     -0.897810      -4.07879     -0.822701      0.364679      0.442215    0.00111734       0.00000       0.00000       0.00000       0.00000       0.00000       0.00000       0.00000       0.00000       0.00000       0.00000       0.00000       0.00000       0.00000       0.00000       0.00000       0.00000       0.00000       0.00000       0.00000       0.00000       0.00000       0.00000       0.00000       0.00000       21.5580       24.8727       23.8396       19.2487       14.1580       9.64212       5.44654       3.10421       1.30936      0.552526      0.163993     0.0328826       0.00000       0.00000       0.00000       0.00000       0.00000       0.00000       0.00000       0.00000       0.00000       0.00000       0.00000       0.00000       0.00000       0.00000       0.00000       0.00000       0.00000       0.00000       0.00000       0.00000       0.00000       0.00000       0.00000       0.00000
   6  23 3645.9759    2.3981  3.9735  9.8977 -0.0022      0.315189  0.1541   0.0489   0.2598    0.3530   0.0000      0.235401   402.4386      -35.3209       48.0616      -62.3607      -24.2612       10.5129       8.45594      -5.56429     -0.547805      0.495376    -0.0366451    -0.0430863       0.00000       0.00000       0.00000       0.00000       0.00000       0.00000       0.00000       0.00000       0.00000       0.00000       0.00000       0.00000       0.00000       0.00000       0.00000       0.00000       0.00000       0.00000       0.00000       0.00000       0.00000       0.00000       0.00000       0.00000       27.0725       33.0112       30.7401       24.1398       17.3685       11.0840       6.47191       3.47807       1.58142      0.635601      0.200780     0.0414799       0.00000       0.00000       0.00000       0.00000       0.00000       0.00000       0.00000       0.00000       0.00000       0.00000       0.00000       0.00000       0.00000       0.00000       0.00000       0.00000       0.00000       0.00000       0.00000       0.00000       0.00000       0.00000       0.00000       0.00000
   6  24 3784.3579    1.9743  5.4602  9.8377 -0.0016      0.538059  0.1855   0.0367   0.3377    0.2042   0.0000      0.186615   400.5526      -53.5369      -21.2949     0.0716664      -4.77898       10.1806     -0.490262    -0.0427619      0.161073       1.21125     0.0200004    -0.0790402       0.00000       0.00000       0.00000       0.00000       0.00000       0.00000       0.00000       0.00000       0.00000       0.00000       0.00000       0.00000       0.00000       0.00000       0.00000       0.00000       0.00000       0.00000       0.00000       0.00000       0.00000       0.00000       0.00000       0.00000       29.1727       34.5450       32.6722       27.9651       20.5754       13.0318       8.64477       4.18352       2.17738      0.742672      0.252237     0.0519384       0.00000       0.00000       0.00000       0.00000       0.00000       0.00000       0.00000       0.00000       0.00000       0.00000       0.00000       0.00000       0.00000       0.00000       0.00000       0.00000       0.00000       0.00000       0.00000       0.00000       0.00000       0.00000       0.00000       0.00000
   7  12 2184.6151    0.8471  0.6451  9.4708 -0.0072       6.33361  0.0506   0.0352   0.0920    0.2069   0.0000       1.98205   432.7249      -22.3468       7.22084       4.80261       4.55890      -3.43051     -0.680921      0.184614       1.77471     -0.979919     0.0175170    -0.0227791    -0.0182164   -0.00470258       0.00000       0.00000       0.00000       0.00000       0.00000       0.00000       0.00000       0.00000       0.00000       0.00000       0.00000       0.00000       0.00000       0.00000       0.00000       0.00000       0.00000       0.00000       0.00000       0.00000       0.00000       0.00000       9.31192       10.4493       10.4534       8.51788       6.50205       4.75590       3.16222       1.66875      0.863476      0.467992      0.187856     0.0626039     0.0172414    0.00318906       0.00000       0.00000       0.00000       0.00000       0.00000       0.00000       0.00000       0.00000       0.00000       0.00000       0.00000       0.00000       0.00000       0.00000       0.00000       0.00000       0.00000       0.00000       0.00000       0.00000       0.00000       0.00000
   7  13 2322.2719    1.0953  0.9841  9.4428  0.0047       4.50842  0.1062   0.0411   0.1180    0.3832   0.0000       1.86434   452.1252      -12.5753       4.55844      0.496713      -2.32593       8.51465      -1.75845       2.77981     -0.506259     0.0845427     -0.222137     0.0756728     0.0157744   -0.00396332       0.00000       0.00000       0.00000       0.00000       0.00000       0.00000       0.00000       0.00000       0.00000       0.00000       0.00000       0.00000       0.00000       0.00000       0.00000       0.00000       0.00000       0.00000       0.00000       0.00000       0.00000       0.00000       19.6009       17.6173       12.1874       13.1117       13.7128       11.3377       7.42577       3.74788       1.65347      0.690509      0.263225     0.0820233     0.0218385    0.00369733       0.00000       0.00000       0.00000       0.00000       0.00000       0.00000       0.00000       0.00000       0.00000       0.00000       0.00000       0.00000       0.00000       0.00000       0.00000       0.00000       0.00000       0.00000       0.00000       0.00000       0.00000       0.00000
   7  14 2458.2166    1.5232  0.8673 10.2492  0.0055       4.61626  0.0749   0.0579   0.1062    0.3006   0.0000       1.69190   426.1931      -8.86924      -1.49009       16.3740      -1.56622       11.5111       8.33670       1.34270      0.881119     -0.542127    0.00960402     0.0300073     0.0140231   0.000127691       0.00000       0.00000       0.00000       0.00000       0.00000       0.00000       0.00000       0.00000       0.00000       0.00000       0.00000       0.00000       0.00000       0.00000       0.00000       0.00000       0.00000       0.00000       0.00000       0.00000       0.00000       0.00000       11.0232       14.3591       11.7726       11.1303       8.63710       6.93239       4.62683       2.23797       1.44749      0.482436      0.295318     0.0852307     0.0272942    0.00610045       0.00000       0.00000       0.00000       0.00000       0.00000       0.00000       0.00000       0.00000       0.00000       0.00000       0.00000       0.00000       0.00000       0.00000       0.00000       0.00000       0.00000       0.00000       0.00000       0.00000       0.00000       0.00000
   7  15 2594.3004    2.0662  1.0252  7.1506 -0.0021       3.14261  0.0764   0.0694   0.1198    7.0694   0.0000       1.42973   438.7622       2.27053       14.3775      -4.57960       9.12195       7.69939      -2.13002      -2.10291       1.41641     -0.594828      0.154483    -0.0156700   -0.00732961   0.000702273       0.00000       0.00000       0.00000       0.00000       0.00000       0.00000       0.00000       0.00000       0.00000       0.00000       0.00000       0.00000       0.00000       0.00000       0.00000       0.00000       0.00000       0.00000       0.00000       0.00000       0.00000       0.00000       16.8664       11.7812       14.4224       17.4037       12.0623       5.46531       4.50493       3.93765       2.35444       1.00293      0.328533     0.0837732     0.0189366    0.00342970       0.00000       0.00000       0.00000       0.00000       0.00000       0.00000       0.00000       0.00000       0.00000       0.00000       0.00000       0.00000       0.00000       0.00000       0.00000       0.00000       0.00000       0.00000       0.00000       0.00000       0.00000       0.00000
   7  16 2731.0542    2.6774  0.9192 10.3893 -0.0051     -0.149932  0.0576   0.0956   0.1130    0.7569   0.0000       1.53367   428.6112       5.06544       8.49525      -3.08819       2.92227       1.15210      -4.32971       2.22531      0.126477     -0.932957    -0.0454180    -0.0541677    -0.0327221    0.00277769       0.00000       0.00000       0.00000       0.00000       0.00000       0.00000       0.00000       0.00000       0.00000       0.00000       0.00000       0.00000       0.00000       0.00000       0.00000       0.00000       0.00000       0.00000       0.00000       0.00000       0.00000       0.00000       9.61525       11.2837       10.4802       8.67317       7.58702       5.11249       3.40974       2.05921      0.996787      0.492984      0.174108     0.0680498     0.0214356    0.00385515       0.00000       0.00000       0.00000       0.00000       0.00000       0.00000       0.00000       0.00000       0.00000       0.00000       0.00000       0.00000       0.00000       0.00000       0.00000       0.00000       0.00000       0.00000       0.00000       0.00000       0.00000       0.00000
   7  17 2868.2843    3.2201  1.0191  9.8638 -0.0061    0.00810264  0.0616   0.1094   0.1240    2.3615   0.0000      0.903376   427.4963      -9.84723       24.7943      -15.6894      -8.27980      -1.23523      0.221029   -0.00253239      -2.48640      0.376172     0.0165315     0.0519907    0.00612730   -0.00162008       0.00000       0.00000       0.00000       0.00000       0.00000       0.00000       0.00000       0.00000       0.00000       0.00000       0.00000       0.00000       0.00000       0.00000       0.00000       0.00000       0.00000       0.00000       0.00000       0.00000       0.00000       0.00000       13.2870       15.8469       15.2556       12.5721       8.57603       5.51787       3.26604       1.97899       1.06525      0.492200      0.201256     0.0721291     0.0183016    0.00340892       0.00000       0.00000       0.00000       0.00000       0.00000       0.00000       0.00000       0.00000       0.00000       0.00000       0.00000       0.00000       0.00000       0.00000       0.00000       0.00000       0.00000       0.00000       0.00000       0.00000       0.00000       0.00000
   7  18 3005.6314    3.8555  0.7342 11.6612 -0.0038       1.87983  0.0501   0.1457   0.0909    0.4154   0.0000       1.07113   421.5727       14.2693       9.57142      -8.95592      -6.37367      0.939200      -3.72036      -3.71679      0.436251     -0.117546    -0.0286853    -0.0282571    -0.0227050    0.00481149       0.00000       0.00000       0.00000       0.00000       0.00000       0.00000       0.00000       0.00000       0.00000       0.00000       0.00000       0.00000       0.00000       0.00000       0.00000       0.00000       0.00000       0.00000       0.00000       0.00000       0.00000       0.00000       8.30533       8.84433       9.85727       7.77980       6.01681       4.50149       2.80005       1.72983      0.904763      0.442901      0.192117     0.0692293     0.0179141    0.00295404       0.00000       0.00000       0.00000       0.00000       0.00000       0.00000       0.00000       0.00000       0.00000       0.00000       0.00000       0.00000       0.00000       0.00000       0.00000       0.00000       0.00000       0.00000       0.00000       0.00000       0.00000       0.00000
   7  19 3142.7299    4.1872  1.0211 -2.7704 -0.0045       2.59349  0.0676   0.1383   0.1015   79.2503   0.0000       1.37159   433.8245      -10.5645       3.04799       12.6939      -4.44324     -0.645091      -2.34391      0.140215     -0.981762      0.179564      0.122306     0.0725292    -0.0240133    0.00235827       0.00000       0.00000       0.00000       0.00000       0.00000       0.00000       0.00000       0.00000       0.00000       0.00000       0.00000       0.00000       0.00000       0.00000       0.00000       0.00000       0.00000       0.00000       0.00000       0.00000       0.00000       0.00000       9.60895       11.9730       11.0112       9.86538       7.65538       5.04946       3.53164       2.05522       1.16910      0.539520      0.227980     0.0752101     0.0233147    0.00457887       0.00000       0.00000       0.00000       0.00000       0.00000       0.00000       0.00000       0.00000       0.00000       0.00000       0.00000       0.00000       0.00000       0.00000       0.00000       0.00000       0.00000       0.00000       0.00000       0.00000       0.00000       0.00000
   7  20 3279.7655    3.6315  1.6056  6.8175  0.0020     -0.244270  0.0796   0.0986   0.1460    5.7259   0.0000      0.731334   438.0120      -18.1464       6.57813       17.0152      -1.33550      0.624596      -2.41503      -3.07176       1.60443     -0.386143     -0.240809     0.0564423     0.0317551   -0.00595006       0.00000       0.00000       0.00000       0.00000       0.00000       0.00000       0.00000       0.00000       0.00000       0.00000       0.00000       0.00000       0.00000       0.00000       0.00000       0.00000       0.00000       0.00000       0.00000       0.00000       0.00000       0.00000       12.6901       14.6561       14.6074       11.9339       9.11299       6.25508       3.98093       2.38156       1.32215      0.578647      0.253258     0.0866836     0.0239326    0.00446276       0.00000       0.00000       0.00000       0.00000       0.00000       0.00000       0.00000       0.00000       0.00000       0.00000       0.00000       0.00000       0.00000       0.00000       0.00000       0.00000       0.00000       0.00000       0.00000       0.00000       0.00000       0.00000
   7  21 3417.4606    3.1893  1.9144 10.7203 -0.0016       1.28940  0.0925   0.0834   0.1593    0.5357   0.0000      0.537182   432.4669       10.3275       7.57846      -19.1340       4.89101      -3.64560      -2.35107      -1.02754      -1.75937      0.576800      0.321783    -0.0500966    -0.0813857   0.000436556       0.00000       0.00000       0.00000       0.00000       0.00000       0.00000       0.00000       0.00000       0.00000       0.00000       0.00000       0.00000       0.00000       0.00000       0.00000       0.00000       0.00000       0.00000       0.00000       0.00000       0.00000       0.00000       13.8081       15.5313       15.2308       13.1554       10.1892       7.32617       4.96178       2.81008       1.42998      0.758970      0.294018      0.101639     0.0286824    0.00524360       0.00000       0.00000       0.00000       0.00000       0.00000       0.00000       0.00000       0.00000       0.00000       0.00000       0.00000       0.00000       0.00000       0.00000       0.00000       0.00000       0.00000       0.00000       0.00000       0.00000       0.00000       0.00000
   7  22 3555.2231    2.5857  3.2555 10.4351 -0.0092      0.384425  0.1204   0.0520   0.2104    0.2789   0.0000      0.324399   450.8225       1.14822       14.7811       8.20200      -9.13111      -2.10348       3.10915      -2.03310       4.25491      -2.50678     -0.151315    0.00644684     0.0725000    0.00804891       0.00000       0.00000       0.00000       0.00000       0.00000       0.00000       0.00000       0.00000       0.00000       0.00000       0.00000       0.00000       0.00000       0.00000       0.00000       0.00000       0.00000       0.00000       0.00000       0.00000       0.00000       0.00000       18.2329       21.1412       20.2029       18.0684       14.0690       9.75948       6.40636       3.95184       2.15136       1.00024      0.401226      0.139693     0.0396032    0.00763470       0.00000       0.00000       0.00000       0.00000       0.00000       0.00000       0.00000       0.00000       0.00000       0.00000       0.00000       0.00000       0.00000       0.00000       0.00000       0.00000       0.00000       0.00000       0.00000       0.00000       0.00000       0.00000
   7  23 3693.3657    2.2389  4.4592  9.8889 -0.0005      0.242596  0.1418   0.0391   0.2600    0.2505   0.0000      0.195951   406.3334       15.0205       55.7355      -5.08271       17.4146      -4.64508     -0.910340      -4.41333       2.03429      -1.04666      0.162000      0.171769     0.0634762    0.00201747       0.00000       0.00000       0.00000       0.00000       0.00000       0.00000       0.00000       0.00000       0.00000       0.00000       0.00000       0.00000       0.00000       0.00000       0.00000       0.00000       0.00000       0.00000       0.00000       0.00000       0.00000       0.00000       20.5270       23.8893       23.1887       21.2248       15.8915       11.7182       7.73973       4.51492       2.51615       1.15601      0.502227      0.170216     0.0472424    0.00947479       0.00000       0.00000       0.00000       0.00000       0.00000       0.00000       0.00000       0.00000       0.00000       0.00000       0.00000       0.00000       0.00000       0.00000       0.00000       0.00000       0.00000       0.00000       0.00000       0.00000       0.00000       0.00000
   7  24 3832.0245    1.9264  6.3239  9.4948 -0.0026      0.254177  0.1792   0.0292   0.3322    0.1836   0.0000      0.134650   448.6311      -38.8334       32.0838       7.37017      -16.1896       31.0746      -17.2336       5.81677       3.00653       1.12629     -0.330685     0.0590788     0.0231827     0.0272300       0.00000       0.00000       0.00000       0.00000       0.00000       0.00000       0.00000       0.00000       0.00000       0.00000       0.00000       0.00000       0.00000       0.00000       0.00000       0.00000       0.00000       0.00000       0.00000       0.00000       0.00000       0.00000       24.8106       30.7373       29.0604       25.3533       20.9086       13.9441       9.55084       5.59303       3.02700       1.43271      0.592142      0.209088     0.0652794     0.0121796       0.00000       0.00000       0.00000       0.00000       0.00000       0.00000       0.00000       0.00000       0.00000       0.00000       0.00000       0.00000       0.00000       0.00000       0.00000       0.00000       0.00000       0.00000       0.00000       0.00000       0.00000       0.00000
   7  25 3970.3654    1.6175  8.7334  9.2193 -0.0012     0.0113752  0.2196   0.0219   0.4180    0.1389   0.0000     0.0958897   467.9260      -44.6127       11.9511       11.8479      -39.6645      -24.3144      -8.88541       6.83316       7.71800      -1.49626      0.808241      0.505780     0.0528408    -0.0103813       0.00000       0.00000       0.00000       0.00000       0.00000       0.00000       0.00000       0.00000       0.00000       0.00000       0.00000       0.00000       0.00000       0.00000       0.00000       0.00000       0.00000       0.00000       0.00000       0.00000       0.00000       0.00000       30.6455       36.9002       35.4524       31.7239       25.0303       17.2008       11.5038       6.91276       3.84656       1.75282      0.750612      0.261176     0.0767235     0.0144912       0.00000       0.00000       0.00000       0.00000       0.00000       0.00000       0.00000       0.00000       0.00000       0.00000       0.00000       0.00000       0.00000       0.00000       0.00000       0.00000       0.00000       0.00000       0.00000       0.00000       0.00000       0.00000
   7  26 4109.2536    1.3874 10.6169  9.1786 -0.0005     0.0189599  0.2825   0.0186   0.4951    0.1086   0.0000     0.0912301   437.3854      -71.1859     -0.417222       49.6934       10.8975      -15.7471      0.300268     -0.652424      -3.71173     -0.506135      0.331300     -0.147406     0.0499126    -0.0196076       0.00000       0.00000       0.00000       0.00000       0.00000       0.00000       0.00000       0.00000       0.00000       0.00000       0.00000       0.00000       0.00000       0.00000       0.00000       0.00000       0.00000       0.00000       0.00000       0.00000       0.00000       0.00000       36.1417       45.9727       40.3011       38.8242       29.3670       21.9288       14.2295       8.22620       4.40463       2.05361      0.872867      0.307123     0.0888117     0.0195293       0.00000       0.00000       0.00000       0.00000       0.00000       0.00000       0.00000       0.00000       0.00000       0.00000       0.00000       0.00000       0.00000       0.00000       0.00000       0.00000       0.00000       0.00000       0.00000       0.00000       0.00000       0.00000
   8  11 2086.2478    0.6565  0.5125  9.1032  0.0073       12.6566  0.0503   0.0296   0.0756    0.1440   0.0000       2.91094   439.0567      -2.34176      -6.93387       13.8538       1.03676      -2.17377      -6.13008       1.68374       1.13056     -0.851251     0.0658632      0.133050    0.00197703    -0.0130816   -0.00515089    0.00145101       0.00000       0.00000       0.00000       0.00000       0.00000       0.00000       0.00000       0.00000       0.00000       0.00000       0.00000       0.00000       0.00000       0.00000       0.00000       0.00000       0.00000       0.00000       0.00000       0.00000       10.1303       12.8427       11.9587       10.5183       7.38899       5.31846       3.09643       2.09957       1.13959      0.680540      0.272520      0.137884     0.0440882     0.0170914    0.00370318   0.000905596       0.00000       0.00000       0.00000       0.00000       0.00000       0.00000       0.00000       0.00000       0.00000       0.00000       0.00000       0.00000       0.00000       0.00000       0.00000       0.00000       0.00000       0.00000       0.00000       0.00000
   8  13 2363.0766    1.2319  0.8930  9.1609  0.0118       4.15642  0.0721   0.0437   0.1035    0.3728   0.0000       1.20562   432.9167      -3.99909       9.44494       5.08960      -10.0540      -1.94100      -2.06047       1.11392      0.771618      -1.22352     -0.247623     0.0795845     0.0160005    -0.0214060     0.0118484   1.18723e-05       0.00000       0.00000       0.00000       0.00000       0.00000       0.00000       0.00000       0.00000       0.00000       0.00000       0.00000       0.00000       0.00000       0.00000       0.00000       0.00000       0.00000       0.00000       0.00000       0.00000       9.27709       10.0475       13.6966       10.0991       7.44300       7.61154       4.45702       2.28334       2.14169       1.05778      0.376961      0.229577      0.112083     0.0322052    0.00712992    0.00112854       0.00000       0.00000       0.00000       0.00000       0.00000       0.00000       0.00000       0.00000       0.00000       0.00000       0.00000       0.00000       0.00000       0.00000       0.00000       0.00000       0.00000       0.00000       0.00000       0.00000
   8  14 2499.5078    1.7848  1.0142  9.0706  0.0063       3.06967  0.0611   0.0584   0.1035    0.8585   0.0000       1.08718   439.7894      -4.60772       14.7134      -1.74725       8.53051     -0.143557      -2.05895       2.27617     -0.675078     -0.429237      0.342836     0.0566195    -0.0265044  -0.000106130   -0.00118999  -0.000736204       0.00000       0.00000       0.00000       0.00000       0.00000       0.00000       0.00000       0.00000       0.00000       0.00000       0.00000       0.00000       0.00000       0.00000       0.00000       0.00000       0.00000       0.00000       0.00000       0.00000       8.24028       10.4999       9.21900       9.25450       7.50923       5.82232       4.11421       2.57769       1.63603      0.778939      0.438694      0.153192     0.0704713     0.0210794    0.00591798    0.00121784       0.00000       0.00000       0.00000       0.00000       0.00000       0.00000       0.00000       0.00000       0.00000       0.00000       0.00000       0.00000       0.00000       0.00000       0.00000       0.00000       0.00000       0.00000       0.00000       0.00000
   8  15 2636.2735    2.2038  1.0768  8.0433 -0.0025       3.83421  0.0632   0.0681   0.1031    4.1376   0.0000       1.08261   437.6824       10.3354       15.2701      -6.12794      -3.28247       8.03260       1.74523      0.118329      -2.84767    -0.0269953     -0.131028    -0.0403962     -0.141094   -0.00856401   0.000239581    0.00107025       0.00000       0.00000       0.00000       0.00000       0.00000       0.00000       0.00000       0.00000       0.00000       0.00000       0.00000       0.00000       0.00000       0.00000       0.00000       0.00000       0.00000       0.00000       0.00000       0.00000       7.83601       10.1608       9.05417       8.43527       7.29116       5.29516       4.21352       2.45926       1.46969      0.736513      0.397148      0.164726     0.0658368     0.0194245    0.00606613    0.00109484       0.00000       0.00000       0.00000       0.00000       0.00000       0.00000       0.00000       0.00000       0.00000       0.00000       0.00000       0.00000       0.00000       0.00000       0.00000       0.00000       0.00000       0.00000       0.00000       0.00000
   8  16 2773.8068    2.7936  0.8850 10.8404 -0.0016       2.97887  0.0842   0.0993   0.0998    0.4117   0.0000       1.54751   425.4393      -3.35395      -4.17825      -2.79917       5.74917       1.29798       3.31581       4.54083      0.742479      0.463584      0.281557     0.0935410     0.0161523   -0.00417099   9.54602e-07  -0.000345782       0.00000       0.00000       0.00000       0.00000       0.00000       0.00000       0.00000       0.00000       0.00000       0.00000       0.00000       0.00000       0.00000       0.00000       0.00000       0.00000       0.00000       0.00000       0.00000       0.00000       14.4116       23.0609       18.2284       17.8692       10.5538       7.85691       3.96763       2.43394       1.19404      0.615059      0.312964      0.123775     0.0502404     0.0164640    0.00423972   0.000766113       0.00000       0.00000       0.00000       0.00000       0.00000       0.00000       0.00000       0.00000       0.00000       0.00000       0.00000       0.00000       0.00000       0.00000       0.00000       0.00000       0.00000       0.00000       0.00000       0.00000
   8  17 2911.5644    3.7028  0.8549  9.4287 -0.0013       1.74767  0.0691   0.1232   0.0998    1.8613   0.0000       1.38774   431.2157       8.04735      -6.41413       7.88847      -13.1341       4.26667       2.02188     -0.838694     -0.643563     0.0948643      0.318831    -0.0781334     0.0315656   -0.00871941    0.00400161  -0.000366738       0.00000       0.00000       0.00000       0.00000       0.00000       0.00000       0.00000       0.00000       0.00000       0.00000       0.00000       0.00000       0.00000       0.00000       0.00000       0.00000       0.00000       0.00000       0.00000       0.00000       10.9497       8.89242       13.1017       12.1810       6.81011       5.81749       5.47188       3.09654       1.21594      0.883609      0.589560      0.264700     0.0825230     0.0202832    0.00409902   0.000665862       0.00000       0.00000       0.00000       0.00000       0.00000       0.00000       0.00000       0.00000       0.00000       0.00000       0.00000       0.00000       0.00000       0.00000       0.00000       0.00000       0.00000       0.00000       0.00000       0.00000
   8  18 3049.0916    3.9272  1.0172 11.4740 -0.0049      0.890991  0.0604   0.1296   0.1105    0.5193   0.0000       1.12670   439.0734      -10.9425       6.37111       19.6322      -14.4765      -1.95963      -3.24901     -0.697508     -0.202241     -0.209441      0.108198    -0.0753120     -0.110933     0.0208248   -0.00915986    0.00113132       0.00000       0.00000       0.00000       0.00000       0.00000       0.00000       0.00000       0.00000       0.00000       0.00000       0.00000       0.00000       0.00000       0.00000       0.00000       0.00000       0.00000       0.00000       0.00000       0.00000       8.69704       10.4365       9.80686       9.35553       7.08464       5.59418       3.81867       2.42478       1.41085      0.771140      0.342759      0.166427     0.0600817     0.0195117    0.00480728    0.00102132       0.00000       0.00000       0.00000       0.00000       0.00000       0.00000       0.00000       0.00000       0.00000       0.00000       0.00000       0.00000       0.00000       0.00000       0.00000       0.00000       0.00000       0.00000       0.00000       0.00000
   8  19 3186.7347    4.1355  1.0640 10.7838  0.0108       1.47208  0.0674   0.1291   0.1153    0.7533   0.0000       1.00559   435.2753       3.88097       12.8034      -7.17070       4.26213      -10.2743      0.958990      -2.69448       1.34368      0.641029     -0.280532      0.137674     0.0788159    -0.0273152    0.00333257  -0.000375188       0.00000       0.00000       0.00000       0.00000       0.00000       0.00000       0.00000       0.00000       0.00000       0.00000       0.00000       0.00000       0.00000       0.00000       0.00000       0.00000       0.00000       0.00000       0.00000       0.00000       9.18999       9.88735       11.9970       9.24647       6.82892       6.66409       3.99260       2.25933       1.71015      0.800777      0.327771      0.180420     0.0890159     0.0251779    0.00523001   0.000850830       0.00000       0.00000       0.00000       0.00000       0.00000       0.00000       0.00000       0.00000       0.00000       0.00000       0.00000       0.00000       0.00000       0.00000       0.00000       0.00000       0.00000       0.00000       0.00000       0.00000
   8  20 3324.3706    3.5159  1.5934 11.3122 -0.0041       2.36932  0.0942   0.0925   0.1431    0.3430   0.0000      0.917016   435.5292      -3.42005      -16.3066       4.40288       11.9723      -13.4558     -0.450280      -2.20614      0.946079      0.259002      0.573929      0.166584     -0.170811    -0.0111226    0.00475202    0.00204144       0.00000       0.00000       0.00000       0.00000       0.00000       0.00000       0.00000       0.00000       0.00000       0.00000       0.00000       0.00000       0.00000       0.00000       0.00000       0.00000       0.00000       0.00000       0.00000       0.00000       10.8557       12.8722       12.0025       12.4260       9.26316       6.88567       4.74937       3.25235       1.90184       1.08780      0.530739      0.221185     0.0821919     0.0251753    0.00645215    0.00140565       0.00000       0.00000       0.00000       0.00000       0.00000       0.00000       0.00000       0.00000       0.00000       0.00000       0.00000       0.00000       0.00000       0.00000       0.00000       0.00000       0.00000       0.00000       0.00000       0.00000
   8  21 3462.3594    3.0387  2.2418  9.8799  0.0008       1.01087  0.0894   0.0667   0.1539    0.5119   0.0000      0.506108   419.4520      -4.93465       18.3969      0.508596       3.54416       1.48345     -0.421897     -0.576084     -0.737414      0.883808    -0.0549602     -0.223413    0.00555100     0.0914003     0.0171677   -0.00118204       0.00000       0.00000       0.00000       0.00000       0.00000       0.00000       0.00000       0.00000       0.00000       0.00000       0.00000       0.00000       0.00000       0.00000       0.00000       0.00000       0.00000       0.00000       0.00000       0.00000       12.3556       14.4536       13.4913       11.9705       10.1436       7.91561       5.75999       3.47384       1.93723       1.01550      0.494346      0.218807     0.0819495     0.0266448    0.00739325    0.00128823       0.00000       0.00000       0.00000       0.00000       0.00000       0.00000       0.00000       0.00000       0.00000       0.00000       0.00000       0.00000       0.00000       0.00000       0.00000       0.00000       0.00000       0.00000       0.00000       0.00000
   8  22 3600.8326    2.5486  3.3882  9.9483 -0.0019      0.484932  0.1108   0.0456   0.2022    0.2526   0.0000      0.293415   452.3889      -37.5381       22.3519       6.00872      -24.5238      -16.7212       5.89163      -1.88322      0.386340     -0.408818     0.0422879     0.0554859      0.150881   -0.00711340    -0.0191666    0.00117026       0.00000       0.00000       0.00000       0.00000       0.00000       0.00000       0.00000       0.00000       0.00000       0.00000       0.00000       0.00000       0.00000       0.00000       0.00000       0.00000       0.00000       0.00000       0.00000       0.00000       14.6636       16.5644       16.5256       14.7755       12.7834       9.49680       6.64955       4.52621       2.48044       1.39717      0.691008      0.292755      0.104686     0.0369233    0.00941794    0.00160306       0.00000       0.00000       0.00000       0.00000       0.00000       0.00000       0.00000       0.00000       0.00000       0.00000       0.00000       0.00000       0.00000       0.00000       0.00000       0.00000       0.00000       0.00000       0.00000       0.00000
   8  25 4017.5535    1.5133  8.7400  9.3618 -0.0009      0.122050  0.2141   0.0196   0.4031    0.1039   0.0000      0.101747   473.8766       7.40489      -17.6834       24.4701       43.9204      -2.16876       2.77501       14.5704      -7.50723      -3.40801     -0.318588      0.326697     -0.370948    -0.0506562    -0.0147982  -0.000201705       0.00000       0.00000       0.00000       0.00000       0.00000       0.00000       0.00000       0.00000       0.00000       0.00000       0.00000       0.00000       0.00000       0.00000       0.00000       0.00000       0.00000       0.00000       0.00000       0.00000       26.6827       31.0226       31.8285       28.0631       23.6141       17.3680       12.4172       8.06676       4.79256       2.55664       1.31658      0.552555      0.216284     0.0699854     0.0184335    0.00298605       0.00000       0.00000       0.00000       0.00000       0.00000       0.00000       0.00000       0.00000       0.00000       0.00000       0.00000       0.00000       0.00000       0.00000       0.00000       0.00000       0.00000       0.00000       0.00000       0.00000
   9  10 1984.2301    0.5547  0.4538  8.9162 -0.0053       5.32268  0.0395   0.0281   0.0777    0.1493   0.0000       2.21490   435.5408      0.458723       11.3012       4.22343     -0.590247      0.112858      -1.29392      -1.63241      0.427113      0.210616     0.0207483      0.372668    0.00220745     0.0543004    0.00984934  -0.000966229  -0.000317419  -0.000128753       0.00000       0.00000       0.00000       0.00000       0.00000       0.00000       0.00000       0.00000       0.00000       0.00000       0.00000       0.00000       0.00000       0.00000       0.00000       0.00000       0.00000       0.00000       6.27047       6.66261       7.20463       5.90302       5.26812       4.97887       3.07893       2.35076       1.54698      0.811197      0.458915      0.235180     0.0862084     0.0380192     0.0167572    0.00481441   0.000900723   0.000139663       0.00000       0.00000       0.00000       0.00000       0.00000       0.00000       0.00000       0.00000       0.00000       0.00000       0.00000       0.00000       0.00000       0.00000       0.00000       0.00000       0.00000       0.00000
   9  15 2676.9799    2.4159  0.9646 10.5515 -0.0015     -0.114791  0.0529   0.0754   0.0994    0.3862   0.0000       1.52834   429.9703      -15.7841       10.9158      -3.96599       9.70626      -8.11105      -7.34218       2.64517      0.325905     -0.254929     -0.218379    -0.0348497    -0.0793303    -0.0173905    0.00354126   -0.00586163   -0.00166658   6.61965e-05       0.00000       0.00000       0.00000       0.00000       0.00000       0.00000       0.00000       0.00000       0.00000       0.00000       0.00000       0.00000       0.00000       0.00000       0.00000       0.00000       0.00000       0.00000       6.66830       7.95584       8.03835       7.11548       6.07662       4.88990       3.64385       2.34659       1.48649      0.824543      0.449818      0.234255      0.100620     0.0423964     0.0150928    0.00454132    0.00117753   0.000185366       0.00000       0.00000       0.00000       0.00000       0.00000       0.00000       0.00000       0.00000       0.00000       0.00000       0.00000       0.00000       0.00000       0.00000       0.00000       0.00000       0.00000       0.00000
   9  16 2815.1056    3.0829  0.9495 10.8007 -0.0000      0.142278  0.0605   0.0955   0.0972    0.4829   0.0000       1.01217   434.6655      -1.47217       12.5787      -5.70781       8.49796       2.43273      -1.87340      -2.68798      -1.76375       2.04268     -0.176556     -0.254869    -0.0178256     0.0112874     0.0263977   -0.00822981   -0.00200620   0.000139355       0.00000       0.00000       0.00000       0.00000       0.00000       0.00000       0.00000       0.00000       0.00000       0.00000       0.00000       0.00000       0.00000       0.00000       0.00000       0.00000       0.00000       0.00000       8.74065       11.4506       10.5379       10.4109       7.49957       6.38822       4.09632       3.13753       1.57671       1.15142      0.481275      0.313094      0.110524     0.0572288     0.0147626    0.00638543    0.00113717   0.000293180       0.00000       0.00000       0.00000       0.00000       0.00000       0.00000       0.00000       0.00000       0.00000       0.00000       0.00000       0.00000       0.00000       0.00000       0.00000       0.00000       0.00000       0.00000
   9  17 2953.4840    3.6141  1.0022 10.0869 -0.0018      0.919140  0.0538   0.1042   0.1021    1.1336   0.0000      0.726128   436.2087      -6.62255       13.5152       14.9966      -16.3693       4.07298       2.15659      -1.01053     -0.238112      -1.00052      0.268446     -0.460864     0.0565604     0.0213210     0.0131674    0.00785593   0.000759674  -0.000195202       0.00000       0.00000       0.00000       0.00000       0.00000       0.00000       0.00000       0.00000       0.00000       0.00000       0.00000       0.00000       0.00000       0.00000       0.00000       0.00000       0.00000       0.00000       7.55303       7.55988       7.46401       7.96056       6.62216       5.16397       3.59708       2.59915       1.73229       1.02977      0.576723      0.278237      0.122122     0.0438812     0.0159632    0.00454738    0.00105740   0.000193735       0.00000       0.00000       0.00000       0.00000       0.00000       0.00000       0.00000       0.00000       0.00000       0.00000       0.00000       0.00000       0.00000       0.00000       0.00000       0.00000       0.00000       0.00000
   9  18 3091.3226    4.0392  1.0837 11.6897 -0.0077      -1.05862  0.0750   0.1256   0.1218    0.4480   0.0000       1.10463   430.4940       2.62431       4.71758       18.1566      -3.32107       3.18838      -2.58475       1.47838       2.94438       1.27590     -0.276600      0.711144    -0.0349175   -0.00246608    -0.0197022    0.00265863    0.00249589  -0.000215236       0.00000       0.00000       0.00000       0.00000       0.00000       0.00000       0.00000       0.00000       0.00000       0.00000       0.00000       0.00000       0.00000       0.00000       0.00000       0.00000       0.00000       0.00000       6.74892       10.8260       9.59404       9.07072       8.31657       5.29665       5.33015       2.56912       2.27663       1.18893      0.636055      0.359357      0.132916     0.0700193     0.0239633    0.00609558    0.00243570   0.000357528       0.00000       0.00000       0.00000       0.00000       0.00000       0.00000       0.00000       0.00000       0.00000       0.00000       0.00000       0.00000       0.00000       0.00000       0.00000       0.00000       0.00000       0.00000
   9  19 3229.4976    3.5894  1.2149 12.5198 -0.0070       3.53202  0.0720   0.1152   0.1319    0.2179   0.0000       1.59076   434.1587       7.72400       11.9065      -11.8615       15.0527      -13.6934      -2.16475      -2.04442      0.550945       1.69053      0.490565     -0.239232     -0.154667     -0.115128     0.0166796   -0.00933575  -0.000564177   9.36764e-06       0.00000       0.00000       0.00000       0.00000       0.00000       0.00000       0.00000       0.00000       0.00000       0.00000       0.00000       0.00000       0.00000       0.00000       0.00000       0.00000       0.00000       0.00000       8.27053       9.57221       9.91500       9.15067       7.24507       6.22934       4.76417       2.99848       2.01241       1.22585      0.625825      0.287037      0.148335     0.0636042     0.0216744    0.00603306    0.00148736   0.000252938       0.00000       0.00000       0.00000       0.00000       0.00000       0.00000       0.00000       0.00000       0.00000       0.00000       0.00000       0.00000       0.00000       0.00000       0.00000       0.00000       0.00000       0.00000
   9  20 3367.9262    3.3434  1.5673 11.4372 -0.0099       2.38871  0.0730   0.0845   0.1293    0.2597   0.0000      0.735731   431.7114      -18.2178       11.4501       14.5346      -1.00756     -0.476096       8.14679      -8.21554       5.45427     -0.144367     -0.392633     -0.241340     -0.169447     -0.100863     0.0395474   -0.00577021   0.000825665  -2.38944e-05       0.00000       0.00000       0.00000       0.00000       0.00000       0.00000       0.00000       0.00000       0.00000       0.00000       0.00000       0.00000       0.00000       0.00000       0.00000       0.00000       0.00000       0.00000       8.24220       10.7132       10.4467       9.81976       8.29181       6.24553       4.51233       3.23479       1.91132       1.26759      0.627796      0.327828      0.147431     0.0624513     0.0199016    0.00705214    0.00172510   0.000311089       0.00000       0.00000       0.00000       0.00000       0.00000       0.00000       0.00000       0.00000       0.00000       0.00000       0.00000       0.00000       0.00000       0.00000       0.00000       0.00000       0.00000       0.00000
   9  21 3506.3010    2.8176  2.7363 10.9262  0.0028      0.962244  0.0983   0.0556   0.1730    0.1634   0.0000      0.418600   449.6496       12.8812       18.6153       27.1527       7.16173      -11.1382      -1.86634      -1.06505       1.52550     -0.967377      0.297810     -0.635648     -0.225972    -0.0157049     0.0124027   -0.00104240   -0.00158517   0.000549378       0.00000       0.00000       0.00000       0.00000       0.00000       0.00000       0.00000       0.00000       0.00000       0.00000       0.00000       0.00000       0.00000       0.00000       0.00000       0.00000       0.00000       0.00000       12.0016       14.5162       14.3962       13.2792       11.1152       8.73574       6.08888       4.16001       2.75158       1.56432      0.860044      0.434076      0.181439     0.0763127     0.0283480    0.00843587    0.00205130   0.000357739       0.00000       0.00000       0.00000       0.00000       0.00000       0.00000       0.00000       0.00000       0.00000       0.00000       0.00000       0.00000       0.00000       0.00000       0.00000       0.00000       0.00000       0.00000
   9  22 3644.9741    2.2594  3.9171 10.3355 -0.0023      0.123003  0.1196   0.0381   0.2101    0.1446   0.0000      0.233632   442.4481      -3.13650       17.1981     -0.355651      -3.04364       27.0538      -11.8617       6.99120       12.2588      0.544396     -0.305681     -0.733027     -0.370704    -0.0532285     0.0149986    0.00753828   3.02138e-05   0.000150855       0.00000       0.00000       0.00000       0.00000       0.00000       0.00000       0.00000       0.00000       0.00000       0.00000       0.00000       0.00000       0.00000       0.00000       0.00000       0.00000       0.00000       0.00000       14.0759       17.1128       17.2158       15.2758       13.3258       10.6779       7.70497       5.27936       3.48719       1.86170       1.10364      0.502340      0.246409     0.0889278     0.0376305     0.0109366    0.00269501   0.000438978       0.00000       0.00000       0.00000       0.00000       0.00000       0.00000       0.00000       0.00000       0.00000       0.00000       0.00000       0.00000       0.00000       0.00000       0.00000       0.00000       0.00000       0.00000
   9  23 3784.2656    1.9558  5.6803  9.8331 -0.0008      0.281038  0.1543   0.0273   0.2662    0.1265   0.0000      0.139429   425.0522       14.5503       10.3561       19.3210      -4.69888      -20.0141       1.53432       6.12268      -4.18193     -0.648544      0.781175       1.21734     -0.304789     0.0128112      0.120578     0.0220360    0.00301725   4.21357e-05       0.00000       0.00000       0.00000       0.00000       0.00000       0.00000       0.00000       0.00000       0.00000       0.00000       0.00000       0.00000       0.00000       0.00000       0.00000       0.00000       0.00000       0.00000       18.3186       20.5046       21.8978       20.4615       16.7423       12.6085       9.73721       6.92764       4.11095       2.25928       1.35559      0.725486      0.320309      0.123508     0.0439385     0.0131935    0.00314805   0.000498582       0.00000       0.00000       0.00000       0.00000       0.00000       0.00000       0.00000       0.00000       0.00000       0.00000       0.00000       0.00000       0.00000       0.00000       0.00000       0.00000       0.00000       0.00000
   9  25 4063.4391    1.4502  8.5351  9.4591 -0.0019      0.273254  0.2082   0.0189   0.3640    0.0921   0.0000      0.101090   448.5697      -37.5387       46.3505      -44.3459       21.9367      -26.0381       32.7726       4.09206       2.76054      -2.05849      0.238515     -0.146245     -0.839826      0.655594    -0.0500316    -0.0104397   -0.00498073  -0.000306664       0.00000       0.00000       0.00000       0.00000       0.00000       0.00000       0.00000       0.00000       0.00000       0.00000       0.00000       0.00000       0.00000       0.00000       0.00000       0.00000       0.00000       0.00000       22.9312       28.4285       27.6974       25.4727       22.0899       17.8167       12.7051       8.86298       5.62293       3.32343       1.81016      0.865107      0.407148      0.161112     0.0596794     0.0186526    0.00449644   0.000763720       0.00000       0.00000       0.00000       0.00000       0.00000       0.00000       0.00000       0.00000       0.00000       0.00000       0.00000       0.00000       0.00000       0.00000       0.00000       0.00000       0.00000       0.00000
   9  26 4202.6172    1.2203 11.6295  9.3629 -0.0040     -0.102925  0.2762   0.0156   0.4991    0.0754   0.0000     0.0920983   452.2641      -36.8291       23.1176       49.9672      -17.8043      -8.68125       16.1415       21.0842      -11.2314     -0.842435     -0.139483       1.10993     0.0380546     -0.329418    -0.0228641    -0.0235768   0.000167411    0.00147494       0.00000       0.00000       0.00000       0.00000       0.00000       0.00000       0.00000       0.00000       0.00000       0.00000       0.00000       0.00000       0.00000       0.00000       0.00000       0.00000       0.00000       0.00000       28.5025       35.7176       35.5255       32.7270       27.7682       21.8224       16.3062       11.3449       6.96340       4.10779       2.24330       1.14973      0.520470      0.213219     0.0759830     0.0240022    0.00587232   0.000978759       0.00000       0.00000       0.00000       0.00000       0.00000       0.00000       0.00000       0.00000       0.00000       0.00000       0.00000       0.00000       0.00000       0.00000       0.00000       0.00000       0.00000       0.00000
   9  28 4480.2497    0.8333 17.0491  9.2077 -0.0022     -0.570295  0.4911   0.0113   0.8261    0.0623   0.0000      0.116154   432.0850      -120.007       175.493      -60.2203       4.00523      -12.1943      -37.4230       10.8907       3.73470       2.01708       2.39628     -0.125654       1.61501     0.0720577   -0.00584802     0.0462223    -0.0104087  -0.000466333       0.00000       0.00000       0.00000       0.00000       0.00000       0.00000       0.00000       0.00000       0.00000       0.00000       0.00000       0.00000       0.00000       0.00000       0.00000       0.00000       0.00000       0.00000       42.6317       51.6439       52.4781       47.7731       41.9854       32.6387       25.0601       17.0216       10.9190       6.51751       3.56709       1.81184      0.828663      0.338419      0.120595     0.0368730    0.00908324    0.00139510       0.00000       0.00000       0.00000       0.00000       0.00000       0.00000       0.00000       0.00000       0.00000       0.00000       0.00000       0.00000       0.00000       0.00000       0.00000       0.00000       0.00000       0.00000
  10   9 1880.0349    0.4173  0.3392  8.8366  0.0013       7.22936  0.0350   0.0231   0.0586    0.1087   0.0000       3.02042   443.0800       1.43182       6.20713      0.433330      -1.00781      0.854588      0.173333      -2.59432      0.973609      0.776818     -0.437068      0.182843    0.00932187     0.0212932     0.0252627   1.33996e-05    0.00134465   0.000904830  -0.000170912  -2.65358e-05       0.00000       0.00000       0.00000       0.00000       0.00000       0.00000       0.00000       0.00000       0.00000       0.00000       0.00000       0.00000       0.00000       0.00000       0.00000       0.00000       5.15128       5.35685       5.91619       6.52801       4.92419       3.45440       2.81469       2.47793       1.48044      0.733743      0.519851      0.308946      0.169650     0.0888643     0.0311641     0.0101288    0.00359954   0.000981129   0.000207160   3.41057e-05       0.00000       0.00000       0.00000       0.00000       0.00000       0.00000       0.00000       0.00000       0.00000       0.00000       0.00000       0.00000       0.00000       0.00000       0.00000       0.00000
  10  10 2021.5311    0.5179  0.5000  9.0773 -0.0238       11.0564  0.0550   0.0233   0.0785    0.1217   0.0000       2.68494   433.3930      -3.45565       14.1613      -5.64190      -6.54787       3.35562     -0.934712     -0.248520      -1.92081      0.201199     -0.908786      0.513333     0.0712748    -0.0430987   -0.00160521  -0.000828102    0.00242426   0.000206263   0.000286597  -3.42527e-05       0.00000       0.00000       0.00000       0.00000       0.00000       0.00000       0.00000       0.00000       0.00000       0.00000       0.00000       0.00000       0.00000       0.00000       0.00000       0.00000       5.70196       6.69265       8.41030       6.57487       6.08341       5.62673       3.63639       2.76125       1.92228       1.12267      0.721180      0.428498      0.187380      0.110946     0.0370471     0.0179027    0.00677552    0.00169720   0.000359184   5.10729e-05       0.00000       0.00000       0.00000       0.00000       0.00000       0.00000       0.00000       0.00000       0.00000       0.00000       0.00000       0.00000       0.00000       0.00000       0.00000       0.00000
  10  12 2302.8074    1.1168  0.8072  8.9722 -0.0005       3.01733  0.0494   0.0351   0.0897    0.3661   0.0000       1.23675   438.5367       13.6538       13.4481      -1.09529       4.23273      -6.21822       1.91898       1.24322      -2.26454      -2.25793    -0.0553574      0.351056    -0.0836010   -0.00672671     0.0413939   0.000292835   -0.00697385   -0.00107375   5.36414e-05   2.63651e-05       0.00000       0.00000       0.00000       0.00000       0.00000       0.00000       0.00000       0.00000       0.00000       0.00000       0.00000       0.00000       0.00000       0.00000       0.00000       0.00000       5.91301       8.28843       7.76360       7.67581       6.45891       4.65283       3.84430       2.37820       1.79410       1.01319      0.657739      0.340538      0.172711     0.0843644     0.0351972     0.0139594    0.00481821    0.00118863   0.000373694   5.83175e-05       0.00000       0.00000       0.00000       0.00000       0.00000       0.00000       0.00000       0.00000       0.00000       0.00000       0.00000       0.00000       0.00000       0.00000       0.00000       0.00000
  10  13 2440.9195    1.4699  0.9347 10.0599 -0.0099       3.88695  0.0545   0.0460   0.0981    0.2570   0.0000       1.26700   445.3053      -1.54891       6.72059      -13.7290      -5.16040       4.78234       1.86193      -4.76332      -1.83990      0.936459      0.235632      0.872772     -0.112180     -0.178140    -0.0382556    -0.0106756    0.00218759    0.00154662  -0.000278493  -1.02816e-05       0.00000       0.00000       0.00000       0.00000       0.00000       0.00000       0.00000       0.00000       0.00000       0.00000       0.00000       0.00000       0.00000       0.00000       0.00000       0.00000       6.08084       7.59035       7.97349       7.03063       6.42149       4.80720       3.91110       2.86996       1.93764       1.05906      0.664635      0.372959      0.188405     0.0959784     0.0358094     0.0141740    0.00512025    0.00146561   0.000367014   5.20699e-05       0.00000       0.00000       0.00000       0.00000       0.00000       0.00000       0.00000       0.00000       0.00000       0.00000       0.00000       0.00000       0.00000       0.00000       0.00000       0.00000
  10  14 2578.6047    1.9580  0.9471 10.1818 -0.0030       1.16895  0.0534   0.0596   0.1008    0.3476   0.0000       1.12442   435.2590       20.4478       8.39196       3.03873      -2.32978       3.93178       2.83520      -1.74657      -3.08320       1.26405    -0.0422961     -0.184652      0.249543   -0.00987154    0.00577731     0.0150939    0.00173532  -0.000288359   0.000132168   8.94169e-05       0.00000       0.00000       0.00000       0.00000       0.00000       0.00000       0.00000       0.00000       0.00000       0.00000       0.00000       0.00000       0.00000       0.00000       0.00000       0.00000       6.60393       7.23473       7.30091       7.33197       6.71191       5.21910       3.49485       2.43074       1.85687       1.24442      0.755442      0.406943      0.199910     0.0828108     0.0344346     0.0128521    0.00440401    0.00124469   0.000276944   4.40103e-05       0.00000       0.00000       0.00000       0.00000       0.00000       0.00000       0.00000       0.00000       0.00000       0.00000       0.00000       0.00000       0.00000       0.00000       0.00000       0.00000
  10  15 2717.0288    2.4391  1.1503 10.4624 -0.0043       2.50059  0.0634   0.0694   0.1032    0.4212   0.0000       1.07708   439.3159      -2.07406       2.23251       3.92223      -6.45309      -5.24683       4.62699      0.751713      0.328640      -2.01592      0.159541      0.427968     0.0931931     0.0541119    -0.0432529     0.0212169    0.00141181    0.00118233  -0.000335182  -2.74900e-05       0.00000       0.00000       0.00000       0.00000       0.00000       0.00000       0.00000       0.00000       0.00000       0.00000       0.00000       0.00000       0.00000       0.00000       0.00000       0.00000       6.80800       8.43492       8.48424       7.82690       6.99454       5.52150       3.88570       2.97232       1.94501       1.16238      0.732404      0.388300      0.198671     0.0951357     0.0374446     0.0137514    0.00527616    0.00155522   0.000343974   5.64686e-05       0.00000       0.00000       0.00000       0.00000       0.00000       0.00000       0.00000       0.00000       0.00000       0.00000       0.00000       0.00000       0.00000       0.00000       0.00000       0.00000
  10  16 2855.6850    3.3126  0.7521 10.6530  0.0022       1.76872  0.0404   0.1137   0.0864    0.4911   0.0000      0.931620   436.7371      -7.00519       17.4631      0.857067       5.96914      -2.68265      0.879860      -2.97004      0.237123      -1.01260     -0.411531      0.643057      0.141378     0.0414336    -0.0474221    0.00755905   -0.00276925  -0.000116150  -0.000115632   6.68735e-05       0.00000       0.00000       0.00000       0.00000       0.00000       0.00000       0.00000       0.00000       0.00000       0.00000       0.00000       0.00000       0.00000       0.00000       0.00000       0.00000       5.16968       6.09320       6.04957       5.66215       5.12122       3.82519       3.59632       2.35801       1.55605      0.977178      0.565270      0.304131      0.155376     0.0754812     0.0332608     0.0117721    0.00366459    0.00105419   0.000283607   4.05182e-05       0.00000       0.00000       0.00000       0.00000       0.00000       0.00000       0.00000       0.00000       0.00000       0.00000       0.00000       0.00000       0.00000       0.00000       0.00000       0.00000
  10  17 2994.4087    3.8853  0.8581 11.4841 -0.0055       1.88064  0.0551   0.1178   0.0789    0.4032   0.0000       1.19113   436.2461       2.44476       8.87058      -3.92053      -7.83179     -0.694437       2.03772       3.67138     -0.882244      -1.60947     -0.581931     -0.392397     0.0367926    -0.0209748   -0.00726198    0.00583990   -0.00136578   0.000493289  -8.88148e-05  -2.81631e-05       0.00000       0.00000       0.00000       0.00000       0.00000       0.00000       0.00000       0.00000       0.00000       0.00000       0.00000       0.00000       0.00000       0.00000       0.00000       0.00000       6.41084       7.38866       8.04963       6.70756       6.58140       5.21762       3.50456       2.78900       1.76060       1.18780      0.795400      0.358071      0.174528     0.0886858     0.0349974     0.0119447    0.00515970    0.00153505   0.000313429   4.18644e-05       0.00000       0.00000       0.00000       0.00000       0.00000       0.00000       0.00000       0.00000       0.00000       0.00000       0.00000       0.00000       0.00000       0.00000       0.00000       0.00000
  10  18 3132.8460    4.0849  1.0241 11.1665 -0.0012       1.16658  0.0605   0.1129   0.0952    0.5020   0.0000       1.13704   434.0520      -3.73866       14.9835      -7.74410      -2.03376       3.56720       2.17822       3.04198      -1.96057     -0.485175       1.29666     -0.267822     0.0378066  -0.000295823     0.0307444  -0.000392549   -0.00173797   0.000274504  -0.000116722   2.21860e-05       0.00000       0.00000       0.00000       0.00000       0.00000       0.00000       0.00000       0.00000       0.00000       0.00000       0.00000       0.00000       0.00000       0.00000       0.00000       0.00000       7.26742       8.79105       8.40272       7.10788       6.77673       5.98592       4.99742       3.33773       2.34778       1.37993      0.734094      0.401241      0.199470     0.0817832     0.0389416     0.0161265    0.00532417    0.00141775   0.000364485   5.38302e-05       0.00000       0.00000       0.00000       0.00000       0.00000       0.00000       0.00000       0.00000       0.00000       0.00000       0.00000       0.00000       0.00000       0.00000       0.00000       0.00000
  10  20 3410.1044    3.1944  2.0716 10.9444 -0.0044      0.954414  0.0861   0.0650   0.1340    0.2131   0.0000      0.450696   445.8528       3.15217       23.9353       5.59201      -11.7688       3.43486       1.55411       6.47208     -0.973550      -1.30825     -0.517757      0.207758      0.468081     -0.167731    -0.0508100   -0.00302097    0.00527939  -0.000104311   0.000639624   5.07015e-07       0.00000       0.00000       0.00000       0.00000       0.00000       0.00000       0.00000       0.00000       0.00000       0.00000       0.00000       0.00000       0.00000       0.00000       0.00000       0.00000       9.13575       10.9220       11.3885       10.7792       9.25592       7.21150       5.78505       3.78646       2.65379       1.71466       1.05060      0.533525      0.275015      0.128471     0.0574899     0.0210259    0.00704563    0.00187241   0.000490023   7.33413e-05       0.00000       0.00000       0.00000       0.00000       0.00000       0.00000       0.00000       0.00000       0.00000       0.00000       0.00000       0.00000       0.00000       0.00000       0.00000       0.00000
  10  21 3548.9732    2.6085  3.0489 10.7305 -0.0034      0.636991  0.0977   0.0463   0.1795    0.1250   0.0000      0.289901   447.6573      -8.22079       30.5391       13.0778      -6.28326       5.14285       13.8602      -5.49288      -7.94226      -2.36984      0.762089    0.00587935      0.312509      0.325921     -0.118896     0.0143189     0.0158492    0.00220035   0.000194824  -0.000107407       0.00000       0.00000       0.00000       0.00000       0.00000       0.00000       0.00000       0.00000       0.00000       0.00000       0.00000       0.00000       0.00000       0.00000       0.00000       0.00000       10.0229       11.9759       12.5729       11.6296       10.4712       8.37073       6.31822       4.57199       3.15694       1.99460       1.13539      0.660786      0.329934      0.150345     0.0633572     0.0253025    0.00835396    0.00247777   0.000564410   8.71030e-05       0.00000       0.00000       0.00000       0.00000       0.00000       0.00000       0.00000       0.00000       0.00000       0.00000       0.00000       0.00000       0.00000       0.00000       0.00000       0.00000
  10  23 3827.9902    1.8136  5.8653  9.9503 -0.0040      0.413187  0.1475   0.0254   0.2705    0.0962   0.0000      0.146797   432.1631       11.4964       11.5923       50.3694      -7.45182      -17.9614      -13.1715       2.81810       1.04178      -4.74652      -1.75976       1.75978      -1.05931     -0.201856     0.0307181     0.0304340    0.00180384     0.0105805  -0.000193331  -0.000202630       0.00000       0.00000       0.00000       0.00000       0.00000       0.00000       0.00000       0.00000       0.00000       0.00000       0.00000       0.00000       0.00000       0.00000       0.00000       0.00000       15.3306       18.1911       18.5506       17.9469       15.3887       12.7513       9.53144       6.80208       4.73676       2.92355       1.74763      0.959480      0.496771      0.220446     0.0960400     0.0363277     0.0126324    0.00350425   0.000804602   0.000131064       0.00000       0.00000       0.00000       0.00000       0.00000       0.00000       0.00000       0.00000       0.00000       0.00000       0.00000       0.00000       0.00000       0.00000       0.00000       0.00000
  10  24 3967.7148    1.5594  8.0692  9.5474 -0.0012      0.133380  0.1805   0.0194   0.3405    0.0869   0.0000     0.0950213   419.7810       44.4113       15.1566     -0.174161      -2.73987      -6.24078      -13.4637      -10.6192       1.29375       4.14961      0.760775      -2.83279      0.564148     -0.418827    -0.0709207   -0.00456221    -0.0263904    0.00780520   0.000174327   0.000133452       0.00000       0.00000       0.00000       0.00000       0.00000       0.00000       0.00000       0.00000       0.00000       0.00000       0.00000       0.00000       0.00000       0.00000       0.00000       0.00000       17.9274       21.9383       22.1617       21.5327       18.3943       15.4721       11.6210       8.45505       5.68946       3.65530       2.11558       1.20338      0.582610      0.287603      0.115682     0.0469131     0.0153563    0.00451624    0.00101210   0.000168416       0.00000       0.00000       0.00000       0.00000       0.00000       0.00000       0.00000       0.00000       0.00000       0.00000       0.00000       0.00000       0.00000       0.00000       0.00000       0.00000
  10  25 4107.4667    1.3240 10.4673  9.3827 -0.0020      0.233014  0.2306   0.0157   0.4231    0.0699   0.0000     0.0849393   410.7974       12.3754       9.33607       6.50973      -16.7481       4.89263       2.74758       14.1056      0.240224       4.53066       4.52958       3.21119    0.00184716      0.186098     0.0596664    -0.0629101    -0.0142401    0.00702159    0.00115593  -0.000461858       0.00000       0.00000       0.00000       0.00000       0.00000       0.00000       0.00000       0.00000       0.00000       0.00000       0.00000       0.00000       0.00000       0.00000       0.00000       0.00000       22.3190       26.9385       28.5269       26.0042       23.3700       18.1629       14.0890       10.1982       6.80747       4.36957       2.50087       1.44851      0.743044      0.336635      0.145673     0.0561335     0.0183834    0.00551868    0.00125334   0.000179377       0.00000       0.00000       0.00000       0.00000       0.00000       0.00000       0.00000       0.00000       0.00000       0.00000       0.00000       0.00000       0.00000       0.00000       0.00000       0.00000
  10  26 4247.4743    1.1480 13.0825  9.2373  0.0003    -0.0167104  0.3018   0.0138   0.5302    0.0679   0.0000     0.0901942   481.1090      -47.0865       33.6268       51.1197      -24.5121      -38.8258      -14.5602      -25.1639       14.8333      -2.24661      -5.27453       1.87534      0.743937     -0.976630     -0.167982     0.0201353    -0.0131935   -0.00398406    0.00134686   0.000211238       0.00000       0.00000       0.00000       0.00000       0.00000       0.00000       0.00000       0.00000       0.00000       0.00000       0.00000       0.00000       0.00000       0.00000       0.00000       0.00000       26.8899       33.0544       34.0519       32.0214       28.4331       22.7064       17.2240       12.5713       8.40586       5.38809       3.24267       1.75305      0.898926      0.424017      0.180177     0.0679011     0.0233992    0.00685665    0.00156589   0.000239524       0.00000       0.00000       0.00000       0.00000       0.00000       0.00000       0.00000       0.00000       0.00000       0.00000       0.00000       0.00000       0.00000       0.00000       0.00000       0.00000
  10  27 4386.2132    0.9450 14.8554  9.2904 -0.0018     -0.364360  0.3945   0.0122   0.6555    0.0585   0.0000      0.100528   462.0837      -50.0679      -42.2121       18.7732       34.3783      -13.5305      -53.5897     -0.479588      -1.91074      -12.8138       2.69172       4.53299      0.933442     -0.769047      0.154079      0.133003    -0.0388882   -0.00336529    0.00445385   0.000452839       0.00000       0.00000       0.00000       0.00000       0.00000       0.00000       0.00000       0.00000       0.00000       0.00000       0.00000       0.00000       0.00000       0.00000       0.00000       0.00000       32.1126       40.0675       41.6778       38.3039       34.9925       27.5718       21.3896       15.7560       10.5626       6.78385       4.17317       2.23523       1.19666      0.545278      0.242279     0.0873922     0.0306616    0.00886364    0.00202640   0.000297038       0.00000       0.00000       0.00000       0.00000       0.00000       0.00000       0.00000       0.00000       0.00000       0.00000       0.00000       0.00000       0.00000       0.00000       0.00000       0.00000
  11  11 2199.8096    0.8549  0.8122  9.3894  0.0004       3.44674  0.0594   0.0285   0.0844    0.1762   0.0000       1.39491   434.8028       9.54384       15.3530      -2.47172      -6.07842       2.66002       1.24302     0.0123266      -2.38361     -0.197982     -0.545499      0.209675     -0.288249      0.164117     -0.171754     0.0249861    0.00511269   -0.00237319   -0.00143661  -0.000309627   6.79885e-05  -3.06310e-05       0.00000       0.00000       0.00000       0.00000       0.00000       0.00000       0.00000       0.00000       0.00000       0.00000       0.00000       0.00000       0.00000       0.00000       5.88535       7.72413       8.85048       6.44776       7.38426       5.70453       3.93629       3.79779       2.05815       1.58893       1.11870      0.467023      0.361599      0.168735     0.0648274     0.0406958     0.0145697    0.00401170    0.00199344   0.000597694   0.000106753   1.38866e-05       0.00000       0.00000       0.00000       0.00000       0.00000       0.00000       0.00000       0.00000       0.00000       0.00000       0.00000       0.00000       0.00000       0.00000
  11  13 2478.5270    1.6528  0.8254  9.7337 -0.0057       3.54511  0.0691   0.0561   0.0872    0.3943   0.0000       1.16682   433.9463      -4.08437       17.1721      -2.39176      -4.55528      0.205561       2.41047       1.05005      -2.08616      -1.23319    -0.0377270     -0.277223     0.0109119     -0.120912   -0.00530675    -0.0122619   -0.00473754    0.00504388    0.00272082   0.000169313  -0.000119725  -1.53956e-05       0.00000       0.00000       0.00000       0.00000       0.00000       0.00000       0.00000       0.00000       0.00000       0.00000       0.00000       0.00000       0.00000       0.00000       5.25644       10.4282       7.12474       10.1781       6.59416       7.61321       4.80189       4.32214       2.98953       1.89797       1.35052      0.546863      0.485578      0.133257      0.132427     0.0277875     0.0245818    0.00449303    0.00286819   0.000548463   0.000130542   3.18488e-05       0.00000       0.00000       0.00000       0.00000       0.00000       0.00000       0.00000       0.00000       0.00000       0.00000       0.00000       0.00000       0.00000       0.00000
  11  14 2616.9412    2.1411  0.9713 10.4848 -0.0089       3.05930  0.0603   0.0619   0.0917    0.3282   0.0000       1.42804   442.2477       2.70114       9.08051      -6.89300      -1.05227       1.38946     -0.978823      -3.61603      0.549725      -1.16305     -0.479294      0.459448     -0.165743     0.0238705     -0.135844     0.0127858   -0.00922908  -0.000892649   0.000874017   0.000130918   7.35307e-05  -1.61132e-05       0.00000       0.00000       0.00000       0.00000       0.00000       0.00000       0.00000       0.00000       0.00000       0.00000       0.00000       0.00000       0.00000       0.00000       6.28691       8.00938       7.48349       8.44208       6.89023       5.25645       4.21266       3.37804       2.45682       1.41625      0.873010      0.522062      0.347774      0.168263     0.0891820     0.0322177     0.0141873    0.00426434    0.00149868   0.000363367   9.22454e-05   1.62379e-05       0.00000       0.00000       0.00000       0.00000       0.00000       0.00000       0.00000       0.00000       0.00000       0.00000       0.00000       0.00000       0.00000       0.00000
  11  15 2756.0171    2.8210  0.8694 10.4397 -0.0088     -0.248417  0.0458   0.0848   0.0795    0.4649   0.0000       1.08268   446.1982      -11.2745       15.4810      -9.89138     -0.574256      -2.31187       5.56065   -0.00693102       3.81946      0.977296      -1.50669      -1.03921     -0.205220    -0.0342756    -0.0112496  -0.000779613    -0.0178619    0.00426488  -0.000788743  -1.88076e-05  -3.93592e-05  -7.67481e-06       0.00000       0.00000       0.00000       0.00000       0.00000       0.00000       0.00000       0.00000       0.00000       0.00000       0.00000       0.00000       0.00000       0.00000       4.69608       6.00629       5.81580       5.92135       5.24309       4.29958       3.34871       2.73049       1.90015       1.22471      0.737482      0.444155      0.256594      0.130310     0.0633574     0.0257786     0.0107673    0.00361034    0.00122759   0.000358473   7.52788e-05   1.26955e-05       0.00000       0.00000       0.00000       0.00000       0.00000       0.00000       0.00000       0.00000       0.00000       0.00000       0.00000       0.00000       0.00000       0.00000
  11  16 2895.3671    3.4082  0.8239 11.2780 -0.0067      0.380453  0.0437   0.1034   0.0837    0.3049   0.0000      0.904267   446.6854      -3.22744       13.4720      0.220265       6.69076      -2.43863     -0.368179       3.23774      -3.58693     0.0223745     -0.569377      -1.01301      0.170890    -0.0574560      0.113714   -0.00528056    0.00276890    0.00454053   4.61511e-05  -0.000293913   7.81474e-05   4.20637e-06       0.00000       0.00000       0.00000       0.00000       0.00000       0.00000       0.00000       0.00000       0.00000       0.00000       0.00000       0.00000       0.00000       0.00000       5.63681       6.82201       6.28204       5.45390       4.95626       4.63260       4.06732       3.08418       2.13138       1.31707      0.765422      0.414625      0.219643      0.109154     0.0526677     0.0232883    0.00945141    0.00321413   0.000991142   0.000285932   6.46937e-05   9.58980e-06       0.00000       0.00000       0.00000       0.00000       0.00000       0.00000       0.00000       0.00000       0.00000       0.00000       0.00000       0.00000       0.00000       0.00000
  11  17 3034.5000    4.0606  0.8622 11.2673 -0.0038      0.800444  0.0570   0.1143   0.0809    0.3987   0.0000      0.961659   430.5925      -3.36697       10.3054     -0.639900      -2.00878      -1.50180      -3.70901     -0.701197     -0.776855      0.875466      0.292950      0.163206      0.130815     -0.125427   0.000419081     0.0212635   -0.00376187    0.00369106  -0.000696935  -0.000110837   1.00880e-05   1.86936e-05       0.00000       0.00000       0.00000       0.00000       0.00000       0.00000       0.00000       0.00000       0.00000       0.00000       0.00000       0.00000       0.00000       0.00000       8.08039       9.06084       7.91025       5.83038       5.32121       6.69952       6.30851       4.69421       3.20691       1.96267      0.994594      0.521031      0.268288      0.127890     0.0531584     0.0260727     0.0116619    0.00420306    0.00123488   0.000314340   6.42346e-05   1.01876e-05       0.00000       0.00000       0.00000       0.00000       0.00000       0.00000       0.00000       0.00000       0.00000       0.00000       0.00000       0.00000       0.00000       0.00000
  11  18 3173.3741    3.7812  1.0338 12.0744 -0.0044      0.542235  0.0578   0.1058   0.1055    0.2299   0.0000       1.05991   438.8540       4.75802       29.7935       1.81131      0.342046     -0.966451       1.79046      -5.43494      -1.76482       1.47213     0.0364541     -0.185951     -0.255063    -0.0721077    0.00210697     0.0217778     0.0199260    0.00138541   -0.00204867   0.000367765  -5.94741e-05   2.00661e-05       0.00000       0.00000       0.00000       0.00000       0.00000       0.00000       0.00000       0.00000       0.00000       0.00000       0.00000       0.00000       0.00000       0.00000       5.24298       7.01066       7.04131       6.83370       6.22878       4.83739       4.15347       2.51193       2.02151       1.34930      0.897374      0.486478      0.298132      0.140243     0.0667567     0.0295997     0.0131239    0.00439359    0.00148564   0.000363566   9.92813e-05   1.40818e-05       0.00000       0.00000       0.00000       0.00000       0.00000       0.00000       0.00000       0.00000       0.00000       0.00000       0.00000       0.00000       0.00000       0.00000
  11  19 3312.3032    3.7084  1.5810 10.6723 -0.0033       1.33391  0.0729   0.0832   0.1085    0.4478   0.0000      0.570150   442.3733       2.86113       9.42078      -5.68000       13.4934     -0.206411     -0.549080      -3.47165     -0.840785      0.291451      0.926719     -0.229438    -0.0302972      0.115263     -0.179768    0.00574074    0.00222257    0.00316030    0.00173435   0.000962742   7.17158e-05  -1.05311e-05       0.00000       0.00000       0.00000       0.00000       0.00000       0.00000       0.00000       0.00000       0.00000       0.00000       0.00000       0.00000       0.00000       0.00000       7.73936       8.64541       8.53732       9.21556       8.12385       6.58656       4.93173       3.41093       2.68020       1.77933       1.10601      0.673225      0.389904      0.198507     0.0826795     0.0369781     0.0138947    0.00518620    0.00153418   0.000380717   9.23760e-05   1.45524e-05       0.00000       0.00000       0.00000       0.00000       0.00000       0.00000       0.00000       0.00000       0.00000       0.00000       0.00000       0.00000       0.00000       0.00000
  11  20 3451.5606    3.1310  2.2653 10.4275 -0.0020      0.705405  0.0744   0.0572   0.1376    0.2162   0.0000      0.384538   439.7962      -6.46513       10.0421      -5.98376      -6.20901      -3.60730       5.97846       3.13489      -5.35288     -0.573965     -0.309918     -0.185054     -0.200089      0.223549     0.0201843     0.0240413    0.00129183   -0.00332049   -0.00109295   1.55880e-05  -0.000123651  -1.95073e-06       0.00000       0.00000       0.00000       0.00000       0.00000       0.00000       0.00000       0.00000       0.00000       0.00000       0.00000       0.00000       0.00000       0.00000       7.53592       9.00917       9.14762       8.81363       7.82473       6.45259       5.40566       3.99301       2.81237       1.83160       1.13381      0.629824      0.378603      0.185649     0.0888956     0.0394287     0.0163534    0.00538185    0.00178096   0.000479599   0.000111903   1.66837e-05       0.00000       0.00000       0.00000       0.00000       0.00000       0.00000       0.00000       0.00000       0.00000       0.00000       0.00000       0.00000       0.00000       0.00000
  11  21 3591.0553    2.4776  3.5447 10.3203 -0.0014      0.373756  0.1017   0.0388   0.1767    0.1238   0.0000      0.212775   428.3280       1.72329       12.3646      -11.4734       19.2305      -16.5550       2.42696       13.0924     -0.602842       1.95349      -2.86674       1.59241     -0.327231     0.0294625     -0.152961     0.0444656    -0.0226216    -0.0111268    0.00356963   5.75521e-05  -0.000151314  -1.41634e-05       0.00000       0.00000       0.00000       0.00000       0.00000       0.00000       0.00000       0.00000       0.00000       0.00000       0.00000       0.00000       0.00000       0.00000       10.2399       12.2142       12.6511       12.1403       11.0096       9.06385       6.74575       5.23718       3.71426       2.39785       1.54621      0.896499      0.517799      0.260281      0.122333     0.0523180     0.0208536    0.00737742    0.00253675   0.000660038   0.000141198   2.15388e-05       0.00000       0.00000       0.00000       0.00000       0.00000       0.00000       0.00000       0.00000       0.00000       0.00000       0.00000       0.00000       0.00000       0.00000
  11  22 3730.9803    2.0548  4.6594 10.3254 -0.0040      0.631017  0.1223   0.0300   0.2196    0.0887   0.0000      0.163696   438.5930     -0.561370       12.0599       13.6723      0.242991      -26.0103      -24.0833       6.04131     -0.647259     -0.341220      -3.17546      0.582529      0.839566     0.0866013      0.245721     0.0287935    -0.0135768    -0.0110697   -0.00182842   0.000488078  -5.76196e-05   4.56487e-05       0.00000       0.00000       0.00000       0.00000       0.00000       0.00000       0.00000       0.00000       0.00000       0.00000       0.00000       0.00000       0.00000       0.00000       11.3100       14.4070       14.9595       14.1280       12.7355       10.3711       8.54981       6.29140       4.44051       2.84500       1.87078       1.07930      0.575783      0.314361      0.146038     0.0690253     0.0257146    0.00972720    0.00317911   0.000858770   0.000197158   2.90526e-05       0.00000       0.00000       0.00000       0.00000       0.00000       0.00000       0.00000       0.00000       0.00000       0.00000       0.00000       0.00000       0.00000       0.00000
  11  23 3871.0094    1.7363  7.1800  9.6691 -0.0019      0.348627  0.1573   0.0210   0.3000    0.0865   0.0000      0.109976   457.8314      -4.22612       15.5416       11.4883       16.9071       27.2098      -13.8952      -12.0332       1.64751       1.18590      -4.79930       1.59448       1.16973     -0.491791     -0.354663     0.0368343    0.00220226    -0.0289899   -0.00705248   -0.00154315   0.000287847  -2.09839e-05       0.00000       0.00000       0.00000       0.00000       0.00000       0.00000       0.00000       0.00000       0.00000       0.00000       0.00000       0.00000       0.00000       0.00000       14.1060       17.8587       18.5535       17.3530       15.6472       13.0109       10.5878       7.67318       5.41822       3.63866       2.23327       1.35749      0.703476      0.380832      0.177347     0.0820124     0.0317209     0.0123443    0.00374162    0.00106250   0.000240229   3.50817e-05       0.00000       0.00000       0.00000       0.00000       0.00000       0.00000       0.00000       0.00000       0.00000       0.00000       0.00000       0.00000       0.00000       0.00000
  11  24 4011.1785    1.4706  8.2270  9.5392 -0.0019      0.154866  0.1855   0.0174   0.3285    0.0757   0.0000      0.100172   440.4571       20.5175       20.9308      -8.44253       49.2133      -8.31173       15.6021       24.0977       1.85898      -8.01047       2.53563       2.68965    -0.0963480    -0.0525562     -0.136886    -0.0989968   4.53909e-05    0.00784617    0.00623060    0.00302475   0.000385783   2.76185e-05       0.00000       0.00000       0.00000       0.00000       0.00000       0.00000       0.00000       0.00000       0.00000       0.00000       0.00000       0.00000       0.00000       0.00000       17.1642       21.3125       20.9517       20.2434       17.8722       15.4183       12.5269       9.30126       6.51327       4.24075       2.67466       1.50158      0.836704      0.423989      0.201179     0.0909244     0.0364176     0.0128215    0.00420673    0.00112834   0.000256006   3.90463e-05       0.00000       0.00000       0.00000       0.00000       0.00000       0.00000       0.00000       0.00000       0.00000       0.00000       0.00000       0.00000       0.00000       0.00000
  11  25 4150.9378    1.3046 11.9697  9.2348  0.0006     0.0240021  0.2532   0.0144   0.4430    0.0699   0.0000     0.0764601   428.3088      -35.4701       14.8108      -27.9390      -22.9039       37.0182      -28.4030      0.917955      -2.42629      -2.23096     -0.534521     -0.427894       1.63457      0.137032     -0.426922     -0.121805     0.0254584    -0.0311465   -0.00427653  -0.000794460   0.000576859  -4.15359e-05       0.00000       0.00000       0.00000       0.00000       0.00000       0.00000       0.00000       0.00000       0.00000       0.00000       0.00000       0.00000       0.00000       0.00000       20.9224       26.7503       27.4837       26.3729       23.4024       19.4147       15.9061       11.0856       8.47867       5.36157       3.39678       2.03376       1.12092      0.597940      0.272417      0.126273     0.0493755     0.0189831    0.00591989    0.00152219   0.000364345   5.24528e-05       0.00000       0.00000       0.00000       0.00000       0.00000       0.00000       0.00000       0.00000       0.00000       0.00000       0.00000       0.00000       0.00000       0.00000
  11  26 4291.9083    1.0807 13.7183  9.3087 -0.0015    -0.0965872  0.3145   0.0123   0.5392    0.0561   0.0000     0.0858995   462.0974      -6.04777      -25.4971       4.85937       39.2144      -7.64748       4.59910       2.47607      -4.44392       9.63606       2.29537       1.35574      -2.32919      -1.22450      0.374686      0.153363    -0.0537955  -0.000159495    0.00355133   -0.00111013   0.000573619   0.000208050       0.00000       0.00000       0.00000       0.00000       0.00000       0.00000       0.00000       0.00000       0.00000       0.00000       0.00000       0.00000       0.00000       0.00000       24.4503       30.1999       31.7945       30.3069       27.4121       22.8467       18.0083       13.5293       9.55567       6.50632       4.01252       2.42569       1.36054      0.694811      0.340225      0.145364     0.0605372     0.0217570    0.00690358    0.00191308   0.000407997   5.94333e-05       0.00000       0.00000       0.00000       0.00000       0.00000       0.00000       0.00000       0.00000       0.00000       0.00000       0.00000       0.00000       0.00000       0.00000
  12  12 2376.4506    1.2670  1.0186  9.2555 -0.0010       3.24006  0.0761   0.0342   0.0894    0.3331   0.0000       1.14382   442.2944      -11.5249       7.44960      -1.74877      -7.25254      -1.08309     0.0276249      -2.15754     -0.777232   -0.00108117      -1.22367     0.0583582      0.379622    -0.0352074     -0.125432    -0.0235132    -0.0221628    0.00215042    0.00630983  -0.000982517   0.000394540   2.20561e-05  -2.45648e-05   2.58501e-06       0.00000       0.00000       0.00000       0.00000       0.00000       0.00000       0.00000       0.00000       0.00000       0.00000       0.00000       0.00000       8.00911       8.40407       6.60123       7.73721       8.73024       8.32989       5.48831       3.24418       2.48119       2.26213       1.72739       1.23273      0.643390      0.322918      0.150340     0.0682459     0.0241945     0.0105580    0.00406461    0.00159570   0.000418885   0.000113503   2.15263e-05   3.83696e-06       0.00000       0.00000       0.00000       0.00000       0.00000       0.00000       0.00000       0.00000       0.00000       0.00000       0.00000       0.00000
  12  14 2654.6085    2.2888  0.8589 10.8306 -0.0116       1.76452  0.0529   0.0677   0.0813    0.3023   0.0000       1.30043   428.1005       3.51502       10.5208      -3.22523       5.10213      -2.75442       7.21464       3.17223      -3.49611      -1.59845      0.398919      -1.31297      0.240107    -0.0160141    0.00390308    -0.0932996    -0.0129028   0.000486346   -0.00191464   -0.00116054   0.000519366  -0.000146293  -4.03843e-05   6.20577e-06       0.00000       0.00000       0.00000       0.00000       0.00000       0.00000       0.00000       0.00000       0.00000       0.00000       0.00000       0.00000       5.40327       7.11104       6.59119       6.28945       6.11572       5.42038       4.16762       3.12578       2.23947       1.55714       1.12953      0.687173      0.387340      0.201800      0.100671     0.0445422     0.0222186    0.00841508    0.00331512    0.00116652   0.000415099   0.000103617   2.16439e-05   3.35294e-06       0.00000       0.00000       0.00000       0.00000       0.00000       0.00000       0.00000       0.00000       0.00000       0.00000       0.00000       0.00000
  12  15 2794.4559    2.7368  0.8845 11.3796 -0.0068      0.480245  0.0571   0.0799   0.0833    0.2570   0.0000       1.04236   429.6010      -4.75985       13.4850       5.83280      -9.04198     -0.651011      -1.65421      0.141480      -1.80873      0.160649     -0.443059     -0.402065      0.101686      0.250850    -0.0584981     0.0119957    -0.0197523   -0.00598204   -0.00808418    0.00146045   0.000369701  -7.46526e-05   1.94557e-06  -2.25059e-06       0.00000       0.00000       0.00000       0.00000       0.00000       0.00000       0.00000       0.00000       0.00000       0.00000       0.00000       0.00000       5.29431       5.67421       7.65781       6.00899       6.19216       5.37785       3.54212       3.61931       2.25008       1.32739       1.20834      0.646449      0.350142      0.242585      0.109338     0.0528008     0.0304054     0.0112608    0.00342632    0.00149672   0.000534751   0.000123966   2.02140e-05   2.25118e-06       0.00000       0.00000       0.00000       0.00000       0.00000       0.00000       0.00000       0.00000       0.00000       0.00000       0.00000       0.00000
  12  16 2934.4027    3.4755  0.9512 11.3222  0.0007       1.84808  0.0503   0.0934   0.0831    0.3213   0.0000      0.965676   448.5919      -6.83203       11.8664       1.23402      -6.47332      -1.30918       1.54543       1.41564       1.67261     -0.139458      0.488613      0.335672    -0.0712362     -0.132588    -0.0754447      0.100328    0.00744499   -0.00330336    0.00416341   0.000697543  -0.000112423  -5.02297e-05   2.24328e-05  -3.75934e-06       0.00000       0.00000       0.00000       0.00000       0.00000       0.00000       0.00000       0.00000       0.00000       0.00000       0.00000       0.00000       4.45985       6.06934       5.56658       6.10442       5.27099       4.53206       3.86173       2.77002       2.25153       1.37578       1.00276      0.578838      0.351240      0.204243     0.0958489     0.0541077     0.0201025     0.0103488    0.00331325    0.00125769   0.000392325   8.90046e-05   2.38897e-05   3.62778e-06       0.00000       0.00000       0.00000       0.00000       0.00000       0.00000       0.00000       0.00000       0.00000       0.00000       0.00000       0.00000
  12  17 3073.7751    3.8911  1.0254 11.1678  0.0005      0.584697  0.0497   0.1030   0.0957    0.4224   0.0000      0.953955   434.2061      -5.88449       19.6620       4.24877      0.750244       1.99953       4.88498      -1.55701     -0.808196       2.21117     -0.399644     -0.638903     -0.252111    -0.0890239      0.215084   -0.00213397    -0.0493230    0.00742152   -0.00227865  -0.000321611   0.000110712  -0.000107722  -6.81937e-06   4.01611e-06       0.00000       0.00000       0.00000       0.00000       0.00000       0.00000       0.00000       0.00000       0.00000       0.00000       0.00000       0.00000       4.99410       6.49279       5.82788       5.86082       5.09451       4.87378       3.93646       3.05209       2.20971       1.58978      0.970679      0.598605      0.334271      0.183138     0.0902999     0.0419667     0.0195911    0.00808479    0.00304133    0.00109555   0.000316642   8.86730e-05   1.84031e-05   3.20517e-06       0.00000       0.00000       0.00000       0.00000       0.00000       0.00000       0.00000       0.00000       0.00000       0.00000       0.00000       0.00000
  12  18 3213.2473    3.9045  1.2527 11.3235 -0.0024       1.36491  0.0723   0.0963   0.1005    0.3702   0.0000      0.782614   439.2951      -7.47303       14.5301      -9.77658       12.0780       1.33117      -8.41706      -11.8672      -1.31712       1.11436      0.297261      0.197051     0.0149041     -0.113531     0.0903960     0.0345426     0.0159459    0.00177956   0.000632943   -0.00109490  -0.000666438  -9.87037e-05   1.89784e-05   5.01512e-06       0.00000       0.00000       0.00000       0.00000       0.00000       0.00000       0.00000       0.00000       0.00000       0.00000       0.00000       0.00000       5.09466       8.24971       6.66061       8.45714       6.28292       6.35106       4.62745       3.84641       2.45170       1.75527       1.23660      0.703363      0.459122      0.211500      0.126813     0.0525484     0.0289417     0.0102678    0.00474669    0.00132451   0.000510648   0.000127633   2.88529e-05   5.88945e-06       0.00000       0.00000       0.00000       0.00000       0.00000       0.00000       0.00000       0.00000       0.00000       0.00000       0.00000       0.00000
  12  19 3352.6346    3.4450  1.5444 11.3791  0.0009      0.431291  0.0666   0.0756   0.1067    0.2208   0.0000      0.650327   439.2801       6.49623       3.47184       2.07463      -6.45717      0.214584      -4.83395      -3.77395       2.28083      -2.63317       1.05469     -0.320332     -0.157439     -0.200060     0.0536465     0.0549464    -0.0138414   -0.00142900    0.00233416   0.000423845  -0.000753298   7.12786e-06   5.30042e-05   2.38957e-06       0.00000       0.00000       0.00000       0.00000       0.00000       0.00000       0.00000       0.00000       0.00000       0.00000       0.00000       0.00000       5.65715       7.11881       7.21391       7.00934       6.60745       5.36513       4.52708       3.38647       2.64312       1.77122       1.11489      0.677896      0.410829      0.236776      0.120269     0.0565978     0.0256901     0.0105612    0.00402239    0.00141218   0.000435648   0.000114736   2.64349e-05   3.51772e-06       0.00000       0.00000       0.00000       0.00000       0.00000       0.00000       0.00000       0.00000       0.00000       0.00000       0.00000       0.00000
  12  20 3492.3476    2.8615  2.7953 10.5878 -0.0028      0.771898  0.0911   0.0472   0.1415    0.1473   0.0000      0.285884   431.5469      -3.73527       10.1823       3.25951      -6.09382      -2.97785       2.89885      -4.09731       6.38341       1.49990      -3.23686     -0.150614    -0.0383850     -0.305916     0.0128393     0.0776654    -0.0355858    -0.0309343    0.00134520   -0.00101300   -0.00105563   0.000264453   4.47524e-05  -5.36092e-06       0.00000       0.00000       0.00000       0.00000       0.00000       0.00000       0.00000       0.00000       0.00000       0.00000       0.00000       0.00000       8.18230       10.2228       10.1368       10.0545       9.32043       7.57465       6.28093       4.75017       3.60929       2.38534       1.55830      0.932028      0.576802      0.314439      0.162290     0.0830776     0.0323595     0.0149403    0.00531787    0.00181345   0.000574403   0.000147836   3.41716e-05   4.79151e-06       0.00000       0.00000       0.00000       0.00000       0.00000       0.00000       0.00000       0.00000       0.00000       0.00000       0.00000       0.00000
  12  21 3632.5515    2.3819  3.8724 10.3149 -0.0036      0.562662  0.1090   0.0338   0.1722    0.1041   0.0000      0.192393   433.6375       2.22611       36.2194      0.187457      -19.4251      -2.85645       5.50746      -2.96940      -5.09822      -1.80761       2.19555       1.53404      0.701763     -0.196871      0.142797    -0.0729606    -0.0244796    -0.0139335   -0.00191181   0.000968941   0.000274289   0.000225185   5.47104e-05   3.94059e-06       0.00000       0.00000       0.00000       0.00000       0.00000       0.00000       0.00000       0.00000       0.00000       0.00000       0.00000       0.00000       9.43117       11.6402       12.4842       11.5689       11.0229       8.96793       7.37889       5.80922       3.90571       2.82502       1.90011       1.18890      0.692644      0.353441      0.195890     0.0982628     0.0440599     0.0181780    0.00703723    0.00227788   0.000737798   0.000204917   4.07861e-05   5.52960e-06       0.00000       0.00000       0.00000       0.00000       0.00000       0.00000       0.00000       0.00000       0.00000       0.00000       0.00000       0.00000
  12  22 3772.6511    1.9848  5.2497 10.0978 -0.0022      0.411837  0.1263   0.0258   0.2232    0.0866   0.0000      0.145339   439.5260      -4.03631       27.3582       27.0208      -19.0476      -2.04286       5.86234       5.24370       5.44928      -3.73276      -3.56520      0.416980      0.848504     0.0784402    -0.0287458     0.0748140    -0.0652057    0.00643155    0.00179425    0.00134715   -0.00227564  -5.48893e-05   8.13213e-05  -1.05686e-05       0.00000       0.00000       0.00000       0.00000       0.00000       0.00000       0.00000       0.00000       0.00000       0.00000       0.00000       0.00000       10.7726       14.0709       14.5758       13.9108       12.6437       10.5677       8.76168       6.38621       4.81172       3.18014       2.21005       1.31518      0.783361      0.438072      0.223275      0.108967     0.0506543     0.0214435    0.00803497    0.00281748   0.000887594   0.000216956   5.05569e-05   6.99521e-06       0.00000       0.00000       0.00000       0.00000       0.00000       0.00000       0.00000       0.00000       0.00000       0.00000       0.00000       0.00000
  12  23 3912.9232    1.6452  7.2882  9.7123 -0.0007      0.345314  0.1604   0.0196   0.2875    0.0804   0.0000      0.104707   457.9735      -12.3294       6.20974      -11.1516      -4.42972       22.3383      -17.9804       11.5940      -6.36051      -5.20083     0.0624665     -0.965782       1.00153      0.283886      0.412194     0.0630222    -0.0171740    -0.0110656   -0.00797017    0.00396087   0.000427068  -0.000114949  -0.000186284   8.81395e-06       0.00000       0.00000       0.00000       0.00000       0.00000       0.00000       0.00000       0.00000       0.00000       0.00000       0.00000       0.00000       13.1769       16.9175       17.4447       16.5385       15.8546       12.6805       11.0935       7.96339       6.10003       4.11508       2.74772       1.72875      0.985050      0.558800      0.282294      0.139204     0.0629177     0.0266842     0.0100189    0.00360807    0.00107909   0.000286845   6.65606e-05   8.44872e-06       0.00000       0.00000       0.00000       0.00000       0.00000       0.00000       0.00000       0.00000       0.00000       0.00000       0.00000       0.00000
  12  24 4053.6742    1.3643  9.5198  9.5428 -0.0033      0.199042  0.2061   0.0158   0.3629    0.0695   0.0000     0.0922119   425.5609      -25.7032      -67.7983       7.90929       19.4373      -7.10081       9.06325      -3.32631       1.90462       6.56901       6.32728      0.593599     -0.114063     0.0893864    -0.0713598      0.327062    -0.0140724     -0.117195    0.00771093   -0.00327839    0.00117113  -0.000232690  -4.47312e-05  -1.44077e-05       0.00000       0.00000       0.00000       0.00000       0.00000       0.00000       0.00000       0.00000       0.00000       0.00000       0.00000       0.00000       16.4944       21.2169       22.0093       21.3950       19.5338       16.5275       13.1033       10.0267       7.13776       5.11397       3.37399       2.12629       1.23642      0.695288      0.356682      0.171297     0.0802265     0.0332561     0.0127563    0.00444861    0.00135358   0.000364322   7.42690e-05   1.08066e-05       0.00000       0.00000       0.00000       0.00000       0.00000       0.00000       0.00000       0.00000       0.00000       0.00000       0.00000       0.00000
  12  25 4194.2408    1.1785 11.6058  9.3997 -0.0023     0.0584154  0.2595   0.0137   0.4398    0.0644   0.0000     0.0902223   465.8037      0.378763       19.3733       9.39277      -14.1156       15.5443       42.7850      -20.0463      -12.7334       1.91671      -1.95403       4.37672      -2.38045       1.18453     0.0633103     -0.258768    0.00605514     0.0225230   -0.00177960   0.000280732   0.000272158   0.000606035   5.43684e-05   8.00935e-06       0.00000       0.00000       0.00000       0.00000       0.00000       0.00000       0.00000       0.00000       0.00000       0.00000       0.00000       0.00000       19.5456       24.8163       25.9624       24.9693       23.2054       19.2920       15.6973       12.2493       8.82206       6.24719       3.99955       2.53267       1.48870      0.845674      0.429917      0.215586     0.0936635     0.0409344     0.0151656    0.00535405    0.00161607   0.000444155   9.07835e-05   1.26242e-05       0.00000       0.00000       0.00000       0.00000       0.00000       0.00000       0.00000       0.00000       0.00000       0.00000       0.00000       0.00000
  13  10 2128.5386    0.7843  0.5782  8.9964 -0.0102       5.19767  0.0347   0.0264   0.0651    0.1754   0.0000       1.27006   437.6850       2.34726       11.2194     -0.490000       1.57706     -0.962042       1.21610       2.37393      -1.94196     -0.685598     -0.994905      0.941501     -0.727803      0.513330    -0.0462683    -0.0186400     0.0279718     0.0146547   -0.00154368    0.00211931  -8.44358e-05   0.000351550   9.32528e-05   2.74318e-05   2.09155e-06   1.10659e-06       0.00000       0.00000       0.00000       0.00000       0.00000       0.00000       0.00000       0.00000       0.00000       0.00000       3.54866       3.89059       4.17559       4.74191       3.96021       3.28777       2.86039       2.35940       1.81698       1.16861      0.820887      0.573194      0.360622      0.194679      0.107636     0.0628407     0.0333045     0.0147906    0.00613841    0.00239601   0.000836890   0.000258781   7.32514e-05   1.72241e-05   3.70675e-06   5.76234e-07       0.00000       0.00000       0.00000       0.00000       0.00000       0.00000       0.00000       0.00000       0.00000       0.00000
  13  12 2411.7773    1.4186  0.9005  9.8464 -0.0030       1.04805  0.0569   0.0398   0.0813    0.2482   0.0000       1.01496   444.6418      -2.59282       25.6207      0.204050       2.26945       7.01691       3.07527     -0.260022       1.20867      0.187281      0.485712    -0.0954440      0.354796     -0.440630     0.0832503     0.0288291     0.0368142    -0.0246064   -0.00431213    0.00166816  -0.000198100   0.000760786  -7.95993e-05  -3.40780e-05  -2.75255e-06   7.95411e-07       0.00000       0.00000       0.00000       0.00000       0.00000       0.00000       0.00000       0.00000       0.00000       0.00000       6.08622       8.27713       8.95398       8.96774       7.53880       6.08036       4.68556       3.40364       2.22234       1.70127       1.02617      0.732341      0.433444      0.262219      0.135284     0.0744879     0.0364915     0.0167433    0.00764599    0.00318476    0.00111954   0.000381783   9.38364e-05   2.77252e-05   5.09255e-06   8.25746e-07       0.00000       0.00000       0.00000       0.00000       0.00000       0.00000       0.00000       0.00000       0.00000       0.00000
  13  13 2551.7254    1.8389  0.8420 10.7755 -0.0167       2.98007  0.0460   0.0574   0.0858    0.2332   0.0000       1.17392   431.4481      -2.05345       23.4360      -8.22349       4.72577      -1.98371     0.0254642      -1.92393      -1.85190       1.29027      0.918257      0.614962    -0.0620432      0.167717     -0.260420     0.0776949     0.0214931   9.72964e-05    0.00726627   -0.00270081   0.000836954   0.000415651  -7.46871e-05  -2.08242e-05   9.82932e-07  -5.95874e-08       0.00000       0.00000       0.00000       0.00000       0.00000       0.00000       0.00000       0.00000       0.00000       0.00000       4.47327       5.47185       5.15245       5.26348       4.92831       4.74924       3.57417       2.77094       2.05994       1.51800       1.10912      0.724045      0.419506      0.268577      0.143163     0.0710555     0.0308428     0.0151805    0.00623476    0.00259659   0.000835669   0.000315092   8.68194e-05   2.13494e-05   4.11542e-06   6.59752e-07       0.00000       0.00000       0.00000       0.00000       0.00000       0.00000       0.00000       0.00000       0.00000       0.00000
  13  14 2691.6387    2.3610  1.0434  9.3953 -0.0040       1.10293  0.0544   0.0605   0.0834    1.0157   0.0000      0.910625   443.3793       2.84039       13.1974       2.85952      -12.4514       1.75166      0.292655     -0.103864     -0.576342     -0.190147     -0.300167     -0.561932     -0.155271      0.102973     -0.255945    -0.0705575    0.00702156   0.000917314    -0.0152158    0.00253759   0.000392328   0.000354673  -0.000130000   4.26651e-05   6.74435e-06   2.68814e-07       0.00000       0.00000       0.00000       0.00000       0.00000       0.00000       0.00000       0.00000       0.00000       0.00000       4.61100       5.71666       5.89802       5.46181       5.32063       4.35646       3.82634       3.44087       2.34889       1.79784       1.11182      0.712026      0.441579      0.244064      0.147500     0.0761765     0.0372164     0.0184992    0.00729224    0.00293893    0.00106285   0.000317445   0.000103828   2.93720e-05   5.07322e-06   7.07309e-07       0.00000       0.00000       0.00000       0.00000       0.00000       0.00000       0.00000       0.00000       0.00000       0.00000
  13  16 2972.5228    3.7876  0.8040 11.9349  0.0043       1.27962  0.0679   0.1089   0.0751    0.2460   0.0000       1.26065   435.1121      -2.57689       15.4170       4.69126       3.52878      -2.87861     -0.789203     -0.516007      0.101543       1.26212     -0.913893      -1.11231     0.0928001    -0.0784169     0.0773484    -0.0684754   -0.00360502     0.0109831    0.00903523    0.00119897  -6.06380e-05   1.47332e-05   1.93509e-07   8.12082e-06   3.02631e-06   7.38771e-07       0.00000       0.00000       0.00000       0.00000       0.00000       0.00000       0.00000       0.00000       0.00000       0.00000       6.09168       5.62822       6.89040       7.29493       5.87357       6.00381       5.43249       3.41896       2.16608       1.92409       1.69065      0.954459      0.533743      0.401582      0.216553     0.0772822     0.0347183     0.0235689     0.0116318    0.00434745    0.00136528   0.000439464   0.000106235   2.15301e-05   3.85084e-06   5.43922e-07       0.00000       0.00000       0.00000       0.00000       0.00000       0.00000       0.00000       0.00000       0.00000       0.00000
  13  18 3252.2457    3.7800  1.2935 11.5365 -0.0053    -0.0909781  0.0599   0.0903   0.1034    0.2800   0.0000      0.977594   443.2965     -0.450909       18.3106      -2.56303       6.63078      -6.28096     0.0513781      0.303780      -6.08713     -0.619712      -1.04513      0.419293     -0.200162     -0.183713      0.114473    -0.0590512    0.00199642   -0.00225054    0.00330824    0.00299979   0.000449270   0.000588180  -5.84629e-05  -3.77729e-06   4.36085e-06  -1.40430e-06       0.00000       0.00000       0.00000       0.00000       0.00000       0.00000       0.00000       0.00000       0.00000       0.00000       4.95953       5.94211       5.81251       6.34392       5.45570       4.66817       4.08846       3.52911       2.56145       1.61558       1.21691      0.846939      0.481953      0.258406      0.141512     0.0807115     0.0422136     0.0205436    0.00802233    0.00297725    0.00103159   0.000360885   0.000103468   2.46902e-05   5.25347e-06   8.34482e-07       0.00000       0.00000       0.00000       0.00000       0.00000       0.00000       0.00000       0.00000       0.00000       0.00000
  13  19 3392.2871    3.2750  1.9451 11.0072 -0.0041      0.446397  0.0665   0.0612   0.1220    0.1759   0.0000      0.374465   437.9447      -7.69007       12.6201       8.27110       1.81198      -2.91217       5.49883       6.84445     -0.163393     -0.129062       1.38215     0.0495518     -0.496133      0.161097    -0.0969797    -0.0300257   -0.00860825     0.0535161   -0.00390197    0.00166855  -0.000522337   0.000133523  -4.57141e-05  -1.98596e-06  -6.01750e-06  -1.89015e-07       0.00000       0.00000       0.00000       0.00000       0.00000       0.00000       0.00000       0.00000       0.00000       0.00000       5.49215       6.76394       7.39593       6.98010       6.16527       5.75254       4.85097       3.56865       2.83121       2.07835       1.34285      0.878435      0.549804      0.317431      0.173036     0.0925429     0.0454311     0.0201070    0.00919075    0.00383576    0.00144520   0.000465075   0.000129345   3.13303e-05   6.48577e-06   8.73798e-07       0.00000       0.00000       0.00000       0.00000       0.00000       0.00000       0.00000       0.00000       0.00000       0.00000
  13  20 3532.5537    2.6515  2.9512 10.7002  0.0014      0.720140  0.0881   0.0419   0.1479    0.1140   0.0000      0.257907   432.5663       2.71158       16.3898       13.1328       4.80774       2.82736      -9.51766     -0.290083      -4.09295      -2.92762       1.95849     -0.234310      0.667218      0.274345      0.281827    -0.0289065     0.0327680     0.0118642    0.00264513   -0.00140482   -0.00288303  -2.88554e-05  -7.68401e-05   3.90538e-05   6.50498e-06  -7.93241e-07       0.00000       0.00000       0.00000       0.00000       0.00000       0.00000       0.00000       0.00000       0.00000       0.00000       7.08241       8.64953       8.91021       9.13629       8.32685       7.26236       5.96703       4.72909       3.71425       2.54740       1.79287       1.12030      0.706497      0.410147      0.249366      0.119169     0.0597676     0.0289218     0.0119838    0.00454097    0.00177859   0.000557620   0.000171016   3.92961e-05   8.38790e-06   1.19500e-06       0.00000       0.00000       0.00000       0.00000       0.00000       0.00000       0.00000       0.00000       0.00000       0.00000
  13  21 3673.2280    2.2323  4.5794 10.4085 -0.0017      0.548914  0.1140   0.0296   0.1976    0.0806   0.0000      0.164261   427.3448      -2.84385       44.1339       10.5716      -11.4729      -8.41432       2.80964       10.3264      -8.96997      -3.41319     -0.241776     -0.245919      0.695776     -0.646519      0.156452     -0.130998     0.0295641    -0.0299757    -0.0447161    0.00680873    0.00154295  -0.000392776  -0.000651745   8.34548e-06   7.39398e-06   2.51151e-06       0.00000       0.00000       0.00000       0.00000       0.00000       0.00000       0.00000       0.00000       0.00000       0.00000       9.10847       11.3346       11.6173       11.4979       10.5644       9.24778       7.91816       6.23715       4.76934       3.26548       2.31414       1.48279      0.950490      0.505476      0.288055      0.155567     0.0758559     0.0371554     0.0146297    0.00620222    0.00223618   0.000705965   0.000221260   5.20869e-05   1.11482e-05   1.51661e-06       0.00000       0.00000       0.00000       0.00000       0.00000       0.00000       0.00000       0.00000       0.00000       0.00000
  13  22 3813.8397    1.8667  6.1983 10.0272  0.0006      0.531987  0.1372   0.0224   0.2426    0.0746   0.0000      0.115866   431.3594       5.03638      -18.6629      -6.31708       17.4900      -13.5048      -18.4109      -16.1491       3.59918      0.675775      -1.70270       1.25002       1.45861      0.944457      0.451751     -0.139745    -0.0253884    -0.0150989    0.00494544    0.00296486    0.00149346   -0.00179975   9.34239e-05  -5.10969e-05  -3.03118e-05  -4.86920e-07       0.00000       0.00000       0.00000       0.00000       0.00000       0.00000       0.00000       0.00000       0.00000       0.00000       10.7684       13.2524       13.8021       14.1852       13.1101       11.0051       9.27243       7.29670       5.60051       3.84920       2.73626       1.77763       1.11767      0.650626      0.359865      0.195962     0.0993288     0.0443029     0.0193726    0.00749247    0.00269129   0.000893270   0.000261877   6.32354e-05   1.34857e-05   1.82967e-06       0.00000       0.00000       0.00000       0.00000       0.00000       0.00000       0.00000       0.00000       0.00000       0.00000
  13  23 3954.7100    1.5836  8.3928  9.7246 -0.0023      0.327288  0.1733   0.0176   0.3121    0.0681   0.0000     0.0921273   453.4796      -2.31980       27.8727      -26.5236       9.86122       8.79883       8.99209      -19.5231       9.41829       3.47910      -1.19278      -2.09101   -0.00569369       1.14731     -0.590493     -0.281158    -0.0345474     0.0337193   -0.00785356    -0.0103568    0.00717287    0.00137185  -0.000882903   3.88345e-05  -3.34970e-06  -1.84158e-06       0.00000       0.00000       0.00000       0.00000       0.00000       0.00000       0.00000       0.00000       0.00000       0.00000       13.1623       16.7195       17.1149       17.2308       15.7803       13.8675       11.0458       9.12252       6.64873       4.88693       3.32233       2.15334       1.34874      0.792760      0.455286      0.230075      0.117724     0.0524452     0.0236272    0.00890753    0.00339302    0.00107708   0.000325987   8.18793e-05   1.55332e-05   2.29765e-06       0.00000       0.00000       0.00000       0.00000       0.00000       0.00000       0.00000       0.00000       0.00000       0.00000
  13  24 4095.7606    1.3522 10.0767  9.4577 -0.0041      0.368572  0.1990   0.0149   0.3720    0.0676   0.0000     0.0786653   439.2132      -13.9748       23.2369       32.1355      -18.4865      -17.6818       3.12976      -19.1014      -11.5586      -3.31737       1.65441      -3.62988     -0.326762      0.205878       1.23299      0.168597     -0.156905      0.129548     0.0276059    -0.0100687    0.00345625    0.00420095  -0.000115555   1.19852e-05   3.91306e-05   4.04935e-06       0.00000       0.00000       0.00000       0.00000       0.00000       0.00000       0.00000       0.00000       0.00000       0.00000       14.6105       18.8049       19.7746       19.4755       18.1691       15.5305       13.1278       10.1681       7.74431       5.55564       3.85109       2.45135       1.58147      0.894219      0.521550      0.264540      0.132048     0.0620928     0.0264810     0.0106680    0.00401771    0.00126667   0.000390081   9.53452e-05   1.97700e-05   2.63753e-06       0.00000       0.00000       0.00000       0.00000       0.00000       0.00000       0.00000       0.00000       0.00000       0.00000
  13  25 4237.1200    1.1502 12.6389  9.3908  0.0026      0.288953  0.2674   0.0128   0.4587    0.0583   0.0000     0.0861524   419.0444      -7.52786       74.4376      -1.58746      -30.2339      -4.57128       26.4267      0.410335       22.7616      -1.05427       8.78463       1.52163     0.0102617      0.699978     0.0554739      0.816020     -0.171390    -0.0444520    -0.0322048    -0.0163866   -0.00729796   0.000750857  -0.000798375  -8.51305e-06  -3.08236e-06  -8.09306e-07       0.00000       0.00000       0.00000       0.00000       0.00000       0.00000       0.00000       0.00000       0.00000       0.00000       18.1768       23.1641       24.4299       23.7767       22.0259       19.5024       15.8431       12.6630       9.71518       6.93535       4.67563       3.09027       1.87885       1.13411      0.635283      0.327103      0.169389     0.0726612     0.0339256     0.0126876    0.00491477    0.00163367   0.000471236   0.000118285   2.30851e-05   3.20025e-06       0.00000       0.00000       0.00000       0.00000       0.00000       0.00000       0.00000       0.00000       0.00000       0.00000
  13  26 4377.0469    0.9696 15.0373  9.2366 -0.0026     -0.122875  0.3464   0.0102   0.5604    0.0541   0.0000     0.0929157   469.7182       7.51804      -41.5177       11.5398       31.4975      -19.3027       7.56965       27.6579      -21.1112     0.0811765     -0.646656      -3.44985      -3.16779      0.682861     0.0418527     -0.561231     -0.378424     0.0497725     0.0498698   -0.00498136    0.00395875   0.000780583  -0.000691676  -5.10194e-05   3.68245e-05   4.59387e-06       0.00000       0.00000       0.00000       0.00000       0.00000       0.00000       0.00000       0.00000       0.00000       0.00000       22.2602       27.8607       30.2828       29.3239       26.7058       23.5582       19.1822       15.2823       11.3577       8.20138       5.67972       3.63550       2.31897       1.33347      0.754987      0.394758      0.198632     0.0910607     0.0402943     0.0161495    0.00597438    0.00192584   0.000577993   0.000138459   2.64231e-05   3.61208e-06       0.00000       0.00000       0.00000       0.00000       0.00000       0.00000       0.00000       0.00000       0.00000       0.00000
  14  13 2587.3889    2.0413  1.0218 10.3803 -0.0033       3.81635  0.0498   0.0501   0.0807    0.2475   0.0000      0.983123   441.3478      -8.06613       16.7212      -5.43109       3.54603       3.59865      -1.69382      -2.17311       2.94887       1.65451      -1.56153     -0.518469      0.145755     0.0113144     -0.183144    0.00555579     0.0797393    0.00412988  -0.000551279   -0.00209330   -0.00140581  -2.51654e-05   4.13696e-05   6.20870e-05   2.58719e-05   2.56742e-06   4.08439e-07  -4.63658e-08       0.00000       0.00000       0.00000       0.00000       0.00000       0.00000       0.00000       0.00000       4.06177       5.08801       5.50030       5.38676       5.05210       4.45019       3.59573       2.99523       2.24628       1.67482       1.18974      0.762007      0.497553      0.311280      0.174647      0.111141     0.0492535     0.0275703     0.0129489    0.00541399    0.00220243   0.000937928   0.000278720   0.000101017   2.79755e-05   6.81157e-06   1.19950e-06   1.64550e-07       0.00000       0.00000       0.00000       0.00000       0.00000       0.00000       0.00000       0.00000
  14  15 2869.2185    3.2940  0.9833 11.0624 -0.0062      0.840054  0.0482   0.0850   0.0865    0.4133   0.0000      0.880067   435.0846      -1.74705       16.6640       2.51288      0.235027      -3.33456      -5.11710     -0.136432      -1.21400      -1.64837       1.38102      -1.30992     -0.553026      0.121117     0.0414824    -0.0715304    0.00952457    -0.0204443     0.0131685   -0.00868555   0.000197116  -3.83367e-05   0.000200359   1.96641e-06   3.15264e-05   1.24784e-06  -7.39731e-07   3.99173e-08       0.00000       0.00000       0.00000       0.00000       0.00000       0.00000       0.00000       0.00000       3.63895       4.99693       5.63969       4.65822       5.24688       4.19312       3.71027       2.88317       2.22139       1.56976       1.27442      0.738168      0.574891      0.317882      0.182657      0.117939     0.0497818     0.0287062     0.0138540    0.00551117    0.00236700    0.00107275   0.000309349   0.000109262   3.59385e-05   7.62676e-06   1.65655e-06   1.78341e-07       0.00000       0.00000       0.00000       0.00000       0.00000       0.00000       0.00000       0.00000
  14  17 3150.3719    4.0369  1.0413 11.6246  0.0116     -0.130632  0.0557   0.1062   0.0890    0.3382   0.0000       1.05973   442.4646       5.16807       8.67911      -1.68811      0.506438     -0.849749      -8.03684       1.55220       6.88331     -0.750270      -1.27972    -0.0113256      0.248835      0.137420      0.108400      0.167532    0.00618292   0.000788974     0.0155635   -0.00440884    0.00614717  -0.000602149   0.000246644  -4.00376e-05   3.51044e-05  -7.34465e-06  -1.01042e-06   1.45754e-07       0.00000       0.00000       0.00000       0.00000       0.00000       0.00000       0.00000       0.00000       4.20565       5.57888       5.49297       5.57923       5.02812       4.57640       3.64873       3.52571       2.39929       1.90113       1.19649      0.857751      0.544039      0.330580      0.160002      0.116326     0.0503384     0.0317017     0.0137667    0.00610200    0.00223152    0.00102970   0.000265788   0.000103269   2.89667e-05   8.24980e-06   1.22682e-06   2.11992e-07       0.00000       0.00000       0.00000       0.00000       0.00000       0.00000       0.00000       0.00000
  14  18 3290.7581    3.5456  1.5394 11.4717 -0.0046      0.394257  0.0925   0.0735   0.1035    0.2332   0.0000      0.594107   436.5032       8.02450       2.22352      0.597270      -5.28621      -4.64855       4.76609       1.62305       1.57596     -0.783858    -0.0882274     -0.459065     0.0384807  -0.000100038     0.0788674     0.0127351    -0.0582920    -0.0172886    0.00567420   -0.00485322   -0.00236192  -0.000422673   0.000267802   5.12083e-05  -5.85142e-06  -5.11126e-06  -8.73755e-08  -3.28333e-07       0.00000       0.00000       0.00000       0.00000       0.00000       0.00000       0.00000       0.00000       5.54359       7.94039       8.30738       6.73224       8.72172       5.11848       6.34007       4.34417       3.36411       2.90317       1.47689       1.30969      0.707397      0.417725      0.319219      0.129523     0.0898427     0.0438225     0.0161855     0.0104495    0.00319771    0.00125727   0.000591933   0.000129020   4.01914e-05   1.47267e-05   2.76871e-06   2.56043e-07       0.00000       0.00000       0.00000       0.00000       0.00000       0.00000       0.00000       0.00000
  14  19 3431.4894    3.0381  2.3820 11.1157 -0.0023       1.02652  0.0795   0.0519   0.1282    0.1327   0.0000      0.346958   441.9190       5.77017       12.4994       4.06628      -4.60443      -5.11964       3.58948       4.02945      -3.96653      -1.18184      -2.00715      0.257206    -0.0345952      0.797142     -0.496086    -0.0668176     -0.110206   -0.00864764    0.00526669    -0.0125938  -0.000151915   0.000866374  -0.000393746   0.000131281   4.47853e-05  -3.41889e-07  -3.23394e-07   1.54060e-07       0.00000       0.00000       0.00000       0.00000       0.00000       0.00000       0.00000       0.00000       5.90434       7.49455       7.52826       7.89673       7.04336       6.28695       5.31302       4.50258       3.45953       2.43668       1.77378       1.19633      0.790692      0.444781      0.281049      0.147399     0.0811206     0.0411704     0.0198813    0.00859112    0.00339816    0.00127062   0.000472007   0.000137252   4.16714e-05   9.30976e-06   1.88995e-06   2.74742e-07       0.00000       0.00000       0.00000       0.00000       0.00000       0.00000       0.00000       0.00000
  14  20 3572.1100    2.5890  3.2463 10.7622 -0.0040      0.524936  0.0945   0.0386   0.1503    0.1045   0.0000      0.243332   425.4274      -11.2135       7.75153      0.206315      -14.6539       2.89116      -3.92309       4.33346       6.56364      -3.33246      0.654521     -0.660968     -0.740917       1.34040      0.228387     -0.183594     -0.104769     0.0698874     0.0232521     0.0206765   -0.00955147   -0.00168632   0.000415206   0.000325052   6.73598e-05  -1.09723e-05   2.79900e-06   1.51993e-08       0.00000       0.00000       0.00000       0.00000       0.00000       0.00000       0.00000       0.00000       6.84796       8.69092       9.27896       8.90909       8.72243       7.44628       6.19255       5.46750       3.88362       3.09595       2.11177       1.37695      0.909644      0.548463      0.330494      0.189682     0.0939248     0.0487925     0.0233762     0.0101562    0.00414502    0.00164571   0.000537030   0.000172666   5.36122e-05   1.32665e-05   2.30683e-06   3.10735e-07       0.00000       0.00000       0.00000       0.00000       0.00000       0.00000       0.00000       0.00000
  14  21 3713.1197    2.0964  4.1670 10.4932 -0.0037      0.479371  0.1097   0.0294   0.1830    0.0839   0.0000      0.180430   435.0481      -21.7997       2.45976      -5.61355       9.94068      -2.09470       2.49001       4.12686     -0.628467      0.504346      -3.25950      -1.17219     -0.277754      -1.37349     0.0256564      0.480523    -0.0542305     0.0172979    -0.0158962    -0.0325050    0.00480677   -0.00126351   7.99245e-05  -0.000162442   2.33629e-05  -4.76316e-06  -2.36707e-06  -5.30724e-07       0.00000       0.00000       0.00000       0.00000       0.00000       0.00000       0.00000       0.00000       8.46043       11.0252       11.0346       11.2071       10.3033       9.47260       7.71160       6.16483       4.82598       3.52045       2.55325       1.64950       1.09201      0.679470      0.380054      0.222692      0.108102     0.0573900     0.0238572     0.0118138    0.00442993    0.00190906   0.000602479   0.000209359   5.86194e-05   1.35600e-05   2.72189e-06   3.92054e-07       0.00000       0.00000       0.00000       0.00000       0.00000       0.00000       0.00000       0.00000
  14  23 3995.6489    1.4993  8.5600  9.7793 -0.0020      0.373185  0.1700   0.0167   0.3212    0.0620   0.0000     0.0929479   435.9025      -24.3176       32.8106       41.9082      -4.84751      -5.99363      -21.3672       8.47510      -8.01899       4.32777      -6.33324      -1.41049       2.25338      0.516002      -1.00609    -0.0408244     -0.329452     0.0991376   3.45520e-05    -0.0264534   0.000519030  -0.000595464  -0.000170909  -0.000522338   1.11192e-06   1.59723e-05  -1.16046e-07   4.20317e-07       0.00000       0.00000       0.00000       0.00000       0.00000       0.00000       0.00000       0.00000       12.0402       15.4039       16.0036       15.9765       14.7446       13.3416       11.2572       9.13947       6.91699       5.20568       3.66903       2.48379       1.60821      0.996060      0.570993      0.323648      0.168188     0.0857042     0.0395395     0.0180326    0.00736214    0.00289927   0.000980335   0.000315487   8.74906e-05   2.12769e-05   4.02208e-06   5.52847e-07       0.00000       0.00000       0.00000       0.00000       0.00000       0.00000       0.00000       0.00000
  14  27 4559.9736    0.7533 17.9296  9.1663 -0.0037     -0.469040  0.4606   0.0082   0.7021    0.0429   0.0000     0.0982208   422.1781      -57.7972       38.3049       19.2633       51.3252      -5.16346      -58.8340      -24.2739       42.1775       27.5532       4.35595      -6.91048       2.61740       4.50124      -2.35607     -0.625401     -0.489292    -0.0419184     0.0258576     -0.104212     0.0263021    0.00746148   -0.00203394  -0.000765662  -0.000112182   1.84142e-06  -6.31345e-06  -1.32699e-06       0.00000       0.00000       0.00000       0.00000       0.00000       0.00000       0.00000       0.00000       24.6697       32.1421       33.4747       33.3879       31.5653       27.5626       23.7084       19.1254       15.0282       11.0427       7.89991       5.40001       3.45531       2.19913       1.27818      0.741075      0.385965      0.198508     0.0942598     0.0419810     0.0172026    0.00664236    0.00226253   0.000731904   0.000197804   4.73071e-05   9.06684e-06   1.17446e-06       0.00000       0.00000       0.00000       0.00000       0.00000       0.00000       0.00000       0.00000
  15  11 2339.5465    1.1897  0.8456  9.2897 -0.0011       3.40466  0.0432   0.0320   0.0784    0.2231   0.0000       1.04784   439.5779      0.237786       18.1216       1.03756      0.778152      0.902145       3.30937     -0.842989      -2.40142      0.221197   -0.00901811       2.07982     -0.930498     -0.318687     0.0770913    -0.0477778     -0.112498     0.0692274     0.0336282    0.00362485   -0.00211792    0.00301279   0.000305865   5.68030e-05   8.43316e-05   1.97097e-05  -5.04018e-06  -5.27927e-07   1.95949e-07   2.98910e-08       0.00000       0.00000       0.00000       0.00000       0.00000       0.00000       3.07345       4.66698       3.97858       4.82134       4.05820       4.17188       3.21285       2.76678       2.07810       1.64055       1.20859      0.840809      0.573925      0.339283      0.230178      0.125280     0.0744169     0.0368429     0.0195317    0.00827324    0.00434902    0.00159311   0.000687621   0.000242421   9.00579e-05   2.51299e-05   7.80290e-06   1.78102e-06   3.27188e-07   5.74362e-08       0.00000       0.00000       0.00000       0.00000       0.00000       0.00000
  15  13 2622.3565    2.1030  1.0858  9.6171 -0.0032       2.48908  0.0630   0.0471   0.0803    0.4528   0.0000      0.938811   435.7255       3.83989       8.23024       3.04007      -1.26733      -2.26914       6.87686      -1.88496      0.453370     -0.347835     -0.642367     -0.496930     -0.230021      0.518512      0.335752    -0.0305668    -0.0536415    -0.0714672    -0.0134303    0.00399041    0.00306775   -0.00156444   0.000367145   0.000202367   2.77201e-05  -9.06927e-06   1.19311e-06  -2.13027e-06  -2.79131e-07  -2.43294e-08       0.00000       0.00000       0.00000       0.00000       0.00000       0.00000       4.33287       5.34656       6.10397       5.38029       5.85616       4.98392       4.22172       3.54599       2.72615       1.74005       1.61961      0.969304      0.693346      0.524667      0.243647      0.155613     0.0982918     0.0449037     0.0265879     0.0126594    0.00469733    0.00242428    0.00106068   0.000281179   0.000102796   4.15239e-05   1.04360e-05   2.06984e-06   4.15209e-07   4.52232e-08       0.00000       0.00000       0.00000       0.00000       0.00000       0.00000
  15  14 2764.1257    2.6194  0.9743 10.6657 -0.0038      0.881260  0.0449   0.0634   0.0798    0.2939   0.0000      0.952566   434.1174       3.17399       4.70532      -1.47927     -0.946323       3.61744      0.913591       1.39101     -0.575262      0.168220     -0.242468      0.370817     0.0619834     -0.334180      0.394917      0.151239     0.0694905     0.0352835   -0.00842379    0.00145881   -0.00345395   -0.00277777  -0.000556079  -0.000315161   0.000114190   5.13046e-05   4.30894e-06   3.54629e-07   1.04476e-08  -3.00417e-09       0.00000       0.00000       0.00000       0.00000       0.00000       0.00000       3.86710       5.13001       5.49352       5.31818       5.05741       4.17399       3.72109       2.82141       2.17999       1.66327       1.09629      0.811800      0.507199      0.322618      0.200677      0.109422     0.0651860     0.0311971     0.0170328    0.00796841    0.00348426    0.00147825   0.000603670   0.000205484   7.79098e-05   2.07436e-05   5.52935e-06   1.51941e-06   2.85466e-07   3.28586e-08       0.00000       0.00000       0.00000       0.00000       0.00000       0.00000
  15  15 2905.7468    3.5086  0.8470 11.4116 -0.0072       1.40917  0.0454   0.0948   0.0686    0.3570   0.0000      0.854133   441.2686       1.31515       19.1843       3.00644       2.20330      -3.16603       3.42367       1.09304       1.46041     -0.465881     -0.109484    -0.0760418      0.341058      0.106195   -0.00733090     -0.170512      0.219059    -0.0200054   -0.00238983     0.0166312   -0.00493855   -0.00296434   0.000763313   0.000266331   6.33969e-05   4.55941e-06  -6.52830e-06   6.86586e-07  -3.64978e-07  -3.00655e-08       0.00000       0.00000       0.00000       0.00000       0.00000       0.00000       3.59296       4.46962       5.36215       4.77863       4.67097       3.95449       3.78400       2.74168       2.31654       1.92202       1.06926      0.926259      0.564934      0.335288      0.226357      0.125683     0.0783557     0.0335538     0.0198016     0.0103110    0.00372598    0.00186042   0.000756799   0.000291022   0.000111857   2.65980e-05   6.85002e-06   2.01085e-06   3.34435e-07   3.35987e-08       0.00000       0.00000       0.00000       0.00000       0.00000       0.00000
  15  18 3328.8917    3.4484  1.4898 11.9471 -0.0065       2.07960  0.0638   0.0791   0.1061    0.1872   0.0000      0.743608   435.2130      -10.3329       3.40719       4.62546       4.89772      -5.23005      0.849528      -2.79870      0.325370      0.234635      -1.52429     -0.277956       1.36597     -0.324025     -0.531077     -0.347084      0.136125    -0.0343492    -0.0830253  -0.000165161    0.00768051   -0.00192685   0.000651497   0.000169732   0.000109837   5.77121e-05   2.91700e-06  -3.00456e-06  -2.47162e-07   1.06446e-08       0.00000       0.00000       0.00000       0.00000       0.00000       0.00000       3.99781       6.08054       5.50636       6.28657       5.41813       5.20593       4.21446       3.67852       2.92685       2.14567       1.55189       1.08556      0.743788      0.460542      0.287162      0.164690     0.0915021     0.0503302     0.0254928     0.0119157    0.00530644    0.00227622   0.000865630   0.000336381   0.000116542   3.64380e-05   9.89378e-06   2.32973e-06   4.67518e-07   7.14603e-08       0.00000       0.00000       0.00000       0.00000       0.00000       0.00000
  15  19 3469.7792    2.9925  2.5758 10.6785  0.0004    -0.0635193  0.0759   0.0460   0.1279    0.1561   0.0000      0.316624   430.4422      -10.9401       12.3687      -6.11208      -6.43730       1.94376      -1.33389       4.77660     -0.205949     -0.400668      0.706063       1.04575      -1.01671      0.192764      0.224091    -0.0418010     -0.201177    0.00138405     0.0731497     0.0127609   -0.00535602   -0.00226400  -0.000565618   0.000248004   0.000110929  -4.35220e-05   2.53592e-05   3.37258e-06  -3.44684e-07  -1.33071e-07       0.00000       0.00000       0.00000       0.00000       0.00000       0.00000       5.26120       7.02592       7.45793       7.39654       7.01981       6.19120       5.14710       4.26138       3.24542       2.39155       1.76734       1.26899      0.811400      0.544716      0.320294      0.195176      0.100239     0.0589721     0.0275900     0.0134320    0.00634097    0.00264346   0.000985414   0.000395480   0.000124936   4.26700e-05   1.09791e-05   2.64236e-06   4.79194e-07   6.32665e-08       0.00000       0.00000       0.00000       0.00000       0.00000       0.00000
  15  20 3611.3123    2.4211  3.8037 10.5259 -0.0024      0.683971  0.0973   0.0334   0.1641    0.1040   0.0000      0.164528   442.7330      -5.23878       20.0741      -2.46013      -21.1324       3.57912       16.1228       9.95628      -4.12342      -2.50621       1.90605       1.46935      0.943709     -0.589176     -0.366255    -0.0608676     0.0804873   -0.00696856     0.0521457    -0.0236047    -0.0105669    0.00715559    0.00167286   0.000718888   4.38326e-06   1.06150e-05  -1.19101e-05   4.26307e-06   1.16741e-06   3.54800e-08       0.00000       0.00000       0.00000       0.00000       0.00000       0.00000       7.25407       9.01204       9.34130       9.43039       8.86609       7.84274       6.79041       5.90825       4.63161       3.57111       2.48089       1.70332       1.16076      0.730880      0.435529      0.248611      0.149298     0.0772128     0.0409970     0.0190512    0.00819333    0.00353797    0.00143238   0.000495025   0.000172107   5.02887e-05   1.42137e-05   3.33113e-06   5.97921e-07   7.97101e-08       0.00000       0.00000       0.00000       0.00000       0.00000       0.00000
  15  21 3752.6055    2.0531  5.5778 10.0491 -0.0022      0.354187  0.1213   0.0235   0.2111    0.0814   0.0000      0.121843   454.4771      -7.83517      -8.20073      -22.6100       1.37509      -12.8297      0.453473       2.03756      -2.29395      -3.58792       3.78995     0.0262730      -2.30358     -0.350932      0.940421      0.257330     -0.216656      0.104365    0.00937241    -0.0186928    -0.0203206   -0.00688716    0.00206376  -0.000553819  -0.000325885  -8.60693e-05   1.87078e-06  -3.70109e-06   8.27466e-08   1.98486e-07       0.00000       0.00000       0.00000       0.00000       0.00000       0.00000       8.51560       11.0366       11.4772       11.4056       10.9405       9.97240       8.39376       6.80099       5.15081       4.11801       2.82681       2.09879       1.36177      0.898621      0.536578      0.317511      0.175542     0.0927375     0.0449251     0.0232724    0.00909155    0.00443723    0.00163022   0.000635454   0.000209877   6.49751e-05   1.68939e-05   4.29668e-06   7.42771e-07   1.00054e-07       0.00000       0.00000       0.00000       0.00000       0.00000       0.00000
  15  22 3894.0775    1.7044  7.2247  9.7566 -0.0008      0.315258  0.1437   0.0181   0.2604    0.0684   0.0000     0.0932127   431.8063       4.55677      -8.57404       18.2362       18.6993      -6.03349      -16.2238       2.68703       8.47090      0.602837       3.03036     -0.919935      -1.55372     -0.408701     0.0463458     -0.152483      0.358483      0.202828     -0.144356     0.0458483     0.0273026   -0.00462012   -0.00586629   0.000712690   0.000347329  -0.000102930   1.03406e-06  -1.04073e-05   4.01900e-07  -4.41754e-08       0.00000       0.00000       0.00000       0.00000       0.00000       0.00000       9.84180       12.5648       13.3811       13.5307       12.6578       11.1333       9.49487       7.98256       6.27496       4.65240       3.37133       2.32272       1.57360      0.996321      0.604118      0.349988      0.197636      0.109766     0.0554271     0.0256563     0.0122365    0.00491769    0.00197240   0.000718786   0.000240534   7.39560e-05   2.03678e-05   4.66076e-06   8.67471e-07   1.11347e-07       0.00000       0.00000       0.00000       0.00000       0.00000       0.00000
  15  23 4036.0955    1.4243  9.5078  9.5891 -0.0017      0.493789  0.1821   0.0149   0.3293    0.0603   0.0000     0.0830905   439.9643      -2.17002      -1.13930      -2.95351      -14.9735      -12.5852      -23.4163       12.3744       13.3129       14.6233      -6.41878     -0.198537       1.73819      -1.40747      -1.30616     0.0131803      0.246186    -0.0781750     0.0797729    -0.0200321    -0.0120154    0.00619815  -0.000465784    0.00123771  -0.000245729  -7.36898e-05   3.20696e-05   9.85619e-06   9.71618e-07  -2.54740e-08       0.00000       0.00000       0.00000       0.00000       0.00000       0.00000       11.8323       14.8957       15.9817       16.1680       15.1267       13.5031       11.6103       9.43102       7.65309       5.72310       4.09914       2.89296       1.91903       1.21605      0.760962      0.445301      0.252458      0.132870     0.0683112     0.0333305     0.0145710    0.00626687    0.00245148   0.000911614   0.000313064   9.30004e-05   2.49346e-05   5.72885e-06   1.07416e-06   1.35433e-07       0.00000       0.00000       0.00000       0.00000       0.00000       0.00000
  15  24 4177.4974    1.1987 12.0122  9.4702 -0.0033      0.155066  0.2457   0.0123   0.4208    0.0561   0.0000     0.0850466   475.1813      -55.7885       60.2389       28.3778       5.97527      -8.26396      -6.32658       7.37566      -3.99463      -4.83874       1.52593      -1.57426      -5.93911       1.73999     -0.210273     -0.187183      0.362123     0.0715414     -0.138793    -0.0827226     0.0217660   -0.00416860   -0.00582957    0.00113477   0.000255658  -4.35351e-05   1.48528e-05   4.54589e-06  -9.72087e-07  -1.51423e-07       0.00000       0.00000       0.00000       0.00000       0.00000       0.00000       14.7994       19.1448       20.2902       20.2820       19.1137       17.2238       14.6399       12.2162       9.49571       7.38095       5.16566       3.73731       2.44877       1.58641      0.979514      0.557655      0.322365      0.170462     0.0864885     0.0413123     0.0186517    0.00803953    0.00316550    0.00115640   0.000404008   0.000119803   3.22533e-05   7.75459e-06   1.36013e-06   1.78134e-07       0.00000       0.00000       0.00000       0.00000       0.00000       0.00000
  15  25 4319.4824    1.0144 14.5407  9.3026  0.0000      0.192874  0.3144   0.0101   0.5080    0.0512   0.0000     0.0919345   412.0408       67.0278      -21.5791      -19.8110       20.8547      -18.2104      -8.77287       17.7856       6.56214      -11.4833      0.560566       7.34896       2.37338      0.789106       1.87099       1.06005    -0.0640885      0.110767    0.00673097   -0.00887565    -0.0704319     0.0194012    0.00611646   -0.00120772  -0.000603365   0.000172152  -2.67756e-05  -3.47597e-05   1.78707e-06   1.48731e-07       0.00000       0.00000       0.00000       0.00000       0.00000       0.00000       16.8989       22.4478       23.2524       23.3709       22.2318       20.2339       17.2264       14.2083       11.1479       8.52811       6.25412       4.35171       2.92179       1.92206       1.14460      0.695853      0.373308      0.210041      0.100637     0.0498311     0.0220638    0.00972744    0.00374625    0.00145014   0.000462035   0.000150036   3.94885e-05   9.22821e-06   1.68556e-06   2.18374e-07       0.00000       0.00000       0.00000       0.00000       0.00000       0.00000
  15  26 4459.4142    0.8465 16.3815  9.2485 -0.0033     -0.467006  0.3907   0.0087   0.6013    0.0441   0.0000      0.100358   438.1986      -26.3342       76.4248       44.4116      -10.8329      -25.0175      -15.6360       43.6209      -5.21737       4.38942       3.60058       2.19491      -9.83949      0.467170      0.395111     -0.651354     -0.669566      0.199484      0.159261     0.0313185     0.0439514   -0.00902824    -0.0113256    0.00337120    0.00102156   0.000363721   6.78988e-05  -1.51969e-05   1.93224e-06   2.86060e-07       0.00000       0.00000       0.00000       0.00000       0.00000       0.00000       20.7830       27.0044       29.0424       29.0895       27.1415       24.2174       21.0087       17.1581       13.2888       10.3953       7.39887       5.27806       3.41354       2.28013       1.39356      0.814364      0.469706      0.245825      0.125782     0.0611386     0.0273777     0.0121346    0.00477973    0.00170942   0.000586610   0.000175114   4.56916e-05   1.10047e-05   1.95429e-06   2.49705e-07       0.00000       0.00000       0.00000       0.00000       0.00000       0.00000
  16   9 2081.7414    0.7177  0.6691  8.5826 -0.0023       8.17855  0.0339   0.0212   0.0644    0.1711   0.0000       1.26482   438.5439     -0.988573       12.2517       2.69032       4.26322     -0.246915     -0.469034      -1.77474     -0.987436      0.418031     -0.438760     0.0267306      0.486161      0.649070      0.124032     0.0609086     0.0152981    -0.0110238     0.0118696    0.00157165    0.00762825   -0.00236206  -0.000228948  -5.34131e-05   6.98536e-05  -8.14189e-05  -1.92300e-05   5.75876e-07   3.98273e-08   2.46134e-07  -1.01753e-08   1.28741e-08       0.00000       0.00000       0.00000       0.00000       2.81475       3.37574       3.53340       3.79915       3.61386       3.46649       2.68568       2.15056       1.71117       1.48184       1.09202      0.723283      0.486001      0.313414      0.227639      0.139007     0.0868636     0.0471590     0.0259836     0.0113604    0.00586896    0.00237809    0.00116970   0.000420292   0.000183844   5.98083e-05   2.09395e-05   5.43374e-06   1.53558e-06   3.22629e-07   5.45472e-08   8.07884e-09       0.00000       0.00000       0.00000       0.00000
  16  12 2514.8287    1.6332  0.9713 10.3347 -0.0078       2.43782  0.0519   0.0432   0.0765    0.2026   0.0000       1.05892   434.9117      -1.41087       10.2483      -1.67426      -6.86204      -6.14824       3.22336      -4.37401      0.115640     -0.155079      0.145010     -0.577381      -1.19131       1.44280    -0.0410650      0.345330    -0.0618403    -0.0350160     0.0212570    -0.0143491    0.00529468  -0.000237839   -0.00236017  -0.000231906  -1.45959e-05  -0.000129120   1.62399e-06   5.53134e-06   1.93489e-07  -2.90566e-08  -1.98966e-09   1.03157e-08       0.00000       0.00000       0.00000       0.00000       3.56209       4.23111       4.48897       4.79615       4.50089       3.91362       3.53992       3.09949       2.43149       1.89095       1.24279       1.04296      0.693225      0.496217      0.286698      0.175013     0.0998980     0.0573365     0.0307843     0.0175593    0.00796387    0.00388659    0.00149973   0.000644290   0.000223710   8.52996e-05   2.71359e-05   7.61400e-06   1.79127e-06   4.75837e-07   7.58276e-08   1.03851e-08       0.00000       0.00000       0.00000       0.00000
  16  15 2941.6786    3.4254  0.9583 11.7054  0.0025      0.861819  0.0443   0.0840   0.0781    0.2238   0.0000      0.914739   436.3401     -0.995897       18.7935       6.16193      -2.75569       1.51616     -0.525089       1.70159      0.937577     -0.816965      0.590677       1.27153     -0.300463     -0.290460     -0.158731     -0.161591      0.203266     0.0815267   -0.00461053     0.0136653   -0.00164982  -0.000464044  -0.000965347   0.000346055   9.29705e-05   3.35507e-05   2.76509e-06  -9.56515e-07   1.83348e-07   2.65812e-07   2.41288e-08   1.76754e-08       0.00000       0.00000       0.00000       0.00000       3.34463       4.33327       4.72058       4.61072       4.27907       3.82527       3.73223       2.64219       2.34901       1.78286       1.30657      0.897337      0.658605      0.438190      0.251363      0.164121     0.0929328     0.0516878     0.0255844     0.0144062    0.00707064    0.00264148    0.00138322   0.000569178   0.000235643   8.32628e-05   2.41327e-05   7.47756e-06   1.76676e-06   4.21504e-07   8.64562e-08   9.04398e-09       0.00000       0.00000       0.00000       0.00000
  16  16 3083.4486    4.0969  0.9545 11.6945 -0.0071       1.97972  0.0507   0.1031   0.0771    0.3503   0.0000      0.814854   435.6450       1.62406       7.67300      -5.26030      -5.68684      -5.26951       2.44891       1.63890      -1.91459     -0.971325     -0.345880     -0.691309     -0.181843      0.361927      0.621093     -0.156680    -0.0272922     0.0169884    -0.0540940   -0.00417318     0.0117628   0.000128176   -0.00250276  -8.30995e-05  -0.000198275   0.000108886   5.02837e-06  -8.35883e-06   1.59232e-07  -2.32258e-07   1.78979e-08  -1.41987e-09       0.00000       0.00000       0.00000       0.00000       3.44009       5.22842       4.43589       5.16885       4.28957       4.60976       3.70153       3.27089       2.54815       2.05847       1.54874       1.04283      0.745034      0.475659      0.307689      0.185219      0.111158     0.0560111     0.0352167     0.0135273    0.00871474    0.00281075    0.00177702   0.000497034   0.000278720   7.81189e-05   2.92792e-05   8.26691e-06   2.33432e-06   4.93534e-07   9.68452e-08   1.57056e-08       0.00000       0.00000       0.00000       0.00000
  16  18 3366.3589    3.2342  1.8207 11.6080 -0.0133       1.21165  0.0736   0.0634   0.1120    0.1839   0.0000      0.573279   437.8380       1.93396       12.7536       5.58591      -9.34701       6.03964      -2.08837     -0.618630       2.01670     -0.851102      0.969121       1.24012      0.127270      -1.16941     -0.270782    -0.0895434    0.00616941     0.0411015   -0.00737569    -0.0134470    0.00183199    0.00283479  -0.000469189  -0.000516267   0.000341583   9.14805e-05  -2.31184e-06  -5.47786e-08   2.79217e-06   6.15054e-07  -2.49551e-07  -1.72483e-08       0.00000       0.00000       0.00000       0.00000       5.14216       6.49881       6.43226       5.85971       6.18470       6.14404       5.36529       4.70069       3.18986       2.77809       1.87172       1.51918       1.15825      0.737522      0.481248      0.254436      0.153087     0.0800727     0.0426117     0.0216382     0.0112040    0.00411684    0.00223559   0.000792926   0.000338146   0.000116980   4.08676e-05   1.00979e-05   3.22224e-06   7.51698e-07   1.09289e-07   1.46520e-08       0.00000       0.00000       0.00000       0.00000
  16  19 3507.8208    2.8307  2.9007 10.5251  0.0008      0.390830  0.0786   0.0409   0.1348    0.1572   0.0000      0.244931   442.5812       6.89761       12.2617       13.7603       7.31115       10.4050      0.527768      -3.54149       2.39602      -3.65093       1.62619      -2.97187      -1.02574       1.07198      0.667167      0.173965    -0.0933812     0.0780385    0.00360757    -0.0132106   0.000220477   -0.00789485   0.000123957    0.00129826  -0.000120768   8.97099e-05  -1.21126e-05  -8.03569e-06   1.61830e-06  -1.46198e-07  -1.73169e-07   1.43092e-08       0.00000       0.00000       0.00000       0.00000       5.38697       6.89244       7.34776       7.63934       6.85061       6.42169       5.59757       4.44832       3.64361       2.92879       2.06621       1.47910       1.04630      0.667073      0.412570      0.266263      0.161746     0.0819677     0.0457705     0.0237250     0.0118640    0.00515300    0.00218131   0.000940857   0.000385016   0.000128987   4.21373e-05   1.16638e-05   3.01157e-06   6.90711e-07   1.25918e-07   1.64806e-08       0.00000       0.00000       0.00000       0.00000
  16  20 3649.7543    2.3541  4.2003 10.4037 -0.0014      0.555116  0.0990   0.0300   0.1679    0.1002   0.0000      0.148088   428.3172      -2.60479       26.8369      -1.03869      0.631655      -1.46519      -3.42467       2.10311       4.68227      -1.27451      -1.96358       2.25851      -1.17955     -0.542434      0.117894     -0.275957    -0.0351569    -0.0395961     0.0226353    -0.0104064    -0.0219739   -0.00362044    0.00300951   0.000337957  -0.000196949   0.000229562   6.45259e-05  -1.97975e-05   1.45482e-06   1.84280e-07  -2.41089e-07   3.54420e-08       0.00000       0.00000       0.00000       0.00000       6.82092       8.63715       9.15390       9.34438       8.96269       8.17274       6.89823       5.72034       4.57926       3.55824       2.64980       1.85334       1.33033      0.864011      0.550321      0.342739      0.207284      0.110576     0.0611125     0.0307592     0.0155404    0.00658358    0.00300472    0.00118545   0.000480706   0.000160914   5.31626e-05   1.52567e-05   4.08683e-06   8.69541e-07   1.58072e-07   2.02576e-08       0.00000       0.00000       0.00000       0.00000
  16  21 3791.6286    1.9062  5.9285 10.0182 -0.0022      0.403949  0.1262   0.0210   0.2123    0.0729   0.0000      0.108905   439.2342       3.64097       16.7869       1.68134       12.1100       1.79974      -11.2820      -4.61694       14.3117      -1.95820      0.457146       3.19291      0.348472     -0.970875       1.39364     -0.194683    -0.0357049     -0.174876     0.0914974    -0.0291263     0.0211886   -0.00976183   0.000449954   -0.00201517   0.000274869  -0.000102127   5.79324e-05  -1.43563e-05  -3.56218e-07   1.25473e-06  -2.03684e-07  -1.50871e-08       0.00000       0.00000       0.00000       0.00000       8.28791       10.0899       10.7618       11.4828       10.7802       9.66684       8.46583       6.96074       5.59519       4.40614       3.24666       2.33195       1.59660       1.04116      0.699849      0.419140      0.245564      0.140822     0.0777186     0.0370414     0.0183194    0.00864318    0.00375070    0.00146686   0.000571489   0.000198782   6.45971e-05   1.78909e-05   4.80556e-06   1.07625e-06   1.93941e-07   2.44955e-08       0.00000       0.00000       0.00000       0.00000
  16  22 3933.6264    1.6384  8.1818  9.6371 -0.0022      0.472423  0.1523   0.0164   0.2767    0.0663   0.0000     0.0831462   434.3879       8.74276       34.3690      -5.32750      -9.43450      -8.76127       3.06514      -1.13272      -11.7503     0.0228828      0.340724       1.77433      -5.21001    0.00772246     -0.184958      0.550785     -0.228266      0.199644     0.0645835    -0.0151213     0.0160912     0.0137648    0.00638563    0.00172191   0.000144865  -0.000157897   4.72673e-05   1.88084e-06  -9.90397e-07  -1.10331e-06  -7.44953e-08   2.27483e-09       0.00000       0.00000       0.00000       0.00000       9.57911       12.1127       12.7048       13.3689       12.4668       11.4501       9.81283       8.23375       6.67254       5.00310       3.85961       2.71652       1.91463       1.22486      0.807325      0.496368      0.291809      0.162787     0.0861650     0.0446321     0.0223137    0.00988074    0.00447962    0.00173527   0.000668380   0.000236258   7.62316e-05   2.21465e-05   5.91756e-06   1.23686e-06   2.34144e-07   3.00929e-08       0.00000       0.00000       0.00000       0.00000
  16  24 4218.1670    1.2032 13.9566  9.3685 -0.0007      0.295526  0.2717   0.0109   0.4548    0.0527   0.0000     0.0767117   442.1035     -0.374979       10.6408       53.6789       11.2207      -23.6577      -5.04700      -10.8997       4.08138      -3.05776      -5.59678       6.22363       1.35679       2.09752      0.620525      0.326009     -0.739537    -0.0429192     0.0250751     0.0945381     0.0676713   -0.00374280    0.00214177   -0.00267755   -0.00195773  -3.05516e-05  -0.000118664   4.60720e-05  -1.52669e-05   1.63843e-06   4.73877e-07  -6.79503e-08       0.00000       0.00000       0.00000       0.00000       14.5746       19.2604       20.6083       20.3203       19.9202       17.6626       15.8342       13.0447       10.3633       8.14421       6.00004       4.35539       3.04182       1.97764       1.29843      0.769984      0.456390      0.256654      0.135147     0.0702086     0.0341885     0.0155818    0.00696846    0.00282626    0.00107608   0.000390499   0.000126892   3.63379e-05   9.90001e-06   2.23343e-06   3.96444e-07   4.67025e-08       0.00000       0.00000       0.00000       0.00000
  17  11 2405.1066    1.4283  0.8655  9.6448 -0.0023       3.74150  0.0409   0.0344   0.0712    0.2170   0.0000       1.10066   440.0584       3.10035       16.1790       1.65112      -5.60864       7.02308     -0.212251      0.711738     -0.651193      0.614140       2.17951     -0.651349     -0.501380      0.281818      0.312718      0.162236    -0.0858575     0.0299136    -0.0601788    0.00425124   -0.00680142   -0.00407550   0.000764907  -0.000781049   0.000572431   2.13574e-05   6.29349e-07  -2.81267e-05  -2.62980e-06  -1.80904e-06   2.96412e-07   2.50480e-08   3.20031e-09  -8.50166e-10       0.00000       0.00000       3.12294       3.85433       4.43807       4.55182       4.39790       3.77440       3.19667       2.69849       2.04115       1.55032       1.22643      0.863890      0.620721      0.377554      0.264422      0.182845      0.108020     0.0632126     0.0372313     0.0186558    0.00957515    0.00507067    0.00233122    0.00111640   0.000400069   0.000162512   6.00998e-05   1.92583e-05   5.79565e-06   1.72496e-06   4.46800e-07   8.66907e-08   1.50467e-08   1.84094e-09       0.00000       0.00000
  17  15 2977.1953    3.7425  0.9352 10.9431 -0.0022       1.80907  0.0433   0.0848   0.0677    0.3583   0.0000      0.820699   434.7983      -3.09321       10.3521       2.43678      -4.15091       2.29756      -6.88134       4.00805     -0.307616      -2.11735       1.71462      0.233148     -0.417152      0.434735     -0.437126     0.0542492     0.0114190     -0.105908    -0.0253403   -0.00801849    0.00434010   -0.00247216    0.00375593   -0.00136834   0.000240866   0.000171178  -3.65626e-05  -8.78777e-06   3.33613e-06   2.71850e-06   2.90313e-07   7.27263e-08   1.82716e-08   1.39368e-09       0.00000       0.00000       2.69360       3.59833       3.95706       3.79504       3.89483       3.39204       3.17924       2.32753       2.27012       1.58177       1.31208      0.894317      0.646288      0.440111      0.276005      0.193828      0.101561     0.0703033     0.0366902     0.0193778     0.0108963    0.00467992    0.00235219   0.000990682   0.000458228   0.000152004   6.77982e-05   2.31118e-05   6.64402e-06   2.24573e-06   4.89397e-07   1.04931e-07   2.23382e-08   2.14657e-09       0.00000       0.00000
  17  16 3119.3445    3.9770  0.9643 11.9602 -0.0051       1.31711  0.0441   0.0971   0.0794    0.2416   0.0000       1.10492   437.8264       3.06277       14.8198      -3.91538       1.61012       4.27591       2.72130      -2.95229      0.193741     -0.452159       1.23311     -0.109175      0.705378    -0.0884697     -0.382741     0.0333103     0.0783908     0.0752824    -0.0282816     0.0147371     0.0147493   -0.00243455    0.00125361   1.01916e-05  -0.000936960   8.16386e-05   4.59372e-05  -2.88091e-06  -1.68003e-06  -4.47482e-07  -3.07593e-07   8.48517e-08   2.04604e-09  -2.60199e-09       0.00000       0.00000       3.10653       3.86665       4.11021       4.25878       4.36818       3.43882       3.45181       2.72145       2.26024       1.69566       1.21993       1.00161      0.660955      0.482084      0.287371      0.192404      0.126344     0.0656754     0.0378977     0.0189433     0.0111943    0.00555871    0.00243876    0.00111313   0.000436058   0.000176351   6.48969e-05   1.91001e-05   7.05486e-06   1.82510e-06   4.14118e-07   1.15742e-07   2.08579e-08   1.99396e-09       0.00000       0.00000
  17  17 3261.2514    3.8231  1.3782 11.2829 -0.0058     -0.123288  0.0667   0.0786   0.0932    0.3836   0.0000      0.854441   432.3485       6.64543       16.6539       7.71363       1.97792       7.31976      -2.70967      -1.20057      -1.71152     0.0638104       1.82429      0.644791     -0.323663     -0.212602      0.299837     -0.231744     0.0754053    0.00789733     0.0441700   -0.00555630     0.0135175   -0.00457800    0.00121237   0.000799094   0.000541717  -2.86057e-05  -2.04346e-05   1.23203e-05  -8.29352e-06   1.52623e-06  -2.98255e-08  -6.57767e-08  -4.16493e-08   1.18151e-09       0.00000       0.00000       4.22618       5.88019       5.64568       6.27721       5.07955       5.62831       4.81241       4.07223       2.87606       2.42147       1.77074       1.29940       1.04297      0.690507      0.462003      0.265897      0.179051     0.0860639     0.0539275     0.0225681     0.0161083    0.00601497    0.00337241    0.00120724   0.000696250   0.000222219   0.000105799   2.68518e-05   1.03500e-05   2.28251e-06   7.34049e-07   1.43632e-07   2.51082e-08   4.18641e-09       0.00000       0.00000
  17  18 3403.1675    3.1742  1.9313 11.2258 -0.0093     -0.407379  0.0657   0.0581   0.1072    0.2084   0.0000      0.371412   439.5296     -0.204998       5.99481     -0.415094      0.868924     -0.768542      -5.63564      -2.90312      -1.61745      -1.02190       3.62800      0.292780      -1.43350       1.37941      0.106373     -0.219445     -0.323093      0.127099    -0.0489940    -0.0104339     0.0287624   0.000614253   -0.00309892   -0.00138083   0.000622313   0.000246378   7.70852e-05   3.06284e-05  -1.82536e-05  -1.24057e-06   9.01668e-07   2.02061e-07   2.18950e-08   1.80970e-09       0.00000       0.00000       3.90265       5.17563       5.48071       5.63256       5.57737       4.86004       4.39990       3.60457       2.98251       2.32078       1.76146       1.30985      0.912048      0.630417      0.402387      0.264262      0.165206     0.0933958     0.0529678     0.0278098     0.0149375    0.00715453    0.00349630    0.00144602   0.000637623   0.000240506   9.30374e-05   3.03929e-05   1.00499e-05   2.80298e-06   7.06112e-07   1.62370e-07   2.87662e-08   3.32211e-09       0.00000       0.00000
  17  19 3545.4306    2.6273  3.0550 10.8192 -0.0035      0.411329  0.0856   0.0391   0.1367    0.1301   0.0000      0.205227   433.0861      -1.29704      0.487436       5.61254      -9.99572       4.05292       10.0290       2.18573       1.98945      -1.58467     -0.984593     -0.616002     -0.458642     -0.613161     -0.129806      0.501296     -0.129121      0.149204     -0.117859    0.00372020   0.000310402    0.00185294   0.000389000  -0.000299444    0.00153303  -0.000373136  -8.63381e-05  -9.15229e-06   1.40720e-05   2.95306e-06  -3.73606e-07   2.04989e-07  -1.90049e-08  -5.98542e-09       0.00000       0.00000       5.17669       6.91157       7.17301       7.26838       7.18108       6.33041       5.92878       4.65234       4.06620       3.12880       2.32041       1.72893       1.22219      0.849603      0.535915      0.346650      0.212139      0.120537     0.0704762     0.0370105     0.0193220    0.00954132    0.00430231    0.00193462   0.000782693   0.000325948   0.000122312   4.06001e-05   1.31102e-05   3.64335e-06   9.01120e-07   2.09244e-07   3.86862e-08   4.35317e-09       0.00000       0.00000
  17  20 3687.8698    2.2285  4.8825 10.1907 -0.0012      0.420430  0.1059   0.0257   0.1827    0.0894   0.0000      0.127580   443.2762      -7.78530       13.6829       5.32322       12.6009      -8.22104       2.91763       9.42608       8.28245      -2.12719     -0.260379      0.272489      -1.43727     0.0959771       1.10343     -0.212405      0.433596     0.0716770     0.0511729    -0.0218357    -0.0215065    -0.0158235    0.00711356    0.00227083  -6.03849e-05  -0.000539443  -2.07464e-05   3.10847e-05  -1.60248e-05  -5.22067e-06   8.91232e-07   9.09734e-08   4.20603e-08   1.07606e-08       0.00000       0.00000       6.74335       8.30757       9.07891       9.20451       9.20591       8.09062       6.95385       6.27000       4.95285       3.95841       2.90910       2.14584       1.57935       1.04269      0.676807      0.446537      0.253295      0.155950     0.0872641     0.0459127     0.0253165     0.0120771    0.00556153    0.00251543   0.000995094   0.000375304   0.000149455   4.95311e-05   1.47811e-05   4.60426e-06   1.17257e-06   2.54914e-07   4.14913e-08   4.95340e-09       0.00000       0.00000
  17  21 3830.0108    1.8854  6.1485  9.8648 -0.0029      0.345461  0.1192   0.0197   0.2161    0.0749   0.0000     0.0996560   437.0748     -0.703331       5.41805      -21.0951      -1.61828       4.14172      -10.3252       6.58497       1.05798       9.04897       3.08402       1.34663       1.30787     -0.186231     0.0450844     -0.635478      0.268321     -0.313342    -0.0596407     0.0320351    -0.0330586     0.0130495    0.00549080    0.00156245    0.00260309   0.000338539  -0.000414825  -3.34699e-05   3.24764e-05  -2.28722e-06  -1.89782e-06  -4.33971e-07   1.39600e-08   4.11948e-10       0.00000       0.00000       7.45325       9.26413       9.81890       10.3638       9.85933       8.75577       7.89954       6.74180       5.56121       4.43310       3.35874       2.40460       1.68520       1.17198      0.772066      0.470426      0.285897      0.173115     0.0975906     0.0536638     0.0272526     0.0130973    0.00614552    0.00271766    0.00117192   0.000448465   0.000160954   5.51413e-05   1.70485e-05   4.85396e-06   1.23904e-06   2.71055e-07   4.77393e-08   5.71436e-09       0.00000       0.00000
  17  22 3972.5841    1.5482  8.6528  9.6067 -0.0040      0.388628  0.1570   0.0149   0.2882    0.0618   0.0000     0.0789304   434.3987     -0.958952       26.2727      -10.3768       11.0333      -32.9896      -5.45145      -13.9164      -8.15102       6.79351       3.41813     -0.799120      -2.19587      -2.56809       1.64947      0.800934     -0.745427     -0.619748     0.0752339      0.242418    0.00279321   -0.00513059    -0.0213274    0.00324636  -0.000248785  -0.000957290   0.000168559   0.000169541  -5.65585e-07  -5.59188e-06   5.33270e-07   4.46944e-07   4.17272e-09  -3.65269e-09       0.00000       0.00000       9.36037       11.8641       12.5695       12.9728       12.6806       11.4501       10.0596       8.62426       6.88931       5.40064       4.11390       3.02485       2.19286       1.46925      0.977520      0.624531      0.369203      0.220541      0.121717     0.0656000     0.0339163     0.0165124    0.00779819    0.00341544    0.00142721   0.000546476   0.000205063   7.08565e-05   2.15451e-05   6.31370e-06   1.63578e-06   3.49426e-07   6.03790e-08   7.24462e-09       0.00000       0.00000
  17  23 4115.2740    1.3287 11.4126  9.3940 -0.0051      0.346102  0.2091   0.0121   0.3571    0.0576   0.0000     0.0730875   444.9285      -23.6023      -22.9181      -3.68403      -9.87927      -6.27146       16.2434      -15.2971       20.4810      -5.03544       6.81407      -2.25771      -5.20743     -0.874519       2.14061     0.0871112    0.00800166      0.219005      0.218328    -0.0603071    -0.0408547    -0.0103171  -0.000661687     0.0130105    0.00120995   0.000985697  -0.000676108   0.000136561   5.50642e-05  -7.20491e-06  -4.13492e-06   1.14662e-06   1.35306e-07   4.45763e-09       0.00000       0.00000       11.6245       14.6814       15.6698       16.0476       15.5024       13.9707       12.3864       10.6792       8.89997       6.90631       5.31375       3.95366       2.73788       1.79416       1.17880      0.785971      0.477956      0.279630      0.152646     0.0814999     0.0429076     0.0216543    0.00991797    0.00452186    0.00178365   0.000710771   0.000262917   9.08093e-05   2.81952e-05   8.17638e-06   2.02930e-06   4.39964e-07   7.66291e-08   9.05597e-09       0.00000       0.00000
  17  24 4257.4408    1.1168 13.5229  9.3730 -0.0026     0.0684126  0.2622   0.0100   0.4348    0.0484   0.0000     0.0825835   433.9055      -34.9096       21.6731       1.51735      -4.04397      -16.7337      -12.9643      -11.6969      -7.79777       21.1416     -0.907164      -4.03654       4.67928      -2.44407     -0.792494      0.286040      0.331980     0.0479263     -0.243301      0.179274    -0.0600977    -0.0219295    -0.0166470     0.0126001   0.000503981   -0.00217446  -0.000125315   0.000207958  -1.04484e-05   1.20493e-05  -8.51695e-07   8.10162e-07   1.12301e-07   1.82484e-10       0.00000       0.00000       13.2394       16.8561       17.9500       18.3247       18.1206       16.2057       14.3369       12.2507       10.0609       7.93959       5.98122       4.39212       3.18526       2.16877       1.43835      0.892217      0.559629      0.322285      0.181936      0.100924     0.0508029     0.0255117     0.0118092    0.00512641    0.00215008   0.000870059   0.000309228   0.000107851   3.40652e-05   9.50731e-06   2.45613e-06   5.20983e-07   8.96942e-08   1.04667e-08       0.00000       0.00000
  17  25 4398.3040    0.9206 16.1628  9.2556 -0.0079     -0.262421  0.3605   0.0078   0.5355    0.0422   0.0000     0.0945678   454.7711       10.8837       28.1023      -7.19296      -15.7151       4.59220       5.25746      -34.1356       7.72234       31.9305       9.63940      -11.9073     -0.287046      -4.74301       2.98194     -0.788826    -0.0562165     -0.589814      0.251517      0.145947    0.00792686    0.00666962     0.0197859    0.00480341  -0.000837548  -0.000419869  -0.000781472  -5.52613e-05   3.25522e-05  -1.19636e-05  -2.35013e-07  -1.42678e-06   6.66423e-08   3.42798e-08       0.00000       0.00000       16.2923       20.8449       22.4642       22.4116       22.0544       20.0782       17.7894       15.4817       12.4630       10.0710       7.39848       5.56397       4.00547       2.78104       1.81310       1.13780      0.692792      0.410808      0.231010      0.125717     0.0671543     0.0322670     0.0152216    0.00666933    0.00287331    0.00110617   0.000415353   0.000140361   4.38384e-05   1.23757e-05   3.10425e-06   6.75399e-07   1.10389e-07   1.32773e-08       0.00000       0.00000
  18   8 1992.8361    0.5282  0.5306  8.9063 -0.0161       8.75213  0.0357   0.0179   0.0558    0.1066   0.0000       1.76622   433.6259       3.27225       16.5887     -0.912260     -0.919587       1.37534      0.504455       1.42123      0.497336      -1.99488       1.91689      0.436873      0.263202     0.0668834   -0.00673037      0.196749      0.150981    -0.0374459    -0.0216333     0.0383350   -0.00425216   0.000381233   -0.00581078   -0.00223477  -0.000540969   0.000216795   0.000145851  -9.20783e-06  -1.55000e-05   1.47147e-06   1.41215e-06   1.34710e-07  -3.64531e-08   1.07157e-08  -2.13713e-09   2.37132e-10       2.70490       3.17434       3.12853       3.52177       3.76458       2.83801       2.71697       2.38487       2.21648       1.63690       1.24091      0.959229      0.706573      0.490718      0.295507      0.211791      0.132577     0.0833951     0.0455672     0.0260733     0.0148322    0.00832245    0.00416072    0.00190443   0.000801023   0.000324598   0.000117920   4.41363e-05   1.56581e-05   4.99033e-06   1.45632e-06   4.56760e-07   1.02169e-07   2.49332e-08   4.61250e-09   4.53251e-10
  18   9 2143.7751    0.7685  0.7936  8.9208 -0.0057       4.70707  0.0415   0.0196   0.0675    0.1614   0.0000       1.16458   437.1484     -0.540310       19.4412       1.13341       2.86665      -5.44310       1.24244       1.64879     -0.838423      0.391785    -0.0929903      0.691133     -0.716848      0.640424     -0.359162     0.0951466    -0.0791706     0.0153532    0.00738706    -0.0227666   -0.00778940   -0.00109878   0.000627183    0.00130664   0.000240441   0.000237014  -0.000241565  -6.52882e-05   1.78286e-05  -6.52879e-06  -2.38543e-06  -3.77744e-07   1.49095e-07  -2.94750e-08  -5.71813e-10   2.55200e-10       2.93742       3.40686       3.38010       3.76887       3.84850       3.62689       2.94641       2.51104       2.11256       1.64737       1.39851       1.07786      0.737210      0.442903      0.315764      0.222847      0.158075     0.0982018     0.0548133     0.0299086     0.0150393    0.00788405    0.00389580    0.00192694   0.000792749   0.000342981   0.000127047   4.75238e-05   1.63615e-05   5.86042e-06   1.76206e-06   4.64079e-07   1.17344e-07   2.21327e-08   3.93950e-09   4.85492e-10
  18  11 2436.9182    1.4763  0.9713  9.8403 -0.0083       4.27232  0.0422   0.0350   0.0776    0.2249   0.0000       1.00472   436.8243       7.64809       15.3050      -1.65150      0.575341       1.84006      -2.23073       1.48967     -0.522068      0.817945      0.837571      -2.08576      0.175314      0.543708    -0.0319982    -0.0908009     -0.225724     -0.108104     0.0135301    -0.0485714    -0.0127240    -0.0110995    0.00438780    0.00245824   0.000458483  -7.88910e-05  -5.46332e-05  -4.52027e-05  -1.82821e-05  -1.03713e-05  -2.08930e-06   7.34061e-07   7.01925e-08  -2.30575e-08  -1.59818e-09   1.96538e-10       2.54360       3.34613       3.67222       3.42720       3.49004       3.06587       2.89319       2.52825       2.06314       1.70106       1.33081      0.940422      0.727639      0.464833      0.324203      0.212641      0.126383     0.0787479     0.0462525     0.0254038     0.0148155    0.00651392    0.00367830    0.00175757   0.000741765   0.000337056   0.000139003   4.92751e-05   1.99639e-05   6.11242e-06   1.79293e-06   5.28418e-07   1.38975e-07   2.69045e-08   4.63643e-09   4.89458e-10
  18  12 2580.8804    1.9474  1.0922 10.0285 -0.0064       2.21581  0.0459   0.0426   0.0790    0.2620   0.0000      0.902699   433.1459      -6.85516       17.9191      -1.80233       2.15838       6.21446       4.08543     -0.758557       1.68852       5.64721      -1.07573      -1.79065       1.29781    0.00759923     -0.255063     -0.170136      0.142494    -0.0156329     0.0183694    -0.0403526   -0.00976388   -0.00827649   0.000246254   0.000293627   -0.00112239  -0.000276928  -2.88365e-05   4.10314e-05  -2.53564e-05   2.02042e-06   1.27858e-06  -3.83153e-07   1.42631e-07   1.83954e-08  -3.43720e-09  -4.26976e-10       2.85855       3.63216       3.78325       3.93057       3.72615       3.60810       3.05116       2.72632       2.19263       1.83243       1.36978       1.05100      0.742715      0.525960      0.336114      0.230261      0.142209     0.0922309     0.0485535     0.0282484     0.0144575    0.00833718    0.00378271    0.00181829   0.000793207   0.000355253   0.000136609   5.53467e-05   1.79170e-05   6.54018e-06   1.82325e-06   5.60079e-07   1.23796e-07   2.74978e-08   4.28782e-09   5.81815e-10
  18  14 2868.6931    3.0453  0.9111 11.5021 -0.0039       2.66414  0.0392   0.0707   0.0710    0.1828   0.0000      0.918120   438.2549       5.29677       20.3250       2.25909       1.44907       3.41455       4.87945       1.11780       1.56339       1.47749      0.434831      -1.00907     -0.988040     -0.971121     0.0729893     -0.314937    0.00400881      0.129480     0.0243839   -0.00268871   -0.00614251   -0.00336292    0.00693622    0.00140866  -0.000243420   3.14330e-05  -6.74877e-05   1.92686e-05  -3.99067e-05  -8.55023e-06  -4.18261e-07   6.40753e-07  -1.63234e-09   1.68726e-08  -9.03403e-10  -7.68343e-11       2.73647       3.50471       3.93542       4.08522       3.74143       3.33173       3.08082       2.57369       2.04776       1.68787       1.21174      0.930980      0.678129      0.466140      0.289485      0.203298      0.124283     0.0740655     0.0429703     0.0244205     0.0129735    0.00678260    0.00351482    0.00176106   0.000738966   0.000323445   0.000128305   5.16452e-05   1.83960e-05   5.64600e-06   1.62479e-06   4.54863e-07   1.09652e-07   2.47680e-08   3.91877e-09   4.78257e-10
  18  17 3297.2095    3.3875  1.5010 11.8572 -0.0072    -0.0566308  0.0623   0.0654   0.0938    0.1530   0.0000      0.648246   443.5825       7.40849       10.1137      -2.24075      -4.71789       5.37909      -3.12030       1.22438       6.57558      -2.21534      -4.50962     -0.479352       1.37127      0.544716      0.134359     0.0808456    -0.0291381    -0.0879921    0.00698450     0.0246058    -0.0138305   -0.00720416    0.00631737    0.00208334   -0.00116939   0.000329723  -6.72636e-05  -2.01914e-05  -3.18687e-05  -1.56693e-05   4.00375e-06   4.89872e-07  -9.08927e-08  -9.91640e-12   1.15583e-08   1.12595e-09       3.55636       4.37940       4.99944       4.72148       4.85872       4.64961       3.96830       3.42198       2.86508       2.10692       1.84614       1.20504      0.997533      0.706338      0.443662      0.314230      0.194695      0.110156     0.0688353     0.0386909     0.0194215     0.0111414    0.00503001    0.00253046    0.00111801   0.000463510   0.000183752   8.18498e-05   2.61336e-05   8.46240e-06   2.73047e-06   8.23473e-07   1.94868e-07   3.40690e-08   6.29636e-09   6.58341e-10
  18  18 3439.9078    2.9327  2.2886 11.2195 -0.0048      0.769475  0.0699   0.0480   0.1179    0.1510   0.0000      0.300852   432.4368       3.90477       9.87157     -0.338992       2.90345      -1.33405       8.35847       2.35021       5.99192       2.57269     -0.797752      0.150392     -0.918396     -0.100392    -0.0630043     -0.159883      0.224475     -0.194695    -0.0141009     0.0679056   -0.00387024    -0.0106705    0.00439600    0.00133668   2.64411e-05   -0.00110615   0.000116595  -7.65001e-05   4.02192e-05   1.44985e-05  -2.51386e-06   1.22675e-06   3.50763e-07  -4.09875e-08   5.62674e-09   3.00576e-10       4.35876       5.03825       5.57616       6.16749       5.51930       4.96765       4.74253       4.15287       3.40011       2.59635       2.15309       1.67827       1.08335      0.744880      0.560235      0.361030      0.206885      0.130351     0.0818264     0.0456515     0.0241137     0.0120222    0.00606181    0.00301168    0.00153914   0.000627949   0.000241194   8.32276e-05   3.04555e-05   1.00082e-05   2.96838e-06   7.79519e-07   1.84383e-07   3.93472e-08   6.88956e-09   8.15230e-10
  18  19 3582.5185    2.5348  3.6955 10.2405 -0.0022      0.299158  0.0846   0.0322   0.1485    0.1374   0.0000      0.160392   444.7704       4.60114       12.0952     -0.446580       3.74501      -1.32316      -6.97549      -11.5938       5.85479     -0.938580      -4.03877      0.174523       3.05696     -0.857587     -0.707147      0.326496     -0.439319    -0.0389246    -0.0151352    -0.0474035   0.000666761    0.00488373   -0.00113240   -0.00191217   -0.00618423  -0.000309412   0.000179042   7.03342e-05  -8.17341e-05   1.54932e-05  -5.52546e-07   9.52061e-07  -4.06495e-07   7.60274e-08   1.59043e-08  -1.49335e-10       5.10378       6.52609       6.87414       6.98218       6.82172       6.37680       5.70875       5.00133       3.99370       3.25921       2.50167       1.89999       1.35777      0.961200      0.671736      0.421397      0.264070      0.158694     0.0938038     0.0520860     0.0284603     0.0142649    0.00712592    0.00329391    0.00158051   0.000660206   0.000270221   9.85454e-05   3.60856e-05   1.18615e-05   3.66879e-06   9.83863e-07   2.51062e-07   5.28732e-08   8.61896e-09   1.03630e-09
  18  20 3725.5311    2.1315  4.8670 10.1383 -0.0042      0.510193  0.1027   0.0241   0.1818    0.0899   0.0000      0.119154   440.5990      -1.61500       9.11663       10.9232      -6.25147      -19.0802      -9.31456       4.52716      -5.90557      -9.11986      0.943431       2.17126      0.117391     -0.321766      0.949929     -0.817018      0.411121      0.265478    -0.0239473     0.0450726    -0.0201759     0.0339953    0.00180072    0.00136873   0.000178981  -0.000635687   0.000107481   0.000114081  -9.16454e-07  -1.74485e-05   6.62751e-06   2.46007e-06  -7.80998e-07  -8.11993e-08  -2.36062e-08   1.36796e-10       6.11662       7.98354       8.86887       9.00802       8.51382       7.93265       7.07411       5.80578       4.98034       3.87831       2.90033       2.24935       1.63545       1.09229      0.755775      0.500807      0.303499      0.190903      0.109595     0.0609506     0.0331607     0.0177283    0.00853554    0.00421823    0.00184509   0.000824195   0.000308958   0.000125008   4.59987e-05   1.56245e-05   4.49989e-06   1.22964e-06   2.96359e-07   6.19283e-08   1.07239e-08   1.21857e-09
  18  21 3868.6663    1.7269  6.9661  9.8296 -0.0008      0.531121  0.1353   0.0172   0.2341    0.0653   0.0000     0.0934654   434.8329       17.2105       21.5443      0.548184       24.3392       22.8832     -0.953708      -4.34151      -13.2766       9.53530      0.869897      -1.93600      -1.07094       1.27616      0.209318      0.527606      0.195175      0.132952     -0.135060      0.114275     0.0433955     0.0369173   -0.00427997   -0.00908286   0.000530362  -0.000866139   9.61139e-05   3.71847e-05   9.00683e-06   2.62819e-05  -4.82659e-06   1.51065e-06   1.02229e-07  -8.39388e-08   2.97498e-10  -1.78920e-09       7.67491       9.75074       10.3459       10.9772       10.4537       9.80699       8.81548       7.22606       6.12990       4.90605       3.81303       2.78594       2.05750       1.45102       1.00183      0.643272      0.405259      0.245117      0.147702     0.0833596     0.0454322     0.0233902     0.0111827    0.00558918    0.00233063    0.00110130   0.000419039   0.000167526   5.84480e-05   1.90950e-05   5.74766e-06   1.53820e-06   3.81125e-07   7.80926e-08   1.38159e-08   1.59916e-09
  18  22 4011.4580    1.4874  9.3216  9.5235 -0.0050      0.522116  0.1663   0.0135   0.2933    0.0580   0.0000     0.0775837   437.7529      -32.8331       38.7955       17.3078       12.8338       2.40186      -8.29400      -2.88466     -0.655544       10.3177      -4.50189      -1.68017     -0.158947    0.00408671     -0.787701      -1.32000      0.183951     -0.540981     -0.247153      0.158159    0.00536741    0.00287760   -0.00848333     0.0169450   -0.00144299   -0.00136843   0.000188229   6.16173e-05  -0.000119130   1.78557e-05   4.69699e-06   2.36814e-06  -8.94415e-07   1.71576e-08  -2.19421e-08  -3.31365e-11       9.02608       12.1387       12.8286       13.0858       12.5441       11.6745       10.5747       8.84558       7.49324       5.82456       4.65185       3.39585       2.49854       1.70813       1.17470      0.751401      0.483614      0.286755      0.170944     0.0932794     0.0515447     0.0264083     0.0129992    0.00646673    0.00273534    0.00127041   0.000487404   0.000191539   6.84920e-05   2.23767e-05   7.00604e-06   1.88508e-06   4.76699e-07   9.58462e-08   1.74041e-08   1.96860e-09
  18  23 4153.7481    1.2753 12.3394  9.4403 -0.0012      0.163266  0.2258   0.0109   0.3832    0.0507   0.0000     0.0766424   445.4336     -0.147425       26.1338      -7.87904       28.8269      -31.2714       22.9599      -15.8232      -12.4752      -5.55397       5.33471       1.58878       1.87817       1.12603       1.15865      -2.32966       1.46628     -0.485750     -0.739952     -0.257147     0.0886693   -0.00647483   -0.00585844    -0.0215982   -0.00738607    0.00213697   0.000551729  -7.78414e-05   0.000184925  -2.46369e-06   7.50463e-06   1.21111e-06  -1.62094e-07  -1.55318e-07   1.77106e-09   3.52930e-09       11.1094       14.6869       15.3654       16.1693       15.3707       14.3710       12.7883       11.0173       9.22877       7.43377       5.68234       4.32680       3.05847       2.19680       1.47848      0.953346      0.601564      0.373553      0.213536      0.122269     0.0662988     0.0345428     0.0172191    0.00792248    0.00368559    0.00155065   0.000649728   0.000239308   8.61871e-05   2.92010e-05   8.75261e-06   2.40805e-06   5.78974e-07   1.25682e-07   2.10265e-08   2.52826e-09
  19  11 2468.1530    1.5883  1.0955  9.4604  0.0008       2.16678  0.0484   0.0336   0.0784    0.2883   0.0000      0.857981   436.5529       1.58763       18.1885      -8.64451       3.16502      -2.84225       3.08257      -3.48734     -0.633899      0.450224      0.122114      -1.43088     -0.352064     -0.682759     -0.188940    -0.0890895      0.112051     0.0558456    -0.0581743   -0.00485082    -0.0159233   0.000778375    0.00167657   -0.00102558    0.00112806  -0.000818949   0.000350962  -0.000100800  -6.64623e-05   4.12971e-06  -9.79986e-06  -2.17547e-06  -1.88888e-08   1.26656e-08  -2.51670e-08  -1.37367e-08       2.81470       3.68437       4.17271       4.42908       4.06594       3.87332       3.54137       2.77172       2.33887       1.88557       1.48615       1.02535      0.864516      0.563767      0.398350      0.283518      0.171168      0.109855     0.0688550     0.0393047     0.0221640     0.0124297    0.00610765    0.00317765    0.00148415   0.000702857   0.000313541   0.000126078   5.11160e-05   2.01147e-05   7.25491e-06   1.96879e-06   5.86113e-07   1.55355e-07   3.76234e-08   7.15907e-09
  19  12 2613.0421    2.1497  0.9662 10.2898 -0.0022       1.86244  0.0448   0.0481   0.0701    0.2877   0.0000      0.849386   440.2623      -5.49865       15.2994      -2.92183     -0.993609       2.78494      -1.34553       2.14472       2.07505      0.935393     -0.289597     -0.597095     -0.130870      0.177224      0.536258     -0.305800    0.00829175    -0.0830032     0.0148357    -0.0381617     0.0164048     0.0128836   -0.00146407   -0.00322430    0.00192086   0.000241664   0.000305034   0.000174877  -1.46486e-05  -4.15378e-06  -4.34473e-06   1.36508e-06  -4.11361e-07   3.32573e-08   3.41319e-08   3.74415e-09       2.78101       3.21366       3.62141       3.41660       3.70609       3.57494       2.90107       2.73266       2.24524       1.67528       1.42831       1.03056      0.742119      0.621595      0.409737      0.276714      0.182265      0.102950     0.0668382     0.0407600     0.0205031     0.0123754    0.00631442    0.00278493    0.00137092   0.000651130   0.000263372   0.000100863   4.57018e-05   1.65103e-05   4.78741e-06   1.85047e-06   6.00281e-07   1.55757e-07   3.28594e-08   6.34761e-09
  19  17 3332.8096    3.4382  1.6570 11.7371 -0.0064      0.453682  0.0590   0.0603   0.0954    0.1388   0.0000      0.587126   439.1489      -5.48639       17.2404       6.40596      -2.16257      -3.25184      -4.13082       1.32953      -1.13873       3.16714     -0.697644      -1.52195       1.09038    -0.0958493      0.596290    -0.0611588     -0.148098      0.217526    -0.0352761    -0.0275600    -0.0159968    -0.0102353    0.00549239    0.00220055    0.00130446  -0.000593312   7.57223e-06   0.000113070   1.61019e-05  -1.63282e-05  -3.40750e-07   1.91893e-06   4.43927e-07   6.71152e-08  -2.80798e-08  -1.02591e-08       3.47333       4.66869       5.04998       5.26988       4.90421       4.51411       4.10878       3.47794       2.91732       2.28167       1.80330       1.34427      0.999839      0.710296      0.474437      0.321534      0.204559      0.132717     0.0773355     0.0437671     0.0256799     0.0132341    0.00735451    0.00364655    0.00175253   0.000806532   0.000347791   0.000149693   5.81726e-05   2.06940e-05   7.44657e-06   2.27619e-06   6.73189e-07   1.87066e-07   4.10476e-08   8.90345e-09
  19  18 3476.1201    2.9729  2.6313 10.6525 -0.0005      0.501811  0.0718   0.0423   0.1173    0.1594   0.0000      0.246735   432.1352      -2.55707       14.2889       5.88905      -5.41896      -4.83115       1.45133       1.48118      -1.37907       3.59867     -0.747677      0.380980     -0.302574      0.780664     -0.717089     0.0164251      0.371793      0.203142    -0.0449479     0.0243064    -0.0273206    -0.0218305   -0.00218193   -0.00822593  -0.000373644   6.97511e-05   0.000405581  -0.000224846  -8.99152e-07  -1.12413e-05   1.04100e-05  -2.89115e-07   4.13263e-07   2.55568e-07  -3.88656e-08   5.68275e-09       4.05474       5.49202       5.44517       6.01379       5.68445       5.38338       4.61817       4.14111       3.57137       2.86269       2.18625       1.59350       1.26311      0.887871      0.647048      0.398751      0.264246      0.159839     0.0961020     0.0565076     0.0324709     0.0180236    0.00946839    0.00479529    0.00213046    0.00102092   0.000397053   0.000180155   6.68960e-05   2.50984e-05   8.60213e-06   2.85287e-06   8.30562e-07   2.23057e-07   5.47079e-08   1.08436e-08
  19  19 3619.3615    2.3928  3.8501 10.4164 -0.0025      0.584297  0.0891   0.0290   0.1485    0.1015   0.0000      0.163298   431.7103      -1.67350       5.64768       5.13154      -19.7329      -6.62419       6.88487       3.21436       2.61343      -4.26150      0.826892      0.431900      -3.15819     -0.644692      0.946469    -0.0128057      0.142886      0.173603   -0.00290523    -0.0274342     0.0408119   -0.00316630     0.0261526    -0.0150530   0.000193692  -0.000886944  -2.55629e-05   6.00751e-05  -0.000102332  -1.20554e-05   9.21481e-06  -4.48873e-07  -1.51011e-06  -5.54721e-07   1.43497e-08  -1.25817e-08       5.01806       6.48215       7.06426       7.44450       7.08163       6.56838       5.86631       5.09473       4.28392       3.44466       2.75875       2.06201       1.51771       1.05885      0.746357      0.494075      0.320449      0.196246      0.122771     0.0706627     0.0406023     0.0218218     0.0112398    0.00574143    0.00273237    0.00125906   0.000553694   0.000228122   8.74779e-05   3.27676e-05   1.12495e-05   3.56365e-06   1.08927e-06   2.87600e-07   6.97933e-08   1.39988e-08
  19  20 3762.5341    2.0224  5.9259 10.0047 -0.0028      0.445422  0.1120   0.0203   0.2008    0.0713   0.0000     0.0984343   431.9648      -10.0396       6.59526       8.73790       21.6483      -4.86173       16.5897      -3.71682      0.108968      -1.91203      -7.75816     -0.393122     -0.640722      0.660198     -0.388898      0.578557     -0.433346      0.279159     -0.287418     0.0112065     0.0258483     0.0246750     0.0335157    0.00359383   -0.00384131   -0.00254604  -0.000169902  -0.000564545  -0.000134715   4.55088e-05   1.18292e-05   1.63473e-06  -1.10701e-06  -4.69073e-07  -6.13581e-08   4.61831e-09       6.48391       8.50510       9.23505       9.43742       8.98040       8.47346       7.54436       6.45847       5.43342       4.39176       3.47383       2.62166       1.88697       1.35845      0.925210      0.618749      0.401008      0.251557      0.151976     0.0884970     0.0499382     0.0267120     0.0140059    0.00691683    0.00330526    0.00153004   0.000663726   0.000280829   0.000110629   4.06374e-05   1.41649e-05   4.55966e-06   1.35918e-06   3.60275e-07   8.25547e-08   1.71147e-08
  19  21 3906.3104    1.7051  8.0804  9.6521  0.0005      0.561757  0.1399   0.0156   0.2526    0.0597   0.0000     0.0784381   430.4689      -2.68086       17.4810       13.1934       9.30298      -2.41156       1.20925      -10.0380      0.136383      -2.75106      -5.56644      -3.48868       1.32897       1.23025      -1.53890      -1.02381     -0.682315    -0.0421741    -0.0758839      0.221928     0.0319283     0.0353472    -0.0242148   -0.00466277    0.00431994    0.00123401   0.000722678  -0.000706701   7.42153e-05   6.65000e-05   2.37633e-05   6.75160e-06  -3.13447e-06   1.25620e-07   1.59174e-08  -3.84821e-08       7.66499       10.1683       10.9426       11.0662       10.9432       9.87477       9.08554       7.90145       6.53635       5.28599       4.10994       3.13668       2.36672       1.63734       1.15046      0.764143      0.492560      0.311872      0.187098      0.107070     0.0613894     0.0324782     0.0178498    0.00869880    0.00419168    0.00199308   0.000829212   0.000354757   0.000137879   4.98004e-05   1.80910e-05   5.60939e-06   1.64903e-06   4.45430e-07   1.09788e-07   2.21143e-08
  19  22 4049.0273    1.4492 10.9640  9.3658 -0.0022      0.162974  0.1873   0.0119   0.3165    0.0558   0.0000     0.0696909   446.0090      -13.8118      -1.30198      -27.1026      -19.1512       20.4498      -12.9437      -15.5106       4.90978      -12.7447      -4.51032       4.43863       1.13320       1.89768       2.06574      0.125405     -0.829535     0.0340548      0.302757     -0.120847     -0.166190     0.0161078    -0.0300767    0.00665035    0.00338490   -0.00210628   -0.00121936   0.000259960   8.83537e-05  -0.000145109  -3.66725e-05   2.21707e-06   5.96423e-06   3.69212e-08   1.09985e-07   4.24173e-09       9.12262       11.7147       12.9272       13.2446       13.0603       12.0318       10.7479       9.41981       7.96194       6.41449       5.01236       3.79310       2.86729       2.02035       1.40738      0.943974      0.612188      0.379860      0.233427      0.133517     0.0779158     0.0413837     0.0219312     0.0110530    0.00531959    0.00239819    0.00105280   0.000433923   0.000169767   6.32374e-05   2.25185e-05   7.00610e-06   2.13009e-06   5.67267e-07   1.35975e-07   2.73243e-08
  19  23 4192.3154    1.2088 14.0588  9.3826 -0.0009      0.137083  0.2581   0.0093   0.4245    0.0451   0.0000     0.0732567   461.0496       3.02752       37.0773       38.2353      -8.12725      -26.3337      -4.65978       13.0107      -7.25134       6.95984       1.49966      -6.16288       1.17062      0.101659     -0.344506      0.804120     -0.216730      0.461725      0.354281     -0.388048     -0.170000     0.0194664    0.00903288    -0.0128590    0.00608752  -0.000356567    0.00172143   0.000402475   1.09401e-05   4.17129e-05  -7.39945e-05   8.93919e-06  -3.39399e-06  -8.63934e-07  -7.66487e-08  -7.18890e-08       11.5858       14.6269       16.2222       16.5365       16.1822       14.9635       13.5980       11.7711       9.91398       7.97060       6.34731       4.78479       3.55510       2.57206       1.80151       1.19332      0.774522      0.489171      0.291830      0.173591     0.0982370     0.0535147     0.0275815     0.0140075    0.00679695    0.00297295    0.00138043   0.000557617   0.000222390   8.07560e-05   2.79513e-05   9.07818e-06   2.65395e-06   7.08916e-07   1.65934e-07   3.32127e-08
  19  24 4335.6295    0.9996 15.5189  9.3195 -0.0026     0.0753076  0.3098   0.0080   0.4867    0.0416   0.0000     0.0867671   443.8519      -15.3419       6.50153      -4.49323       24.8834      -2.32288      0.166423       22.1332       23.2170       4.96070      -22.0497       5.66526       4.39600      -4.65219      -3.84763    -0.0188446     0.0548180      0.696122     -0.217190     -0.207618    -0.0101629      0.156382     0.0306372    -0.0221910    0.00317023    0.00379596    0.00380782   -0.00115040  -0.000389396   0.000121445   2.15907e-05  -9.24512e-06  -3.88167e-06  -3.01663e-07  -2.23020e-07  -1.90709e-08       12.9795       16.6784       18.4262       18.9583       18.6532       17.1366       15.6888       13.6391       11.1293       9.21599       7.11512       5.57254       4.13096       2.93986       2.03009       1.40619      0.904565      0.570968      0.344572      0.204786      0.114377     0.0623103     0.0319320     0.0167146    0.00787638    0.00374830    0.00157266   0.000676568   0.000256915   9.85166e-05   3.33720e-05   1.07660e-05   3.11046e-06   8.46045e-07   2.01568e-07   4.11183e-08
  20   8 2050.1091    0.6537  0.6107  8.5377  0.0041       6.20189  0.0315   0.0172   0.0527    0.1412   0.0000       1.19585   437.2274      -1.24670       16.3357     -0.234344     -0.155671      -6.06407    -0.0657336       1.78034     -0.581101      0.572395      0.369457     -0.681029      -1.35296    -0.0976374      0.590703     0.0811803     -0.318307    -0.0838535   0.000148648     0.0437737    -0.0411256    -0.0166247     0.0194922   -0.00188795   -0.00381189    0.00133611   0.000610257  -0.000138404   0.000110124   2.71562e-06  -2.15149e-06  -3.60052e-06  -8.03552e-07   5.17519e-07  -1.19333e-07   4.59047e-08       2.10900       2.68786       2.93522       2.70719       2.86260       2.62538       2.60278       2.37406       1.73536       1.42092       1.08241      0.822112      0.714158      0.504377      0.398341      0.267672      0.171154      0.112459     0.0645893     0.0372755     0.0216060     0.0109007    0.00678806    0.00336915    0.00161979   0.000867603   0.000365478   0.000186128   7.08441e-05   3.18893e-05   1.05415e-05   3.90449e-06   1.40981e-06   3.73204e-07   1.21787e-07   3.32591e-08
  20   9 2203.1943    0.8809  0.7716  9.3471 -0.0104       5.64271  0.0410   0.0214   0.0619    0.1506   0.0000       1.15301   435.4448       1.05489       10.5227       3.33611       1.58148      0.402220      0.959632       3.10270     -0.662277      -2.15091      -1.56096     -0.906422     0.0888891      0.218630     0.0909341      0.176295      0.115474      0.158432    -0.0428028    -0.0130059    0.00479693    -0.0155673  -0.000685862    0.00157478    0.00166766   0.000991055   0.000771602  -2.49636e-05   3.08588e-05   3.79895e-05   1.28720e-05   3.95786e-07  -2.20256e-06  -1.34133e-07  -1.13963e-07  -1.88720e-08       2.35860       3.21044       3.41568       3.30624       3.40974       3.10343       2.85745       2.59960       1.91764       1.95241       1.49661       1.15168      0.854302      0.605406      0.385640      0.276780      0.182632      0.131658     0.0757685     0.0452609     0.0297613     0.0145043    0.00787427    0.00407247    0.00215518    0.00104854   0.000429945   0.000199257   8.66935e-05   3.98054e-05   1.47422e-05   5.24204e-06   1.95335e-06   4.38069e-07   1.60142e-07   4.39379e-08
  20  11 2499.0425    1.7413  1.0311  9.7286 -0.0083       2.87233  0.0429   0.0371   0.0731    0.3100   0.0000      0.936266   438.7506      -2.04634       13.2088       5.06448      -2.09336      -4.74538       1.73243       2.31922      0.833914      -1.94353     -0.560328      0.847707   -0.00642268     -0.502657      0.630449     0.0713942    0.00423195    -0.0242248   -0.00463994    -0.0245063    -0.0432761    -0.0182929   -0.00609164    -0.0121145    0.00350961    0.00172296  -0.000763012   0.000108637   0.000147815   5.02844e-05  -3.08613e-05  -2.74257e-06   3.42128e-06   6.96269e-07   7.78185e-08   2.88867e-08       2.59542       3.25899       3.47202       3.40139       3.18801       2.96441       2.81573       2.63302       2.26781       1.95866       1.62340       1.24984      0.875364      0.646357      0.446359      0.275345      0.190946      0.123578     0.0772553     0.0446812     0.0259534     0.0141835    0.00785198    0.00423334    0.00202137   0.000959271   0.000454208   0.000202224   9.04536e-05   3.69686e-05   1.34088e-05   4.61042e-06   1.50721e-06   4.92384e-07   1.50680e-07   3.63003e-08
  20  12 2644.8180    2.1018  1.1702  9.7775 -0.0009       1.06642  0.0479   0.0409   0.0773    0.3691   0.0000       1.00270   436.9986     -0.912665       14.0589      -5.80537    -0.0163271      -5.02487       6.12497       1.03122       2.78013      -2.45157      0.288215     -0.813218     -0.221849      0.301669   -0.00431643      0.305327     -0.267544     0.0176254  -0.000274168    -0.0362112     0.0385622   -0.00269010    -0.0139488  -0.000701901    0.00275586   0.000704375  -0.000215666  -0.000239511   0.000234275   8.70016e-06  -1.16019e-05   6.18218e-06   3.29832e-07   5.53258e-07  -9.09850e-08  -1.91285e-09       2.73991       3.59288       3.63917       3.97306       3.90226       3.68578       3.39452       2.79264       2.25589       1.89215       1.54678       1.24572      0.902108      0.603828      0.451958      0.302118      0.213768      0.135424     0.0864175     0.0547553     0.0295488     0.0168260    0.00871497    0.00441111    0.00217796    0.00106825   0.000522791   0.000230025   9.66151e-05   3.73097e-05   1.47092e-05   5.21894e-06   1.64096e-06   5.58893e-07   1.36441e-07   3.66142e-08
  20  13 2790.5934    2.8011  0.9765 11.3130 -0.0013      0.119578  0.0434   0.0626   0.0715    0.1789   0.0000      0.845423   440.7029      -1.77817       19.0254       1.98603      -4.68931      -1.89700      -3.37226     0.0215891      0.731938     -0.666291      0.635496      0.887804      0.437314      0.304936     -0.314384     0.0877998      0.136960      0.194868     0.0339060    -0.0140948   -0.00870970    0.00630664    0.00665354  -7.30334e-05   -0.00262061   -0.00150637   0.000173169   1.33715e-05  -6.60566e-05   6.02976e-05  -1.16409e-05   2.66133e-06  -5.03349e-07  -3.86812e-07  -1.00239e-07   4.55790e-08       2.36813       2.95440       3.28141       3.46381       3.16608       3.27148       2.86936       2.60438       2.38418       1.57784       1.46314       1.03631      0.881923      0.562658      0.453945      0.290032      0.204588      0.126639     0.0768621     0.0465263     0.0285103     0.0153648    0.00793969    0.00465224    0.00211137    0.00123199   0.000518784   0.000229470   9.58404e-05   3.81130e-05   1.40153e-05   4.87584e-06   1.80023e-06   5.46336e-07   1.78828e-07   3.81969e-08
  20  16 3224.4378    3.8895  1.3502 11.5122 -0.0036       1.84557  0.0534   0.0693   0.0830    0.2099   0.0000      0.596777   442.2349      0.967230       18.6599       3.10174       7.47744      0.659564      -2.05881      0.134643       1.71902      -1.38001      -2.03312     -0.368064     -0.199653      0.231792     -0.153109      0.169996      0.194581     -0.112278      0.149290     0.0976218   -0.00792280   0.000432417     0.0167605  -0.000355770   -0.00211446  -0.000574703   0.000213427  -0.000234148  -2.31493e-05   6.32246e-06   1.06159e-06   9.60219e-07   2.14197e-06   5.78776e-07  -9.45149e-08   1.60154e-08       3.33429       3.91872       3.98236       4.03999       4.16766       3.90966       3.77047       3.11031       2.51463       2.18898       1.98607       1.52008       1.06143      0.750529      0.494305      0.337480      0.227776      0.169291      0.110001     0.0632902     0.0347208     0.0184185     0.0103777    0.00512844    0.00234066    0.00108922   0.000533512   0.000245177   0.000107934   4.36086e-05   1.50423e-05   5.13398e-06   1.73237e-06   4.92361e-07   1.47032e-07   4.23480e-08
  20  17 3368.1571    3.2804  1.8888 11.3490 -0.0032       1.30184  0.0588   0.0506   0.0960    0.1202   0.0000      0.441034   444.9181      -4.61114       12.9288      -4.87521      -1.49307      0.628875      -2.73381      0.105683       3.57662      -3.31518     -0.606564      0.469585       2.71911      -1.78227      0.143644      0.100750     -0.220386    0.00758550    0.00971546    -0.0284100    0.00945633    0.00979067    0.00634374   -0.00610997    0.00294395    0.00355896  -0.000165357  -0.000613660  -0.000127143   7.95520e-05  -3.26467e-05  -1.11975e-05   1.27725e-06  -1.01696e-06   5.73397e-08  -5.46308e-08       3.07764       3.96708       4.27354       4.40402       4.40977       4.16973       3.74670       3.27440       2.74382       2.17469       1.85855       1.31295       1.05065      0.751525      0.534843      0.370976      0.258974      0.154719     0.0966758     0.0633418     0.0344608     0.0212499     0.0107298    0.00539058    0.00302180    0.00139736   0.000634346   0.000298307   0.000122565   4.64944e-05   2.03527e-05   6.68673e-06   2.07241e-06   7.02281e-07   2.03060e-07   5.46306e-08
  20  18 3511.7914    2.7861  2.7318 10.8209 -0.0040      0.524953  0.0720   0.0379   0.1180    0.1170   0.0000      0.253824   440.1242       2.84637       18.5795      -5.68066      -7.54337      -9.14761       2.46210       1.48303      -2.04237       4.32526       1.22249      0.375795      -1.45915      0.343675     -0.273798      0.242092     -0.453088      0.346428    -0.0331027     0.0306607    -0.0127750   -0.00859581     0.0300176   -0.00848727   -0.00832804   0.000966467   0.000162702   0.000193966  -0.000168670   5.46819e-05   2.92009e-05  -2.00868e-05  -2.24610e-06   4.84008e-07  -4.87200e-07   1.41491e-08       3.82168       4.98438       5.33523       5.67647       5.15309       5.17456       4.64090       4.09619       3.43117       2.98207       2.27957       1.82673       1.34669      0.972771      0.657570      0.480741      0.304917      0.196731      0.126169     0.0775152     0.0426291     0.0241217     0.0138232    0.00732277    0.00320444    0.00176403   0.000807612   0.000372932   0.000139910   6.34333e-05   2.31904e-05   8.91915e-06   2.85434e-06   8.66436e-07   2.45136e-07   6.35791e-08
  20  19 3655.7189    2.3690  4.1796 10.3458 -0.0017      0.605726  0.0874   0.0266   0.1518    0.0912   0.0000      0.145341   437.9908       8.82448       5.58751      -5.04272      -4.30701       2.98843       7.27708      -1.80456      -5.93059      -1.89816      -4.16775       1.18735       3.67829      0.764672     -0.191705    -0.0679372      0.325823     -0.404347     -0.387907     -0.112855     0.0209197    -0.0212422    0.00794254    -0.0208367    -0.0108302   0.000140450   0.000471839   2.67072e-05  -3.38147e-05  -5.46881e-05  -1.49790e-05  -2.21326e-05   1.39851e-06   4.83192e-07  -2.81910e-09  -1.07458e-08       4.70073       6.33226       6.66226       7.06089       7.14831       6.42267       5.79633       5.02391       4.24875       3.44280       2.77421       2.09920       1.62129       1.13295      0.815580      0.550745      0.374521      0.241133      0.151757     0.0921584     0.0531101     0.0304286     0.0161979    0.00867146    0.00432625    0.00210780   0.000970498   0.000427475   0.000180289   7.13678e-05   2.72573e-05   9.86955e-06   3.25333e-06   1.03592e-06   2.94152e-07   7.93027e-08
  20  20 3799.1701    1.9482  6.4130  9.9525 -0.0014      0.305468  0.1150   0.0183   0.2042    0.0649   0.0000     0.0911788   437.5004       6.37081       18.8162      -19.4093      -6.91162       3.23616      -10.6538       4.85827       8.13367       4.71530      -5.55428      -5.63130       4.93093      -1.30679    -0.0680730      -1.25078      0.141511    -0.0975664      0.121793      0.118740      0.163993     0.0407019    -0.0122509   -0.00395640    0.00463271    0.00127134   -0.00213950  -0.000158106  -0.000221403   0.000302079   7.59810e-07  -1.22576e-05  -9.75063e-07  -1.25275e-06  -5.61800e-07  -1.59709e-08       6.17789       7.95648       8.83773       9.17285       8.89294       8.42207       7.53413       6.52146       5.46206       4.46375       3.50204       2.75044       2.05664       1.49124       1.05279      0.731611      0.485105      0.312926      0.195117      0.118100     0.0691538     0.0392268     0.0206475     0.0112497    0.00552300    0.00273095    0.00128627   0.000549755   0.000241416   9.54208e-05   3.58789e-05   1.33793e-05   4.38168e-06   1.39340e-06   3.89379e-07   1.01267e-07
  20  21 3942.8864    1.6495  8.9494  9.6065 -0.0007      0.282140  0.1455   0.0139   0.2682    0.0560   0.0000     0.0692299   467.0579      -2.97549       12.6193      -29.0204       7.11187      -8.85910       7.31918       5.99367       1.90375      -6.58021     -0.348218      -1.26251      -1.09389       1.57790      0.619126       2.04223      0.199353     -0.828356     -0.142086     0.0802385    -0.0594854     0.0412852    -0.0187756    -0.0256442    0.00562379   -0.00567348  -0.000353593  -0.000264892   0.000151876  -7.61306e-05  -4.69116e-05  -1.80794e-05  -2.56744e-06  -4.33043e-07   8.20261e-07  -7.40365e-08       7.46995       9.63617       10.3332       10.7752       10.4732       10.0067       8.94155       7.83642       6.77661       5.56420       4.50206       3.44353       2.57540       1.87488       1.33821      0.895163      0.602643      0.388525      0.239667      0.147610     0.0848292     0.0481273     0.0260628     0.0139225    0.00666974    0.00330848    0.00152089   0.000666555   0.000283939   0.000117256   4.36296e-05   1.58810e-05   5.26061e-06   1.71811e-06   4.78025e-07   1.24673e-07
  20  22 4086.8644    1.3699 10.9696  9.4767 -0.0024      0.221954  0.1889   0.0110   0.3225    0.0494   0.0000     0.0720825   439.2394      -3.60136      -4.50896      -1.69752       3.42687       7.27853       23.6508      -5.53879     -0.725660      -1.23279       18.9459      -5.69202      -5.70003      0.767097       4.39716      -1.12024      -1.00100    0.00164287      0.298009     -0.160078     0.0132334    -0.0118581     0.0446147    -0.0104796    0.00234205    0.00415237  -0.000462266  -0.000513123   0.000511532   2.37318e-05  -0.000135883  -1.12436e-05   4.58347e-06   2.62487e-06   3.85691e-07  -3.36625e-07       8.51955       11.3285       12.2616       12.3582       12.4164       11.7301       10.5243       9.45796       7.84026       6.58100       5.13814       4.05329       3.05330       2.23323       1.61442       1.08005      0.730361      0.472868      0.293315      0.176858      0.101670     0.0580283     0.0316006     0.0164883    0.00843597    0.00404358    0.00183423   0.000847392   0.000350723   0.000143362   5.47097e-05   1.97017e-05   6.69845e-06   2.15234e-06   6.03109e-07   1.58727e-07
  20  23 4230.1285    1.1369 12.7726  9.4839 -0.0007     0.0785262  0.2394   0.0095   0.3905    0.0430   0.0000     0.0800420   447.7324       2.37527      -5.01266      -8.50164       26.2564       7.81662       17.2342       8.80077      -4.71825      -13.6680       5.76827       1.09719      -5.71880      -6.40361       3.21686      0.713429     -0.590655     -0.116549      0.206409     0.0864803     -0.196061     0.0153072    -0.0467127    0.00789564    -0.0279627    0.00400448   -0.00134114  -0.000307019  -0.000660449  -1.36275e-05   6.19650e-05  -2.62631e-05  -1.62806e-05  -3.39256e-06   6.71992e-07  -6.23926e-10       10.3849       13.6289       14.8496       15.1182       15.2979       13.9428       12.6910       11.3182       9.44297       7.98315       6.32110       4.88991       3.70000       2.66729       1.89821       1.29603      0.866120      0.559124      0.353767      0.213513      0.123819     0.0712581     0.0386305     0.0204002     0.0103647    0.00487537    0.00238225   0.000997361   0.000450219   0.000170535   6.75663e-05   2.40881e-05   8.04398e-06   2.52922e-06   7.14881e-07   1.90900e-07
  20  24 4373.6690    0.9509 15.7991  9.3950 -0.0025     -0.137739  0.3361   0.0078   0.4968    0.0401   0.0000     0.0910993   448.9493      -19.9078       18.8812      -17.3883       53.6879       48.5669       12.0538      -47.4023      -2.78976       10.0241       8.62217      -2.19100      -13.4540       11.0556      -2.83137      -2.89635     -0.520809      -1.62874     -0.193844      0.441103     0.0971576     0.0251975    -0.0686596    0.00342676   -0.00945706   -0.00719318    0.00185926    0.00279483  -5.94933e-06   0.000376790  -5.92822e-05   2.38409e-05  -2.45994e-05   2.59418e-06   6.92680e-09   1.51676e-07       13.2923       17.8105       19.2707       19.3769       19.0499       17.9722       16.5548       14.4017       12.2559       10.3809       8.24511       6.35041       4.84348       3.45600       2.45046       1.69088       1.12204      0.720045      0.457765      0.270710      0.162361     0.0898411     0.0491539     0.0257781     0.0128668    0.00633969    0.00289815    0.00132020   0.000550198   0.000229189   8.62662e-05   3.19454e-05   1.08217e-05   3.26834e-06   9.29977e-07   2.44878e-07
  21   7 1919.8966    0.4548  0.4879  8.8835 -0.0206       12.1446  0.0323   0.0149   0.0538    0.0806   0.0000       2.15696   438.7962      0.403138       16.4482       4.54091     -0.549306     -0.830116      -2.06304      0.956296       1.36059      -2.18800       1.01714     -0.337718     -0.220033      0.835147     -0.635671    -0.0176666    -0.0680117     0.0619575     0.0831271    -0.0191707    -0.0245332     0.0177840    -0.0133264   -0.00721869   -0.00187206   0.000978691  -3.56999e-05  -0.000192175   0.000127546  -9.13364e-05   2.82052e-05   9.64102e-06  -3.54971e-07   1.20551e-06  -3.38373e-07   8.49687e-08       1.95018       2.35077       2.96797       2.72370       2.84660       2.63014       2.29723       2.22753       1.72593       1.38500       1.21343      0.881727      0.684975      0.528204      0.368834      0.272303      0.182102      0.120947     0.0776423     0.0444335     0.0302634     0.0157509    0.00904874    0.00447886    0.00251230    0.00130313   0.000683771   0.000303167   0.000137397   5.73629e-05   2.57281e-05   9.98825e-06   3.55630e-06   1.08809e-06   4.23520e-07   1.19176e-07
  21   9 2231.9474    0.9670  0.7755  9.1104 -0.0156       4.92493  0.0348   0.0230   0.0603    0.1907   0.0000       1.00591   441.1112       1.20380       16.4688      -1.76240       1.45446     -0.959147      0.816981      -1.33399      -2.41813      -1.30694     -0.320054     -0.234667     -0.503546      0.623326      0.263263     -0.181970     -0.169004    -0.0132042    -0.0399291    -0.0430093    -0.0207180     0.0256289   -0.00341350   0.000430790   -0.00550705  -0.000382341    0.00116127  -0.000373943  -0.000134501   4.34436e-05  -3.72216e-05  -1.77385e-05  -1.64615e-06   8.84403e-07  -7.51270e-07   1.01998e-07       2.13960       2.64813       3.06468       3.08966       3.02123       2.91507       2.66323       2.06430       1.94504       1.61907       1.32604      0.928967      0.796045      0.567622      0.364271      0.286988      0.189559      0.122229     0.0753473     0.0538689     0.0296072     0.0169922     0.0101061    0.00568637    0.00296093    0.00128748   0.000734058   0.000338754   0.000142745   5.41226e-05   2.43628e-05   1.05171e-05   4.23499e-06   1.40215e-06   4.29966e-07   1.26629e-07
  21  12 2676.1861    2.3250  0.9215 10.8170 -0.0056       1.49178  0.0350   0.0500   0.0692    0.1967   0.0000      0.902865   435.4032       3.59304       17.0715      0.243819       3.50326      -1.92763       5.34124       1.10103      -2.37078      0.474520     -0.336268    -0.0803171      0.496805     -0.216730     -0.519173      0.119170    -0.0984796     -0.251939      0.133626     0.0269449    -0.0112475   0.000397093    0.00457088   -0.00438665  -0.000698709   -0.00269906   0.000453273   0.000193002   1.11229e-05  -3.03660e-05  -3.17832e-05   8.16432e-07  -1.52727e-06   1.05325e-06  -2.36029e-08   2.73490e-07       2.05471       2.65222       3.10685       3.13064       3.01202       2.83444       2.63527       2.21087       1.92947       1.52544       1.21155      0.982640      0.709875      0.527983      0.391860      0.263852      0.176573      0.117906     0.0770619     0.0460421     0.0283669     0.0160030    0.00893714    0.00502585    0.00266373    0.00129411   0.000676059   0.000315343   0.000140949   6.27927e-05   2.67281e-05   9.75820e-06   3.66090e-06   1.33305e-06   4.45073e-07   1.35927e-07
  21  14 2968.7864    3.6921  0.9947 11.3226 -0.0037      0.235328  0.0375   0.0762   0.0671    0.2522   0.0000      0.791994   439.6683       1.49047       13.9686       2.28213      0.357387       3.04761      -5.13884       1.41921     -0.460603     -0.850327     -0.903224      -1.38682     -0.317226      0.142568    0.00885850    -0.0550890     -0.397705      0.123786     0.0644247    -0.0211403     0.0168601   0.000865347     0.0137726   -0.00230836    0.00208339    0.00105772    0.00132227  -3.93640e-05   0.000131461  -4.74831e-05   5.29277e-07   2.90158e-06  -4.57366e-07  -3.23509e-06  -3.26766e-07   1.66386e-07       2.11425       2.76650       2.97950       2.91399       2.92740       2.83165       2.63030       2.42347       2.05212       1.61348       1.36949      0.982332      0.820779      0.616226      0.455580      0.316409      0.211308      0.141959     0.0874308     0.0527563     0.0301679     0.0192235    0.00921683    0.00581195    0.00288530    0.00151281   0.000760520   0.000334122   0.000154968   6.23136e-05   3.05189e-05   1.00759e-05   3.98001e-06   1.52308e-06   4.10441e-07   1.48133e-07
  21  16 3258.4137    3.6859  1.5075 11.2853 -0.0040      0.629285  0.0586   0.0622   0.0833    0.1874   0.0000      0.527315   436.2337      -2.40697       11.0736       5.05012      -1.20901      -3.35388     0.0540075      -3.50390       1.86455      -4.78603       1.63413       1.03258       1.30396      0.169162     0.0488496      0.173609     -0.721040      0.160049     0.0897843    -0.0902448    -0.0488582    -0.0112405    0.00738279   -0.00580867    0.00183228    0.00180696  -0.000169031   0.000585976   0.000187866  -1.12452e-05  -4.78844e-05  -6.87390e-06   8.71516e-06   1.25296e-06  -1.13667e-06   8.17630e-08       2.72083       4.09724       3.89891       4.60146       4.12687       4.11252       3.58349       3.21522       2.75802       2.23283       2.03837       1.25354       1.17042      0.752423      0.623867      0.412181      0.284802      0.184052      0.106149     0.0736814     0.0403294     0.0275187     0.0136165    0.00828442    0.00383590    0.00219442   0.000957865   0.000451527   0.000212595   8.35707e-05   3.99757e-05   1.42400e-05   5.66114e-06   1.83179e-06   5.90092e-07   1.67362e-07
  21  17 3402.7433    3.1575  1.9496 11.2499  0.0014      0.754380  0.0618   0.0473   0.0927    0.1190   0.0000      0.393655   441.0186       3.74909       12.8509      -4.41006       8.05783      0.314384      -2.19703      -4.94899     -0.412300       2.79313      0.769931     0.0850581       1.58192      0.464918    -0.0939929      0.202441      0.122647   -0.00394412      0.190909     0.0878171    -0.0126657    0.00127405    -0.0180752    -0.0146534    0.00514541   0.000929965  -0.000804293  -8.35424e-05   4.92015e-05  -3.28704e-05   4.36073e-05   8.10854e-06   8.67004e-06  -2.36317e-06  -4.68720e-07  -1.08949e-07       3.06943       4.21611       4.49211       4.91592       4.64486       4.47254       3.74188       3.57408       2.88774       2.46499       2.00589       1.53699       1.11718      0.875924      0.602070      0.440843      0.289151      0.184552      0.121980     0.0733010     0.0472530     0.0262976     0.0158780    0.00827806    0.00460584    0.00209062    0.00111605   0.000518311   0.000228093   9.94744e-05   4.15556e-05   1.55482e-05   5.89289e-06   1.94552e-06   6.45918e-07   1.93628e-07
  21  18 3546.9421    2.6103  3.3550 10.6148 -0.0023      0.311834  0.0758   0.0301   0.1281    0.0897   0.0000      0.184545   440.4835      -7.92347       14.5312      -1.37068      -1.40435      -7.05727       1.44355     -0.316470      -4.01412      -1.81063       3.20716       2.00340      -1.74900     -0.942696     0.0786695     -0.262751     0.0530370      0.291543     -0.226664     0.0926525    -0.0473109    -0.0247295     0.0193509     0.0169814   -0.00860279  -0.000352649   0.000645724    0.00172707   1.37811e-05  -0.000196931  -3.89202e-06   2.54400e-05  -8.22354e-06   5.07698e-08   1.40489e-06   1.27668e-07       3.98164       5.16744       5.62714       5.71365       5.64277       5.16122       4.91670       4.21744       3.83801       3.10510       2.65044       2.00012       1.52177       1.12572      0.792846      0.575690      0.361230      0.248421      0.157466     0.0985930     0.0583915     0.0342535     0.0196926     0.0110534    0.00554192    0.00293318    0.00133317   0.000670979   0.000296219   0.000133484   5.08001e-05   2.15819e-05   7.23524e-06   2.73914e-06   8.49733e-07   2.54071e-07
  21  19 3691.5119    2.2021  4.4630 10.3176 -0.0001      0.494675  0.0926   0.0237   0.1530    0.0797   0.0000      0.132241   442.1653      -2.37329       12.6983       2.47767      -10.7934      -7.75064      -5.28960      -4.53281       1.93170       1.80314      -3.31261       1.31455      -2.23825      0.888013      -1.13599       1.71208     -0.687657     -0.736811      0.335986     0.0650644    -0.0293555     0.0439554     0.0254665   -0.00432289  -0.000584210    0.00763557   0.000330572   0.000561625   6.55108e-05  -0.000123658  -2.88104e-06   2.26205e-05   1.06966e-05   2.70651e-06   2.47004e-07  -4.69956e-07       4.69089       6.00382       6.89121       7.03763       6.72172       6.62678       5.93003       5.23041       4.36347       3.64373       2.96793       2.31312       1.76784       1.29295      0.941464      0.632872      0.448790      0.301019      0.187623      0.119653     0.0723584     0.0408073     0.0231659     0.0129483    0.00651342    0.00349092    0.00165477   0.000813588   0.000354615   0.000156770   6.52227e-05   2.69133e-05   9.35885e-06   3.30931e-06   1.09629e-06   3.34324e-07
  21  20 3835.9249    1.8654  6.6651  9.9837 -0.0004      0.377779  0.1177   0.0171   0.2097    0.0595   0.0000     0.0898321   444.5435      -11.9608       30.8365       10.6710       17.3260       13.7282       13.9841       4.80672       4.69893    -0.0561712      -2.27526     -0.769311       1.73781      0.765221       1.20824       1.36104     -0.526403     0.0577871      0.111547     -0.175775     0.0638008     0.0959677    -0.0301605    0.00641587    0.00394091    0.00669708  -0.000336549   0.000428175  -0.000328741   9.66165e-05  -8.73520e-05  -1.25247e-05   1.16245e-05  -7.30706e-07   1.43142e-06   1.37573e-07       5.98443       7.91292       8.38474       8.84334       8.49113       8.22432       7.26434       6.55494       5.72396       4.79370       3.83822       3.05015       2.29237       1.73962       1.21148      0.830331      0.566234      0.386621      0.245278      0.152934     0.0912504     0.0517548     0.0299509     0.0165168    0.00887464    0.00439213    0.00217381    0.00101313   0.000436115   0.000194255   7.91649e-05   3.14018e-05   1.15361e-05   3.96153e-06   1.32482e-06   4.05800e-07
  21  21 3979.9535    1.5570  9.5366  9.6323 -0.0013      0.337000  0.1565   0.0125   0.2742    0.0492   0.0000     0.0705677   431.8327       7.79344       6.09684       2.66357      -6.65481       12.1908      -5.16446      -7.42914      -14.9445      -3.06913       5.63621       1.47203      -6.76797       1.64217      0.777607      -1.37081     -0.818855      0.208810      0.258095     -0.140428    -0.0194960     0.0597270    0.00278807    -0.0297750     0.0125847    0.00133011   -0.00394841  -0.000713130   0.000161725   0.000201707   2.55634e-05  -4.96003e-05   7.29707e-06  -3.54811e-06  -7.01905e-07  -1.75420e-07       7.32209       9.50300       10.3313       10.6688       10.4026       10.1143       9.26784       8.24822       6.99014       5.77320       4.62332       3.71769       2.82734       2.09202       1.53839       1.08958      0.735309      0.487111      0.306337      0.191868      0.115533     0.0676585     0.0381654     0.0202465     0.0107717    0.00557078    0.00266277    0.00130430   0.000570398   0.000258488   0.000100299   4.08840e-05   1.48097e-05   5.22133e-06   1.72515e-06   5.20953e-07
  21  22 4123.8240    1.3474 11.5632  9.4416 -0.0014      0.148322  0.1929   0.0104   0.3304    0.0470   0.0000     0.0670790   432.8068       9.97493       9.05101      -11.2542      -5.15874      -6.05155     -0.372481       14.7067     -0.454552       15.8774      -9.48582      -7.80545      0.460567      -1.77049       3.13932     -0.391467      0.302415      0.496381     -0.127650     -0.237312     0.0876665     0.0355315     0.0430910    -0.0127597   -0.00242816    -0.0159442    0.00694314   -0.00138266  -0.000415669  -0.000668182  -5.29975e-05  -3.48717e-05  -4.90493e-06   7.38069e-06  -1.98925e-06  -8.19304e-07       8.34558       10.8988       11.9666       12.6557       12.3037       11.7732       10.6876       9.23168       8.15602       6.69015       5.39910       4.25712       3.26329       2.40927       1.77078       1.17937      0.834538      0.557939      0.356844      0.225427      0.133546     0.0779494     0.0441024     0.0247783     0.0130888    0.00655114    0.00328732    0.00150534   0.000683402   0.000290807   0.000123299   4.75938e-05   1.77638e-05   6.08821e-06   2.02760e-06   6.27296e-07
  21  23 4268.3694    1.0880 14.5791  9.4412 -0.0011      0.201396  0.2757   0.0081   0.4369    0.0388   0.0000     0.0725795   426.6615       1.20758       25.2708       24.4845      -12.7074       12.7381       5.40774      -25.4777      0.559731       25.0885      -7.07289      -7.54918       10.5859     -0.298352       3.74530      -1.47146       2.06771     -0.333547     -0.130894      0.386389      0.444943    -0.0862504      0.176315    -0.0260989    -0.0140558    0.00874240    0.00245012   -0.00306044  -0.000988228  -0.000413307   0.000346308   0.000175569  -3.58094e-05  -3.17988e-06  -4.80076e-06   4.06426e-07       10.4865       14.0391       15.2087       15.7103       15.5497       14.5167       13.7085       12.0180       10.4120       8.67110       6.88951       5.45997       4.16869       3.19046       2.30167       1.63244       1.11285      0.721791      0.468735      0.288144      0.173788      0.102422     0.0587396     0.0314320     0.0171766    0.00855446    0.00425530    0.00198566   0.000902981   0.000393767   0.000160931   6.29767e-05   2.40538e-05   8.18805e-06   2.62522e-06   7.97859e-07
  21  24 4413.7205    0.8936 15.8190  9.3641 -0.0031      0.466162  0.3261   0.0075   0.4886    0.0383   0.0000     0.0960330   445.8704       22.8393       54.3882      -23.2610       13.7585      -26.2423      -42.0511       4.22929       17.4413       2.79879      -2.33881      -2.53510     -0.709401      -1.23399       2.46314      0.345762     -0.395058      0.653261     -0.698203      0.284117    -0.0888677    -0.0919500     0.0835618    -0.0487312    -0.0168340    0.00410977    0.00199398   -0.00419764   -0.00264581   0.000863052   0.000338171  -0.000104318  -6.71094e-05   1.70490e-05   1.71395e-06  -3.79538e-07       12.5586       16.6788       18.3340       18.7311       18.6782       17.4555       15.9481       14.3979       11.9742       10.0955       8.11218       6.50096       4.91015       3.61929       2.64334       1.84335       1.27410      0.838201      0.539877      0.338033      0.204698      0.120390     0.0682413     0.0362668     0.0199219    0.00982670    0.00497487    0.00235852    0.00104312   0.000468524   0.000188772   7.29095e-05   2.77580e-05   9.35041e-06   3.04764e-06   9.28954e-07
  22   9 2260.1071    1.0294  0.8888  8.9502 -0.0029       4.91010  0.0367   0.0214   0.0629    0.1967   0.0000      0.957597   440.4774     -0.636241       12.9994      -1.68594     0.0265667      -3.48019      -3.46635       1.36888     -0.165038      -2.29895      0.620387    -0.0296379     -0.451124      0.909467      0.119285      0.497301     -0.176946     0.0393625     -0.114199    -0.0607345     0.0131521   -0.00801561   -0.00347565   -0.00795842    0.00272088  -0.000339466   0.000531294   0.000630227   5.20113e-05   1.90072e-05   4.07352e-05   6.06330e-06  -4.10408e-06  -7.86133e-07  -1.52231e-06  -2.28281e-07       1.92776       2.39103       2.68415       2.74429       2.51300       2.60550       2.52005       2.10831       1.92317       1.64602       1.16183       1.01990      0.825084      0.578873      0.458468      0.330696      0.227810      0.155125     0.0986539     0.0608156     0.0369749     0.0236186     0.0130581    0.00693973    0.00411967    0.00212461    0.00103309   0.000586670   0.000259144   0.000115016   4.93430e-05   2.21115e-05   8.28499e-06   3.31605e-06   1.18762e-06   4.41375e-07
  22  11 2559.2318    1.9316  1.0359 10.0772 -0.0041       2.84943  0.0477   0.0384   0.0664    0.2252   0.0000      0.771908   436.8181       2.32601       17.7883       1.29370      -7.88664       3.09023      0.102624     -0.730461      0.462537       2.99761      -2.68916      -1.36379      0.420720     -0.323604     -0.147006     0.0895487     -0.619825     -0.137146    -0.0739297     0.0303306    -0.0787521     0.0164138    0.00521885    0.00249743    0.00545091    0.00213055  -0.000492159  -0.000334495  -0.000131948  -8.77494e-05  -1.74242e-05  -2.58456e-05  -6.78642e-06   7.42432e-07   4.78008e-07  -4.85678e-08       3.34836       3.96558       3.37964       3.26694       3.98924       4.70258       4.28932       3.18533       2.19857       1.80281       1.97745       1.83949       1.44984      0.928765      0.550013      0.325747      0.298515      0.240946      0.187440      0.127793     0.0800216     0.0437756     0.0234639     0.0112771    0.00551850    0.00253344    0.00129543   0.000578243   0.000279198   0.000130453   5.07942e-05   2.27613e-05   9.03929e-06   3.61368e-06   1.22743e-06   4.06240e-07
  22  13 2854.6605    3.1428  0.8702 11.3949 -0.0046       1.31985  0.0356   0.0672   0.0602    0.1877   0.0000      0.861615   438.8302       3.06398       20.4953       3.59623     0.0430245     -0.770815      -1.26322      0.970891      -1.41879      -1.56272    -0.0581966       1.26894      -1.11080     -0.167816      0.520622      0.237979     -0.246332     -0.192754   -0.00456469     -0.155394   -0.00396132     0.0106605    -0.0133260     0.0125899    0.00181918    0.00119664    0.00153473   0.000313824   0.000236257   3.01575e-05   2.34822e-05   6.82717e-06  -7.21600e-06   3.52312e-06   1.12968e-06   5.71848e-07       1.99319       2.79594       2.92492       3.02145       2.89473       2.69716       2.31946       2.24842       1.97847       1.78681       1.41964       1.15588      0.887520      0.629848      0.458041      0.310366      0.199324      0.151650     0.0857440     0.0606894     0.0363355     0.0211425     0.0130993    0.00704059    0.00405867    0.00204167    0.00112784   0.000512319   0.000251134   0.000108963   4.60393e-05   2.08013e-05   7.53111e-06   3.16132e-06   1.01204e-06   3.58640e-07
  22  14 3001.3388    3.8345  0.9170 11.7850  0.0016       1.18428  0.0344   0.0794   0.0635    0.1823   0.0000      0.840133   436.9938      -2.85671       13.4357       2.34880      -4.26994       3.95158      0.351613      0.797707     -0.227875      -2.14755      0.310447      0.793309     -0.414841     -0.122247      0.133714    -0.0769973     0.0133834      0.182248     0.0689164     0.0655579  -0.000878081     0.0320089     0.0120495    -0.0112281    0.00418306  -0.000940796   0.000648519  -0.000351756   4.88064e-05   0.000159386  -6.08733e-05  -1.07442e-05  -1.47916e-06   1.66831e-06  -3.52219e-06  -1.76921e-07       1.92024       2.45458       2.67331       2.89206       2.71644       2.48267       2.41769       2.20162       1.74120       1.60179       1.29884       1.06844      0.772074      0.572879      0.413120      0.300183      0.199642      0.131107     0.0895499     0.0595653     0.0347251     0.0211177     0.0123968    0.00730198    0.00372818    0.00201875   0.000989772   0.000490404   0.000234599   0.000127057   5.04987e-05   2.22476e-05   8.27541e-06   3.36513e-06   1.15904e-06   3.80421e-07
  22  15 3146.9686    4.0947  1.0709 11.6394 -0.0055       1.34740  0.0407   0.0798   0.0692    0.2474   0.0000      0.782498   441.1249      -2.71755       14.8519      -1.11369     -0.305744      -9.76906      -4.41025      0.158780      0.168255      -1.02511      0.851506     -0.695814     -0.214061      0.564346     -0.335794      0.260400    -0.0556229     0.0150894    -0.0990334     0.0311808   -0.00528316     0.0398179    0.00803556   -0.00149224    0.00654102   -0.00227858  -5.58704e-05    0.00100740  -0.000619878   9.52328e-05   1.19403e-05   1.25363e-05   1.87961e-06   3.22815e-06   1.61716e-06  -5.40045e-07       2.24000       2.75854       3.07828       3.22708       3.24500       3.23071       2.84515       2.44563       2.05218       1.57480       1.44073       1.13255      0.869196      0.641372      0.457405      0.302842      0.224084      0.158544      0.106799     0.0765612     0.0429301     0.0253088     0.0149657    0.00804083    0.00461202    0.00228449    0.00120913   0.000558085   0.000273865   0.000132584   5.21124e-05   2.40177e-05   8.70755e-06   3.49318e-06   1.23098e-06   3.78225e-07
  22  16 3292.1326    3.5777  1.4765 11.6414 -0.0048      0.505670  0.0524   0.0595   0.0786    0.1375   0.0000      0.595815   438.1537      -2.56781       18.7224       4.79965       2.76594      -1.60285      -5.83265      -2.11386      0.734003     -0.879350     -0.199372     0.0276873       1.02417      0.103496    -0.0883090   -0.00337157   -0.00715986      0.115835    -0.0160129     0.0585220      0.114129     0.0302324    0.00692487   0.000826853   -0.00550192    0.00145854   -0.00135012   1.38216e-05  -0.000264298   0.000260772  -1.59127e-05  -3.59130e-05  -1.13301e-05   5.26662e-06   7.80613e-07  -1.93572e-07       2.50501       3.28811       3.46659       3.48257       3.45200       3.26593       3.17216       2.78571       2.47231       2.01042       1.66396       1.30153       1.04002      0.787098      0.570065      0.415787      0.276471      0.192661      0.125470     0.0807162     0.0479699     0.0279895     0.0167050    0.00900361    0.00494685    0.00272060    0.00135977   0.000664413   0.000300472   0.000150492   6.16131e-05   2.69087e-05   9.97798e-06   4.19523e-06   1.41057e-06   4.90612e-07
  22  17 3437.1573    3.0828  2.3565 10.9733 -0.0037      0.579176  0.0576   0.0398   0.0981    0.0954   0.0000      0.254860   433.4092      -4.94656       24.9681      -1.12193      -1.54137      -3.79170       8.02393       2.33830     -0.787371      -3.17220     0.0812580       1.17112      -1.90049     -0.581569     0.0730731    -0.0421351    0.00767528     -0.264487      0.180269    -0.0671300     0.0726723    -0.0536221   -0.00939962    0.00398582     0.0132029   -0.00257960   -0.00149263   0.000251124   0.000215737  -0.000131116  -4.42440e-05   2.45977e-05  -1.12169e-05   4.32868e-06   1.21736e-06  -8.13657e-07       3.10019       3.93291       4.18873       4.21714       4.33252       4.18150       3.85249       3.42854       2.94454       2.42180       2.00053       1.62752       1.24222      0.951451      0.679173      0.497812      0.347224      0.237033      0.150413     0.0985843     0.0596311     0.0365710     0.0212787     0.0116015    0.00603549    0.00336381    0.00172468   0.000818673   0.000404304   0.000179937   8.17936e-05   3.16046e-05   1.34166e-05   5.03444e-06   1.73049e-06   5.98728e-07
  22  18 3582.0567    2.5005  3.6374 10.6287 -0.0020      0.801061  0.0770   0.0275   0.1317    0.0716   0.0000      0.163991   442.5538      -8.19374       14.7895       14.0762      0.618792       3.17588       3.82342       4.66260       4.50036       5.19138      -2.07022      -2.28934      0.224181     -0.297404     -0.894524      -1.23855      0.598251      0.447318      0.251629    -0.0646125     0.0661762     0.0429704    0.00831969    -0.0232032   -0.00645733   -0.00232582   0.000331182  -0.000627729  -0.000927557  -0.000228847   0.000133736   9.69101e-06  -1.51380e-05  -3.67981e-06   4.20649e-06  -1.00167e-06       3.78847       4.85973       5.23992       5.37975       5.36167       5.25361       4.74862       4.29512       3.57970       3.23274       2.61838       2.07682       1.60856       1.16156      0.897478      0.639075      0.444172      0.294954      0.187524      0.122988     0.0780698     0.0459374     0.0277730     0.0156202    0.00849505    0.00436384    0.00211841    0.00111086   0.000508216   0.000243501   0.000100888   4.49715e-05   1.70492e-05   6.90619e-06   2.33043e-06   8.21872e-07
  22  19 3727.0228    2.1154  5.2571 10.2225 -0.0012      0.607428  0.0962   0.0203   0.1757    0.0631   0.0000      0.117379   439.5485      -9.39252       8.24778      -1.98205      -2.79235       4.03624       9.53074     -0.313683       6.53518      -7.29516       2.56706       2.38425      -1.72487       2.51425      0.997619      -1.14889     -0.457770      0.342702      0.211149      0.210147    -0.0929518    -0.0229807    0.00914502    0.00415750   0.000974785     0.0145001   -0.00233396  -0.000117997  -0.000577685   3.85114e-05   3.29839e-05   7.42176e-05  -3.22439e-05  -1.31189e-08  -5.01221e-07   1.64434e-06       4.74796       6.13947       6.78485       7.00444       6.84078       6.65013       6.08025       5.47569       4.61464       3.81877       3.25323       2.51888       1.94916       1.50195       1.07139      0.758596      0.534135      0.363778      0.238557      0.153280     0.0942829     0.0562873     0.0326972     0.0183854    0.00986529    0.00539356    0.00267240    0.00134630   0.000633891   0.000289772   0.000129235   5.43674e-05   2.20500e-05   8.50092e-06   2.87133e-06   9.71592e-07
  22  20 3871.6258    1.7604  7.3585  9.8780 -0.0032      0.333974  0.1258   0.0153   0.2212    0.0541   0.0000     0.0811086   448.3054       7.91259       17.9744      -3.03982      -15.7356      -1.10629      -14.4656      -5.80319      -1.72642       11.6112     0.0791428       2.56635     0.0772624       2.00113      0.706358      0.566679     0.0997380    -0.0715741     -0.282991     -0.109391     -0.254578     0.0273961    -0.0832691    0.00467599     0.0107662    0.00165125    0.00583976   -0.00187864   0.000262511  -0.000338087  -3.32961e-05  -3.14153e-06  -4.42055e-06   1.43890e-05   6.79298e-06   1.93193e-06       6.02495       7.77849       8.33058       8.48258       8.60425       8.26583       7.87654       6.81234       5.78795       4.99737       4.15743       3.30197       2.59192       1.94177       1.40786      0.990826      0.695686      0.478287      0.323689      0.202426      0.130765     0.0739291     0.0437249     0.0246619     0.0134007    0.00697985    0.00355847    0.00173674   0.000834686   0.000376853   0.000165717   7.03254e-05   2.91116e-05   1.07861e-05   3.87349e-06   1.31755e-06
  22  21 4016.6652    1.5093 10.1001  9.6050 -0.0018      0.258887  0.1606   0.0116   0.2849    0.0459   0.0000     0.0695286   439.8081       1.75860       9.00818      -7.33405       14.3405       4.19776      -12.0867       3.72937       2.11115       1.52071       2.42718      -4.52669      -2.66836       4.02694      -1.09532       1.36240      0.276290      -1.03715     -0.181943      0.340776      0.306506     -0.132707     -0.131683     0.0109327     0.0143745    0.00453369   -0.00746746    0.00154704  -2.05156e-05   0.000247782   0.000125641   2.42254e-05  -3.21095e-05   7.16891e-06   5.85451e-06   1.56453e-06       7.13134       9.23657       10.1765       10.3301       10.4353       9.91389       9.22855       8.24170       7.17249       5.97284       4.96032       3.91293       3.03557       2.32088       1.72265       1.21313      0.844184      0.569732      0.383152      0.239298      0.147429     0.0885837     0.0520850     0.0287457     0.0162106    0.00850460    0.00433768    0.00212529    0.00100001   0.000454639   0.000205412   8.60203e-05   3.40207e-05   1.29938e-05   4.64454e-06   1.56868e-06
  22  22 4160.6358    1.2523 12.7099  9.4462 -0.0015    -0.0406473  0.2214   0.0092   0.3614    0.0425   0.0000     0.0679041   449.0373       6.27604       33.2947       29.2122       15.2211       2.47256     -0.106391     -0.243793      -7.70604      -6.40512       10.7164      0.538307       1.46107     -0.578165      -2.54808       3.40612      0.450942       1.70744     -0.561682     -0.191578     -0.115306     0.0198038    -0.0623155     0.0522300    -0.0123282     0.0284105   -0.00324120  -0.000945315   -0.00298188   0.000285846   4.65931e-05  -0.000215822  -2.69980e-06  -3.67346e-06   1.19322e-05  -1.33967e-06       8.75367       11.8896       12.7660       13.5957       13.4639       12.6947       11.6921       10.3618       9.04910       7.61859       6.18253       4.96559       3.92556       2.85086       2.15395       1.48838       1.08041      0.701225      0.480683      0.303958      0.188368      0.114807     0.0658296     0.0382654     0.0203719     0.0111205    0.00562841    0.00279181    0.00133344   0.000610944   0.000266718   0.000110109   4.41628e-05   1.69193e-05   5.99271e-06   2.06476e-06
  22  23 4306.3670    1.0535 15.6743  9.4009 -0.0019      0.299922  0.2888   0.0074   0.4479    0.0360   0.0000     0.0764281   463.4137       10.9353       13.4824       12.3429       1.04078       8.07430       3.89066       23.2356      -5.68446      -19.5958     -0.998395      -2.21806      -4.29482      -3.35244      -1.49659       5.89486      -2.46368      0.155639       1.60000     -0.296684     -0.407414    -0.0168679     0.0131766    -0.0385357     0.0528283   4.45527e-05    -0.0104380   -0.00459270   -0.00180238   0.000216777   0.000863044   0.000324029  -1.18376e-05  -2.22437e-05   4.71536e-06  -4.05473e-06       10.4935       13.7456       15.1867       15.7526       15.2577       14.5513       13.4095       11.9912       10.7571       9.04889       7.40848       6.03865       4.58246       3.44253       2.54013       1.80809       1.24509      0.842552      0.553695      0.356632      0.218952      0.134803     0.0784319     0.0441575     0.0250988     0.0128525    0.00673576    0.00334581    0.00157897   0.000740430   0.000314336   0.000138706   5.24738e-05   2.02665e-05   7.30254e-06   2.45481e-06
  23   7 1969.6924    0.5429  0.6157  8.7384  0.0002       8.28832  0.0341   0.0153   0.0562    0.0922   0.0000       1.47160   440.0957      -3.02566       15.0121       5.17227      -1.57491      0.770759       3.37657      0.488829     -0.168515       1.21025      -1.34580     -0.442340      0.765731     0.0286896     -0.360102      0.194567      0.257613     -0.155983    -0.0434537     0.0308569     0.0722486    -0.0246176    -0.0173343    0.00442562   -0.00263318    0.00472949   -0.00315570  -0.000122631   0.000218569   0.000148170  -1.64681e-05   4.11255e-05   1.55204e-05   1.03111e-07   6.25734e-06  -1.00178e-06       1.80301       2.38812       2.92305       2.60241       2.88026       2.72097       2.20664       2.27229       1.93389       1.41501       1.45885      0.980810      0.755089      0.710257      0.445447      0.298017      0.265553      0.156073      0.108607     0.0734307     0.0439246     0.0284436     0.0159151    0.00902427    0.00570373    0.00327292    0.00157921   0.000819681   0.000495027   0.000215810   8.73011e-05   5.01974e-05   1.61093e-05   7.94043e-06   3.50680e-06   1.19266e-06
  23   8 2131.2074    0.7838  0.7148  8.8269 -0.0044       7.35197  0.0296   0.0180   0.0548    0.1333   0.0000       1.12777   440.5193       1.53781       18.6011      -1.91076      -2.86572      -2.24427      0.578300      -1.25565       1.09300      -1.59933       1.35302     -0.589212      0.160347     0.0132716     -0.533957      0.566468     0.0621277     0.0594228      0.122324    -0.0157524   -0.00294476     0.0114597  -0.000607052    0.00472166  -0.000675467  -8.84244e-05    0.00135998   -0.00100980  -0.000431696  -8.11882e-05  -0.000167357   3.99548e-05   9.58754e-06   6.39868e-06  -3.29831e-06   2.91936e-07       1.69024       2.17981       2.33901       2.64131       2.60623       2.48097       2.18990       1.98810       1.65485       1.44966       1.14202      0.858052      0.677729      0.548921      0.414881      0.293889      0.196616      0.143662     0.0956590     0.0658995     0.0397133     0.0241965     0.0142137    0.00849039    0.00500961    0.00277248    0.00154843   0.000754371   0.000377797   0.000169183   7.96776e-05   3.45051e-05   1.48562e-05   5.96223e-06   2.45449e-06   8.48581e-07
  23  11 2588.6126    2.0147  0.9959 10.4822 -0.0020       2.18502  0.0495   0.0404   0.0679    0.1854   0.0000      0.828722   438.8446       1.09170       15.1987       2.82833      -4.26870     -0.205059    -0.0872208      -4.10979       1.11666       3.32455     -0.721233      -1.39642      0.330538     -0.434894    0.00183458     -0.292276      0.218381     0.0368080    -0.0931592     0.0206396    0.00981449    -0.0129139    -0.0154656    0.00619908   -0.00181982   -0.00307129    0.00210633  -0.000871760  -0.000680342  -3.60920e-05   5.41946e-05  -2.89014e-06  -5.72437e-06   4.22537e-06  -3.41971e-06   2.15708e-07       2.45114       2.36651       3.60497       3.68898       2.79164       3.10002       3.08667       2.31581       1.91090       1.95979       1.64128       1.10760      0.909188      0.842538      0.623374      0.362196      0.331292      0.262182      0.127445     0.0919207     0.0784072     0.0358792     0.0181492     0.0131300    0.00830766    0.00370492    0.00178283   0.000949405   0.000568518   0.000266944   0.000105684   4.64137e-05   2.13852e-05   1.22403e-05   5.75947e-06   1.91714e-06
  23  12 2737.5506    2.5442  0.9463 10.8621 -0.0050       1.60870  0.0387   0.0516   0.0620    0.2012   0.0000      0.835213   439.4967      -1.42722       13.4685      -3.45082       1.96715       1.39317      -3.57471    -0.0763811      0.126788       3.30522       2.08991      -2.21096      0.703521     -0.571114      0.409196     -0.431946    -0.0437022    -0.0620884    -0.0808623     0.0451359     0.0480106    0.00285989    -0.0145764    0.00847704    0.00227372   0.000784290    0.00110475   5.70891e-05   0.000146342   4.27796e-05   7.18292e-05   2.70147e-05  -1.56044e-06  -6.12676e-06   3.07320e-06  -8.94943e-07       1.98795       2.59043       2.61698       2.82038       2.64398       2.62017       2.37897       2.24454       2.02292       1.80158       1.40199       1.11993      0.922146      0.705414      0.500017      0.386278      0.266295      0.181306      0.118004     0.0773390     0.0482302     0.0291972     0.0182097     0.0103039    0.00559860    0.00319065    0.00168098   0.000943644   0.000415519   0.000213908   9.49698e-05   4.07217e-05   1.68089e-05   6.59615e-06   2.64742e-06   1.09528e-06
  23  13 2886.0407    3.3506  0.9006 11.4209 -0.0022       1.04244  0.0363   0.0697   0.0609    0.1900   0.0000      0.849774   440.0702      -1.43108       22.2742      -1.30278      -5.04559       1.53724      0.383971      0.760775      0.404165      0.943707     -0.803290      0.480572     -0.571007      0.207393     -0.288732     0.0957890    0.00674261     0.0558807     -0.125371     0.0322198    0.00242213    -0.0165849     0.0435278    -0.0104601  -0.000860962   -0.00161312    0.00383383   0.000812306   6.49120e-05  -0.000159044  -1.17997e-05  -6.68854e-06  -2.16368e-05  -1.19531e-05   2.41560e-06   6.45256e-07       1.98755       2.39709       2.77102       3.00310       2.84729       2.76594       2.55315       2.24939       1.80572       1.60714       1.35692       1.09091      0.844746      0.575778      0.441657      0.347020      0.245379      0.160608      0.101925     0.0750391     0.0474305     0.0289002     0.0178739     0.0109803    0.00602832    0.00334133    0.00168113   0.000874867   0.000361058   0.000223759   0.000107644   4.51990e-05   1.78435e-05   7.59643e-06   2.82552e-06   1.27580e-06
  23  14 3033.3552    3.8769  0.9269 11.3929 -0.0029      0.343625  0.0378   0.0756   0.0593    0.2480   0.0000      0.803099   440.1457      -4.07626       15.7485      -1.37861      -2.29627      0.243261      0.588353       1.58303    -0.0528361      0.190724      -2.10365     -0.405408     -0.594668     0.0724969      0.105121      0.469559    -0.0161252   0.000399514    -0.0310823      0.174754    -0.0284350    -0.0195041    -0.0126558   -0.00953291   -0.00340835   -0.00151435    0.00136503   0.000689979   0.000222121  -0.000159610   3.20591e-05   1.42327e-05   9.58357e-06   3.76356e-06  -1.17568e-06   1.45622e-06       2.25079       2.93502       3.07568       2.93737       2.73708       2.78966       2.70312       2.54708       2.24154       1.86834       1.49030       1.12822      0.913188      0.734651      0.554527      0.413688      0.296372      0.195550      0.126009     0.0786334     0.0476065     0.0270484     0.0159831    0.00914591    0.00491678    0.00265220    0.00142874   0.000748007   0.000347912   0.000176207   8.01021e-05   3.59346e-05   1.40185e-05   6.08473e-06   2.46084e-06   9.50639e-07
  23  16 3325.5494    3.4639  1.6780 11.5679 -0.0021       1.72409  0.0548   0.0530   0.0842    0.1164   0.0000      0.497003   434.4901      -1.21820       18.6001      -3.30294      -4.67010       1.44608     -0.546333     -0.404473     -0.914313      0.220825      0.443391     -0.766581       1.33646      0.837826     -0.400744    -0.0757740    -0.0479918     0.0525634     0.0220085    -0.0240826     0.0760392     0.0472172   -0.00321076   -0.00947999     0.0128015    0.00259722    0.00247996   5.71168e-05  -0.000367951   0.000471223   7.97280e-06  -6.00137e-05   2.35859e-05  -1.79367e-05  -4.43850e-06   1.98185e-06       2.39611       3.02270       3.36371       3.59708       3.38982       3.54607       3.08188       2.83658       2.47659       2.11146       1.65407       1.39142       1.16304      0.836276      0.633498      0.439122      0.322688      0.229628      0.151791      0.100657     0.0633106     0.0395451     0.0243509     0.0131281    0.00745372    0.00415802    0.00215725    0.00121067   0.000581879   0.000284150   0.000122401   5.66551e-05   2.27293e-05   9.82208e-06   3.64841e-06   1.48745e-06
  23  17 3471.1651    2.9312  2.5015 10.8150 -0.0042      0.277990  0.0611   0.0362   0.1032    0.0903   0.0000      0.290661   438.4707       1.35440       17.7365      -2.57635      -5.78137      -6.96377      -8.22304      0.444750      -1.63919       2.44617      -2.56371       3.00383     -0.924413     -0.704243      0.331034       1.42930     -0.823386    -0.0706214     0.0855221      0.245049     0.0101638    -0.0170713   -0.00586013     0.0193509   -0.00351716    -0.0107885  -0.000379261    0.00320095  -5.79895e-05  -0.000743530   5.07582e-05  -2.46795e-05  -1.68582e-05  -2.02741e-06   4.12813e-06   4.61651e-07       2.69534       3.73185       3.88027       4.28461       4.05183       4.00505       3.68420       3.19947       2.91006       2.54116       2.03426       1.65185       1.32126      0.968353      0.746488      0.526269      0.380494      0.254440      0.173899      0.114049     0.0720533     0.0452430     0.0269089     0.0158732    0.00922563    0.00508202    0.00263757    0.00136782   0.000678337   0.000329673   0.000145333   6.49044e-05   2.76485e-05   1.13095e-05   4.35863e-06   1.64277e-06
  23  18 3616.5695    2.4746  4.0173 10.5176 -0.0022      0.244511  0.0782   0.0257   0.1390    0.0673   0.0000      0.130317   430.4986       1.00238       4.51711       3.82470       7.13659      -1.37448      -3.35059      -3.95099       10.3604       1.24769      -1.30476       1.49256      -3.78934      -1.88493      -1.53292       1.25786     -0.831805     -0.496306     -0.243287     0.0901621     0.0670892    -0.0388610    -0.0501238   -0.00540280    -0.0136941   -0.00309064    0.00188235   -0.00164515  -0.000972984   8.20052e-05  -8.75462e-05  -1.91088e-06   8.18438e-07   1.51992e-05   2.65052e-06  -1.62914e-06       3.78455       4.98786       5.31522       5.64734       5.61508       5.30522       4.96074       4.36131       3.92847       3.29398       2.75362       2.18554       1.71781       1.29269      0.990360      0.701317      0.507807      0.345919      0.227706      0.144898     0.0947306     0.0572320     0.0360551     0.0205628     0.0112798    0.00645995    0.00326108    0.00175601   0.000847405   0.000408055   0.000186544   8.30943e-05   3.52423e-05   1.43145e-05   5.56816e-06   2.05942e-06
  23  19 3762.3482    1.9936  5.8863 10.1341 -0.0032      0.688199  0.1026   0.0184   0.1835    0.0577   0.0000     0.0954039   443.8150       4.07598       27.1940       14.6189      -4.38345     -0.318721       8.41160      -5.99022      0.548679      -5.00215       2.08074       3.51438       3.85072      0.649966       1.05724      0.116653     -0.807972     -0.724504     -0.175801     -0.187417     0.0944375    -0.0718021     0.0530656   -0.00188481     0.0186444     0.0128718    0.00285798  -0.000523999   0.000570350   -0.00126228  -0.000518588   0.000207111   2.67295e-05  -9.89339e-06  -1.36125e-06   4.05458e-07       4.65342       6.18978       6.84439       7.13520       7.10612       6.85136       6.34432       5.67483       4.81499       4.13262       3.51802       2.69139       2.16106       1.66463       1.22858      0.889459      0.621463      0.440746      0.292167      0.191004      0.121811     0.0753574     0.0452499     0.0261531     0.0148844    0.00819941    0.00430931    0.00224970    0.00109185   0.000532719   0.000236709   0.000110306   4.60344e-05   1.97679e-05   7.48252e-06   2.81906e-06
  23  20 3907.4467    1.6767  8.1946  9.7730 -0.0024      0.301955  0.1317   0.0135   0.2359    0.0495   0.0000     0.0761315   448.1870      -12.1438       24.6393       4.84034      0.573147       8.01504       7.12848       3.23309       13.9111      -2.55241     -0.287384      0.975147      -1.25458      0.154235      -2.30587     -0.807418      0.126429      0.474176     0.0282100     0.0534617     0.0817880     -0.119345   -0.00661658     0.0269612     0.0176665   -0.00750313   -0.00841933   -0.00342807    0.00387892  -0.000179658  -0.000286541  -3.43307e-05   2.63057e-05   1.46763e-06  -6.60610e-06  -3.73705e-06       5.87335       7.59427       8.24619       8.70208       8.81654       8.29215       7.77864       6.90576       6.13674       5.22824       4.28300       3.46028       2.72979       2.07111       1.57260       1.13728      0.809290      0.556749      0.372298      0.243773      0.154235     0.0969381     0.0571179     0.0339661     0.0194308     0.0103811    0.00569663    0.00287464    0.00142827   0.000689249   0.000316634   0.000139618   5.87058e-05   2.46275e-05   9.19667e-06   3.41857e-06
  23  21 4052.6937    1.4228 10.6148  9.5447 -0.0005      0.234290  0.1715   0.0106   0.2954    0.0447   0.0000     0.0684274   449.2363      -6.41219       21.8126       1.78880      0.240575      -6.54160       6.16808     -0.152059      -9.74015      -4.44652      -2.42858       7.42238      -2.12777      -2.88421       2.67045       1.68261     -0.537998     -0.938780      0.550132      0.401978     -0.110962      0.143714     0.0263107    -0.0213094    -0.0152488     0.0103709     0.0135815   -0.00228130    0.00102423  -0.000281520   0.000170620  -0.000101455  -2.58951e-06   1.11904e-05  -3.09250e-05  -6.94540e-07       7.33409       9.47914       10.5693       10.9311       10.8635       10.3480       9.62155       8.70518       7.59717       6.36512       5.26393       4.23022       3.31498       2.56896       1.90896       1.38679      0.971077      0.678731      0.451885      0.298874      0.186072      0.115526     0.0686705     0.0399477     0.0227036     0.0125429    0.00664389    0.00346633    0.00169881   0.000820277   0.000380760   0.000167364   7.27845e-05   2.93500e-05   1.12693e-05   4.20471e-06
  23  22 4198.0945    1.1536 12.7542  9.5372 -0.0036      0.222018  0.2340   0.0086   0.3694    0.0381   0.0000     0.0817203   452.7419      -17.5179       31.7678       6.74995       2.44591     -0.947150      0.582054       19.1673      -10.2722      -8.57201      -5.15388      -3.20989       1.52033      -3.29964      -6.50372       3.82513      -1.38217     -0.631588    -0.0318526     -0.828171     -0.235581      0.177613      0.127738     -0.108759     0.0487349     0.0116907    0.00212681   0.000633100    0.00208184  -0.000230599  -0.000154761  -8.66622e-05   3.66198e-05   2.67060e-05  -1.13951e-05  -7.74952e-06       8.63722       11.5013       12.6280       13.1070       13.1779       12.5467       11.9378       10.3484       9.28683       7.88249       6.46636       5.15311       4.08854       3.16625       2.37442       1.73550       1.22545      0.850851      0.568793      0.376433      0.238682      0.145707     0.0884135     0.0518808     0.0295833     0.0162490    0.00874736    0.00444343    0.00220667    0.00106649   0.000487220   0.000220760   9.18935e-05   3.84554e-05   1.48270e-05   5.51358e-06
  24   9 2314.3650    1.1769  0.8692  9.5751  0.0025       2.75597  0.0382   0.0246   0.0629    0.1391   0.0000      0.927449   437.5396      -1.81151       18.5234       4.12581      -5.72779       3.83212     -0.576684      -2.69299      -2.38354     0.0950292     -0.565642      0.556826      0.409480      0.754828     -0.450604     -0.334071   -0.00652720     0.0161256     0.0922910      0.115661     0.0436808     0.0208481    -0.0157701    -0.0135769    0.00575467    0.00215244   -0.00142489   -0.00265285   0.000210125  -2.97597e-05   1.54048e-05  -1.23622e-05   3.22222e-05  -3.72865e-05   3.34815e-06   2.04817e-06       2.11121       2.47604       2.70254       3.18216       3.23619       2.88372       2.46871       2.52663       2.26822       1.59089       1.38179       1.16961      0.984242      0.657207      0.504368      0.418846      0.295047      0.195188      0.131151     0.0901722     0.0643506     0.0377083     0.0216636     0.0135791    0.00864616    0.00491696    0.00257244    0.00124501   0.000674714   0.000383286   0.000189698   8.97226e-05   4.14622e-05   1.55961e-05   5.98048e-06   2.21744e-06
  24  10 2467.1094    1.5965  1.0998  9.9245 -0.0029       3.52095  0.0437   0.0304   0.0712    0.1986   0.0000      0.925197   436.6427      0.105534       16.0334       1.95638      -5.74239      0.676243       2.10995      -1.19472       1.96245      -1.07761      0.406301      -1.44742       1.66826      0.236865      0.580277      0.417166     -0.842670     -0.309708    -0.0988019     0.0191399    -0.0907101   -0.00552034    -0.0182007     0.0122312   -0.00671036    0.00520969   -0.00146382  -0.000374055  -0.000851289  -0.000178022  -7.22729e-05   4.33298e-05  -6.19685e-05   1.15728e-05   1.61838e-06  -1.14270e-06       2.09474       2.79185       2.97348       3.06827       2.89135       2.60255       2.54881       2.36778       2.21445       1.87711       1.71837       1.38629       1.15774      0.820052      0.617239      0.433021      0.301996      0.211048      0.139699     0.0977881     0.0622584     0.0404071     0.0226128     0.0138289    0.00803471    0.00483296    0.00265377    0.00116484   0.000715698   0.000374894   0.000172854   8.00534e-05   3.81499e-05   1.69026e-05   6.26513e-06   2.75989e-06
  24  11 2617.5725    2.1564  1.1551  9.7770 -0.0042      0.765313  0.0417   0.0392   0.0699    0.3857   0.0000      0.767279   436.7369       1.58003       14.4675      -5.68958      -1.19365      0.840318     -0.511020      -3.88771      -2.67355      -1.21277      -1.42754      -1.66413     -0.733285     -0.604621     -0.552464     0.0716308     -0.336181     -0.172184      0.115568    -0.0548721    0.00195402    -0.0504795     0.0178457   -0.00476926    0.00704734   -0.00576586   -0.00274619    0.00131737  -0.000475241  -0.000543628   6.37579e-05   2.20527e-05   2.39997e-05  -9.63906e-06   2.56756e-06   2.03670e-06       1.90601       2.45563       2.54804       2.77883       2.83741       2.64852       2.65481       2.17301       2.03396       1.66522       1.49017       1.15201      0.884341      0.652411      0.534665      0.422303      0.299324      0.213784      0.134954     0.0903927     0.0542366     0.0387860     0.0234642     0.0147063    0.00856526    0.00476753    0.00259647    0.00130450   0.000669427   0.000330188   0.000153677   7.38592e-05   3.31724e-05   1.48114e-05   6.00911e-06   2.37247e-06
  24  12 2767.6418    2.8498  0.9194 10.5564  0.0002       1.60354  0.0348   0.0555   0.0618    0.2531   0.0000      0.810832   437.9719     -0.557446       12.9060      0.575959      -3.35438     0.0214747      -1.54734       2.87473       1.57170     -0.560490       2.34833       2.37282     -0.597318      -1.03040      0.256863      0.839545     -0.151260      0.187313      0.225818     0.0362699     0.0888051     0.0401536    -0.0118859    0.00811962   -0.00207639   0.000155003   -0.00289908  -0.000839305  -0.000401885  -0.000411860   3.12504e-05  -1.44205e-05  -5.42910e-05   1.60060e-05   7.16895e-07  -2.19880e-06       1.99927       2.61253       2.80406       2.74540       2.60362       2.21553       2.05792       1.96788       1.98491       1.96170       1.64302       1.37594       1.04715      0.804050      0.585469      0.413075      0.252202      0.173540      0.118462     0.0781552     0.0494395     0.0295585     0.0175795    0.00961394    0.00650851    0.00380503    0.00214177    0.00116144   0.000581391   0.000285187   0.000131474   5.71713e-05   2.44355e-05   1.14503e-05   4.73053e-06   1.85790e-06
  24  13 2916.8943    3.4433  0.8808 11.4576 -0.0069      0.486335  0.0323   0.0703   0.0575    0.2066   0.0000      0.838189   438.6931       3.02255       12.0553       3.80857      -2.36467     -0.277363      -2.77810      0.436865      0.102374     0.0981355     -0.627047     0.0634452      0.791526       1.38355     -0.392146      0.125195      0.110102      0.117421    -0.0428219    0.00879166     0.0436157    -0.0324067    -0.0105848     0.0124736  -0.000466050    0.00484745   -0.00280913  -0.000914179  -0.000793796   3.66867e-05  -0.000134369  -5.90124e-06   3.04404e-05  -1.21802e-05   1.21870e-05   3.49245e-06       1.70477       2.06722       2.24648       2.32984       2.32109       2.25243       2.27556       1.93694       1.64546       1.45685       1.15722       1.00426      0.762259      0.618371      0.468651      0.331737      0.245196      0.173734      0.122968     0.0760698     0.0501584     0.0340589     0.0201702     0.0117284    0.00673675    0.00386782    0.00195870    0.00102909   0.000553750   0.000287240   0.000132428   5.90974e-05   2.63851e-05   1.24659e-05   5.31139e-06   2.14679e-06
  24  15 3211.9847    3.8588  1.2933 11.3553 -0.0023      0.774050  0.0426   0.0654   0.0719    0.2460   0.0000      0.647841   441.0098      -2.78119       15.5549       2.07577     -0.156765      -3.86743      -2.32793       1.04021     -0.997009    -0.0252599      0.326554     -0.770607      0.518433     -0.113758      0.612749    -0.0952104     -0.483871   -0.00363853     -0.282057     -0.124483   -0.00678171   -0.00695842    -0.0363688   -0.00731685     0.0122208  -0.000458386   -0.00423680    0.00152850   0.000956182   7.96614e-05  -5.11967e-05  -4.24972e-05  -3.20091e-06  -2.14580e-06  -1.25103e-07   2.86148e-06       2.01415       2.48171       2.57869       2.66780       2.73601       2.71510       2.68151       2.27608       2.00622       1.66149       1.45566       1.22944      0.967115      0.738662      0.564950      0.399618      0.302380      0.212909      0.146293     0.0962937     0.0657514     0.0412969     0.0253968     0.0150612    0.00863654    0.00480408    0.00252377    0.00129481   0.000665849   0.000343085   0.000162862   7.55706e-05   3.31455e-05   1.46894e-05   6.15301e-06   2.52757e-06
  24  16 3358.3557    3.3350  1.8541 11.3273 -0.0016      0.377937  0.0530   0.0471   0.0841    0.1101   0.0000      0.384605   434.4269     0.0409076       14.8022      -9.56926      -1.23106      -1.97867      -1.15214      0.956303      -4.13907       3.73518       1.80171    -0.0945447    -0.0159343      0.763944     -0.740876      0.327643      0.499791     -0.295893      0.170260    -0.0164931    -0.0125849    -0.0241239    -0.0282704   -0.00392263     0.0108371    0.00919105    0.00114109   -0.00328430   0.000152879   2.82405e-05  -0.000138387  -8.73633e-05  -3.05657e-05  -8.07108e-06   3.20695e-06   3.72282e-06       2.30325       2.90349       3.27606       3.53470       3.42429       3.15546       3.11115       2.86696       2.47140       2.07912       1.77000       1.45046       1.14591      0.853877      0.701820      0.492247      0.351760      0.253979      0.174698      0.112904     0.0752571     0.0446375     0.0297015     0.0175069    0.00987870    0.00567233    0.00307952    0.00182484   0.000845419   0.000452015   0.000209356   0.000103643   4.78144e-05   2.02870e-05   8.57972e-06   3.37459e-06
  24  17 3504.8115    2.7562  2.8850 10.9491 -0.0023      0.617368  0.0654   0.0322   0.1112    0.0749   0.0000      0.208080   433.7057      0.674905       8.66001       6.06297     -0.986092      -10.1065       6.58463      0.388543       3.33986     0.0295332       2.15787     -0.801404      0.817731     -0.961315     -0.282279      0.612097      0.552840    -0.0118499      0.208141    -0.0952937     -0.121170    -0.0518126    -0.0255533    0.00641675     0.0167032  -7.50012e-05   -0.00691019   -0.00137506   -0.00177734   0.000166508   0.000260942   5.90968e-06   5.36157e-05   1.77422e-05  -6.98535e-06  -5.41431e-06       2.98959       4.06782       4.21494       4.38375       4.19868       4.39475       3.98582       3.83593       3.25046       2.83885       2.25722       1.85030       1.49868       1.17938      0.907512      0.672579      0.489274      0.345093      0.237153      0.154658      0.103322     0.0611858     0.0394014     0.0220305     0.0134400    0.00725541    0.00410302    0.00221854    0.00112290   0.000576980   0.000267572   0.000131355   5.48310e-05   2.53534e-05   9.75777e-06   4.13768e-06
  24  18 3650.9149    2.3004  4.1815 10.4690 -0.0010      0.546391  0.0795   0.0229   0.1395    0.0608   0.0000      0.139660   435.4452       5.60837       16.2564      -4.23774       2.16903      -2.38640       2.92076      -1.69643     -0.478822      -2.62285       2.53141       2.88344       2.86554     -0.127223      -2.22689     -0.394502     -0.344796      0.302858      0.428614     -0.300312      0.125985     -0.101000    -0.0654924    -0.0260703    0.00452318    0.00825796   -0.00223065   -0.00270267    0.00134245   0.000404122  -0.000271435   8.40548e-05  -6.86738e-05  -2.08271e-05  -8.37172e-06   4.18413e-06       3.60564       4.64791       5.10364       5.31287       5.27250       5.16100       4.86000       4.40477       3.83868       3.27066       2.72698       2.14296       1.76706       1.36262       1.04771      0.772995      0.560650      0.392554      0.271253      0.178356      0.116570     0.0720231     0.0454157     0.0259989     0.0156821    0.00857457    0.00485846    0.00254793    0.00134560   0.000656699   0.000322306   0.000148951   6.62964e-05   2.93812e-05   1.19696e-05   4.78592e-06
  24  19 3796.8944    1.9306  6.3700 10.0166 -0.0027      0.399899  0.1069   0.0167   0.1860    0.0536   0.0000     0.0848349   440.3631       1.96375      -7.94523      -7.50660      -13.8677       6.24716      -3.82869       1.49648      -5.08392   -0.00640170     -0.163154       2.69769      -6.24357       1.40183      0.569634      -3.55077      -2.40900    -0.0380786       1.79625      0.278037     -0.106071    -0.0919639     0.0479909     0.0243360    -0.0119600     0.0190956   -0.00693056    0.00287601   -0.00184034   -0.00140321   0.000823593   0.000477611  -3.99619e-05  -2.36886e-05   1.80672e-05   6.29239e-06       4.79143       6.17799       7.00811       7.05622       7.12108       6.92942       6.35579       5.85668       5.06612       4.39484       3.55740       2.99944       2.33949       1.83390       1.37625      0.999202      0.738254      0.510344      0.351384      0.233168      0.151592     0.0952229     0.0590396     0.0352121     0.0203690     0.0113220    0.00635329    0.00335031    0.00174495   0.000877868   0.000427825   0.000197609   9.05788e-05   3.82048e-05   1.57389e-05   6.36454e-06
  24  20 3942.8735    1.6000  8.4250  9.8277 -0.0020      0.413339  0.1343   0.0130   0.2447    0.0465   0.0000     0.0762249   445.6331       5.01609      0.930861      -6.62098      -9.89068       12.5468       1.24184       2.91366      -5.19439       1.64434       6.19672      -1.44575       1.85542     -0.588627       3.77398    -0.0582056     -0.120604      0.581413     0.0626644     -0.557966    -0.0478442     0.0903953     0.0116359    -0.0463745    -0.0489918     0.0187703    0.00869569   -0.00813480  -0.000722255    0.00295939   0.000341308  -0.000160622  -0.000200159  -1.21927e-05   1.96966e-05   1.87499e-05       5.78265       7.34575       8.18368       8.31097       8.22638       8.18936       7.53293       7.02482       6.04239       5.34663       4.44044       3.55864       2.84643       2.23403       1.68335       1.28157      0.904390      0.639864      0.435352      0.286712      0.186195      0.117898     0.0713644     0.0439141     0.0251493     0.0142246    0.00790316    0.00416022    0.00215858    0.00106295   0.000516191   0.000241461   0.000109175   4.74662e-05   1.95213e-05   7.95456e-06
  24  21 4088.3024    1.3754 11.1279  9.5413 -0.0006      0.212324  0.1774   0.0101   0.3111    0.0437   0.0000     0.0694508   442.6220      -11.8773       12.6534      -4.11349       10.3235      -6.33131       8.02535      -2.95058       4.40931      -11.7810       5.36965     -0.712951      -5.20093      0.339141      -2.29212      -1.20703     -0.894230      -1.70593      0.181027      0.827728     -0.372316    0.00419542     0.0864974     0.0669557    -0.0111991     0.0229388   -0.00398995    0.00652256   0.000404009    0.00109753   0.000374116  -0.000105594   6.73180e-05   2.05355e-05   5.67638e-06  -1.23715e-05       7.06031       9.33555       10.1288       10.8454       10.9448       10.4271       9.64258       8.74775       7.61637       6.44046       5.39198       4.42021       3.49735       2.72217       2.03088       1.50037       1.07790      0.751086      0.521566      0.356422      0.229315      0.144720     0.0898846     0.0528980     0.0313207     0.0176018    0.00970853    0.00523217    0.00268099    0.00133332   0.000653701   0.000305642   0.000135907   5.90104e-05   2.37208e-05   9.30516e-06
  24  22 4233.8480    1.1508 14.4023  9.5238 -0.0006      0.207796  0.2602   0.0079   0.4000    0.0362   0.0000     0.0771420   437.1794      -8.09905       15.4182       6.58672      -9.02926       17.5747       4.12899      -15.5641      -10.9431      -2.42624       10.8193       6.76526      -1.37098       1.66799      -1.32665      -4.60185      0.561040       1.58602      0.208126      0.972497     -0.274542     -0.443182      0.149980    -0.0443806    -0.0508924    -0.0342811     0.0250586   -0.00174443   -0.00597642    0.00142887    0.00153173   0.000239186  -0.000172095  -2.52193e-06   2.74381e-05   3.30032e-06       8.84272       12.0184       12.9723       13.6422       14.0587       12.9105       12.5446       10.8846       10.0251       8.42017       7.19489       5.85677       4.64371       3.62160       2.70749       1.99582       1.45922       1.02329      0.699013      0.458157      0.307373      0.193087      0.121359     0.0723889     0.0426681     0.0241910     0.0132113    0.00702642    0.00371280    0.00183477   0.000912570   0.000413615   0.000187058   7.98410e-05   3.28466e-05   1.28998e-05
  25   7 2016.9766    0.6081  0.6942  8.8633 -0.0061       6.95650  0.0404   0.0144   0.0525    0.0983   0.0000       1.41890   439.8565      -3.22515       20.4346       3.04148     -0.479239      0.997077      0.382550      0.115981      0.148332      -1.79672      0.602208      -1.61651      0.434277      -1.02165      0.551453      0.269708      0.234272     -0.312098     0.0172897     0.0101182    -0.0648379     0.0518783   -0.00342564    0.00323441   0.000498639   -0.00657055   0.000432771   0.000989102   0.000553361  -9.97177e-05  -0.000338221   3.03047e-05  -2.69732e-05   2.63432e-05   1.18416e-06  -1.62832e-06       2.04170       2.53073       3.06143       3.54207       3.48160       3.31147       2.84247       2.77348       2.40246       2.08816       1.47025       1.20951       1.08737      0.971325      0.530008      0.378551      0.379541      0.321872      0.152198     0.0878331     0.0920036     0.0706800     0.0322586     0.0139860     0.0118376     0.0105667    0.00520174    0.00202195   0.000869559   0.000746268   0.000442385   0.000231455   8.62942e-05   3.12447e-05   1.23334e-05   6.60232e-06
  25   8 2181.8905    0.8729  0.7508  9.4236 -0.0073       7.56731  0.0311   0.0192   0.0560    0.1126   0.0000       1.11649   439.1039      -3.74304       15.9693       7.42125      -2.68774      0.484240      -1.48416      -1.36178      -2.06063      0.196413      -1.27384       1.80265      0.368765     -0.362163     -0.369039     -0.391466     0.0601305      0.203481     -0.109889      0.120894     0.0987889    -0.0198147    -0.0247597     0.0318966  -0.000215363   -0.00570691   -0.00253101   -0.00172457   0.000417741   0.000499371  -1.03935e-05  -4.50138e-06   0.000112112   1.23155e-05   8.23577e-06  -4.38218e-06       1.63513       2.00992       2.16643       2.40400       2.38468       2.21225       2.19325       2.02528       1.76892       1.34550       1.26037       1.04104      0.852270      0.658870      0.487018      0.363433      0.253090      0.181367      0.133309     0.0962825     0.0621698     0.0415134     0.0257811     0.0156036    0.00914355    0.00519821    0.00291493    0.00155720   0.000914821   0.000437419   0.000225739   0.000113629   5.35740e-05   2.39016e-05   1.16094e-05   4.77704e-06
  25   9 2340.5925    1.2504  1.0104  9.2162 -0.0097       3.67923  0.0359   0.0239   0.0635    0.2280   0.0000      0.848592   437.7778       1.36247       15.0260       4.73058      -4.32984      0.734043      -1.33122       1.03085      -2.92521      0.576731      0.155929      0.511570       1.66322     0.0789625     -0.120855     -0.702145      0.323736    -0.0579942     -0.112194    -0.0562905     0.0644756     0.0802071   -0.00940906    0.00945695    0.00444463   -0.00667145    0.00151315  -0.000850762  -0.000676522   0.000673314   0.000121997   8.89988e-05  -0.000153056   3.94725e-05   1.39891e-05  -1.53697e-06       1.74584       2.29676       2.58908       2.63706       2.54578       2.57028       2.34745       2.11398       1.99691       1.64743       1.33347       1.17098      0.869643      0.692873      0.542083      0.402035      0.295040      0.214946      0.138615     0.0944491     0.0630607     0.0399059     0.0240248     0.0160469    0.00891784    0.00539908    0.00284281    0.00168476   0.000869122   0.000442406   0.000227575   0.000108779   5.46962e-05   2.52413e-05   9.63786e-06   4.53559e-06
  25  10 2494.3955    1.7138  1.0560  9.7818 -0.0064       3.18194  0.0403   0.0317   0.0644    0.2584   0.0000      0.804224   440.5008     -0.383012       16.5539       3.32602      0.451128       3.57605     -0.216787       4.20354      0.808370       2.87519      0.686718     -0.345428      -1.01276      0.887687      -1.03237     0.0790281      0.449913    -0.0949218    -0.0323501     -0.129705      0.127580    -0.0565319    0.00378567    -0.0119290    -0.0163369    0.00308465  -0.000747711    0.00122077   0.000120653   4.48095e-05  -5.08582e-05  -7.26515e-05  -1.40225e-05  -4.26747e-05   9.25688e-06  -4.24285e-06       1.98681       2.26124       2.53013       2.71784       2.73090       2.52997       2.41314       2.38974       2.09770       1.73578       1.42725       1.10862      0.847427      0.725410      0.609177      0.464166      0.326436      0.235357      0.175485      0.117707     0.0670115     0.0446681     0.0294006     0.0176135     0.0100765    0.00579821    0.00318104    0.00197197    0.00109351   0.000542234   0.000265840   0.000132133   5.88813e-05   2.62278e-05   1.34415e-05   5.77234e-06
  25  11 2646.2459    2.2790  1.0673 10.3577 -0.0044       2.22627  0.0375   0.0420   0.0627    0.2570   0.0000      0.774714   437.6792     -0.889044       9.13946      -2.53702       1.43709     -0.214833      -1.72944     -0.734333      -2.19391       2.55509       1.14139      -1.90202     -0.749667     -0.459592     -0.658460     -0.266929      0.132719     0.0723069    -0.0460115     0.0459017     0.0403150    0.00754139     0.0329198    0.00624357   -0.00206681   -0.00630096    0.00801986   0.000238546  -0.000293903  -0.000855119  -0.000215440   2.66352e-05   2.03910e-05   5.54608e-06   5.92713e-06  -9.51035e-06       1.80414       2.36177       2.71203       2.66124       2.68103       2.41094       2.27551       2.19596       1.91495       1.77572       1.58096       1.23993       1.05957      0.790716      0.576901      0.431323      0.294694      0.209681      0.144272     0.0913815     0.0643544     0.0401653     0.0246057     0.0159400    0.00912949    0.00539756    0.00303707    0.00171874   0.000899404   0.000493132   0.000240478   0.000117507   6.01751e-05   2.45024e-05   1.12385e-05   4.59550e-06
  25  14 3096.1533    4.0777  1.0137 11.9004  0.0011       2.36241  0.0339   0.0770   0.0654    0.2005   0.0000      0.780738   438.5020     -0.992352       12.8947    -0.0784959      -2.45998       1.71284      -2.65957      -1.73342     -0.691557      -1.10049       1.27289     -0.320941      0.358072       1.36285      0.600348     -0.671104     0.0331922      0.197022     0.0113783    -0.0621879    -0.0570085     0.0281685   -0.00560207     0.0106684   -0.00160214    0.00139240   0.000436830    0.00249008  -0.000310911  -0.000769462  -0.000415605   0.000231673  -1.61051e-05  -3.41662e-05  -1.39289e-05   7.11338e-06       1.77058       2.15088       2.39160       2.39851       2.43919       2.45899       2.38261       2.17327       1.83038       1.46274       1.28810       1.05155      0.851801      0.700594      0.522946      0.377014      0.275302      0.194378      0.145041      0.101955     0.0667685     0.0434641     0.0274283     0.0160418    0.00918438    0.00514524    0.00297015    0.00158134   0.000834574   0.000457821   0.000212602   0.000108660   4.93454e-05   2.27130e-05   1.05284e-05   4.25965e-06
  25  16 3391.0804    3.2279  2.0764 11.2902 -0.0038      0.924044  0.0558   0.0434   0.0879    0.1046   0.0000      0.321935   435.0563      -7.77857       10.7283      0.371196      -2.61937       1.22177    -0.0285251     -0.539211       4.02974       1.95749      0.289577       5.20664      0.970071      0.899997      0.230720      0.706440      0.177680     -0.158490     -0.322673    -0.0832979      0.127029     0.0506637   -0.00105765    -0.0149528  -0.000345772    0.00215462  -0.000127875  -0.000142083  -0.000941927  -0.000660469   0.000169527  -0.000127860  -5.99786e-05  -0.000116520   4.67134e-06  -5.66055e-07       2.53974       3.34625       3.43523       3.57748       3.48787       3.38355       3.32032       2.97839       2.83415       2.40027       2.01316       1.62405       1.33305       1.01167      0.813023      0.606269      0.467844      0.321515      0.227064      0.144294     0.0940352     0.0610155     0.0375791     0.0239277     0.0136749    0.00823196    0.00438268    0.00252900    0.00129539   0.000690250   0.000350033   0.000163657   7.93839e-05   3.44089e-05   1.50965e-05   6.05689e-06
  25  17 3538.0098    2.6258  3.2227 10.8142 -0.0019      0.622427  0.0683   0.0284   0.1176    0.0690   0.0000      0.195250   433.7435      -2.98843       10.7033       4.42897     -0.537710      -4.35561      -2.97333      -4.52682      -1.80489       1.44751      -4.84001       1.13080     -0.244944      0.925106      0.603619      0.688578      0.128838     -0.228395      0.159752      0.411879     -0.147997     0.0326128     0.0397930     0.0289832    0.00686517    -0.0167027    0.00598475    0.00487108  -0.000490113  -0.000341486   0.000164244   0.000453102   8.96367e-05   9.25146e-05  -4.12546e-05   7.01032e-07       2.89737       3.89258       4.08964       4.38461       4.24064       4.25943       4.01010       3.65255       3.15115       2.81301       2.39008       1.96244       1.59950       1.23166      0.939623      0.705962      0.531092      0.367632      0.256417      0.173142      0.118911     0.0722317     0.0481647     0.0288763     0.0180107    0.00979800    0.00575121    0.00311999    0.00163751   0.000849619   0.000408669   0.000212429   9.72966e-05   4.64718e-05   1.87500e-05   8.18480e-06
  25  18 3684.8422    2.1897  4.5355 10.5168 -0.0002      0.552140  0.0861   0.0208   0.1435    0.0525   0.0000      0.133091   434.9555       9.18335       8.62458       4.58731      0.361042       5.95898      -6.38653       2.58080       2.12787       3.19199       1.02611       2.00739       1.33512       3.48529       2.28908     -0.414719      0.646720      0.566129      0.221431      0.184988     0.0421691      0.182800    -0.0255014    -0.0172064    0.00751233    0.00551171    0.00711665  -0.000621900   3.35155e-05    0.00149501   0.000280790   0.000183134   2.48372e-05   1.87240e-05   2.30922e-05  -4.26200e-06       3.74785       5.08373       5.48679       5.50008       5.60651       5.38983       4.96673       4.62107       4.20674       3.67970       3.13811       2.57828       2.06389       1.60631       1.26245      0.915593      0.666304      0.472161      0.322927      0.220858      0.146385     0.0935894     0.0574915     0.0355816     0.0217017     0.0123094    0.00711499    0.00401084    0.00210417    0.00109815   0.000533931   0.000265906   0.000126488   5.54340e-05   2.40037e-05   9.91279e-06
  25  19 3831.1434    1.8477  6.5405 10.0362 -0.0010      0.236157  0.1089   0.0155   0.1900    0.0515   0.0000     0.0888872   436.4730      -12.2950       11.0569       7.89736       1.87847      -2.96150      0.162914      0.989409       10.4221       4.81839      -1.88744       1.89969       2.70704     -0.123783     -0.995785   -0.00118203      0.504261     0.0355249     0.0515976     0.0308975      0.223150    -0.0240507    -0.0329010   -0.00648769     0.0311649     0.0295792   -0.00326918   -0.00405024   0.000234939    0.00300698   -0.00126870   0.000107804  -2.23329e-05   9.59064e-05   2.21647e-05  -4.32433e-06       4.41044       5.91795       6.44225       6.94754       6.85966       6.57701       6.33892       5.62748       5.10218       4.24270       3.74792       2.95988       2.45475       1.84105       1.47533       1.08133      0.806419      0.569519      0.394358      0.271077      0.178129      0.115537     0.0724831     0.0448592     0.0271141     0.0156684    0.00886415    0.00491522    0.00264691    0.00134361   0.000675992   0.000333208   0.000158319   7.31166e-05   3.09985e-05   1.34454e-05
  25  20 3977.6194    1.5355  9.7996  9.7233 -0.0012      0.357254  0.1532   0.0116   0.2676    0.0449   0.0000     0.0689882   432.4687       18.2248       29.5855      -4.58549       4.20203       4.40334       14.3964       3.81221     -0.134481      -15.9368      -7.54026       4.77082       2.13174     -0.991313       1.32243      0.594076       2.49757     -0.371329     -0.855206      0.519469     -0.180937     0.0329628     0.0850458   -0.00434301     0.0355837    0.00277639  -0.000564307     0.0117499    0.00239297   5.30594e-05    0.00141892   0.000145707   0.000147942   0.000152304   1.65092e-05  -2.09869e-05       6.03200       7.95883       8.60207       9.12138       9.07078       9.16700       8.38312       7.63194       6.66439       5.77932       4.82248       4.01973       3.24098       2.54185       1.92295       1.45442       1.05719      0.751487      0.536922      0.364974      0.242881      0.159649      0.100261     0.0610327     0.0371147     0.0210480     0.0123133    0.00650541    0.00356027    0.00182751   0.000921270   0.000448464   0.000210498   9.46022e-05   4.14720e-05   1.70896e-05
  25  21 4123.6035    1.3226 12.6720  9.6074 -0.0015      0.124273  0.2127   0.0088   0.3389    0.0384   0.0000     0.0708079   451.1710      -4.13480       25.5488      -13.7068      -1.84387       15.4149      -7.47502       4.88982      -8.34848       2.86650      -6.49347     -0.175821       6.80305       3.23241      0.670712     -0.902699     0.0930082      0.912535      0.348852     -0.576267      0.477523      0.101998      0.128524    -0.0395526    -0.0164158    0.00311690   -0.00387503    0.00649122   -0.00509955    0.00335466  -0.000129427   0.000202385   0.000231161  -0.000107104   6.32696e-05  -1.30885e-05       7.41239       9.98653       10.8341       11.3552       11.5462       11.2415       10.5811       9.52281       8.45341       7.30869       6.11062       5.03093       4.07371       3.12740       2.49360       1.82032       1.37466      0.962674      0.680416      0.457879      0.308095      0.197793      0.125206     0.0768649     0.0463046     0.0271083     0.0154066    0.00844766    0.00454614    0.00234078    0.00117916   0.000579869   0.000270968   0.000123529   5.23266e-05   2.22110e-05
  25  22 4269.8492    1.0648 15.4617  9.4874 -0.0039      0.121535  0.2899   0.0069   0.4331    0.0350   0.0000     0.0796355   459.5150       22.0828      0.392151       27.9877       21.4784      -9.63651       10.3171      -7.18587       31.9337      -1.70074      -14.1728      -2.09317       8.85430      -2.09187      -3.19035      -1.92686      0.381887       1.07322     -0.596732     -0.524600      0.167565      0.312942     -0.102699     -0.198447   0.000309446     0.0733141   -0.00601798    -0.0199868    0.00424394    0.00390292   -0.00453045   8.84798e-05   0.000488747   7.19925e-10  -0.000131492  -4.67125e-05       9.53229       12.5933       13.6867       14.4179       14.4462       14.2157       13.3155       12.1598       10.6915       9.05934       7.85881       6.30727       5.08848       3.95320       3.13780       2.30666       1.72933       1.23793      0.860237      0.582527      0.384658      0.250024      0.159487     0.0985547     0.0585097     0.0345955     0.0193843     0.0106438    0.00573305    0.00297271    0.00147948   0.000731894   0.000339308   0.000153580   6.80890e-05   2.85737e-05
  26   7 2039.7901    0.6183  0.6817  9.0052 -0.0101       7.66087  0.0337   0.0147   0.0492    0.0975   0.0000       1.30055   440.5834       1.85566       18.3392      -3.37060      -2.74300   -0.00205212      -6.95969      0.531001       1.18680      0.699255     -0.609858     -0.348210     0.0774499     -0.519028     -0.303434     -0.173480     -0.287709      0.135654     0.0487122     0.0707422    -0.0695380     0.0102994     0.0440147    -0.0115930  -0.000306967    -0.0118926    0.00244360  -2.91430e-05   0.000239023   0.000237738   0.000170441  -0.000277675   6.31278e-05   7.05959e-05  -1.21183e-05   2.91838e-06       1.59719       1.86832       2.29825       2.36572       2.19475       2.29043       2.19684       1.88310       1.75700       1.58427       1.17959       1.02156      0.876293      0.706397      0.476515      0.416085      0.300519      0.206472      0.155495      0.106500     0.0689446     0.0457199     0.0299151     0.0191660     0.0115509    0.00655421    0.00382872    0.00228368    0.00115080   0.000696257   0.000373811   0.000176699   8.75316e-05   4.88075e-05   2.13960e-05   8.54376e-06
  26   9 2366.0894    1.3182  1.0752  9.4508 -0.0037       4.00476  0.0372   0.0236   0.0657    0.1852   0.0000      0.827578   437.1783      -5.36432       20.5420       3.52472      0.474761     -0.366616       1.21369     -0.465457      -3.13402      -1.04967      -3.20381       1.49331      0.101405     0.0289265      0.255512      0.367577     -0.122933     -0.432456    -0.0169045    -0.0150672   -0.00703730    -0.0313626    -0.0329125     0.0249748   -0.00359398    0.00806514    0.00197796    0.00600811  -0.000882907   8.83417e-05   5.55076e-06   5.67147e-05   2.63903e-05   5.17244e-06  -3.49867e-05   1.20810e-05       1.66371       2.31343       2.44651       2.64585       2.72927       2.56239       2.45833       2.02680       1.96370       1.65073       1.43516       1.16124      0.894976      0.717706      0.545392      0.451585      0.300937      0.225298      0.156657      0.107703     0.0737415     0.0485921     0.0308804     0.0192602     0.0117424    0.00726052    0.00438137    0.00257670    0.00135093   0.000736627   0.000366215   0.000190393   8.50902e-05   4.12108e-05   1.89340e-05   8.43252e-06
  26  11 2674.3719    2.4397  1.0412 10.3549 -0.0059       2.24874  0.0360   0.0436   0.0625    0.2819   0.0000      0.749149   440.4030      -2.18076       14.1841       4.78070      -4.96755      0.582748       1.67201      0.156000      -1.22317      0.139488      0.738143      -1.18475     -0.341170     -0.389589     0.0621049     0.0652193    -0.0397089      0.174518      0.370724     0.0486904      0.143733    -0.0152620    -0.0494276    0.00705499     0.0196508     0.0125305   -0.00476286   -0.00137693   0.000536198   0.000347925  -0.000260046   0.000100056   8.56919e-05  -1.44425e-05   8.27910e-07  -5.90177e-06       1.84180       2.22156       2.33291       2.30713       2.38151       2.47355       2.28779       2.10161       1.91382       1.76088       1.49864       1.13098      0.947026      0.791681      0.634096      0.494233      0.343151      0.238102      0.172688      0.125699     0.0894748     0.0578086     0.0331387     0.0205097     0.0119516    0.00722838    0.00458562    0.00268975    0.00143236   0.000784127   0.000385292   0.000185271   8.64177e-05   4.13864e-05   1.92775e-05   7.88809e-06
  26  12 2826.4848    2.9986  0.9973 10.9399 -0.0038       1.48419  0.0347   0.0538   0.0595    0.2310   0.0000      0.810408   438.2997       1.49192       14.2874       1.28890      -2.59625     -0.528309     -0.784036       1.63783       2.21482      0.556077     -0.332681      0.536631     -0.535336     -0.569365     0.0143094     -0.620709     0.0450344      0.354195    -0.0160357      0.153354    -0.0128570    0.00434996    -0.0189257    0.00461180    0.00128015  -0.000545736  -0.000347798  -0.000948538   0.000653204   0.000699889   0.000450100  -0.000171611   1.09861e-05   7.92701e-06  -3.50492e-05   1.22139e-05       1.59728       2.01907       2.37889       2.46851       2.50241       2.57502       2.23757       2.04284       1.77501       1.47028       1.32734       1.07660      0.829368      0.623365      0.531060      0.383433      0.292815      0.210419      0.145503      0.100495     0.0697106     0.0424980     0.0293872     0.0192431     0.0110836    0.00713490    0.00403834    0.00227363    0.00128688   0.000692262   0.000330825   0.000166738   8.52235e-05   3.88960e-05   1.85926e-05   8.73862e-06
  26  13 2977.3519    3.7998  0.8483 11.3525 -0.0049      0.478458  0.0318   0.0702   0.0516    0.2123   0.0000      0.725173   436.9919     -0.699154       13.6232       1.05092      -2.75351       2.99131     -0.748093    -0.0535085      -2.62229       1.06714      0.658798       1.10016     -0.919803     0.0805200    -0.0282961     0.0170838      0.153755      0.374755      0.108865     -0.103924    -0.0284377     0.0813232    -0.0223196    -0.0140585    0.00966187    0.00442260    0.00443901   -0.00312728  -0.000738358   0.000925600   0.000189886  -0.000125142  -2.72662e-05   3.84768e-05   2.80810e-05  -1.61683e-06       1.44169       1.67539       2.30277       2.12338       2.15787       2.34011       1.89364       1.81370       1.78391       1.31455       1.20498       1.05698      0.784783      0.656441      0.518888      0.361068      0.283779      0.201328      0.139518      0.105672     0.0671905     0.0418598     0.0303013     0.0186058     0.0107188    0.00726254    0.00374953    0.00198922    0.00132550   0.000662378   0.000290187   0.000169767   9.19242e-05   3.70407e-05   1.71067e-05   8.98962e-06
  26  14 3126.8821    3.9986  1.0893 11.8629 -0.0063       1.00648  0.0381   0.0721   0.0617    0.2098   0.0000      0.826209   439.6183      0.667276       15.4947     -0.957008      -1.21440       1.51726       1.78653      0.615992       2.72224       1.33846      0.779409     -0.610108    0.00102415       1.10894     -0.239857    0.00211551      0.117368      0.223808     0.0746477    -0.0252609     -0.175457    -0.0568592    -0.0493291    -0.0206170    0.00216696   -0.00499841  -0.000993740   0.000808568   0.000116585   0.000902816   3.26392e-06  -0.000142288   5.97406e-05   1.52077e-05  -4.27225e-05   1.18844e-06       1.64597       2.01043       2.25635       2.34336       2.39721       2.37251       2.22828       1.96967       1.82449       1.55019       1.34939       1.11933      0.894367      0.712330      0.551723      0.409132      0.322897      0.227888      0.162239      0.113748     0.0732542     0.0457915     0.0332618     0.0207830     0.0123743    0.00751035    0.00445316    0.00237632    0.00136538   0.000707215   0.000388777   0.000193174   8.89991e-05   4.36455e-05   2.04565e-05   9.30969e-06
  26  15 3275.2131    3.6725  1.3993 11.6989 -0.0032     -0.127493  0.0460   0.0602   0.0752    0.1537   0.0000      0.612902   442.2055      -2.99720       12.5315      -2.10370       2.80405      0.807729       4.21421      -3.41464      -1.81488      0.585688     0.0247676     0.0584782      0.925924     -0.854932      0.825334       1.00770     -0.192739     -0.506028     -0.160240     0.0117237     0.0831727    -0.0368948     0.0346651    -0.0207890   -0.00671628    0.00655939    0.00889115   -0.00390290   0.000363955   0.000186544  -0.000492544  -8.63688e-05  -0.000314501  -3.45721e-05   2.50587e-06  -1.14455e-06       1.98842       2.56005       2.87461       3.04817       2.81253       2.55976       2.67070       2.34966       2.16620       1.98935       1.77431       1.46927       1.16876      0.963366      0.712066      0.534097      0.372265      0.275792      0.188713      0.123032     0.0881385     0.0583801     0.0362233     0.0212598     0.0140292    0.00843308    0.00468474    0.00268369    0.00153104   0.000822390   0.000402348   0.000203902   0.000107424   5.05444e-05   2.27597e-05   9.95238e-06
  26  16 3423.1624    3.0865  2.2014 11.4383 -0.0027      0.240708  0.0539   0.0411   0.0949    0.0919   0.0000      0.251473   439.6657     -0.557649       15.8829      -4.54627      -6.95317     -0.618853      0.608311      -8.19139     -0.716841      0.591391       1.09423      0.318033       1.73217      0.460266     -0.377488      0.355718     -0.120325      0.430436     -0.132129     -0.323060     0.0815275     0.0260639     0.0857162    -0.0296686  -5.59549e-05     0.0140089   -0.00789665   -0.00503699   -0.00199513    0.00123664  -6.26078e-06  -0.000199911   0.000238962   1.84361e-05   4.44786e-06   6.41095e-06       2.34186       2.99428       3.23807       3.31176       3.43734       3.30082       3.11546       2.94038       2.56397       2.27626       1.95073       1.64371       1.39905       1.10435      0.854311      0.611482      0.446807      0.316985      0.231462      0.167005      0.111478     0.0763165     0.0487652     0.0298244     0.0178323     0.0107602    0.00609632    0.00349984    0.00191847    0.00102961   0.000550749   0.000268926   0.000139058   6.19867e-05   2.84771e-05   1.27820e-05
  26  17 3571.1138    2.5087  3.4486 10.7942 -0.0041       1.07028  0.0704   0.0265   0.1183    0.0649   0.0000      0.170461   436.1217      -4.37666       10.6689      0.303599      -7.42280       3.80673       6.26766       2.25254      -1.83011       5.12204       3.00083      -4.25793       2.97607      0.824313      -2.26861     -0.578010      0.523328     -0.998183     -0.300587      0.289651     0.0243886     0.0345877     -0.129042     0.0121544    -0.0189204     0.0127783  -0.000226298   -0.00551166    0.00138569   -0.00123394   -0.00253488  -5.20306e-05   0.000270480  -4.04143e-05  -3.51598e-06   3.07269e-05       2.80975       3.78729       4.13652       4.32445       4.38308       4.31891       4.05468       3.75674       3.26472       2.84318       2.38111       2.06255       1.64371       1.31248       1.02615      0.745825      0.563167      0.409082      0.286391      0.203239      0.140304     0.0905601     0.0602762     0.0371507     0.0224295     0.0135258    0.00768648    0.00448872    0.00235363    0.00128953   0.000679343   0.000347089   0.000162551   8.11335e-05   3.58779e-05   1.59914e-05
  26  18 3718.3511    2.1381  4.8184 10.4126 -0.0022      0.436560  0.0840   0.0193   0.1507    0.0523   0.0000      0.127307   434.3109      -7.35046       15.8014       3.72152     -0.155558       1.09825       4.11962       3.65911      0.593187      -2.47838       3.12916       1.33122      -2.72695      -1.45516      0.178700     0.0542037      0.793930     -0.109388     -0.278349      0.110892      0.108997    -0.0787419     0.0693820     0.0234235     0.0644442     0.0115355    -0.0314001    0.00428115    0.00489055  -0.000427134   -0.00110097   4.58598e-05   0.000300646   4.19566e-05  -1.71757e-05   2.77053e-05       3.46038       4.53677       4.97699       5.49162       5.19710       4.99915       4.87772       4.48935       3.99453       3.45993       3.03756       2.44790       2.01242       1.57949       1.26904      0.921095      0.692967      0.500290      0.358911      0.241029      0.163708      0.109104     0.0701538     0.0428542     0.0269314     0.0158293    0.00945409    0.00527326    0.00290072    0.00158651   0.000822087   0.000425698   0.000202104   9.93173e-05   4.39881e-05   2.02986e-05
  26  19 3865.4474    1.7592  7.7623  9.9531 -0.0022      0.282072  0.1234   0.0138   0.2144    0.0475   0.0000     0.0768215   426.9425      -9.66617       5.39955      -1.61020       12.2984      -6.42835      -7.49620      -9.48567      0.797886      0.947627       6.97746      -5.73686     -0.709612      -2.07674      -2.08593      -1.49006     0.0465586      0.803846     -0.758022      0.127336     0.0168023      0.102631   -0.00923255      0.120782    -0.0324432    -0.0327333    -0.0386977     0.0162289  -0.000399209  -0.000898513    0.00119912    0.00126380   0.000209767  -6.80307e-05  -5.36471e-05   1.40275e-05       4.95365       6.46081       6.96632       7.45695       7.67983       7.35979       6.88348       6.27200       5.74388       4.98870       4.14416       3.46701       2.80636       2.19019       1.73248       1.31227      0.995674      0.717935      0.512980      0.348977      0.231090      0.149927      0.100258     0.0622412     0.0397746     0.0230471     0.0132877    0.00770672    0.00424924    0.00228408    0.00121113   0.000601080   0.000290165   0.000138890   6.33478e-05   2.75075e-05
  26  20 4012.2441    1.5026 10.3822  9.7202 -0.0018      0.237911  0.1632   0.0107   0.2766    0.0426   0.0000     0.0680726   438.4153       6.89808       29.6088       12.3990     -0.203653      -11.7395       4.10010       21.2056       11.2505      -9.02571      -9.60179      0.659227      -2.80389      -4.94196       1.52724   0.000720250      0.565589     -0.258294       1.15450     0.0367867      0.377395    -0.0725424    -0.0486492     0.0139086    -0.0765397    -0.0301249    -0.0110851   -0.00192262    -0.0104917   0.000778916  -0.000909050    0.00113243   0.000334761   9.92165e-06  -0.000127634   4.34236e-05       5.98214       7.97182       8.85500       9.27974       9.44964       9.22751       8.58545       7.78311       7.01068       6.05463       5.18608       4.27436       3.52561       2.79455       2.12870       1.62315       1.16425      0.862586      0.607372      0.423020      0.289250      0.192097      0.122855     0.0780142     0.0475717     0.0283072     0.0166676    0.00930133    0.00527621    0.00278526    0.00147237   0.000742559   0.000364841   0.000172039   7.70625e-05   3.38466e-05
  26  21 4159.1755    1.2618 12.6186  9.6012  0.0001      0.255231  0.2116   0.0084   0.3355    0.0370   0.0000     0.0698640   440.8177      -7.86787       11.6098       7.52003       11.6020      -15.2262      -4.83115       12.2782       9.75362      -7.76306       1.51285       5.53304     -0.791889       1.95654      -3.90020      0.885826       1.28733      -1.20164      -1.31510      0.645474    -0.0732375    -0.0126580    -0.0467741     0.0940915    0.00563045     0.0193593   -0.00640836   -0.00980378   -0.00639380    0.00621907    0.00188043   0.000220967  -0.000415988  -9.99229e-05   0.000113616  -1.01309e-05       7.06409       9.32894       10.3535       10.7975       10.8718       10.6277       9.96498       9.26908       8.14638       7.23938       6.21399       5.07474       4.13920       3.36609       2.53524       1.95683       1.44075       1.03960      0.744106      0.508894      0.350980      0.230077      0.147930     0.0932903     0.0575220     0.0342811     0.0202180     0.0113938    0.00635665    0.00348343    0.00175436   0.000909076   0.000449692   0.000213592   9.27220e-05   4.26671e-05
  26  22 4305.9545    1.0559 14.8282  9.4608  0.0003      0.357505  0.2611   0.0071   0.3981    0.0343   0.0000     0.0817400   441.7778       9.18040       50.5261       33.0515       29.7607       6.62807       10.8861       29.7769       4.77076       16.6468      0.232948       7.70783       4.26676      -3.43761      -4.10929       1.42202       2.67964      -2.66724      -2.00811    -0.0139237   -0.00963991     -0.125199     -0.286575   -0.00237421     0.0748426   -0.00913862     0.0478151    0.00379655    0.00422683   -0.00799766    0.00401244   0.000867278  -0.000337668  -0.000171308  -1.71312e-05   8.19084e-05       8.32067       10.9675       12.1629       12.7722       12.9592       12.4790       11.6693       10.7891       9.59512       8.50332       7.16599       6.06966       4.87248       3.88804       3.00114       2.27045       1.68956       1.19435      0.869239      0.598322      0.404528      0.266503      0.174095      0.110096     0.0665239     0.0402035     0.0238010     0.0132918    0.00743109    0.00399572    0.00208312    0.00107416   0.000505526   0.000247374   0.000110329   5.00041e-05
  27   6 1889.8161    0.4742  0.5282  8.8151  0.0003       10.6950  0.0252   0.0121   0.0458    0.0699   0.0000       1.88224   440.1340       1.55719       18.3456      -1.57932      -4.42200     -0.102867     -0.888873       1.68441      -1.32326     -0.682194     -0.605488      0.169818    -0.0809383    -0.0165030     -0.100781     -0.155437     -0.103897      0.168677     0.0241173     0.0760226      0.103145    -0.0202919    -0.0497741   -0.00750535    0.00489234    0.00156432   -0.00726380   -0.00236087    0.00178721   1.77229e-05  -0.000585318   0.000205025   0.000128697  -7.43903e-05  -7.39357e-06  -9.60762e-06       1.19600       1.64779       1.79209       1.99611       2.05344       1.96613       1.77615       1.63924       1.50880       1.21714       1.04794      0.845284      0.716335      0.567788      0.453997      0.297796      0.265164      0.168855      0.135201     0.0913867     0.0638912     0.0423503     0.0293649     0.0180114     0.0121517    0.00722481    0.00425876    0.00231538    0.00153457   0.000750123   0.000485527   0.000215218   0.000123463   5.91868e-05   3.00925e-05   1.25706e-05
  27   7 2062.1196    0.6553  0.7174  9.0950 -0.0039       6.79311  0.0473   0.0150   0.0508    0.0945   0.0000       1.47844   440.0125      -1.82755       18.0996       1.15385      -1.85403     -0.516327      -1.85620       2.41400       2.01338      -2.17225      0.480041     -0.643234      -1.64082      0.149241      -1.28706     -0.542997      0.169105     -0.172594     -0.110793     0.0932955      0.130237    -0.0249210     0.0225473    -0.0411456    -0.0254001    0.00199884    0.00277618  -0.000499850   0.000788047  -0.000457531   0.000183031  -0.000210492   0.000147876  -1.67713e-05  -3.83724e-05   2.00263e-05       2.43067       2.71000       2.34956       3.26100       3.19855       3.35887       2.76792       2.39855       2.20992       2.09257       1.57894       1.58473       1.25481      0.990931      0.702628      0.498437      0.488212      0.452471      0.270446      0.147360      0.105442     0.0855795     0.0606997     0.0365560     0.0248712     0.0173411     0.0108801    0.00634979    0.00298065    0.00115824   0.000686652   0.000437440   0.000233316   0.000119521   6.89762e-05   2.58059e-05
  27   9 2391.0905    1.3830  1.1192  9.7444 -0.0086       4.40563  0.0402   0.0242   0.0662    0.1730   0.0000      0.879118   436.7711      -2.06051       17.3733       6.31718      -2.35589      -2.65247       3.14110       2.25161      -2.07591      -2.79590       2.50972     -0.166183     -0.608683     -0.718976      0.544900     -0.464666    -0.0554341     -0.100810      0.208164     -0.115304     0.0384238    -0.0506964    -0.0196711    -0.0172580     0.0132169   0.000543335   -0.00499517    0.00149114   0.000217880    0.00160566  -0.000267475   0.000248236   0.000325850   7.28257e-06  -4.42330e-05   1.38185e-06       1.67539       2.16456       2.32421       2.51729       2.58095       2.45697       2.38336       2.18973       1.94371       1.72987       1.44421       1.12944      0.901567      0.730698      0.595412      0.473053      0.358896      0.266119      0.189244      0.128429     0.0949810     0.0585836     0.0379395     0.0238280     0.0154667    0.00933248    0.00541421    0.00333987    0.00198385    0.00104578   0.000604235   0.000277836   0.000149285   7.31346e-05   3.41407e-05   1.64245e-05
  27  10 2547.5516    1.9277  1.0643 10.2388 -0.0038       2.37261  0.0379   0.0350   0.0629    0.1870   0.0000      0.854239   436.1911      0.413689       13.6648      -1.09537      -2.52772      -1.62082       2.60481      0.657461      0.171903       1.01301      -1.61760     -0.474876     -0.564378     -0.740841      0.997516       1.06779     -0.175866      0.338622    -0.0103234      0.218633     0.0553802     0.0561020    -0.0135880   -0.00402775   0.000227350   -0.00348735   -0.00435882   -0.00121931   -0.00185905   0.000516659  -0.000265145  -2.33038e-05  -4.48279e-06  -8.76702e-05   1.40509e-05  -2.22233e-05       1.73273       2.13136       2.21163       2.48079       2.54271       2.64279       2.37515       2.00905       1.75832       1.67765       1.43176       1.29005      0.994644      0.765346      0.570809      0.469556      0.342731      0.258883      0.187605      0.127945     0.0790662     0.0513711     0.0368671     0.0259222     0.0168337     0.0106546    0.00618494    0.00347135    0.00193518    0.00111216   0.000559850   0.000297662   0.000141273   6.97057e-05   3.23225e-05   1.49855e-05
  27  11 2702.0098    2.5158  1.0407 10.5318  0.0003      0.885557  0.0369   0.0452   0.0627    0.2224   0.0000      0.743560   438.0832     -0.161204       16.8123       1.90930      -1.27556      -1.38801      -1.16513     -0.632529       2.37299       1.28181       1.35512      -1.23422     -0.546382      0.857772      0.264485      0.752573     -0.423492      0.100863   -0.00322575     -0.118889     0.0646717    -0.0577278     0.0664345   -0.00246443    0.00850428    -0.0239781   -0.00276770    0.00242927   0.000428641    0.00163527  -0.000197751   0.000291386   0.000231769  -7.56464e-08  -3.60453e-05  -9.18788e-06       1.91577       2.24338       2.18317       2.52876       2.66652       2.45551       2.34325       2.32945       2.30497       1.67386       1.28240       1.17058       1.15894      0.934621      0.626615      0.475170      0.389654      0.311993      0.198313      0.135779      0.103354     0.0816897     0.0523413     0.0280546     0.0156429     0.0106086    0.00700650    0.00416979    0.00203052   0.000874146   0.000505322   0.000318912   0.000186417   9.66081e-05   4.72099e-05   1.97759e-05
  27  12 2855.3229    3.2488  0.8978 11.0489 -0.0057       2.08529  0.0306   0.0606   0.0551    0.2414   0.0000      0.776063   440.0609      -2.67907       12.9138       3.10985      -1.57266      -6.59517     -0.483906       2.65714       1.22516      -1.49017       1.30435      -1.66899      0.482174      0.115698     -0.309816     -0.304520     -0.127490     0.0739201     0.0925177     -0.110944    -0.0601180    0.00885938    -0.0403851    -0.0124413  -0.000943527   -0.00839449   -0.00841716    0.00347974   0.000798389   0.000179307  -0.000262877  -0.000421621   0.000173660   0.000117782   2.90756e-05  -1.74842e-05       1.33941       1.77071       1.99437       2.08224       2.01622       2.11318       1.96254       1.74909       1.65725       1.35892       1.13667      0.951499      0.759380      0.611863      0.491129      0.383276      0.271392      0.212064      0.148656      0.107696     0.0722933     0.0487789     0.0325871     0.0194596     0.0126202    0.00740523    0.00457566    0.00253799    0.00148156   0.000822285   0.000451483   0.000223317   0.000123509   5.89864e-05   2.68669e-05   1.25149e-05
  27  13 3006.9945    3.7543  1.0549 11.0511 -0.0034      0.767737  0.0378   0.0638   0.0580    0.2853   0.0000      0.736804   439.7303      -2.18671       15.0483      -1.53299      -2.25196   -0.00675422     -0.818378      -1.18352      -1.75446       1.17467       1.34045     -0.946521      -1.09641      0.564278     0.0820158      0.854972    -0.0946646     -0.423217     0.0302030      0.102696    -0.0437911    -0.0515280    -0.0736081     0.0129957    0.00357032     0.0122518   -0.00293457   0.000105422   0.000364757    0.00191914   0.000199868  -1.86049e-05  -0.000251046  -3.43935e-05   3.62339e-06  -1.68639e-06       1.43697       2.02455       2.16592       2.27185       2.48535       2.24423       2.27791       1.90890       1.79823       1.53466       1.30441       1.14324      0.885019      0.702710      0.533539      0.433869      0.313177      0.236599      0.165701      0.117510     0.0782469     0.0517842     0.0355777     0.0227326     0.0145536    0.00899016    0.00535203    0.00307389    0.00174457   0.000947219   0.000508382   0.000255585   0.000137945   6.14112e-05   3.11875e-05   1.41883e-05
  27  14 3157.0950    4.0272  1.1455 11.6224 -0.0026      0.723177  0.0386   0.0695   0.0658    0.2564   0.0000      0.629026   437.3047      -1.69140       17.5440       3.68155      -3.42471       1.49718       1.63244      -1.84135     -0.486991       1.35209     -0.378451     -0.850354     -0.290977      0.389003     -0.278690    -0.0636220      0.303372      0.138870     0.0988750     -0.230974     0.0553264      0.125340    -0.0619006   -0.00716280   -0.00182627   -0.00146111    0.00707398   -0.00144212    0.00111463    0.00105525  -0.000574369  -0.000194932   3.76419e-05  -1.04363e-05   3.70697e-07  -6.77091e-06       1.57296       2.11237       2.12837       2.31347       2.31075       2.35439       2.21986       2.02717       1.85731       1.58346       1.40849       1.15382      0.954890      0.753868      0.592160      0.461133      0.358972      0.265094      0.184771      0.134420     0.0871785     0.0605098     0.0388252     0.0252444     0.0160109    0.00995244    0.00561546    0.00348720    0.00178995    0.00109279   0.000528352   0.000289154   0.000140085   6.94686e-05   3.31344e-05   1.52877e-05
  27  15 3306.4470    3.4857  1.6701 11.2257 -0.0065       1.20254  0.0463   0.0491   0.0766    0.1422   0.0000      0.431061   438.6185       1.68121       18.4217       1.30348      -1.21905      -3.63267     -0.548556      -2.98249      -2.06008       1.28029      -1.22639      0.628244      0.116339     -0.352385     -0.608979     -0.418012      -1.33342      0.177704     -0.336650     0.0667604    0.00714495      0.121229     0.0150139    0.00461173    0.00254111    0.00618371  -0.000592010   -0.00382301    0.00235581   0.000467385    0.00137811  -0.000188666   0.000197831   5.52977e-06   2.45165e-05  -1.14236e-05       1.83901       2.35515       2.69684       2.79729       2.92713       2.84096       2.67815       2.41531       2.21520       1.85328       1.61163       1.33085       1.06089      0.890680      0.662430      0.528603      0.410297      0.274782      0.204653      0.148679      0.102805     0.0677002     0.0458858     0.0287593     0.0174885     0.0109162    0.00659941    0.00387162    0.00223975    0.00117348   0.000668267   0.000339183   0.000170577   8.20936e-05   4.05358e-05   1.89153e-05
  27  16 3455.0508    3.0137  2.5351 11.0515 -0.0026      0.433248  0.0567   0.0355   0.0977    0.0899   0.0000      0.249885   439.8872      -3.27988       13.2018       3.08958       3.03877       3.31399     -0.423859       2.63417      -3.56556      -2.44738     -0.619226      -2.03891     -0.850815       1.22383       1.27785     -0.945326     -0.491786      0.188705     -0.418071     -0.227285      0.275869    -0.0336434     0.0332224    -0.0149964     0.0500006    0.00150445    -0.0107099    0.00605533  -0.000975963   0.000138731  -0.000456577   0.000266015  -0.000143098   4.60300e-05   6.02779e-06   1.16004e-05       2.36320       3.06586       3.48471       3.63943       3.77522       3.62902       3.46312       3.12191       2.78385       2.36866       2.04053       1.65140       1.34661       1.09235      0.836471      0.646924      0.499826      0.369882      0.263030      0.182084      0.127069     0.0841792     0.0559069     0.0349929     0.0221872     0.0139402    0.00795262    0.00476971    0.00268175    0.00143960   0.000792813   0.000402466   0.000212092   0.000103959   4.99842e-05   2.28977e-05
  27  17 3603.6110    2.4501  3.9276 10.5310 -0.0009      0.656640  0.0705   0.0237   0.1285    0.0647   0.0000      0.137347   436.6450     0.0401329       13.9661       3.31254      -4.37648       1.23411       1.38578      0.436920     -0.177315      -2.68742       2.07117      -2.33732      -2.39973      0.529951     -0.197323       1.26266     -0.313996     -0.587510    -0.0454044     -0.341861      0.268178     0.0295966     0.0100811    -0.0182748    -0.0161438     0.0214113    0.00781115   -0.00754825   -0.00108764   -0.00212100   0.000490407   3.89527e-05   0.000142871   0.000171081  -1.47303e-05   3.35691e-05       2.91523       3.77008       4.09497       4.33273       4.47469       4.18824       4.03107       3.82346       3.32385       2.97290       2.49102       2.21411       1.80633       1.43451       1.11888      0.841214      0.630676      0.449589      0.334320      0.231766      0.161069      0.108206     0.0699021     0.0462010     0.0298962     0.0174520     0.0103249    0.00586768    0.00334910    0.00195453   0.000988541   0.000542484   0.000260585   0.000135455   6.52349e-05   3.00629e-05
  27  18 3751.5646    2.0199  5.9386 10.1348 -0.0019      0.406689  0.0937   0.0165   0.1730    0.0494   0.0000     0.0934629   439.0132       2.42051       5.70733       5.82324      -2.66913      0.443882       13.6973     -0.117488      -9.21623      -5.74988      -4.36196     -0.517267    -0.0178584      -3.04307      -1.46105       1.97016     0.0878910    -0.0687706     -0.398419     -0.289518      0.138703   -0.00352036      0.120699    -0.0304479     -0.100020    -0.0424891    -0.0175410    0.00630782   -0.00104465   -0.00421158  -0.000599865   0.000939479   0.000119768  -6.30080e-05   1.26981e-05  -3.73092e-05       3.67901       4.77547       5.41026       5.59987       5.71632       5.53500       5.23934       4.84966       4.35432       3.80234       3.25335       2.75628       2.23916       1.82656       1.38581       1.08128      0.800815      0.594078      0.426374      0.295357      0.205001      0.136849     0.0904539     0.0582179     0.0368182     0.0221864     0.0133922    0.00776000    0.00438322    0.00241230    0.00131528   0.000685507   0.000351871   0.000175258   8.21449e-05   3.84552e-05
  27  19 3899.6110    1.6910  7.8529  9.9111 -0.0023      0.513031  0.1212   0.0129   0.2156    0.0442   0.0000     0.0763961   440.2828       1.94711       12.5386       9.05709      -1.86408      -2.76699       4.74187       7.07738      -3.08053      -6.09341       11.9644      -2.99451      -3.96428      0.448068      -1.18658      -4.79188       1.25649      0.647649     0.0973556     -0.342549      0.540121     0.0315060     -0.134686   -0.00779476   -0.00213331    0.00586791     0.0103152    0.00910361    0.00606186    0.00659350   -0.00329960   -0.00132101  -9.29244e-05   0.000358045   0.000243041   6.04457e-05       4.58940       6.03983       6.65694       7.06571       7.12630       6.93246       6.59631       6.04801       5.45023       4.86935       4.10682       3.46404       2.84054       2.25703       1.77631       1.36804       1.02257      0.767889      0.541137      0.380068      0.259881      0.172922      0.112907     0.0739886     0.0464636     0.0284084     0.0166284     0.0100344    0.00556888    0.00306494    0.00167475   0.000894667   0.000442576   0.000217389   0.000105758   4.88201e-05
  27  20 4046.7638    1.4323 10.8278  9.7356 -0.0024      0.329155  0.1707   0.0100   0.2910    0.0392   0.0000     0.0728489   442.7525      -25.7928       5.14864      -7.04887       30.6173       18.6732       12.2417      -17.4664      -21.9556       7.23912       3.97915       5.19859      -3.28593       4.29443       3.85501       3.11160       1.08963     -0.486747      0.313324      0.655735     -0.304706     -0.144475     0.0907761     -0.140771     0.0139106    -0.0216345    -0.0271954     0.0399284     0.0207082    0.00154036   -0.00341874    0.00355400    0.00130669  -0.000321335  -8.16055e-06  -7.75064e-05       5.98632       7.81876       8.50797       9.03410       9.13073       8.98221       8.40081       7.76697       6.96030       6.19983       5.37601       4.49517       3.70129       2.90675       2.30162       1.78196       1.33379      0.973292      0.695610      0.492206      0.335033      0.227382      0.149049     0.0953860     0.0601629     0.0367090     0.0225185     0.0130170    0.00744847    0.00406209    0.00218779    0.00114045   0.000574536   0.000286452   0.000132376   6.27068e-05
  27  21 4194.1801    1.1958 13.5529  9.5442 -0.0013      0.329347  0.2295   0.0077   0.3558    0.0357   0.0000     0.0776146   435.3800      -4.54511       13.9299       12.8045       20.0262      -5.20042      -12.4002       1.09810       6.14331      -5.01717       6.49996       11.2382       2.04013      -2.10514     -0.291769      -1.05420       1.51413      0.132844     0.0328261     0.0524867     -0.209437      0.370544      0.321535    -0.0744623    -0.0840509    -0.0102470    0.00234773   -0.00579030    0.00814691   -0.00762136  -0.000264517   -0.00208802  -0.000178629  -0.000428014   3.51288e-05  -2.85418e-05       7.27311       9.64046       10.6481       11.3649       11.4151       11.0959       10.5307       9.80809       8.62710       7.68411       6.73263       5.57435       4.49839       3.63191       2.86030       2.19900       1.64425       1.22754      0.883066      0.612926      0.418188      0.278484      0.187017      0.119793     0.0755788     0.0465783     0.0278916     0.0163756    0.00915018    0.00509142    0.00277570    0.00144044   0.000750265   0.000353007   0.000169058   7.80452e-05
  28   7 2083.9393    0.7312  0.7984  8.9209 -0.0059       5.25442  0.0335   0.0147   0.0533    0.1230   0.0000       1.06449   441.9689     -0.310979       17.5883      -4.05174      -3.15704       3.19016     -0.132781      -2.28874      -1.06744     -0.959342      0.286080      0.831767      0.742280      0.167725      0.403375      0.331361     0.0980458     0.0824671     -0.218765    -0.0909188    -0.0264914     0.0137233     0.0136284     0.0252536   -0.00578061    0.00668276   -0.00105246    0.00515897   -0.00188477  -3.35880e-05   0.000865094   0.000170124  -0.000153888   0.000138451   2.07720e-05  -3.64777e-06       1.50617       1.90122       2.19259       2.30206       2.18592       2.02706       2.14990       1.81502       1.76607       1.59554       1.30024       1.15466      0.994454      0.778134      0.587404      0.504776      0.347778      0.242611      0.194724      0.133276     0.0890189     0.0634091     0.0441235     0.0255110     0.0165753     0.0111848    0.00643925    0.00351660    0.00220648    0.00133402   0.000717640   0.000350060   0.000198340   0.000107432   5.07698e-05   2.42573e-05
  28   8 2252.9054    1.0528  1.0225  8.7328 -0.0017       4.44375  0.0346   0.0184   0.0619    0.2196   0.0000      0.860255   439.1470      -1.02590       20.3488       1.67010    -0.0342419     -0.446062    -0.0480931     -0.305967      0.661172      -1.72845      0.509264      -1.95126     -0.634384      0.852374      0.391357     -0.287767     -0.444936      0.168916     -0.185963   -0.00444254     0.0661406    -0.0140741    0.00721517     0.0630794     0.0197197    -0.0181193    0.00434894   -0.00323826   -0.00195510   0.000551476  -0.000273684  -7.28111e-05   0.000176602  -1.60815e-05   3.20786e-05   4.43167e-05       1.47385       1.90867       1.97365       2.20163       2.12792       2.21428       2.00574       1.88913       1.60390       1.47506       1.37577       1.18894      0.972314      0.751088      0.593233      0.442299      0.351835      0.260153      0.189925      0.131279     0.0894652     0.0588106     0.0427330     0.0275719     0.0175800     0.0116920    0.00721678    0.00430341    0.00245036    0.00130690   0.000756358   0.000373617   0.000195316   0.000100240   5.17484e-05   2.35839e-05
  28   9 2415.2956    1.5132  1.1531  9.7979 -0.0014       2.33481  0.0397   0.0257   0.0671    0.1887   0.0000      0.840107   443.4057     0.0904183       16.9026       3.06715      -2.06319      0.831534     -0.276799       3.62024      -3.03604      -1.03289      0.921624      -1.57753     -0.296865     -0.512552     0.0395522      0.778212     -0.127897     0.0929982     -0.327458      0.230320     -0.209925    -0.0503111     0.0549872    0.00218532    0.00606993    0.00429607   -0.00295177    0.00146690    0.00291949   -0.00250724  -2.10625e-05  -0.000104552  -0.000326526  -2.60647e-05  -7.26207e-05  -1.10630e-05       1.66396       2.10857       2.22730       2.27623       2.36096       2.27663       2.35790       2.19405       1.89498       1.62119       1.42510       1.30354      0.981647      0.835146      0.680628      0.518289      0.386010      0.268562      0.213558      0.151043      0.107738     0.0706759     0.0502459     0.0328679     0.0191689     0.0125311    0.00717950    0.00446011    0.00250512    0.00134700   0.000777967   0.000407128   0.000217084   0.000106269   5.02467e-05   2.36709e-05
  28  10 2573.3912    1.9696  1.1357 10.2968 -0.0037       2.51864  0.0373   0.0338   0.0651    0.1921   0.0000      0.754168   440.6827       1.72664       14.6910      -1.34899       1.21459       1.26764       1.91037     0.0661456      0.238958      0.931753       1.87194      0.591703    -0.0441668      0.707842    -0.0928819     -0.299272     -0.106023      0.262757     -0.359896    -0.0875522    -0.0901923    -0.0154657   -0.00768126   -0.00842161   -0.00888787  -0.000178059   -0.00461107   -0.00548887    0.00102555    0.00108406   -0.00135404   3.63033e-05  -0.000277548   0.000101293   9.34331e-05   2.37137e-05       1.52775       1.94631       2.16455       2.31406       2.37410       2.22997       1.98675       1.97746       1.85481       1.57507       1.37363       1.15020      0.958820      0.800155      0.616677      0.462853      0.353409      0.263339      0.189108      0.137342     0.0935834     0.0611980     0.0424609     0.0274171     0.0175935     0.0111684    0.00637023    0.00378122    0.00227948    0.00129020   0.000732670   0.000399971   0.000209771   0.000110174   5.62696e-05   2.74056e-05
  28  11 2729.2982    2.6198  1.0087 10.3830 -0.0086       2.16734  0.0323   0.0461   0.0583    0.2847   0.0000      0.680175   439.7947      0.719316       16.6165      -2.23469      0.214929      -2.01245      -4.02999      -3.85082      -1.46497      -1.03344      0.595156     -0.143134     -0.522012     -0.794866      0.855358      0.156183      0.586189     -0.447243     -0.219610      0.193310    -0.0207625    -0.0464678    -0.0648846     0.0573636     0.0158983  -0.000587846   -0.00159206    0.00741856    0.00223227   0.000480688   0.000342652   0.000559260  -8.48563e-05  -9.55370e-05  -2.92214e-05   1.60705e-05       1.33516       1.74968       1.90334       2.05327       1.92213       1.97404       1.93269       1.77711       1.60303       1.47280       1.20788      0.990831      0.812749      0.681138      0.538634      0.423177      0.335433      0.240511      0.174094      0.128654     0.0899451     0.0568011     0.0388168     0.0252068     0.0158849    0.00970177    0.00584415    0.00352850    0.00199149    0.00115044   0.000681721   0.000357101   0.000179836   9.39783e-05   4.53379e-05   2.21830e-05
  28  12 2883.6333    3.5022  0.8917 10.8308  0.0008       2.34066  0.0304   0.0618   0.0514    0.2955   0.0000      0.900311   441.0000      -1.61430       14.7272     -0.559581      -2.92292     -0.672511     -0.634790      -2.50272      0.162663     -0.428098      -1.68879     -0.671807     -0.897136      0.238441      0.233955     -0.146252     -0.211463     0.0246170     0.0608715     -0.123905    -0.0353808     0.0334367     0.0262967   0.000882752     0.0157055     0.0102230    0.00473053   -0.00306586    0.00124475  -0.000355504  -0.000121410  -0.000431669  -9.87207e-05   2.10606e-05  -4.86362e-05  -2.11718e-05       1.17929       1.81791       1.81364       2.08516       1.97171       2.05518       1.80481       1.77689       1.55818       1.39080       1.20098      0.963462      0.853017      0.645317      0.536742      0.381214      0.317389      0.222858      0.167686      0.113595     0.0825102     0.0523757     0.0373727     0.0231417     0.0155664    0.00914399    0.00596525    0.00341060    0.00194710    0.00117978   0.000577396   0.000358110   0.000166230   9.29759e-05   4.36592e-05   2.16247e-05
  28  13 3036.1136    3.9764  1.0593 11.9047 -0.0034     -0.297405  0.0346   0.0683   0.0615    0.1806   0.0000      0.747356   438.9210      0.316201       14.4467       1.78086       1.53398     -0.991150       1.53163     -0.625910      -3.35603      0.581744      0.186604      0.355673      0.753147     -0.101856     -0.177369      0.163938      0.578209      0.211768      0.153197    -0.0541914     0.0790868   -0.00788569    0.00730685   -0.00491137    0.00398372     0.0232275   -0.00380540    0.00311020   -0.00414058   0.000314949  -0.000269153   0.000278155   5.71113e-05  -8.15172e-05  -2.53259e-05   6.26501e-06       1.46150       1.91156       2.00516       2.24805       2.16407       2.04860       2.04529       1.94368       1.71670       1.47968       1.36310       1.13079      0.934247      0.745490      0.595446      0.465565      0.340131      0.266476      0.191013      0.137158     0.0889763     0.0622885     0.0418979     0.0277702     0.0169985     0.0111166    0.00683480    0.00398969    0.00211313    0.00132089   0.000713533   0.000392844   0.000180383   0.000109660   5.13642e-05   2.44958e-05
  28  14 3187.0758    3.9783  1.3048 11.0625  0.0002      0.949913  0.0388   0.0602   0.0672    0.2624   0.0000      0.456994   438.7540      0.161463       17.9868      -1.50606    -0.0706428     0.0592455      -1.54073       1.41857     -0.964009      0.885538     -0.625440       1.07974       1.13812      0.627304     -0.614576      0.556932     -0.271044     -0.446693     0.0986780      0.141639     -0.157092     0.0248979     0.0789452    -0.0467719    -0.0183938     0.0211197   0.000235685   -0.00114961   0.000280668   0.000565969  -0.000630209  -0.000888649   0.000718360   1.46558e-05   2.94390e-05   2.23488e-05       1.48567       2.03183       2.21053       2.46264       2.32484       2.34596       2.19958       2.03675       1.84431       1.61579       1.38891       1.17607      0.934402      0.773216      0.605263      0.486301      0.351870      0.266928      0.192403      0.140640     0.0939829     0.0652791     0.0452284     0.0286290     0.0176966     0.0111621    0.00711850    0.00399982    0.00235666    0.00138727   0.000734447   0.000404448   0.000217633   0.000108707   5.28222e-05   2.50119e-05
  28  15 3337.1559    3.5213  1.5721 11.6943 -0.0030       1.20081  0.0451   0.0518   0.0771    0.1193   0.0000      0.478680   437.8033     -0.662379       13.2554      -3.87804      -2.95317      -2.58759       2.05445      -3.67335       1.39795      -1.17332      0.402248     0.0785182      0.832568     -0.704919     -0.621754     -0.508758    -0.0393068    -0.0264973      0.290874     -0.214300     -0.120577   -0.00248573      0.115989    -0.0760384   -0.00389202   -0.00633434   -0.00570990    0.00117781    0.00161359    0.00413178   0.000173840  -0.000181036  -0.000195182   9.56535e-05   1.07053e-05   3.65427e-05       1.84818       2.45448       2.65336       2.71060       2.60983       2.59472       2.48731       2.21536       2.17956       1.93265       1.69796       1.47953       1.22959      0.989521      0.766430      0.609206      0.443543      0.321778      0.238705      0.161206      0.113714     0.0804591     0.0510044     0.0328018     0.0210706     0.0132174    0.00755334    0.00474741    0.00275835    0.00157498   0.000854107   0.000450202   0.000237446   0.000116134   6.13135e-05   2.87505e-05
  28  16 3486.7127    2.8603  2.7923 11.0921 -0.0038      0.865356  0.0606   0.0319   0.1024    0.0773   0.0000      0.232321   439.1655      -6.21815       12.2143       3.23566      -4.21353       1.11832      -2.88689       2.24222      0.293920      -1.22986      0.610642     -0.115324      -1.54301       3.14889     -0.475074     -0.449067     -0.708699     -0.247286     0.0705954    -0.0462700     -0.245190      0.223777     0.0375298    -0.0261076     0.0191041   -0.00909704   -0.00494760     0.0133676   1.57353e-05  -0.000980671   -0.00267817  -0.000812278   0.000787838   9.49858e-05  -0.000242624  -5.16395e-05       2.38332       3.11009       3.23808       3.50195       3.72504       3.57111       3.37884       3.01925       2.79466       2.48344       2.24023       1.86998       1.48300       1.20140      0.984554      0.790068      0.568787      0.415226      0.299987      0.214957      0.155525      0.108209     0.0714556     0.0463814     0.0282120     0.0181271     0.0112717    0.00690316    0.00413291    0.00235593    0.00133291   0.000688268   0.000342930   0.000177291   8.74015e-05   3.88799e-05
  28  17 3635.7307    2.3295  4.0751 10.5689 -0.0003      0.510155  0.0723   0.0222   0.1340    0.0619   0.0000      0.144863   440.5848      -6.34792       8.99209     -0.248006      -2.65420      -4.51331       7.34217     -0.178790      -5.18642       2.94865      -2.36852       1.24723    -0.0858783      0.908613      0.194188       1.85268       1.07174      -1.17201     -0.507852      0.370673     -0.145498     -0.116827     0.0212506     0.0332326    -0.0138545   -0.00850221     0.0125212   -0.00311775    0.00460148   -0.00379443   -0.00119341  -0.000887201   0.000529697  -0.000228002  -4.61730e-05   3.17945e-05       2.84105       3.81614       4.10113       4.50658       4.52650       4.39401       4.15496       3.82513       3.47941       3.04450       2.68065       2.19447       1.84162       1.46325       1.19461      0.890124      0.685405      0.509741      0.374130      0.262757      0.183030      0.122241     0.0852000     0.0551259     0.0339947     0.0222554     0.0132177    0.00818534    0.00459283    0.00268044    0.00142849   0.000805250   0.000414428   0.000216377   0.000103428   4.94024e-05
  28  18 3784.4266    1.9372  6.1226 10.2019 -0.0013      0.351597  0.0977   0.0156   0.1739    0.0462   0.0000     0.0917657   450.5453      0.672181       13.6215     0.0811761      -7.20375       1.80232       5.80741      -3.74282      -4.17716      -7.07561       2.75232       4.00016      -1.38967       3.60057       1.15829      -1.71153       1.23395     -0.874737     -0.531292      0.478917     0.0257477      0.143329    -0.0376739      0.151723     0.0822073     0.0110850    -0.0174585   -0.00635059    0.00277212   0.000796286   0.000389633   0.000461738   -0.00121622   0.000406468   6.23429e-05   0.000104160       3.68279       4.91696       5.37249       5.81470       5.81035       5.85729       5.47873       5.03393       4.54774       3.96028       3.40706       2.89464       2.36671       1.89317       1.51192       1.15998      0.889843      0.677561      0.491122      0.347318      0.241608      0.162999      0.109678     0.0732263     0.0462606     0.0294804     0.0179539     0.0106782    0.00619821    0.00346525    0.00195298    0.00102066   0.000554067   0.000274856   0.000137794   6.45685e-05
  28  19 3932.7171    1.6425  9.0250  9.8358 -0.0012      0.313481  0.1343   0.0116   0.2354    0.0424   0.0000     0.0691306   448.5823      -11.9436       19.3559      -13.2588       11.0960       17.9150      -4.51974      -8.30449       13.7998       1.38823      -12.1663      -2.49656      -2.05252       3.63662       1.85622      0.261983       1.15781       1.44317     -0.689847    -0.0553203      0.173279      0.178359     -0.255883     -0.236007     0.0536445     0.0687094    -0.0187399    0.00470058    0.00943343   0.000585396  -0.000164498    0.00217191   0.000113833  -0.000274343  -7.83203e-05  -7.82482e-05       4.85388       6.35656       6.94376       7.35557       7.36444       7.18491       6.85779       6.38625       5.82680       5.24125       4.54184       3.87679       3.20555       2.63906       2.04062       1.60245       1.20376      0.891526      0.650098      0.461766      0.328850      0.215785      0.146091     0.0951499     0.0629126     0.0381079     0.0234890     0.0136987    0.00791250    0.00464021    0.00255910    0.00135343   0.000736557   0.000356038   0.000178546   8.77335e-05
  28  20 4080.6499    1.3761 11.3067  9.7094 -0.0014      0.344042  0.1794   0.0093   0.2947    0.0382   0.0000     0.0703610   433.4911      -1.89982       25.8601      -7.73072      -24.5986      -5.80524      -17.1664      -4.35617      -1.72309     -0.655759       3.14584      -2.75144      0.444431       3.54372       4.18079      -1.49346      -2.44968      -1.70350       1.04093     -0.560208      0.560728     -0.191213     -0.119418      0.184181      0.135885    0.00978767    0.00674432    -0.0249189   -0.00642571    0.00542062   0.000238490  -0.000588875    0.00273397   0.000247321  -0.000272646  -0.000116340       5.94211       7.76100       8.50881       8.95733       9.04820       9.05982       8.54529       8.09028       7.13206       6.28470       5.45065       4.71160       3.93687       3.19712       2.50428       1.95276       1.44384       1.08727      0.781545      0.562834      0.405246      0.274349      0.187117      0.122165     0.0770449     0.0486603     0.0293865     0.0173799     0.0102311    0.00572798    0.00314130    0.00171068   0.000887272   0.000453355   0.000224784   0.000106648
  28  21 4228.4755    1.1611 14.4896  9.5267 -0.0015      0.268820  0.2466   0.0070   0.3838    0.0341   0.0000     0.0812508   449.6667      -7.03417      0.609414      -12.1524       1.93289      -4.54582       7.48451      -3.08606       2.73840       3.42117       14.8156      -13.3615       7.01589      -1.95285       1.52611       4.35589       2.21066      -2.19444      0.231632       1.41014    -0.0993134    -0.0127179     -0.181535      0.117470     -0.113386   -0.00674498    -0.0282843    0.00935897    0.00560583    0.00116768    0.00244726  -0.000193368  -0.000974108    0.00154201   5.70929e-06  -6.49199e-05       7.27046       9.82027       10.9107       11.2507       11.6471       11.4219       10.9021       9.97544       9.12485       7.94673       6.95319       5.88468       4.82827       3.92057       3.11048       2.39500       1.83766       1.37311      0.998011      0.716057      0.494573      0.339495      0.227897      0.148123     0.0965597     0.0601362     0.0368212     0.0216798     0.0128611    0.00721600    0.00397170    0.00217707    0.00113811   0.000573724   0.000276418   0.000134888
  29   8 2275.4069    1.1044  0.9175  9.4510 -0.0100       4.59690  0.0345   0.0206   0.0577    0.1517   0.0000      0.893918   438.8248     -0.494936       19.8038       6.94161      0.459114       1.58098      -3.32977       2.09535       1.34543      -1.02296     -0.650494     -0.586464     -0.599711     -0.414979    -0.0162986      0.531800      0.238042   -0.00531437      0.275203    -0.0187996     0.0313369     0.0193318    -0.0560661    -0.0703514    0.00383235   -0.00522057    -0.0137450  -0.000114199   -0.00383036   0.000419124   0.000750435  -8.94697e-05  -0.000361447  -0.000142164   0.000161986   4.50800e-05       1.53345       1.89679       1.95225       2.16988       2.23014       2.20172       1.96769       1.73977       1.81134       1.60121       1.41042       1.16767      0.971460      0.829016      0.645373      0.498723      0.373491      0.287769      0.222501      0.153262      0.110059     0.0677836     0.0445016     0.0302838     0.0223505     0.0141945    0.00846972    0.00490698    0.00288921    0.00166624    0.00100398   0.000584765   0.000317800   0.000167849   8.11974e-05   4.15939e-05
  29   9 2439.0834    1.5816  1.1394  9.8364 -0.0036       3.51789  0.0381   0.0269   0.0634    0.1945   0.0000      0.871095   440.2511      -4.07965       20.2102     -0.848097     -0.274730      -1.26942       1.77663      -1.89203       1.51500     -0.974825       1.39732       2.49344       1.21099       1.32021      0.917969      0.447142    0.00478655    -0.0517691      0.256270     0.0836062     0.0177854     0.0531709    -0.0321777    -0.0120810    -0.0179346   -0.00191315    0.00434835    0.00439254    0.00234086  -0.000692588   -0.00194824   0.000821668  -0.000367790  -0.000105482   5.80209e-05  -2.71600e-05       1.34753       1.95132       1.97275       2.26615       2.28362       2.16645       2.02862       1.97597       1.73462       1.58957       1.34392       1.18471      0.966939      0.773007      0.617490      0.489973      0.391740      0.276008      0.214752      0.141558      0.111627     0.0726683     0.0509440     0.0306858     0.0219528     0.0135063    0.00861385    0.00497002    0.00316314    0.00177162    0.00107906   0.000558371   0.000309900   0.000154484   7.87439e-05   4.17922e-05
  29  10 2598.6083    2.0755  1.2521 10.3159 -0.0005      0.916632  0.0419   0.0331   0.0681    0.1909   0.0000      0.752686   441.1651       4.68853       15.0379      0.557600      -4.13868       1.45468       2.84408     -0.409417       1.13033       2.05867      0.196180       1.44220      0.331169     -0.619081     -0.416674    -0.0804169     -0.250969     -0.247869    -0.0715714      0.156872     0.0318086    -0.0465095     0.0285218    -0.0352903     0.0126148   -0.00100396  -0.000765288   -0.00648006    0.00107434    0.00251672  -0.000213511  -0.000753658  -3.54860e-07  -0.000149620   2.75536e-05   2.96211e-05       1.93816       2.68597       3.16901       3.47272       3.52129       3.48567       3.28248       2.88040       2.49794       2.10105       1.68525       1.34756       1.08384      0.853322      0.676126      0.513933      0.388974      0.274095      0.220506      0.156177      0.110549     0.0741680     0.0545041     0.0345728     0.0230021     0.0143818    0.00872547    0.00532300    0.00311572    0.00177324    0.00101438   0.000571112   0.000306582   0.000172670   8.14321e-05   4.08067e-05
  29  11 2756.0775    2.7232  1.0750 11.3165 -0.0002      0.790993  0.0356   0.0467   0.0627    0.1451   0.0000      0.751545   437.4486      0.267779       15.3865       1.17564      -5.73645       1.78285     -0.935821      -2.23950      0.924416      0.615589      0.164728      0.950795     -0.212772      -1.19449     -0.418458      0.584099     -0.253137     -0.330490      0.143538     0.0288944    -0.0398216     -0.101343   -0.00844016   -0.00583671    -0.0260317     0.0168944    -0.0128640    0.00758798    0.00289749  -0.000758289   -0.00206588    0.00106483  -0.000193976   9.56652e-05   2.15628e-06   6.89336e-05       1.39585       1.76346       1.95000       2.05304       2.04542       2.09952       1.98742       1.82361       1.81152       1.51062       1.28565       1.08811      0.887227      0.714824      0.601934      0.458680      0.380295      0.282284      0.202920      0.151888      0.106581     0.0714606     0.0500604     0.0322558     0.0203905     0.0126636    0.00813971    0.00485645    0.00292351    0.00170822   0.000991600   0.000531351   0.000290063   0.000160279   7.84866e-05   3.96828e-05
  29  12 2911.6264    3.5892  0.9568 10.5638 -0.0054       1.44792  0.0294   0.0611   0.0538    0.4617   0.0000      0.649450   439.5376      -2.01445       15.1019     -0.320156      -1.22426      0.662278     0.0334418      -1.50075     -0.731879       1.03814       1.13644      -1.51041     -0.986295     -0.154567      0.162975      0.426153     -0.136704      0.191849     -0.101284      0.187386     0.0436374     0.0437790    -0.0344131     0.0412468     0.0180291   -0.00903111    0.00304282    0.00197333   3.02506e-06  -0.000218388   0.000317754  -0.000370359  -0.000111743   0.000239322  -9.95278e-05  -9.81384e-06       1.31322       1.71528       1.86539       1.95065       1.88660       1.87293       1.78677       1.70149       1.56583       1.41418       1.21791       1.01984      0.856376      0.671541      0.537420      0.441097      0.333661      0.261144      0.186233      0.133094     0.0914669     0.0648421     0.0410073     0.0279958     0.0167945     0.0112815    0.00692058    0.00416648    0.00249123    0.00143375   0.000832735   0.000451656   0.000229962   0.000123493   6.51227e-05   3.22943e-05
  29  13 3064.8969    4.1369  0.9985 11.7967 -0.0048      0.865065  0.0328   0.0729   0.0570    0.2135   0.0000      0.787844   436.3975     -0.783130       16.7606      0.245359      -1.14795      -1.63010      -1.57854       2.27349      -1.44771      0.554693      0.312277     -0.655749     -0.937219    -0.0671389      0.123501     -0.653942     -0.264453      0.331076     0.0997695     -0.161211     0.0189613     0.0609394    -0.0255085   -0.00750625    -0.0275622   -0.00474701    0.00576274    0.00135234   -0.00481355   -0.00152671   0.000972484  -6.96640e-05   0.000146751  -8.43300e-05   7.37920e-05   1.72986e-05       1.32683       1.72284       1.81185       2.01604       1.94507       1.84702       1.88275       1.73190       1.65221       1.39847       1.26628       1.03283      0.840338      0.694271      0.559300      0.438897      0.346497      0.274488      0.201026      0.145062     0.0993419     0.0673420     0.0438475     0.0315568     0.0193308     0.0122525    0.00718688    0.00502453    0.00288769    0.00164785   0.000834887   0.000487036   0.000280463   0.000151164   7.58106e-05   3.56967e-05
  29  14 3216.6741    3.9899  1.2535 11.6809 -0.0047      0.524143  0.0382   0.0619   0.0642    0.1848   0.0000      0.581083   439.4760       1.37037       13.5485      0.523426      -2.54759     -0.501589      0.402270      -3.21153       6.03582     -0.484505       1.14527      -2.12384     -0.296611      0.500285    -0.0620509      0.891329     -0.315104      0.152794     -0.168357     -0.249401     -0.148740     0.0452198    -0.0329737   -0.00142030    -0.0163005     0.0287330    0.00961688    -0.0162915   -0.00264000    0.00121146   6.32127e-05   -0.00141243  -0.000589455   0.000158742   3.77223e-05   1.49426e-05       1.51817       1.89236       2.15452       2.24822       2.16739       2.21924       2.09826       1.93146       1.78409       1.57451       1.41630       1.24009      0.992020      0.804649      0.657379      0.517283      0.380055      0.296168      0.208540      0.152641      0.104173     0.0753617     0.0503655     0.0341023     0.0212409     0.0133501    0.00840420    0.00544131    0.00317545    0.00182251    0.00100955   0.000579268   0.000296919   0.000159458   8.14060e-05   4.03002e-05
  29  15 3367.5856    3.3706  1.9536 11.2654 -0.0014      0.800304  0.0473   0.0418   0.0814    0.1011   0.0000      0.320500   436.7169      0.267581       15.9952       5.22261      -7.21329       1.42243      -1.82416      -1.29900     -0.560121       1.54180      0.180060       1.40278      0.717335       1.52126      0.633080     -0.403654      0.308795     0.0288163    -0.0196151     -0.118562   0.000272593     -0.125108     0.0672085     0.0547725     0.0150594    -0.0131949    0.00459019    -0.0102549   -0.00217699   0.000469010   0.000299212   0.000745961   2.40020e-05   0.000120881   4.83540e-05   3.23822e-06       1.84459       2.49685       2.80127       3.06256       3.09968       2.99920       2.91647       2.62897       2.32319       2.04589       1.70755       1.41776       1.13818      0.957757      0.763211      0.584784      0.447230      0.331194      0.253188      0.173092      0.129507     0.0920034     0.0606993     0.0398501     0.0260636     0.0165878     0.0103532    0.00604813    0.00351218    0.00219176    0.00125325   0.000669195   0.000368947   0.000189773   9.95422e-05   4.97778e-05
  29  16 3517.7889    2.7144  3.0623 11.0635 -0.0033      0.812404  0.0627   0.0292   0.1080    0.0691   0.0000      0.196558   437.4749       2.29035       19.5399      -1.21464      -8.84778      -5.84279      -1.25587      0.740444      -1.78127      0.521533      0.822643       3.63671       3.49114     -0.994966      0.358168     -0.751944      0.949931      0.706144    -0.0129236    -0.0356596    -0.0811482      0.124698      0.146773   -0.00887892   -0.00586483    0.00249498     0.0154981   -0.00149392    -0.0112473    0.00227273    0.00233823   -0.00123227   0.000594958   0.000190545   0.000149106   2.38417e-05       2.29978       3.07962       3.35022       3.54979       3.63810       3.45312       3.30517       3.11822       2.81681       2.56152       2.24002       1.97072       1.62815       1.29301       1.06140      0.808143      0.626273      0.472085      0.351674      0.247264      0.173458      0.116422     0.0818892     0.0542772     0.0348672     0.0224090     0.0139826    0.00878840    0.00523796    0.00298166    0.00166062   0.000915981   0.000506498   0.000267705   0.000135916   6.69366e-05
  29  17 3667.7437    2.2751  4.2817 10.6823 -0.0017      0.933460  0.0754   0.0215   0.1350    0.0553   0.0000      0.142832   439.4406      -3.97859       11.2052      -2.46611       3.45001      -3.70682       1.42597      -1.34367       1.99735       2.37579       3.68626     -0.475686       3.47936       2.03579      -1.56896     -0.552704      -1.75681     -0.633815      -1.09558     -0.128078      0.229416    -0.0998293    -0.0167382     0.0139309     0.0490810     0.0447905    0.00299920    -0.0242101    -0.0110564   -0.00443250    0.00247065    0.00185601   -0.00144047  -0.000489074   0.000188646   1.06311e-05       2.88432       3.65594       4.03974       4.38937       4.47371       4.43042       4.12671       3.79960       3.43692       3.15781       2.72737       2.27956       1.90123       1.56994       1.25029      0.965834      0.753393      0.556643      0.409231      0.297725      0.210395      0.147550     0.0973862     0.0655012     0.0434508     0.0276042     0.0169592     0.0104504    0.00632355    0.00359710    0.00211468    0.00117923   0.000625496   0.000330658   0.000167081   8.22421e-05
  29  18 3816.7706    1.8799  6.8300 10.1043 -0.0027      0.241561  0.1022   0.0141   0.1870    0.0436   0.0000     0.0847180   441.1753       5.08543       14.2395     0.0684315       4.16229     -0.636458      -14.5203       7.65702      -3.31734     -0.821354       4.05231       5.35458     -0.483854      -2.63785      -3.98278      -1.15604      -2.67382     -0.435873      0.763710    -0.0859519      0.257009      0.160874     0.0665086    -0.0742421    -0.0724444     0.0317113     0.0386883   -0.00174216     0.0239000    0.00236777    0.00432888    0.00253281   0.000889091  -0.000114918  -0.000296179   0.000157928       3.70989       4.82349       5.29794       5.67692       5.83006       5.70660       5.42230       5.10565       4.58708       4.07895       3.55824       2.98917       2.56024       2.10043       1.68455       1.29362      0.999321      0.732314      0.539920      0.394663      0.285234      0.199325      0.133621     0.0899954     0.0587750     0.0377693     0.0232076     0.0138231    0.00836419    0.00486249    0.00276362    0.00157474   0.000829908   0.000437759   0.000221957   0.000110789
  29  19 3965.6734    1.5866  9.1292  9.9161 -0.0020      0.331040  0.1390   0.0111   0.2353    0.0392   0.0000     0.0703983   440.4835      -12.1919       15.2083      -9.10705      -17.3941       1.08503       8.29168       22.0779       1.92723      0.807467       6.36793     -0.312009       2.60026     -0.378812     -0.621138     -0.989113      0.639869      0.111173    -0.0455342      0.128604      0.254450     0.0836941     0.0403749    -0.0450053    -0.0181815      0.181957    -0.0251950    -0.0306081     0.0288308   0.000770878   -0.00712784   0.000592629    0.00266065  -0.000702729   0.000189932   0.000169373       4.67347       6.14624       6.98030       7.27120       7.48036       7.29480       6.98739       6.44678       5.98883       5.11499       4.62127       3.88782       3.19552       2.62927       2.07633       1.65662       1.26461      0.953747      0.698965      0.510993      0.356819      0.249848      0.168217      0.111973     0.0734288     0.0469168     0.0290281     0.0179570     0.0106110    0.00619651    0.00354912    0.00196164    0.00104907   0.000556498   0.000276464   0.000138830
  29  20 4114.4637    1.3167 11.9326  9.7231 -0.0016      0.331410  0.1913   0.0085   0.3039    0.0362   0.0000     0.0691489   444.5237      -10.8739       21.0027       1.48983      -18.5499       4.28190       7.47147       13.0831      -3.31060      -14.6023       11.5512    -0.0756647      -2.92762      -4.75839       4.56421       2.40811     0.0878103      0.604550      -1.24250      -1.02826     -0.231248      0.571159      0.264591    -0.0930265     0.0278875    -0.0393967    -0.0473792    -0.0349836    -0.0202779   -0.00714290    0.00716082   -0.00308044   -0.00126614  -0.000242341   0.000366670   2.65567e-05       5.91099       7.87271       8.85998       9.15353       9.58619       9.24228       9.16094       8.35552       7.50171       6.64829       5.72871       4.93075       4.06517       3.29953       2.64343       2.06732       1.62021       1.21014      0.901277      0.655714      0.460499      0.319411      0.219272      0.145283     0.0943631     0.0610808     0.0379227     0.0231398     0.0135920    0.00801731    0.00452490    0.00249316    0.00133972   0.000701347   0.000350763   0.000176814
  29  21 4263.2103    1.1059 14.6803  9.5341  0.0017      0.499545  0.2446   0.0069   0.3719    0.0333   0.0000     0.0809406   451.0269       7.86830      -12.0351      -17.1795      -4.49825       11.0834      -1.98122       3.12262      -10.7268       6.99374       3.20062      -8.76614      -9.57714      -2.40028       7.02095      -1.66397      -3.51350     -0.597554      0.855415      -1.36249      0.851210       1.09110     -0.362466    -0.0435973     -0.113713    -0.0455478     0.0941266    0.00261634    -0.0291295    0.00250890   -0.00363268    0.00351104   -0.00106639   -0.00159262  -0.000343557  -0.000100188       6.92391       9.15067       10.2356       10.7723       10.7679       10.8041       10.2419       9.58216       8.63380       7.80192       6.80577       5.88238       4.81636       3.98806       3.13089       2.46931       1.91258       1.45917       1.05061      0.773496      0.537023      0.377393      0.250625      0.170398      0.110367     0.0708593     0.0443512     0.0270563     0.0161970    0.00945892    0.00529004    0.00293244    0.00160209   0.000835453   0.000411302   0.000207903
  30   7 2126.4540    0.7850  0.8197  9.0419 -0.0074       4.38971  0.0355   0.0157   0.0512    0.1295   0.0000       1.08561   439.3927       1.01168       17.2222     -0.679932      -3.90953     0.0258353      -1.29844     -0.645510      0.426793      -1.53165     -0.625009      0.158652       1.06407      0.493233     0.0711347       1.01976     -0.178007      0.292288      0.110983    -0.0973915   -0.00488562     -0.133521     0.0678694     0.0196202     0.0114945     0.0101712   -0.00813719    0.00302021   -0.00134747   -0.00218223   -0.00151959  -1.81412e-05  -0.000482692   0.000228445  -7.82558e-05   7.60238e-05       1.66646       2.30256       2.33403       2.46336       2.38887       2.31235       2.06376       1.97308       1.84765       1.77493       1.70120       1.48659       1.26221       1.00418      0.845556      0.667608      0.519765      0.344179      0.240948      0.168056      0.125578     0.0929002     0.0633302     0.0418405     0.0255373     0.0153233    0.00941922    0.00612232    0.00394203    0.00240224    0.00142212   0.000831467   0.000431055   0.000241326   0.000118860   5.76752e-05
  30   8 2297.3796    1.1506  1.0364  9.4924 -0.0000       3.07549  0.0336   0.0199   0.0625    0.1410   0.0000      0.866768   438.1149       1.54285       20.2534      0.658297      -3.68112       1.17407     -0.959095       1.91647      0.207682     -0.308258      -1.85018     -0.609145      0.918730     -0.839693      -1.45320      0.588060     0.0820911      0.620373     0.0302399      0.152035      0.105712    -0.0140379    -0.0414882     0.0185951    0.00478629    0.00745312   -0.00365940  -0.000781595   -0.00153132   -0.00369258    0.00106712    0.00179708   0.000252803  -9.73715e-05   4.48729e-05  -3.04422e-06       1.38979       1.70972       1.86192       1.95183       2.12664       2.11842       1.97481       1.81151       1.64242       1.54896       1.33997       1.10521      0.863920      0.750098      0.622699      0.511186      0.402232      0.269142      0.226191      0.165258      0.121445     0.0812740     0.0544989     0.0360728     0.0246996     0.0166803     0.0113390    0.00629994    0.00368884    0.00229532    0.00134378   0.000869443   0.000451882   0.000244426   0.000130704   6.91644e-05
  30   9 2462.2543    1.6267  1.1245 10.1656 -0.0100       2.35446  0.0380   0.0277   0.0662    0.1697   0.0000      0.825341   439.4931      -2.15900       17.4572     -0.204356      -4.27412      -4.79661      -1.36380       1.96588     -0.106722     -0.824295      0.729014      -1.09797      0.221625       1.79438      -1.01580     0.0425493     -0.159744     -0.137053     -0.161640     -0.210305     -0.243145    -0.0588318    -0.0360070     0.0165629     0.0234231    -0.0313176    -0.0211416  -0.000161563   -0.00210316    0.00410048    0.00116701   -0.00121545  -0.000912094   9.06802e-05   0.000118120  -8.89367e-05       1.54800       1.86647       2.06032       2.35289       2.52754       2.33215       2.02526       2.05746       2.01754       1.71841       1.34817       1.16076       1.01372      0.840882      0.630767      0.497197      0.397325      0.322940      0.228413      0.164165      0.118879     0.0827116     0.0579507     0.0404158     0.0243885     0.0157636     0.0105705    0.00645481    0.00392290    0.00247000    0.00136686   0.000759594   0.000438166   0.000238427   0.000129897   7.64679e-05
[truncated: 1,382,083 more chars]
