# Supplementary material for: Global-Mode Analysis of Full-Disk Data from the Michelson Doppler Imager and the Helioseismic and Magnetic Imager
Source: Sol Phys. 2018 Jan 31;293(2):29. doi: 10.1007/s11207-017-1201-5 (PMC6566312; doi:10.1007/s11207-017-1201-5)
Supplement: Supplementary file 3 — (TAR 230.0 MB) [file 11207_2017_1201_MOESM3_ESM.tar › MDI/mdifdvwap.1834.36]

   0  17 2496.1415    2.1162  1.5761 11.9562  0.2833  0.2015   0.5053   1.4484    0.6802   0.0000     0.0000       0.00000       0.00000       0.00000       0.00000       0.00000       0.00000       0.00000       0.00000       0.00000       0.00000       0.00000       0.00000       0.00000       0.00000       0.00000       0.00000       0.00000       0.00000       0.00000       0.00000       0.00000       0.00000       0.00000       0.00000       0.00000       0.00000       0.00000       0.00000       0.00000       0.00000       0.00000       0.00000       0.00000       0.00000       0.00000       0.00000       0.00000       0.00000       0.00000       0.00000       0.00000       0.00000       0.00000       0.00000       0.00000       0.00000       0.00000       0.00000       0.00000       0.00000       0.00000       0.00000       0.00000       0.00000       0.00000       0.00000       0.00000       0.00000       0.00000       0.00000       0.00000       0.00000       0.00000       0.00000       0.00000       0.00000       0.00000       0.00000       0.00000       0.00000       0.00000
   0  20 2899.0645    3.4295  0.9869 12.2200  0.0000  0.1395   0.4884   0.4289    1.6210   0.0000     0.0000       0.00000       0.00000       0.00000       0.00000       0.00000       0.00000       0.00000       0.00000       0.00000       0.00000       0.00000       0.00000       0.00000       0.00000       0.00000       0.00000       0.00000       0.00000       0.00000       0.00000       0.00000       0.00000       0.00000       0.00000       0.00000       0.00000       0.00000       0.00000       0.00000       0.00000       0.00000       0.00000       0.00000       0.00000       0.00000       0.00000       0.00000       0.00000       0.00000       0.00000       0.00000       0.00000       0.00000       0.00000       0.00000       0.00000       0.00000       0.00000       0.00000       0.00000       0.00000       0.00000       0.00000       0.00000       0.00000       0.00000       0.00000       0.00000       0.00000       0.00000       0.00000       0.00000       0.00000       0.00000       0.00000       0.00000       0.00000       0.00000       0.00000       0.00000       0.00000
   0  23 3303.4338    4.1547  2.0332  9.9327  0.0089  0.1911   0.4404   0.7395    8.6642   0.0000     0.0000       0.00000       0.00000       0.00000       0.00000       0.00000       0.00000       0.00000       0.00000       0.00000       0.00000       0.00000       0.00000       0.00000       0.00000       0.00000       0.00000       0.00000       0.00000       0.00000       0.00000       0.00000       0.00000       0.00000       0.00000       0.00000       0.00000       0.00000       0.00000       0.00000       0.00000       0.00000       0.00000       0.00000       0.00000       0.00000       0.00000       0.00000       0.00000       0.00000       0.00000       0.00000       0.00000       0.00000       0.00000       0.00000       0.00000       0.00000       0.00000       0.00000       0.00000       0.00000       0.00000       0.00000       0.00000       0.00000       0.00000       0.00000       0.00000       0.00000       0.00000       0.00000       0.00000       0.00000       0.00000       0.00000       0.00000       0.00000       0.00000       0.00000       0.00000       0.00000
   0  24 3439.1672    3.8209  1.9000 12.5589  0.0486  0.2133   0.4777   0.6794    0.9194   0.0000     0.0000       0.00000       0.00000       0.00000       0.00000       0.00000       0.00000       0.00000       0.00000       0.00000       0.00000       0.00000       0.00000       0.00000       0.00000       0.00000       0.00000       0.00000       0.00000       0.00000       0.00000       0.00000       0.00000       0.00000       0.00000       0.00000       0.00000       0.00000       0.00000       0.00000       0.00000       0.00000       0.00000       0.00000       0.00000       0.00000       0.00000       0.00000       0.00000       0.00000       0.00000       0.00000       0.00000       0.00000       0.00000       0.00000       0.00000       0.00000       0.00000       0.00000       0.00000       0.00000       0.00000       0.00000       0.00000       0.00000       0.00000       0.00000       0.00000       0.00000       0.00000       0.00000       0.00000       0.00000       0.00000       0.00000       0.00000       0.00000       0.00000       0.00000       0.00000       0.00000
   0  25 3575.1279    2.9792  3.3365 12.4790  0.0000  0.3461   0.2779   1.1911    0.5634   0.0000     0.0000       0.00000       0.00000       0.00000       0.00000       0.00000       0.00000       0.00000       0.00000       0.00000       0.00000       0.00000       0.00000       0.00000       0.00000       0.00000       0.00000       0.00000       0.00000       0.00000       0.00000       0.00000       0.00000       0.00000       0.00000       0.00000       0.00000       0.00000       0.00000       0.00000       0.00000       0.00000       0.00000       0.00000       0.00000       0.00000       0.00000       0.00000       0.00000       0.00000       0.00000       0.00000       0.00000       0.00000       0.00000       0.00000       0.00000       0.00000       0.00000       0.00000       0.00000       0.00000       0.00000       0.00000       0.00000       0.00000       0.00000       0.00000       0.00000       0.00000       0.00000       0.00000       0.00000       0.00000       0.00000       0.00000       0.00000       0.00000       0.00000       0.00000       0.00000       0.00000
   1  13 2020.9211    0.6103  0.5482 11.9629  0.0000  0.0983   0.0796   0.2200    0.1512   0.0000   408.2211       12.2468       0.00000       0.00000       0.00000       0.00000       0.00000       0.00000       0.00000       0.00000       0.00000       0.00000       0.00000       0.00000       0.00000       0.00000       0.00000       0.00000       0.00000       0.00000       0.00000       0.00000       0.00000       0.00000       0.00000       0.00000       0.00000       0.00000       0.00000       0.00000       0.00000       0.00000       0.00000       0.00000       0.00000       0.00000       127.272       60.3234       0.00000       0.00000       0.00000       0.00000       0.00000       0.00000       0.00000       0.00000       0.00000       0.00000       0.00000       0.00000       0.00000       0.00000       0.00000       0.00000       0.00000       0.00000       0.00000       0.00000       0.00000       0.00000       0.00000       0.00000       0.00000       0.00000       0.00000       0.00000       0.00000       0.00000       0.00000       0.00000       0.00000       0.00000
   1  14 2156.7527    0.9750  0.9590 12.5017  0.0000  0.1513   0.1010   0.2946    0.1765   0.0000   403.5032       8.87757       0.00000       0.00000       0.00000       0.00000       0.00000       0.00000       0.00000       0.00000       0.00000       0.00000       0.00000       0.00000       0.00000       0.00000       0.00000       0.00000       0.00000       0.00000       0.00000       0.00000       0.00000       0.00000       0.00000       0.00000       0.00000       0.00000       0.00000       0.00000       0.00000       0.00000       0.00000       0.00000       0.00000       0.00000       202.228       85.7755       0.00000       0.00000       0.00000       0.00000       0.00000       0.00000       0.00000       0.00000       0.00000       0.00000       0.00000       0.00000       0.00000       0.00000       0.00000       0.00000       0.00000       0.00000       0.00000       0.00000       0.00000       0.00000       0.00000       0.00000       0.00000       0.00000       0.00000       0.00000       0.00000       0.00000       0.00000       0.00000       0.00000       0.00000
   1  15 2291.8434    1.0518  1.2938 11.8298  0.0000  0.1507   0.0856   0.3699    0.2581   0.0000   322.0218      -88.9271       0.00000       0.00000       0.00000       0.00000       0.00000       0.00000       0.00000       0.00000       0.00000       0.00000       0.00000       0.00000       0.00000       0.00000       0.00000       0.00000       0.00000       0.00000       0.00000       0.00000       0.00000       0.00000       0.00000       0.00000       0.00000       0.00000       0.00000       0.00000       0.00000       0.00000       0.00000       0.00000       0.00000       0.00000       200.833       83.3202       0.00000       0.00000       0.00000       0.00000       0.00000       0.00000       0.00000       0.00000       0.00000       0.00000       0.00000       0.00000       0.00000       0.00000       0.00000       0.00000       0.00000       0.00000       0.00000       0.00000       0.00000       0.00000       0.00000       0.00000       0.00000       0.00000       0.00000       0.00000       0.00000       0.00000       0.00000       0.00000       0.00000       0.00000
   1  16 2425.4290    1.4790  0.8546 12.6382  0.0000  0.1226   0.1215   0.2451    0.2147   0.0000   625.3791      -18.9267       0.00000       0.00000       0.00000       0.00000       0.00000       0.00000       0.00000       0.00000       0.00000       0.00000       0.00000       0.00000       0.00000       0.00000       0.00000       0.00000       0.00000       0.00000       0.00000       0.00000       0.00000       0.00000       0.00000       0.00000       0.00000       0.00000       0.00000       0.00000       0.00000       0.00000       0.00000       0.00000       0.00000       0.00000       187.566       66.2093       0.00000       0.00000       0.00000       0.00000       0.00000       0.00000       0.00000       0.00000       0.00000       0.00000       0.00000       0.00000       0.00000       0.00000       0.00000       0.00000       0.00000       0.00000       0.00000       0.00000       0.00000       0.00000       0.00000       0.00000       0.00000       0.00000       0.00000       0.00000       0.00000       0.00000       0.00000       0.00000       0.00000       0.00000
   1  17 2559.1113    2.2623  0.9921 11.2857  0.0000  0.0801   0.1404   0.2046    0.6809   0.0000   472.8721      -47.1417       0.00000       0.00000       0.00000       0.00000       0.00000       0.00000       0.00000       0.00000       0.00000       0.00000       0.00000       0.00000       0.00000       0.00000       0.00000       0.00000       0.00000       0.00000       0.00000       0.00000       0.00000       0.00000       0.00000       0.00000       0.00000       0.00000       0.00000       0.00000       0.00000       0.00000       0.00000       0.00000       0.00000       0.00000       109.967       48.7702       0.00000       0.00000       0.00000       0.00000       0.00000       0.00000       0.00000       0.00000       0.00000       0.00000       0.00000       0.00000       0.00000       0.00000       0.00000       0.00000       0.00000       0.00000       0.00000       0.00000       0.00000       0.00000       0.00000       0.00000       0.00000       0.00000       0.00000       0.00000       0.00000       0.00000       0.00000       0.00000       0.00000       0.00000
   1  18 2693.1969    2.9404  1.0802  4.8807  0.0000  0.0801   0.1909   0.2184  872.9085   0.0000   359.4753       59.5128       0.00000       0.00000       0.00000       0.00000       0.00000       0.00000       0.00000       0.00000       0.00000       0.00000       0.00000       0.00000       0.00000       0.00000       0.00000       0.00000       0.00000       0.00000       0.00000       0.00000       0.00000       0.00000       0.00000       0.00000       0.00000       0.00000       0.00000       0.00000       0.00000       0.00000       0.00000       0.00000       0.00000       0.00000       90.1946       53.6183       0.00000       0.00000       0.00000       0.00000       0.00000       0.00000       0.00000       0.00000       0.00000       0.00000       0.00000       0.00000       0.00000       0.00000       0.00000       0.00000       0.00000       0.00000       0.00000       0.00000       0.00000       0.00000       0.00000       0.00000       0.00000       0.00000       0.00000       0.00000       0.00000       0.00000       0.00000       0.00000       0.00000       0.00000
   1  20 2963.3230    4.1866  0.7454 12.7297  0.0000  0.0718   0.2944   0.1870    0.6461   0.0000   504.7815      -52.6070       0.00000       0.00000       0.00000       0.00000       0.00000       0.00000       0.00000       0.00000       0.00000       0.00000       0.00000       0.00000       0.00000       0.00000       0.00000       0.00000       0.00000       0.00000       0.00000       0.00000       0.00000       0.00000       0.00000       0.00000       0.00000       0.00000       0.00000       0.00000       0.00000       0.00000       0.00000       0.00000       0.00000       0.00000       90.6740       53.1817       0.00000       0.00000       0.00000       0.00000       0.00000       0.00000       0.00000       0.00000       0.00000       0.00000       0.00000       0.00000       0.00000       0.00000       0.00000       0.00000       0.00000       0.00000       0.00000       0.00000       0.00000       0.00000       0.00000       0.00000       0.00000       0.00000       0.00000       0.00000       0.00000       0.00000       0.00000       0.00000       0.00000       0.00000
   1  21 3098.1166    4.1569  1.1184 -3.0845  0.0000  0.0889   0.2295   0.2318 1000.0000   0.0000   421.3245       103.804       0.00000       0.00000       0.00000       0.00000       0.00000       0.00000       0.00000       0.00000       0.00000       0.00000       0.00000       0.00000       0.00000       0.00000       0.00000       0.00000       0.00000       0.00000       0.00000       0.00000       0.00000       0.00000       0.00000       0.00000       0.00000       0.00000       0.00000       0.00000       0.00000       0.00000       0.00000       0.00000       0.00000       0.00000       107.178       64.6430       0.00000       0.00000       0.00000       0.00000       0.00000       0.00000       0.00000       0.00000       0.00000       0.00000       0.00000       0.00000       0.00000       0.00000       0.00000       0.00000       0.00000       0.00000       0.00000       0.00000       0.00000       0.00000       0.00000       0.00000       0.00000       0.00000       0.00000       0.00000       0.00000       0.00000       0.00000       0.00000       0.00000       0.00000
   1  23 3368.5006    3.6993  3.3137 11.0350  0.0000  0.1788   0.1206   0.4523    0.7778   0.0000   640.0806       96.3025       0.00000       0.00000       0.00000       0.00000       0.00000       0.00000       0.00000       0.00000       0.00000       0.00000       0.00000       0.00000       0.00000       0.00000       0.00000       0.00000       0.00000       0.00000       0.00000       0.00000       0.00000       0.00000       0.00000       0.00000       0.00000       0.00000       0.00000       0.00000       0.00000       0.00000       0.00000       0.00000       0.00000       0.00000       226.892       120.237       0.00000       0.00000       0.00000       0.00000       0.00000       0.00000       0.00000       0.00000       0.00000       0.00000       0.00000       0.00000       0.00000       0.00000       0.00000       0.00000       0.00000       0.00000       0.00000       0.00000       0.00000       0.00000       0.00000       0.00000       0.00000       0.00000       0.00000       0.00000       0.00000       0.00000       0.00000       0.00000       0.00000       0.00000
   1  24 3504.0370    3.2806  3.7206 11.2031  0.0000  0.1810   0.1031   0.4856    0.5609   0.0000   912.6412      -154.507       0.00000       0.00000       0.00000       0.00000       0.00000       0.00000       0.00000       0.00000       0.00000       0.00000       0.00000       0.00000       0.00000       0.00000       0.00000       0.00000       0.00000       0.00000       0.00000       0.00000       0.00000       0.00000       0.00000       0.00000       0.00000       0.00000       0.00000       0.00000       0.00000       0.00000       0.00000       0.00000       0.00000       0.00000       225.528       126.805       0.00000       0.00000       0.00000       0.00000       0.00000       0.00000       0.00000       0.00000       0.00000       0.00000       0.00000       0.00000       0.00000       0.00000       0.00000       0.00000       0.00000       0.00000       0.00000       0.00000       0.00000       0.00000       0.00000       0.00000       0.00000       0.00000       0.00000       0.00000       0.00000       0.00000       0.00000       0.00000       0.00000       0.00000
   1  25 3640.6847    2.8543  4.7549 11.9308  0.0072  0.2181   0.0814   0.6620    0.2199   0.0000   248.3199       81.0996       0.00000       0.00000       0.00000       0.00000       0.00000       0.00000       0.00000       0.00000       0.00000       0.00000       0.00000       0.00000       0.00000       0.00000       0.00000       0.00000       0.00000       0.00000       0.00000       0.00000       0.00000       0.00000       0.00000       0.00000       0.00000       0.00000       0.00000       0.00000       0.00000       0.00000       0.00000       0.00000       0.00000       0.00000       279.652       146.413       0.00000       0.00000       0.00000       0.00000       0.00000       0.00000       0.00000       0.00000       0.00000       0.00000       0.00000       0.00000       0.00000       0.00000       0.00000       0.00000       0.00000       0.00000       0.00000       0.00000       0.00000       0.00000       0.00000       0.00000       0.00000       0.00000       0.00000       0.00000       0.00000       0.00000       0.00000       0.00000       0.00000       0.00000
   2  11 1810.2671    0.4116  0.1402 11.8045  0.0000  0.0319   0.0697   0.0865    0.0829   0.0000   400.6242       6.72081      -3.28021      -2.20779       0.00000       0.00000       0.00000       0.00000       0.00000       0.00000       0.00000       0.00000       0.00000       0.00000       0.00000       0.00000       0.00000       0.00000       0.00000       0.00000       0.00000       0.00000       0.00000       0.00000       0.00000       0.00000       0.00000       0.00000       0.00000       0.00000       0.00000       0.00000       0.00000       0.00000       0.00000       0.00000       19.5760       17.3913       12.8640       7.63696       0.00000       0.00000       0.00000       0.00000       0.00000       0.00000       0.00000       0.00000       0.00000       0.00000       0.00000       0.00000       0.00000       0.00000       0.00000       0.00000       0.00000       0.00000       0.00000       0.00000       0.00000       0.00000       0.00000       0.00000       0.00000       0.00000       0.00000       0.00000       0.00000       0.00000       0.00000       0.00000
   2  13 2081.9559    0.7967  0.9670 11.5038  0.0000  0.0823   0.0481   0.2020    0.1732   0.0000   375.0697      -33.3714       34.4270      -9.73052       0.00000       0.00000       0.00000       0.00000       0.00000       0.00000       0.00000       0.00000       0.00000       0.00000       0.00000       0.00000       0.00000       0.00000       0.00000       0.00000       0.00000       0.00000       0.00000       0.00000       0.00000       0.00000       0.00000       0.00000       0.00000       0.00000       0.00000       0.00000       0.00000       0.00000       0.00000       0.00000       57.3059       55.7325       23.3375       11.6992       0.00000       0.00000       0.00000       0.00000       0.00000       0.00000       0.00000       0.00000       0.00000       0.00000       0.00000       0.00000       0.00000       0.00000       0.00000       0.00000       0.00000       0.00000       0.00000       0.00000       0.00000       0.00000       0.00000       0.00000       0.00000       0.00000       0.00000       0.00000       0.00000       0.00000       0.00000       0.00000
   2  14 2217.5891    1.0786  0.9350 11.1104  0.0000  0.0701   0.0558   0.1444    0.2238   0.0000   437.0611     -0.786951       21.2291       3.72623       0.00000       0.00000       0.00000       0.00000       0.00000       0.00000       0.00000       0.00000       0.00000       0.00000       0.00000       0.00000       0.00000       0.00000       0.00000       0.00000       0.00000       0.00000       0.00000       0.00000       0.00000       0.00000       0.00000       0.00000       0.00000       0.00000       0.00000       0.00000       0.00000       0.00000       0.00000       0.00000       55.7461       44.4867       22.8613       7.26795       0.00000       0.00000       0.00000       0.00000       0.00000       0.00000       0.00000       0.00000       0.00000       0.00000       0.00000       0.00000       0.00000       0.00000       0.00000       0.00000       0.00000       0.00000       0.00000       0.00000       0.00000       0.00000       0.00000       0.00000       0.00000       0.00000       0.00000       0.00000       0.00000       0.00000       0.00000       0.00000
   2  15 2352.2438    1.4177  1.2009 11.2372  0.0000  0.0692   0.0664   0.1957    0.2807   0.0000   456.2597      -54.0744      -7.74875      -14.1833       0.00000       0.00000       0.00000       0.00000       0.00000       0.00000       0.00000       0.00000       0.00000       0.00000       0.00000       0.00000       0.00000       0.00000       0.00000       0.00000       0.00000       0.00000       0.00000       0.00000       0.00000       0.00000       0.00000       0.00000       0.00000       0.00000       0.00000       0.00000       0.00000       0.00000       0.00000       0.00000       46.8929       42.4208       21.4124       9.87662       0.00000       0.00000       0.00000       0.00000       0.00000       0.00000       0.00000       0.00000       0.00000       0.00000       0.00000       0.00000       0.00000       0.00000       0.00000       0.00000       0.00000       0.00000       0.00000       0.00000       0.00000       0.00000       0.00000       0.00000       0.00000       0.00000       0.00000       0.00000       0.00000       0.00000       0.00000       0.00000
   2  16 2485.8278    2.0107  1.1518 10.8728  0.0000  0.0665   0.0893   0.1619    0.5341   0.0000   452.0450       1.92781      -25.6456      0.281515       0.00000       0.00000       0.00000       0.00000       0.00000       0.00000       0.00000       0.00000       0.00000       0.00000       0.00000       0.00000       0.00000       0.00000       0.00000       0.00000       0.00000       0.00000       0.00000       0.00000       0.00000       0.00000       0.00000       0.00000       0.00000       0.00000       0.00000       0.00000       0.00000       0.00000       0.00000       0.00000       52.3113       41.9926       22.3358       7.79247       0.00000       0.00000       0.00000       0.00000       0.00000       0.00000       0.00000       0.00000       0.00000       0.00000       0.00000       0.00000       0.00000       0.00000       0.00000       0.00000       0.00000       0.00000       0.00000       0.00000       0.00000       0.00000       0.00000       0.00000       0.00000       0.00000       0.00000       0.00000       0.00000       0.00000       0.00000       0.00000
   2  17 2619.5157    2.5847  1.0701 10.3232  0.0015  0.0624   0.1151   0.1391    1.2068   0.0000   396.0049       82.0550       34.5931      -2.86755       0.00000       0.00000       0.00000       0.00000       0.00000       0.00000       0.00000       0.00000       0.00000       0.00000       0.00000       0.00000       0.00000       0.00000       0.00000       0.00000       0.00000       0.00000       0.00000       0.00000       0.00000       0.00000       0.00000       0.00000       0.00000       0.00000       0.00000       0.00000       0.00000       0.00000       0.00000       0.00000       49.5820       39.9464       20.5584       7.28247       0.00000       0.00000       0.00000       0.00000       0.00000       0.00000       0.00000       0.00000       0.00000       0.00000       0.00000       0.00000       0.00000       0.00000       0.00000       0.00000       0.00000       0.00000       0.00000       0.00000       0.00000       0.00000       0.00000       0.00000       0.00000       0.00000       0.00000       0.00000       0.00000       0.00000       0.00000       0.00000
   2  18 2754.4668    2.9415  1.2393  5.1152  0.0000  0.0624   0.1260   0.1639  382.8019   0.0000   406.4129      -16.0923       14.0684      -6.23725       0.00000       0.00000       0.00000       0.00000       0.00000       0.00000       0.00000       0.00000       0.00000       0.00000       0.00000       0.00000       0.00000       0.00000       0.00000       0.00000       0.00000       0.00000       0.00000       0.00000       0.00000       0.00000       0.00000       0.00000       0.00000       0.00000       0.00000       0.00000       0.00000       0.00000       0.00000       0.00000       48.4004       38.0522       21.2769       7.46337       0.00000       0.00000       0.00000       0.00000       0.00000       0.00000       0.00000       0.00000       0.00000       0.00000       0.00000       0.00000       0.00000       0.00000       0.00000       0.00000       0.00000       0.00000       0.00000       0.00000       0.00000       0.00000       0.00000       0.00000       0.00000       0.00000       0.00000       0.00000       0.00000       0.00000       0.00000       0.00000
   2  20 3024.6898    4.2989  1.2316 11.4025 -0.0001  0.0694   0.1834   0.1670    1.4200   0.0000   402.1100       28.2499       29.2453      -10.5758       0.00000       0.00000       0.00000       0.00000       0.00000       0.00000       0.00000       0.00000       0.00000       0.00000       0.00000       0.00000       0.00000       0.00000       0.00000       0.00000       0.00000       0.00000       0.00000       0.00000       0.00000       0.00000       0.00000       0.00000       0.00000       0.00000       0.00000       0.00000       0.00000       0.00000       0.00000       0.00000       56.9889       43.4577       24.1041       7.44475       0.00000       0.00000       0.00000       0.00000       0.00000       0.00000       0.00000       0.00000       0.00000       0.00000       0.00000       0.00000       0.00000       0.00000       0.00000       0.00000       0.00000       0.00000       0.00000       0.00000       0.00000       0.00000       0.00000       0.00000       0.00000       0.00000       0.00000       0.00000       0.00000       0.00000       0.00000       0.00000
   2  21 3159.9972    4.6614  1.0402  0.7279  0.0000  0.0580   0.2105   0.1418 1000.0000   0.0000   461.7681       54.8756       3.63116      -4.97586       0.00000       0.00000       0.00000       0.00000       0.00000       0.00000       0.00000       0.00000       0.00000       0.00000       0.00000       0.00000       0.00000       0.00000       0.00000       0.00000       0.00000       0.00000       0.00000       0.00000       0.00000       0.00000       0.00000       0.00000       0.00000       0.00000       0.00000       0.00000       0.00000       0.00000       0.00000       0.00000       47.2046       35.8918       20.2268       6.43917       0.00000       0.00000       0.00000       0.00000       0.00000       0.00000       0.00000       0.00000       0.00000       0.00000       0.00000       0.00000       0.00000       0.00000       0.00000       0.00000       0.00000       0.00000       0.00000       0.00000       0.00000       0.00000       0.00000       0.00000       0.00000       0.00000       0.00000       0.00000       0.00000       0.00000       0.00000       0.00000
   2  22 3295.0436    4.2236  1.8302  0.6412  0.0000  0.0754   0.1493   0.2127 1000.0000   0.0000   418.1129      -29.9605       35.8714       3.21591       0.00000       0.00000       0.00000       0.00000       0.00000       0.00000       0.00000       0.00000       0.00000       0.00000       0.00000       0.00000       0.00000       0.00000       0.00000       0.00000       0.00000       0.00000       0.00000       0.00000       0.00000       0.00000       0.00000       0.00000       0.00000       0.00000       0.00000       0.00000       0.00000       0.00000       0.00000       0.00000       53.1326       47.4295       23.5744       10.4402       0.00000       0.00000       0.00000       0.00000       0.00000       0.00000       0.00000       0.00000       0.00000       0.00000       0.00000       0.00000       0.00000       0.00000       0.00000       0.00000       0.00000       0.00000       0.00000       0.00000       0.00000       0.00000       0.00000       0.00000       0.00000       0.00000       0.00000       0.00000       0.00000       0.00000       0.00000       0.00000
   2  23 3430.7815    3.5527  2.5584 11.7616  0.0006  0.0995   0.1070   0.2452    0.4494   0.0000   368.5481      -38.5679      -73.0728       2.42184       0.00000       0.00000       0.00000       0.00000       0.00000       0.00000       0.00000       0.00000       0.00000       0.00000       0.00000       0.00000       0.00000       0.00000       0.00000       0.00000       0.00000       0.00000       0.00000       0.00000       0.00000       0.00000       0.00000       0.00000       0.00000       0.00000       0.00000       0.00000       0.00000       0.00000       0.00000       0.00000       72.4111       60.7660       34.7994       12.2162       0.00000       0.00000       0.00000       0.00000       0.00000       0.00000       0.00000       0.00000       0.00000       0.00000       0.00000       0.00000       0.00000       0.00000       0.00000       0.00000       0.00000       0.00000       0.00000       0.00000       0.00000       0.00000       0.00000       0.00000       0.00000       0.00000       0.00000       0.00000       0.00000       0.00000       0.00000       0.00000
   3  10 1729.1031    0.3353  0.2989  9.7793  0.0000  0.0976   0.0322   0.1155    0.1040   0.0000   421.1941      -5.81653       15.9276      -15.3833       1.29683      0.498174       0.00000       0.00000       0.00000       0.00000       0.00000       0.00000       0.00000       0.00000       0.00000       0.00000       0.00000       0.00000       0.00000       0.00000       0.00000       0.00000       0.00000       0.00000       0.00000       0.00000       0.00000       0.00000       0.00000       0.00000       0.00000       0.00000       0.00000       0.00000       0.00000       0.00000       68.4313       63.6338       35.0438       14.6430       4.03006       1.01250       0.00000       0.00000       0.00000       0.00000       0.00000       0.00000       0.00000       0.00000       0.00000       0.00000       0.00000       0.00000       0.00000       0.00000       0.00000       0.00000       0.00000       0.00000       0.00000       0.00000       0.00000       0.00000       0.00000       0.00000       0.00000       0.00000       0.00000       0.00000       0.00000       0.00000
   3  11 1865.2445    0.4574  0.2842 10.1978  0.0000  0.0299   0.0324   0.0873    0.1144   0.0000   430.2764       16.0539      -4.94257      -15.1581       1.18788     -0.238269       0.00000       0.00000       0.00000       0.00000       0.00000       0.00000       0.00000       0.00000       0.00000       0.00000       0.00000       0.00000       0.00000       0.00000       0.00000       0.00000       0.00000       0.00000       0.00000       0.00000       0.00000       0.00000       0.00000       0.00000       0.00000       0.00000       0.00000       0.00000       0.00000       0.00000       15.2867       14.8280       10.6533       7.14821       2.61674      0.920123       0.00000       0.00000       0.00000       0.00000       0.00000       0.00000       0.00000       0.00000       0.00000       0.00000       0.00000       0.00000       0.00000       0.00000       0.00000       0.00000       0.00000       0.00000       0.00000       0.00000       0.00000       0.00000       0.00000       0.00000       0.00000       0.00000       0.00000       0.00000       0.00000       0.00000
   3  13 2137.7067    0.9054  0.7802 10.1124  0.0000  0.0541   0.0496   0.1427    0.3027   0.0000   389.2399       51.6503       12.5596       17.6543      -1.22904      0.299800       0.00000       0.00000       0.00000       0.00000       0.00000       0.00000       0.00000       0.00000       0.00000       0.00000       0.00000       0.00000       0.00000       0.00000       0.00000       0.00000       0.00000       0.00000       0.00000       0.00000       0.00000       0.00000       0.00000       0.00000       0.00000       0.00000       0.00000       0.00000       0.00000       0.00000       26.2599       27.7954       16.9110       11.0478       3.82166       1.74932       0.00000       0.00000       0.00000       0.00000       0.00000       0.00000       0.00000       0.00000       0.00000       0.00000       0.00000       0.00000       0.00000       0.00000       0.00000       0.00000       0.00000       0.00000       0.00000       0.00000       0.00000       0.00000       0.00000       0.00000       0.00000       0.00000       0.00000       0.00000       0.00000       0.00000
   3  14 2273.3323    1.0868  1.0094 10.2951  0.0000  0.0607   0.0518   0.1411    0.3533   0.0000   432.2075      -36.4849       4.08632       8.97331      -6.14972     0.0288661       0.00000       0.00000       0.00000       0.00000       0.00000       0.00000       0.00000       0.00000       0.00000       0.00000       0.00000       0.00000       0.00000       0.00000       0.00000       0.00000       0.00000       0.00000       0.00000       0.00000       0.00000       0.00000       0.00000       0.00000       0.00000       0.00000       0.00000       0.00000       0.00000       0.00000       34.4862       31.2998       22.9772       12.2630       5.74913       1.51953       0.00000       0.00000       0.00000       0.00000       0.00000       0.00000       0.00000       0.00000       0.00000       0.00000       0.00000       0.00000       0.00000       0.00000       0.00000       0.00000       0.00000       0.00000       0.00000       0.00000       0.00000       0.00000       0.00000       0.00000       0.00000       0.00000       0.00000       0.00000       0.00000       0.00000
   3  15 2407.6047    1.7346  1.0158 10.3015  0.0000  0.0568   0.0847   0.1663    0.8429   0.0000   477.9877      -30.7408       18.8238      -3.02420      -5.62680      0.746967       0.00000       0.00000       0.00000       0.00000       0.00000       0.00000       0.00000       0.00000       0.00000       0.00000       0.00000       0.00000       0.00000       0.00000       0.00000       0.00000       0.00000       0.00000       0.00000       0.00000       0.00000       0.00000       0.00000       0.00000       0.00000       0.00000       0.00000       0.00000       0.00000       0.00000       30.9667       28.3884       20.6084       9.75335       5.51602       1.41641       0.00000       0.00000       0.00000       0.00000       0.00000       0.00000       0.00000       0.00000       0.00000       0.00000       0.00000       0.00000       0.00000       0.00000       0.00000       0.00000       0.00000       0.00000       0.00000       0.00000       0.00000       0.00000       0.00000       0.00000       0.00000       0.00000       0.00000       0.00000       0.00000       0.00000
   3  16 2541.6391    1.9695  0.8651 11.4625  0.0000  0.0544   0.1143   0.1554    0.5169   0.0000   447.4846      -19.3071      -17.7109       1.28394       6.18360       2.32196       0.00000       0.00000       0.00000       0.00000       0.00000       0.00000       0.00000       0.00000       0.00000       0.00000       0.00000       0.00000       0.00000       0.00000       0.00000       0.00000       0.00000       0.00000       0.00000       0.00000       0.00000       0.00000       0.00000       0.00000       0.00000       0.00000       0.00000       0.00000       0.00000       0.00000       31.3608       29.3836       19.7630       10.2491       4.87058       1.48526       0.00000       0.00000       0.00000       0.00000       0.00000       0.00000       0.00000       0.00000       0.00000       0.00000       0.00000       0.00000       0.00000       0.00000       0.00000       0.00000       0.00000       0.00000       0.00000       0.00000       0.00000       0.00000       0.00000       0.00000       0.00000       0.00000       0.00000       0.00000       0.00000       0.00000
   3  17 2676.1612    2.6140  0.8944 11.8522  0.0000  0.0687   0.1309   0.1467    0.5377   0.0000   412.2914      -27.2185       27.9589      0.308643       5.57596       1.38946       0.00000       0.00000       0.00000       0.00000       0.00000       0.00000       0.00000       0.00000       0.00000       0.00000       0.00000       0.00000       0.00000       0.00000       0.00000       0.00000       0.00000       0.00000       0.00000       0.00000       0.00000       0.00000       0.00000       0.00000       0.00000       0.00000       0.00000       0.00000       0.00000       0.00000       36.9931       23.2341       27.5745       19.5632       7.51554       1.53307       0.00000       0.00000       0.00000       0.00000       0.00000       0.00000       0.00000       0.00000       0.00000       0.00000       0.00000       0.00000       0.00000       0.00000       0.00000       0.00000       0.00000       0.00000       0.00000       0.00000       0.00000       0.00000       0.00000       0.00000       0.00000       0.00000       0.00000       0.00000       0.00000       0.00000
   3  18 2811.3388    3.2702  0.8263 12.3366  0.0000  0.0473   0.1720   0.1410    0.4690   0.0000   414.4081       9.88868       34.1807       8.48493      -5.35813      -3.27466       0.00000       0.00000       0.00000       0.00000       0.00000       0.00000       0.00000       0.00000       0.00000       0.00000       0.00000       0.00000       0.00000       0.00000       0.00000       0.00000       0.00000       0.00000       0.00000       0.00000       0.00000       0.00000       0.00000       0.00000       0.00000       0.00000       0.00000       0.00000       0.00000       0.00000       22.1231       22.0463       15.9086       10.3119       4.30150       1.44155       0.00000       0.00000       0.00000       0.00000       0.00000       0.00000       0.00000       0.00000       0.00000       0.00000       0.00000       0.00000       0.00000       0.00000       0.00000       0.00000       0.00000       0.00000       0.00000       0.00000       0.00000       0.00000       0.00000       0.00000       0.00000       0.00000       0.00000       0.00000       0.00000       0.00000
   3  19 2947.0442    3.7077  0.9397 12.3818  0.0000  0.0740   0.1823   0.1234    0.6152   0.0000   397.6425      -23.4861       16.7527      -9.25364       3.85651      0.223830       0.00000       0.00000       0.00000       0.00000       0.00000       0.00000       0.00000       0.00000       0.00000       0.00000       0.00000       0.00000       0.00000       0.00000       0.00000       0.00000       0.00000       0.00000       0.00000       0.00000       0.00000       0.00000       0.00000       0.00000       0.00000       0.00000       0.00000       0.00000       0.00000       0.00000       38.7345       24.8633       28.1677       20.3932       7.52696       1.41836       0.00000       0.00000       0.00000       0.00000       0.00000       0.00000       0.00000       0.00000       0.00000       0.00000       0.00000       0.00000       0.00000       0.00000       0.00000       0.00000       0.00000       0.00000       0.00000       0.00000       0.00000       0.00000       0.00000       0.00000       0.00000       0.00000       0.00000       0.00000       0.00000       0.00000
   3  20 3082.2418    4.3986  0.9093 12.7490  0.0000  0.0473   0.2029   0.1313    0.4477   0.0000   405.5525       28.4151       41.6428      -1.03498     -0.162610      -3.04520       0.00000       0.00000       0.00000       0.00000       0.00000       0.00000       0.00000       0.00000       0.00000       0.00000       0.00000       0.00000       0.00000       0.00000       0.00000       0.00000       0.00000       0.00000       0.00000       0.00000       0.00000       0.00000       0.00000       0.00000       0.00000       0.00000       0.00000       0.00000       0.00000       0.00000       26.1889       23.2808       17.9018       10.2939       4.45239       1.12580       0.00000       0.00000       0.00000       0.00000       0.00000       0.00000       0.00000       0.00000       0.00000       0.00000       0.00000       0.00000       0.00000       0.00000       0.00000       0.00000       0.00000       0.00000       0.00000       0.00000       0.00000       0.00000       0.00000       0.00000       0.00000       0.00000       0.00000       0.00000       0.00000       0.00000
   3  21 3217.7494    4.2043  1.1226 12.8313  0.0000  0.0548   0.1904   0.1619    0.5061   0.0000   434.8120       18.6634       14.5112       25.9760       5.09148     -0.908384       0.00000       0.00000       0.00000       0.00000       0.00000       0.00000       0.00000       0.00000       0.00000       0.00000       0.00000       0.00000       0.00000       0.00000       0.00000       0.00000       0.00000       0.00000       0.00000       0.00000       0.00000       0.00000       0.00000       0.00000       0.00000       0.00000       0.00000       0.00000       0.00000       0.00000       33.4013       30.8721       20.3272       10.8320       4.36011       1.31551       0.00000       0.00000       0.00000       0.00000       0.00000       0.00000       0.00000       0.00000       0.00000       0.00000       0.00000       0.00000       0.00000       0.00000       0.00000       0.00000       0.00000       0.00000       0.00000       0.00000       0.00000       0.00000       0.00000       0.00000       0.00000       0.00000       0.00000       0.00000       0.00000       0.00000
   3  22 3353.4794    3.6119  1.7243 12.9327  0.0000  0.0740   0.1529   0.2398    0.2817   0.0000   448.3467      -24.9436      -41.7990       1.57982      0.193902     -0.145433       0.00000       0.00000       0.00000       0.00000       0.00000       0.00000       0.00000       0.00000       0.00000       0.00000       0.00000       0.00000       0.00000       0.00000       0.00000       0.00000       0.00000       0.00000       0.00000       0.00000       0.00000       0.00000       0.00000       0.00000       0.00000       0.00000       0.00000       0.00000       0.00000       0.00000       41.6086       39.7876       27.1316       14.3709       6.25142       1.89438       0.00000       0.00000       0.00000       0.00000       0.00000       0.00000       0.00000       0.00000       0.00000       0.00000       0.00000       0.00000       0.00000       0.00000       0.00000       0.00000       0.00000       0.00000       0.00000       0.00000       0.00000       0.00000       0.00000       0.00000       0.00000       0.00000       0.00000       0.00000       0.00000       0.00000
   3  23 3489.4101    3.2105  2.3211 12.2078  0.0000  0.0911   0.1083   0.2261    0.2700   0.0000   464.0860       50.8502       42.1922       13.8360       17.4932      -1.56655       0.00000       0.00000       0.00000       0.00000       0.00000       0.00000       0.00000       0.00000       0.00000       0.00000       0.00000       0.00000       0.00000       0.00000       0.00000       0.00000       0.00000       0.00000       0.00000       0.00000       0.00000       0.00000       0.00000       0.00000       0.00000       0.00000       0.00000       0.00000       0.00000       0.00000       51.2700       48.3818       34.1124       17.4568       8.35315       2.31167       0.00000       0.00000       0.00000       0.00000       0.00000       0.00000       0.00000       0.00000       0.00000       0.00000       0.00000       0.00000       0.00000       0.00000       0.00000       0.00000       0.00000       0.00000       0.00000       0.00000       0.00000       0.00000       0.00000       0.00000       0.00000       0.00000       0.00000       0.00000       0.00000       0.00000
   3  25 3762.8402    2.1353  4.5315 11.8086  0.0002  0.1513   0.0675   0.4054    0.1600   0.0000   596.4215      -67.9503      -18.5807       6.75843     -0.106984      -6.92862       0.00000       0.00000       0.00000       0.00000       0.00000       0.00000       0.00000       0.00000       0.00000       0.00000       0.00000       0.00000       0.00000       0.00000       0.00000       0.00000       0.00000       0.00000       0.00000       0.00000       0.00000       0.00000       0.00000       0.00000       0.00000       0.00000       0.00000       0.00000       0.00000       0.00000       86.0820       84.0570       54.4452       29.9976       12.5444       4.16028       0.00000       0.00000       0.00000       0.00000       0.00000       0.00000       0.00000       0.00000       0.00000       0.00000       0.00000       0.00000       0.00000       0.00000       0.00000       0.00000       0.00000       0.00000       0.00000       0.00000       0.00000       0.00000       0.00000       0.00000       0.00000       0.00000       0.00000       0.00000       0.00000       0.00000
   4  12 2051.6635    0.6318  0.5378 10.2417 -0.0016  0.0401   0.0370   0.0968    0.1252   0.0000   427.6269      -11.3473       26.9910      -13.5864       4.98630       3.21626     -0.460952      0.103872       0.00000       0.00000       0.00000       0.00000       0.00000       0.00000       0.00000       0.00000       0.00000       0.00000       0.00000       0.00000       0.00000       0.00000       0.00000       0.00000       0.00000       0.00000       0.00000       0.00000       0.00000       0.00000       0.00000       0.00000       0.00000       0.00000       0.00000       0.00000       13.6227       16.0060       13.6763       8.75633       5.02943       2.91105       1.16415      0.297650       0.00000       0.00000       0.00000       0.00000       0.00000       0.00000       0.00000       0.00000       0.00000       0.00000       0.00000       0.00000       0.00000       0.00000       0.00000       0.00000       0.00000       0.00000       0.00000       0.00000       0.00000       0.00000       0.00000       0.00000       0.00000       0.00000       0.00000       0.00000
   4  13 2188.3394    0.9501  0.5784 10.0517 -0.0058  0.0448   0.0438   0.0803    0.2324   0.0000   398.8163       4.81834      -7.71567       13.3338      -1.98379       2.20914     -0.631633      0.328856       0.00000       0.00000       0.00000       0.00000       0.00000       0.00000       0.00000       0.00000       0.00000       0.00000       0.00000       0.00000       0.00000       0.00000       0.00000       0.00000       0.00000       0.00000       0.00000       0.00000       0.00000       0.00000       0.00000       0.00000       0.00000       0.00000       0.00000       0.00000       13.8625       16.8676       15.2912       9.10832       6.99488       2.85129       1.47642      0.364631       0.00000       0.00000       0.00000       0.00000       0.00000       0.00000       0.00000       0.00000       0.00000       0.00000       0.00000       0.00000       0.00000       0.00000       0.00000       0.00000       0.00000       0.00000       0.00000       0.00000       0.00000       0.00000       0.00000       0.00000       0.00000       0.00000       0.00000       0.00000
   4  15 2458.4807    1.6280  0.9079 10.7062 -0.0096  0.0581   0.0577   0.1322    0.5366   0.0000   437.8224      -31.4635      -5.62049      -18.5313       4.63170    -0.0722430      -1.83227     0.0630450       0.00000       0.00000       0.00000       0.00000       0.00000       0.00000       0.00000       0.00000       0.00000       0.00000       0.00000       0.00000       0.00000       0.00000       0.00000       0.00000       0.00000       0.00000       0.00000       0.00000       0.00000       0.00000       0.00000       0.00000       0.00000       0.00000       0.00000       0.00000       18.4110       21.0705       20.4104       11.7495       9.16784       3.93542       1.95268      0.426980       0.00000       0.00000       0.00000       0.00000       0.00000       0.00000       0.00000       0.00000       0.00000       0.00000       0.00000       0.00000       0.00000       0.00000       0.00000       0.00000       0.00000       0.00000       0.00000       0.00000       0.00000       0.00000       0.00000       0.00000       0.00000       0.00000       0.00000       0.00000
   4  16 2592.9319    2.2869  1.1102  9.1728 -0.0015  0.0640   0.0784   0.1464   10.9838   0.0000   426.2135      -8.62106      -9.93133       13.7708       1.73876     -0.996183      -2.01934     -0.715422       0.00000       0.00000       0.00000       0.00000       0.00000       0.00000       0.00000       0.00000       0.00000       0.00000       0.00000       0.00000       0.00000       0.00000       0.00000       0.00000       0.00000       0.00000       0.00000       0.00000       0.00000       0.00000       0.00000       0.00000       0.00000       0.00000       0.00000       0.00000       21.4897       25.5349       19.7273       14.0023       8.53874       4.07277       1.67357      0.502531       0.00000       0.00000       0.00000       0.00000       0.00000       0.00000       0.00000       0.00000       0.00000       0.00000       0.00000       0.00000       0.00000       0.00000       0.00000       0.00000       0.00000       0.00000       0.00000       0.00000       0.00000       0.00000       0.00000       0.00000       0.00000       0.00000       0.00000       0.00000
   4  17 2728.3888    3.1642  0.7656 10.3600  0.0008  0.0437   0.1233   0.0983    1.6304   0.0000   438.0213       4.93128       20.3778      -8.85355      -1.34305      -4.96529     -0.793727     -0.156383       0.00000       0.00000       0.00000       0.00000       0.00000       0.00000       0.00000       0.00000       0.00000       0.00000       0.00000       0.00000       0.00000       0.00000       0.00000       0.00000       0.00000       0.00000       0.00000       0.00000       0.00000       0.00000       0.00000       0.00000       0.00000       0.00000       0.00000       0.00000       15.5538       15.0797       14.7596       10.0015       6.43598       3.15887       1.22745      0.270610       0.00000       0.00000       0.00000       0.00000       0.00000       0.00000       0.00000       0.00000       0.00000       0.00000       0.00000       0.00000       0.00000       0.00000       0.00000       0.00000       0.00000       0.00000       0.00000       0.00000       0.00000       0.00000       0.00000       0.00000       0.00000       0.00000       0.00000       0.00000
   4  18 2864.1766    3.8034  0.7428 12.0134 -0.0011  0.0426   0.1668   0.0914    0.6051   0.0000   465.0276      -1.35852       3.11003       3.17072       4.44203     -0.343507      0.818694      0.178129       0.00000       0.00000       0.00000       0.00000       0.00000       0.00000       0.00000       0.00000       0.00000       0.00000       0.00000       0.00000       0.00000       0.00000       0.00000       0.00000       0.00000       0.00000       0.00000       0.00000       0.00000       0.00000       0.00000       0.00000       0.00000       0.00000       0.00000       0.00000       19.5387       19.8338       15.4171       10.0965       5.54621       2.54800      0.937531      0.251792       0.00000       0.00000       0.00000       0.00000       0.00000       0.00000       0.00000       0.00000       0.00000       0.00000       0.00000       0.00000       0.00000       0.00000       0.00000       0.00000       0.00000       0.00000       0.00000       0.00000       0.00000       0.00000       0.00000       0.00000       0.00000       0.00000       0.00000       0.00000
   4  20 3135.9802    4.4277  1.0871 12.2412  0.0032  0.0520   0.1853   0.1427    0.8701   0.0000   423.7033      -4.10970       7.14890      -5.18424       3.73798    -0.0680893      -1.27970     -0.476866       0.00000       0.00000       0.00000       0.00000       0.00000       0.00000       0.00000       0.00000       0.00000       0.00000       0.00000       0.00000       0.00000       0.00000       0.00000       0.00000       0.00000       0.00000       0.00000       0.00000       0.00000       0.00000       0.00000       0.00000       0.00000       0.00000       0.00000       0.00000       19.0850       21.2004       17.8958       11.7389       7.63244       3.17644       1.53392      0.380682       0.00000       0.00000       0.00000       0.00000       0.00000       0.00000       0.00000       0.00000       0.00000       0.00000       0.00000       0.00000       0.00000       0.00000       0.00000       0.00000       0.00000       0.00000       0.00000       0.00000       0.00000       0.00000       0.00000       0.00000       0.00000       0.00000       0.00000       0.00000
   4  21 3271.7295    4.2736  1.1539 12.1645 -0.0023  0.0523   0.1731   0.1436    0.9252   0.0000   423.2610       5.11534       11.0610      -16.2059       13.3268      -5.71508    -0.0314631     -0.518782       0.00000       0.00000       0.00000       0.00000       0.00000       0.00000       0.00000       0.00000       0.00000       0.00000       0.00000       0.00000       0.00000       0.00000       0.00000       0.00000       0.00000       0.00000       0.00000       0.00000       0.00000       0.00000       0.00000       0.00000       0.00000       0.00000       0.00000       0.00000       20.8575       22.2757       16.6261       13.0518       7.28430       3.58327       1.20061      0.378249       0.00000       0.00000       0.00000       0.00000       0.00000       0.00000       0.00000       0.00000       0.00000       0.00000       0.00000       0.00000       0.00000       0.00000       0.00000       0.00000       0.00000       0.00000       0.00000       0.00000       0.00000       0.00000       0.00000       0.00000       0.00000       0.00000       0.00000       0.00000
   4  22 3407.9489    3.7681  1.7804 12.3223  0.0059  0.0728   0.1313   0.1842    0.4244   0.0000   434.7714       2.62181       47.8480      -12.2285      -9.61282       1.13292       2.04764     -0.455599       0.00000       0.00000       0.00000       0.00000       0.00000       0.00000       0.00000       0.00000       0.00000       0.00000       0.00000       0.00000       0.00000       0.00000       0.00000       0.00000       0.00000       0.00000       0.00000       0.00000       0.00000       0.00000       0.00000       0.00000       0.00000       0.00000       0.00000       0.00000       26.6326       31.0505       23.4864       16.3117       9.80858       4.40918       1.87046      0.552278       0.00000       0.00000       0.00000       0.00000       0.00000       0.00000       0.00000       0.00000       0.00000       0.00000       0.00000       0.00000       0.00000       0.00000       0.00000       0.00000       0.00000       0.00000       0.00000       0.00000       0.00000       0.00000       0.00000       0.00000       0.00000       0.00000       0.00000       0.00000
   4  23 3544.6962    3.0925  2.4875 12.1021 -0.0028  0.0877   0.0937   0.2355    0.2562   0.0000   452.1242       47.8425       17.2021      -14.9459      -8.69299       7.76704      -3.32713     -0.367354       0.00000       0.00000       0.00000       0.00000       0.00000       0.00000       0.00000       0.00000       0.00000       0.00000       0.00000       0.00000       0.00000       0.00000       0.00000       0.00000       0.00000       0.00000       0.00000       0.00000       0.00000       0.00000       0.00000       0.00000       0.00000       0.00000       0.00000       0.00000       34.9616       37.8752       30.2117       19.5459       11.4415       5.47859       2.27315      0.580923       0.00000       0.00000       0.00000       0.00000       0.00000       0.00000       0.00000       0.00000       0.00000       0.00000       0.00000       0.00000       0.00000       0.00000       0.00000       0.00000       0.00000       0.00000       0.00000       0.00000       0.00000       0.00000       0.00000       0.00000       0.00000       0.00000       0.00000       0.00000
   4  24 3681.3365    2.6213  3.7861 11.4930  0.0034  0.1217   0.0664   0.2813    0.2141   0.0000   410.4207       48.3624      -15.1899      -34.8572      -35.4077      -12.1038      0.188570      -2.39863       0.00000       0.00000       0.00000       0.00000       0.00000       0.00000       0.00000       0.00000       0.00000       0.00000       0.00000       0.00000       0.00000       0.00000       0.00000       0.00000       0.00000       0.00000       0.00000       0.00000       0.00000       0.00000       0.00000       0.00000       0.00000       0.00000       0.00000       0.00000       43.9282       45.5258       38.3432       27.4932       15.8613       8.16819       3.06098      0.832567       0.00000       0.00000       0.00000       0.00000       0.00000       0.00000       0.00000       0.00000       0.00000       0.00000       0.00000       0.00000       0.00000       0.00000       0.00000       0.00000       0.00000       0.00000       0.00000       0.00000       0.00000       0.00000       0.00000       0.00000       0.00000       0.00000       0.00000       0.00000
   4  25 3818.7313    2.1437  5.4488 11.1440  0.0070  0.1495   0.0459   0.3788    0.1652   0.0000   434.1490      -12.6754       3.25992       10.5413      -20.2917       16.3953       2.92126      -1.33480       0.00000       0.00000       0.00000       0.00000       0.00000       0.00000       0.00000       0.00000       0.00000       0.00000       0.00000       0.00000       0.00000       0.00000       0.00000       0.00000       0.00000       0.00000       0.00000       0.00000       0.00000       0.00000       0.00000       0.00000       0.00000       0.00000       0.00000       0.00000       57.0849       64.2413       48.8395       32.9984       18.8306       8.95290       3.60095       1.05132       0.00000       0.00000       0.00000       0.00000       0.00000       0.00000       0.00000       0.00000       0.00000       0.00000       0.00000       0.00000       0.00000       0.00000       0.00000       0.00000       0.00000       0.00000       0.00000       0.00000       0.00000       0.00000       0.00000       0.00000       0.00000       0.00000       0.00000       0.00000
   5   9 1685.8197    0.2898  0.2259 10.1625 -0.0034  0.0374   0.0266   0.0586    0.0596   0.0000   434.9259      -14.8788       8.11929       8.80672      -6.82522       2.50869      -1.74168      0.548023     -0.202087    -0.0569060       0.00000       0.00000       0.00000       0.00000       0.00000       0.00000       0.00000       0.00000       0.00000       0.00000       0.00000       0.00000       0.00000       0.00000       0.00000       0.00000       0.00000       0.00000       0.00000       0.00000       0.00000       0.00000       0.00000       0.00000       0.00000       0.00000       12.2643       11.4905       6.73437       10.0788       7.43057       4.51170       1.78579      0.769512      0.162106     0.0678015       0.00000       0.00000       0.00000       0.00000       0.00000       0.00000       0.00000       0.00000       0.00000       0.00000       0.00000       0.00000       0.00000       0.00000       0.00000       0.00000       0.00000       0.00000       0.00000       0.00000       0.00000       0.00000       0.00000       0.00000       0.00000       0.00000
   5  10 1823.3782    0.3991  0.2800 10.4834 -0.0023  0.0260   0.0280   0.0589    0.0656   0.0000   437.8692       2.57989       14.3943      -4.17611      -4.31635       2.92715     -0.336988     -0.268700     -0.222213     0.0551211       0.00000       0.00000       0.00000       0.00000       0.00000       0.00000       0.00000       0.00000       0.00000       0.00000       0.00000       0.00000       0.00000       0.00000       0.00000       0.00000       0.00000       0.00000       0.00000       0.00000       0.00000       0.00000       0.00000       0.00000       0.00000       0.00000       7.46412       8.04953       7.81462       5.98847       4.11516       2.37005       1.40344      0.536591      0.199085     0.0420994       0.00000       0.00000       0.00000       0.00000       0.00000       0.00000       0.00000       0.00000       0.00000       0.00000       0.00000       0.00000       0.00000       0.00000       0.00000       0.00000       0.00000       0.00000       0.00000       0.00000       0.00000       0.00000       0.00000       0.00000       0.00000       0.00000
   5  11 1960.5739    0.5577  0.4329 10.2917  0.0047  0.0401   0.0304   0.0722    0.0948   0.0000   441.5058      -1.22652       18.2225      -3.26719      -2.98347     -0.839462      -1.49923      0.115294     0.0737797     0.0129270       0.00000       0.00000       0.00000       0.00000       0.00000       0.00000       0.00000       0.00000       0.00000       0.00000       0.00000       0.00000       0.00000       0.00000       0.00000       0.00000       0.00000       0.00000       0.00000       0.00000       0.00000       0.00000       0.00000       0.00000       0.00000       0.00000       12.5863       13.8672       10.8234       9.14128       6.95071       3.62253       1.97727      0.580374      0.258471     0.0654890       0.00000       0.00000       0.00000       0.00000       0.00000       0.00000       0.00000       0.00000       0.00000       0.00000       0.00000       0.00000       0.00000       0.00000       0.00000       0.00000       0.00000       0.00000       0.00000       0.00000       0.00000       0.00000       0.00000       0.00000       0.00000       0.00000
   5  12 2098.4565    0.7340  0.4525 10.8824 -0.0017  0.0354   0.0398   0.0697    0.0880   0.0000   427.0408     -0.877265       17.0933       15.1161      -2.77140      -5.34834      -2.08922     -0.119531     0.0299371    -0.0210002       0.00000       0.00000       0.00000       0.00000       0.00000       0.00000       0.00000       0.00000       0.00000       0.00000       0.00000       0.00000       0.00000       0.00000       0.00000       0.00000       0.00000       0.00000       0.00000       0.00000       0.00000       0.00000       0.00000       0.00000       0.00000       0.00000       11.3071       13.7890       10.5184       8.86485       5.46363       3.33458       1.61127      0.686270      0.209402     0.0645741       0.00000       0.00000       0.00000       0.00000       0.00000       0.00000       0.00000       0.00000       0.00000       0.00000       0.00000       0.00000       0.00000       0.00000       0.00000       0.00000       0.00000       0.00000       0.00000       0.00000       0.00000       0.00000       0.00000       0.00000       0.00000       0.00000
   5  13 2235.4251    0.9684  0.6419 11.2003 -0.0066  0.0438   0.0467   0.0828    0.1053   0.0000   430.3764      -15.7394       21.5040      -4.08640      0.531091     -0.275515      -2.23070     -0.729969     0.0906250    -0.0186152       0.00000       0.00000       0.00000       0.00000       0.00000       0.00000       0.00000       0.00000       0.00000       0.00000       0.00000       0.00000       0.00000       0.00000       0.00000       0.00000       0.00000       0.00000       0.00000       0.00000       0.00000       0.00000       0.00000       0.00000       0.00000       0.00000       13.9101       14.2247       14.1700       10.7909       5.57783       3.63815       2.39301      0.972104      0.273594     0.0597105       0.00000       0.00000       0.00000       0.00000       0.00000       0.00000       0.00000       0.00000       0.00000       0.00000       0.00000       0.00000       0.00000       0.00000       0.00000       0.00000       0.00000       0.00000       0.00000       0.00000       0.00000       0.00000       0.00000       0.00000       0.00000       0.00000
   5  14 2371.0918    1.3825  0.8046 11.2083  0.0031  0.0459   0.0584   0.0889    0.1685   0.0000   425.6175      -3.88644       20.5820       8.92959      -1.19063       6.49343       1.36947     -0.220597      0.172285    -0.0602628       0.00000       0.00000       0.00000       0.00000       0.00000       0.00000       0.00000       0.00000       0.00000       0.00000       0.00000       0.00000       0.00000       0.00000       0.00000       0.00000       0.00000       0.00000       0.00000       0.00000       0.00000       0.00000       0.00000       0.00000       0.00000       0.00000       14.9060       14.3615       13.3716       11.4942       7.79393       4.59165       2.59141      0.907332      0.282475     0.0619767       0.00000       0.00000       0.00000       0.00000       0.00000       0.00000       0.00000       0.00000       0.00000       0.00000       0.00000       0.00000       0.00000       0.00000       0.00000       0.00000       0.00000       0.00000       0.00000       0.00000       0.00000       0.00000       0.00000       0.00000       0.00000       0.00000
   5  15 2506.0570    1.9138  0.7917 11.6823 -0.0027  0.0377   0.0791   0.0993    0.2104   0.0000   456.1551       5.30998       4.85498       13.5495       4.85832      -1.04427      -2.59997      0.643278     0.0465456     -0.105904       0.00000       0.00000       0.00000       0.00000       0.00000       0.00000       0.00000       0.00000       0.00000       0.00000       0.00000       0.00000       0.00000       0.00000       0.00000       0.00000       0.00000       0.00000       0.00000       0.00000       0.00000       0.00000       0.00000       0.00000       0.00000       0.00000       13.1921       13.3152       11.2954       9.26512       6.82989       3.76786       1.76808      0.665844      0.228707     0.0493623       0.00000       0.00000       0.00000       0.00000       0.00000       0.00000       0.00000       0.00000       0.00000       0.00000       0.00000       0.00000       0.00000       0.00000       0.00000       0.00000       0.00000       0.00000       0.00000       0.00000       0.00000       0.00000       0.00000       0.00000       0.00000       0.00000
   5  16 2641.1833    2.4087  0.9233 11.6538 -0.0019  0.0459   0.0905   0.1112    0.3689   0.0000   415.3473       15.0300       11.1713      -1.55321      -5.65306      -3.40826      -1.43164     -0.294189      0.420003     0.0120717       0.00000       0.00000       0.00000       0.00000       0.00000       0.00000       0.00000       0.00000       0.00000       0.00000       0.00000       0.00000       0.00000       0.00000       0.00000       0.00000       0.00000       0.00000       0.00000       0.00000       0.00000       0.00000       0.00000       0.00000       0.00000       0.00000       15.2912       16.4117       12.7707       11.4623       8.44574       4.83780       2.18458      0.809306      0.289133     0.0713479       0.00000       0.00000       0.00000       0.00000       0.00000       0.00000       0.00000       0.00000       0.00000       0.00000       0.00000       0.00000       0.00000       0.00000       0.00000       0.00000       0.00000       0.00000       0.00000       0.00000       0.00000       0.00000       0.00000       0.00000       0.00000       0.00000
   5  17 2777.2044    3.2581  0.9570 10.3046 -0.0039  0.0423   0.1142   0.1220    3.4563   0.0000   425.5739     -0.615770      -6.73150       1.99694       19.2071     0.0428502     -0.266483     -0.736613      0.377295      0.103557       0.00000       0.00000       0.00000       0.00000       0.00000       0.00000       0.00000       0.00000       0.00000       0.00000       0.00000       0.00000       0.00000       0.00000       0.00000       0.00000       0.00000       0.00000       0.00000       0.00000       0.00000       0.00000       0.00000       0.00000       0.00000       0.00000       13.4028       14.9589       12.8271       10.4090       7.10061       4.18004       2.08253      0.833811      0.290084     0.0716069       0.00000       0.00000       0.00000       0.00000       0.00000       0.00000       0.00000       0.00000       0.00000       0.00000       0.00000       0.00000       0.00000       0.00000       0.00000       0.00000       0.00000       0.00000       0.00000       0.00000       0.00000       0.00000       0.00000       0.00000       0.00000       0.00000
   5  18 2913.6472    4.1227  0.6984 11.7143  0.0050  0.0549   0.1547   0.1067    0.9701   0.0000   425.4594       7.99426     -0.758365      -18.9765      -8.11612       2.02591       1.77109      0.112505      0.226013    -0.0363371       0.00000       0.00000       0.00000       0.00000       0.00000       0.00000       0.00000       0.00000       0.00000       0.00000       0.00000       0.00000       0.00000       0.00000       0.00000       0.00000       0.00000       0.00000       0.00000       0.00000       0.00000       0.00000       0.00000       0.00000       0.00000       0.00000       17.9664       20.2961       15.3758       13.3797       9.72198       6.01535       2.79311       1.04907      0.289994     0.0815594       0.00000       0.00000       0.00000       0.00000       0.00000       0.00000       0.00000       0.00000       0.00000       0.00000       0.00000       0.00000       0.00000       0.00000       0.00000       0.00000       0.00000       0.00000       0.00000       0.00000       0.00000       0.00000       0.00000       0.00000       0.00000       0.00000
   5  20 3186.2561    4.4049  1.1958  5.9845  0.0000  0.0610   0.1369   0.1479  499.5706   0.0000   450.3160      -14.2511       7.92117       4.71811      -4.79921      -5.37826       0.00000       0.00000       0.00000       0.00000       0.00000       0.00000       0.00000       0.00000       0.00000       0.00000       0.00000       0.00000       0.00000       0.00000       0.00000       0.00000       0.00000       0.00000       0.00000       0.00000       0.00000       0.00000       0.00000       0.00000       0.00000       0.00000       0.00000       0.00000       0.00000       0.00000       21.2512       25.3476       21.3008       15.3879       10.3210       5.73537       2.93450       1.25664      0.452191      0.102911       0.00000       0.00000       0.00000       0.00000       0.00000       0.00000       0.00000       0.00000       0.00000       0.00000       0.00000       0.00000       0.00000       0.00000       0.00000       0.00000       0.00000       0.00000       0.00000       0.00000       0.00000       0.00000       0.00000       0.00000       0.00000       0.00000
   5  23 3596.4581    2.9625  3.2389 11.0113 -0.0012  0.0985   0.0583   0.2431    0.4399   0.0000   442.4448       32.6654      -9.50452       32.2730       7.11559      -4.62826      -2.82389      0.127335     -0.744040   -0.00484481       0.00000       0.00000       0.00000       0.00000       0.00000       0.00000       0.00000       0.00000       0.00000       0.00000       0.00000       0.00000       0.00000       0.00000       0.00000       0.00000       0.00000       0.00000       0.00000       0.00000       0.00000       0.00000       0.00000       0.00000       0.00000       0.00000       28.8970       35.7905       29.2532       24.0839       15.3200       9.37652       4.91303       2.08992      0.697993      0.187092       0.00000       0.00000       0.00000       0.00000       0.00000       0.00000       0.00000       0.00000       0.00000       0.00000       0.00000       0.00000       0.00000       0.00000       0.00000       0.00000       0.00000       0.00000       0.00000       0.00000       0.00000       0.00000       0.00000       0.00000       0.00000       0.00000
   6  11 2004.0136    0.6213  0.3777  9.7825 -0.0048  0.0352   0.0324   0.0644    0.0870   0.0000   437.2948      -3.32007       17.4729      -6.67708       14.6759      -2.98235      -2.60700     -0.366938      0.379314     -0.169167    -0.0564199     0.0123071       0.00000       0.00000       0.00000       0.00000       0.00000       0.00000       0.00000       0.00000       0.00000       0.00000       0.00000       0.00000       0.00000       0.00000       0.00000       0.00000       0.00000       0.00000       0.00000       0.00000       0.00000       0.00000       0.00000       0.00000       8.27615       10.8937       7.33386       7.72969       6.14331       4.42108       2.14674       1.35142      0.390521      0.232704     0.0637744     0.0183646       0.00000       0.00000       0.00000       0.00000       0.00000       0.00000       0.00000       0.00000       0.00000       0.00000       0.00000       0.00000       0.00000       0.00000       0.00000       0.00000       0.00000       0.00000       0.00000       0.00000       0.00000       0.00000       0.00000       0.00000
   6  12 2142.4818    0.8062  0.5763 10.0823 -0.0103  0.0319   0.0364   0.0778    0.1077   0.0000   453.1807      -6.08494      -16.3458      -2.14870       8.42556     -0.160659      -1.59330       1.29238      0.562749      0.180514     -0.141465    0.00657753       0.00000       0.00000       0.00000       0.00000       0.00000       0.00000       0.00000       0.00000       0.00000       0.00000       0.00000       0.00000       0.00000       0.00000       0.00000       0.00000       0.00000       0.00000       0.00000       0.00000       0.00000       0.00000       0.00000       0.00000       8.71870       10.7932       9.46021       7.65241       5.33486       3.22185       2.06906      0.934790      0.509015      0.158003     0.0600066     0.0127823       0.00000       0.00000       0.00000       0.00000       0.00000       0.00000       0.00000       0.00000       0.00000       0.00000       0.00000       0.00000       0.00000       0.00000       0.00000       0.00000       0.00000       0.00000       0.00000       0.00000       0.00000       0.00000       0.00000       0.00000
   6  13 2279.7787    1.0571  0.6685 10.8749  0.0119  0.0390   0.0450   0.0788    0.1050   0.0000   438.9254      -5.60413       9.24409      -1.42321      -8.87240      -5.95761     -0.551454      0.581146       1.23563      0.324476      0.148677    -0.0220033       0.00000       0.00000       0.00000       0.00000       0.00000       0.00000       0.00000       0.00000       0.00000       0.00000       0.00000       0.00000       0.00000       0.00000       0.00000       0.00000       0.00000       0.00000       0.00000       0.00000       0.00000       0.00000       0.00000       0.00000       11.3931       12.7692       11.9475       9.28940       6.39463       4.49478       2.44845       1.16759      0.595823      0.230757     0.0624863     0.0130245       0.00000       0.00000       0.00000       0.00000       0.00000       0.00000       0.00000       0.00000       0.00000       0.00000       0.00000       0.00000       0.00000       0.00000       0.00000       0.00000       0.00000       0.00000       0.00000       0.00000       0.00000       0.00000       0.00000       0.00000
   6  14 2415.5032    1.5692  0.7688 11.2555 -0.0021  0.0371   0.0618   0.0890    0.1254   0.0000   428.0716      -12.4492       4.99470      -10.9906       3.67528       1.37967      -4.12143    -0.0342344    -0.0483582      0.324218     0.0172830     0.0333913       0.00000       0.00000       0.00000       0.00000       0.00000       0.00000       0.00000       0.00000       0.00000       0.00000       0.00000       0.00000       0.00000       0.00000       0.00000       0.00000       0.00000       0.00000       0.00000       0.00000       0.00000       0.00000       0.00000       0.00000       9.17693       10.5258       10.7924       7.97366       5.84659       4.26335       2.36867       1.16930      0.616963      0.269898     0.0732679     0.0145653       0.00000       0.00000       0.00000       0.00000       0.00000       0.00000       0.00000       0.00000       0.00000       0.00000       0.00000       0.00000       0.00000       0.00000       0.00000       0.00000       0.00000       0.00000       0.00000       0.00000       0.00000       0.00000       0.00000       0.00000
   6  15 2551.0984    1.9800  0.7148 12.0452 -0.0047  0.0374   0.0782   0.0890    0.1135   0.0000   428.3646     -0.497364       15.3864       9.31120      -2.87169       3.01215      0.842148      -1.15107     -0.185132    -0.0100734    -0.0434484   -0.00282081       0.00000       0.00000       0.00000       0.00000       0.00000       0.00000       0.00000       0.00000       0.00000       0.00000       0.00000       0.00000       0.00000       0.00000       0.00000       0.00000       0.00000       0.00000       0.00000       0.00000       0.00000       0.00000       0.00000       0.00000       7.77310       10.4500       9.00963       8.28558       5.60440       4.29772       2.34723       1.33104      0.596934      0.252489     0.0716806     0.0180578       0.00000       0.00000       0.00000       0.00000       0.00000       0.00000       0.00000       0.00000       0.00000       0.00000       0.00000       0.00000       0.00000       0.00000       0.00000       0.00000       0.00000       0.00000       0.00000       0.00000       0.00000       0.00000       0.00000       0.00000
   6  16 2687.1218    2.5566  0.8300 12.4132 -0.0020  0.0376   0.1017   0.1077    0.1301   0.0000   449.6691      -17.5032       18.1458       4.97030      -7.61728       6.07193       1.03996     -0.376050      -1.14186      0.271995     0.0511402     0.0192586       0.00000       0.00000       0.00000       0.00000       0.00000       0.00000       0.00000       0.00000       0.00000       0.00000       0.00000       0.00000       0.00000       0.00000       0.00000       0.00000       0.00000       0.00000       0.00000       0.00000       0.00000       0.00000       0.00000       0.00000       9.64654       11.6585       10.4035       8.59580       6.06356       3.87909       2.38114       1.11337      0.591765      0.205237     0.0671739     0.0152455       0.00000       0.00000       0.00000       0.00000       0.00000       0.00000       0.00000       0.00000       0.00000       0.00000       0.00000       0.00000       0.00000       0.00000       0.00000       0.00000       0.00000       0.00000       0.00000       0.00000       0.00000       0.00000       0.00000       0.00000
   6  17 2823.7297    3.1473  0.7976 12.5000  0.0045  0.0351   0.1188   0.0926    0.1530   0.0000   427.9987      -13.2916      -3.36550       8.49961      -2.03063      -5.91841      -1.35111      -2.05772    -0.0214351     -0.251174     0.0737852     0.0239437       0.00000       0.00000       0.00000       0.00000       0.00000       0.00000       0.00000       0.00000       0.00000       0.00000       0.00000       0.00000       0.00000       0.00000       0.00000       0.00000       0.00000       0.00000       0.00000       0.00000       0.00000       0.00000       0.00000       0.00000       8.21799       10.3431       8.75186       7.66148       5.72685       3.70453       2.26642       1.09230      0.549131      0.191160     0.0639119     0.0153330       0.00000       0.00000       0.00000       0.00000       0.00000       0.00000       0.00000       0.00000       0.00000       0.00000       0.00000       0.00000       0.00000       0.00000       0.00000       0.00000       0.00000       0.00000       0.00000       0.00000       0.00000       0.00000       0.00000       0.00000
   6  18 2960.7661    3.7447  0.8028 12.9177 -0.0013  0.0339   0.1376   0.0909    0.1596   0.0000   429.0337       10.7528       5.65087      -19.2695       3.80506       4.38711      -2.76287     -0.637282      0.923486     -0.114220  -0.000345795     0.0338528       0.00000       0.00000       0.00000       0.00000       0.00000       0.00000       0.00000       0.00000       0.00000       0.00000       0.00000       0.00000       0.00000       0.00000       0.00000       0.00000       0.00000       0.00000       0.00000       0.00000       0.00000       0.00000       0.00000       0.00000       8.22576       9.38524       8.91472       7.42828       5.53781       3.72383       2.22106       1.17499      0.533860      0.204104     0.0616608     0.0137937       0.00000       0.00000       0.00000       0.00000       0.00000       0.00000       0.00000       0.00000       0.00000       0.00000       0.00000       0.00000       0.00000       0.00000       0.00000       0.00000       0.00000       0.00000       0.00000       0.00000       0.00000       0.00000       0.00000       0.00000
   6  19 3097.2908    4.3544  0.7678 13.5022 -0.0072  0.0379   0.1771   0.0912    0.1630   0.0000   433.2747       15.8709      -23.8071      -18.2306       6.63532      0.899922      -1.71168    0.00636116       1.32448     -0.438750    0.00737618     0.0218944       0.00000       0.00000       0.00000       0.00000       0.00000       0.00000       0.00000       0.00000       0.00000       0.00000       0.00000       0.00000       0.00000       0.00000       0.00000       0.00000       0.00000       0.00000       0.00000       0.00000       0.00000       0.00000       0.00000       0.00000       9.09515       11.7400       10.1763       8.84005       6.46212       3.88525       2.69021       1.10006      0.687487      0.208705     0.0727243     0.0178264       0.00000       0.00000       0.00000       0.00000       0.00000       0.00000       0.00000       0.00000       0.00000       0.00000       0.00000       0.00000       0.00000       0.00000       0.00000       0.00000       0.00000       0.00000       0.00000       0.00000       0.00000       0.00000       0.00000       0.00000
   6  20 3233.9745    4.0387  1.0053 13.2579 -0.0058  0.0438   0.1526   0.1103    0.2474   0.0000   440.3496      -19.3010       20.9824      -17.4679      -5.41256      -5.44509      -3.19953       2.53559       1.76522     -0.339179     0.0412629   -0.00926334       0.00000       0.00000       0.00000       0.00000       0.00000       0.00000       0.00000       0.00000       0.00000       0.00000       0.00000       0.00000       0.00000       0.00000       0.00000       0.00000       0.00000       0.00000       0.00000       0.00000       0.00000       0.00000       0.00000       0.00000       10.9750       12.2296       11.9355       9.82096       7.16963       4.72875       3.04197       1.54658      0.786109      0.268470     0.0823696     0.0165310       0.00000       0.00000       0.00000       0.00000       0.00000       0.00000       0.00000       0.00000       0.00000       0.00000       0.00000       0.00000       0.00000       0.00000       0.00000       0.00000       0.00000       0.00000       0.00000       0.00000       0.00000       0.00000       0.00000       0.00000
   6  21 3370.9960    3.5906  1.5503 13.0384  0.0005  0.0635   0.1222   0.1620    0.2492   0.0000   421.2692       34.6312       3.89159      -35.7791      -2.57060      -4.41991      -1.23755      -2.58386    -0.0144768     -0.506219     -0.132319     0.0293711       0.00000       0.00000       0.00000       0.00000       0.00000       0.00000       0.00000       0.00000       0.00000       0.00000       0.00000       0.00000       0.00000       0.00000       0.00000       0.00000       0.00000       0.00000       0.00000       0.00000       0.00000       0.00000       0.00000       0.00000       15.6971       18.6799       16.9213       14.2670       10.8884       6.89995       4.49277       2.34893       1.09043      0.379121      0.125163     0.0257576       0.00000       0.00000       0.00000       0.00000       0.00000       0.00000       0.00000       0.00000       0.00000       0.00000       0.00000       0.00000       0.00000       0.00000       0.00000       0.00000       0.00000       0.00000       0.00000       0.00000       0.00000       0.00000       0.00000       0.00000
   6  22 3508.2365    3.1552  2.2124 12.1784 -0.0099  0.0732   0.0820   0.2099    0.2622   0.0000   402.6121      -5.94326       13.2753       13.1126       1.87594      0.928066       6.94944     -0.462948     -0.180232      0.175529      0.400756    -0.0546313       0.00000       0.00000       0.00000       0.00000       0.00000       0.00000       0.00000       0.00000       0.00000       0.00000       0.00000       0.00000       0.00000       0.00000       0.00000       0.00000       0.00000       0.00000       0.00000       0.00000       0.00000       0.00000       0.00000       0.00000       17.2692       21.6930       20.6311       16.8161       13.1749       8.99002       5.27784       2.99025       1.31419      0.559748      0.169791     0.0326182       0.00000       0.00000       0.00000       0.00000       0.00000       0.00000       0.00000       0.00000       0.00000       0.00000       0.00000       0.00000       0.00000       0.00000       0.00000       0.00000       0.00000       0.00000       0.00000       0.00000       0.00000       0.00000       0.00000       0.00000
   6  23 3646.1544    2.4218  3.0411 12.0450 -0.0006  0.0955   0.0616   0.2564    0.1581   0.0000   426.9358      -26.0107       40.2741       25.0146       10.2660      -16.9812      -9.07168       3.68697       2.30156     -0.462283     -0.162992     0.0648710       0.00000       0.00000       0.00000       0.00000       0.00000       0.00000       0.00000       0.00000       0.00000       0.00000       0.00000       0.00000       0.00000       0.00000       0.00000       0.00000       0.00000       0.00000       0.00000       0.00000       0.00000       0.00000       0.00000       0.00000       21.8826       28.7772       25.9307       22.8416       16.8139       11.9736       7.38513       3.64305       1.87977      0.692833      0.210792     0.0458661       0.00000       0.00000       0.00000       0.00000       0.00000       0.00000       0.00000       0.00000       0.00000       0.00000       0.00000       0.00000       0.00000       0.00000       0.00000       0.00000       0.00000       0.00000       0.00000       0.00000       0.00000       0.00000       0.00000       0.00000
   6  24 3783.8440    2.1057  4.9424 11.1228 -0.0029  0.1176   0.0412   0.3240    0.1486   0.0000   456.7447       55.2560      -57.4750      -21.8171       6.58930       13.2657      -19.7270      -3.88072      0.384569     -0.646688     0.0840458    -0.0164968       0.00000       0.00000       0.00000       0.00000       0.00000       0.00000       0.00000       0.00000       0.00000       0.00000       0.00000       0.00000       0.00000       0.00000       0.00000       0.00000       0.00000       0.00000       0.00000       0.00000       0.00000       0.00000       0.00000       0.00000       30.8627       36.3615       34.5118       29.1337       21.4886       14.4632       9.00601       5.02007       2.26406      0.875409      0.252351     0.0487056       0.00000       0.00000       0.00000       0.00000       0.00000       0.00000       0.00000       0.00000       0.00000       0.00000       0.00000       0.00000       0.00000       0.00000       0.00000       0.00000       0.00000       0.00000       0.00000       0.00000       0.00000       0.00000       0.00000       0.00000
   6  25 3921.9898    1.8332  6.3969 10.6251 -0.0020  0.1382   0.0313   0.3916    0.1325   0.0000   493.0340       51.0178       3.68989      -13.0313       29.0403      -17.3770      -5.72763       7.20294      -1.37673      -2.58959     0.0306276     0.0901365       0.00000       0.00000       0.00000       0.00000       0.00000       0.00000       0.00000       0.00000       0.00000       0.00000       0.00000       0.00000       0.00000       0.00000       0.00000       0.00000       0.00000       0.00000       0.00000       0.00000       0.00000       0.00000       0.00000       0.00000       34.6236       42.6356       39.4969       34.0280       24.9963       17.2947       10.2543       5.91622       2.61602       1.06392      0.303831     0.0616525       0.00000       0.00000       0.00000       0.00000       0.00000       0.00000       0.00000       0.00000       0.00000       0.00000       0.00000       0.00000       0.00000       0.00000       0.00000       0.00000       0.00000       0.00000       0.00000       0.00000       0.00000       0.00000       0.00000       0.00000
   7  11 2045.8453    0.6941  0.5183  9.9655  0.0015  0.0307   0.0302   0.0704    0.0906   0.0000   434.5773      -7.49972       10.2932       5.84350       2.99027       4.44149      -2.00766     0.0150576       1.25863    -0.0141152     -0.109519     0.0166867    0.00438111  -0.000303171       0.00000       0.00000       0.00000       0.00000       0.00000       0.00000       0.00000       0.00000       0.00000       0.00000       0.00000       0.00000       0.00000       0.00000       0.00000       0.00000       0.00000       0.00000       0.00000       0.00000       0.00000       0.00000       7.39663       8.51055       7.63006       6.62239       5.48211       3.87855       2.78622       1.33294      0.721832      0.360048      0.152949     0.0419925     0.0139303    0.00270325       0.00000       0.00000       0.00000       0.00000       0.00000       0.00000       0.00000       0.00000       0.00000       0.00000       0.00000       0.00000       0.00000       0.00000       0.00000       0.00000       0.00000       0.00000       0.00000       0.00000       0.00000       0.00000
   7  14 2458.1524    1.7131  0.8239 11.0140 -0.0033  0.0346   0.0572   0.0901    0.1468   0.0000   438.2072       7.01453      -8.77482      -10.2381       12.1307      -7.10353      -2.96302      0.297991      0.309717     -0.368695      0.156326    -0.0840980    -0.0267686    0.00213064       0.00000       0.00000       0.00000       0.00000       0.00000       0.00000       0.00000       0.00000       0.00000       0.00000       0.00000       0.00000       0.00000       0.00000       0.00000       0.00000       0.00000       0.00000       0.00000       0.00000       0.00000       0.00000       7.24206       8.15053       8.28382       7.14217       5.73335       3.81471       2.78785       1.61839      0.804163      0.470276      0.166864     0.0593001     0.0179331    0.00314651       0.00000       0.00000       0.00000       0.00000       0.00000       0.00000       0.00000       0.00000       0.00000       0.00000       0.00000       0.00000       0.00000       0.00000       0.00000       0.00000       0.00000       0.00000       0.00000       0.00000       0.00000       0.00000
   7  15 2594.2875    1.9278  0.8396 12.0487 -0.0028  0.0386   0.0652   0.0909    0.1133   0.0000   439.0559       6.57854      0.492079      -11.5775       4.66868       9.74067       1.65875     -0.215916     -0.444030      0.495346      0.153626    0.00518973    -0.0307232   -0.00347176       0.00000       0.00000       0.00000       0.00000       0.00000       0.00000       0.00000       0.00000       0.00000       0.00000       0.00000       0.00000       0.00000       0.00000       0.00000       0.00000       0.00000       0.00000       0.00000       0.00000       0.00000       0.00000       8.70577       10.3830       9.98872       8.25720       6.70904       4.25872       3.04433       1.70257      0.892149      0.465327      0.176622     0.0602949     0.0193838    0.00349575       0.00000       0.00000       0.00000       0.00000       0.00000       0.00000       0.00000       0.00000       0.00000       0.00000       0.00000       0.00000       0.00000       0.00000       0.00000       0.00000       0.00000       0.00000       0.00000       0.00000       0.00000       0.00000
   7  16 2731.1240    2.8380  0.7557 12.5988 -0.0058  0.0317   0.0969   0.0771    0.1176   0.0000   432.9982     -0.512174      -6.40499      -2.51866      -3.80436      -4.64634      -1.35157      0.287187     -0.648018      0.500912     0.0990374    -0.0243918    -0.0155439    0.00324391       0.00000       0.00000       0.00000       0.00000       0.00000       0.00000       0.00000       0.00000       0.00000       0.00000       0.00000       0.00000       0.00000       0.00000       0.00000       0.00000       0.00000       0.00000       0.00000       0.00000       0.00000       0.00000       6.46681       7.90950       7.66542       6.41985       5.34595       3.54594       2.46765       1.42337      0.768316      0.377295      0.155137     0.0540298     0.0170309    0.00313026       0.00000       0.00000       0.00000       0.00000       0.00000       0.00000       0.00000       0.00000       0.00000       0.00000       0.00000       0.00000       0.00000       0.00000       0.00000       0.00000       0.00000       0.00000       0.00000       0.00000       0.00000       0.00000
   7  17 2868.3417    3.0911  0.7858 13.1396 -0.0016  0.0409   0.1121   0.0822    0.1056   0.0000   434.7734       9.51833       5.71820       1.47795       6.24310       2.15452      -3.26489       1.35222       1.67036     -0.663003     -0.344579      0.141844     0.0411064   -0.00594450       0.00000       0.00000       0.00000       0.00000       0.00000       0.00000       0.00000       0.00000       0.00000       0.00000       0.00000       0.00000       0.00000       0.00000       0.00000       0.00000       0.00000       0.00000       0.00000       0.00000       0.00000       0.00000       8.96762       9.07619       9.98444       8.13372       6.87121       4.78772       3.41581       1.92203       1.01201      0.541978      0.210871     0.0705969     0.0202992    0.00320347       0.00000       0.00000       0.00000       0.00000       0.00000       0.00000       0.00000       0.00000       0.00000       0.00000       0.00000       0.00000       0.00000       0.00000       0.00000       0.00000       0.00000       0.00000       0.00000       0.00000       0.00000       0.00000
   7  18 3005.6974    3.9547  0.7344 13.3742 -0.0050  0.0305   0.1450   0.0809    0.1122   0.0000   424.0583       11.0027       7.93598       18.3984       4.63931      -11.1778       1.37956      0.634544       1.38748     -0.441639     -0.236270    -0.0681048    0.00834504    0.00412111       0.00000       0.00000       0.00000       0.00000       0.00000       0.00000       0.00000       0.00000       0.00000       0.00000       0.00000       0.00000       0.00000       0.00000       0.00000       0.00000       0.00000       0.00000       0.00000       0.00000       0.00000       0.00000       7.13609       8.08541       7.74642       6.98643       5.04385       3.64735       2.29922       1.47708      0.763655      0.378443      0.144938     0.0522419     0.0125925    0.00273235       0.00000       0.00000       0.00000       0.00000       0.00000       0.00000       0.00000       0.00000       0.00000       0.00000       0.00000       0.00000       0.00000       0.00000       0.00000       0.00000       0.00000       0.00000       0.00000       0.00000       0.00000       0.00000
   7  19 3142.7868    3.8546  0.9979 13.3158 -0.0062  0.0405   0.1274   0.0976    0.1367   0.0000   427.9314      -15.1186       9.83925     -0.700462      -4.50906       6.45399     -0.974960     -0.530158      -2.57321      0.186575      0.152053     0.0474850     0.0195076   -0.00320719       0.00000       0.00000       0.00000       0.00000       0.00000       0.00000       0.00000       0.00000       0.00000       0.00000       0.00000       0.00000       0.00000       0.00000       0.00000       0.00000       0.00000       0.00000       0.00000       0.00000       0.00000       0.00000       9.23425       9.97446       10.1544       8.64419       7.12630       4.90992       3.23954       2.08244       1.07731      0.530710      0.199285     0.0726549     0.0197790    0.00338072       0.00000       0.00000       0.00000       0.00000       0.00000       0.00000       0.00000       0.00000       0.00000       0.00000       0.00000       0.00000       0.00000       0.00000       0.00000       0.00000       0.00000       0.00000       0.00000       0.00000       0.00000       0.00000
   7  20 3279.8904    3.8911  1.1946 13.1006 -0.0118  0.0438   0.1250   0.1130    0.1682   0.0000   425.4818      -2.93277       33.5605      -30.1196       8.68221      -7.18908      -4.89003      -2.60577     -0.743805      0.223646     0.0473506     0.0301988   -0.00675745    0.00480457       0.00000       0.00000       0.00000       0.00000       0.00000       0.00000       0.00000       0.00000       0.00000       0.00000       0.00000       0.00000       0.00000       0.00000       0.00000       0.00000       0.00000       0.00000       0.00000       0.00000       0.00000       0.00000       9.40334       11.8847       10.5499       9.68719       7.46283       5.52850       3.59206       2.12125       1.09370      0.537310      0.216454     0.0788396     0.0225524    0.00478998       0.00000       0.00000       0.00000       0.00000       0.00000       0.00000       0.00000       0.00000       0.00000       0.00000       0.00000       0.00000       0.00000       0.00000       0.00000       0.00000       0.00000       0.00000       0.00000       0.00000       0.00000       0.00000
   7  21 3417.4341    3.4041  1.5905 12.8001 -0.0137  0.0506   0.0989   0.1385    0.1524   0.0000   448.4123       20.3963       8.36912       13.2272       4.76943      -7.27484      -4.27002      -3.32590     -0.129206     -0.368046     -0.292052     -0.148790    0.00213898    0.00173538       0.00000       0.00000       0.00000       0.00000       0.00000       0.00000       0.00000       0.00000       0.00000       0.00000       0.00000       0.00000       0.00000       0.00000       0.00000       0.00000       0.00000       0.00000       0.00000       0.00000       0.00000       0.00000       10.5342       12.9896       11.7023       10.9329       8.68432       5.87304       4.07822       2.42916       1.26963      0.640237      0.246349     0.0856844     0.0260967    0.00534755       0.00000       0.00000       0.00000       0.00000       0.00000       0.00000       0.00000       0.00000       0.00000       0.00000       0.00000       0.00000       0.00000       0.00000       0.00000       0.00000       0.00000       0.00000       0.00000       0.00000       0.00000       0.00000
   7  22 3555.3140    2.7344  2.5432 12.4811 -0.0049  0.0751   0.0696   0.1940    0.1192   0.0000   427.6277      -11.1411       26.2201      -4.45783       3.40261      -15.2352      -2.34732     -0.176358      -2.08542      -1.86690      0.367928      0.217307   -0.00124595    0.00174494       0.00000       0.00000       0.00000       0.00000       0.00000       0.00000       0.00000       0.00000       0.00000       0.00000       0.00000       0.00000       0.00000       0.00000       0.00000       0.00000       0.00000       0.00000       0.00000       0.00000       0.00000       0.00000       15.7715       20.1313       19.6122       16.5909       13.1699       9.08722       6.09538       3.67062       1.99018      0.982533      0.407879      0.145156     0.0426796    0.00788854       0.00000       0.00000       0.00000       0.00000       0.00000       0.00000       0.00000       0.00000       0.00000       0.00000       0.00000       0.00000       0.00000       0.00000       0.00000       0.00000       0.00000       0.00000       0.00000       0.00000       0.00000       0.00000
   7  23 3693.6186    2.4415  3.7078 11.5011 -0.0084  0.0897   0.0471   0.2483    0.1353   0.0000   448.1938       3.76801      -13.2541       7.09178       19.6905      -8.28632      -7.62750       10.8677       1.23272      -1.82608      0.956435    -0.0906265    -0.0930331   -0.00590901       0.00000       0.00000       0.00000       0.00000       0.00000       0.00000       0.00000       0.00000       0.00000       0.00000       0.00000       0.00000       0.00000       0.00000       0.00000       0.00000       0.00000       0.00000       0.00000       0.00000       0.00000       0.00000       19.9814       23.7113       22.3049       20.5903       15.7047       11.2031       7.28033       4.55978       2.44010       1.15731      0.472167      0.167302     0.0457531    0.00901754       0.00000       0.00000       0.00000       0.00000       0.00000       0.00000       0.00000       0.00000       0.00000       0.00000       0.00000       0.00000       0.00000       0.00000       0.00000       0.00000       0.00000       0.00000       0.00000       0.00000       0.00000       0.00000
   7  24 3832.0086    1.9199  4.8174 11.4048 -0.0041  0.1133   0.0349   0.3069    0.0895   0.0000   456.7872       16.1556      -2.94596      -11.5559       24.3808      -23.8215     -0.794563       8.35956    -0.0110229     -0.230458      0.845436    -0.0871882    -0.0721404    0.00921360       0.00000       0.00000       0.00000       0.00000       0.00000       0.00000       0.00000       0.00000       0.00000       0.00000       0.00000       0.00000       0.00000       0.00000       0.00000       0.00000       0.00000       0.00000       0.00000       0.00000       0.00000       0.00000       24.4503       29.1910       29.3779       24.7062       20.1563       14.4446       9.79124       5.80721       3.30214       1.53078      0.668142      0.228960     0.0646397     0.0111001       0.00000       0.00000       0.00000       0.00000       0.00000       0.00000       0.00000       0.00000       0.00000       0.00000       0.00000       0.00000       0.00000       0.00000       0.00000       0.00000       0.00000       0.00000       0.00000       0.00000       0.00000       0.00000
   7  25 3970.7077    1.5901  6.5485 10.7305 -0.0011  0.1392   0.0249   0.3839    0.0890   0.0000   381.0218      -27.0738      -1.19817       44.2837      -3.75858       1.54265       16.2533      0.781816      -1.95641      -1.81155     -0.654493      0.308289    -0.0306543   -0.00660920       0.00000       0.00000       0.00000       0.00000       0.00000       0.00000       0.00000       0.00000       0.00000       0.00000       0.00000       0.00000       0.00000       0.00000       0.00000       0.00000       0.00000       0.00000       0.00000       0.00000       0.00000       0.00000       27.9435       35.6321       35.2944       29.7807       26.0557       17.5853       12.1835       7.43464       4.03994       1.97295      0.812091      0.294478     0.0868526     0.0146510       0.00000       0.00000       0.00000       0.00000       0.00000       0.00000       0.00000       0.00000       0.00000       0.00000       0.00000       0.00000       0.00000       0.00000       0.00000       0.00000       0.00000       0.00000       0.00000       0.00000       0.00000       0.00000
   7  26 4109.6117    1.3589  8.5571 10.5611  0.0000  0.1685   0.0204   0.5121    0.0686   0.0000   400.2612      -90.0498       41.0900       17.1324       48.7680       7.92437      -24.5388      -14.3333       3.13944       3.98093      -1.91163      0.105550     -0.138115   -0.00328473       0.00000       0.00000       0.00000       0.00000       0.00000       0.00000       0.00000       0.00000       0.00000       0.00000       0.00000       0.00000       0.00000       0.00000       0.00000       0.00000       0.00000       0.00000       0.00000       0.00000       0.00000       0.00000       34.3778       42.2755       44.4551       36.1418       30.7321       21.7866       14.8232       9.00791       4.92426       2.43036       1.03906      0.370372      0.104842     0.0170783       0.00000       0.00000       0.00000       0.00000       0.00000       0.00000       0.00000       0.00000       0.00000       0.00000       0.00000       0.00000       0.00000       0.00000       0.00000       0.00000       0.00000       0.00000       0.00000       0.00000       0.00000       0.00000
   7  27 4248.2011    1.1365 10.3518 10.4131 -0.0026  0.2032   0.0175   0.5840    0.0591   0.0000   477.6018      -51.0805       78.9251       55.8744       32.4381      -38.5756       2.01936       35.4902       7.42761      0.204745      0.364365     -0.185390   -0.00879567     0.0219728       0.00000       0.00000       0.00000       0.00000       0.00000       0.00000       0.00000       0.00000       0.00000       0.00000       0.00000       0.00000       0.00000       0.00000       0.00000       0.00000       0.00000       0.00000       0.00000       0.00000       0.00000       0.00000       44.0393       52.4269       52.6976       45.1131       38.2682       26.6213       18.6905       11.2533       6.45359       2.94648       1.27243      0.423189      0.122474     0.0201508       0.00000       0.00000       0.00000       0.00000       0.00000       0.00000       0.00000       0.00000       0.00000       0.00000       0.00000       0.00000       0.00000       0.00000       0.00000       0.00000       0.00000       0.00000       0.00000       0.00000       0.00000       0.00000
   8   9 1806.2495    0.3237  0.2591  9.9922 -0.0186  0.0336   0.0197   0.0489    0.0600   0.0000   425.4651      -9.40628       15.5450      -6.04133      -1.83291      -3.14474       2.48288     -0.776875      0.354893     0.0263209      0.140579   -0.00839576    -0.0167428   -0.00553272    0.00309404  -0.000204667       0.00000       0.00000       0.00000       0.00000       0.00000       0.00000       0.00000       0.00000       0.00000       0.00000       0.00000       0.00000       0.00000       0.00000       0.00000       0.00000       0.00000       0.00000       0.00000       0.00000       4.87520       8.00017       7.65995       5.89958       6.85017       2.89676       4.00698       1.67347       1.25102      0.868483      0.196471      0.212061     0.0564484     0.0159536    0.00694209   0.000887550       0.00000       0.00000       0.00000       0.00000       0.00000       0.00000       0.00000       0.00000       0.00000       0.00000       0.00000       0.00000       0.00000       0.00000       0.00000       0.00000       0.00000       0.00000       0.00000       0.00000
   8  11 2086.1192    0.6856  0.4745 10.4078 -0.0095  0.0295   0.0332   0.0600    0.0741   0.0000   432.2969      -1.34341       20.3476       1.68228      -1.42352     -0.421818      -1.16104      -1.58084      -1.71318     -0.241476     -0.502294    -0.0344805    -0.0351529    -0.0101644    0.00654093   -0.00127409       0.00000       0.00000       0.00000       0.00000       0.00000       0.00000       0.00000       0.00000       0.00000       0.00000       0.00000       0.00000       0.00000       0.00000       0.00000       0.00000       0.00000       0.00000       0.00000       0.00000       5.28658       6.22560       6.39560       4.82468       4.93810       3.65038       2.53301       1.70451       1.00579      0.501805      0.267229      0.102695     0.0427906     0.0162748    0.00411222   0.000698331       0.00000       0.00000       0.00000       0.00000       0.00000       0.00000       0.00000       0.00000       0.00000       0.00000       0.00000       0.00000       0.00000       0.00000       0.00000       0.00000       0.00000       0.00000       0.00000       0.00000
   8  12 2225.2201    1.0329  0.5746 10.7289  0.0000  0.0264   0.0388   0.0628    0.0873   0.0000   437.1623       1.72489       2.99076       7.82517      -4.12141       2.73471     -0.609625     0.0521860       1.90604      0.606609     -0.395146     0.0112030     0.0650015    0.00295894   7.54197e-05  -0.000560987       0.00000       0.00000       0.00000       0.00000       0.00000       0.00000       0.00000       0.00000       0.00000       0.00000       0.00000       0.00000       0.00000       0.00000       0.00000       0.00000       0.00000       0.00000       0.00000       0.00000       5.14168       6.19852       5.87250       5.49372       4.40828       3.30491       2.26333       1.50702      0.884314      0.494636      0.228670      0.104087     0.0367549     0.0125488    0.00308617   0.000615195       0.00000       0.00000       0.00000       0.00000       0.00000       0.00000       0.00000       0.00000       0.00000       0.00000       0.00000       0.00000       0.00000       0.00000       0.00000       0.00000       0.00000       0.00000       0.00000       0.00000
   8  13 2362.8189    1.3508  0.7593 11.1426 -0.0026  0.0600   0.0464   0.0871    0.1171   0.0000   432.6635      -7.55402      -6.17215      -3.09631     -0.657209      -2.43894      -4.43927     -0.679008       1.08673     -0.547343      0.139406    -0.0833499     0.0213248    0.00598986   -0.00313656  -0.000642150       0.00000       0.00000       0.00000       0.00000       0.00000       0.00000       0.00000       0.00000       0.00000       0.00000       0.00000       0.00000       0.00000       0.00000       0.00000       0.00000       0.00000       0.00000       0.00000       0.00000       7.43441       15.5744       11.1579       13.1419       8.77242       6.71119       5.80515       2.21083       2.57318      0.562144      0.758341      0.108414      0.134145     0.0211790    0.00967086    0.00218512       0.00000       0.00000       0.00000       0.00000       0.00000       0.00000       0.00000       0.00000       0.00000       0.00000       0.00000       0.00000       0.00000       0.00000       0.00000       0.00000       0.00000       0.00000       0.00000       0.00000
   8  14 2499.4719    1.7930  0.7907 11.7527 -0.0197  0.0354   0.0626   0.0770    0.1152   0.0000   446.7935       7.10903       2.62522      -1.66188       3.88202       2.79708       6.76818     -0.780069     -0.907847      0.481114      0.274091     -0.163903     0.0445070     0.0277717   -0.00160814  -0.000581633       0.00000       0.00000       0.00000       0.00000       0.00000       0.00000       0.00000       0.00000       0.00000       0.00000       0.00000       0.00000       0.00000       0.00000       0.00000       0.00000       0.00000       0.00000       0.00000       0.00000       6.29919       8.40054       7.62663       7.11925       5.74067       4.10776       3.22603       1.79804       1.17305      0.590694      0.313305      0.132197     0.0540479     0.0156151    0.00470297   0.000913330       0.00000       0.00000       0.00000       0.00000       0.00000       0.00000       0.00000       0.00000       0.00000       0.00000       0.00000       0.00000       0.00000       0.00000       0.00000       0.00000       0.00000       0.00000       0.00000       0.00000
   8  15 2636.2136    2.3966  0.7554 12.2696  0.0005  0.0341   0.0808   0.0773    0.1111   0.0000   432.2038      -11.5111       9.31133      -3.45351       7.42128      -1.97727      -1.61761    -0.0227117   -0.00743119      0.505919      0.108276    -0.0391905   -0.00488028     0.0241422    0.00633077  -0.000786089       0.00000       0.00000       0.00000       0.00000       0.00000       0.00000       0.00000       0.00000       0.00000       0.00000       0.00000       0.00000       0.00000       0.00000       0.00000       0.00000       0.00000       0.00000       0.00000       0.00000       6.08211       8.03225       6.16179       7.32856       5.35482       4.22090       2.67037       1.84778       1.17405      0.615851      0.288382      0.114839     0.0447447     0.0147292    0.00370138   0.000989979       0.00000       0.00000       0.00000       0.00000       0.00000       0.00000       0.00000       0.00000       0.00000       0.00000       0.00000       0.00000       0.00000       0.00000       0.00000       0.00000       0.00000       0.00000       0.00000       0.00000
   8  16 2773.8607    2.8023  0.7585 12.6714 -0.0161  0.0296   0.0908   0.0749    0.1176   0.0000   423.4722       3.06684       12.0785      -2.31943       4.77289      -5.05040       1.88799      0.311464       1.52849     -0.783697    -0.0588304    -0.0566820      0.102970    0.00918067    0.00193906    0.00198378       0.00000       0.00000       0.00000       0.00000       0.00000       0.00000       0.00000       0.00000       0.00000       0.00000       0.00000       0.00000       0.00000       0.00000       0.00000       0.00000       0.00000       0.00000       0.00000       0.00000       5.61462       6.80409       6.57157       5.84359       4.77868       3.82835       2.49515       1.74404      0.905292      0.522202      0.248638      0.110340     0.0401837     0.0150341    0.00353841   0.000703401       0.00000       0.00000       0.00000       0.00000       0.00000       0.00000       0.00000       0.00000       0.00000       0.00000       0.00000       0.00000       0.00000       0.00000       0.00000       0.00000       0.00000       0.00000       0.00000       0.00000
   8  17 2911.5246    3.6631  0.7036 13.3520 -0.0054  0.0312   0.1277   0.0781    0.1022   0.0000   436.9744      -2.08738       18.2790       1.27706      -4.50422      -7.94075       2.80581       1.51316      0.456380     -0.484083      0.180337    -0.0141753     0.0224776   -0.00785159   -0.00470079    0.00110268       0.00000       0.00000       0.00000       0.00000       0.00000       0.00000       0.00000       0.00000       0.00000       0.00000       0.00000       0.00000       0.00000       0.00000       0.00000       0.00000       0.00000       0.00000       0.00000       0.00000       6.17701       7.19057       6.10935       5.56623       5.27474       4.19992       3.04036       1.86496       1.08659      0.525010      0.265034     0.0993976     0.0420108     0.0130818    0.00374885   0.000672434       0.00000       0.00000       0.00000       0.00000       0.00000       0.00000       0.00000       0.00000       0.00000       0.00000       0.00000       0.00000       0.00000       0.00000       0.00000       0.00000       0.00000       0.00000       0.00000       0.00000
   8  18 3049.1933    4.0240  0.7608 13.6194  0.0032  0.0334   0.1335   0.0784    0.1014   0.0000   434.9796      -5.92967       19.4519       4.84872      -6.71194      -2.82658      -1.21058      -1.95596     -0.170111      0.463952      0.223024      0.369924    -0.0240966     0.0109467    0.00474564    0.00153493       0.00000       0.00000       0.00000       0.00000       0.00000       0.00000       0.00000       0.00000       0.00000       0.00000       0.00000       0.00000       0.00000       0.00000       0.00000       0.00000       0.00000       0.00000       0.00000       0.00000       6.11030       7.46263       6.61712       6.67704       5.36534       4.07888       2.91425       1.94125       1.07683      0.612137      0.295180      0.130500     0.0453419     0.0154899    0.00400271   0.000828099       0.00000       0.00000       0.00000       0.00000       0.00000       0.00000       0.00000       0.00000       0.00000       0.00000       0.00000       0.00000       0.00000       0.00000       0.00000       0.00000       0.00000       0.00000       0.00000       0.00000
   8  19 3186.7788    4.1013  1.0008 13.4666  0.0009  0.0394   0.1221   0.1029    0.1281   0.0000   435.0699      -10.1432       2.83260       2.96223       4.14827      -12.6998      -4.04463    -0.0885631    -0.0501358      0.134897      0.129854     -0.214272     0.0364219     0.0394557   0.000451023   0.000447519       0.00000       0.00000       0.00000       0.00000       0.00000       0.00000       0.00000       0.00000       0.00000       0.00000       0.00000       0.00000       0.00000       0.00000       0.00000       0.00000       0.00000       0.00000       0.00000       0.00000       7.61161       9.88057       9.82917       7.99513       7.04238       4.48269       3.49712       1.99385       1.29432      0.695978      0.323799      0.151203     0.0590762     0.0188100    0.00591985   0.000938945       0.00000       0.00000       0.00000       0.00000       0.00000       0.00000       0.00000       0.00000       0.00000       0.00000       0.00000       0.00000       0.00000       0.00000       0.00000       0.00000       0.00000       0.00000       0.00000       0.00000
   8  20 3324.5771    3.5507  1.3332 13.4165 -0.0146  0.0485   0.0990   0.1181    0.1081   0.0000   437.5214      -9.14455       8.29227      0.103654       12.9988      -6.75402      -3.07613      0.886979      -2.19645      0.343775     -0.131156     0.0233869    -0.0431097     0.0249120    0.00115002    0.00310369       0.00000       0.00000       0.00000       0.00000       0.00000       0.00000       0.00000       0.00000       0.00000       0.00000       0.00000       0.00000       0.00000       0.00000       0.00000       0.00000       0.00000       0.00000       0.00000       0.00000       8.70583       11.6412       10.8236       9.99741       7.84862       5.69626       3.98243       2.52086       1.56999      0.824484      0.420432      0.177463     0.0709561     0.0223700    0.00618892    0.00126848       0.00000       0.00000       0.00000       0.00000       0.00000       0.00000       0.00000       0.00000       0.00000       0.00000       0.00000       0.00000       0.00000       0.00000       0.00000       0.00000       0.00000       0.00000       0.00000       0.00000
   8  21 3462.4017    3.0397  1.9468 13.0251 -0.0053  0.0624   0.0742   0.1537    0.0855   0.0000   460.7243       22.8510      -7.44166      -7.98094       8.88042       4.11737       4.67656      -7.35976     -0.988028     -0.515668      0.384751      0.328506      0.125753   -0.00338801   -0.00435086    0.00225562       0.00000       0.00000       0.00000       0.00000       0.00000       0.00000       0.00000       0.00000       0.00000       0.00000       0.00000       0.00000       0.00000       0.00000       0.00000       0.00000       0.00000       0.00000       0.00000       0.00000       11.2185       15.5292       13.9808       13.3646       10.3286       7.91088       5.38249       3.54870       1.99936       1.11834      0.546493      0.244612     0.0918796     0.0320999    0.00840103    0.00172624       0.00000       0.00000       0.00000       0.00000       0.00000       0.00000       0.00000       0.00000       0.00000       0.00000       0.00000       0.00000       0.00000       0.00000       0.00000       0.00000       0.00000       0.00000       0.00000       0.00000
   8  23 3739.3508    2.1595  3.5797 11.8357 -0.0019  0.0884   0.0407   0.2329    0.0911   0.0000   450.1209       23.4502      -42.9178       3.25953       6.08741      -25.9076       12.4154       1.45948       1.20439     -0.598756     0.0386030    -0.0115704     -0.208653    0.00105800    0.00828213   0.000644585       0.00000       0.00000       0.00000       0.00000       0.00000       0.00000       0.00000       0.00000       0.00000       0.00000       0.00000       0.00000       0.00000       0.00000       0.00000       0.00000       0.00000       0.00000       0.00000       0.00000       15.7472       19.9884       20.0477       17.6144       15.1924       10.6129       8.22298       5.07817       2.95992       1.71033      0.803010      0.391104      0.139515     0.0466280     0.0131969    0.00217254       0.00000       0.00000       0.00000       0.00000       0.00000       0.00000       0.00000       0.00000       0.00000       0.00000       0.00000       0.00000       0.00000       0.00000       0.00000       0.00000       0.00000       0.00000       0.00000       0.00000
   8  24 3878.2641    1.8232  5.3260 11.1984  0.0006  0.1101   0.0274   0.2940    0.0768   0.0000   448.5620      -42.1126      -18.1074       21.0128      -8.46884      -34.2905       4.98845     -0.653919      -1.82880       3.43188     -0.209823     -0.663895    -0.0203016     0.0115112    0.00317913  -0.000760194       0.00000       0.00000       0.00000       0.00000       0.00000       0.00000       0.00000       0.00000       0.00000       0.00000       0.00000       0.00000       0.00000       0.00000       0.00000       0.00000       0.00000       0.00000       0.00000       0.00000       20.2601       25.5266       25.4638       23.0105       19.0152       13.9673       10.3594       6.49207       3.83334       2.07172       1.08425      0.460667      0.181401     0.0589795     0.0164908    0.00281427       0.00000       0.00000       0.00000       0.00000       0.00000       0.00000       0.00000       0.00000       0.00000       0.00000       0.00000       0.00000       0.00000       0.00000       0.00000       0.00000       0.00000       0.00000       0.00000       0.00000
   8  28 4436.1124    0.9655 13.3212 10.4000 -0.0069  0.2598   0.0140   0.6733    0.0450   0.0000   456.5068       21.7591      -67.1884       34.5009       59.7627       14.8050      -41.5405      -7.39130      -9.46625       13.5523      -1.75179      0.238762      0.305325    -0.0949723    -0.0688060    -0.0112640       0.00000       0.00000       0.00000       0.00000       0.00000       0.00000       0.00000       0.00000       0.00000       0.00000       0.00000       0.00000       0.00000       0.00000       0.00000       0.00000       0.00000       0.00000       0.00000       0.00000       51.3526       61.4848       64.6049       55.8188       48.0131       35.7195       25.5116       16.4716       10.0576       5.62437       2.72850       1.23889      0.471241      0.153046     0.0401813    0.00625628       0.00000       0.00000       0.00000       0.00000       0.00000       0.00000       0.00000       0.00000       0.00000       0.00000       0.00000       0.00000       0.00000       0.00000       0.00000       0.00000       0.00000       0.00000       0.00000       0.00000
   9   9 1843.5420    0.4020  0.3309  9.6142 -0.0068  0.0283   0.0241   0.0610    0.0598   0.0000   432.1201       8.47792       21.7849      -10.4690      -10.2871       11.5695       5.94595      -1.34157      -2.89607      0.719950       1.03550     -0.101945     0.0279725     0.0338817    0.00145630   -0.00222862   0.000308346   3.88623e-05       0.00000       0.00000       0.00000       0.00000       0.00000       0.00000       0.00000       0.00000       0.00000       0.00000       0.00000       0.00000       0.00000       0.00000       0.00000       0.00000       0.00000       0.00000       4.93902       6.06938       5.73717       6.33622       4.37585       3.08994       2.41821       1.81526       1.00052      0.563623      0.366688      0.210460     0.0915631     0.0306190    0.00947213    0.00274077   0.000665978   0.000163486       0.00000       0.00000       0.00000       0.00000       0.00000       0.00000       0.00000       0.00000       0.00000       0.00000       0.00000       0.00000       0.00000       0.00000       0.00000       0.00000       0.00000       0.00000
   9  10 1984.1649    0.5830  0.4872  9.7338 -0.0212  0.0283   0.0253   0.0604    0.1013   0.0000   432.5341      -3.10419       11.2951      -8.23524       5.57276      -5.29406     -0.603234       4.82391      -1.90231     -0.509074     -0.259306     -0.147675     0.0962477     0.0281200    -0.0150101    0.00733889   5.58945e-06  -0.000298046       0.00000       0.00000       0.00000       0.00000       0.00000       0.00000       0.00000       0.00000       0.00000       0.00000       0.00000       0.00000       0.00000       0.00000       0.00000       0.00000       0.00000       0.00000       4.15779       5.94510       4.84042       5.03645       4.40279       3.57245       2.51083       1.84238       1.10433      0.683485      0.336869      0.179179     0.0706620     0.0319835     0.0105967    0.00378832   0.000959754   0.000202583       0.00000       0.00000       0.00000       0.00000       0.00000       0.00000       0.00000       0.00000       0.00000       0.00000       0.00000       0.00000       0.00000       0.00000       0.00000       0.00000       0.00000       0.00000
   9  11 2125.1181    0.7674  0.5806 10.0005 -0.0057  0.0377   0.0291   0.0641    0.1108   0.0000   432.1310     -0.612475       14.6168      -2.30531      -1.93958       5.84398       1.70653      -1.24178    -0.0924313      0.229577      0.375493      0.144289    -0.0293608    0.00598234    0.00359521    0.00376683   -0.00165135   2.02309e-05       0.00000       0.00000       0.00000       0.00000       0.00000       0.00000       0.00000       0.00000       0.00000       0.00000       0.00000       0.00000       0.00000       0.00000       0.00000       0.00000       0.00000       0.00000       6.14509       5.55060       7.40557       7.13163       4.93431       4.32566       3.84350       2.10490       1.41734       1.03355      0.511735      0.223359      0.140496     0.0589005     0.0174742    0.00448693   0.000982338   0.000156760       0.00000       0.00000       0.00000       0.00000       0.00000       0.00000       0.00000       0.00000       0.00000       0.00000       0.00000       0.00000       0.00000       0.00000       0.00000       0.00000       0.00000       0.00000
   9  12 2264.5365    1.0109  0.7534 10.7771 -0.0127  0.0349   0.0353   0.0794    0.0925   0.0000   447.0755      -1.79886       9.59956       13.5793       1.77017      -9.91115       1.86876     -0.760579     -0.813378      0.404895     -0.206104     0.0644415      0.132233    -0.0253769    -0.0197677   -0.00315496  -1.80012e-05   0.000225075       0.00000       0.00000       0.00000       0.00000       0.00000       0.00000       0.00000       0.00000       0.00000       0.00000       0.00000       0.00000       0.00000       0.00000       0.00000       0.00000       0.00000       0.00000       4.97842       6.82204       6.70929       5.74503       5.38858       4.24356       3.14510       2.31277       1.37510      0.871749      0.463445      0.233718      0.111514     0.0443447     0.0160591    0.00541427    0.00128113   0.000219471       0.00000       0.00000       0.00000       0.00000       0.00000       0.00000       0.00000       0.00000       0.00000       0.00000       0.00000       0.00000       0.00000       0.00000       0.00000       0.00000       0.00000       0.00000
   9  14 2539.4923    1.8813  0.8081 11.6463 -0.0046  0.0335   0.0578   0.0754    0.1103   0.0000   452.4050       8.15367      0.167566      -14.9709       9.99442       4.16632      -4.33782       1.39612       1.37274     -0.410319     -0.885349      0.485771     0.0650395    -0.0713233    0.00977277    0.00791866   -0.00151954   0.000250368       0.00000       0.00000       0.00000       0.00000       0.00000       0.00000       0.00000       0.00000       0.00000       0.00000       0.00000       0.00000       0.00000       0.00000       0.00000       0.00000       0.00000       0.00000       5.33299       7.44423       6.86799       6.27635       5.23947       4.31230       3.05489       2.10288       1.29449      0.777991      0.404731      0.208158     0.0907457     0.0400331     0.0142068    0.00465927    0.00116661   0.000215462       0.00000       0.00000       0.00000       0.00000       0.00000       0.00000       0.00000       0.00000       0.00000       0.00000       0.00000       0.00000       0.00000       0.00000       0.00000       0.00000       0.00000       0.00000
   9  15 2676.9920    2.4186  0.9113 11.9464 -0.0019  0.0371   0.0701   0.0751    0.1174   0.0000   425.5441      -4.97336       14.7454       4.20188       7.41185      -10.0368      -3.95303      -2.60440      0.690388     -0.212065      0.910302     -0.253925    0.00208974     0.0193734   -0.00393271   0.000923305   -0.00170315  -0.000149710       0.00000       0.00000       0.00000       0.00000       0.00000       0.00000       0.00000       0.00000       0.00000       0.00000       0.00000       0.00000       0.00000       0.00000       0.00000       0.00000       0.00000       0.00000       5.52545       8.10256       6.92942       7.39438       5.42310       4.73223       3.33155       2.30933       1.57230      0.766907      0.551622      0.224820      0.127844     0.0397903     0.0188164    0.00481266    0.00123443   0.000267456       0.00000       0.00000       0.00000       0.00000       0.00000       0.00000       0.00000       0.00000       0.00000       0.00000       0.00000       0.00000       0.00000       0.00000       0.00000       0.00000       0.00000       0.00000
   9  16 2815.2230    2.9886  0.7488 12.6538  0.0002  0.0335   0.0991   0.0740    0.1037   0.0000   447.9910      -8.40099       5.35703     -0.176559       4.26161      0.100031      -1.77064      -1.56490     -0.217422     -0.865572      0.385684      0.199786    -0.0889258    -0.0439249     0.0110826   0.000831114  -0.000370661   0.000217671       0.00000       0.00000       0.00000       0.00000       0.00000       0.00000       0.00000       0.00000       0.00000       0.00000       0.00000       0.00000       0.00000       0.00000       0.00000       0.00000       0.00000       0.00000       4.79139       7.64742       5.88796       6.46919       4.85528       4.49532       3.00700       2.28317       1.23770      0.928333      0.354538      0.267329     0.0748817     0.0496485     0.0124330    0.00522086    0.00111889   0.000262148       0.00000       0.00000       0.00000       0.00000       0.00000       0.00000       0.00000       0.00000       0.00000       0.00000       0.00000       0.00000       0.00000       0.00000       0.00000       0.00000       0.00000       0.00000
   9  17 2953.6161    3.6449  0.8366 12.9713  0.0001  0.0314   0.1147   0.0777    0.1136   0.0000   434.2399      -18.1696       15.1973      -9.50071       11.5751      -3.53807     0.0783377     -0.495451     -0.694730     -0.538133      0.275648     -0.246756    -0.0809158     0.0253093   -0.00909900    0.00435470    0.00173096   0.000241938       0.00000       0.00000       0.00000       0.00000       0.00000       0.00000       0.00000       0.00000       0.00000       0.00000       0.00000       0.00000       0.00000       0.00000       0.00000       0.00000       0.00000       0.00000       5.49461       7.03342       6.77769       6.46364       5.23811       3.96487       2.99242       1.95919       1.29083      0.734597      0.400878      0.223840     0.0873713     0.0395132     0.0134105    0.00399852    0.00107124   0.000185921       0.00000       0.00000       0.00000       0.00000       0.00000       0.00000       0.00000       0.00000       0.00000       0.00000       0.00000       0.00000       0.00000       0.00000       0.00000       0.00000       0.00000       0.00000
   9  18 3091.5299    4.0936  0.7565 13.4591 -0.0062  0.0293   0.1443   0.0821    0.0984   0.0000   432.2489      -9.20404       10.6605      -3.04422      -6.41491      -1.82136      -7.50124       2.99424      -1.76881     -0.967214      0.172413     -0.209530     0.0695808    -0.0190143     0.0456889   -0.00330152  -0.000742150   0.000219885       0.00000       0.00000       0.00000       0.00000       0.00000       0.00000       0.00000       0.00000       0.00000       0.00000       0.00000       0.00000       0.00000       0.00000       0.00000       0.00000       0.00000       0.00000       5.08119       6.65389       6.20404       6.16123       4.82666       3.82282       2.58356       1.93222       1.16057      0.745746      0.404990      0.189155     0.0950365     0.0348113     0.0133624    0.00411898   0.000894042   0.000185037       0.00000       0.00000       0.00000       0.00000       0.00000       0.00000       0.00000       0.00000       0.00000       0.00000       0.00000       0.00000       0.00000       0.00000       0.00000       0.00000       0.00000       0.00000
   9  19 3229.5075    3.8111  1.0547 13.3922 -0.0177  0.0379   0.1100   0.0916    0.1104   0.0000   424.4285       24.4755       11.9892      -7.70810      -6.13399      -2.35694       5.43789     -0.170822      0.228112      -1.00361     -0.112560      0.233614      0.123750     0.0277483    -0.0206607   -0.00660516    0.00126495   0.000192679       0.00000       0.00000       0.00000       0.00000       0.00000       0.00000       0.00000       0.00000       0.00000       0.00000       0.00000       0.00000       0.00000       0.00000       0.00000       0.00000       0.00000       0.00000       6.14754       8.08050       7.94151       7.11567       6.40624       4.47038       3.79495       2.25157       1.61160      0.959391      0.487701      0.285665      0.107824     0.0540231     0.0174663    0.00505525    0.00147357   0.000220548       0.00000       0.00000       0.00000       0.00000       0.00000       0.00000       0.00000       0.00000       0.00000       0.00000       0.00000       0.00000       0.00000       0.00000       0.00000       0.00000       0.00000       0.00000
   9  20 3367.8545    3.4151  1.4946 13.1357 -0.0093  0.0469   0.0863   0.1219    0.0943   0.0000   441.3427       8.36190       4.05359      -1.06718       13.2888      -7.04583       2.47884       5.43508      -2.43690      -1.53459      0.175138      0.754545      0.139274    0.00173099    -0.0102665    0.00567663   -0.00145600  -5.10241e-05       0.00000       0.00000       0.00000       0.00000       0.00000       0.00000       0.00000       0.00000       0.00000       0.00000       0.00000       0.00000       0.00000       0.00000       0.00000       0.00000       0.00000       0.00000       8.15250       10.2814       9.81502       9.20322       7.61359       6.00971       4.63530       3.13697       1.96319       1.13414      0.634582      0.322630      0.150145     0.0601613     0.0211252    0.00608813    0.00155696   0.000271764       0.00000       0.00000       0.00000       0.00000       0.00000       0.00000       0.00000       0.00000       0.00000       0.00000       0.00000       0.00000       0.00000       0.00000       0.00000       0.00000       0.00000       0.00000
   9  21 3506.2941    2.9118  2.1637 12.6672  0.0007  0.0590   0.0624   0.1485    0.0728   0.0000   442.7051      0.415091     -0.581959       10.2838      -3.61622      -21.0304      -4.66188      0.397140       3.26240      -1.21312      0.485984    0.00206801    -0.0982412     0.0486362    0.00306247   -0.00255380    0.00343514   0.000197174       0.00000       0.00000       0.00000       0.00000       0.00000       0.00000       0.00000       0.00000       0.00000       0.00000       0.00000       0.00000       0.00000       0.00000       0.00000       0.00000       0.00000       0.00000       9.47136       11.7181       11.8931       11.4378       9.74399       7.51124       5.64854       3.99629       2.56184       1.51480      0.865737      0.445409      0.201268     0.0802164     0.0288274    0.00884851    0.00218353   0.000356447       0.00000       0.00000       0.00000       0.00000       0.00000       0.00000       0.00000       0.00000       0.00000       0.00000       0.00000       0.00000       0.00000       0.00000       0.00000       0.00000       0.00000       0.00000
   9  22 3645.1783    2.3393  3.0825 12.1252 -0.0057  0.0731   0.0445   0.1899    0.0625   0.0000   435.0308      -26.7527       11.7152       10.3938      -12.3927      -8.61955      -9.97372      -1.54540      -2.55662     -0.265135       1.67692    -0.0922058     -0.782750    -0.0331471     0.0670479     0.0117602   0.000879115  -0.000253228       0.00000       0.00000       0.00000       0.00000       0.00000       0.00000       0.00000       0.00000       0.00000       0.00000       0.00000       0.00000       0.00000       0.00000       0.00000       0.00000       0.00000       0.00000       11.8593       15.2598       15.2310       14.2370       12.0087       9.49486       7.33854       4.77947       3.29236       1.87405       1.09980      0.513909      0.260714      0.100361     0.0385808     0.0106763    0.00276245   0.000450445       0.00000       0.00000       0.00000       0.00000       0.00000       0.00000       0.00000       0.00000       0.00000       0.00000       0.00000       0.00000       0.00000       0.00000       0.00000       0.00000       0.00000       0.00000
   9  23 3784.4497    1.9630  4.4549 11.6351 -0.0088  0.0953   0.0333   0.2410    0.0598   0.0000   437.8179      -2.86917       12.3681     -0.260029       26.0056       9.19202      -29.7655      -8.12145       4.09515      0.892044     -0.763202      -1.67517     -0.385254      0.164413     0.0640963   -0.00245537   -0.00347503   -0.00116319       0.00000       0.00000       0.00000       0.00000       0.00000       0.00000       0.00000       0.00000       0.00000       0.00000       0.00000       0.00000       0.00000       0.00000       0.00000       0.00000       0.00000       0.00000       16.1455       19.4671       19.7459       17.6887       16.9302       12.2428       9.46007       6.42188       4.37217       2.75140       1.41577      0.796637      0.305377      0.143407     0.0460400     0.0146238    0.00370425   0.000523293       0.00000       0.00000       0.00000       0.00000       0.00000       0.00000       0.00000       0.00000       0.00000       0.00000       0.00000       0.00000       0.00000       0.00000       0.00000       0.00000       0.00000       0.00000
   9  24 3923.3711    1.6523  6.2636 11.1892 -0.0065  0.1172   0.0244   0.3251    0.0543   0.0000   411.0229      -42.4756       17.6413       25.4339      -9.56300       28.5587      -4.70319       1.87943       4.11513       8.66346       2.06435      -1.85971    -0.0496410      0.160620    -0.0963493    0.00746763     0.0110781   0.000181840       0.00000       0.00000       0.00000       0.00000       0.00000       0.00000       0.00000       0.00000       0.00000       0.00000       0.00000       0.00000       0.00000       0.00000       0.00000       0.00000       0.00000       0.00000       19.2649       23.9487       24.6867       22.0112       20.1798       15.3299       11.9237       8.15409       5.41408       3.23471       1.85854      0.906145      0.434224      0.168935     0.0618004     0.0183313    0.00460707   0.000671408       0.00000       0.00000       0.00000       0.00000       0.00000       0.00000       0.00000       0.00000       0.00000       0.00000       0.00000       0.00000       0.00000       0.00000       0.00000       0.00000       0.00000       0.00000
   9  25 4063.1373    1.3807  7.0710 10.9161 -0.0048  0.1374   0.0208   0.3753    0.0518   0.0000   479.2206       29.4696       82.3764      -1.02249      -37.3017      -42.6046       29.0831       11.9707     0.0427506      -18.1858      0.892747       2.81993      0.142425     -0.614742    -0.0645758    -0.0115308     0.0113571   0.000722356       0.00000       0.00000       0.00000       0.00000       0.00000       0.00000       0.00000       0.00000       0.00000       0.00000       0.00000       0.00000       0.00000       0.00000       0.00000       0.00000       0.00000       0.00000       23.1848       28.5668       28.8137       26.7106       24.0391       18.1976       14.1788       9.76050       6.42200       3.85491       2.17288       1.11805      0.503829      0.203945     0.0722394     0.0214723    0.00534954   0.000801103       0.00000       0.00000       0.00000       0.00000       0.00000       0.00000       0.00000       0.00000       0.00000       0.00000       0.00000       0.00000       0.00000       0.00000       0.00000       0.00000       0.00000       0.00000
   9  26 4202.7161    1.1647  9.3855 10.5370 -0.0046  0.1667   0.0164   0.4611    0.0474   0.0000   404.5041      -39.8306       53.7707      -3.71689      -21.9524      -7.84365       45.0550      -31.6916      -7.56131       12.6971       5.87702     -0.763047      -1.34124     -0.352200      0.147846    0.00659753   -0.00642858    0.00116984       0.00000       0.00000       0.00000       0.00000       0.00000       0.00000       0.00000       0.00000       0.00000       0.00000       0.00000       0.00000       0.00000       0.00000       0.00000       0.00000       0.00000       0.00000       27.6611       35.0740       35.7955       32.9599       28.9324       22.2088       17.4065       11.4820       7.93651       4.87224       2.69625       1.38237      0.631541      0.262231     0.0913763     0.0262540    0.00657452   0.000996393       0.00000       0.00000       0.00000       0.00000       0.00000       0.00000       0.00000       0.00000       0.00000       0.00000       0.00000       0.00000       0.00000       0.00000       0.00000       0.00000       0.00000       0.00000
   9  27 4343.1606    0.9397 10.5967 10.4713 -0.0073  0.2120   0.0153   0.5761    0.0445   0.0000   448.2158      -64.2268       81.5108       26.9561       43.2566      -14.0185      -31.3457       8.94689      0.295042      -9.22226      -1.03262       1.63066       1.56385     -0.315318    -0.0754539    -0.0708091    0.00113473    0.00124744       0.00000       0.00000       0.00000       0.00000       0.00000       0.00000       0.00000       0.00000       0.00000       0.00000       0.00000       0.00000       0.00000       0.00000       0.00000       0.00000       0.00000       0.00000       34.0791       43.7397       45.4263       40.4242       36.9297       27.9419       22.1395       15.1517       10.0592       6.29793       3.50941       1.81739      0.842673      0.345201      0.118873     0.0353024    0.00867564    0.00126033       0.00000       0.00000       0.00000       0.00000       0.00000       0.00000       0.00000       0.00000       0.00000       0.00000       0.00000       0.00000       0.00000       0.00000       0.00000       0.00000       0.00000       0.00000
  10   9 1879.9379    0.4571  0.3577  9.4871 -0.0103  0.0265   0.0218   0.0453    0.0624   0.0000   434.5689      -1.76700       13.7104      -4.13752      0.216651      -1.97553      0.958436      -2.70067       2.01075      0.981415      0.242565     -0.286171     -0.124331    0.00873688    -0.0191476    0.00655561    0.00344882  -4.95038e-05   4.96182e-05   5.91681e-05       0.00000       0.00000       0.00000       0.00000       0.00000       0.00000       0.00000       0.00000       0.00000       0.00000       0.00000       0.00000       0.00000       0.00000       0.00000       0.00000       4.35265       4.28661       4.77632       5.01554       3.97174       3.26269       2.73576       1.77729       1.11920      0.903266      0.508214      0.254949      0.127720     0.0630848     0.0288648     0.0104060    0.00288371   0.000801640   0.000179856   3.07489e-05       0.00000       0.00000       0.00000       0.00000       0.00000       0.00000       0.00000       0.00000       0.00000       0.00000       0.00000       0.00000       0.00000       0.00000       0.00000       0.00000
  10  10 2021.4890    0.6068  0.4401  9.9341 -0.0008  0.0279   0.0272   0.0560    0.0733   0.0000   440.8989      -1.06930       14.1441      -3.80705      -4.81825      -1.24155      0.623713       1.22901      -3.90449       1.80861      0.288513     -0.137926     0.0395391     0.0368127     0.0179349    0.00866275    0.00143963   0.000155489   0.000299321   4.35240e-05       0.00000       0.00000       0.00000       0.00000       0.00000       0.00000       0.00000       0.00000       0.00000       0.00000       0.00000       0.00000       0.00000       0.00000       0.00000       0.00000       5.23568       6.11685       5.66253       5.00366       4.88190       3.99589       2.88564       2.02183       1.42717      0.923243      0.468154      0.259963      0.124187     0.0476368     0.0209310    0.00869296    0.00270950   0.000808340   0.000170482   2.73167e-05       0.00000       0.00000       0.00000       0.00000       0.00000       0.00000       0.00000       0.00000       0.00000       0.00000       0.00000       0.00000       0.00000       0.00000       0.00000       0.00000
  10  11 2162.9369    0.8937  0.6127  9.9639 -0.0036  0.0268   0.0338   0.0635    0.1343   0.0000   433.7471      -9.22101       2.95549      0.263932       1.17628      -1.57781      -7.28643     -0.977333     -0.692943       1.67775     -0.277553     -0.337612    -0.0719779      0.101266     0.0140246   -0.00273899   -0.00237067   0.000821653  -6.26193e-05  -4.16252e-05       0.00000       0.00000       0.00000       0.00000       0.00000       0.00000       0.00000       0.00000       0.00000       0.00000       0.00000       0.00000       0.00000       0.00000       0.00000       0.00000       3.84840       4.75261       4.67799       4.43954       4.01985       3.16302       2.71025       1.72476       1.28778      0.779022      0.459033      0.271869      0.117980     0.0685262     0.0226749     0.0105934    0.00336546   0.000887939   0.000233384   3.55974e-05       0.00000       0.00000       0.00000       0.00000       0.00000       0.00000       0.00000       0.00000       0.00000       0.00000       0.00000       0.00000       0.00000       0.00000       0.00000       0.00000
  10  12 2302.7788    1.2562  0.7433 10.3905  0.0105  0.0297   0.0393   0.0657    0.1519   0.0000   434.2447      0.714302       3.98606       11.3237      -1.13830      0.786446      -5.49476      -1.48435       3.10755      0.390341     -0.455294      0.103737     -0.172736   -0.00217424     0.0165587   -0.00439944    0.00321000  -0.000797768  -0.000112645   5.28475e-05       0.00000       0.00000       0.00000       0.00000       0.00000       0.00000       0.00000       0.00000       0.00000       0.00000       0.00000       0.00000       0.00000       0.00000       0.00000       0.00000       4.92253       5.75052       5.48753       4.62935       4.47521       3.90968       3.30433       2.40579       1.54389      0.904280      0.499816      0.268809      0.141136     0.0614145     0.0277986     0.0101288    0.00344284   0.000998458   0.000234125   3.46906e-05       0.00000       0.00000       0.00000       0.00000       0.00000       0.00000       0.00000       0.00000       0.00000       0.00000       0.00000       0.00000       0.00000       0.00000       0.00000       0.00000
  10  13 2440.7686    1.6280  0.8052 11.1283 -0.0072  0.0321   0.0479   0.0657    0.1141   0.0000   437.4128       4.53074       12.7136       1.58182      -2.63668      -2.40749      -4.75097     -0.504714     -0.530736     -0.647077      0.504051      0.174834     -0.167487      0.175362    -0.0216501    0.00224603  -0.000799279  -0.000821903   0.000321372  -4.28935e-05       0.00000       0.00000       0.00000       0.00000       0.00000       0.00000       0.00000       0.00000       0.00000       0.00000       0.00000       0.00000       0.00000       0.00000       0.00000       0.00000       5.11902       6.38532       5.64068       5.12117       5.16636       4.26168       3.55095       2.42120       1.68348       1.00950      0.577592      0.319716      0.147253     0.0733707     0.0273597     0.0116928    0.00377860    0.00108969   0.000293056   4.40353e-05       0.00000       0.00000       0.00000       0.00000       0.00000       0.00000       0.00000       0.00000       0.00000       0.00000       0.00000       0.00000       0.00000       0.00000       0.00000       0.00000
  10  14 2578.6698    2.0943  0.8811 11.7180  0.0101  0.0331   0.0618   0.0772    0.1007   0.0000   439.4965       1.31127      0.336726       7.71976       6.94234       1.05179      -9.19681      -1.52485      0.676627       2.71255     -0.938492      0.241087     0.0267802    -0.0136897     0.0404142   -0.00388565   -0.00297038    0.00202216  -2.10135e-05  -3.49539e-05       0.00000       0.00000       0.00000       0.00000       0.00000       0.00000       0.00000       0.00000       0.00000       0.00000       0.00000       0.00000       0.00000       0.00000       0.00000       0.00000       5.46729       6.66139       6.65028       6.65943       5.68392       3.83412       3.33294       2.37678       1.57164      0.894545      0.550553      0.323124      0.180486     0.0808198     0.0332145     0.0113323    0.00372424    0.00103951   0.000280355   4.30470e-05       0.00000       0.00000       0.00000       0.00000       0.00000       0.00000       0.00000       0.00000       0.00000       0.00000       0.00000       0.00000       0.00000       0.00000       0.00000       0.00000
  10  15 2717.0158    2.7493  0.6982 12.1580 -0.0072  0.0270   0.0879   0.0634    0.1034   0.0000   438.4781     -0.258952       15.4389      -10.1760       5.04386       3.25896     -0.867358      -3.14680     -0.726518      0.779080     0.0867731     0.0452708     0.0159160      0.122359    -0.0141104    0.00841120   -0.00773149   -0.00125798   0.000343456   1.60297e-05       0.00000       0.00000       0.00000       0.00000       0.00000       0.00000       0.00000       0.00000       0.00000       0.00000       0.00000       0.00000       0.00000       0.00000       0.00000       0.00000       4.55118       5.45300       5.14109       4.84546       4.33775       3.53404       2.93180       2.14264       1.36934      0.814938      0.466282      0.249969      0.129540     0.0622860     0.0252441    0.00888221    0.00311525   0.000908184   0.000224071   3.55162e-05       0.00000       0.00000       0.00000       0.00000       0.00000       0.00000       0.00000       0.00000       0.00000       0.00000       0.00000       0.00000       0.00000       0.00000       0.00000       0.00000
  10  16 2855.6947    3.3185  0.7604 12.4352 -0.0005  0.0274   0.0984   0.0647    0.1036   0.0000   447.3614      -3.84489       9.72847      -4.61529       2.06738      -4.13312     -0.240851      0.269491      -1.67430     -0.295373      0.222347     0.0676083     0.0556677    0.00612054     0.0408492    -0.0169024   -0.00102875    0.00216820  -0.000189917  -1.63380e-05       0.00000       0.00000       0.00000       0.00000       0.00000       0.00000       0.00000       0.00000       0.00000       0.00000       0.00000       0.00000       0.00000       0.00000       0.00000       0.00000       4.42589       5.80673       5.61162       5.00395       4.35315       3.73878       2.82514       2.11132       1.32655      0.815304      0.468262      0.244441      0.129844     0.0583605     0.0271700    0.00983195    0.00347272    0.00105014   0.000225821   3.86883e-05       0.00000       0.00000       0.00000       0.00000       0.00000       0.00000       0.00000       0.00000       0.00000       0.00000       0.00000       0.00000       0.00000       0.00000       0.00000       0.00000
  10  17 2994.4948    3.8678  0.8105 12.9158 -0.0080  0.0307   0.1118   0.0651    0.1015   0.0000   433.9356      -1.54100       16.0317      -7.08380       2.37973      -1.81579       2.94208      -3.03667      -3.77055      0.336792     0.0796620     -0.232577      0.233418    -0.0473503     0.0167008    0.00158746   -0.00455503  -0.000388917   0.000162733  -7.11811e-05       0.00000       0.00000       0.00000       0.00000       0.00000       0.00000       0.00000       0.00000       0.00000       0.00000       0.00000       0.00000       0.00000       0.00000       0.00000       0.00000       4.25968       5.90990       5.47613       5.26308       4.74638       3.75264       2.93279       2.17758       1.43803      0.903502      0.543467      0.288062      0.160710     0.0685759     0.0318881     0.0109251    0.00403480    0.00118890   0.000282899   4.82103e-05       0.00000       0.00000       0.00000       0.00000       0.00000       0.00000       0.00000       0.00000       0.00000       0.00000       0.00000       0.00000       0.00000       0.00000       0.00000       0.00000
  10  18 3132.9031    4.2488  0.7123 13.2705 -0.0081  0.0305   0.1481   0.0700    0.1004   0.0000   431.5919       6.18247       17.2311      -9.51646       1.50243       4.51258       5.85013     -0.144462      -3.90467      -1.12159     -0.423213     -0.181840     -0.126223     0.0614223     0.0532769    0.00685684   -0.00268807   0.000150848  -0.000169848  -2.43573e-05       0.00000       0.00000       0.00000       0.00000       0.00000       0.00000       0.00000       0.00000       0.00000       0.00000       0.00000       0.00000       0.00000       0.00000       0.00000       0.00000       5.37144       5.86930       4.99075       5.78789       5.70387       4.28079       2.78178       1.80686       1.60373       1.11750      0.679996      0.351272      0.172189     0.0626483     0.0275730    0.00886739    0.00323115   0.000874515   0.000229351   3.82984e-05       0.00000       0.00000       0.00000       0.00000       0.00000       0.00000       0.00000       0.00000       0.00000       0.00000       0.00000       0.00000       0.00000       0.00000       0.00000       0.00000
  10  19 3271.3649    3.9410  1.0934 13.1737 -0.0003  0.0352   0.1060   0.0895    0.1141   0.0000   440.1102       22.0343       20.9023      -5.90177     -0.745457      -7.38844      -4.70341      -3.46798       3.20797      -1.52135    -0.0446915      0.502103     -0.452732    -0.0392392     0.0919969    0.00451327   -0.00261592  -0.000225968   0.000272192   4.01379e-05       0.00000       0.00000       0.00000       0.00000       0.00000       0.00000       0.00000       0.00000       0.00000       0.00000       0.00000       0.00000       0.00000       0.00000       0.00000       0.00000       5.88253       7.21388       7.51061       6.74163       5.98936       4.72415       3.64353       2.44775       1.68399       1.13104      0.646550      0.350245      0.183923     0.0796407     0.0379123     0.0139616    0.00453762    0.00129022   0.000299462   4.40279e-05       0.00000       0.00000       0.00000       0.00000       0.00000       0.00000       0.00000       0.00000       0.00000       0.00000       0.00000       0.00000       0.00000       0.00000       0.00000       0.00000
  10  20 3410.0485    3.3369  1.8520 12.5992  0.0072  0.0483   0.0705   0.1209    0.0802   0.0000   442.9945     -0.929302       10.3488     -0.401086       5.82620      -12.4372      -9.89515      -2.62234       5.86379      0.205728     -0.548418     -0.547676     -0.317344      0.153983    -0.0184902   0.000164939    0.00959393    0.00142459   0.000494988  -4.35866e-05       0.00000       0.00000       0.00000       0.00000       0.00000       0.00000       0.00000       0.00000       0.00000       0.00000       0.00000       0.00000       0.00000       0.00000       0.00000       0.00000       7.18805       9.19053       8.96900       8.74223       7.87776       6.48328       4.78072       3.46143       2.45417       1.54873      0.913234      0.529584      0.239705      0.126099     0.0456304     0.0202726    0.00674318    0.00196724   0.000453116   7.35383e-05       0.00000       0.00000       0.00000       0.00000       0.00000       0.00000       0.00000       0.00000       0.00000       0.00000       0.00000       0.00000       0.00000       0.00000       0.00000       0.00000
  10  21 3549.1288    2.6919  2.4995 12.3651 -0.0050  0.0594   0.0519   0.1572    0.0623   0.0000   431.1072       1.36550       13.3416      -12.7025       5.52309      -14.6872      -2.01549      0.370968      -5.89271      -2.09518       2.43074      0.913282     -0.596714     0.0538615     0.0500661    -0.0299510     0.0139657    0.00336400  -0.000791776  -2.68339e-05       0.00000       0.00000       0.00000       0.00000       0.00000       0.00000       0.00000       0.00000       0.00000       0.00000       0.00000       0.00000       0.00000       0.00000       0.00000       0.00000       9.13511       12.0000       11.7356       10.8628       9.68552       7.80811       6.37914       4.46468       3.05494       1.90139       1.13417      0.623459      0.314651      0.154458     0.0644107     0.0255121    0.00840327    0.00237844   0.000577796   8.75813e-05       0.00000       0.00000       0.00000       0.00000       0.00000       0.00000       0.00000       0.00000       0.00000       0.00000       0.00000       0.00000       0.00000       0.00000       0.00000       0.00000
  10  22 3688.3128    2.2326  3.5690 11.8329 -0.0038  0.0737   0.0377   0.1967    0.0553   0.0000   437.1626       16.5150       24.5474      -22.8111      -4.77822       10.5610      -5.64810      -9.84049       2.09364       5.98854     -0.623533     -0.751870      0.517638   -0.00474792     0.0534971     0.0264528   0.000211199   -0.00234415  -0.000530779  -0.000125832       0.00000       0.00000       0.00000       0.00000       0.00000       0.00000       0.00000       0.00000       0.00000       0.00000       0.00000       0.00000       0.00000       0.00000       0.00000       0.00000       11.0877       14.3756       14.4965       13.8433       12.2006       9.54325       7.59661       5.19230       3.84278       2.27358       1.40089      0.795100      0.406110      0.191745     0.0790677     0.0313539     0.0107817    0.00286607   0.000725053   0.000108208       0.00000       0.00000       0.00000       0.00000       0.00000       0.00000       0.00000       0.00000       0.00000       0.00000       0.00000       0.00000       0.00000       0.00000       0.00000       0.00000
  10  23 3827.7040    1.8244  4.6782 11.4725 -0.0062  0.0914   0.0294   0.2405    0.0531   0.0000   427.6646       28.9496       22.2716      -23.4520       39.5872      -10.0853      -14.1205       3.88680       2.85205      -5.65178     -0.890361      0.502972       1.12861      0.400622     -0.190026    -0.0700251    0.00748774    0.00453514    0.00251891   0.000152889       0.00000       0.00000       0.00000       0.00000       0.00000       0.00000       0.00000       0.00000       0.00000       0.00000       0.00000       0.00000       0.00000       0.00000       0.00000       0.00000       13.4476       17.1983       17.3230       16.6742       14.6146       12.1244       9.48462       6.81384       4.73821       3.06110       1.88532       1.01925      0.552522      0.248053      0.112708     0.0408509     0.0140894    0.00387105   0.000886588   0.000137321       0.00000       0.00000       0.00000       0.00000       0.00000       0.00000       0.00000       0.00000       0.00000       0.00000       0.00000       0.00000       0.00000       0.00000       0.00000       0.00000
  10  24 3967.5976    1.5693  6.5491 11.0407 -0.0035  0.1132   0.0223   0.3144    0.0492   0.0000   415.3232      -3.18457      -2.25720       27.4274       19.1222      -16.5589      -1.57974      -8.40080     -0.163510      -2.19265      -1.46238     -0.676760       1.11678      0.218438    0.00539388     0.0622456    -0.0139451    0.00757097   0.000466762  -7.86130e-05       0.00000       0.00000       0.00000       0.00000       0.00000       0.00000       0.00000       0.00000       0.00000       0.00000       0.00000       0.00000       0.00000       0.00000       0.00000       0.00000       16.9762       20.8898       21.6474       20.7021       18.2843       15.0432       11.5879       8.68573       5.95253       3.85348       2.37382       1.32487      0.703927      0.328655      0.141289     0.0524995     0.0176695    0.00487361    0.00105565   0.000162008       0.00000       0.00000       0.00000       0.00000       0.00000       0.00000       0.00000       0.00000       0.00000       0.00000       0.00000       0.00000       0.00000       0.00000       0.00000       0.00000
  10  25 4107.6056    1.3154  7.7017 10.7399 -0.0028  0.1338   0.0184   0.3606    0.0458   0.0000   426.1135       51.1224      -14.7948      -21.2598      0.869942      -5.85282      -27.7310      -13.5126      -2.19379      0.514129       1.06227      -1.43201     -0.472579      0.465217    -0.0356699     0.0165071    0.00378789   -0.00843459    0.00280030   7.01674e-05       0.00000       0.00000       0.00000       0.00000       0.00000       0.00000       0.00000       0.00000       0.00000       0.00000       0.00000       0.00000       0.00000       0.00000       0.00000       0.00000       19.1377       24.1287       25.3188       23.6646       21.3851       17.4483       14.0172       10.2853       7.09793       4.46876       2.70170       1.53573      0.805151      0.379367      0.163770     0.0621217     0.0209338    0.00584615    0.00134200   0.000195980       0.00000       0.00000       0.00000       0.00000       0.00000       0.00000       0.00000       0.00000       0.00000       0.00000       0.00000       0.00000       0.00000       0.00000       0.00000       0.00000
  10  27 4388.0021    0.9156 11.3693 10.2710 -0.0056  0.2093   0.0143   0.5554    0.0428   0.0000   418.1274      -2.91270       76.9720       57.5919       6.58831      -17.1967       5.39707       7.86593       15.8227      -5.30584       2.18094       4.22432     -0.915895     -0.328897      0.410422     0.0241870     -0.119763  -0.000235284    0.00419413  -0.000147566       0.00000       0.00000       0.00000       0.00000       0.00000       0.00000       0.00000       0.00000       0.00000       0.00000       0.00000       0.00000       0.00000       0.00000       0.00000       0.00000       30.8961       38.7403       40.8279       38.8006       34.1855       27.6562       22.3781       15.9049       11.2107       7.29765       4.53231       2.52886       1.32659      0.644806      0.274478      0.103866     0.0340179    0.00914702    0.00209383   0.000305441       0.00000       0.00000       0.00000       0.00000       0.00000       0.00000       0.00000       0.00000       0.00000       0.00000       0.00000       0.00000       0.00000       0.00000       0.00000       0.00000
  10  28 4528.4922    0.7355 12.0957 10.1847 -0.0093  0.2492   0.0133   0.6534    0.0410   0.0000   442.9689       23.1287      -14.8103      -54.5701       5.61573       15.7955      -15.0204      -18.4270      -25.6070       11.6442       4.92704       2.40469       2.58733     -0.572695     -0.578672     0.0505091     0.0340930     0.0109673    0.00397288  -7.59609e-05       0.00000       0.00000       0.00000       0.00000       0.00000       0.00000       0.00000       0.00000       0.00000       0.00000       0.00000       0.00000       0.00000       0.00000       0.00000       0.00000       37.1459       46.4595       48.7480       46.0687       41.2117       33.3896       27.1515       19.5665       13.9830       8.66725       5.46504       3.20058       1.67738      0.826438      0.338768      0.127209     0.0410238     0.0107770    0.00252651   0.000360825       0.00000       0.00000       0.00000       0.00000       0.00000       0.00000       0.00000       0.00000       0.00000       0.00000       0.00000       0.00000       0.00000       0.00000       0.00000       0.00000
  11   9 1915.4095    0.4826  0.3895  9.8147 -0.0088  0.0249   0.0218   0.0513    0.0576   0.0000   438.7310       1.49290       6.20238      -6.02139      0.970604       4.01716     -0.882811     -0.728657       1.48855     -0.531024      0.143900      0.199863     0.0166303    -0.0115286    -0.0455018   -0.00232606    -0.0134284    0.00248062   0.000792177   0.000225394   2.63679e-05   4.09028e-07       0.00000       0.00000       0.00000       0.00000       0.00000       0.00000       0.00000       0.00000       0.00000       0.00000       0.00000       0.00000       0.00000       0.00000       4.12543       4.32036       3.90970       4.49740       4.22145       3.21494       2.41300       2.12608       1.64205      0.941595      0.525403      0.345885      0.206402      0.108164     0.0484496     0.0177073    0.00635354    0.00223762   0.000672363   0.000186927   4.09149e-05   6.88949e-06       0.00000       0.00000       0.00000       0.00000       0.00000       0.00000       0.00000       0.00000       0.00000       0.00000       0.00000       0.00000       0.00000       0.00000
  11  10 2057.9207    0.6690  0.5550  9.9280 -0.0130  0.0277   0.0250   0.0595    0.0745   0.0000   428.3725      -6.05718      0.570538    -0.0757942       1.47690      -2.93258       2.26962      0.510050       3.16927      0.579399      0.781603     0.0662785     0.0420778    -0.0871550    -0.0127787     0.0104558   -0.00556201  -0.000866238   0.000834875  -0.000133051   6.15498e-05   1.98903e-05       0.00000       0.00000       0.00000       0.00000       0.00000       0.00000       0.00000       0.00000       0.00000       0.00000       0.00000       0.00000       0.00000       0.00000       3.68783       4.99437       4.58333       4.39014       3.96058       3.54881       2.63952       2.15062       1.36946      0.972574      0.577626      0.348528      0.168517     0.0983132     0.0392773     0.0207806    0.00707037    0.00287352   0.000872801   0.000282596   5.41689e-05   1.02441e-05       0.00000       0.00000       0.00000       0.00000       0.00000       0.00000       0.00000       0.00000       0.00000       0.00000       0.00000       0.00000       0.00000       0.00000
  11  11 2199.7845    0.9522  0.6577 10.3823  0.0072  0.0312   0.0298   0.0567    0.0990   0.0000   432.5793       3.64052       10.1831      -3.30488      0.494861      -1.46169      -6.56337      0.538151     -0.825795     -0.902560     0.0902323      0.178536    -0.0100076    -0.0701594     0.0490046   -0.00354397    0.00791601    0.00331123   0.000297294  -0.000513370  -5.74291e-05   3.42690e-06       0.00000       0.00000       0.00000       0.00000       0.00000       0.00000       0.00000       0.00000       0.00000       0.00000       0.00000       0.00000       0.00000       0.00000       3.58429       5.27793       5.01052       5.26592       4.43769       3.54770       3.21739       2.03509       1.71452      0.930412      0.727952      0.388458      0.221368      0.116414     0.0600094     0.0264800     0.0105483    0.00378264    0.00132176   0.000286341   8.32034e-05   1.26816e-05       0.00000       0.00000       0.00000       0.00000       0.00000       0.00000       0.00000       0.00000       0.00000       0.00000       0.00000       0.00000       0.00000       0.00000
  11  12 2340.0255    1.2630  0.8275 10.7375 -0.0036  0.0295   0.0421   0.0754    0.1809   0.0000   422.8122      -3.08788       13.4531       19.1410       3.15526      -1.32300      -1.00914      0.580348      0.930621     0.0375416     0.0157210      0.340596    -0.0661225   -0.00812039      0.127682    -0.0100276    0.00183122   0.000669709    0.00143369  -0.000408850  -7.95551e-05  -7.05226e-06       0.00000       0.00000       0.00000       0.00000       0.00000       0.00000       0.00000       0.00000       0.00000       0.00000       0.00000       0.00000       0.00000       0.00000       4.49266       5.31582       5.13128       4.99561       4.39654       3.84107       3.14460       2.32519       1.64785       1.06611      0.661412      0.388472      0.206287      0.105979     0.0523455     0.0220143    0.00867328    0.00316656   0.000978572   0.000255035   5.67930e-05   9.02540e-06       0.00000       0.00000       0.00000       0.00000       0.00000       0.00000       0.00000       0.00000       0.00000       0.00000       0.00000       0.00000       0.00000       0.00000
  11  13 2478.4890    1.6584  0.9732 11.2906 -0.0158  0.0345   0.0468   0.0818    0.1797   0.0000   443.9556      -1.54443       14.1706     -0.579265      -6.04561      -1.88513      -2.60121      -3.13342      0.864420     -0.452879     -0.900899     -0.167199     -0.130809   0.000402044    -0.0649031    -0.0469495    0.00770026    0.00767641   -0.00173842   8.88347e-05   0.000137702  -2.36964e-05       0.00000       0.00000       0.00000       0.00000       0.00000       0.00000       0.00000       0.00000       0.00000       0.00000       0.00000       0.00000       0.00000       0.00000       4.72673       6.39917       6.82873       5.83345       5.73020       4.11431       3.62346       2.60175       1.69210       1.23559      0.748658      0.433039      0.244542      0.131077     0.0604003     0.0297746     0.0115981    0.00410427    0.00125365   0.000389373   8.87833e-05   1.10611e-05       0.00000       0.00000       0.00000       0.00000       0.00000       0.00000       0.00000       0.00000       0.00000       0.00000       0.00000       0.00000       0.00000       0.00000
  11  14 2616.9631    2.0976  0.7580 12.2457 -0.0083  0.0323   0.0651   0.0722    0.0942   0.0000   432.3753       4.37317       22.2448      -10.2702     -0.218454      -6.21803       1.28410       3.96575     -0.230699     -0.991914     -0.444416      0.168665      0.245789   0.000243370    -0.0477343    -0.0581952   -0.00110470    0.00441780   0.000508721  -0.000248735  -9.95415e-05   6.02241e-06       0.00000       0.00000       0.00000       0.00000       0.00000       0.00000       0.00000       0.00000       0.00000       0.00000       0.00000       0.00000       0.00000       0.00000       3.81236       5.22739       4.92226       5.36657       4.38705       3.72417       3.13226       2.13467       1.54949       1.06068      0.730968      0.410684      0.230483      0.114739     0.0607645     0.0267747     0.0111094    0.00374783    0.00115391   0.000298741   7.46356e-05   1.28261e-05       0.00000       0.00000       0.00000       0.00000       0.00000       0.00000       0.00000       0.00000       0.00000       0.00000       0.00000       0.00000       0.00000       0.00000
  11  15 2756.1615    2.7671  0.7457 12.5078 -0.0072  0.0295   0.0863   0.0654    0.0924   0.0000   439.6383      -7.17022       11.1091     -0.438858      -7.42593       1.28825       3.65406       3.96332      -2.78151       1.58327      0.969443     -0.254259     0.0851416      0.215395     0.0312785     0.0131545    0.00319806   -0.00547857   1.78356e-05   0.000199427   5.89428e-05  -1.27080e-06       0.00000       0.00000       0.00000       0.00000       0.00000       0.00000       0.00000       0.00000       0.00000       0.00000       0.00000       0.00000       0.00000       0.00000       3.49939       5.01127       4.80998       4.68956       4.26106       3.47523       2.90495       2.21119       1.62724      0.977585      0.657027      0.340742      0.225101      0.116103     0.0489206     0.0255861    0.00957526    0.00328114    0.00117550   0.000303667   7.37360e-05   1.15459e-05       0.00000       0.00000       0.00000       0.00000       0.00000       0.00000       0.00000       0.00000       0.00000       0.00000       0.00000       0.00000       0.00000       0.00000
  11  16 2895.4313    3.6173  0.6763 12.9534 -0.0076  0.0261   0.1123   0.0614    0.0940   0.0000   441.7201      -2.39237       6.80184      -3.13606       1.08200      -4.12486       1.29528      -4.49376      -2.89615     -0.238197     0.0698082     -0.341078     0.0468886     0.0312712    -0.0141555     0.0137977     0.0137859    0.00292592  -0.000589613   0.000166983   1.06552e-05   2.30599e-06       0.00000       0.00000       0.00000       0.00000       0.00000       0.00000       0.00000       0.00000       0.00000       0.00000       0.00000       0.00000       0.00000       0.00000       3.64806       4.87180       4.33665       4.25769       3.78125       3.34913       2.71178       2.17456       1.50593      0.925503      0.562497      0.313288      0.192319     0.0836185     0.0495484     0.0158453    0.00855670    0.00250774   0.000922133   0.000244867   5.70411e-05   9.85724e-06       0.00000       0.00000       0.00000       0.00000       0.00000       0.00000       0.00000       0.00000       0.00000       0.00000       0.00000       0.00000       0.00000       0.00000
  11  17 3034.5165    3.9222  1.0231 13.0173 -0.0004  0.0302   0.1021   0.0856    0.1085   0.0000   442.1070      0.140141       8.41062      -3.74328     -0.936856    -0.0763328     -0.518227     -0.166583      -2.34785      0.679940      0.191772     -0.186584    -0.0793900     0.0350477   -0.00744450     0.0339841    0.00883392    0.00620141   -0.00164292  -0.000211197  -3.45649e-06   1.05193e-05       0.00000       0.00000       0.00000       0.00000       0.00000       0.00000       0.00000       0.00000       0.00000       0.00000       0.00000       0.00000       0.00000       0.00000       4.40159       5.49437       5.52445       5.63151       4.85916       3.88779       3.09059       2.21066       1.58374       1.07600      0.668243      0.400604      0.228711      0.109927     0.0573446     0.0225000     0.0100801    0.00340864    0.00107263   0.000288656   6.65875e-05   1.03996e-05       0.00000       0.00000       0.00000       0.00000       0.00000       0.00000       0.00000       0.00000       0.00000       0.00000       0.00000       0.00000       0.00000       0.00000
  11  18 3173.4742    4.1574  0.9493 13.1809 -0.0083  0.0317   0.1107   0.0722    0.1097   0.0000   443.2188      -3.15635       11.3756       1.23764       1.84487      -2.94126       2.96191     -0.623798     -0.542749     -0.410546      0.698401      0.517641     -0.381830    -0.0571199     0.0189202    -0.0112013    -0.0270971    0.00368773   0.000412425   8.25134e-05  -3.30268e-05   7.09357e-06       0.00000       0.00000       0.00000       0.00000       0.00000       0.00000       0.00000       0.00000       0.00000       0.00000       0.00000       0.00000       0.00000       0.00000       4.53353       5.47908       5.15394       5.22760       5.01926       4.01307       3.24597       2.23498       1.63559       1.18004      0.761527      0.456087      0.253175      0.118858     0.0618977     0.0241470     0.0106744    0.00346447    0.00109741   0.000298506   6.96890e-05   1.04268e-05       0.00000       0.00000       0.00000       0.00000       0.00000       0.00000       0.00000       0.00000       0.00000       0.00000       0.00000       0.00000       0.00000       0.00000
  11  19 3312.4232    3.7785  1.2199 13.0830 -0.0029  0.0362   0.0908   0.0895    0.1019   0.0000   435.5025       4.01570       3.43704      -4.46137      -8.12908      -7.85352      -3.77675      -5.58828       3.04053       1.19445    -0.0769988      0.382055      0.163251    -0.0908114  -0.000541882    -0.0457496     0.0216107    0.00304452   -0.00106180  -0.000198439   9.17726e-05   5.66086e-06       0.00000       0.00000       0.00000       0.00000       0.00000       0.00000       0.00000       0.00000       0.00000       0.00000       0.00000       0.00000       0.00000       0.00000       5.07714       6.27620       5.93187       6.15225       5.63732       4.65535       3.53622       2.73315       1.88749       1.34924      0.842225      0.512434      0.288564      0.143707     0.0709725     0.0291466     0.0120917    0.00414164    0.00129501   0.000370148   7.88593e-05   1.29309e-05       0.00000       0.00000       0.00000       0.00000       0.00000       0.00000       0.00000       0.00000       0.00000       0.00000       0.00000       0.00000       0.00000       0.00000
  11  20 3451.6510    3.2044  1.9833 12.4304 -0.0013  0.0464   0.0618   0.1177    0.0771   0.0000   440.3350      -3.44132       6.74117      -9.09990       26.8715      -2.82504      -6.52072     0.0776779       1.92011      0.256083       1.39092      0.509879     -0.305749    -0.0605627   -0.00464459     0.0554460    -0.0117563   -0.00531675   -0.00113598   0.000524513   0.000123015   2.17505e-05       0.00000       0.00000       0.00000       0.00000       0.00000       0.00000       0.00000       0.00000       0.00000       0.00000       0.00000       0.00000       0.00000       0.00000       6.40890       8.04035       7.89245       7.87292       7.15677       6.05858       4.70154       3.46784       2.44762       1.67351       1.11097      0.649803      0.342815      0.172764     0.0873823     0.0364504     0.0149031    0.00534909    0.00174737   0.000478184   0.000104790   1.64044e-05       0.00000       0.00000       0.00000       0.00000       0.00000       0.00000       0.00000       0.00000       0.00000       0.00000       0.00000       0.00000       0.00000       0.00000
  11  21 3591.2057    2.5290  2.8035 12.2208 -0.0087  0.0576   0.0439   0.1614    0.0550   0.0000   447.0311       18.6494      0.800223      -4.17716      -2.38859       4.31081      -15.7542      -2.22351       4.32318       1.21785      0.278040     -0.557935      0.594591      0.393281    -0.0726681    -0.0845323    -0.0377690     0.0174797    0.00319374    0.00164869   5.53508e-05  -1.35790e-05       0.00000       0.00000       0.00000       0.00000       0.00000       0.00000       0.00000       0.00000       0.00000       0.00000       0.00000       0.00000       0.00000       0.00000       7.83447       10.1180       10.0977       9.64168       8.96011       7.46567       6.07297       4.56700       3.25632       2.16941       1.37475      0.801136      0.454146      0.242902      0.106784     0.0524635     0.0196649    0.00738594    0.00236544   0.000652572   0.000143111   2.07329e-05       0.00000       0.00000       0.00000       0.00000       0.00000       0.00000       0.00000       0.00000       0.00000       0.00000       0.00000       0.00000       0.00000       0.00000
  11  22 3730.9707    2.0775  3.9527 11.8536 -0.0030  0.0734   0.0327   0.2009    0.0477   0.0000   448.3278       5.24296       13.9916      -16.5484       20.3631      -1.04696      -5.15492       5.88117       10.0200       1.35208      -2.25929      0.773957     -0.849029     -0.539620      0.338230     0.0429589   -0.00807321    -0.0128707    0.00422000   0.000355522   3.26812e-05  -6.95525e-06       0.00000       0.00000       0.00000       0.00000       0.00000       0.00000       0.00000       0.00000       0.00000       0.00000       0.00000       0.00000       0.00000       0.00000       10.3224       12.8122       13.3431       12.6946       11.1573       9.58193       7.99348       5.75701       4.29880       2.74844       1.72349       1.02452      0.577920      0.301201      0.143247     0.0645362     0.0262189    0.00971740    0.00302193   0.000767559   0.000174742   2.48148e-05       0.00000       0.00000       0.00000       0.00000       0.00000       0.00000       0.00000       0.00000       0.00000       0.00000       0.00000       0.00000       0.00000       0.00000
  11  23 3870.8190    1.7843  4.9814 11.4635 -0.0022  0.0885   0.0263   0.2395    0.0470   0.0000   439.4799      -5.88096      -25.4448       21.2124       8.75576      -2.43020       1.88968       4.54247       1.33267      0.201836     -0.860994      0.430455     -0.800680      0.435956      0.311721    -0.0156292    -0.0112437    -0.0158543    0.00850553  -0.000222682  -0.000232585  -2.41179e-05       0.00000       0.00000       0.00000       0.00000       0.00000       0.00000       0.00000       0.00000       0.00000       0.00000       0.00000       0.00000       0.00000       0.00000       12.0639       15.4218       15.8535       15.6460       13.9585       11.6245       9.16944       6.96338       5.06833       3.24623       2.18110       1.21620      0.739747      0.371989      0.179575     0.0805426     0.0327726     0.0111758    0.00391392   0.000985745   0.000218918   3.19273e-05       0.00000       0.00000       0.00000       0.00000       0.00000       0.00000       0.00000       0.00000       0.00000       0.00000       0.00000       0.00000       0.00000       0.00000
  11  24 4010.6015    1.5421  7.2876 10.9774 -0.0045  0.1184   0.0197   0.3147    0.0457   0.0000   413.5740      -11.2481      -10.9337      -40.3676       4.72677       8.34976     -0.737969      -24.6679      -1.76110      -1.97271       5.65740      -5.57506      0.754358       1.73371      0.557394     -0.153151    -0.0385962    -0.0158640    0.00523943    0.00153862  -0.000251949  -6.05743e-05       0.00000       0.00000       0.00000       0.00000       0.00000       0.00000       0.00000       0.00000       0.00000       0.00000       0.00000       0.00000       0.00000       0.00000       15.3041       20.6524       20.8728       20.1292       18.5725       15.2945       12.5161       9.27056       6.91377       4.48502       2.96116       1.76092       1.00404      0.521953      0.259089      0.111604     0.0456149     0.0164077    0.00537508    0.00139507   0.000315323   4.46341e-05       0.00000       0.00000       0.00000       0.00000       0.00000       0.00000       0.00000       0.00000       0.00000       0.00000       0.00000       0.00000       0.00000       0.00000
  11  25 4151.2843    1.2130  8.1133 10.8412 -0.0070  0.1433   0.0169   0.3779    0.0418   0.0000   438.4192       12.1721       18.4939       56.3290      -19.1051      -50.7690       14.1595      -15.5126     -0.560252       12.8187     -0.897187      -3.03137     -0.350150       1.05413     -0.692677      0.205260    -0.0782123    -0.0267292    0.00636148  -0.000949715  -0.000241018  -4.87527e-05       0.00000       0.00000       0.00000       0.00000       0.00000       0.00000       0.00000       0.00000       0.00000       0.00000       0.00000       0.00000       0.00000       0.00000       18.8669       25.0993       25.4753       25.1152       23.0741       18.4698       15.4213       11.0250       8.65682       5.34672       3.58735       2.09418       1.22239      0.641231      0.306262      0.135838     0.0538845     0.0197150    0.00655689    0.00161661   0.000390836   5.38918e-05       0.00000       0.00000       0.00000       0.00000       0.00000       0.00000       0.00000       0.00000       0.00000       0.00000       0.00000       0.00000       0.00000       0.00000
  11  28 4573.7030    0.7322 16.1852 10.3172 -0.0095  0.3153   0.0106   0.8104    0.0323   0.0000   460.5377      -53.2490      -12.0018       16.8259       10.8631     -0.874705       71.8098       1.37217       4.73193       3.80535      0.360638       3.25715      -3.27325     -0.918796      -1.57782      0.366576     -0.149944   -0.00288731   -0.00872215   0.000990139  -0.000254361   7.68426e-05       0.00000       0.00000       0.00000       0.00000       0.00000       0.00000       0.00000       0.00000       0.00000       0.00000       0.00000       0.00000       0.00000       0.00000       43.3447       55.5522       57.6190       55.5648       50.3396       42.5334       34.5795       25.4549       18.8934       12.6518       8.41603       5.14119       2.82105       1.63799      0.719611      0.364426      0.128069     0.0488954     0.0145663    0.00368005   0.000805971   0.000114412       0.00000       0.00000       0.00000       0.00000       0.00000       0.00000       0.00000       0.00000       0.00000       0.00000       0.00000       0.00000       0.00000       0.00000
  12   9 1949.9788    0.5444  0.4146  9.5401 -0.0054  0.0218   0.0215   0.0448    0.0586   0.0000   437.9324      -10.4941       5.16741      -4.43392       1.61331      -6.29226     0.0453710     -0.615627     -0.527091      0.250162     -0.314072    -0.0356274     -0.236846    -0.0539569      0.169161   0.000372389   -0.00505004    0.00769987   -0.00322201    0.00102524  -5.05826e-05   8.22066e-05   1.32882e-05   2.63324e-07       0.00000       0.00000       0.00000       0.00000       0.00000       0.00000       0.00000       0.00000       0.00000       0.00000       0.00000       0.00000       2.76990       3.47894       3.61762       3.54404       3.17666       2.58025       2.05182       1.58800       1.20917      0.837076      0.478693      0.304824      0.190936      0.112430     0.0637805     0.0263402     0.0133343    0.00493455    0.00206612   0.000691176   0.000194431   5.48634e-05   1.13791e-05   1.67371e-06       0.00000       0.00000       0.00000       0.00000       0.00000       0.00000       0.00000       0.00000       0.00000       0.00000       0.00000       0.00000
  12  11 2235.8521    0.9553  0.6625 10.4915 -0.0062  0.0269   0.0290   0.0600    0.0736   0.0000   436.3688    -0.0542416       13.7441       1.75460      0.417984     -0.187594     -0.133049       1.97145     -0.698752     -0.160588       1.23074     -0.698275     -0.101518    -0.0109082     0.0260654    -0.0222698     0.0120308   -0.00883384    0.00550614    0.00191662  -0.000154690   4.67111e-05   1.86121e-05   1.61836e-06       0.00000       0.00000       0.00000       0.00000       0.00000       0.00000       0.00000       0.00000       0.00000       0.00000       0.00000       0.00000       3.77683       5.31754       5.25582       5.35736       4.40752       3.66184       2.77833       2.04742       1.43589      0.970776      0.664917      0.386679      0.250026      0.131263     0.0727667     0.0342905     0.0162173    0.00657928    0.00266883   0.000800786   0.000261250   6.22270e-05   1.42030e-05   2.45561e-06       0.00000       0.00000       0.00000       0.00000       0.00000       0.00000       0.00000       0.00000       0.00000       0.00000       0.00000       0.00000
  12  12 2376.2951    1.4157  0.8388 10.7657 -0.0069  0.0295   0.0393   0.0687    0.1357   0.0000   435.3044       2.79369       16.2672       6.14928      -2.79102       1.35225      -4.93244      -1.78343       1.48722      0.646314     -0.329675      0.116032     0.0937620    -0.0472328     -0.115559     0.0783436    0.00309018   -0.00854859   -0.00234611  -0.000966966  -0.000417120   6.58315e-05   3.44421e-05   1.58055e-06       0.00000       0.00000       0.00000       0.00000       0.00000       0.00000       0.00000       0.00000       0.00000       0.00000       0.00000       0.00000       3.70292       4.81373       4.46555       4.76233       4.55081       3.58158       2.89598       2.22200       1.65286       1.15421      0.779063      0.515230      0.293561      0.169860     0.0926364     0.0397299     0.0209102    0.00703553    0.00293330   0.000989091   0.000291623   7.92006e-05   1.76399e-05   2.60936e-06       0.00000       0.00000       0.00000       0.00000       0.00000       0.00000       0.00000       0.00000       0.00000       0.00000       0.00000       0.00000
  12  13 2515.4451    1.8541  0.8617 11.3032 -0.0145  0.0304   0.0567   0.0747    0.1816   0.0000   436.5070      -5.35746       10.8440     -0.265865      -1.49483       4.14462    -0.0687318      -4.12373      0.497683     -0.678196     -0.363049      0.994490      0.272296    -0.0526822     0.0811841    -0.0179182    -0.0277214    -0.0200501    0.00291796   -0.00131899   0.000267842   2.54085e-05   2.19704e-05  -1.13442e-06       0.00000       0.00000       0.00000       0.00000       0.00000       0.00000       0.00000       0.00000       0.00000       0.00000       0.00000       0.00000       3.54462       4.89824       4.96149       4.56798       4.33880       3.64067       2.95667       2.27186       1.67426       1.11308      0.744141      0.493411      0.260580      0.151431     0.0777738     0.0390757     0.0180628    0.00737373    0.00274922    0.00104820   0.000306118   8.53316e-05   1.86589e-05   2.68212e-06       0.00000       0.00000       0.00000       0.00000       0.00000       0.00000       0.00000       0.00000       0.00000       0.00000       0.00000       0.00000
  12  14 2654.5929    2.4600  0.8471 11.9104 -0.0091  0.0323   0.0723   0.0715    0.1609   0.0000   436.8233      -3.14038       6.89954       3.74751       7.36300      -11.4521      -5.40746      0.259164      -1.08576     -0.600445     -0.262971      -1.03555     -0.376733      0.231112      0.144805     0.0563842     0.0338812    0.00534352   -0.00119727   0.000282465   0.000498414   3.82253e-06   1.85970e-05  -1.24150e-06       0.00000       0.00000       0.00000       0.00000       0.00000       0.00000       0.00000       0.00000       0.00000       0.00000       0.00000       0.00000       3.65940       5.06817       4.83951       4.88976       4.52494       3.98721       3.02739       2.42431       1.70364       1.17006      0.876908      0.515495      0.319422      0.155221     0.0930021     0.0377589     0.0218529    0.00709597    0.00327297   0.000966713   0.000364781   8.81610e-05   1.93742e-05   3.12350e-06       0.00000       0.00000       0.00000       0.00000       0.00000       0.00000       0.00000       0.00000       0.00000       0.00000       0.00000       0.00000
  12  15 2794.4759    2.9334  0.7240 12.4906 -0.0045  0.0249   0.0811   0.0568    0.1057   0.0000   443.0808       6.49050       14.7896      -6.83602      -2.50005      0.520245       1.23240     -0.362560     -0.695075     -0.582415     -0.238128      0.770843     -0.354047     0.0398592     0.0709149     0.0483635    0.00802000   0.000491116   -0.00119051   -0.00255736   0.000142728   5.86440e-05  -1.95382e-05  -1.02077e-07       0.00000       0.00000       0.00000       0.00000       0.00000       0.00000       0.00000       0.00000       0.00000       0.00000       0.00000       0.00000       3.18714       4.04628       3.99737       3.95932       3.86839       3.03044       2.59484       1.81718       1.43794       1.01807      0.620346      0.427161      0.239163      0.143099     0.0726219     0.0324535     0.0158561    0.00596613    0.00243783   0.000877956   0.000230201   6.67148e-05   1.54051e-05   2.03496e-06       0.00000       0.00000       0.00000       0.00000       0.00000       0.00000       0.00000       0.00000       0.00000       0.00000       0.00000       0.00000
  12  16 2934.3807    3.5408  0.7402 13.0803 -0.0066  0.0264   0.1098   0.0655    0.0842   0.0000   440.6421     -0.266593       5.73684      -5.85928     -0.512994       1.91160       2.58294       2.02465      0.264421      -1.08036     -0.541677     -0.344572    -0.0819164      0.317357      0.160804    -0.0151015    0.00206856    0.00171361  -0.000951736    0.00114763  -0.000224588  -1.41297e-05  -8.53076e-06   5.39613e-06       0.00000       0.00000       0.00000       0.00000       0.00000       0.00000       0.00000       0.00000       0.00000       0.00000       0.00000       0.00000       3.03981       4.40944       4.12254       4.10541       3.86444       3.00229       2.76825       1.87858       1.50913      0.991621      0.661079      0.433036      0.238254      0.145746     0.0682782     0.0387324     0.0149918    0.00723056    0.00243798   0.000957970   0.000258825   7.01346e-05   1.76436e-05   2.55004e-06       0.00000       0.00000       0.00000       0.00000       0.00000       0.00000       0.00000       0.00000       0.00000       0.00000       0.00000       0.00000
  12  17 3073.8424    4.2415  0.8015 13.2993  0.0023  0.0263   0.1203   0.0672    0.0859   0.0000   434.5194      -1.37861       19.1068      -6.44123      0.490477      0.240492      -4.02466      0.348330      0.268563      0.247992    -0.0809353      0.191984      0.171571    -0.0840836     0.0380756     0.0477564   -0.00786129    0.00579569    0.00244469    0.00132898   0.000576693   5.28151e-05  -5.85978e-06   3.79345e-06       0.00000       0.00000       0.00000       0.00000       0.00000       0.00000       0.00000       0.00000       0.00000       0.00000       0.00000       0.00000       3.37444       3.95560       4.18618       4.14886       3.97179       3.11911       2.62053       1.97008       1.54548       1.03833      0.660292      0.436745      0.262101      0.146806     0.0807759     0.0384722     0.0172864    0.00669903    0.00271347   0.000914620   0.000260626   6.78060e-05   1.52603e-05   1.98504e-06       0.00000       0.00000       0.00000       0.00000       0.00000       0.00000       0.00000       0.00000       0.00000       0.00000       0.00000       0.00000
  12  18 3213.2045    3.9465  1.0284 13.2691 -0.0058  0.0328   0.1032   0.0806    0.0955   0.0000   445.8243       12.3904      0.918446      -4.90900     -0.286014      -1.80801       1.62442      0.522428      -3.91372    -0.0937096       1.74656      -1.02114    -0.0109700      0.369133      0.158798     0.0544245    -0.0114792     0.0102586  -0.000581207   -0.00234788   0.000878687   0.000150047   2.00030e-05  -3.93389e-06       0.00000       0.00000       0.00000       0.00000       0.00000       0.00000       0.00000       0.00000       0.00000       0.00000       0.00000       0.00000       3.92131       5.35150       5.21202       5.38559       4.71532       3.79003       3.41986       2.41478       1.84601       1.26880      0.811064      0.543610      0.294074      0.185542     0.0884747     0.0498090     0.0202080    0.00966124    0.00317397    0.00121430   0.000312912   8.62170e-05   2.02825e-05   2.97326e-06       0.00000       0.00000       0.00000       0.00000       0.00000       0.00000       0.00000       0.00000       0.00000       0.00000       0.00000       0.00000
  12  19 3352.6744    3.5632  1.4795 12.8164 -0.0056  0.0392   0.0771   0.0983    0.0807   0.0000   427.0554       3.36496       14.3066      -11.3497       7.87786      -4.25383      -2.20241      -3.24203      -2.32744    -0.0176994       1.39440     -0.934380      0.672594      0.200913     -0.210729     0.0502357     0.0381591     0.0116524   -0.00384014  -0.000335378  -0.000186624  -4.62822e-05   2.35679e-05  -3.94056e-06       0.00000       0.00000       0.00000       0.00000       0.00000       0.00000       0.00000       0.00000       0.00000       0.00000       0.00000       0.00000       4.99205       6.09824       6.29491       6.37003       5.75769       4.82814       4.12413       2.80715       2.14461       1.62600       1.04544      0.662041      0.393182      0.234751      0.111179     0.0535510     0.0249215     0.0111949    0.00413059    0.00142510   0.000379641   0.000102721   2.25413e-05   3.14443e-06       0.00000       0.00000       0.00000       0.00000       0.00000       0.00000       0.00000       0.00000       0.00000       0.00000       0.00000       0.00000
  12  20 3492.3306    2.9504  2.2943 12.1393 -0.0015  0.0472   0.0515   0.1231    0.0658   0.0000   436.0155       7.70557       4.50586       1.90606      -14.8061      -15.0121      0.588038      -4.35900       1.65744      -2.21096      0.699556      0.363109      -1.05077     -0.449280      0.139761     0.0631887    -0.0438108    -0.0349900   -0.00167170  -0.000333236  -0.000204406  -6.77850e-05  -3.80836e-06  -2.90739e-06       0.00000       0.00000       0.00000       0.00000       0.00000       0.00000       0.00000       0.00000       0.00000       0.00000       0.00000       0.00000       6.03988       7.61865       8.17566       7.86832       7.17246       5.92020       4.89412       3.57543       2.75029       1.85484       1.25473      0.805766      0.478257      0.268120      0.143607     0.0710018     0.0325119     0.0134207    0.00519903    0.00178231   0.000525070   0.000130482   2.85290e-05   3.82652e-06       0.00000       0.00000       0.00000       0.00000       0.00000       0.00000       0.00000       0.00000       0.00000       0.00000       0.00000       0.00000
  12  21 3632.4019    2.4802  3.1205 11.8006 -0.0024  0.0610   0.0394   0.1438    0.0545   0.0000   441.1507       6.86697       17.8649       1.49489       4.59331      -23.6261      -3.87163       7.50439     -0.129697       1.71929     -0.866816       1.95130      0.967115     0.0261929      0.162594     -0.192926     0.0303419    -0.0464218   -0.00634144   0.000237056   0.000295318  -0.000106771  -1.56296e-05  -9.37646e-06       0.00000       0.00000       0.00000       0.00000       0.00000       0.00000       0.00000       0.00000       0.00000       0.00000       0.00000       0.00000       7.56319       10.2046       9.52244       10.0474       8.87120       8.01651       6.43842       4.94406       3.63627       2.55952       1.73881       1.07943      0.650963      0.353125      0.184063     0.0930745     0.0402020     0.0176640    0.00658338    0.00224208   0.000688212   0.000175517   3.80683e-05   5.94890e-06       0.00000       0.00000       0.00000       0.00000       0.00000       0.00000       0.00000       0.00000       0.00000       0.00000       0.00000       0.00000
  12  22 3772.5072    1.9932  4.5852 11.5066 -0.0054  0.0761   0.0283   0.2036    0.0447   0.0000   440.7966       10.1569       2.43335      -12.7240      -14.8679     0.0563227       18.1226     -0.905473      -7.32030      -2.78799       3.01540       1.68475   -0.00758685     -0.223550     -0.283164     0.0594321    -0.0344377     0.0117603     0.0127712  -0.000324816  -4.48170e-05  -9.85050e-05   5.32038e-05  -1.66184e-05       0.00000       0.00000       0.00000       0.00000       0.00000       0.00000       0.00000       0.00000       0.00000       0.00000       0.00000       0.00000       9.34896       11.9284       12.7847       12.4581       10.9391       9.99629       7.85011       6.18825       4.57851       3.17615       2.12627       1.35818      0.791116      0.458052      0.237127      0.118486     0.0542410     0.0230544    0.00870375    0.00313025   0.000926700   0.000232490   4.56131e-05   6.76638e-06       0.00000       0.00000       0.00000       0.00000       0.00000       0.00000       0.00000       0.00000       0.00000       0.00000       0.00000       0.00000
  12  25 4194.1023    1.1473  9.3637 10.5207 -0.0036  0.1447   0.0152   0.3915    0.0424   0.0000   455.0877      -26.4875      -17.7175       26.6001      -16.8887      -10.9669      -12.6320    -0.0781663       1.07873       7.63850       6.12151      -3.32817      -2.85788       1.70451     0.0510071     -0.423263    -0.0214514     0.0944710    -0.0146926   -0.00335766  -0.000718907   0.000909134   5.91941e-05  -2.43649e-06       0.00000       0.00000       0.00000       0.00000       0.00000       0.00000       0.00000       0.00000       0.00000       0.00000       0.00000       0.00000       17.9080       23.2793       24.2165       23.2868       21.7182       18.5689       15.6777       12.0606       9.14549       6.35346       4.26642       2.73269       1.63147      0.951486      0.509697      0.250136      0.119284     0.0484255     0.0182962    0.00618324    0.00181010   0.000452358   9.46075e-05   1.26681e-05       0.00000       0.00000       0.00000       0.00000       0.00000       0.00000       0.00000       0.00000       0.00000       0.00000       0.00000       0.00000
  12  26 4335.1732    0.9544 11.1787 10.4116 -0.0087  0.1818   0.0138   0.5122    0.0381   0.0000   463.5273       37.7401       9.55348      -18.8926       57.3643       24.9785      -63.4820      -5.71286       5.44638       5.52625       4.17886     0.0370465      -2.44583      0.927048     -0.584678      0.720782     0.0881952     -0.180407    -0.0233929     0.0206424   0.000791977  -0.000474190   0.000106917  -3.39253e-05       0.00000       0.00000       0.00000       0.00000       0.00000       0.00000       0.00000       0.00000       0.00000       0.00000       0.00000       0.00000       22.1510       28.5416       31.4451       28.7590       27.4021       23.5059       19.2897       15.0387       11.4028       7.95339       5.37586       3.44302       2.13142       1.20344      0.665074      0.332532      0.152552     0.0631816     0.0242193    0.00805456    0.00240562   0.000586831   0.000117436   1.51878e-05       0.00000       0.00000       0.00000       0.00000       0.00000       0.00000       0.00000       0.00000       0.00000       0.00000       0.00000       0.00000
  12  28 4617.4123    0.6743 15.9327 10.0989 -0.0060  0.3037   0.0099   0.7779    0.0320   0.0000   499.0811      -29.9495       26.8762      -18.4316      -27.9399       9.05102       17.6743      -41.1927      -6.11350      -5.53636       1.71821       2.42575       3.32239      -2.34955      -3.75983    -0.0428891      0.358654    0.00517461    -0.0319629   -0.00896721   -0.00304904   0.000726052   0.000104612  -3.94650e-05       0.00000       0.00000       0.00000       0.00000       0.00000       0.00000       0.00000       0.00000       0.00000       0.00000       0.00000       0.00000       37.1069       48.4741       51.4892       50.0606       46.2889       39.3391       33.4167       25.3785       19.4237       13.2584       9.44873       5.97768       3.65196       2.08793       1.15588      0.565538      0.275158      0.109917     0.0417960     0.0137192    0.00402201   0.000953304   0.000203715   2.69017e-05       0.00000       0.00000       0.00000       0.00000       0.00000       0.00000       0.00000       0.00000       0.00000       0.00000       0.00000       0.00000
  12  29 4758.6961    0.5295 18.5396  9.9107 -0.0031  0.4289   0.0072   0.9875    0.0274   0.0000   378.8699       17.1805       125.097       83.7546       77.9274       4.42814      -23.5686       36.7220      -25.3543      -32.1129       12.4978      -12.4076      -1.69243       1.78275       2.74260     -0.918036     -0.314497      0.307611    -0.0339979    -0.0261658    0.00487777   0.000912170  -8.32358e-05   5.04728e-05       0.00000       0.00000       0.00000       0.00000       0.00000       0.00000       0.00000       0.00000       0.00000       0.00000       0.00000       0.00000       51.4370       68.6936       71.6391       71.3203       65.6672       55.7550       46.8395       35.2359       27.7476       18.8341       13.4087       8.64101       5.29786       3.10283       1.75595      0.826073      0.422550      0.158185     0.0617623     0.0199914    0.00578169    0.00135681   0.000294217   3.96225e-05       0.00000       0.00000       0.00000       0.00000       0.00000       0.00000       0.00000       0.00000       0.00000       0.00000       0.00000       0.00000
  13   9 1983.8100    0.5787  0.4474  9.6839 -0.0037  0.0238   0.0208   0.0479    0.0576   0.0000   434.5947      -5.30507       11.5108     -0.696603      -7.01194       2.12545     0.0719749      0.627443      -2.17966     -0.345750    -0.0374593     -0.385148      0.106313    -0.0895108     0.0534997     0.0252818     0.0215256    0.00312964    0.00325967   -0.00129384  -0.000359692   7.38058e-05   4.96394e-05   3.57416e-06   1.75383e-06  -1.02076e-07       0.00000       0.00000       0.00000       0.00000       0.00000       0.00000       0.00000       0.00000       0.00000       0.00000       2.87366       3.36041       3.89752       3.60857       3.40959       2.79237       2.53867       1.87823       1.03861       1.04132      0.702412      0.439320      0.271233      0.164504     0.0945359     0.0411512     0.0187683     0.0117319    0.00486509    0.00207253   0.000704257   0.000192269   5.96600e-05   1.79609e-05   3.02917e-06   3.80543e-07       0.00000       0.00000       0.00000       0.00000       0.00000       0.00000       0.00000       0.00000       0.00000       0.00000
  13  10 2128.4857    0.8216  0.5522  9.9540 -0.0063  0.0304   0.0257   0.0453    0.0731   0.0000   442.6342       2.87348       9.18040      -5.38889      -1.29732       1.54931     -0.458274       1.44293      -1.14441     0.0169732      0.264586      0.886536      0.143413    -0.0466829    0.00188165    -0.0278467   -0.00441074   1.23712e-05    0.00290579   0.000326310   0.000222329  -7.98833e-06  -5.90610e-05   6.82783e-06  -1.18877e-06  -6.74570e-07       0.00000       0.00000       0.00000       0.00000       0.00000       0.00000       0.00000       0.00000       0.00000       0.00000       3.36852       5.02380       4.67351       5.36527       4.09921       3.83196       2.80866       2.26984       1.69416       1.18677      0.793950      0.526723      0.363409      0.165553      0.122426     0.0507621     0.0330197     0.0112519    0.00647460    0.00191357    0.00104158   0.000257825   8.58151e-05   1.80869e-05   3.98809e-06   7.73641e-07       0.00000       0.00000       0.00000       0.00000       0.00000       0.00000       0.00000       0.00000       0.00000       0.00000
  13  11 2271.1026    1.1169  0.7128 10.4088  0.0003  0.0258   0.0317   0.0600    0.0812   0.0000   449.3386      -5.40943       6.75457      -1.05177       1.46946      0.303935      -6.35599       3.89342       2.58874      0.754165     0.0653750     -0.292068     -0.431907      0.265176      0.136558   -0.00895779    -0.0383132    0.00731856   0.000370365   -0.00237757    0.00114797  -0.000268407  -2.33486e-05   1.75495e-05  -9.15984e-06   5.00915e-08       0.00000       0.00000       0.00000       0.00000       0.00000       0.00000       0.00000       0.00000       0.00000       0.00000       2.75451       3.93766       3.66776       3.87697       3.48540       3.02196       2.59558       1.96229       1.57612       1.05802      0.771665      0.462881      0.314633      0.175544     0.0980235     0.0564234     0.0228320     0.0141033    0.00438531    0.00234747   0.000733867   0.000247712   7.85828e-05   1.74626e-05   4.19202e-06   6.13810e-07       0.00000       0.00000       0.00000       0.00000       0.00000       0.00000       0.00000       0.00000       0.00000       0.00000
  13  12 2411.8592    1.4865  0.8323 10.8544 -0.0066  0.0272   0.0396   0.0652    0.0986   0.0000   436.5767       6.39722       13.0831      -2.61263       3.54097      -1.43908      -2.60123       1.66539       2.20331     -0.423498       1.23639       1.16908      0.669628     -0.169871     0.0142503     0.0569486    -0.0159689   0.000688336   -0.00634710    0.00532550   -0.00162299   2.80721e-06  -3.35106e-05  -7.65011e-06  -3.07576e-06   5.61005e-07       0.00000       0.00000       0.00000       0.00000       0.00000       0.00000       0.00000       0.00000       0.00000       0.00000       3.65813       4.43168       4.44970       3.95032       3.62757       3.45354       3.07756       2.50082       1.99988       1.32563      0.934863      0.528593      0.336720      0.189050     0.0996966     0.0541561     0.0250704     0.0117744    0.00503567    0.00217150   0.000740175   0.000253248   7.79767e-05   1.60264e-05   3.51537e-06   4.58637e-07       0.00000       0.00000       0.00000       0.00000       0.00000       0.00000       0.00000       0.00000       0.00000       0.00000
  13  13 2551.7158    2.0288  0.8885 10.7754 -0.0014  0.0305   0.0493   0.0636    0.1926   0.0000   443.3708       1.25995       17.5510      -5.35297   -0.00586648      -5.76874      -2.13744      -1.16674     -0.604372     -0.420750     -0.493072      0.411815     -0.173152      0.341427      0.257620    -0.0321421   -0.00634833   0.000784168   -0.00391453    0.00229670   -0.00105394  -2.66677e-05   0.000117032  -3.72710e-06  -2.19378e-06  -1.05483e-06       0.00000       0.00000       0.00000       0.00000       0.00000       0.00000       0.00000       0.00000       0.00000       0.00000       3.36979       4.06521       4.58802       4.59306       3.86933       3.24166       3.07744       2.32616       1.65955       1.25341      0.907826      0.493095      0.331489      0.203200      0.119723     0.0581246     0.0278446     0.0148200    0.00668853    0.00271588   0.000909686   0.000267175   8.23315e-05   1.92967e-05   4.28773e-06   5.91296e-07       0.00000       0.00000       0.00000       0.00000       0.00000       0.00000       0.00000       0.00000       0.00000       0.00000
  13  14 2691.6666    2.6242  0.8451 11.9077 -0.0151  0.0286   0.0771   0.0674    0.1741   0.0000   436.9861       3.14600       11.1614       9.78273       4.78316      -5.17459       2.00450      -1.61181     -0.581645      -2.71046      0.444401     -0.389954     -0.214709     -0.134958    -0.0794098     0.0287423     0.0359576     0.0121243   0.000661125  -8.86512e-05  -0.000299706  -3.31110e-05  -1.16720e-06  -2.87040e-05  -8.90595e-06  -9.09007e-07       0.00000       0.00000       0.00000       0.00000       0.00000       0.00000       0.00000       0.00000       0.00000       0.00000       3.21930       4.25509       4.37959       4.56298       4.05634       3.30384       2.95644       2.15320       1.62900       1.28490      0.768745      0.560144      0.287663      0.228388      0.113770     0.0638114     0.0311816     0.0137854    0.00672954    0.00261244   0.000847704   0.000316950   6.54276e-05   2.13549e-05   4.48603e-06   6.08454e-07       0.00000       0.00000       0.00000       0.00000       0.00000       0.00000       0.00000       0.00000       0.00000       0.00000
  13  15 2832.1610    3.4019  0.7632 12.2235 -0.0046  0.0254   0.0921   0.0564    0.1699   0.0000   441.4920    -0.0624417       12.2485      -5.20272       4.56649       3.61685      -1.09239      -2.68799     -0.739010      0.270196      0.174183     -0.297987      0.267403     0.0723063     0.0487783     0.0714729    -0.0215679   -0.00369342    0.00577717   -0.00307247  -0.000987682   0.000634074   1.90404e-05  -1.74363e-05   4.86915e-07   2.38564e-07       0.00000       0.00000       0.00000       0.00000       0.00000       0.00000       0.00000       0.00000       0.00000       0.00000       3.15464       3.75579       3.82025       4.09981       3.86395       3.15081       2.54674       1.91447       1.49199       1.11184      0.759895      0.471502      0.307050      0.195546      0.111067     0.0565296     0.0267524     0.0122967    0.00533578    0.00204026   0.000712174   0.000232125   6.65460e-05   1.66494e-05   3.54251e-06   4.82804e-07       0.00000       0.00000       0.00000       0.00000       0.00000       0.00000       0.00000       0.00000       0.00000       0.00000
  13  16 2972.6178    3.8428  0.7938 13.1278 -0.0059  0.0263   0.1003   0.0598    0.0987   0.0000   441.7508       2.03486       7.27773       1.08343      0.377282      -4.66168       2.22054      -4.02297      0.482340       1.64023     -0.147806     -0.232133      0.294898     0.0130624     -0.189138    -0.0660010   0.000501415    0.00279387   0.000318112  -0.000470917   0.000429004  -0.000327557  -0.000101024  -8.29197e-06   1.63580e-06  -2.15246e-07       0.00000       0.00000       0.00000       0.00000       0.00000       0.00000       0.00000       0.00000       0.00000       0.00000       2.95973       3.92662       4.11523       3.75973       3.67665       3.04398       2.72646       2.22340       1.62537       1.15634      0.780179      0.523375      0.304782      0.180530     0.0966406     0.0530782     0.0261597     0.0127850    0.00530049    0.00216902   0.000767784   0.000271718   7.74047e-05   2.07933e-05   4.15378e-06   5.28468e-07       0.00000       0.00000       0.00000       0.00000       0.00000       0.00000       0.00000       0.00000       0.00000       0.00000
  13  17 3112.4545    4.0697  0.8546 13.1450 -0.0037  0.0275   0.1070   0.0657    0.0912   0.0000   440.5221       3.96900       2.68189      0.254410      -5.60499      -6.45467      0.178825       2.90151     -0.882733      -1.06515      0.320508       1.09253     0.0164201     0.0875289      0.109790    -0.0927932   -0.00319945    0.00507697   0.000563708    0.00218996  -0.000135883  -0.000142885  -6.91336e-06   1.32596e-05  -2.45288e-06  -1.24382e-06       0.00000       0.00000       0.00000       0.00000       0.00000       0.00000       0.00000       0.00000       0.00000       0.00000       3.28180       3.89838       4.14982       3.91430       3.96377       3.20701       2.81880       2.28156       1.58385       1.13507      0.865615      0.561444      0.346852      0.207269      0.100436     0.0592456     0.0307231     0.0126657    0.00619342    0.00231615   0.000736375   0.000261598   7.87980e-05   1.97616e-05   3.93405e-06   4.87369e-07       0.00000       0.00000       0.00000       0.00000       0.00000       0.00000       0.00000       0.00000       0.00000       0.00000
  13  18 3252.2640    3.8924  1.1076 13.1068 -0.0004  0.0319   0.0950   0.0830    0.0994   0.0000   432.0003       10.1413       12.6160      -10.5645       6.32400      -2.69195      -2.91462       1.31869      -1.27753     -0.604903       1.32353     -0.442084     -0.656434      0.204047      0.206017     0.0135823    -0.0675814     0.0246828    0.00947270  -0.000848588  -0.000454775  -8.92543e-05  -1.08386e-05  -3.05509e-05   4.08275e-06   4.38511e-07       0.00000       0.00000       0.00000       0.00000       0.00000       0.00000       0.00000       0.00000       0.00000       0.00000       3.63238       4.84968       4.80035       4.92241       4.24357       4.04590       3.25957       2.74516       1.99020       1.46295      0.989941      0.649400      0.413323      0.224017      0.136994     0.0647711     0.0393464     0.0144520    0.00786366    0.00256939    0.00115006   0.000324873   0.000101488   2.49142e-05   4.61211e-06   7.43107e-07       0.00000       0.00000       0.00000       0.00000       0.00000       0.00000       0.00000       0.00000       0.00000       0.00000
  13  19 3392.3922    3.3471  1.7695 12.5718 -0.0001  0.0428   0.0648   0.1037    0.0748   0.0000   429.0883      -2.02455       12.6989       4.02365    -0.0306829      -3.45209      -1.92567     -0.424519      0.696033      -2.37603      -2.10764      0.537831      -1.09635      0.173788      0.106328    0.00324805    -0.0313010   -0.00309167   -0.00222731  -0.000254459   0.000285619   0.000143817  -0.000275108  -1.49445e-05   1.14945e-05   6.44640e-07       0.00000       0.00000       0.00000       0.00000       0.00000       0.00000       0.00000       0.00000       0.00000       0.00000       4.62629       6.43146       6.46957       6.47837       6.04176       5.10063       4.46040       3.41187       2.63617       1.85933       1.38259      0.790028      0.571330      0.296109      0.184485     0.0912956     0.0447831     0.0222638    0.00907027    0.00389321    0.00146198   0.000424806   0.000147824   3.29080e-05   7.25292e-06   9.67903e-07       0.00000       0.00000       0.00000       0.00000       0.00000       0.00000       0.00000       0.00000       0.00000       0.00000
  13  20 3532.5567    2.7624  2.2447 12.2330 -0.0021  0.0477   0.0483   0.1240    0.0584   0.0000   440.7372       6.79939       8.38772      -4.97199      -12.8982      -5.53816      -8.15040      -6.48771     -0.539634      0.148180     -0.948069      -1.02561     -0.359277      0.622483     -0.364786     -0.132790    0.00274490   -0.00755013   -0.00520836    0.00657473   0.000286757  -0.000346195   0.000213998   6.34872e-05  -3.49854e-06   1.59740e-06       0.00000       0.00000       0.00000       0.00000       0.00000       0.00000       0.00000       0.00000       0.00000       0.00000       5.62989       7.58231       7.26345       7.36077       6.52126       5.97668       4.99994       4.17135       3.13432       2.21936       1.51084      0.981044      0.608133      0.356057      0.202588      0.108435     0.0538007     0.0256993     0.0107690    0.00438020    0.00157240   0.000517670   0.000148657   3.60006e-05   7.09806e-06   1.09118e-06       0.00000       0.00000       0.00000       0.00000       0.00000       0.00000       0.00000       0.00000       0.00000       0.00000
  13  21 3673.1647    2.2787  3.6768 11.5876 -0.0030  0.0633   0.0328   0.1656    0.0485   0.0000   451.6382       9.01400      -17.6482      -5.83830      0.984858       2.24181      -9.32093      -4.92294       6.41044      -4.44351       1.72175       1.56328      0.136989      0.605205    -0.0551993     -0.303214     -0.139946      0.140772    -0.0104857    -0.0104411    0.00488919  -6.51524e-05  -0.000469595  -8.82654e-06  -1.73736e-06   7.00909e-07       0.00000       0.00000       0.00000       0.00000       0.00000       0.00000       0.00000       0.00000       0.00000       0.00000       7.15481       9.65923       9.94328       9.64671       9.16531       7.72612       6.85254       5.15029       4.12616       2.84282       2.04014       1.29232      0.835379      0.485380      0.270867      0.146488     0.0733727     0.0334661     0.0149205    0.00596403    0.00221331   0.000716068   0.000211944   4.95993e-05   1.08148e-05   1.35957e-06       0.00000       0.00000       0.00000       0.00000       0.00000       0.00000       0.00000       0.00000       0.00000       0.00000
  13  22 3813.8318    1.9228  5.1396 11.2294 -0.0031  0.0753   0.0245   0.2045    0.0434   0.0000   454.7410     -0.957626      -20.3988      -3.08362       12.2714      0.947752      -6.57622      -9.76960       2.13093      -2.17562      -2.36407       1.34497     -0.232033     -0.215131     0.0457665      0.155728    -0.0436508    -0.0636917    0.00939973     0.0127822    0.00219823   8.96127e-05  -0.000665894   4.84050e-05   9.04161e-06   2.73520e-06       0.00000       0.00000       0.00000       0.00000       0.00000       0.00000       0.00000       0.00000       0.00000       0.00000       8.80709       11.4413       11.9633       11.7178       10.7552       9.44118       8.09022       6.36649       4.95967       3.46237       2.46730       1.58913      0.998668      0.602341      0.342262      0.182565     0.0933387     0.0428615     0.0193557    0.00738557    0.00270396   0.000884966   0.000254761   5.97073e-05   1.21237e-05   1.59243e-06       0.00000       0.00000       0.00000       0.00000       0.00000       0.00000       0.00000       0.00000       0.00000       0.00000
  13  23 3954.3848    1.5756  6.7180 10.8820 -0.0037  0.0983   0.0196   0.2535    0.0447   0.0000   452.6503      -4.06271       29.6353      -3.40956      -19.3961     -0.247134       1.32882      -12.6875      -4.61045       7.67731       5.53666       1.66812       1.60685      0.493265     -0.961392      0.293697      0.473390    0.00109472    -0.0291596    0.00873534   -0.00509469   -0.00118341   0.000809394  -7.09530e-06  -2.75254e-05   3.18244e-06       0.00000       0.00000       0.00000       0.00000       0.00000       0.00000       0.00000       0.00000       0.00000       0.00000       11.0104       14.8194       15.3259       15.2596       13.6842       12.4952       10.3211       8.13046       6.41586       4.49236       3.24569       2.11551       1.34889      0.807321      0.461779      0.248655      0.126809     0.0592814     0.0259406     0.0103413    0.00374383    0.00121772   0.000347253   7.88912e-05   1.59226e-05   2.21456e-06       0.00000       0.00000       0.00000       0.00000       0.00000       0.00000       0.00000       0.00000       0.00000       0.00000
  13  24 4095.3293    1.2798  7.8468 10.7342 -0.0043  0.1199   0.0165   0.3194    0.0404   0.0000   461.2494       11.2980      -3.76666       16.5598      -16.6012      -10.3610       12.4594      -13.3467      -12.3251      -3.28494       1.59720       5.58512      -4.62919      -1.38432      0.952689      0.634305  -8.59426e-05     0.0609122     0.0353805   -0.00351862   -0.00483306    0.00134623    0.00111631  -3.14894e-05  -1.12597e-05   6.20644e-06       0.00000       0.00000       0.00000       0.00000       0.00000       0.00000       0.00000       0.00000       0.00000       0.00000       13.2297       17.4905       18.6758       18.6068       17.2436       14.7585       12.9038       9.74292       7.63441       5.46858       3.95828       2.55059       1.63785      0.993164      0.560875      0.298520      0.151804     0.0706567     0.0317783     0.0124916    0.00451092    0.00144601   0.000416985   9.79425e-05   2.05205e-05   2.61892e-06       0.00000       0.00000       0.00000       0.00000       0.00000       0.00000       0.00000       0.00000       0.00000       0.00000
  13  25 4236.4996    1.0925  9.7729 10.4872 -0.0062  0.1462   0.0141   0.3935    0.0384   0.0000   374.8544       24.5419       31.4124      -5.04951      -3.02041      -6.00416       1.81079      -5.44779     -0.911196       7.99796      -2.86226     -0.177627     -0.147582     -0.567830     -0.325551     -0.398342      0.496933      0.213202    -0.0893673    0.00351841    0.00595961    0.00245699  -0.000181280  -0.000241246  -1.53829e-05   2.59683e-06       0.00000       0.00000       0.00000       0.00000       0.00000       0.00000       0.00000       0.00000       0.00000       0.00000       16.2739       21.8379       22.6462       22.3704       20.5869       18.5232       15.5481       12.2848       9.63588       6.82539       4.91000       3.21827       2.04880       1.22352      0.728799      0.370374      0.193255     0.0909040     0.0401570     0.0152172    0.00575216    0.00180992   0.000518462   0.000120206   2.44590e-05   3.30822e-06       0.00000       0.00000       0.00000       0.00000       0.00000       0.00000       0.00000       0.00000       0.00000       0.00000
  14   9 2017.0200    0.6519  0.4855  9.8475 -0.0029  0.0237   0.0220   0.0473    0.0608   0.0000   438.9697     -0.182482       13.1788     -0.539173       1.90059       5.89727     -0.902410      -2.40972       1.13643      -1.31472      -1.09836      0.823211      0.633788     0.0170178      0.123318    0.00493285     0.0461925   -0.00602326   -0.00332559    0.00481548  -0.000487351  -0.000498062   2.32813e-05   2.26944e-05  -2.39411e-06   5.76539e-06   1.44297e-06  -1.90271e-07       0.00000       0.00000       0.00000       0.00000       0.00000       0.00000       0.00000       0.00000       2.16472       3.43062       2.78844       3.55652       2.84912       2.79890       2.14867       1.77968       1.49997       1.04588      0.825682      0.446123      0.359491      0.180767      0.134013     0.0642762     0.0414616     0.0163429    0.00959237    0.00334282    0.00176899   0.000534756   0.000237093   5.74258e-05   2.14665e-05   4.01886e-06   9.74267e-07   1.65040e-07       0.00000       0.00000       0.00000       0.00000       0.00000       0.00000       0.00000       0.00000
  14  10 2162.5261    0.8171  0.6046 10.2250 -0.0147  0.0318   0.0256   0.0546    0.0691   0.0000   436.5245      0.959308       13.6396      -3.99562      -1.00511      -1.01616       2.57959      -1.23589      -2.65605      -1.24218       1.03167      0.418199     -0.517145      0.177287     0.0247328   -0.00394350     0.0298066    -0.0152510  -0.000809572   -0.00130685    0.00278107  -0.000639781   0.000519789  -4.92168e-05   8.35364e-06  -3.82969e-06  -5.75532e-07   2.10439e-07       0.00000       0.00000       0.00000       0.00000       0.00000       0.00000       0.00000       0.00000       2.57789       4.65468       3.36453       4.86327       3.36768       3.84737       2.48548       2.41753       1.74742       1.31256      0.884650      0.606750      0.421298      0.221769      0.165075     0.0738036     0.0496514     0.0189806     0.0126266    0.00373533    0.00218663   0.000599327   0.000312704   7.20518e-05   2.47583e-05   5.54878e-06   1.07395e-06   2.45418e-07       0.00000       0.00000       0.00000       0.00000       0.00000       0.00000       0.00000       0.00000
  14  11 2305.7380    1.2165  0.6871 10.6748 -0.0046  0.0270   0.0337   0.0528    0.0743   0.0000   440.2371       1.58058       9.70367      -5.42687     -0.105146      -3.47705     -0.820516      0.223095      -2.73657   -0.00619774     -0.825409      0.793677      0.113869    -0.0602510     -0.136964     -0.111288    -0.0499492     0.0229775   -0.00515685   0.000857834    0.00327007   -0.00111540   0.000352548   0.000105567   3.15011e-05   4.68691e-06   2.12962e-07  -9.26731e-08       0.00000       0.00000       0.00000       0.00000       0.00000       0.00000       0.00000       0.00000       3.05669       4.47314       4.51843       4.70160       4.22081       3.41631       2.89812       2.13273       1.58274       1.22334      0.784137      0.539685      0.362034      0.209446      0.135007     0.0687400     0.0414912     0.0193820    0.00928830    0.00411668    0.00176984   0.000648413   0.000246270   6.33729e-05   1.88763e-05   5.03072e-06   1.04334e-06   1.50527e-07       0.00000       0.00000       0.00000       0.00000       0.00000       0.00000       0.00000       0.00000
  14  12 2446.7494    1.6402  0.8268 11.2163 -0.0033  0.0286   0.0419   0.0617    0.0859   0.0000   437.0692     -0.674551       13.6001       4.93019      -1.72965       5.59094     -0.447139       1.33787      -2.91298      0.597944       1.10459      0.560724     -0.456473      0.449407    -0.0187982    -0.0979285     0.0215934     0.0258444    -0.0105508   -0.00485750    0.00293851   0.000928928  -0.000538481   1.98897e-05   6.33669e-06   1.36679e-06   1.84291e-07   6.02629e-08       0.00000       0.00000       0.00000       0.00000       0.00000       0.00000       0.00000       0.00000       2.91743       3.88280       4.03097       3.71411       3.95319       3.12489       2.79666       2.26359       1.70323       1.40020      0.903930      0.598466      0.406698      0.233922      0.161180     0.0827530     0.0452918     0.0237982    0.00921092    0.00528235    0.00177439   0.000766749   0.000276054   7.26759e-05   2.37901e-05   6.07816e-06   1.11720e-06   1.33804e-07       0.00000       0.00000       0.00000       0.00000       0.00000       0.00000       0.00000       0.00000
  14  13 2587.3470    2.0523  0.8677 11.7292  0.0032  0.0253   0.0508   0.0644    0.0881   0.0000   439.2984      -1.82329       12.2330      -3.22134      -5.16059     -0.933811      -5.99501      -1.11762       1.69442     -0.393789    -0.0930009      0.204544    -0.0486527    -0.0373008     0.0920618     0.0350050  -0.000810816    0.00356547     0.0135893   0.000438578   -0.00242866   3.82137e-05   0.000292338  -4.37872e-05  -1.10987e-05   2.25314e-06   4.74051e-07   2.25539e-07       0.00000       0.00000       0.00000       0.00000       0.00000       0.00000       0.00000       0.00000       2.86611       3.58663       3.81566       3.64175       3.40089       2.97649       2.67561       2.14292       1.68146       1.23394      0.825411      0.592662      0.377707      0.213650      0.138727     0.0728877     0.0402690     0.0201638     0.0103637    0.00426439    0.00177145   0.000666142   0.000252366   6.88909e-05   1.94569e-05   4.79394e-06   9.10036e-07   1.18171e-07       0.00000       0.00000       0.00000       0.00000       0.00000       0.00000       0.00000       0.00000
  14  14 2728.2228    2.6695  0.7836 12.2529 -0.0053  0.0326   0.0712   0.0598    0.1174   0.0000   438.9694      -4.78404       9.13163     -0.921767      0.800867      -4.48234       2.25647       2.37945      0.201762      -2.13298       1.33707      0.600702     -0.178065     -0.219080     0.0341738     0.0833220     0.0584343   -0.00462682    -0.0116973    0.00418824   -0.00275515    0.00141594   2.83094e-05  -8.04362e-05  -2.91521e-06  -8.97148e-06  -2.39451e-06   6.75002e-08       0.00000       0.00000       0.00000       0.00000       0.00000       0.00000       0.00000       0.00000       4.45776       5.68737       5.37772       4.08489       3.55763       3.88964       3.86224       3.68214       2.92562       2.07188       1.38860      0.825461      0.470542      0.274671      0.138129     0.0738428     0.0417489     0.0196329    0.00873931    0.00429568    0.00182062   0.000655564   0.000232367   8.34463e-05   2.37789e-05   5.42884e-06   9.52363e-07   1.38141e-07       0.00000       0.00000       0.00000       0.00000       0.00000       0.00000       0.00000       0.00000
  14  16 3010.1282    3.9903  0.8447 13.0285 -0.0095  0.0292   0.1114   0.0649    0.1482   0.0000   433.5233       8.25677       8.44689      -7.53961      0.631074      -3.67456      -3.65897      -1.59494       2.36976      -1.19688      0.643551     -0.406955     0.0607534      0.451271     0.0462401    -0.0655942     0.0187582     0.0533189   0.000365225   0.000453653   0.000572538  -2.31662e-05   0.000103397   0.000104995  -4.36893e-06   5.46938e-06   1.12361e-06  -4.10110e-08       0.00000       0.00000       0.00000       0.00000       0.00000       0.00000       0.00000       0.00000       3.10948       4.26514       4.36917       4.05131       4.22352       3.63776       3.12664       2.46343       1.71141       1.38532      0.943120      0.707107      0.440068      0.281616      0.160868     0.0791075     0.0465142     0.0217859    0.00951578    0.00467440    0.00189861   0.000689316   0.000278749   8.58244e-05   2.48569e-05   6.63152e-06   1.17855e-06   1.50421e-07       0.00000       0.00000       0.00000       0.00000       0.00000       0.00000       0.00000       0.00000
  14  17 3150.5351    4.0507  0.9623 13.3740 -0.0117  0.0295   0.1016   0.0698    0.1103   0.0000   436.7340      -1.54144       9.12188       2.69794      -1.85848      -3.88506      -2.94676      -3.12223      0.235977       1.85106      -1.12373     -0.752087     0.0733216      0.229397      0.271060     0.0119070     0.0483556    -0.0125577    0.00220882    0.00315292    0.00188025   0.000253357  -0.000163865  -0.000200918   3.31162e-05   6.48279e-06  -1.92135e-06   1.04628e-07       0.00000       0.00000       0.00000       0.00000       0.00000       0.00000       0.00000       0.00000       3.26866       4.30390       4.18925       4.56563       4.05759       3.49651       3.02878       2.47744       1.85249       1.42328      0.937718      0.674668      0.430328      0.273725      0.144790     0.0891204     0.0469262     0.0250322     0.0108314    0.00505945    0.00196935   0.000804554   0.000249388   8.36745e-05   2.08790e-05   5.71863e-06   1.08790e-06   1.63129e-07       0.00000       0.00000       0.00000       0.00000       0.00000       0.00000       0.00000       0.00000
  14  18 3290.7713    3.6069  1.3303 13.1543 -0.0087  0.0366   0.0787   0.0859    0.0872   0.0000   433.8759       3.71387       12.8848      -7.05876       4.58302      -8.28901     -0.261114      -5.73658      -2.10493      -1.85224      0.589513      -1.02688      -1.47787     -0.284559      0.134800    -0.0881715    -0.0591055     0.0108103   -0.00101937   -0.00464526   0.000167447   -0.00173288  -0.000507709   4.43565e-05   6.87460e-05  -1.30438e-06   2.80982e-07  -3.51563e-07       0.00000       0.00000       0.00000       0.00000       0.00000       0.00000       0.00000       0.00000       3.94003       4.99850       5.06926       5.36831       5.09598       4.36015       3.45973       2.85511       2.23792       1.72999       1.17990      0.753261      0.506040      0.321464      0.206601      0.118283     0.0615007     0.0303722     0.0145292    0.00622324    0.00256392   0.000983913   0.000330255   9.98673e-05   2.90047e-05   6.73395e-06   1.28706e-06   1.89006e-07       0.00000       0.00000       0.00000       0.00000       0.00000       0.00000       0.00000       0.00000
  14  19 3431.4839    3.1678  1.7467 12.8017 -0.0011  0.0410   0.0619   0.1045    0.0695   0.0000   439.1272      -3.77171       6.21370      -8.51008      -2.37945      -1.53123       2.99620      -4.69577      -1.30874      -1.75279      -1.88695       1.35087     -0.328042      0.528308      0.235456      0.179147     0.0558688     0.0163467    -0.0331202    -0.0246324   2.95367e-06    0.00181872   0.000207634  -0.000110234  -2.87067e-06  -1.00890e-05   4.23658e-08   2.51898e-07       0.00000       0.00000       0.00000       0.00000       0.00000       0.00000       0.00000       0.00000       4.59600       5.90453       6.12782       6.11126       5.80783       4.98572       4.34804       3.42698       2.66663       2.06717       1.37718      0.964666      0.619512      0.382742      0.236955      0.127128     0.0719234     0.0353016     0.0164395    0.00755388    0.00310205    0.00114300   0.000422715   0.000121020   3.35136e-05   8.37879e-06   1.57913e-06   2.01687e-07       0.00000       0.00000       0.00000       0.00000       0.00000       0.00000       0.00000       0.00000
  14  20 3572.2168    2.6017  2.7826 12.0741 -0.0016  0.0537   0.0405   0.1309    0.0563   0.0000   435.5065       1.25797      0.441833      -3.80842       3.62370      -11.5570       4.59700     -0.828811     -0.967612     -0.232381     -0.894217       3.20578     -0.591307     -0.774544    -0.0664706      0.280552     0.0764194    0.00767270    -0.0446102    0.00520851    0.00208915  -0.000124665  -0.000617440   4.94036e-06  -2.84840e-06   9.66274e-07   8.29489e-08   1.77667e-08       0.00000       0.00000       0.00000       0.00000       0.00000       0.00000       0.00000       0.00000       5.40434       7.47855       7.67678       7.81761       7.18771       6.30457       5.61573       4.36976       3.54392       2.57301       1.86416       1.24195      0.799403      0.504466      0.293844      0.172326     0.0863965     0.0459805     0.0208665    0.00989783    0.00388272    0.00159912   0.000530367   0.000175102   4.76918e-05   1.13988e-05   2.33000e-06   3.00988e-07       0.00000       0.00000       0.00000       0.00000       0.00000       0.00000       0.00000       0.00000
  14  21 3713.0583    2.1769  4.1929 11.5592 -0.0073  0.0660   0.0289   0.1723    0.0473   0.0000   444.1127      -1.60828       7.65268      -24.4741       3.28458      -11.5834       13.9064      -1.38903      -2.27809      -3.58726      -1.28822       2.09404       1.00152     -0.945903     -0.253870      0.443538     -0.138028    -0.0527868    -0.0303705    0.00477500    0.00590457   -0.00293292   -0.00153144   0.000205525   6.15527e-05  -1.13131e-05  -5.50965e-06  -5.74870e-07       0.00000       0.00000       0.00000       0.00000       0.00000       0.00000       0.00000       0.00000       6.86540       9.29589       9.67939       9.50211       8.96638       7.96869       6.91466       5.62897       4.35949       3.25730       2.33498       1.55818       1.02559      0.618013      0.390393      0.210440      0.114160     0.0570800     0.0277222     0.0124209    0.00516337    0.00191855   0.000703428   0.000211615   6.14651e-05   1.43660e-05   2.77793e-06   3.58205e-07       0.00000       0.00000       0.00000       0.00000       0.00000       0.00000       0.00000       0.00000
  14  22 3854.2042    1.7880  5.6965 11.1783 -0.0052  0.0809   0.0218   0.2132    0.0427   0.0000   440.9520       14.3273       24.7542      -16.7723      0.998470      -1.78986       8.38752      -7.42751     -0.785633       3.17728       1.41878      -3.78676       1.03261      0.117241      0.288300      0.829640    -0.0789361     -0.141704     0.0371317    0.00834107   -0.00427674   -0.00294408   0.000695932   0.000244302  -4.28630e-05  -1.82755e-06  -5.49318e-06  -5.03698e-07       0.00000       0.00000       0.00000       0.00000       0.00000       0.00000       0.00000       0.00000       8.58342       11.1455       11.7646       11.7925       11.0532       9.99851       8.22301       6.93173       5.27577       4.02158       2.85424       1.94372       1.28594      0.804080      0.483875      0.276254      0.149698     0.0748249     0.0365094     0.0157877    0.00670388    0.00252829   0.000872391   0.000268507   7.54341e-05   1.76298e-05   3.16534e-06   4.28038e-07       0.00000       0.00000       0.00000       0.00000       0.00000       0.00000       0.00000       0.00000
  14  23 3995.2868    1.4903  7.1864 10.8802 -0.0019  0.0973   0.0180   0.2701    0.0426   0.0000   423.2319      -12.0967      -8.33144       11.4312      -10.8974      -9.35563      -25.4014      -8.86882       13.1635       2.63931      -6.54198       2.55023       1.01584      -1.11862      0.273080      0.229236      0.177290     -0.106585    -0.0410984    -0.0286500   -0.00440338    0.00393276    0.00130356  -0.000738070   1.41980e-06   5.06845e-06  -1.56496e-05   2.49451e-07       0.00000       0.00000       0.00000       0.00000       0.00000       0.00000       0.00000       0.00000       10.2749       13.5599       14.3640       14.5881       13.2482       12.0324       10.1959       8.25184       6.49007       4.83174       3.47464       2.36064       1.57115      0.971333      0.598175      0.331331      0.183262     0.0934741     0.0438976     0.0201531    0.00827216    0.00311273    0.00110607   0.000334951   9.25160e-05   2.08311e-05   3.96016e-06   5.26086e-07       0.00000       0.00000       0.00000       0.00000       0.00000       0.00000       0.00000       0.00000
  14  24 4136.9294    1.1918  8.3909 10.7871 -0.0046  0.1222   0.0154   0.3377    0.0372   0.0000   434.3219      -12.5608       9.00073      -9.59706       35.9829      -11.5636      -15.7668      -14.1730      -2.09042      -2.88428       2.37797      -3.59632     -0.150362     -0.243436     -0.286230    -0.0865275   -0.00433734    -0.0967323    -0.0152968    0.00868417  -0.000881728   -0.00665778    0.00144502    0.00114245  -2.65269e-05  -8.45783e-06  -1.06772e-05   4.86521e-07       0.00000       0.00000       0.00000       0.00000       0.00000       0.00000       0.00000       0.00000       12.8383       17.0040       17.9708       17.5823       16.8711       14.8769       12.9690       10.4747       8.33514       6.00964       4.50347       3.00742       1.99717       1.25559      0.749748      0.432715      0.231764      0.118603     0.0586152     0.0254544     0.0107711    0.00401278    0.00136653   0.000432480   0.000118133   2.66245e-05   5.20006e-06   6.42172e-07       0.00000       0.00000       0.00000       0.00000       0.00000       0.00000       0.00000       0.00000
  14  25 4278.5631    1.0489 11.9201 10.4700 -0.0005  0.1672   0.0134   0.4618    0.0376   0.0000   462.8773      -36.6942      -32.3165       9.66229       45.0136      -21.5497      -19.6702      -19.5803      -2.26962      -10.5484       3.79427       5.43753      -4.30152      0.635126     -0.851170      0.450258     -0.190736     -0.192840     0.0850636     0.0482612     0.0204617   -0.00775551    0.00120682   0.000178486   5.88328e-06   3.39435e-05  -6.70718e-07   5.52080e-07       0.00000       0.00000       0.00000       0.00000       0.00000       0.00000       0.00000       0.00000       17.4619       23.0539       25.1893       24.2378       23.1310       20.8723       17.4778       14.2752       11.4067       8.11884       6.19424       4.11308       2.73580       1.72353       1.05686      0.594652      0.324580      0.166852     0.0803798     0.0364363     0.0149896    0.00558782    0.00194499   0.000607799   0.000168003   3.62295e-05   6.99155e-06   8.66734e-07       0.00000       0.00000       0.00000       0.00000       0.00000       0.00000       0.00000       0.00000
  15   8 1902.3414    0.4730  0.3416  9.5156 -0.0093  0.0196   0.0177   0.0362    0.0517   0.0000   438.6899      -1.68893       11.4140      -2.21671     -0.739471      0.786226      -1.42457      -2.66300      0.359026     0.0180338     -0.316083     -0.530277      0.208352      0.209535      0.118079   -0.00160658     0.0245650     0.0180516    -0.0161540   0.000140784    0.00488353   0.000807495   -0.00116364   0.000157782   1.45328e-05  -1.11147e-05   2.02263e-06  -3.19114e-07   1.81731e-07   5.05713e-09       0.00000       0.00000       0.00000       0.00000       0.00000       0.00000       2.54820       3.40644       3.71696       3.72777       3.33603       2.85110       2.20032       1.83564       1.34721      0.979546      0.665285      0.444689      0.297156      0.175334      0.113800     0.0669166     0.0359071     0.0207465     0.0100103    0.00505762    0.00216222   0.000887136   0.000338157   0.000133150   4.10635e-05   1.28954e-05   3.74844e-06   8.07701e-07   1.45119e-07   2.19828e-08       0.00000       0.00000       0.00000       0.00000       0.00000       0.00000
  15   9 2049.5598    0.6564  0.5435  9.7004 -0.0175  0.0227   0.0204   0.0474    0.0719   0.0000   436.9735       5.34677       20.3481      -2.33690      -4.32359       2.04836       2.55092      -1.27898      0.495144    -0.0427500      0.144581      0.102024    -0.0761612     -0.134728      0.196597      0.132521    -0.0114117    -0.0544627   -0.00375438     0.0136462    0.00887658  -0.000946579  -0.000903247  -0.000118719  -2.27069e-05   1.08680e-05   2.48725e-06  -8.19246e-07  -3.53248e-07   3.60791e-08       0.00000       0.00000       0.00000       0.00000       0.00000       0.00000       2.36728       3.06297       3.04118       2.96065       2.75250       2.56113       2.40495       1.87022       1.57394       1.07387      0.823710      0.606874      0.382580      0.249757      0.143018     0.0865844     0.0427492     0.0241802     0.0120418    0.00579815    0.00295171    0.00109287   0.000451569   0.000168256   5.44955e-05   1.81929e-05   4.18176e-06   9.88333e-07   2.13665e-07   2.63504e-08       0.00000       0.00000       0.00000       0.00000       0.00000       0.00000
  15  11 2339.5375    1.3040  0.7797 10.6951  0.0059  0.0253   0.0331   0.0587    0.0791   0.0000   439.7851      -3.26222       7.08595      0.671512    -0.0270508       3.43103      -4.63644      -3.86095      -2.19088      0.874291       2.11589     -0.351191     -0.399777     -0.138491     0.0310271   -0.00245659     0.0702578    -0.0211732    -0.0140367   -0.00755184   -0.00162561  -0.000981877   0.000175545  -4.94495e-05  -3.85078e-06  -4.74623e-06  -9.56268e-07  -2.87383e-06   2.60373e-07   3.81534e-08       0.00000       0.00000       0.00000       0.00000       0.00000       0.00000       2.44745       3.46569       3.42634       3.41022       3.46879       2.91598       2.66859       2.00088       1.58043       1.16244      0.882942      0.617829      0.441220      0.267896      0.165715     0.0988851     0.0511589     0.0279899     0.0145015    0.00636097    0.00336622    0.00118996   0.000532670   0.000197396   6.46880e-05   1.96879e-05   5.55205e-06   1.32483e-06   2.72887e-07   3.29759e-08       0.00000       0.00000       0.00000       0.00000       0.00000       0.00000
  15  12 2481.0392    1.7364  0.8721 11.0731  0.0107  0.0276   0.0412   0.0620    0.0880   0.0000   436.9234      -2.21426       12.7427      0.881196       1.79974      -1.01024      -1.94550       2.54717       1.37375     -0.263165      0.534937     -0.446651     -0.835485     -0.291406    -0.0433503     -0.120666     0.0435398   0.000624629    -0.0203532   0.000205818   -0.00325800   -0.00170930    0.00100478   0.000228279  -0.000112259  -1.71512e-05   1.64801e-05   2.95849e-06   4.48324e-07  -5.39149e-08       0.00000       0.00000       0.00000       0.00000       0.00000       0.00000       2.65688       3.33414       3.60550       3.54568       3.33075       3.07324       2.75111       2.03722       1.73462       1.36900      0.909627      0.659860      0.465428      0.277083      0.177559      0.108854     0.0597440     0.0309905     0.0164350    0.00790251    0.00345624    0.00139918   0.000615933   0.000232407   7.62403e-05   2.10905e-05   5.73621e-06   1.35457e-06   2.57024e-07   3.29120e-08       0.00000       0.00000       0.00000       0.00000       0.00000       0.00000
  15  13 2622.3786    2.2062  0.8560 11.8687 -0.0082  0.0274   0.0540   0.0624    0.0831   0.0000   438.3517       5.95102       9.37033       1.92200      -5.11460      0.494265      -1.48822      -3.42141      -3.95753      -1.37402      -1.33676       1.18281      0.262244     -0.222411     0.0627077      0.137498    -0.0195124     0.0409961    -0.0258754   -0.00589485    0.00153352  -0.000337616  -0.000512679   6.59712e-05  -2.53756e-05  -5.59916e-05  -3.90759e-06   1.46049e-06   2.71338e-07  -1.62867e-08       0.00000       0.00000       0.00000       0.00000       0.00000       0.00000       2.95445       3.42035       4.04209       3.98514       3.45762       3.13620       2.95111       2.21384       1.67320       1.41915       1.02437      0.615601      0.437984      0.306436      0.168950     0.0978650     0.0596141     0.0324031     0.0154485    0.00698170    0.00333913    0.00162227   0.000683070   0.000234633   7.04866e-05   2.03075e-05   5.19426e-06   1.19848e-06   2.20273e-07   2.68547e-08       0.00000       0.00000       0.00000       0.00000       0.00000       0.00000
  15  14 2764.1535    2.9262  0.8155 12.2477 -0.0001  0.0287   0.0723   0.0589    0.0914   0.0000   434.0934       3.35942       19.7639       1.21940     -0.265942       2.39837      -3.82999      -5.05175     -0.979905      0.830266      0.461163     -0.485076   -0.00746303     -0.141589     0.0477943     -0.156975     0.0480722    0.00874355    -0.0105865    0.00107772    0.00113526   -0.00197062   0.000532336  -0.000124312  -4.63812e-05   2.97226e-06  -1.08224e-05  -7.17061e-07   2.53520e-07   7.76426e-08       0.00000       0.00000       0.00000       0.00000       0.00000       0.00000       2.74257       3.93576       3.41969       3.78253       3.51376       3.38320       2.97383       2.14485       1.81946       1.11208       1.03608      0.674479      0.528978      0.327086      0.197974      0.114437     0.0573716     0.0379012     0.0139860    0.00968876    0.00278284    0.00193762   0.000481930   0.000262067   6.85834e-05   2.33572e-05   6.40630e-06   1.12280e-06   3.04318e-07   4.08604e-08       0.00000       0.00000       0.00000       0.00000       0.00000       0.00000
  15  15 2905.7711    3.5204  0.7693 12.7034 -0.0078  0.0239   0.0887   0.0542    0.1199   0.0000   433.2090       3.74940       19.3526      0.193356      -1.59713      -2.61723      -6.72478      0.583351       3.68195       1.32975     -0.702081    -0.0858966     -0.389386     -0.261217    -0.0941207      0.151975    0.00920247   -0.00452901   -0.00558825   -0.00166739   -0.00395704   0.000636851  -0.000834405  -0.000148133  -2.19162e-05   8.38705e-06   2.10331e-06  -1.79136e-06  -2.36926e-07   9.84933e-09       0.00000       0.00000       0.00000       0.00000       0.00000       0.00000       2.33217       3.07138       3.14925       3.32511       3.07463       2.66992       2.39325       1.90350       1.53924       1.18398      0.852235      0.577232      0.387159      0.244521      0.160970     0.0917197     0.0522645     0.0289061     0.0142159    0.00651703    0.00324710    0.00131135   0.000518634   0.000191961   6.35828e-05   1.81736e-05   5.10986e-06   1.19899e-06   2.36175e-07   3.12419e-08       0.00000       0.00000       0.00000       0.00000       0.00000       0.00000
  15  16 3047.0895    4.2682  0.6656 13.1025 -0.0017  0.0239   0.1334   0.0529    0.1355   0.0000   436.9754      -1.69579       10.0183      -3.69745      -4.64390      -2.97825       3.02902      -3.39771      -1.05374      0.963935      0.226166     -0.706394     -0.609844   -0.00424060     0.0371889     -0.264614     0.0150189     0.0149440   -0.00503004   -0.00959623    0.00675122    0.00112836   -0.00131125   0.000283171   6.02491e-05   3.41391e-05  -2.14808e-06  -2.33871e-06  -4.07052e-07  -9.92234e-09       0.00000       0.00000       0.00000       0.00000       0.00000       0.00000       2.87720       3.50646       3.50165       3.32150       2.86783       2.82731       2.68937       2.25638       1.78642       1.41971      0.970344      0.674365      0.419865      0.266786      0.155489     0.0897978     0.0492582     0.0254275     0.0123148    0.00623508    0.00255732    0.00125262   0.000483518   0.000183835   5.76922e-05   1.64695e-05   3.92746e-06   1.00272e-06   1.78217e-07   2.56464e-08       0.00000       0.00000       0.00000       0.00000       0.00000       0.00000
  15  17 3188.0793    4.0150  1.0442 13.1739 -0.0096  0.0311   0.0989   0.0736    0.1457   0.0000   436.0078       4.58504       7.79452      -9.72634     -0.296834      -4.79700      -1.99034     -0.154852      -1.96556      -1.77232     -0.652263      0.238430      0.537081      0.300528     0.0228940     0.0600578     0.0317750    0.00340373    0.00958389    -0.0110172   -0.00428717   0.000155208  -0.000298588   2.94303e-05   6.97246e-06  -1.91764e-05  -4.30959e-06   1.32991e-06   5.54605e-08   2.58091e-08       0.00000       0.00000       0.00000       0.00000       0.00000       0.00000       3.17819       4.10374       4.28328       4.51895       4.11419       3.73720       3.09175       2.45602       1.95547       1.54815       1.08180      0.740390      0.516226      0.340561      0.206810      0.124850     0.0723952     0.0386420     0.0197933    0.00908295    0.00420237    0.00176046   0.000730035   0.000260813   8.54666e-05   2.48607e-05   6.61191e-06   1.52524e-06   2.81576e-07   4.03002e-08       0.00000       0.00000       0.00000       0.00000       0.00000       0.00000
  15  18 3328.8439    3.5362  1.3554 13.1735 -0.0072  0.0353   0.0794   0.0881    0.0936   0.0000   438.6812       1.54143       16.2212       2.27854      -2.48895     -0.166069       6.21615      -6.32230      0.274971       1.88574       1.26082      0.270690      0.186101    -0.0454397      0.151364      0.455183     -0.123849    -0.0630513   0.000454708    0.00369674   0.000384742   -0.00389590   -0.00116835  -4.54677e-05   4.58946e-05  -6.66092e-06  -1.04312e-06  -4.14818e-06   3.61893e-07   1.33124e-08       0.00000       0.00000       0.00000       0.00000       0.00000       0.00000       3.65880       4.76172       4.96282       5.11089       4.76032       4.18269       3.68765       3.04008       2.34436       1.75015       1.33902      0.879829      0.650143      0.389401      0.250564      0.149386     0.0854803     0.0442995     0.0237133     0.0115328    0.00510306    0.00218236   0.000890998   0.000313365   0.000102722   2.89305e-05   8.49768e-06   1.76752e-06   3.44921e-07   4.44979e-08       0.00000       0.00000       0.00000       0.00000       0.00000       0.00000
  15  19 3470.0255    2.9919  2.4163 12.2456 -0.0065  0.0449   0.0475   0.1183    0.0692   0.0000   444.9229      -3.82959       6.16736     -0.829225       6.95452       5.32085       1.15413      -1.63216       2.60681      -1.06025       2.34984     -0.405604     -0.179155      0.651103      0.123174     -0.161413     0.0936268    -0.0103845    -0.0870286    -0.0327734     0.0172545   -0.00235149   -0.00291709   0.000239571  -5.98490e-05   3.79292e-05  -7.78014e-06   1.02758e-06  -3.14019e-07  -8.39289e-08       0.00000       0.00000       0.00000       0.00000       0.00000       0.00000       4.56304       6.08194       6.30174       6.48201       5.89864       5.43458       4.52521       3.82517       3.01011       2.27803       1.66473       1.16042      0.779838      0.508281      0.307188      0.192949      0.104600     0.0581314     0.0299536     0.0145514    0.00674363    0.00277230    0.00110638   0.000410511   0.000129365   4.07471e-05   1.04693e-05   2.34767e-06   4.27522e-07   5.96552e-08       0.00000       0.00000       0.00000       0.00000       0.00000       0.00000
  15  20 3611.2100    2.5140  3.4997 11.6847 -0.0038  0.0539   0.0341   0.1453    0.0574   0.0000   439.0738      -16.5595       4.72605       6.37571      -1.16033      -3.07386      -8.05622      -3.59283      -1.13958      -3.82014       2.43415       1.42785     0.0320450      0.400351     -0.388194      0.234707     0.0761375     -0.101743     0.0267794    0.00570584   -0.00172128    0.00110941  -0.000703904   0.000552310  -0.000119899   3.77070e-05   3.35239e-06   3.02412e-06  -1.88188e-07  -1.01703e-08       0.00000       0.00000       0.00000       0.00000       0.00000       0.00000       5.74471       7.14922       7.76926       8.02624       7.40016       6.60641       5.59403       4.53327       3.72616       2.75509       2.03390       1.38591      0.946320      0.604447      0.384425      0.229246      0.131507     0.0706483     0.0359845     0.0175109    0.00773212    0.00333188    0.00130980   0.000481033   0.000160359   4.73779e-05   1.25781e-05   2.70457e-06   5.13193e-07   6.46823e-08       0.00000       0.00000       0.00000       0.00000       0.00000       0.00000
  15  21 3752.6622    2.1078  4.4706 11.3474 -0.0028  0.0661   0.0267   0.1691    0.0501   0.0000   439.4458      -10.0699       9.64300       15.4258      -3.52853      -22.2412       13.5485       7.74557      -2.02078       2.77125       2.29048      -3.33660      -2.51214      0.251051      0.181842     -0.699191     -0.118391     0.0884924    -0.0297889   6.55533e-05     0.0208521   -0.00312566   -0.00159500   0.000465547   0.000227843  -4.88897e-05  -2.37575e-05   3.37846e-06   1.13619e-06  -7.15170e-08       0.00000       0.00000       0.00000       0.00000       0.00000       0.00000       6.64701       8.61038       9.43583       9.05869       8.95049       8.10198       6.66007       5.57011       4.46131       3.34008       2.51642       1.74558       1.15423      0.777024      0.483843      0.283698      0.164982     0.0878439     0.0441675     0.0214207    0.00966312    0.00424745    0.00164257   0.000596493   0.000206904   6.36441e-05   1.67199e-05   3.66538e-06   6.54738e-07   8.08924e-08       0.00000       0.00000       0.00000       0.00000       0.00000       0.00000
  15  22 3894.1156    1.6909  6.2453 10.8776 -0.0055  0.0839   0.0193   0.2205    0.0453   0.0000   451.2545      -14.2230       31.4574       16.9287       1.71612      -19.1139       13.6215       12.2548      -1.62390      -11.4333      0.571733       3.59391      0.666768     -0.351095      -1.66829      0.272954      0.397926     0.0625810    -0.0705593   -0.00614853     0.0236021    0.00558456    0.00348358   -0.00209047  -0.000214234   7.28032e-05   1.61808e-05   7.25477e-06   1.00543e-07   2.14077e-08       0.00000       0.00000       0.00000       0.00000       0.00000       0.00000       8.22993       11.3030       11.6612       11.8068       11.0303       10.0572       8.68275       7.23095       5.81445       4.37618       3.29697       2.22406       1.54366      0.984847      0.614452      0.372427      0.207347      0.112944     0.0576975     0.0279296     0.0128337    0.00545889    0.00218550   0.000805683   0.000262270   8.06017e-05   2.16576e-05   4.71710e-06   8.93631e-07   1.14586e-07       0.00000       0.00000       0.00000       0.00000       0.00000       0.00000
  15  23 4035.5624    1.4331  7.9594 10.6673 -0.0040  0.1036   0.0163   0.2689    0.0420   0.0000   441.7561       12.1999       9.58099      -2.80588       1.77755       2.30580       12.9530       2.62816     -0.144317      -10.3157      -9.43060       2.44821       3.73282      0.313288      -2.34386     0.0397431      0.736172     0.0999964     0.0477362    -0.0830020    -0.0234713    0.00173155    0.00327327   0.000459840   0.000294158  -5.98471e-06  -1.37371e-06  -6.58397e-06  -5.29123e-07   1.32514e-07       0.00000       0.00000       0.00000       0.00000       0.00000       0.00000       10.2061       13.3352       14.2688       13.8323       13.6405       11.9229       10.7171       8.84026       7.06360       5.48702       4.01437       2.81163       1.92832       1.23591      0.794675      0.464479      0.274008      0.143625     0.0761238     0.0368719     0.0167623    0.00718034    0.00287689    0.00101764   0.000344826   9.88199e-05   2.66914e-05   5.96682e-06   1.08302e-06   1.28230e-07       0.00000       0.00000       0.00000       0.00000       0.00000       0.00000
  15  24 4177.4212    1.2064 10.1904 10.4583 -0.0043  0.1288   0.0139   0.3546    0.0400   0.0000   446.9417       30.6948       33.6057      -37.9192       8.06157      -6.45305      -16.4506       12.7306      -15.2716      -4.16235      -1.63058      -2.79871       3.16962       3.41206     0.0602900      -1.52176     -0.150546      0.376874      0.246585    -0.0795883    -0.0188473    0.00388806    0.00158055  -0.000143537   0.000196720   1.78405e-06   1.38142e-05   9.40996e-06  -1.64242e-06  -3.94034e-07       0.00000       0.00000       0.00000       0.00000       0.00000       0.00000       12.7422       16.5923       18.0512       18.0471       16.9542       15.2687       13.2825       11.1009       8.89415       6.62804       5.10815       3.46361       2.40933       1.58042      0.998095      0.591039      0.347639      0.189753     0.0971603     0.0487717     0.0214492    0.00966061    0.00367247    0.00131268   0.000433608   0.000127860   3.39846e-05   7.15081e-06   1.34122e-06   1.65006e-07       0.00000       0.00000       0.00000       0.00000       0.00000       0.00000
  15  25 4319.3280    0.9722 11.8680 10.4179 -0.0016  0.1678   0.0127   0.4644    0.0353   0.0000   427.8731      -3.15786       73.0029       27.1751       37.4709      -11.0585      -15.1258      -7.03270       13.2239      -5.42405       3.77210       2.63612      -2.27895     -0.396278      0.589626     -0.120004     -0.995721      0.280633      0.286559    -0.0183108   -0.00915918  -0.000898387   0.000160204    0.00189787   -0.00122656  -7.03734e-05   1.57342e-05   2.90228e-06  -7.50114e-07   1.61819e-07       0.00000       0.00000       0.00000       0.00000       0.00000       0.00000       16.3337       21.5450       23.9121       22.8303       22.2353       20.2219       17.3242       14.3433       11.5774       8.60668       6.63365       4.59474       3.18331       2.07556       1.32103      0.787783      0.459479      0.250643      0.131838     0.0645165     0.0298521     0.0127604    0.00498817    0.00177210   0.000586642   0.000172726   4.53612e-05   9.60277e-06   1.76644e-06   2.10214e-07       0.00000       0.00000       0.00000       0.00000       0.00000       0.00000
  15  26 4461.1303    0.8351 13.9346 10.2166 -0.0017  0.2107   0.0105   0.5526    0.0318   0.0000   455.1832       10.6499       1.70846      -37.4895       2.50076       18.2195       1.07123      -11.2478      -19.4172      -14.5420       10.4913      0.884793      0.161290      -1.16900     0.0679615      0.463449       1.83054     -0.117923     -0.511775    -0.0230709     0.0756561    -0.0153881   -0.00486119    0.00218084   0.000285295  -0.000167508  -1.67165e-05  -1.02886e-05   4.03771e-06  -3.51316e-07       0.00000       0.00000       0.00000       0.00000       0.00000       0.00000       20.7599       26.9311       29.9704       29.2329       27.9483       25.2947       21.8819       18.0936       14.5449       11.1813       8.31934       5.77281       4.00668       2.62571       1.67479       1.01068      0.585057      0.328759      0.167001     0.0847265     0.0373536     0.0167982    0.00626152    0.00232064   0.000740926   0.000216455   5.59825e-05   1.21174e-05   2.17702e-06   2.63738e-07       0.00000       0.00000       0.00000       0.00000       0.00000       0.00000
  16  10 2228.3926    0.9944  0.7450 10.3489 -0.0029  0.0288   0.0255   0.0556    0.0780   0.0000   432.0773     -0.714731       14.2688       4.13590       1.77844      -3.09509       1.12326     0.0918134      -1.89253     -0.323746     -0.899608      0.180941       1.02911    0.00258203     -0.179227     -0.214551    0.00577426     0.0125904     0.0377178    0.00719100   -0.00308897  -0.000590391   0.000559377   8.52507e-05  -0.000141828  -8.14348e-05   2.93660e-05  -1.50140e-06  -7.36112e-09   3.51260e-07  -6.85507e-08   4.88666e-10       0.00000       0.00000       0.00000       0.00000       2.47594       3.68227       3.26335       3.69057       3.78779       3.25709       2.87972       2.10285       1.89990       1.37383       1.21524      0.709264      0.577650      0.334728      0.239346      0.159043     0.0871446     0.0565087     0.0250090     0.0147544    0.00610570    0.00315508    0.00122000   0.000573346   0.000178102   8.07714e-05   2.01885e-05   7.05425e-06   1.97981e-06   3.73300e-07   8.74405e-08   1.02223e-08       0.00000       0.00000       0.00000       0.00000
  16  11 2372.5940    1.4182  0.8335 10.7312 -0.0033  0.0253   0.0346   0.0614    0.0789   0.0000   438.2385      -2.08003       6.19421      -2.41534     -0.288027       1.25239      -1.00498       2.14880      -2.36598      -1.15791      0.186203     -0.888460     -0.771847     0.0726339     -0.174976    -0.0747542      0.118601     0.0604981   -0.00717932     0.0152268    0.00569710   0.000837444   0.000903739   5.58914e-06  -0.000143543   1.01092e-05   6.71711e-06   3.94394e-06  -2.55719e-06  -1.95910e-07   1.37935e-07   3.31728e-10       0.00000       0.00000       0.00000       0.00000       2.76789       3.59604       3.42448       3.18789       3.06047       2.74350       2.55532       2.42735       2.00100       1.65832       1.17749      0.828748      0.495343      0.326529      0.195235      0.128893     0.0725611     0.0406562     0.0205137     0.0110042    0.00486914    0.00257529   0.000945298   0.000438068   0.000149231   5.44955e-05   1.64838e-05   5.39070e-06   1.31080e-06   3.36033e-07   5.34842e-08   7.31964e-09       0.00000       0.00000       0.00000       0.00000
  16  12 2514.8287    1.8302  0.7681 11.4331 -0.0098  0.0238   0.0457   0.0562    0.0727   0.0000   433.1040      -7.22736       11.7740       1.21247     -0.113299      -1.85808       4.24911       2.64045      -1.80896      -1.66973     -0.695105      0.137209    -0.0742887      0.467183     -0.252329      0.241614    -0.0634593    -0.0175286     0.0397648     0.0161251    0.00642539   -0.00576761   0.000757749   0.000546947   0.000191251   7.13892e-05   5.49710e-06  -8.85278e-06   5.18837e-07   3.29531e-07  -1.04697e-07   9.10829e-09       0.00000       0.00000       0.00000       0.00000       2.34168       3.14724       3.03208       3.34643       3.03801       2.72557       2.45340       1.97977       1.65083       1.18710      0.922697      0.620695      0.478651      0.283952      0.197541      0.109103     0.0657409     0.0371664     0.0197123     0.0107566    0.00463159    0.00246659   0.000887671   0.000420616   0.000138809   5.56917e-05   1.69674e-05   4.51315e-06   1.37956e-06   2.63271e-07   5.98936e-08   7.87747e-09       0.00000       0.00000       0.00000       0.00000
  16  13 2656.9140    2.3607  0.8552 11.6992 -0.0033  0.0263   0.0541   0.0592    0.0831   0.0000   437.9525       3.61311       11.2534      -4.71501   0.000659171       1.08520    -0.0935679      0.463835      -1.64817     -0.368241      0.619039     -0.905812    0.00582555      0.341985     0.0508800     0.0173879     0.0288555    -0.0319846    -0.0307578    0.00823435   -0.00139401    0.00292354    0.00134561  -0.000382823  -2.00718e-05  -0.000106667  -8.77709e-06   6.70811e-06   2.18410e-06   2.57765e-07  -8.52036e-08   2.60933e-10       0.00000       0.00000       0.00000       0.00000       2.31285       3.29786       3.51586       3.41454       3.27186       3.03822       2.42457       2.12957       1.75510       1.21506      0.993506      0.670536      0.469463      0.319579      0.201250      0.112513     0.0733993     0.0402905     0.0205956     0.0119205    0.00536453    0.00243324    0.00106144   0.000475783   0.000159686   6.10750e-05   2.14572e-05   6.53828e-06   1.75057e-06   3.38295e-07   6.68220e-08   8.78873e-09       0.00000       0.00000       0.00000       0.00000
  16  15 2941.7777    3.6641  0.7682 12.6948  0.0032  0.0241   0.0883   0.0546    0.0897   0.0000   437.8068       2.79466       6.37908      -1.05662      -2.92989      -3.55417      -4.62356      -2.18804       1.15793     -0.570341       1.00617      0.787291     -0.705405     -0.294970    -0.0379073      0.148604     0.0444360    -0.0296455     0.0165621    0.00391375    0.00620041    0.00304889   0.000692933  -0.000596063  -1.37587e-05   0.000113133  -5.49431e-06   7.11466e-06  -4.80320e-07  -1.02347e-07  -7.54295e-08  -4.55723e-09       0.00000       0.00000       0.00000       0.00000       2.16711       3.00082       3.13870       3.14131       2.99139       2.52643       2.46233       1.85298       1.70140       1.17297      0.927485      0.637828      0.444996      0.299194      0.177086      0.109905     0.0693090     0.0350601     0.0193124     0.0108996    0.00510905    0.00240274   0.000950868   0.000451538   0.000162157   5.64267e-05   1.90931e-05   5.59263e-06   1.38736e-06   3.10641e-07   6.78477e-08   7.43164e-09       0.00000       0.00000       0.00000       0.00000
  16  16 3083.4792    4.1312  0.9746 12.5227 -0.0052  0.0258   0.0936   0.0631    0.1817   0.0000   440.6939       2.36620       9.99742       2.52348     -0.488942      -5.45546      -3.11940      -2.54540      0.883549      -1.12678      0.160039     -0.701131     -0.292391     0.0464149    -0.0928321    -0.0243419    -0.0383160     0.0489756    -0.0540316    0.00346859   -0.00264035   -0.00271847  -0.000998082   0.000692745   1.97953e-05  -3.84982e-05  -1.39190e-05   7.09767e-06  -7.60039e-08   2.09984e-07  -1.00539e-07   1.82087e-09       0.00000       0.00000       0.00000       0.00000       2.37915       3.24502       3.33445       3.43571       3.32122       2.75923       2.69051       2.15177       1.66827       1.33463      0.979694      0.742048      0.475351      0.326964      0.218611      0.122140     0.0817556     0.0389283     0.0247567     0.0109835    0.00595134    0.00272359    0.00123632   0.000487178   0.000197676   5.71335e-05   2.28124e-05   5.65511e-06   1.55409e-06   3.78000e-07   6.93548e-08   8.20272e-09       0.00000       0.00000       0.00000       0.00000
  16  17 3224.9296    3.9387  1.1511 13.3240 -0.0077  0.0325   0.0959   0.0818    0.1232   0.0000   437.7218      -8.70079       18.9138      -5.42389      -3.76319      -2.96557      0.567110      0.945804      -1.48608       1.07430      0.690077     -0.684421      0.319136     -0.371946    -0.0163884      0.405567    0.00382675    -0.0374662    -0.0126557    0.00107111   6.08985e-05  -0.000487329    0.00103258  -0.000941104  -0.000719513   0.000204244   2.05156e-07   2.50961e-06   1.51685e-06  -1.28602e-07  -1.41281e-07  -3.13973e-10       0.00000       0.00000       0.00000       0.00000       2.96893       4.02344       4.05845       4.22879       3.99023       3.63125       3.18094       2.61766       2.12350       1.69668       1.24626      0.923908      0.577578      0.410543      0.253951      0.172140     0.0971297     0.0564110     0.0288919     0.0154735    0.00726852    0.00357755    0.00148147   0.000636958   0.000235396   8.59019e-05   2.60993e-05   7.93122e-06   1.81548e-06   4.48322e-07   7.96665e-08   1.06605e-08       0.00000       0.00000       0.00000       0.00000
  16  18 3366.3223    3.4708  1.7030 12.5401 -0.0117  0.0385   0.0681   0.0969    0.1225   0.0000   444.8962       1.85550       10.4539      -8.73037      -7.50638      -6.91766       8.76276      -5.43141      -7.05839       2.23081      -1.58937      -2.71034      0.583859    -0.0177854      0.107439      0.127180     -0.173699     0.0301306     0.0421289   -0.00846364    0.00538848   -0.00730476   -0.00151589    0.00132250  -8.00580e-05   4.45713e-05  -1.85295e-05  -2.38270e-05   2.69180e-06   1.59116e-07   2.14665e-08  -5.32202e-09       0.00000       0.00000       0.00000       0.00000       3.71929       4.91461       5.02837       4.98171       4.69411       4.23010       4.11818       3.26020       2.75088       2.10748       1.60992       1.11061      0.777516      0.506516      0.326606      0.195640      0.115111     0.0672616     0.0349315     0.0188369    0.00842764    0.00438755    0.00173029   0.000801028   0.000277780   0.000104645   3.17043e-05   9.12450e-06   2.39400e-06   5.13823e-07   1.00992e-07   1.18409e-08       0.00000       0.00000       0.00000       0.00000
  16  19 3508.0499    2.8617  2.3328 12.2744 -0.0042  0.0463   0.0480   0.1156    0.0743   0.0000   438.4266      -9.04497       5.33964      -6.23426       6.96093      -2.52813     -0.104726      -3.33616    -0.0832955       1.85078       2.14028      -1.40646      0.549447      0.170727      0.464159      0.293562      0.166235      0.266350   -0.00402161    -0.0537607    0.00681508     0.0115050  -0.000794064   -0.00114697   7.80136e-05   8.09502e-05  -4.85507e-05  -2.04958e-05   5.47036e-06   1.27258e-06  -1.36375e-07  -1.77059e-08       0.00000       0.00000       0.00000       0.00000       4.27713       5.79411       6.33485       6.24721       5.96207       5.35103       4.72482       3.82884       3.25641       2.37185       1.83810       1.31428      0.890029      0.624629      0.387917      0.235944      0.143523     0.0822683     0.0436667     0.0235890     0.0113632    0.00526954    0.00232014   0.000968293   0.000356824   0.000126769   4.18566e-05   1.24003e-05   3.01029e-06   6.52551e-07   1.23534e-07   1.43813e-08       0.00000       0.00000       0.00000       0.00000
  16  20 3649.8037    2.4222  3.4196 11.6442 -0.0022  0.0529   0.0330   0.1483    0.0595   0.0000   453.8348      -1.98633       13.4091      -8.75144       11.0507      -3.44529       2.73072      -2.27530      -3.61718      -4.67163       3.12122      -1.31227      -1.27737      0.757137      0.524522   -0.00415960      0.290182     0.0595212    -0.0497309    -0.0562747     0.0241200    0.00847015   -0.00433597  -0.000569902   0.000110000   0.000242869  -2.90105e-05  -2.27327e-05   8.03327e-06   1.23582e-06  -1.51897e-07   7.07043e-10       0.00000       0.00000       0.00000       0.00000       4.99001       6.59107       6.97992       6.88697       6.87153       6.13737       5.47986       4.45466       3.62536       2.85172       2.10484       1.57143       1.07039      0.724489      0.475692      0.283025      0.180379     0.0944273     0.0531413     0.0275064     0.0131780    0.00638669    0.00260584    0.00114299   0.000423876   0.000143817   4.97925e-05   1.34434e-05   3.50405e-06   7.89990e-07   1.38443e-07   1.60770e-08       0.00000       0.00000       0.00000       0.00000
  16  21 3791.5493    2.0270  4.9049 11.0450 -0.0013  0.0660   0.0236   0.1775    0.0520   0.0000   428.3439      -3.82304       2.88015       3.40177       14.0798      -27.4925      -9.66566      0.164713       9.68181       1.73220      0.647445      -3.61395      -2.11195      0.494273     0.0345943    -0.0844096     -0.187609     -0.205848     0.0553363    -0.0215165     0.0234364  -0.000975584  -0.000184558    0.00193138   0.000220396  -9.89204e-05   5.12567e-05   2.38884e-05   6.11218e-06  -5.61049e-08  -4.89004e-07   9.70434e-09       0.00000       0.00000       0.00000       0.00000       6.19441       8.21246       8.58301       8.85288       8.19592       7.75597       6.60392       5.72353       4.60329       3.55398       2.74914       1.92106       1.34430      0.923418      0.583498      0.355963      0.218897      0.121307     0.0666786     0.0348614     0.0169224    0.00795310    0.00341454    0.00145300   0.000534613   0.000182314   6.03938e-05   1.75794e-05   4.47146e-06   9.39862e-07   1.67754e-07   2.18395e-08       0.00000       0.00000       0.00000       0.00000
  16  22 3933.4810    1.6468  7.0948 10.7399 -0.0020  0.0871   0.0177   0.2386    0.0429   0.0000   433.4642      -7.99123       14.8000      -3.30937      -9.32378      -4.59307      -5.92519       12.4374       7.34620      -2.43831      -2.84960       2.27040      0.901647     -0.451720    -0.0232663      0.617939     -0.343740     -0.126718      0.181279     0.0577440    -0.0386877   -0.00737456    0.00252427  -0.000126842  -0.000675202  -0.000301224   0.000148447   1.70849e-05   7.82864e-07   2.18971e-06  -3.92181e-07  -6.40303e-09       0.00000       0.00000       0.00000       0.00000       8.27772       10.6612       11.5810       11.1292       11.5651       10.2599       8.87196       7.48106       6.03674       4.66490       3.64294       2.52439       1.82886       1.18017      0.797601      0.488478      0.292763      0.166028     0.0886752     0.0460629     0.0220998     0.0104390    0.00446957    0.00185537   0.000693527   0.000249801   7.94953e-05   2.31107e-05   6.23354e-06   1.28090e-06   2.29315e-07   2.54504e-08       0.00000       0.00000       0.00000       0.00000
  16  24 4217.6665    1.1003 10.1938 10.4567 -0.0048  0.1360   0.0131   0.3644    0.0360   0.0000   405.9951       48.3876       45.9766      -26.7205       15.8498      -5.96471      -18.5755      -28.1622       17.0658      -3.73892      -4.21638      -4.07187      0.687069       2.18863      0.797542       1.32781     -0.208689     -0.325353   -0.00185911    -0.0164555     0.0200974   -0.00825756    0.00223037    0.00450086   -0.00154619   0.000631047   0.000213596   1.67678e-05  -3.24917e-06  -3.91866e-06   3.54990e-07   1.80829e-08       0.00000       0.00000       0.00000       0.00000       12.2450       16.3757       17.4678       17.6972       16.7734       15.8542       13.7587       11.5741       9.33360       7.31918       5.57412       4.03992       2.85133       1.95546       1.24134      0.792376      0.468010      0.268430      0.148232     0.0768784     0.0375737     0.0181428    0.00762919    0.00324378    0.00122791   0.000423231   0.000134009   3.87979e-05   9.51748e-06   2.05483e-06   3.59358e-07   4.48671e-08       0.00000       0.00000       0.00000       0.00000
  16  25 4360.0278    0.9044 12.7342 10.3030 -0.0052  0.1808   0.0114   0.4827    0.0331   0.0000   442.2052       3.45208       45.8162       22.3207      -26.5065      -6.76655      -20.5369       8.20311       13.3492       6.46961     -0.632939      -2.24975       3.34443       1.03508      0.611859     -0.844231      -1.27485     -0.233311      0.306215     0.0795941    0.00803762    -0.0380612   3.02866e-05    0.00385883  -0.000339941   0.000109361   0.000116045  -1.28349e-05   2.19145e-05   2.97282e-06  -1.75438e-07  -2.44700e-08       0.00000       0.00000       0.00000       0.00000       16.5670       21.7127       23.2970       23.5687       22.6807       21.0120       18.3496       15.4804       12.6952       9.76508       7.66775       5.38883       3.92043       2.58930       1.72350       1.07739      0.653011      0.376157      0.208994      0.111111     0.0535536     0.0268056     0.0109040    0.00470085    0.00168595   0.000585681   0.000182130   5.09522e-05   1.31166e-05   2.66073e-06   4.83996e-07   5.81411e-08       0.00000       0.00000       0.00000       0.00000
  17   9 2112.9705    0.8135  0.5266 10.1152 -0.0077  0.0195   0.0236   0.0438    0.0546   0.0000   438.9315      -2.13161       10.9573       1.24872      0.416375    -0.0462058       3.34403      -1.85387     -0.298428       1.36830     -0.531442   -0.00164107      0.274439     -0.156422   0.000194662      0.104887    0.00334102    -0.0206250    -0.0178247   -0.00848147   0.000484981   -0.00278602    0.00191141  -0.000110855   5.99798e-05   0.000131343  -9.37473e-05  -6.31076e-06   4.08645e-07   1.14344e-07   1.29084e-07   7.81331e-08   1.03513e-08  -1.17910e-09       0.00000       0.00000       1.80362       2.37412       2.12016       2.41106       2.38538       2.21464       1.88172       1.55845       1.34059       1.07350      0.805210      0.568999      0.417813      0.283725      0.193908      0.115127     0.0739395     0.0425844     0.0249478     0.0130635    0.00680101    0.00314606    0.00140540   0.000606149   0.000250923   9.82452e-05   3.69724e-05   1.20676e-05   4.05184e-06   1.04904e-06   2.93071e-07   6.28976e-08   1.20743e-08   1.61741e-09       0.00000       0.00000
  17  10 2260.2814    1.0283  0.7251 10.4428 -0.0062  0.0281   0.0275   0.0539    0.0788   0.0000   440.0219       2.68383       14.0548       2.26145      -4.77746       1.09113     -0.115401      -1.22407      0.388443      -1.18104     -0.973918     -0.766726    -0.0476166      0.447082    -0.0422387    -0.0323362     0.0689174     0.0765045   -0.00373474    -0.0411555    0.00546152    0.00789494   0.000302196   -0.00186158  -5.08280e-05   0.000115469  -7.94477e-05  -1.76361e-05  -1.66045e-06  -3.15352e-06   7.59039e-08  -7.00373e-08   1.17128e-08   9.86805e-10       0.00000       0.00000       2.58823       2.99709       2.88385       3.87756       3.41815       2.79886       2.41023       2.60273       1.88277       1.34059       1.00747      0.975531      0.619619      0.385046      0.222829      0.191407      0.119523     0.0685852     0.0280796     0.0197996    0.00981922    0.00621051    0.00270480    0.00129415   0.000398210   0.000175900   5.01001e-05   2.05397e-05   4.96272e-06   1.73753e-06   3.63610e-07   9.77375e-08   1.37455e-08   2.32310e-09       0.00000       0.00000
  17  12 2548.1314    1.9151  0.8620 11.4942 -0.0045  0.0235   0.0434   0.0588    0.0781   0.0000   437.6035      -4.07361       13.5717      -1.71074     -0.525307     0.0430146      0.363778      -1.58525     -0.776871     -0.598002       1.70078     -0.223154     -0.995710      0.212628     -0.285478     0.0261274      0.119888    -0.0140996    0.00535576    0.00829932    -0.0144208    0.00247590    0.00387499   0.000569362  -5.89224e-05  -0.000137693  -1.44001e-05   2.17805e-06  -4.00551e-07  -1.49774e-06   2.19134e-07  -4.03474e-09  -1.68163e-08  -9.54256e-10       0.00000       0.00000       2.14624       2.86633       2.85149       3.05615       2.77628       2.64039       2.35758       2.03053       1.56122       1.29582      0.931519      0.724190      0.500126      0.358371      0.227742      0.143767     0.0878815     0.0489882     0.0293076     0.0150132    0.00816260    0.00389683    0.00187068   0.000841872   0.000345840   0.000138629   5.21779e-05   1.63589e-05   5.28903e-06   1.42715e-06   3.49744e-07   8.35625e-08   1.36132e-08   1.93512e-09       0.00000       0.00000
  17  13 2691.0059    2.5575  0.8598 12.1361  0.0023  0.0257   0.0578   0.0571    0.0770   0.0000   435.4379      -2.46857       8.55627     -0.620249      -5.03277       1.94304       1.73421       3.10723      -2.74960      -1.66082      0.808109     -0.141309      -1.22461     -0.278799     0.0102337      0.110392      0.105515    -0.0577056   -0.00481284     0.0143653   -0.00784372   -0.00371066   0.000591768  -0.000386638  -0.000472298  -8.70969e-05  -5.63817e-05  -1.00459e-05   4.03582e-06   8.36966e-07  -3.24855e-08  -9.44263e-08  -1.58299e-08  -2.33749e-09       0.00000       0.00000       2.38828       3.08613       2.92410       3.19314       3.19326       2.94165       2.55289       2.03604       1.76438       1.43045       1.08034      0.785468      0.540995      0.377273      0.239679      0.161230      0.103676     0.0585743     0.0336301     0.0170659    0.00924807    0.00427737    0.00198132   0.000840671   0.000363765   0.000139890   5.43572e-05   1.66879e-05   5.58322e-06   1.53562e-06   3.73965e-07   8.65479e-08   1.58848e-08   2.00806e-09       0.00000       0.00000
  17  14 2834.3796    3.1507  0.8120 12.4785  0.0029  0.0234   0.0734   0.0544    0.0792   0.0000   438.0241      -2.41020       17.0481      -1.33243      -5.08903      -2.56991      -7.40264      -2.33350       1.55906     -0.581215      0.239327     -0.748543     -0.162548      0.403519     0.0862945    -0.0331786    -0.0313540     0.0356027     0.0163044    0.00728091    0.00441108   0.000116617   -0.00152096  -2.46701e-05  -0.000233282  -0.000132739   1.24768e-05  -2.24339e-05   6.97974e-06   2.31238e-06  -3.54143e-07   2.37166e-08   2.50135e-09  -1.81917e-09       0.00000       0.00000       2.03548       2.62917       2.81033       2.71736       2.92917       2.40399       2.28147       1.91734       1.49769       1.28038      0.917696      0.691326      0.490582      0.317574      0.222841      0.136767     0.0844277     0.0529413     0.0267866     0.0158829    0.00772099    0.00381535    0.00187306   0.000751307   0.000348812   0.000130195   4.56434e-05   1.77506e-05   4.94182e-06   1.44114e-06   3.92243e-07   8.89867e-08   1.45241e-08   1.60008e-09       0.00000       0.00000
  17  15 2977.2648    3.6700  0.8068 12.8445  0.0130  0.0259   0.0839   0.0554    0.0815   0.0000   442.7238     -0.292782       8.34200      -2.25559     -0.962384      -2.61463      -1.88976      -2.95035     -0.736871       1.79535       3.09532     -0.114223     -0.986912      0.121675      0.456395    -0.0587212     0.0200699     0.0392598    -0.0488005    -0.0139637     0.0187429    0.00217379   0.000240823   0.000245449  -0.000491378   2.88718e-05   0.000136650   4.52277e-06   6.40592e-06  -1.30196e-06  -3.90355e-07  -1.69928e-07   1.89318e-08  -4.54202e-09       0.00000       0.00000       2.41117       3.30168       3.31893       3.25484       2.85279       2.69715       2.50576       2.31992       1.95611       1.58802       1.21725      0.836773      0.575109      0.380052      0.225589      0.161532     0.0807209     0.0537005     0.0301943     0.0158641    0.00817962    0.00410125    0.00188940   0.000910455   0.000350024   0.000141538   5.56517e-05   1.85136e-05   5.06413e-06   1.75139e-06   3.98287e-07   9.01181e-08   1.57648e-08   2.11085e-09       0.00000       0.00000
  17  17 3261.4028    3.9079  1.2331 12.8871 -0.0032  0.0314   0.0828   0.0736    0.1346   0.0000   438.4900       3.79951       9.74925      -8.19798       5.67353    -0.0615690      -5.57323       5.08781       1.86749      -5.03224     -0.338951     -0.772256      -1.11998       1.04353    -0.0757381      0.102196     0.0600689     0.0779601     0.0259350   -0.00601485     0.0197173    -0.0123717   0.000135795   0.000987582   0.000477934  -0.000167102  -3.16639e-06  -3.35153e-05  -5.99256e-06   2.15754e-06  -1.17832e-07  -1.51778e-07   1.56463e-08   5.14200e-10       0.00000       0.00000       2.61632       3.67171       3.85925       3.90918       3.77617       3.41463       3.03446       2.55946       2.11363       1.58661       1.23982      0.909127      0.657555      0.433154      0.286985      0.188033      0.112013     0.0666687     0.0368959     0.0197707     0.0107052    0.00514871    0.00255871    0.00106768   0.000471198   0.000173358   6.86272e-05   2.35080e-05   7.24456e-06   2.10071e-06   5.23984e-07   1.10681e-07   2.05389e-08   2.51279e-09       0.00000       0.00000
  17  18 3403.4035    3.3532  1.8494 12.6523 -0.0113  0.0408   0.0649   0.1000    0.1045   0.0000   443.4905       1.95031       4.80352       2.90866       4.35736      -6.16562      -5.82130      -1.47506      0.674473      0.847699     -0.476512      -1.68800      0.362816       1.09432      0.131369     -0.526520      0.143149      0.139622     0.0952199     0.0502874    -0.0293096    -0.0259737  -0.000786793   0.000826929  -2.84868e-05  -0.000391868  -9.79130e-05   3.67737e-05  -1.65779e-05   3.45920e-06   1.04349e-06  -1.95392e-09  -1.36922e-08   1.06222e-10       0.00000       0.00000       3.42936       4.83311       4.86206       5.23649       4.78546       4.62847       3.81080       3.48234       2.69910       2.20801       1.68057       1.21449      0.879365      0.597909      0.395764      0.254016      0.154757     0.0926262     0.0516631     0.0290977     0.0146325    0.00748760    0.00347087    0.00154785   0.000651139   0.000259684   9.25796e-05   3.24667e-05   9.81885e-06   2.83563e-06   7.25861e-07   1.49990e-07   2.49890e-08   3.60672e-09       0.00000       0.00000
  17  19 3545.4382    2.7643  2.7936 12.0208  0.0047  0.0493   0.0430   0.1270    0.0788   0.0000   429.3215       7.56191       7.35268      -6.71464       6.47869       3.20894      -4.86767      -1.80521       2.90851      -1.20353      0.201679      0.994833      0.482307      -1.28158     -0.303280      0.813004     -0.234924     -0.284564     0.0143487    -0.0341993    0.00800570    0.00664310  -0.000358897   0.000251380   0.000865785   0.000255149   2.45478e-05  -4.73563e-05   1.88268e-06  -2.99342e-06   3.10439e-08  -1.81572e-07  -4.78720e-08   1.57404e-09       0.00000       0.00000       4.30549       5.63847       6.27932       6.21278       6.13888       5.49636       4.85724       4.19152       3.33081       2.66606       2.05096       1.49671       1.06991      0.740203      0.479511      0.314874      0.193648      0.116213     0.0629581     0.0354397     0.0184885    0.00889006    0.00445882    0.00178363   0.000842957   0.000315362   0.000117002   3.99008e-05   1.22375e-05   3.56194e-06   8.81564e-07   1.88134e-07   3.12344e-08   3.64977e-09       0.00000       0.00000
  17  20 3687.8285    2.3155  4.0476 11.4355 -0.0034  0.0573   0.0288   0.1518    0.0616   0.0000   436.3202       2.57779       20.9826      -5.69160      0.458322      -9.35643      0.139337      -3.80487      -2.45754       4.39275    -0.0172798      -1.46001     -0.462001     -0.434278     -0.669901      0.361283     -0.256224    -0.0976780     0.0208839     0.0303701   -0.00700028    -0.0187596    0.00614059    0.00227711  -0.000320603   0.000527056  -3.12176e-05  -0.000109422   1.71071e-05   6.56156e-06  -6.51875e-07  -4.66070e-07   4.86694e-08   5.25275e-09       0.00000       0.00000       5.15144       6.68995       7.36393       7.34790       7.15886       6.52805       5.70115       4.91250       4.01547       3.20109       2.43846       1.77581       1.29829      0.850173      0.583327      0.369890      0.230206      0.136321     0.0761573     0.0425362     0.0217130     0.0108206    0.00529525    0.00222591   0.000972532   0.000377642   0.000138432   4.86395e-05   1.47351e-05   4.08315e-06   1.05437e-06   2.12489e-07   3.59682e-08   4.22164e-09       0.00000       0.00000
  17  21 3830.0273    1.9017  5.5058 10.9858 -0.0048  0.0698   0.0209   0.1931    0.0499   0.0000   436.2528       28.9629       18.6056      -17.2434      -10.4413       1.26282      -3.10952      -19.7201      -8.45670      0.185080     -0.140836      -3.47668     -0.447647      0.499013    -0.0781543     -0.851605     -0.204555     0.0542766     0.0622422   0.000797417     -0.102831   -0.00400956     0.0253386    0.00442493   -0.00354106   6.05930e-05  -2.83967e-06   1.66732e-05  -1.90761e-05  -2.91761e-06   2.68855e-06  -4.07965e-07   6.12275e-09  -1.45639e-08       0.00000       0.00000       6.07987       8.25115       8.77769       9.08883       8.80618       7.89322       6.90095       6.02683       4.82937       3.88135       2.91188       2.18010       1.56825       1.05947      0.717939      0.459528      0.282424      0.169591     0.0957912     0.0532840     0.0274409     0.0135441    0.00660144    0.00279340    0.00121476   0.000466341   0.000172371   5.90619e-05   1.81692e-05   5.10101e-06   1.28923e-06   2.75303e-07   4.64193e-08   5.64517e-09       0.00000       0.00000
  17  22 3972.5031    1.5937  7.1103 10.7284 -0.0045  0.0858   0.0167   0.2325    0.0420   0.0000   435.8413      -19.8988       11.1414     -0.498996       8.42628      -12.9289       2.01321       4.93932       22.3043      -2.16912      -8.50906      0.423846       6.64417      0.667796      -1.92415     -0.504212     -0.119528      0.461063     0.0244925    0.00705837    0.00797063     0.0136250    0.00958974   -0.00756879   -0.00290388   0.000181377  -9.76061e-05  -2.32244e-05  -1.12549e-05  -1.92218e-07   1.55466e-07   1.43727e-07   6.89877e-08   6.94769e-09       0.00000       0.00000       7.57937       9.87419       10.4662       10.7070       10.6126       9.76048       8.63726       7.10338       6.07843       4.80334       3.69129       2.75515       1.95023       1.32414      0.898386      0.578114      0.365120      0.215806      0.120667     0.0670121     0.0340852     0.0170900    0.00808975    0.00354431    0.00150226   0.000597278   0.000214307   7.44659e-05   2.30791e-05   6.29304e-06   1.55825e-06   3.31229e-07   5.75104e-08   6.59861e-09       0.00000       0.00000
  17  23 4114.5971    1.2631  9.0063 10.6081 -0.0017  0.1143   0.0139   0.3050    0.0361   0.0000   445.4072       46.5301       12.1414      -13.4469       19.8585       4.47482       10.7870      -9.17759      -1.80739      -6.52157       5.47177      0.391786      -2.18011     -0.800892     -0.678220     -0.547390      0.976217      0.250121    0.00524911   0.000789251     0.0723301    -0.0171526    -0.0258085    0.00417231   0.000713455  -0.000273763  -0.000209931  -0.000131879   7.01506e-05  -3.43537e-06  -6.25024e-06  -3.51048e-07   1.96915e-07  -3.40729e-09       0.00000       0.00000       9.57087       13.3122       14.0934       14.4619       14.0341       12.9196       11.4089       9.63471       7.93412       6.34401       4.88814       3.62246       2.57891       1.76576       1.19508      0.774519      0.481846      0.285922      0.164049     0.0889041     0.0465058     0.0231357     0.0110520    0.00494037    0.00206335   0.000813836   0.000300423   0.000102127   3.16659e-05   8.76498e-06   2.17821e-06   4.62265e-07   7.95806e-08   9.48603e-09       0.00000       0.00000
  18   9 2143.7475    0.8082  0.5783 10.0717  0.0019  0.0205   0.0219   0.0452    0.0565   0.0000   439.8180      -1.63627       12.0653     -0.768613      -3.64534       2.89342      0.399635     -0.559332       1.18720       1.57767     -0.275334     -0.517905      0.532154      0.764471     -0.116308     -0.455723     0.0718446     0.0664649     0.0180661    -0.0321402    -0.0305383    0.00392154    0.00226138    0.00103713  -0.000781887   2.37458e-05  -7.79139e-05  -4.80731e-05   2.24903e-05   4.05683e-06  -1.04304e-06  -2.15609e-07  -1.15862e-07   5.27435e-09  -1.79576e-09  -8.33054e-10       1.65754       2.26124       2.25064       2.52941       2.25501       2.05738       1.87773       1.68903       1.40339       1.12495      0.861117      0.656646      0.472320      0.318048      0.209319      0.146933     0.0863668     0.0547727     0.0300685     0.0186184    0.00904604    0.00525052    0.00247286    0.00123911   0.000574094   0.000234086   9.06262e-05   3.70932e-05   1.20298e-05   4.42251e-06   1.16677e-06   3.56637e-07   8.33712e-08   1.83876e-08   3.22382e-09   4.21238e-10
  18  11 2436.8225    1.5603  0.9251 11.0954 -0.0005  0.0269   0.0337   0.0617    0.0885   0.0000   435.2857    -0.0354644       12.5864      -2.99421       4.53656      0.906385      0.284062      0.531861      0.881353      -1.55537       1.28793       1.65023      0.147634     -0.197226     -0.270333      0.294087    -0.0171782   0.000685325    -0.0701196    0.00546986     0.0249656    0.00263335   -0.00596732   0.000496107   0.000388836   0.000237266  -0.000181524   3.57782e-05  -4.87432e-06  -2.46949e-07  -3.87718e-07   1.45989e-07   1.43157e-07   1.05182e-08  -1.90545e-09  -1.30030e-11       2.47406       3.09782       3.71748       3.76544       3.52922       3.15269       2.65071       2.41662       1.84770       1.34939       1.15246      0.848163      0.541096      0.401905      0.281946      0.182204      0.108688     0.0665307     0.0408499     0.0244247     0.0128372    0.00610147    0.00332758    0.00165498   0.000776493   0.000335297   0.000135021   4.52805e-05   1.57558e-05   5.38511e-06   1.71163e-06   4.78240e-07   1.07263e-07   2.11877e-08   3.41633e-09   4.20639e-10
  18  12 2580.8490    2.0225  0.9195 11.5607 -0.0080  0.0250   0.0447   0.0590    0.0745   0.0000   434.7090     -0.610197       17.6414       2.70483      -4.40025      -1.15041       3.78046     -0.614687      0.829176      -3.20405     -0.335652      0.614975     -0.268466    -0.0826922      0.165418     0.0880074     -0.292223    -0.0838206     0.0128790    0.00682829     0.0245599    0.00153113   -0.00403171   -0.00128755   0.000755122   0.000193192  -0.000136395   6.53966e-06   1.41925e-05  -1.33257e-06   7.37168e-07   4.39352e-07   1.94052e-07   1.44003e-08   5.80550e-09   1.17714e-09       2.24916       2.86716       3.16100       3.25109       3.09519       2.78400       2.49047       2.10164       1.77498       1.44735       1.08108      0.792473      0.581675      0.403864      0.266156      0.176219      0.112570     0.0680183     0.0415511     0.0214248     0.0131616    0.00666238    0.00325915    0.00163780   0.000652945   0.000324085   0.000116615   4.55404e-05   1.72619e-05   5.07761e-06   1.60126e-06   4.36708e-07   1.04818e-07   2.13659e-08   3.63408e-09   4.26609e-10
  18  13 2724.7105    2.6938  0.8088 12.3106  0.0050  0.0244   0.0642   0.0564    0.0700   0.0000   435.7287      -1.52736       17.0530      0.415583      -1.74314     -0.304160      -7.19167      -5.61773    -0.0738251       1.18033     -0.168102      -1.69942     -0.214879      0.587294      0.235544      0.368585   -0.00168308     0.0293288     0.0112657   -0.00713207     0.0185587    0.00660726   -0.00407150   0.000725359  -0.000894554  -0.000202673   8.66904e-05   0.000107949  -1.27344e-05   5.94328e-07  -6.35639e-07   9.52227e-07   1.29566e-07   7.91024e-09  -4.26217e-09   7.92339e-11       1.85730       2.79239       2.76437       2.89730       2.85185       2.57547       2.35423       2.02568       1.68512       1.28866       1.04376      0.788139      0.564594      0.400675      0.259989      0.186816      0.103974     0.0751364     0.0378316     0.0234457     0.0124647    0.00633468    0.00346103    0.00141169   0.000771128   0.000276780   0.000134150   4.42197e-05   1.71092e-05   5.99300e-06   1.55987e-06   5.14427e-07   1.13699e-07   2.49686e-08   4.62119e-09   5.20258e-10
  18  14 2868.6189    3.3866  0.7611 12.7125  0.0031  0.0232   0.0793   0.0496    0.0717   0.0000   440.1125      -1.24135       18.8871      -5.54338      -3.67690      -4.19718      0.190084      -1.41687      -1.21355      -1.21396      0.991159      -1.09708     -0.669650      0.432129     -0.181596      0.290262      0.136535    -0.0234147    -0.0173942     0.0166186    -0.0194110    0.00998608    0.00593410   -0.00158826   -0.00121557   0.000380201  -1.58643e-05  -3.95826e-06  -1.62723e-06  -8.72311e-06  -4.05895e-07   2.03844e-07   1.18342e-07   2.99922e-08  -8.27608e-09   4.25143e-11       1.87345       2.69817       2.60129       3.06035       2.69188       2.52122       2.24839       1.96792       1.61832       1.23686       1.01920      0.736949      0.551511      0.361171      0.258880      0.165872      0.107901     0.0659543     0.0390686     0.0212733     0.0123820    0.00594547    0.00345306    0.00133611   0.000798802   0.000259876   0.000134618   4.07976e-05   1.68191e-05   5.08216e-06   1.59346e-06   4.17651e-07   1.09072e-07   2.11055e-08   4.17064e-09   5.22317e-10
  18  16 3154.9040    3.9548  0.9945 13.2537 -0.0043  0.0272   0.0852   0.0649    0.0762   0.0000   439.4714       3.80440       5.72900      -1.50372     -0.964699      -8.57018       4.33619      -5.52614      -1.21262    -0.0284569     -0.901458     -0.738412      0.122592     0.0226780     -0.514566     0.0488667     0.0184010     0.0572273    0.00869836    0.00426388   -0.00246419   -0.00320372  -0.000687931    0.00242954   0.000246966   0.000105237   0.000158229   3.31313e-05  -1.88929e-05   2.60432e-06   2.27118e-06   7.98554e-07   3.16219e-08  -5.28735e-08   6.37994e-09  -1.21097e-09       2.08470       3.13487       2.87285       3.32047       2.99812       2.98768       2.59921       2.17587       1.80494       1.34461       1.13561      0.785188      0.638958      0.413753      0.309610      0.189651      0.128578     0.0751818     0.0461598     0.0246319     0.0138598    0.00736614    0.00351528    0.00179174   0.000745239   0.000357913   0.000130279   5.31745e-05   1.84640e-05   5.93543e-06   1.86344e-06   4.79750e-07   1.28515e-07   2.33460e-08   4.84873e-09   6.28333e-10
  18  17 3297.3693    3.5922  1.3448 13.0508 -0.0032  0.0319   0.0698   0.0783    0.0859   0.0000   435.5591      -2.34660       7.75842       1.75074       2.17232      -7.53651     -0.350901      -2.35362      -1.26026     0.0689407      -1.73856      0.837230     0.0461943     -0.224017     -0.184734    0.00983112      0.205641    -0.0448283     0.0895728    -0.0241780   -0.00508637    0.00484463   0.000891972   -0.00113276   -0.00159892   0.000219413  -3.81859e-05   1.09489e-05   2.81482e-05  -3.64378e-07   2.87547e-06   2.79274e-07  -1.34224e-07   3.46276e-09  -3.86132e-09  -3.85989e-10       2.50439       3.53282       3.51702       3.67511       3.78261       3.20160       3.16168       2.45157       2.20592       1.70879       1.35584       1.00680      0.726092      0.524126      0.348783      0.230092      0.147652     0.0906240     0.0539161     0.0297942     0.0166418    0.00875165    0.00439197    0.00198585   0.000961010   0.000388309   0.000164049   6.07449e-05   2.20266e-05   7.01616e-06   2.15358e-06   5.84674e-07   1.41584e-07   3.20956e-08   5.93325e-09   6.12145e-10
  18  18 3439.9727    3.2214  2.0109 12.2699 -0.0097  0.0372   0.0549   0.0980    0.1064   0.0000   434.8739       5.59224       13.6842      -1.90810       2.81391      -2.09368      -3.16332      -3.41800      0.544796      -6.19667     -0.212058      0.539758     -0.239892       1.04859      0.151780      0.236841   -0.00519377     -0.142672     0.0557624    -0.0346135    -0.0534923    -0.0123810  -0.000646652    0.00227898   -0.00132454  -0.000457824  -0.000145319  -6.47632e-06  -1.74329e-05  -7.61321e-06  -5.09600e-06   2.58564e-07   1.83644e-07  -3.41027e-08   3.14220e-09   1.01576e-11       3.08381       4.14209       4.36754       4.37863       4.47347       3.96121       3.64726       3.08349       2.59698       2.10788       1.62828       1.20995      0.877062      0.630642      0.422351      0.279665      0.176531      0.108225     0.0651606     0.0371527     0.0202302     0.0107314    0.00509040    0.00258916    0.00107302   0.000506104   0.000188479   7.72172e-05   2.63872e-05   8.73991e-06   2.62598e-06   7.25301e-07   1.75652e-07   3.75031e-08   6.34827e-09   6.88219e-10
  18  19 3582.6117    2.7274  3.0608 11.6579 -0.0058  0.0486   0.0375   0.1234    0.0862   0.0000   440.2424       9.75519       11.9827      -7.44592      -10.1297       6.11874       5.07685      -9.27423      0.407034       7.32638     -0.148382       1.19185     -0.913090     -0.515219      0.192481     -0.481319   -0.00143663      0.360598    0.00499395    -0.0447052     0.0277045   -0.00304591   -0.00530468   -0.00347847  -8.48383e-05   -0.00181337   0.000286674   0.000153414  -1.68545e-05   1.36616e-05   2.29314e-06   3.36828e-07  -2.66679e-07   1.06735e-07   9.37976e-10  -1.93185e-09       3.95526       5.42710       5.59250       5.82195       5.75570       5.22194       4.81343       4.11848       3.34190       2.74773       2.09316       1.55764       1.18482      0.827381      0.574957      0.373904      0.231888      0.143646     0.0833906     0.0480873     0.0262255     0.0134501    0.00676282    0.00326449    0.00142939   0.000635031   0.000257381   9.75847e-05   3.51051e-05   1.15825e-05   3.37513e-06   9.43797e-07   2.37385e-07   4.91039e-08   8.30176e-09   9.59394e-10
  18  20 3725.3764    2.2006  4.6187 11.1851  0.0017  0.0598   0.0248   0.1599    0.0581   0.0000   442.9919    -0.0635510      0.540764      -3.56313       13.7383      -8.53361      -6.57927      -6.87926       5.35122      -7.02535      -3.04958      -2.97033       2.70583      0.926779      -1.37910      0.123424      0.571551     -0.113196     0.0768944     0.0497153     0.0408466     0.0148944    0.00403977   0.000410078  -0.000615068  -0.000594913   0.000422260   9.64421e-05  -9.09674e-05   4.21833e-06  -6.48401e-06  -1.42304e-06   4.84130e-07   3.56474e-08   2.02508e-08   3.77384e-11       5.08646       6.42840       7.16549       7.15405       7.03431       6.51884       5.77492       4.98261       4.29957       3.38031       2.64748       2.00885       1.43552       1.01128      0.707974      0.457081      0.289771      0.178509      0.106140     0.0617198     0.0336336     0.0172294    0.00881512    0.00418540    0.00191236   0.000812561   0.000332366   0.000123366   4.44536e-05   1.49173e-05   4.50180e-06   1.18707e-06   2.79440e-07   5.63469e-08   9.37696e-09   1.03084e-09
  18  21 3868.1668    1.8134  5.8199 10.9060 -0.0008  0.0715   0.0193   0.1919    0.0472   0.0000   448.1668       10.5919       5.45988      -10.4345       13.4939      -14.6068      -9.97300       7.17742       4.34074       2.77515       4.46651      0.424017      -1.89637       1.23348       1.60274     -0.456067     -0.529598      0.306762     0.0511313     0.0256475    -0.0185142    -0.0209895    -0.0147828    0.00377098  -0.000473225  -0.000857621   0.000308013   0.000193897  -7.52602e-05  -7.01059e-06   5.60935e-06   4.32717e-06  -1.28233e-07  -4.60235e-08  -7.15898e-09  -2.46820e-09       6.03915       7.75983       8.62750       8.76870       8.46933       7.95580       7.06035       6.10218       5.05471       4.00796       3.15376       2.36645       1.77042       1.21109      0.850561      0.554238      0.359351      0.215830      0.130600     0.0727628     0.0403075     0.0210067     0.0106058    0.00513861    0.00230309    0.00100164   0.000400121   0.000154491   5.56082e-05   1.79461e-05   5.44611e-06   1.42845e-06   3.49370e-07   6.83349e-08   1.14874e-08   1.30660e-09
  18  22 4010.8527    1.5009  8.0670 10.5418 -0.0009  0.0917   0.0147   0.2438    0.0408   0.0000   440.1574       11.3125       22.9712      -15.2565     -0.320812       5.24696      -9.84729      -6.37580     -0.772244      -3.86829      -6.32267     0.0434948     -0.145483      -1.99765       2.23360      0.735754     -0.324583    -0.0446670     -0.271824    -0.0696338     0.0883761    0.00670924   -0.00865633   -0.00805224   -0.00202676    0.00203181   0.000170243  -0.000603618   5.98530e-05   3.83465e-05  -2.49392e-06  -2.76123e-06  -2.07848e-07  -1.57164e-07  -3.96685e-08   1.95859e-09       7.58299       9.91474       10.8211       11.1441       10.7822       10.3549       8.78058       7.71539       6.40958       5.15359       4.06943       3.02717       2.23466       1.56177       1.08449      0.712532      0.461898      0.283206      0.171051     0.0957303     0.0534445     0.0276607     0.0139731    0.00662766    0.00301731    0.00129589   0.000528902   0.000198913   7.22473e-05   2.33268e-05   7.11583e-06   1.89715e-06   4.55033e-07   8.89890e-08   1.47350e-08   1.75885e-09
  18  24 4296.8273    1.0462 12.3313 10.3589 -0.0028  0.1504   0.0108   0.4086    0.0314   0.0000   457.0793       25.1483       27.8511      -28.7177      -6.28634       3.92694      -34.2992      -1.82005       1.17044       1.39321       7.24825      -1.97448      -2.77000       1.28527       2.18965     0.0508893     -0.161522      0.225312   -0.00223251     -0.296422      0.131934     0.0999404     0.0203659    -0.0230882    -0.0134505    0.00206397    0.00251062  -0.000284473  -5.04441e-05  -7.34690e-05  -1.88824e-05   7.02688e-06  -8.21743e-07   1.85926e-07   1.97175e-08   3.19602e-09       12.0939       16.4659       17.6401       17.6870       17.7588       16.4460       14.7680       12.8018       10.6045       8.46429       6.76156       5.05846       3.81619       2.61662       1.89437       1.21564      0.794081      0.492766      0.294585      0.169442     0.0945488     0.0497330     0.0252799     0.0123472    0.00554222    0.00244151   0.000969599   0.000363381   0.000127795   4.16826e-05   1.22945e-05   3.21383e-06   7.99500e-07   1.55104e-07   2.63159e-08   2.92622e-09
  18  26 4582.4063    0.7026 17.1612 10.0864 -0.0024  0.2650   0.0069   0.6209    0.0239   0.0000   474.3437       52.6534      -1.26202       13.0478       70.2033      -33.1673      -23.4160       38.9572       19.4397      -14.1418      -3.82515      -7.29253      -8.50667      0.541514      0.180999      -2.39754      -1.52300       1.78610      0.398426      -1.03816     -0.212225     0.0720281    -0.0465175    0.00355304    0.00918909   -0.00928305   -0.00175135    0.00129771   0.000322496  -0.000102532   2.00714e-05  -1.84128e-06  -6.94527e-07   5.61154e-07  -1.83546e-08  -3.35582e-09       20.7698       29.3373       30.3594       32.8090       30.7295       29.0882       25.5838       22.6573       18.6921       15.3587       12.0017       9.03713       6.74397       4.67053       3.35810       2.16197       1.42625      0.896749      0.539014      0.314628      0.178211     0.0948127     0.0495185     0.0235655     0.0110536    0.00466595    0.00189454   0.000684198   0.000240689   7.61474e-05   2.20740e-05   5.74039e-06   1.41493e-06   2.78258e-07   4.68958e-08   5.71820e-09
  19   7 1867.2863    0.4562  0.3789  9.5389 -0.0040  0.0190   0.0148   0.0353    0.0432   0.0000   439.6776      0.356800       14.3072     -0.200843      -2.30862      0.775582      0.225253      0.278439      0.280710      0.316146      0.210571      0.291842     -0.296448     -0.142863     -0.222936      0.128473     0.0517533     0.0579581   -0.00404730     0.0230584     0.0109317    -0.0144425   0.000694628   0.000694646   0.000761339  -0.000171493  -6.31855e-05   0.000121854  -2.24528e-05  -1.36874e-05   3.30624e-06   9.74076e-07  -3.46823e-10   8.50165e-08   1.91457e-08   1.73576e-09       1.53699       1.96735       2.25574       2.21044       2.29639       2.05238       1.83407       1.47859       1.33152       1.06583      0.807303      0.576990      0.461281      0.331702      0.229680      0.165622     0.0921464     0.0596313     0.0390839     0.0214252     0.0128791    0.00777383    0.00364733    0.00185075   0.000872698   0.000377346   0.000184348   6.99800e-05   2.60412e-05   1.13362e-05   3.78470e-06   1.09323e-06   3.28715e-07   9.06984e-08   2.06485e-08   4.35636e-09
  19   8 2021.7599    0.6453  0.5104  9.7203 -0.0056  0.0213   0.0182   0.0397    0.0578   0.0000   439.8524      -4.68746       15.7092       1.32138      -3.19596       1.59897       2.44966      -1.63131     0.0316072       1.09947     -0.184881    -0.0716426     -0.307454      0.154272     -0.560813     -0.166687     0.0542621     0.0198813    0.00386506    -0.0433727    0.00183269  -4.74734e-05   -0.00414709    0.00217082   0.000681034  -0.000142956   3.28961e-05  -2.91043e-05   3.95165e-06  -2.54215e-06   5.83034e-06   9.25052e-07  -2.91108e-07   1.75059e-07   1.64144e-09  -3.84160e-11       1.82194       2.45061       2.55683       2.86952       2.85519       2.42154       2.16243       1.72266       1.48819       1.17465      0.873460      0.631324      0.482871      0.360641      0.245260      0.152417      0.106394     0.0659290     0.0412196     0.0229853     0.0132008    0.00788723    0.00411092    0.00206856   0.000941189   0.000392764   0.000184451   7.13014e-05   2.84547e-05   1.08119e-05   3.36315e-06   1.09843e-06   3.26475e-07   8.46705e-08   2.14090e-08   4.55789e-09
  19   9 2173.7450    0.9184  0.6169 10.1644 -0.0012  0.0200   0.0226   0.0449    0.0568   0.0000   436.9307       4.51283       9.88005      -3.25690      -6.59322      -1.43755     -0.166201     -0.419086      0.785946      0.456476     -0.544840     -0.134173      0.493476    0.00889996      0.272975     -0.200791    -0.0626443    -0.0748889    0.00736555  -3.99732e-05     0.0122168   0.000130636   -0.00927476   0.000903517   -0.00134614   0.000230909   0.000127500  -2.02026e-05   3.48003e-05   9.15579e-06  -1.51811e-06  -1.26999e-06  -2.05979e-07   7.27249e-08  -6.11333e-09   3.92582e-09       1.61444       2.19923       2.35217       2.44164       2.32571       2.17780       1.97578       1.54203       1.44994       1.10196      0.902083      0.645713      0.495816      0.335698      0.240354      0.159122     0.0997698     0.0648240     0.0390817     0.0226627     0.0138303    0.00699393    0.00369853    0.00186893   0.000881395   0.000385287   0.000173455   7.29953e-05   2.84436e-05   1.02004e-05   4.00647e-06   1.20119e-06   3.58322e-07   9.15979e-08   2.14170e-08   4.29986e-09
  19  11 2468.1216    1.6955  0.9170 11.2311 -0.0006  0.0312   0.0370   0.0596    0.0845   0.0000   438.0812       1.46205       9.65853      -5.51530    -0.0664720       1.62092      -6.98810      -2.18397     -0.950110      0.690813       2.00912      0.975704    -0.0353672     -0.182817     -0.282894      0.235690     0.0496935     -0.176488     -0.141849     0.0128172   -0.00166600   -0.00873427    0.00721773   0.000546391   -0.00164982  -0.000435865  -0.000230456  -8.97922e-06   7.42266e-05  -1.52899e-05  -6.32244e-06   3.23021e-06   5.44918e-07  -7.80367e-08  -5.26856e-08   1.17715e-08       1.93785       3.42439       2.79192       3.54925       3.05710       3.06420       2.49028       2.35871       1.82265       1.63526       1.21931      0.934424      0.696171      0.477027      0.347183      0.227327      0.151804     0.0920124     0.0605381     0.0329271     0.0212343    0.00997765    0.00617217    0.00271964    0.00148722   0.000623849   0.000299089   0.000115852   4.97891e-05   1.63820e-05   6.63267e-06   1.79461e-06   6.39221e-07   1.41349e-07   4.35856e-08   8.07694e-09
  19  12 2613.0624    2.1989  0.8481 11.9567  0.0018  0.0231   0.0506   0.0557    0.0734   0.0000   437.6429      -2.30223       11.9350      -2.70696      0.178770     -0.142333      0.900797      -3.49353      0.930865    -0.0205311      0.526227      -1.31842    -0.0206407     -0.200083      0.258390      0.328875      0.114769     -0.100652    -0.0399961     0.0255213    0.00380046    -0.0313400    -0.0106564    0.00176508  -0.000802673  -0.000190853   1.77420e-05   3.74870e-06   5.49608e-05   3.02789e-05  -1.34291e-05   1.48179e-06  -3.80196e-07  -1.77922e-08  -4.09389e-10  -1.41677e-09       1.87634       2.44678       2.58725       2.68541       2.70486       2.44020       2.23187       1.99780       1.55647       1.29577       1.04885      0.790226      0.616916      0.371502      0.303627      0.194077      0.127647     0.0847457     0.0462479     0.0305652     0.0156135    0.00863956    0.00440819    0.00214738    0.00108003   0.000513059   0.000218679   8.95671e-05   3.68154e-05   1.23973e-05   4.46285e-06   1.56941e-06   3.81214e-07   1.15908e-07   3.04052e-08   5.56724e-09
  19  13 2757.9314    2.8528  0.8659 12.0843  0.0025  0.0229   0.0602   0.0541    0.0759   0.0000   437.3368      0.785895       11.3874     -0.838188       1.34482     -0.367808      -2.51770      -2.26734       3.63621      0.355189      -1.28525      0.571298     -0.556467     -0.249296      0.110279     0.0577664     0.0693322    -0.0435033    -0.0467694     0.0581613     0.0239763   -0.00703795  -0.000492465   -0.00304837   0.000606403   7.95912e-05   0.000132766   1.73235e-06  -4.12696e-05  -3.38757e-07   1.94920e-06   3.88398e-07  -2.49025e-07  -3.28307e-08  -7.70721e-09  -5.13401e-09       1.75271       2.47600       2.64210       2.59159       2.77269       2.38369       2.26390       1.84019       1.54017       1.31495      0.966916      0.786703      0.556829      0.398611      0.266812      0.186344      0.120135     0.0764667     0.0473365     0.0270129     0.0145571    0.00852324    0.00416387    0.00217801    0.00103392   0.000454568   0.000212014   8.11999e-05   3.28165e-05   1.31425e-05   4.45067e-06   1.46138e-06   4.09624e-07   1.11312e-07   2.72579e-08   5.96664e-09
  19  14 2902.5081    3.4996  0.7567 12.6666 -0.0014  0.0241   0.0764   0.0479    0.0722   0.0000   442.0603     -0.247959       10.0040      -2.38205      -1.50188      -3.38675      -1.39712      -1.06953      0.637350      0.578406       1.58508       1.26752      0.137895     -0.281371     -0.316656     0.0151558     0.0592288    -0.0720832    -0.0463220    -0.0202243    -0.0140882    0.00363523  -0.000169707    0.00102645    0.00134547  -7.51440e-05  -0.000285598   3.07044e-05   1.86132e-05   1.27363e-05  -3.91051e-06   1.43452e-06   2.42083e-07  -1.62238e-07   3.30199e-08   5.32032e-10       1.82426       2.57717       2.70851       2.96384       2.55877       2.53118       2.27867       1.94828       1.63153       1.31489       1.02486      0.804769      0.562402      0.410617      0.284678      0.193422      0.115645     0.0751200     0.0481153     0.0248039     0.0151020    0.00829181    0.00433730    0.00215510    0.00104907   0.000491999   0.000238773   9.31755e-05   3.78407e-05   1.32417e-05   5.46318e-06   1.42894e-06   4.82517e-07   1.10777e-07   2.56657e-08   5.71649e-09
  19  15 3046.5658    4.0398  0.8736 12.8957  0.0002  0.0231   0.0836   0.0552    0.0773   0.0000   439.0427      -3.24754       8.02794     -0.845003       4.52252      -4.25621      -1.12709      -1.95447     -0.386312    -0.0608362      0.505432      -1.33446      0.321276      0.805565      0.312623   -0.00505231    -0.0574831      0.117230     0.0147459   -0.00383143   0.000790625    0.00195621   -0.00503227   -0.00287730  -0.000209276   0.000368939   0.000219538  -9.33191e-05  -3.14647e-05   4.45839e-06  -2.64176e-06  -1.30320e-07   4.26416e-07  -8.19380e-08  -2.44840e-08  -5.72086e-10       1.95240       2.46965       2.62609       2.53458       2.64988       2.54193       2.05502       1.97868       1.58824       1.30913       1.08719      0.832188      0.592008      0.419437      0.262756      0.186379      0.131772     0.0800662     0.0502589     0.0291843     0.0148361    0.00853686    0.00447329    0.00216965    0.00107374   0.000497872   0.000204577   8.05146e-05   3.35717e-05   1.26157e-05   3.90231e-06   1.32630e-06   4.31276e-07   1.13921e-07   2.62307e-08   5.07914e-09
  19  16 3189.8662    3.9857  1.1827 13.0379 -0.0039  0.0299   0.0766   0.0676    0.0819   0.0000   436.8393       9.44674       10.7754      -3.47002      -1.03629      -8.91675       3.91682      -3.46195      -1.26740       2.30055       2.34832       2.57379     -0.937557      0.165972     -0.251760      0.203454    -0.0623542    -0.0572809     -0.115570    -0.0348593   -0.00632858    0.00698766    0.00136823  -9.68964e-05  -0.000862577   0.000973418   0.000410633  -5.54089e-05   4.64481e-05   8.75110e-06   3.38743e-06   1.19476e-06   8.55892e-08  -1.75743e-07   3.54775e-09  -2.62573e-09       2.40480       3.05392       3.28021       3.43676       3.45580       2.99434       2.93346       2.54492       1.95237       1.68528       1.32970      0.957371      0.773390      0.539182      0.388682      0.246535      0.162773      0.108336     0.0648125     0.0351254     0.0194539     0.0119370    0.00604217    0.00306792    0.00140919   0.000644416   0.000308803   0.000124166   4.75265e-05   1.79722e-05   5.77650e-06   1.84901e-06   5.07428e-07   1.44016e-07   3.74901e-08   7.19319e-09
  19  17 3332.9329    3.4698  1.6465 12.7496 -0.0024  0.0335   0.0583   0.0867    0.0655   0.0000   440.8221       1.54452       13.0763      -5.27842       3.38733      -1.79876      -5.44713      -1.09598     0.0328564      -3.48010       3.57000       2.48318      0.612732     -0.468359     -0.462942      0.203507     -0.210306    -0.0761680      0.110218     0.0238928    -0.0147678    0.00361949   0.000800013    0.00342857  -0.000714512   -0.00133811   0.000861007   0.000211430  -1.73456e-05  -1.66261e-05   7.90988e-06   6.64558e-07   4.36792e-07   3.18985e-07  -3.17890e-08  -2.75968e-09       2.55720       3.59704       3.60351       3.83942       3.71251       3.49033       3.18083       2.72780       2.26422       1.92378       1.50622       1.16940      0.859471      0.603113      0.432749      0.291871      0.191791      0.122371     0.0770813     0.0441435     0.0257715     0.0139729    0.00746736    0.00373533    0.00184025   0.000851079   0.000383173   0.000155852   6.13249e-05   2.20841e-05   7.78479e-06   2.37631e-06   6.96443e-07   1.78390e-07   4.35461e-08   8.79386e-09
  19  18 3476.2390    2.9667  2.2751 12.3130  0.0006  0.0414   0.0449   0.1018    0.0695   0.0000   445.0590      -3.10710       9.63579      -4.39549      0.757491       2.74866       5.40477      -4.22645      -1.71857     -0.746846       1.35591       1.46032      0.703999     -0.605216     -0.217887      0.648171      0.212567    -0.0506095     0.0573133    -0.0552521   -0.00921819     0.0175411    0.00383199   -0.00300385   0.000906784   0.000494657  -3.94830e-05  -9.43775e-05   0.000117296   1.18565e-05   1.24281e-05   1.13891e-06  -5.08857e-07  -1.32456e-07  -9.26059e-08   4.15349e-09       3.20089       4.28699       4.70582       4.57977       4.68514       4.30500       3.84225       3.42361       2.87987       2.30287       1.85962       1.43179       1.03796      0.768689      0.503963      0.352408      0.235516      0.144729     0.0915565     0.0524000     0.0290493     0.0162567    0.00886564    0.00430736    0.00206803    0.00102742   0.000411709   0.000177165   6.95829e-05   2.60728e-05   8.64206e-06   2.76881e-06   8.62956e-07   2.30084e-07   5.26150e-08   1.05662e-08
  19  19 3619.3938    2.5028  3.3894 11.6093 -0.0026  0.0521   0.0320   0.1278    0.0656   0.0000   438.6183      -1.62916       3.68703      -4.46271      -5.74362      -4.73508       7.66585      -1.20371     -0.890327    -0.0937632     -0.194159     -0.845509      -2.66862      -1.00932     -0.178295      0.136307    -0.0309286    -0.0304342     -0.172691   -0.00505778     0.0248968   -0.00427882  -0.000560812   -0.00142527    0.00400961   0.000772883  -3.72329e-05   1.47007e-06  -6.26854e-05   5.79340e-05   1.13201e-05  -7.00526e-06   3.77423e-07  -1.28340e-07  -6.12829e-08   2.37223e-08       3.87011       5.35497       5.68888       5.81751       5.67889       5.46160       4.88926       4.16104       3.57253       2.88195       2.32595       1.79056       1.33355      0.949236      0.654742      0.459883      0.295925      0.190664      0.117482     0.0695515     0.0381815     0.0216109     0.0112973    0.00563743    0.00271576    0.00131106   0.000556640   0.000233380   9.07731e-05   3.46385e-05   1.16803e-05   3.77156e-06   1.10088e-06   2.90928e-07   6.64909e-08   1.32244e-08
  19  20 3762.4534    2.0987  5.1271 10.9293 -0.0042  0.0615   0.0217   0.1634    0.0572   0.0000   446.1064      -1.12583       14.4539     -0.378237       8.10501      -8.42806    -0.0225789       5.16664      -1.75201       2.79610      -2.01773      -1.75697     -0.935370      0.129094     -0.309734      0.552222     -0.166405     0.0437256      0.405586    -0.0523913    -0.0678121    -0.0394025    -0.0258480    0.00610618   -0.00125678   -0.00192034  -9.96470e-05   1.59886e-05  -7.26288e-05   4.06988e-05   1.85495e-06  -1.41800e-05   1.53732e-06  -3.00645e-08  -2.75991e-08  -4.37890e-09       4.96639       6.47078       6.94825       7.02336       7.21159       6.55588       5.95123       5.16405       4.37027       3.55846       2.85646       2.15219       1.62364       1.13687      0.828445      0.544515      0.359018      0.229812      0.139315     0.0838841     0.0466695     0.0259462     0.0136074    0.00669932    0.00331202    0.00148833   0.000675239   0.000270151   0.000107709   3.88450e-05   1.34116e-05   4.41110e-06   1.25575e-06   3.32351e-07   8.01837e-08   1.55503e-08
  19  21 3905.8090    1.7577  6.8135 10.6639 -0.0003  0.0763   0.0168   0.2044    0.0445   0.0000   435.4679       3.00650       11.2931       13.2536      -2.79654      -9.67808      -5.20419      -12.0049       1.54018      -1.55226      -7.71875      -2.92758      -2.26470      0.553122      0.519239      0.716515      -1.08014    0.00421284      0.224732   -0.00200740     0.0209542   -0.00911588    -0.0268373     0.0129545    0.00366918   0.000188062  -0.000375959   0.000260969  -3.06349e-05   2.17332e-05   2.07187e-05  -9.85037e-06  -1.38691e-06   9.97504e-07   5.30455e-08  -5.32171e-09       5.98651       8.19060       8.69798       8.94951       8.69063       8.38696       7.36388       6.48049       5.40087       4.44661       3.51119       2.73011       2.01139       1.44977      0.996666      0.681434      0.456269      0.283882      0.175411      0.102929     0.0582019     0.0318140     0.0165137    0.00846188    0.00413311    0.00184232   0.000832149   0.000337567   0.000135824   5.04432e-05   1.72812e-05   5.56512e-06   1.64908e-06   4.29361e-07   9.88987e-08   1.98449e-08
  19  23 4192.0683    1.1542 10.5738 10.4952 -0.0017  0.1229   0.0120   0.3474    0.0317   0.0000   421.5845       19.6367       33.7475      -9.56667       6.46836       17.4205      -15.0009      -28.4751       17.2722       15.3150      0.950594      -11.0670       2.97614       5.65971       1.40080      -1.67025     -0.715053      0.317591      0.115219     -0.199338     0.0917737    -0.0147140    -0.0291991    -0.0203834    -0.0125313    0.00597025  -6.84532e-05  -0.000702672  -0.000165255  -5.51681e-05   1.01706e-05  -1.45012e-05   2.56350e-06  -1.04919e-07   1.84829e-07  -4.64481e-08       9.50015       12.8148       13.8364       14.4202       13.9328       13.2014       11.5765       10.4112       8.76753       7.22369       5.61494       4.41773       3.29187       2.32568       1.64477       1.09450      0.749741      0.474124      0.290634      0.174553     0.0993050     0.0549158     0.0295116     0.0149664    0.00744074    0.00333171    0.00149579   0.000604017   0.000242138   8.74467e-05   2.98906e-05   9.60587e-06   2.74123e-06   6.97927e-07   1.63679e-07   3.20249e-08
  19  24 4336.0857    0.9127 12.3951 10.3692 -0.0036  0.1633   0.0101   0.4396    0.0292   0.0000   436.6114      -29.4637       23.2324      -7.43301       13.3862       16.6321       17.6906       16.6845      -15.5333      -26.6402      -1.06450      -2.36458     -0.525657       7.70861     0.0716338      -1.13474      -1.11833     -0.771259       1.10228      0.370407     -0.124175      0.130445   0.000217775    -0.0251840    -0.0175829    0.00725176  -0.000522660   4.23504e-05  -0.000209120   5.14094e-06   5.06410e-05   1.53095e-05  -7.69202e-07  -4.84029e-07  -2.13823e-08  -1.73144e-08       12.5174       16.9951       18.5879       19.1266       18.7530       17.3420       15.8028       13.7342       11.5864       9.40103       7.52267       5.74005       4.37278       3.10623       2.24252       1.49196       1.01959      0.640698      0.397755      0.243853      0.139426     0.0787293     0.0416898     0.0223217     0.0103482    0.00524907    0.00209105   0.000943662   0.000346233   0.000129645   4.21658e-05   1.34740e-05   3.77268e-06   9.57288e-07   2.23652e-07   4.31060e-08
  19  25 4479.5270    0.7654 15.3669 10.2369  0.0007  0.2183   0.0081   0.5551    0.0253   0.0000   452.8789       1.31969       16.8247       33.9205       16.1750      -37.1561      -26.5660     -0.270130      -5.42858      -11.9248      -6.06174      -10.0781      -6.77238      -6.10814       1.80329      0.767037     -0.119958     -0.543205      0.166407      0.344411     0.0561602     -0.111954     0.0804132     0.0308102    -0.0126501    0.00435998   -0.00109888  -0.000874288  -7.52714e-06   0.000256433  -6.88565e-05  -1.81294e-05   1.43055e-06   1.51766e-06  -4.04543e-07  -3.74639e-08       16.4504       22.0282       24.2949       24.9574       23.7838       23.4675       20.5311       18.1022       15.4982       12.6622       10.0951       7.81004       5.86191       4.21223       3.03119       2.04361       1.36939      0.872191      0.548648      0.330568      0.193298      0.108559     0.0591944     0.0298051     0.0154905    0.00673503    0.00321327    0.00122676   0.000501685   0.000174302   5.92740e-05   1.82912e-05   5.15343e-06   1.30300e-06   2.91722e-07   5.64060e-08
  19  26 4622.5969    0.6570 17.7890 10.0350  0.0013  0.2695   0.0065   0.6408    0.0220   0.0000   446.3494      -4.57705      -17.5438      -6.32580       8.92865      -9.98457       40.2346      -9.69536      -5.93884      -9.77494      -1.89835       13.9752       2.91763      -1.50117       2.26948       2.93511      0.971518       1.27855      0.656753    -0.0882382     -0.461159      0.171545      0.156406    -0.0206331    -0.0219948   -0.00367587    0.00350925   0.000735059   0.000327908  -9.59300e-06  -7.13161e-05   1.85441e-05   4.11953e-06   3.26073e-07   5.51459e-08   1.92932e-08       20.3699       28.0806       30.0983       31.5715       30.2848       28.6111       25.7863       22.7936       19.1986       15.7232       12.7669       9.54433       7.35550       5.20928       3.79715       2.50157       1.72231       1.07997      0.683498      0.413901      0.239644      0.137297     0.0723517     0.0380481     0.0190529    0.00851422    0.00396640    0.00156789   0.000619786   0.000221739   7.23225e-05   2.27316e-05   6.34592e-06   1.61063e-06   3.71844e-07   7.10157e-08
  20   9 2203.0897    0.9252  0.7765 10.2219 -0.0032  0.0240   0.0206   0.0510    0.0676   0.0000   437.1734      -2.80746       16.8344       1.78549      0.985602     -0.564296      0.192196      0.853367      -1.55434     -0.407093     -0.967613     -0.127365      0.168391     -0.202394     0.0472875    -0.0671420     0.0295917     0.0411426     0.0177607     0.0277747    -0.0199079     0.0156918   0.000894834    0.00457619   -0.00118228   0.000243576   0.000420184  -4.58237e-05   5.13068e-05  -3.78887e-08  -2.19673e-05   3.99335e-06  -1.81157e-06   4.69634e-07  -5.14826e-08  -4.94128e-09       1.74289       2.26834       2.52221       2.42649       2.62834       2.38035       2.07964       1.90752       1.65267       1.30144       1.01251      0.841469      0.603696      0.476018      0.326907      0.204597      0.158069     0.0983833     0.0622118     0.0383201     0.0195423     0.0123867    0.00681278    0.00363024    0.00194116   0.000861377   0.000436910   0.000173245   7.78347e-05   2.90706e-05   1.20532e-05   4.07311e-06   1.32583e-06   4.55561e-07   1.35982e-07   3.33225e-08
  20  10 2352.4456    1.3364  0.7478 10.8378  0.0019  0.0233   0.0300   0.0473    0.0655   0.0000   433.4741      -2.30366       17.0063     -0.100281      0.458780      -2.59978       2.24749      0.539795      -1.38554     -0.264475      0.249726      0.654802      0.201973     -0.670728     -0.357679      0.275658      0.506766    0.00844992     -0.136819    -0.0468053   -0.00443979     0.0398471    -0.0158333   -0.00333458   0.000432097    0.00110653  -0.000270601  -0.000148681   1.78885e-05  -7.01794e-06   7.13448e-06   7.61893e-06   6.58616e-07  -9.79319e-07   1.47975e-07   6.64898e-09       1.68581       2.27689       2.28706       2.51631       2.66627       2.20981       2.21102       1.76074       1.62627       1.32696       1.03226      0.819708      0.598049      0.466623      0.321345      0.239742      0.157956     0.0885537     0.0610555     0.0363570     0.0226663     0.0135888    0.00672224    0.00386021    0.00180730   0.000918042   0.000447903   0.000174877   8.05168e-05   3.01753e-05   1.11031e-05   4.60995e-06   1.31919e-06   4.38085e-07   1.21887e-07   3.04390e-08
  20  11 2498.9978    1.7756  0.8461 11.3583  0.0012  0.0219   0.0375   0.0561    0.0745   0.0000   436.5382       1.69427       12.2813       1.17828       1.01237     -0.714476      -5.39695      -1.70850       2.00124       2.92759       1.71866     -0.100044      0.536236     -0.143537     0.0411344     0.0382884      0.251640     0.0328371    -0.0787793     0.0228688   -0.00870840    0.00347323    0.00707962   0.000292354   -0.00160079   0.000342340  -0.000451122  -0.000207050  -5.97020e-06   1.56184e-05   6.24705e-06   3.71317e-06  -5.03767e-07  -2.56404e-07   2.01692e-07  -3.31572e-08       1.79868       2.30821       2.36971       2.26927       2.40222       2.26336       2.20979       1.85827       1.59003       1.29055      0.954871      0.723588      0.603248      0.453582      0.339906      0.235323      0.149861     0.0936127     0.0561340     0.0328943     0.0200991     0.0108520    0.00613670    0.00314099    0.00156228   0.000767455   0.000340214   0.000154565   6.21191e-05   2.68512e-05   9.77014e-06   3.64825e-06   1.27040e-06   3.57531e-07   1.03892e-07   2.69317e-08
  20  12 2644.8074    2.3162  0.8622 11.9762 -0.0051  0.0246   0.0483   0.0533    0.0820   0.0000   439.5930       2.93733       16.6132      -2.35886     -0.545868    -0.0300845       2.58181      0.161022      -1.96755      -1.24116      0.669905      0.145965      -1.13238     -0.335286    -0.0107611     0.0756835    -0.0768396    -0.0572078    -0.0347986   -0.00110138    0.00218358   -0.00129263   -0.00589605    0.00175598   0.000625251  -6.26147e-05   0.000297203  -0.000159235  -2.20171e-05   6.45700e-05   2.05460e-06  -6.51325e-06   2.22928e-06   4.14539e-07  -1.06979e-07   7.42392e-09       1.73312       2.52327       2.41234       2.59875       2.64862       2.39462       2.30601       1.94788       1.62627       1.39124       1.00879      0.874168      0.613910      0.500212      0.323902      0.225187      0.159644      0.100190     0.0674793     0.0366263     0.0219306     0.0125252    0.00641355    0.00387602    0.00172797   0.000923966   0.000392987   0.000177316   7.66316e-05   3.17499e-05   1.12649e-05   4.49993e-06   1.34220e-06   4.42620e-07   1.21465e-07   3.10710e-08
  20  13 2790.6857    2.9907  0.9027 12.3240  0.0009  0.0217   0.0601   0.0562    0.0755   0.0000   439.7491     -0.855168       10.0963       3.24754      -2.46798      -3.24058      -1.51674      -4.07815      -2.30885       2.54831       1.69486      0.567591     0.0898963      0.284179     -0.434053      0.197227    -0.0171701    -0.0338892     0.0179571    -0.0383465     0.0275090     0.0205956   -0.00859589   0.000176688   0.000531115   0.000661033   5.37718e-06   3.05344e-05  -4.98427e-05  -3.08039e-05   1.74468e-06   1.01372e-06   2.10847e-06   8.17543e-07  -1.36905e-09  -2.87964e-08       1.70607       2.23762       2.45189       2.47164       2.36877       2.26397       1.97050       1.81825       1.57995       1.31892       1.05434      0.804117      0.595366      0.432572      0.302913      0.197286      0.138183     0.0850449     0.0537177     0.0331969     0.0194647     0.0107758    0.00632533    0.00304659    0.00170739   0.000780453   0.000366019   0.000164462   6.79273e-05   2.72868e-05   1.12676e-05   3.68052e-06   1.29547e-06   4.05033e-07   1.18870e-07   2.91098e-08
  20  14 2935.9646    3.6709  0.7259 13.0159 -0.0006  0.0276   0.0838   0.0477    0.0648   0.0000   440.7978       1.75322       8.77869      -1.63730      0.208047      -5.15374      0.713598     -0.948232      -2.29914       1.34674       2.42181      0.163480      -1.73930      0.104540      0.536581     -0.206978     0.0789392    -0.0512728     0.0267327    0.00884372    -0.0121154   -0.00320170  -0.000703428   -0.00178013   -0.00154131   0.000694480  -0.000505096   0.000140084   6.52529e-05  -1.24295e-05   7.32295e-06  -1.15950e-06  -4.55774e-07   4.71627e-08  -3.91310e-08   2.60902e-08       1.57039       2.87592       2.54219       2.85611       3.14045       2.19089       3.05079       1.70565       2.36611       1.33549       1.46050       1.07565      0.692629      0.716211      0.310218      0.361541      0.149506      0.140709     0.0812007     0.0409335     0.0353180     0.0110363     0.0113514    0.00407801    0.00248691    0.00132775   0.000390138   0.000302559   7.33084e-05   4.43790e-05   1.59396e-05   3.96152e-06   2.14438e-06   4.35169e-07   1.49908e-07   4.50741e-08
  20  15 3080.4449    4.0720  0.8495 13.0694 -0.0077  0.0217   0.0844   0.0532    0.0721   0.0000   436.4071       3.14237       11.0369      -3.46663     -0.190574      -2.02520       3.49396     -0.869289      0.424343      -1.96532    -0.0755191      -1.60464      0.684965    -0.0969942     -0.443848     0.0812223     0.0875402     0.0598098    -0.0861716     0.0465911     0.0105421   0.000340505    0.00381304    0.00667067    0.00251570   -0.00135671  -0.000547364   7.32933e-05   0.000108528  -1.65492e-05   5.32597e-06  -1.04777e-06  -5.15888e-07  -1.66994e-07   6.30139e-08   5.82936e-08       1.58518       2.16352       2.25910       2.40567       2.31668       2.25767       1.96821       1.84541       1.43144       1.24261      0.970565      0.770662      0.548818      0.420493      0.304873      0.205233      0.132861     0.0914956     0.0544528     0.0343459     0.0188178     0.0110990    0.00598171    0.00328878    0.00153355   0.000739586   0.000384897   0.000149744   7.47799e-05   2.75455e-05   1.03852e-05   3.74283e-06   1.19201e-06   4.20875e-07   1.11994e-07   3.03559e-08
  20  16 3224.4164    4.0107  1.1118 13.1335 -0.0048  0.0266   0.0764   0.0629    0.0779   0.0000   435.1875       3.75366       17.7203      -5.73357     -0.406652      -3.53171      -1.89714      -1.09935     -0.917088      0.713800      0.196356     -0.117456      0.514620    -0.0712279    -0.0768249     -0.376175    -0.0202303    -0.0852957    -0.0395991    -0.0553800     0.0229885   -0.00136198   -0.00489621   -0.00424304    0.00398534  -0.000438205  -0.000267313   0.000292949   4.10458e-05  -2.58070e-05   9.12066e-06  -3.12713e-06  -2.36580e-06  -3.84209e-07   9.19849e-09   2.65798e-08       1.97618       2.70937       2.81171       2.99622       2.92458       2.64266       2.51607       2.05321       1.91362       1.47305       1.25658      0.939768      0.712128      0.516367      0.358063      0.242743      0.167037      0.107449     0.0700999     0.0407367     0.0247749     0.0139354    0.00767018    0.00401238    0.00215880   0.000994545   0.000468409   0.000207622   9.09991e-05   3.49282e-05   1.37918e-05   4.81185e-06   1.60567e-06   4.80232e-07   1.40938e-07   3.38837e-08
  20  17 3368.0552    3.4119  1.7105 12.6784  0.0000  0.0337   0.0529   0.0804    0.0596   0.0000   442.8463       4.09615       9.05695      -5.31036       3.13571      -9.52466      -9.13916      0.143511       4.05981      -1.04720       2.28640     -0.341764      0.210156      0.808882      0.121798      0.299099     -0.275046     0.0836160     0.0343930    -0.0195465   -0.00390168    -0.0161534     0.0157478   -0.00368321   -0.00195138  -0.000277733   0.000307540  -0.000205673  -9.06161e-05   1.71793e-05   2.86768e-05  -1.99913e-06   8.01401e-07   4.95988e-07   3.11223e-08  -5.13593e-08       2.50246       3.47120       3.66149       3.84809       3.90351       3.41738       3.23948       2.73769       2.41187       1.94085       1.52759       1.19780      0.930288      0.664120      0.466540      0.326537      0.218399      0.146422     0.0891695     0.0564738     0.0320926     0.0183429     0.0104925    0.00543245    0.00286246    0.00137341   0.000650165   0.000286062   0.000116876   4.77025e-05   1.84490e-05   6.43600e-06   2.18178e-06   6.82136e-07   1.77515e-07   4.86993e-08
  20  18 3511.8322    2.7092  2.5182 12.3906 -0.0069  0.0429   0.0388   0.1076    0.0513   0.0000   441.0704       1.64382       10.2910      -2.81213       4.13901      -4.04751       4.24848       7.77985      -1.72684       2.04340      -4.11123       1.89309      -1.33800      0.705105     -0.628068    -0.0129291      0.162681     -0.159181     -0.296261    -0.0366929    0.00800098    -0.0228106    -0.0140296    0.00506371    0.00238516   -0.00201511   -0.00152361  -0.000441542   0.000104790  -1.01892e-05   6.20974e-05  -6.02916e-06  -2.17423e-06  -3.51098e-08   3.83361e-07  -4.50411e-08       3.17409       4.33411       4.67669       4.84086       4.80292       4.44568       4.08233       3.51998       3.06655       2.47887       2.01958       1.52241       1.19862      0.846643      0.635130      0.417721      0.290445      0.188716      0.115478     0.0740192     0.0419446     0.0249788     0.0137105    0.00725597    0.00378259    0.00185547   0.000834519   0.000390515   0.000158755   6.58695e-05   2.53146e-05   8.71958e-06   2.93720e-06   9.31470e-07   2.40064e-07   6.42326e-08
  20  19 3655.5424    2.3255  3.8963 11.5772 -0.0036  0.0547   0.0277   0.1376    0.0542   0.0000   439.3657       6.29200       13.8923      -9.12185       7.53024      -6.38771      -8.97660      -1.44725      0.752577     -0.158062       1.62539       1.39448      -3.90505     -0.188794       1.15878      0.409500      0.236348     -0.162711      0.131621    0.00156593    -0.0449063    -0.0535139   -0.00586204   0.000168026   -0.00443471    0.00177042  -0.000288774  -0.000115827   0.000207844  -6.30578e-05  -6.60686e-05   1.88304e-07   2.80954e-06   1.68007e-06  -7.92044e-08  -7.75675e-08       4.05328       5.50971       6.04306       5.94060       6.28338       5.47327       5.20364       4.55125       3.82254       3.21344       2.51834       1.97049       1.51891       1.08021      0.794801      0.524294      0.363346      0.238953      0.144134     0.0918053     0.0525728     0.0296889     0.0169342    0.00870874    0.00449541    0.00223394   0.000989017   0.000471505   0.000183679   7.99178e-05   2.97444e-05   1.02911e-05   3.54392e-06   1.11346e-06   3.02229e-07   8.13986e-08
  20  20 3799.3490    1.9723  5.2653 11.0735 -0.0036  0.0615   0.0205   0.1706    0.0485   0.0000   426.7759      -9.24932       27.8225       6.66161       5.19363      -14.7664      -15.5179      0.349582      -2.92345      -1.36311       2.94335      -1.97909      -4.47137      0.393988      0.574086    -0.0405884    -0.0267264     -0.400351    -0.0568447     0.0907394     0.0321043    -0.0147419    0.00451136    -0.0111876   -0.00392048   0.000474686    0.00206403   0.000166949  -0.000332456  -0.000159646   4.77694e-05  -2.25869e-05  -3.00226e-06   1.04585e-06   2.21797e-07  -9.96212e-09       4.74589       6.16118       6.70785       6.89691       6.73437       6.40981       5.90223       5.14237       4.39346       3.57782       2.95131       2.25856       1.73321       1.26266      0.888585      0.616285      0.419235      0.276499      0.170079      0.104292     0.0626413     0.0346623     0.0189385     0.0100857    0.00520893    0.00252307    0.00120050   0.000508764   0.000227958   9.04771e-05   3.47263e-05   1.21422e-05   4.11493e-06   1.25831e-06   3.50565e-07   9.02378e-08
  20  21 3942.8808    1.6491  7.5253 10.6529 -0.0005  0.0815   0.0151   0.2167    0.0396   0.0000   433.8071       9.95388       17.1624       1.39803      -11.0840       1.78166      -12.6925       5.86314       7.21434       4.54292       9.76010       4.06077      -1.56316       1.61595      0.587808      0.315525     -0.221856      0.830762     0.0777566     -0.257307    -0.0844207      0.148579    0.00255624   -0.00468287    0.00204172   0.000509909  -0.000251972   0.000899351  -0.000129669  -0.000179336   2.90046e-05  -2.58527e-05   2.46334e-06   1.42502e-06  -3.15852e-07  -1.36997e-07       6.11021       8.28030       8.79948       9.22765       9.07493       8.59933       7.72848       6.86046       5.71322       4.82229       3.87230       3.04602       2.26579       1.66346       1.17449      0.825723      0.555374      0.359569      0.229572      0.140663     0.0833715     0.0475463     0.0257844     0.0136177    0.00697755    0.00337526    0.00161839   0.000702059   0.000307814   0.000120485   4.67926e-05   1.66102e-05   5.53421e-06   1.70649e-06   4.74173e-07   1.22202e-07
  20  22 4086.8550    1.3480  8.9905 10.5379 -0.0055  0.0998   0.0125   0.2709    0.0336   0.0000   429.6641       21.6957       3.25720      -8.94272       13.7966      -19.5955      -23.3145      -3.25519       9.29709       11.4561      -6.28148      -7.24530       3.76873      0.558210      0.668473      -1.58224      -1.34638      0.223554      0.165377     0.0791591     0.0456459     0.0613141    -0.0813607    0.00744776    0.00843191    0.00301063   -0.00685732  -9.93161e-05   0.000376407  -0.000368529  -3.04814e-05   1.26402e-05   3.22917e-07  -2.52546e-06  -1.42578e-07  -6.94806e-08       7.24177       9.87682       10.7485       11.0887       10.7838       10.2487       9.33385       8.32284       7.01934       5.80210       4.76927       3.61562       2.81710       2.00560       1.47942      0.999180      0.683301      0.439337      0.283012      0.169677      0.102017     0.0584477     0.0319911     0.0171164    0.00879573    0.00433050    0.00201217   0.000919674   0.000390345   0.000156783   5.90505e-05   2.12231e-05   6.99349e-06   2.15975e-06   5.96963e-07   1.54064e-07
  20  23 4230.3469    1.0913 11.7033 10.4578 -0.0018  0.1352   0.0108   0.3708    0.0300   0.0000   426.2662       11.2285       19.5087      0.822698       3.92434      -23.4935       8.82602       10.5971      -17.0095       6.73974      -2.58238    -0.0559138       1.76402      -7.32022      -2.62053      0.899026     -0.936561      0.867550     -0.119419     -0.414089    -0.0289754      0.121373    -0.0160327     0.0346330     0.0114775   -0.00461894    0.00388729   -0.00152184   -0.00104072  -6.01020e-05   0.000152268   5.89318e-05  -1.54844e-06  -5.69006e-07   9.95062e-07   1.68088e-07       10.1028       13.4101       14.8392       15.3800       14.8706       14.2593       12.9428       11.2501       9.49008       8.06561       6.53518       5.01126       3.84229       2.78301       2.00178       1.36188      0.951205      0.616011      0.398937      0.244846      0.145747     0.0842252     0.0465283     0.0251343     0.0128836    0.00628184    0.00305843    0.00131464   0.000584974   0.000229314   8.83381e-05   3.10848e-05   9.99926e-06   3.07225e-06   8.22292e-07   2.07159e-07
  20  24 4374.4276    0.9223 12.9813 10.3709 -0.0051  0.1645   0.0093   0.4293    0.0265   0.0000   433.3996      -15.6744       31.9553      -27.7133      -4.91086       31.0109       29.0715      -22.8909      -9.47511      -28.6545      -10.0779       6.13363      -2.15675      -7.51020      -1.56149       1.05719       1.15973     -0.345533     -0.502131     0.0191394      0.350210     -0.118711     -0.180788     0.0170334     0.0433264    0.00539629    0.00270424   -0.00407574   -0.00161461   0.000501530   0.000235069  -6.99107e-05  -3.83178e-05  -1.07694e-07   4.41342e-07  -4.32284e-07       11.9389       16.5393       17.8113       18.4609       18.0802       17.1259       15.6469       13.7460       11.8019       9.70841       7.91130       6.12310       4.69742       3.41120       2.48340       1.69835       1.16491      0.753378      0.489708      0.294208      0.178313      0.102933     0.0566313     0.0309279     0.0157686    0.00801040    0.00363807    0.00171695   0.000696606   0.000288608   0.000104297   3.78222e-05   1.22777e-05   3.71727e-06   1.01167e-06   2.56328e-07
  20  26 4662.1740    0.5925 17.6492 10.0671 -0.0054  0.2890   0.0060   0.6786    0.0203   0.0000   493.3361       35.4087      -6.35409       7.71629       25.7349      -32.3121      -62.5553       58.4826       10.1596       15.0315       3.72298      -19.9852      -8.29968       15.9840      -1.92102      -1.09996       1.48908     -0.995626      0.860534       1.53439     -0.172760     -0.266056      0.184054    0.00793154    -0.0282366     0.0126983    0.00366281   -0.00127369   0.000764020   0.000778714  -0.000262548  -2.03475e-05  -3.26803e-05  -1.00388e-05   2.42258e-06   6.86864e-07       20.9697       28.4805       31.4490       32.5092       31.5879       30.1644       27.2783       24.0669       20.7010       17.1189       14.0167       10.8512       8.30764       6.03634       4.37875       3.00346       2.06695       1.34977      0.877749      0.543542      0.320221      0.188704      0.107069     0.0574404     0.0299394     0.0153124    0.00693107    0.00337854    0.00132057   0.000551410   0.000201638   7.04186e-05   2.27962e-05   6.90681e-06   1.83793e-06   4.63536e-07
  21   8 2077.6854    0.7199  0.6149  9.9428 -0.0055  0.0215   0.0172   0.0432    0.0545   0.0000   436.5641       1.12023       15.8258       6.23591      -1.89425      -4.60440      -2.86811     -0.781004       1.32304     -0.125116      0.260652     0.0519671     -0.936428     0.0684221     -0.284371    -0.0904985      0.119137     0.0360387     0.0913490    -0.0327478     0.0118077   -0.00959262   -0.00207673    0.00598370  -1.24667e-05    0.00117858   -0.00121164   0.000134850   3.52319e-05  -3.16730e-05  -7.40935e-06  -1.19602e-05  -4.74574e-06  -1.53424e-06  -2.79446e-07   5.73900e-08       1.62130       1.89506       2.43577       2.51589       2.24049       2.24508       2.06127       1.77223       1.46413       1.23527       1.06432      0.721464      0.593652      0.444661      0.317592      0.202820      0.144507      0.106073     0.0603469     0.0365253     0.0251777     0.0139488    0.00769640    0.00432690    0.00221526    0.00128973   0.000587046   0.000265476   0.000125509   5.30274e-05   2.61125e-05   1.05314e-05   3.44911e-06   1.19201e-06   4.19170e-07   1.06870e-07
  21   9 2231.8503    1.0195  0.7737 10.4499 -0.0001  0.0223   0.0226   0.0523    0.0634   0.0000   438.0698     -0.826091       14.0776       5.85501      -4.83968    -0.0297148     -0.517500      -1.21721      -2.09606     -0.994295       3.17281     0.0355657      -1.12910     -0.633842     -0.119358     0.0407575    -0.0589557     -0.125133    -0.0179978    -0.0390306     0.0294604    -0.0288104   -0.00311211    0.00193122    0.00228767    0.00144467  -0.000648563  -0.000170214  -0.000209265   3.41980e-05   5.37508e-05   3.58850e-06   3.31233e-07  -5.15768e-07   4.97754e-08   1.40771e-07       1.59652       2.19327       2.24406       2.33724       2.41404       2.20912       2.06530       1.69256       1.54546       1.25602       1.05624      0.772235      0.618100      0.431562      0.332039      0.223551      0.156680     0.0998372     0.0620678     0.0411667     0.0239189     0.0147239    0.00809351    0.00455232    0.00226565    0.00115451   0.000567661   0.000256113   0.000121863   4.70457e-05   2.11327e-05   7.99099e-06   3.09948e-06   1.06474e-06   3.37141e-07   1.06450e-07
  21  10 2381.8797    1.4665  0.8901 10.7524 -0.0048  0.0216   0.0287   0.0529    0.0709   0.0000   439.5110      0.189219       13.7880       2.33374       1.49311      -1.33979      0.901588      -1.58955       1.16652     -0.583284      0.416341      0.333873      0.232729     -0.175216     -0.376007      0.470491      0.171217    -0.0955089     0.0584965     0.0132785    -0.0193554   -0.00319153     0.0251732    0.00317723   -0.00370336   0.000863342   -0.00112235  -0.000203651   1.50122e-05   1.38449e-05   1.69165e-05   1.32908e-07  -1.30602e-06   3.46347e-07   1.95872e-08  -3.26730e-08       1.56652       2.04360       2.11280       2.33340       2.35229       2.19571       1.97407       1.67498       1.47561       1.25981      0.957345      0.771407      0.594475      0.446973      0.310804      0.220252      0.154807      0.101246     0.0671500     0.0422727     0.0253817     0.0149993    0.00848644    0.00484050    0.00252226    0.00127306   0.000630414   0.000298323   0.000125524   5.48167e-05   2.22300e-05   8.94177e-06   3.28106e-06   1.18054e-06   3.56456e-07   1.10578e-07
  21  11 2529.3269    1.9071  0.8718 11.4353 -0.0069  0.0220   0.0393   0.0519    0.0694   0.0000   437.8754     -0.318972       10.5834      -1.14771       2.16873      -1.68484      0.696924      -2.42718      -1.10971      -1.14656     -0.407970   -0.00902150     -0.228166      0.201594     -0.185330     0.0653596     -0.287549     0.0316949     0.0498000    -0.0325218    -0.0177394    -0.0128049   -0.00672802    0.00398538   -0.00210731   -0.00144868   0.000154776  -0.000117385   1.71821e-05  -3.19969e-05  -1.64439e-05  -2.00685e-05  -2.06282e-06   6.51828e-08  -4.26021e-07  -1.09300e-07       1.54712       2.12089       2.21525       2.36972       2.39333       2.17718       2.03694       1.78432       1.53242       1.22923       1.03041      0.821343      0.599048      0.465322      0.333556      0.232663      0.165720      0.104288     0.0733922     0.0418835     0.0286091     0.0148827    0.00962035    0.00488698    0.00277221    0.00131145   0.000727533   0.000290336   0.000165578   5.48411e-05   2.90493e-05   9.60798e-06   3.78833e-06   1.19105e-06   4.07424e-07   1.13608e-07
  21  12 2676.1665    2.4260  0.8170 12.1566 -0.0092  0.0220   0.0529   0.0536    0.0741   0.0000   440.3102      -2.42529       13.5810      -4.39236     -0.767233       1.18144     -0.212703      -5.39979       1.48182       3.17466      -2.81034       1.03945     -0.193318     -0.373559     -0.326746     0.0314105     -0.149153     0.0523098     0.0203732     0.0228667     0.0284120    -0.0119610     0.0139939   -0.00345634    0.00153333   0.000302287  -0.000959034  -0.000678311  -0.000152215  -5.76672e-05  -2.00743e-05  -7.00405e-06  -2.60462e-07  -1.86236e-06  -1.28935e-07   1.93635e-07       1.62838       2.21709       2.32711       2.41430       2.31757       2.14340       2.02096       1.73351       1.62661       1.35878       1.10628      0.895627      0.631058      0.474689      0.328681      0.233723      0.155217     0.0968164     0.0672337     0.0385622     0.0255939     0.0142591    0.00853177    0.00431094    0.00235442    0.00118899   0.000563167   0.000269790   0.000124861   5.29891e-05   2.14236e-05   8.11946e-06   3.14915e-06   1.07785e-06   3.63416e-07   1.08348e-07
  21  13 2822.9214    3.2040  0.7659 12.5490  0.0001  0.0214   0.0683   0.0491    0.0768   0.0000   441.2495      -1.75445       13.2385     -0.575848     -0.153593       1.36623      -3.96119    -0.0295335      0.544374      -1.13734     -0.613355      0.437669      0.158568      0.549218      0.747392     0.0597720    0.00590644    -0.0418818     0.0931792     0.0310063   -0.00906151    -0.0104128   -0.00237034    0.00483780    0.00375948   -0.00182331   0.000207147   0.000422084  -7.91601e-05  -9.27043e-05  -1.08926e-05  -8.11292e-06  -1.42679e-06   3.61498e-08   3.93181e-07   6.82569e-08       1.90647       2.53092       2.49308       2.27735       2.10919       2.07409       2.20776       2.08498       1.79968       1.44435       1.14140      0.882835      0.717431      0.546864      0.411640      0.282143      0.188055      0.116242     0.0695341     0.0408032     0.0223485     0.0128461    0.00686086    0.00376266    0.00205565   0.000958604   0.000520966   0.000237861   0.000104533   4.63827e-05   1.88896e-05   7.16768e-06   2.84961e-06   9.43090e-07   3.03289e-07   9.29524e-08
  21  14 2968.8885    3.8472  0.7715 13.0454 -0.0065  0.0206   0.0827   0.0478    0.0644   0.0000   437.5567       6.43459       15.4231       2.14306      -4.07596      -3.74609       1.11619      -2.30554      0.893263      0.538926      -2.14744      0.617826      0.544322      0.232153     -0.235512      0.247992     -0.195747      0.174422    -0.0241272     0.0436023   -0.00246618    -0.0111928   -0.00188610   -0.00354583  -0.000434054  -0.000261204  -0.000134259  -0.000129486   5.27516e-05   8.19752e-05  -6.23773e-06  -2.12197e-05   3.45297e-06  -1.12146e-06  -2.96353e-07   8.81693e-08       1.55132       1.92397       2.10770       2.20915       2.32353       2.08549       1.91146       1.57626       1.40584       1.21284       1.00820      0.750709      0.521421      0.431259      0.306142      0.218484      0.149818     0.0929617     0.0600985     0.0372466     0.0246853     0.0148605    0.00869994    0.00454631    0.00239822    0.00122374   0.000580628   0.000252469   0.000127316   5.00182e-05   2.21746e-05   8.60599e-06   3.18599e-06   1.01028e-06   3.42011e-07   9.99011e-08
  21  15 3113.9824    4.1137  0.9191 13.0606 -0.0061  0.0227   0.0810   0.0540    0.0752   0.0000   438.9723      -1.21232       16.1505     -0.647916      0.508383      -4.96325     0.0544059      -3.09042       1.55364      0.972857       1.42795     -0.615872      -1.14312     -0.179643      0.226861     -0.323001     -0.267227     0.0971368     0.0485728    -0.0577617     0.0302720    0.00155005   -0.00656029   2.29473e-05  -9.66888e-05   -0.00240445  -0.000542770   0.000326793  -0.000123838   1.54643e-05   5.33080e-05  -2.15053e-05  -1.08620e-06   1.64706e-06   2.86798e-07   1.56226e-07       1.66520       2.26322       2.33536       2.39424       2.36143       2.24136       2.12684       1.89407       1.59832       1.30306       1.08022      0.811638      0.640239      0.474974      0.357674      0.241276      0.172823      0.108537     0.0664955     0.0437901     0.0244044     0.0156946    0.00810454    0.00454390    0.00237329    0.00121874   0.000609730   0.000278649   0.000128854   5.52990e-05   2.32020e-05   9.01587e-06   3.42563e-06   1.12691e-06   3.50928e-07   1.21423e-07
  21  16 3258.5610    3.7348  1.2627 12.8912 -0.0021  0.0287   0.0655   0.0668    0.0773   0.0000   439.3684       2.82795       11.0652      -2.11294      0.359907      -10.4766       1.55291       1.14546       1.17400       1.32697      0.157215     -0.849267     -0.210051    -0.0991864   -0.00677137    0.00160251      0.101158     0.0829636    -0.0326285     0.0270802    -0.0238924     0.0126665     0.0109571    -0.0108161   -0.00291214    0.00117658  -0.000251927   0.000237069  -0.000140337  -1.14099e-06   3.90470e-05  -4.39045e-05   4.49632e-06   1.98854e-06  -5.59423e-07  -2.39456e-07       2.02300       2.85454       2.91324       3.10832       3.00106       2.80750       2.61113       2.32421       1.97432       1.70537       1.40532       1.09511      0.842866      0.585744      0.455231      0.280046      0.212279      0.132495     0.0906917     0.0554850     0.0340295     0.0188184     0.0115586    0.00601811    0.00333991    0.00158894   0.000821070   0.000373568   0.000176760   7.37117e-05   3.20154e-05   1.20648e-05   4.62071e-06   1.46585e-06   5.02221e-07   1.49110e-07
  21  17 3402.8548    3.2200  1.8192 12.7487 -0.0077  0.0338   0.0489   0.0884    0.0510   0.0000   438.2600       4.55387       12.4173      -6.44233      -2.42910      -2.13878       4.90965       2.68819      -1.81407       2.69534       1.01851      -1.40133      -1.97277     -0.906582      0.529938     -0.101453    -0.0799036     -0.508252     0.0243370     0.0196635    -0.0375130   -0.00805245    0.00939561   -0.00811107   -0.00166867    0.00119088    0.00104514   -0.00108135   0.000179198   0.000116316   7.97506e-05  -2.18330e-05  -6.80778e-06   1.80740e-06   9.68419e-07   8.05600e-08       2.40709       3.31782       3.51728       3.68202       3.66177       3.35169       3.23017       2.78188       2.36970       1.92296       1.65539       1.25226      0.958090      0.710554      0.534696      0.372094      0.248732      0.171104      0.106377     0.0701316     0.0409308     0.0248624     0.0143277    0.00769869    0.00439539    0.00199118    0.00109311   0.000508474   0.000228091   0.000104810   4.24373e-05   1.59803e-05   6.06139e-06   1.95775e-06   6.19186e-07   1.88205e-07
  21  18 3547.1935    2.6140  2.7825 12.2510 -0.0032  0.0436   0.0341   0.1124    0.0441   0.0000   447.3670      -1.56466       9.53457       2.26116       4.32864      -5.57592      -5.01091      -6.01709       2.18202      -1.66620      -1.67000       1.87196     -0.326134      0.127546      0.125054      0.220092      0.700442      0.375783     0.0828278     -0.212722     0.0372171     0.0469385   -0.00120277    0.00832036   -0.00485483   -0.00205762  -0.000753858   0.000602622   0.000325550   6.60957e-05  -0.000154623  -1.18008e-05   1.80459e-05   1.71404e-06  -2.34337e-06  -6.28431e-07       3.17074       4.18849       4.57792       4.79598       4.76405       4.42349       3.96054       3.61373       3.12633       2.57605       2.04733       1.65903       1.26707      0.922437      0.672273      0.480873      0.330269      0.215209      0.140298     0.0858883     0.0544307     0.0319278     0.0183088    0.00974295    0.00532427    0.00282224    0.00137595   0.000650406   0.000295838   0.000127397   5.02877e-05   2.01766e-05   7.26283e-06   2.56925e-06   8.28050e-07   2.46842e-07
  21  19 3691.4870    2.2701  4.3815 11.3510 -0.0020  0.0554   0.0241   0.1410    0.0484   0.0000   433.9547      -1.18779       22.0731       1.10931       1.87470      -2.87703      -4.17312     -0.172823       4.95401      -5.29805       3.23665       1.49841      -2.17721      -1.34941       1.28882    -0.0254582     -0.345380     -0.250145      0.112373     -0.113409   -0.00212906     0.0712490    -0.0277254     0.0154196     0.0111550    0.00277332   -0.00162792   0.000321869   0.000698337   7.54083e-05   6.01121e-05   3.05342e-06   1.05623e-05   2.78892e-06  -1.89917e-07  -5.17529e-07       4.04801       5.27954       5.83224       6.23644       6.13582       5.58463       5.08957       4.66000       3.85992       3.35072       2.59333       2.08503       1.58127       1.19482      0.867628      0.599990      0.408156      0.272318      0.183915      0.113220     0.0670894     0.0390920     0.0232405     0.0132397    0.00696538    0.00357905    0.00173770   0.000835817   0.000383908   0.000164535   6.66981e-05   2.63092e-05   9.41319e-06   3.32235e-06   9.98519e-07   3.03392e-07
  21  20 3835.6566    1.8858  5.9705 10.9020 -0.0003  0.0654   0.0181   0.1752    0.0440   0.0000   430.3861      -13.0716       25.7876      -13.8297      -4.72666      -12.0605      -6.73803       10.9441      0.614955      -7.80170      -2.33222      -2.64049     -0.827360     -0.548384       1.15086      0.390477      0.122298     -0.153786     0.0159089     -0.273016    0.00507655    -0.0198870    -0.0301618   -0.00956644    0.00625048    0.00625615  -0.000528133   -0.00321657   0.000440391   9.25505e-05   6.61625e-05  -1.87647e-05   1.59414e-05   3.55352e-06  -8.14421e-07  -1.62697e-07       4.71106       6.25716       6.89508       7.13813       7.09847       6.66286       6.10431       5.35131       4.68540       3.89969       3.16429       2.48400       1.90435       1.41388       1.04063      0.720978      0.497743      0.331379      0.215575      0.135255     0.0826996     0.0482104     0.0279402     0.0155708    0.00803613    0.00430981    0.00202373   0.000989227   0.000444070   0.000194004   7.77832e-05   3.18634e-05   1.11967e-05   4.02376e-06   1.26288e-06   3.85776e-07
  21  21 3979.7569    1.5506  7.9405 10.6691 -0.0027  0.0843   0.0138   0.2263    0.0348   0.0000   426.6173       1.39116       19.2079    -0.0135156      -5.00512       7.69243       5.00415      -2.40675       1.32950      0.928852      0.971961      -6.00380      -1.55903      0.359995      -2.02078      -2.21687     -0.124857      0.379151    -0.0644500     -0.237976     -0.116863     0.0481789     0.0322783    0.00207446   -0.00422083   -0.00285977   -0.00555731   -0.00217107   0.000155912  -3.05048e-06  -4.76301e-05  -7.74867e-06  -1.00841e-05  -6.00986e-06   5.91661e-07  -5.20775e-07       6.00307       8.11790       8.88898       9.01993       9.05584       8.49485       7.69102       7.13037       6.00784       5.00452       4.15297       3.22963       2.50028       1.84313       1.37402      0.950328      0.663131      0.430517      0.285089      0.175291      0.108760     0.0637055     0.0371316     0.0200943     0.0109305    0.00566559    0.00274916    0.00134800   0.000589101   0.000269436   0.000104900   4.23502e-05   1.52537e-05   5.26395e-06   1.65274e-06   5.06551e-07
  21  23 4268.1156    1.0299 11.7019 10.4134  0.0001  0.1326   0.0100   0.3675    0.0284   0.0000   437.5687       4.73457       25.4782       1.62916       11.6624      -32.3827      -18.3598      -1.90224       10.8215       20.9285      -6.69752      -5.05743       1.60965       3.66857       1.72475       1.13278      0.737471     -0.397128     -0.231025     -0.199118      0.142669     0.0787506     -0.126914    -0.0215048     0.0354230   -0.00976598   -0.00645762    0.00275022    0.00155448  -2.01752e-05   0.000127725  -3.60880e-05  -1.02316e-05  -9.63623e-06  -3.20108e-06  -9.81868e-07       9.48039       12.2116       13.7528       14.2788       13.9600       13.5404       12.3785       10.7922       9.31107       7.94058       6.43543       5.03063       3.97391       2.90485       2.14981       1.49470       1.06895      0.688301      0.463065      0.290583      0.177798      0.107374     0.0611915     0.0342378     0.0184185    0.00951141    0.00473890    0.00228559    0.00102524   0.000451809   0.000183774   7.17368e-05   2.64953e-05   9.05922e-06   2.76835e-06   8.31260e-07
  21  24 4412.5535    0.8459 14.0205 10.3269 -0.0052  0.1782   0.0082   0.4626    0.0251   0.0000   430.9298       2.41896      0.413237      -28.2446       9.86937      -19.8639      -4.66052       25.2023      -19.0708       6.00360      -4.24854       4.65340      -3.97035      -4.25203       7.49287       2.50530      -1.10430      0.794580      0.726898     -0.268658     -0.271785    -0.0466750      0.200006     0.0194124     0.0194151    0.00289778    0.00171641   -0.00560608  -0.000925131   0.000518674  -0.000110133  -4.38558e-05   1.78243e-05   1.03849e-05  -6.69420e-06   6.77933e-07       12.4361       16.7932       18.4451       19.2757       18.5214       18.1452       16.3205       14.6064       12.7787       10.6231       8.74119       6.86490       5.37474       3.97089       2.92029       2.04254       1.43218      0.945957      0.634249      0.393874      0.246037      0.145743     0.0841135     0.0477459     0.0254236     0.0133694    0.00664227    0.00323060    0.00144532   0.000637876   0.000256958   0.000100809   3.59634e-05   1.26173e-05   3.80502e-06   1.13970e-06
  21  25 4556.9459    0.7083 17.0191 10.1439 -0.0004  0.2392   0.0066   0.5804    0.0219   0.0000   437.4850      -15.1984       25.0365       23.2183       3.81655      -18.1881      -20.8579       31.4603       14.8817      -10.1647       11.4245       3.39737     -0.750979       4.96498      0.350244       2.75544      -1.24741     -0.704271      0.211129    0.00200558     -0.521301     -0.261179      0.187786      0.122256    -0.0429832    -0.0387762    0.00579286   0.000507099   0.000835271   0.000234008   4.23617e-05   7.79914e-05   6.31553e-05   4.14299e-06  -6.43626e-06   9.71405e-07       16.1001       22.4405       23.6549       25.6018       24.6812       24.4063       21.6326       19.4923       16.6356       14.0388       11.5345       9.18811       7.08809       5.30718       3.91056       2.72401       1.94599       1.29624      0.857517      0.554960      0.338426      0.203137      0.119701     0.0655175     0.0358306     0.0189313    0.00934733    0.00450167    0.00209508   0.000892674   0.000363487   0.000141595   5.09782e-05   1.70873e-05   5.16560e-06   1.55544e-06
  22   8 2104.7247    0.7423  0.6578 10.0338 -0.0079  0.0204   0.0175   0.0445    0.0513   0.0000   439.4161       3.63302       17.0547       4.16776      -3.54323     -0.149908       1.51096    -0.0741285     -0.756656      -1.25473      -2.04047      -1.19475     -0.397569    -0.0450226      0.305410     0.0398579     0.0381905     0.0860431      0.103879    -0.0295102     0.0194403     0.0129379    -0.0117915  -0.000441484    0.00257607  -0.000693264    0.00184045  -0.000657519  -0.000201433   0.000131574   4.41085e-05   2.04439e-05  -3.67758e-06  -6.23463e-07   2.49534e-07  -3.07796e-07       1.40269       1.83942       1.99234       1.96373       2.20584       1.85494       1.83134       1.60910       1.36400       1.18077      0.960665      0.759776      0.583033      0.431576      0.327027      0.231047      0.158846      0.112861     0.0681263     0.0441774     0.0287102     0.0166915     0.0103437    0.00557418    0.00303094    0.00163138   0.000857597   0.000411047   0.000190979   9.12799e-05   3.67742e-05   1.63379e-05   6.45320e-06   2.44095e-06   8.05461e-07   2.80883e-07
  22  10 2410.8054    1.4663  0.8740 11.0710 -0.0044  0.0221   0.0291   0.0544    0.0689   0.0000   439.7227     -0.528213       13.2099      -1.82999       4.40073      -2.14325       2.04662     -0.795653      0.133929      -2.36303       2.17885      0.319917     -0.377209      0.192147     0.0280010     -0.119336    -0.0903638    0.00144678    -0.0538857   -0.00372495    0.00716926     0.0176533   0.000182810   -0.00530145    0.00203539    0.00101393   -0.00116019  -0.000605171   0.000348987   5.54708e-05  -6.19383e-05  -1.44044e-05   1.02641e-05  -2.80547e-06   1.03244e-06   3.64116e-07       1.49197       2.07636       2.22876       2.38663       2.35764       2.18015       1.98064       1.86168       1.48537       1.28434       1.01842      0.796067      0.631206      0.459106      0.356476      0.239596      0.172338      0.114036     0.0777085     0.0490415     0.0306853     0.0169295     0.0107936    0.00596526    0.00335913    0.00186982   0.000878752   0.000488048   0.000205907   0.000109852   4.24298e-05   2.04309e-05   6.98601e-06   3.12062e-06   9.09719e-07   3.32545e-07
  22  11 2559.1527    2.0488  0.8614 11.6931 -0.0110  0.0214   0.0406   0.0502    0.0637   0.0000   440.1834       1.09254       10.8158      -1.20048     -0.935503      -1.42678      0.377411      0.728896      -1.48343      -2.99097       1.93338    -0.0437357       1.45365      0.729393    0.00183904    -0.0351205     -0.240936      0.129534      0.197706     0.0257320    -0.0202956    -0.0270656     0.0169648    0.00267802    0.00360642   -0.00258777   0.000675656   2.45590e-05  -0.000236312  -6.75748e-05   4.24077e-05  -5.55610e-06   2.44474e-06   2.00688e-06   3.28922e-07   7.04998e-07       1.54259       2.03904       2.18938       2.27262       2.25328       2.08345       1.96233       1.68071       1.47438       1.35782       1.08662      0.811814      0.663010      0.496213      0.350246      0.244644      0.175582      0.117618     0.0733019     0.0491476     0.0316684     0.0179996     0.0107385    0.00636424    0.00363933    0.00172496   0.000945071   0.000453284   0.000229952   9.24283e-05   4.16253e-05   1.69421e-05   7.65815e-06   2.80967e-06   1.06175e-06   3.23996e-07
  22  12 2707.0840    2.5461  0.8636 12.1993 -0.0034  0.0217   0.0512   0.0517    0.0684   0.0000   437.8940      -1.29447       11.7548       1.10472       2.13553      -7.98413      -1.52952      -1.24602      0.834148     -0.725874      -1.17155      0.513420      0.124987      0.389134     -0.208801      0.168088      0.133837     0.0703747      0.119299     0.0106348   -0.00771899     0.0192011    0.00196129   -0.00550804    0.00272734   -0.00101601  -0.000578852  -0.000586017  -0.000270947   1.51090e-05   4.34531e-05   2.62421e-05  -5.96090e-06   3.48854e-07  -2.52086e-07  -3.84806e-08       1.49401       2.04782       2.05833       2.25628       2.14000       2.13969       1.84769       1.72151       1.51888       1.31300       1.03455      0.818106      0.637860      0.504490      0.359687      0.256785      0.171862      0.120318     0.0774639     0.0521308     0.0296162     0.0185895     0.0105050    0.00656329    0.00327756    0.00202084   0.000957390   0.000475968   0.000229391   9.76390e-05   4.74684e-05   1.67816e-05   7.80410e-06   2.80094e-06   9.62201e-07   3.41459e-07
  22  13 2854.7039    3.2865  0.7450 12.6792  0.0004  0.0207   0.0678   0.0446    0.0738   0.0000   441.0401       3.25912       10.6433       5.05077      -3.02581     -0.713126      0.783041      -1.76254     -0.895747      0.200837    -0.0885257     0.0389699     -0.381487      0.658442     -0.308579      0.127844    -0.0284573     0.0719322    -0.0283387     0.0189071   -0.00667504    0.00510105    0.00120852   -0.00999541    0.00271951   0.000808849  -0.000118073   0.000905645  -0.000258154  -3.32285e-05  -1.19731e-06   9.83749e-06   2.18676e-06   4.38788e-06   1.32782e-06  -5.01308e-08       1.48386       1.82434       2.07831       2.08780       2.12725       2.07702       1.90332       1.60791       1.38810       1.19964      0.941691      0.797649      0.629791      0.431414      0.328940      0.243248      0.159501      0.107461     0.0789598     0.0504076     0.0300570     0.0183512     0.0105963    0.00615473    0.00326250    0.00174525   0.000894027   0.000401816   0.000211405   9.86942e-05   4.21489e-05   1.76484e-05   6.83159e-06   2.56579e-06   1.04510e-06   3.62314e-07
  22  14 3001.4176    3.8918  0.7519 13.1633  0.0019  0.0204   0.0791   0.0440    0.0629   0.0000   435.4340     -0.889885       15.0884      -1.16281      -1.32624      -8.20824      -2.39090      -1.10791     -0.830519     -0.728752      0.400531    -0.0104796      0.340353    -0.0397012     0.0109320     -0.110429    0.00199449     0.0184269    -0.0977247    -0.0120716    0.00301633     0.0230250    0.00646243   -0.00350387   -0.00451168   0.000316502  -0.000496743   0.000177693   7.56499e-05  -2.83518e-05  -8.15848e-06  -1.03157e-05  -4.54492e-06   8.33640e-07  -1.50655e-06  -6.86804e-08       1.39369       1.88597       1.88341       2.17555       1.95750       1.87396       1.81254       1.57070       1.39156       1.20172       1.01657      0.790223      0.595750      0.465046      0.333069      0.244126      0.155966      0.111884     0.0724157     0.0463069     0.0275777     0.0178887     0.0101609    0.00594507    0.00319569    0.00180268   0.000915392   0.000424336   0.000223158   8.58695e-05   4.91352e-05   1.66258e-05   7.70919e-06   2.54208e-06   9.83187e-07   3.15215e-07
  22  15 3147.0191    4.0295  0.9691 13.2159 -0.0038  0.0243   0.0776   0.0584    0.0695   0.0000   438.3250       1.57019       11.1536      0.344590      -2.45721      -4.99632      0.886283     0.0410782      0.973478      -2.29305       1.35727       1.13204      0.396047      0.378575      0.559785      0.456566     -0.117483      0.133098    -0.0281745     0.0520446    0.00368176    -0.0368153    0.00365044   -0.00156795    0.00105551    0.00205141   0.000648800  -0.000368170   0.000142264  -0.000113465  -4.40351e-06   2.69017e-05   2.00157e-05   1.49181e-06  -1.17938e-06  -6.71616e-08       1.66182       2.37112       2.19986       2.46672       2.41627       2.31631       2.23869       1.90989       1.75321       1.38678       1.23620      0.884828      0.718441      0.522312      0.429927      0.315562      0.209331      0.140778     0.0854529     0.0584041     0.0335497     0.0220168     0.0124967    0.00764613    0.00386241    0.00214654   0.000999179   0.000528579   0.000229273   0.000123224   4.68982e-05   2.24119e-05   7.80527e-06   3.21554e-06   9.96061e-07   3.58038e-07
  22  16 3292.2058    3.7967  1.3743 12.9137 -0.0009  0.0285   0.0628   0.0666    0.0686   0.0000   438.0738       2.30874       13.8643      -5.43896       2.97109      -1.76596      -5.35452      -3.02186       1.53878      0.402377      0.946011     -0.907044     -0.255326       1.11530      0.392516      0.212085     -0.108146      0.301560      0.101528     0.0231017    -0.0138322    0.00220439    -0.0148440    0.00320498    0.00280502   -0.00335011   -0.00128835    0.00135542   0.000260768  -9.77723e-05  -1.01770e-05  -4.01219e-05  -8.16252e-07  -3.49897e-06  -1.04810e-06  -2.32320e-07       1.91204       2.64233       2.68944       2.98164       2.96241       2.73629       2.55326       2.19992       2.01532       1.64231       1.41284       1.06034      0.866706      0.644923      0.470735      0.335450      0.228147      0.164327      0.103601     0.0722635     0.0415826     0.0264868     0.0153899    0.00884564    0.00503267    0.00261625    0.00141652   0.000655390   0.000327315   0.000143584   6.47841e-05   2.66519e-05   1.04718e-05   4.11304e-06   1.36169e-06   4.56363e-07
  22  17 3437.2079    3.1401  1.9486 12.4667 -0.0048  0.0345   0.0438   0.0833    0.0515   0.0000   440.4592       3.02162       13.0676      -2.82874     -0.588479      -3.12705       3.99026      -2.95135      -1.41542       1.25745       2.64347     -0.384142      -1.93970     0.0850809     -0.803990     -0.168144      0.298844      0.839864      0.105446     -0.207843    -0.0578454     0.0675090    0.00364380    -0.0228049   -0.00736241    0.00188833    0.00145132  -0.000415964  -0.000208768  -8.09620e-06  -8.68393e-06  -5.87032e-05  -2.58879e-05   8.07455e-06   1.33738e-07  -9.96887e-07       2.32640       3.19081       3.40288       3.48424       3.53017       3.17592       3.09676       2.72193       2.52219       2.04764       1.71197       1.34068       1.08874      0.796820      0.603153      0.427436      0.297522      0.207962      0.128317     0.0857895     0.0517758     0.0329763     0.0186463     0.0109727    0.00598089    0.00324446    0.00168389   0.000836305   0.000423163   0.000171626   8.77036e-05   3.16370e-05   1.43664e-05   5.09937e-06   1.74926e-06   6.12062e-07
  22  18 3582.1476    2.5109  3.0499 12.1100 -0.0023  0.0446   0.0301   0.1109    0.0391   0.0000   441.0166       4.65824       1.52891      -6.91544       8.04275       4.83366      -8.84221      -8.57363       2.55046      0.396592      -2.03300     -0.339241       1.15772      0.974297      0.299200    -0.0339364    -0.0941622     -0.107479    -0.0363490     -0.169373     0.0110519    0.00547097   -0.00114831   -0.00405253    0.00506655    0.00655978    0.00148214  -0.000281653  -0.000667007   0.000123413  -0.000142478   3.78412e-05  -1.77102e-05  -1.68238e-05   1.00051e-06   2.16876e-07       3.03513       4.17389       4.44112       4.76375       4.60149       4.48238       4.06556       3.64071       3.11464       2.71801       2.19646       1.78534       1.36474       1.03175      0.760741      0.540421      0.380744      0.255532      0.176055      0.107849     0.0718229     0.0420137     0.0252879     0.0144378    0.00802120    0.00427318    0.00218908    0.00111105   0.000516409   0.000247128   0.000103150   4.63005e-05   1.75488e-05   6.79927e-06   2.28953e-06   7.98428e-07
  22  19 3726.8332    2.0783  4.5472 11.4390 -0.0029  0.0556   0.0217   0.1466    0.0397   0.0000   439.8212      -1.60385       4.22531      -9.57918       10.2986      -5.74909       1.76657      -1.41939      -3.06603      -4.55840       2.48574       1.08307      -1.44743     -0.669082     -0.876281     0.0172643     0.0490637      0.311639      0.696911     -0.221580     -0.108127     0.0641426     0.0469459    -0.0238160   -0.00185469   -0.00289136   -0.00431460   -0.00113039    0.00104071   7.08775e-05  -0.000262948   4.95365e-05   2.41416e-05  -2.14990e-06   5.10159e-06   1.32619e-07       3.80927       5.09010       5.64597       5.78317       5.79948       5.54189       5.10504       4.55170       3.91883       3.26949       2.73074       2.15421       1.70946       1.28375      0.932024      0.668668      0.468101      0.327012      0.214662      0.139987     0.0866987     0.0527574     0.0310918     0.0175273    0.00955439    0.00526790    0.00268084    0.00133017   0.000640485   0.000285326   0.000131426   5.33478e-05   2.19350e-05   8.44862e-06   2.85793e-06   9.80991e-07
  22  20 3871.7503    1.7496  6.1722 10.9311 -0.0011  0.0684   0.0163   0.1784    0.0378   0.0000   442.1364     -0.579658       3.62834      -2.69043      -4.22671       2.22218      -6.60400      -3.07858      -6.38300       6.50595       2.42975      -2.72064       2.70842      -1.29062      0.855793      0.290031     0.0920528     -0.252398      0.301779     0.0708116     -0.133053   -0.00901649     0.0677228     0.0283767     0.0194580   -0.00361963   -0.00581140    0.00332600  -0.000158381  -0.000359361  -3.50149e-05   8.36672e-05   1.70507e-05  -1.36113e-05   5.18655e-06   6.69369e-08       4.59137       6.14831       6.88675       7.11275       6.92195       6.73647       6.08874       5.52520       4.86434       4.02829       3.34399       2.66860       2.03390       1.58422       1.16117      0.836555      0.585187      0.398100      0.260792      0.168782      0.105903     0.0638284     0.0386413     0.0217980     0.0120666    0.00661159    0.00332950    0.00170404   0.000796520   0.000372837   0.000164051   6.97829e-05   2.73510e-05   1.08921e-05   3.56022e-06   1.25886e-06
  22  21 4016.2923    1.4869  8.6829 10.5771 -0.0022  0.0871   0.0126   0.2339    0.0325   0.0000   432.6288       12.1106       16.4390       6.08302      -19.4515      -5.76562      -11.9818      -3.64529      -5.09911      -2.12837      -8.22042      0.603541       5.19550      -2.27820      -1.00449     0.0897995      0.272523      0.435542      0.554449     0.0252945     0.0867539   -0.00921440    -0.0338855    -0.0116673   0.000760510   -0.00227805    0.00156576    0.00136942   0.000876195  -0.000176751  -0.000428209   0.000220129   5.60263e-05   5.51111e-07  -5.21985e-06  -4.95234e-07       6.03952       7.87620       8.72201       9.16328       9.04711       8.70156       7.89108       7.16104       6.18588       5.27018       4.29743       3.47806       2.68920       2.03955       1.51059       1.07289      0.754375      0.512013      0.341887      0.222889      0.139021     0.0821855     0.0494860     0.0286422     0.0156277    0.00851454    0.00428305    0.00214285    0.00103463   0.000471631   0.000209429   8.60833e-05   3.50320e-05   1.34078e-05   4.52143e-06   1.56567e-06
  22  22 4161.0974    1.2008 10.2297 10.5278 -0.0019  0.1093   0.0109   0.2999    0.0283   0.0000   427.6990      -1.37512       13.6209      -1.81122    -0.0408276      -24.8093      -1.05546       5.80177       9.75348      -13.8501      -10.1281       13.0653      -2.33827      -3.38266      -2.56887       1.51250      0.517126     0.0486197      0.862428     -0.180792     -0.293053     -0.115023    -0.0664656     0.0295749     0.0199161   -0.00814901   -0.00706918   -0.00226429    0.00386768   0.000931049  -7.00694e-05  -3.55995e-05  -2.49662e-05  -1.18112e-05  -9.62658e-06  -3.90506e-07       7.36049       9.90482       11.0419       11.3264       11.2049       10.8591       9.81404       9.00229       7.64153       6.63550       5.45107       4.32802       3.40002       2.57503       1.88980       1.35812      0.960863      0.648324      0.435165      0.281946      0.175791      0.107390     0.0636339     0.0363285     0.0204150     0.0108453    0.00563852    0.00282749    0.00134682   0.000630650   0.000271394   0.000117258   4.59722e-05   1.77909e-05   6.06135e-06   2.03431e-06
  22  23 4305.5580    0.9965 12.8215 10.4048 -0.0049  0.1508   0.0090   0.3901    0.0256   0.0000   437.5240       8.92402       6.24107      -33.0399       8.77944      -15.3568       4.02510      -3.41515      -12.1171      0.327997      -3.96844      -2.00104       5.81053      0.722545       1.22165     -0.918738     0.0337621     -0.983629     -0.167241     -0.373029    -0.0384662     0.0178840      0.104668    -0.0211019    -0.0140588     0.0325256     0.0110619   -0.00519813   -0.00161552  -0.000262130  -0.000931320  -5.40372e-05   0.000165328   1.21078e-05  -6.38179e-06   2.41886e-06       9.83648       13.5192       14.6763       15.4533       14.9766       14.5525       13.3895       12.1514       10.6180       8.95932       7.45308       6.08658       4.65299       3.54927       2.65075       1.90623       1.32593      0.914192      0.613032      0.402021      0.252650      0.153175     0.0925736     0.0532162     0.0303085     0.0160950    0.00842745    0.00425001    0.00204388   0.000965113   0.000418604   0.000179220   6.94132e-05   2.63686e-05   8.60726e-06   2.94769e-06
  23   6 1804.1985    0.3956  0.3843  9.4265 -0.0076  0.0171   0.0124   0.0360    0.0374   0.0000   440.8145      -2.43880       17.7463     -0.626205      -3.58958      -1.42403     -0.677284      -1.48042      -2.67402      0.908199      0.165799      0.559826     -0.574924      0.386634     -0.305235   -0.00367903     -0.156709     0.0906437     0.0303500     0.0415196   -0.00820660   -0.00986608    -0.0190636   -0.00343942    0.00164451   0.000498752   0.000202375   0.000307266   5.50375e-05  -1.93013e-05  -8.13086e-05  -3.52788e-05  -4.32365e-06   1.84372e-06   2.10665e-06  -4.41735e-09       1.30247       1.71355       1.83249       1.83805       1.65222       1.35535       1.42909       1.27444       1.43010       1.17865       1.06332      0.874374      0.680858      0.478880      0.335917      0.242450      0.155944      0.100579     0.0648178     0.0461777     0.0272206     0.0162082     0.0101818    0.00562608    0.00346026    0.00182629   0.000959526   0.000463505   0.000239737   0.000123433   5.43793e-05   2.77118e-05   1.03743e-05   4.25360e-06   1.60368e-06   5.82467e-07
  23   7 1969.6296    0.5727  0.4976  9.7524 -0.0061  0.0175   0.0154   0.0401    0.0446   0.0000   438.6638     -0.135169       15.7947       1.25495    -0.0551951       1.73545       1.82962      0.280553     -0.633750     -0.924482     -0.361538       1.72574    -0.0447321      0.434195      0.278091      0.211481    -0.0574700     0.0889848    -0.0712184    -0.0262644     0.0358681   -0.00947218    0.00347642   -0.00462509    0.00318669   0.000367502  -0.000265321   0.000585539   1.37236e-05  -6.73883e-06   6.68330e-05   2.76521e-07  -5.34989e-06  -6.70929e-06   2.04974e-06  -4.04002e-07       1.27875       1.62637       1.69118       1.71013       1.84307       1.77601       1.71984       1.39374       1.15725       1.05654      0.867476      0.780197      0.557111      0.440582      0.297355      0.222238      0.159494      0.105700     0.0760436     0.0529196     0.0324963     0.0212922     0.0118811    0.00725739    0.00394775    0.00222132    0.00109188   0.000530534   0.000285907   0.000123847   6.42819e-05   2.61768e-05   1.21656e-05   4.55382e-06   1.91507e-06   6.77601e-07
  23   8 2131.0890    0.8310  0.6756 10.0005 -0.0028  0.0199   0.0180   0.0436    0.0511   0.0000   439.0523      -4.21705       15.1156       1.92511      -2.37371      0.143738      0.629422       1.92943     -0.463217      0.802235       1.34565     -0.192096     -0.584006      0.223397     -0.492955      0.276583     0.0533331      0.163229     0.0177468     0.0280978    -0.0273677   0.000672143    0.00145829    0.00809959  -0.000960389    0.00137152   0.000691872   0.000544690   1.39325e-05  -5.60697e-05   9.54345e-05  -3.81057e-05  -1.74708e-06   2.34419e-06   2.93874e-07  -1.52559e-07       1.15816       1.80656       1.77274       1.98031       1.86118       1.81427       1.56235       1.51874       1.28219       1.15620      0.957820      0.761316      0.597021      0.441877      0.338831      0.224179      0.172561      0.109101     0.0762515     0.0475337     0.0317468     0.0185214     0.0123835    0.00666274    0.00389070    0.00222536    0.00111461   0.000621824   0.000289768   0.000144588   6.52948e-05   2.97548e-05   1.26433e-05   5.08963e-06   1.97975e-06   7.54878e-07
  23   9 2287.4590    1.1947  0.7611 10.6098 -0.0043  0.0206   0.0246   0.0438    0.0618   0.0000   440.7582     -0.568915       8.68133      -3.47891      0.393791     -0.644256      0.529110      -2.12130       2.85195      0.904992     -0.388487      -1.72291    0.00361204     -0.839963     -0.548184      0.532959      0.260424    -0.0284211     0.0778463     0.0793960    0.00443322     0.0196169    0.00204096  -0.000840781   -0.00608874   -0.00416686   0.000925461   0.000319159   0.000148024  -0.000153243  -4.56484e-05  -5.86840e-05   4.72993e-06  -2.75567e-06  -3.47265e-06  -1.01933e-06       1.43475       1.92100       1.90344       2.17104       2.10810       1.99014       1.92840       1.73145       1.45148       1.15228       1.00703      0.845116      0.665275      0.471059      0.365141      0.275811      0.187919      0.129847     0.0870303     0.0612179     0.0380116     0.0234493     0.0131906    0.00810788    0.00461127    0.00255397    0.00123384   0.000639133   0.000332526   0.000171332   7.65803e-05   3.68489e-05   1.40809e-05   5.94147e-06   2.06732e-06   7.80505e-07
  23  10 2439.1555    1.5748  0.9261 11.0448 -0.0052  0.0219   0.0300   0.0528    0.0749   0.0000   439.9050      -3.08957       12.1218       2.62194       3.70270      -1.28770       1.27330      -1.48172     -0.313786      -1.69196     -0.145579      0.750884     -0.501434      0.678092      0.172166     -0.188864      0.210880      0.110491     -0.207015    -0.0331015    -0.0276755    -0.0423261    0.00762984    0.00519625   -0.00762966    0.00272522   0.000857331  -0.000900877   0.000260130   0.000280174   6.88692e-05  -6.41170e-06   1.94484e-05   1.04279e-05  -1.68940e-06  -1.73936e-06       1.49428       1.95234       2.15130       2.16388       2.23407       2.11309       2.00048       1.69969       1.59526       1.30455       1.07971      0.894473      0.651031      0.533230      0.391808      0.284142      0.199791      0.138627     0.0930612     0.0601140     0.0389990     0.0235703     0.0142194    0.00842639    0.00474893    0.00258452    0.00141614   0.000722796   0.000337625   0.000175364   7.53016e-05   3.65429e-05   1.38455e-05   6.73437e-06   2.26752e-06   8.93759e-07
  23  12 2737.5781    2.7543  0.8934 12.0635  0.0092  0.0206   0.0507   0.0487    0.0675   0.0000   438.7531      0.605123       15.8398      -6.80156     -0.585966      -1.90003      -4.85847     -0.825661     -0.343435      0.475984       1.39174     -0.518601     -0.589495     -0.248206     0.0699340      0.293077      0.129944     0.0956603     -0.175359     0.0218121     0.0329521     0.0585225   -0.00128043    -0.0131069   -0.00941646    0.00368319   0.000641074  -0.000288636  -1.47798e-05   3.79899e-05  -5.56523e-05   5.12450e-05   1.32162e-05   3.33087e-06  -3.35955e-06  -7.74515e-07       1.39437       1.88402       2.00932       2.19456       2.16165       2.03494       1.92843       1.71824       1.41797       1.21654       1.02837      0.810939      0.624512      0.455224      0.370531      0.267163      0.192666      0.126792     0.0886316     0.0542934     0.0370484     0.0216008     0.0144895    0.00785235    0.00473688    0.00248450    0.00134950   0.000665996   0.000341494   0.000160647   7.79399e-05   3.53905e-05   1.50462e-05   5.93491e-06   2.29943e-06   8.24024e-07
  23  13 2886.0978    3.5906  0.7410 12.7949 -0.0048  0.0188   0.0747   0.0448    0.0724   0.0000   439.7423       2.07215       13.3762      -1.75864      -2.65343      0.326184      0.458022      -2.76495      -2.63599     -0.384800      0.814982      0.140855     -0.520449      0.570015      0.413228     -0.106984    -0.0131197      0.265709    -0.0996566    -0.0671722     0.0700081   -0.00797611    -0.0130611    0.00636306    0.00392736    0.00161419  -0.000288095   0.000248840   0.000332882   0.000246371   3.63951e-05   4.62844e-06  -1.20966e-06   8.11279e-06   1.99306e-06  -9.17190e-08       1.30119       1.68407       1.76117       1.84271       1.89459       1.82969       1.75256       1.45648       1.28819       1.14821      0.898329      0.748033      0.581369      0.424076      0.327527      0.244218      0.178690      0.119281     0.0774200     0.0512816     0.0322066     0.0208217     0.0127331    0.00739844    0.00409006    0.00223889    0.00111532   0.000585765   0.000280375   0.000142162   6.15205e-05   2.81624e-05   1.16148e-05   4.83011e-06   1.84331e-06   7.17442e-07
  23  14 3033.4200    3.9213  0.8769 13.0138 -0.0049  0.0220   0.0761   0.0492    0.0784   0.0000   438.6486       3.53590       11.7737      -1.44576      -1.20695      -2.97628     -0.762112       2.79601     -0.123496     0.0597653     -0.687769       1.65450      0.130759     -0.668851      0.521892      0.315917      0.234845     -0.138775    -0.0115493    -0.0304937     0.0398219    -0.0111496    0.00213410   -0.00152935    0.00345328   -0.00127665   -0.00193304   0.000486027  -0.000543573  -0.000169021   0.000105732  -4.02255e-05  -9.44095e-06   9.84316e-06   1.72590e-06   2.89755e-07       1.47772       1.86727       2.13323       2.06429       2.30874       2.21126       1.93319       1.65818       1.48486       1.25730       1.06849      0.878084      0.604604      0.496903      0.376769      0.271769      0.211485      0.133560     0.0869867     0.0578934     0.0374463     0.0235708     0.0155449    0.00904387    0.00490231    0.00273909    0.00143194   0.000713696   0.000347969   0.000166183   7.61367e-05   3.41571e-05   1.44117e-05   5.76927e-06   2.28716e-06   8.61830e-07
  23  15 3179.7229    4.0758  1.0250 13.1048 -0.0009  0.0250   0.0739   0.0565    0.0719   0.0000   437.5704       1.21663       13.5993      0.118725      0.631900      -4.63924      -1.97500      -2.32526      0.499343       2.85484       1.73819      0.528550       1.12750      0.862846     -0.598848      0.334212      0.416907    0.00510434    -0.0467590   0.000487555     0.0221394     0.0224016    -0.0183560    -0.0188091   -0.00526718    0.00147910   -0.00173187   -0.00121987   0.000248408   7.06181e-05   3.61093e-05   1.39150e-05   1.75640e-05  -4.81199e-06   1.64543e-06   9.22759e-07       1.57331       2.29901       2.36641       2.40997       2.52895       2.24606       2.18775       2.01570       1.78607       1.44883       1.24219      0.918156      0.797798      0.580787      0.436403      0.334349      0.230583      0.159324      0.102075     0.0669756     0.0415464     0.0260744     0.0155419    0.00925823    0.00514000    0.00283885    0.00154367   0.000774824   0.000416611   0.000183576   9.46943e-05   3.80200e-05   1.71262e-05   6.29278e-06   2.52379e-06   8.84001e-07
  23  16 3325.5237    3.5640  1.3350 13.1042  0.0024  0.0286   0.0602   0.0696    0.0589   0.0000   439.7006      0.906667       16.4356       1.65526       2.23524      -3.52219      -5.37858      -3.42499     -0.726772      -4.13205      0.310348      0.403609     -0.307045       1.86147     0.0749683      0.708880      0.361790    -0.0906644     -0.186965     0.0326084     0.0759298    -0.0560848    0.00952505     0.0245713   -0.00646013   -0.00420225    0.00121465   0.000829114   0.000220304  -0.000193965  -8.50836e-05   2.02150e-06   2.16248e-05   7.19907e-06  -5.44359e-06  -1.62098e-06       1.78087       2.51449       2.60355       2.79808       2.78730       2.61613       2.44904       2.29092       1.88289       1.75737       1.39735       1.11357      0.890441      0.696286      0.509400      0.377522      0.258139      0.189911      0.119216     0.0824139     0.0514128     0.0320447     0.0193690     0.0118635    0.00631143    0.00384696    0.00191651    0.00104888   0.000518733   0.000237889   0.000117770   4.88416e-05   2.21399e-05   8.51150e-06   3.44052e-06   1.23234e-06
  23  17 3471.2893    2.9124  2.3762 12.2866 -0.0013  0.0363   0.0363   0.0928    0.0429   0.0000   440.7678      -6.06478       9.60842       3.48064       2.53096      -1.14016      -1.99767      -4.87983      -6.94769       2.12591     -0.985801       3.64544      -1.56034     -0.342971  -0.000543816       1.02662      0.215498    -0.0121652      0.117350      0.179028    0.00413817    -0.0434570     0.0189872    -0.0188804    -0.0112055  -0.000708572    0.00429249   1.69295e-05   0.000573725   0.000284526  -0.000151691   5.31315e-05   9.65900e-05   2.06244e-06  -1.00938e-05   9.38826e-07       2.46000       3.19842       3.54672       3.70054       3.75092       3.56740       3.25088       3.02778       2.48317       2.25229       1.78815       1.39065       1.17358      0.864423      0.660582      0.485541      0.331686      0.234212      0.162240      0.104919     0.0706849     0.0397827     0.0246967     0.0149033    0.00848041    0.00476814    0.00257760    0.00129678   0.000654944   0.000318236   0.000146608   6.73304e-05   2.67287e-05   1.15480e-05   4.35751e-06   1.57771e-06
  23  18 3616.7811    2.3420  3.5003 11.9255 -0.0033  0.0473   0.0261   0.1194    0.0361   0.0000   431.7428      -1.44172       18.8534      -6.70390       2.41551      -1.52524      -2.23893      -6.07622      -4.74310      0.154637       3.99471     -0.258297      -4.41664     -0.970526     -0.272761       1.12660     -0.412769    -0.0774543      0.253892      0.128753    0.00100296    -0.0945110   -0.00884253   -0.00110116    -0.0147924   0.000940896  -0.000168939   -0.00100026   0.000623116  -0.000207544  -0.000362620   6.30118e-05   0.000114207   1.50384e-05   3.99532e-06  -1.32927e-06       3.08930       4.10879       4.53233       4.67085       4.77300       4.42307       4.21395       3.84584       3.26264       2.83185       2.35005       1.92358       1.49274       1.14650      0.873462      0.618301      0.446762      0.311220      0.207692      0.139571     0.0879521     0.0546567     0.0338901     0.0195079     0.0111229    0.00613862    0.00337506    0.00173659   0.000859590   0.000416066   0.000197713   8.75676e-05   3.74132e-05   1.52001e-05   5.78512e-06   2.07702e-06
  23  19 3762.0735    2.0295  4.8891 11.3492 -0.0035  0.0562   0.0198   0.1498    0.0363   0.0000   431.1407       7.12750       4.14086      -13.3127       6.13684      -9.16871      -8.69226      -4.31567       4.54983     -0.423344      -5.32852       2.29345      0.634751       1.62864       2.30752     0.0873522    -0.0650191     -0.569048     -0.258102      0.205817  -0.000996582     -0.154660     0.0123115    -0.0382300    0.00555602   -0.00515251    0.00203259    0.00285383   -0.00110817   -0.00211557  -0.000179585   0.000296401   6.33533e-05  -2.59470e-05   4.06127e-06   3.32761e-06       3.57793       4.85376       5.35088       5.45561       5.54298       5.34581       4.87086       4.45871       3.90890       3.35880       2.79337       2.23340       1.79601       1.34958       1.03890      0.752874      0.531659      0.374053      0.253647      0.161912      0.106122     0.0664730     0.0405945     0.0238378     0.0135363    0.00765926    0.00404502    0.00211605    0.00107506   0.000513513   0.000232159   0.000109810   4.52758e-05   1.87784e-05   6.76107e-06   2.53772e-06
  23  20 3907.2838    1.6962  7.1722 10.7725 -0.0023  0.0710   0.0144   0.1911    0.0351   0.0000   443.9313      -1.21890       4.24292      -1.63722       7.68376      -3.12405       1.44508      -5.05824      -4.79118       2.70470      -1.48297      -5.54635       2.50299       2.66919     -0.366477      -1.87923     -0.454530      0.151898     -0.308582     -0.362578     -0.162705      0.170452     0.0574712   -0.00186624    -0.0209903    0.00717738    0.00552512   -0.00199490    0.00130400  -0.000243918   0.000707993  -9.90333e-05  -5.02824e-05   2.07196e-06   5.38899e-06  -6.52357e-06       4.69435       6.28421       6.92621       7.16852       7.22747       6.86640       6.41502       5.71114       5.05823       4.24187       3.52182       2.87114       2.27220       1.72364       1.28729      0.953740      0.677534      0.470866      0.315859      0.208563      0.135799     0.0831429     0.0517203     0.0298451     0.0173701    0.00933029    0.00513296    0.00263890    0.00132338   0.000647734   0.000303411   0.000133845   5.65743e-05   2.33333e-05   8.48256e-06   3.17756e-06
  23  21 4052.5606    1.3626  8.8350 10.6389 -0.0028  0.0906   0.0120   0.2449    0.0304   0.0000   440.5407      0.584849       3.69810      -1.04205       5.54979      -14.8798      0.503049      -5.88370      -4.14157      -2.06788       5.41144      -3.59715      -1.21833    -0.0930270      0.301777       1.19381      -1.92116      0.130928     -0.451130      0.513344      0.153093     0.0116826     -0.133046    -0.0749726    -0.0181509   -0.00513158    0.00521890   -0.00380257   -0.00202913   0.000348863   0.000280544   4.93281e-05   0.000102243  -3.75276e-05  -2.91582e-05   1.72671e-06       5.98203       8.00573       8.84444       9.13429       9.13778       8.76249       8.18679       7.38917       6.38146       5.51157       4.64517       3.71016       2.94561       2.25789       1.69514       1.21428      0.890245      0.600881      0.416346      0.271531      0.174133      0.109400     0.0671954     0.0388651     0.0224998     0.0123443    0.00665537    0.00349847    0.00173446   0.000842434   0.000395473   0.000176032   7.58912e-05   3.09576e-05   1.14242e-05   4.27941e-06
  23  22 4197.6652    1.1448 11.0857 10.5469 -0.0047  0.1183   0.0103   0.3229    0.0266   0.0000   434.0626       14.1375       15.8197      -8.07135       21.3629      -12.2119     -0.737017       11.6866      0.283725      -20.2052     -0.663261      -2.65011       7.57316      -2.98897      -4.73651       1.99931       3.52777    -0.0454250     -0.928657     0.0650420      0.145160     -0.179566     0.0553619     0.0147009     0.0171574    -0.0393284    0.00271126    0.00990246   -0.00273690  -0.000405982  -0.000274453   5.57651e-05   0.000206880  -8.01076e-05   1.39569e-05   7.92746e-06       7.58768       10.2923       11.1193       11.7603       11.7448       11.2686       10.6090       9.27779       8.34780       7.13763       5.90520       4.82496       3.80889       2.90900       2.20087       1.61655       1.14613      0.801280      0.546257      0.361328      0.232126      0.146771     0.0893292     0.0534926     0.0303267     0.0171227    0.00934264    0.00474913    0.00249274    0.00117766   0.000549256   0.000256213   0.000103986   4.31193e-05   1.53659e-05   5.67176e-06
  23  23 4342.7481    0.9376 12.8793 10.4263  0.0004  0.1492   0.0088   0.3973    0.0244   0.0000   436.6723       19.8279       26.8079       13.8335      -1.24297      -5.81241       4.63893       5.30197      -9.20741      -16.7956       11.5481       11.0175      -2.83794      -2.49573     -0.890231      -1.63033      -3.19727      0.869412     -0.532778     -0.824332      0.399430      0.406916     0.0558755     0.0172358     0.0218145    -0.0229567    -0.0100575    0.00210401   -0.00594482   -0.00182115   0.000629801   0.000669851  -9.10156e-06  -6.92116e-05  -4.53643e-05   4.07718e-06       9.59043       12.9231       13.8263       15.0458       14.7178       14.1434       13.3942       12.0074       10.3849       8.91275       7.46771       6.04540       4.80305       3.67370       2.79499       2.01564       1.47726       1.01230      0.705891      0.457839      0.297847      0.189221      0.115607     0.0677660     0.0392871     0.0217285     0.0119228    0.00621539    0.00318223    0.00150803   0.000733753   0.000313412   0.000139658   5.46200e-05   2.01271e-05   7.31715e-06
  23  25 4632.7867    0.5920 16.2874 10.1384 -0.0065  0.2521   0.0060   0.6026    0.0198   0.0000   421.9364       52.7299       22.5268       14.7537       29.9047      -15.2978      -22.7327      -5.32920      -8.29330      -54.8642       39.2856       12.4828      -13.5629      -7.10755      -4.58877       5.07216     -0.775196     -0.752865      -2.54571     -0.931324      0.637059      0.549851     -0.123483     -0.191782    -0.0747719    0.00316902     0.0366259   0.000934111   -0.00690640    0.00701829    0.00218389  -0.000190150  -0.000444812  -2.37465e-05   0.000148595   9.59895e-06       15.9525       21.8692       24.0553       25.1545       25.0634       24.2669       22.2016       20.3129       17.7013       15.1875       12.8481       10.3307       8.16919       6.31318       4.77631       3.44038       2.52148       1.72048       1.19990      0.785856      0.516708      0.326074      0.199181      0.119880     0.0697781     0.0392546     0.0213542     0.0112987    0.00584148    0.00280892    0.00136969   0.000587333   0.000258825   0.000101723   3.57746e-05   1.29325e-05
  24   8 2156.7640    0.8667  0.6435 10.2830 -0.0066  0.0179   0.0190   0.0409    0.0502   0.0000   439.5947      -1.85543       15.9894     -0.557677      -1.50446      0.934611       2.09050     -0.471003      -2.24710       1.33696       1.26570       1.16643     0.0760749     -0.385069      0.298665    -0.0394252      0.152994     0.0310995     0.0681163    -0.0512759    0.00907311   -0.00114038    0.00772151   -0.00712080    -0.0144472   -0.00408368    0.00135415    0.00167058   9.76233e-05  -5.21328e-05  -4.81108e-05  -8.32170e-05   1.87325e-05   6.29241e-06  -2.80873e-07   1.38858e-06       1.22267       1.58957       1.68126       1.70181       1.79675       1.73793       1.66757       1.45372       1.24213       1.03699      0.913871      0.736743      0.590845      0.435719      0.336863      0.255441      0.177410      0.128615     0.0867036     0.0596868     0.0384149     0.0249463     0.0148063    0.00936092    0.00518370    0.00298118    0.00158062   0.000807291   0.000413111   0.000204627   9.97353e-05   4.81178e-05   2.11270e-05   9.67295e-06   3.82258e-06   1.54118e-06
  24   9 2314.2760    1.2678  0.8829 10.6663 -0.0043  0.0210   0.0238   0.0503    0.0607   0.0000   436.8851      -2.77031       14.1626      -4.35712      -2.34404      -1.90240      0.916810       1.40114     -0.591022      -1.11463      -1.47939    -0.0158845      0.614936     0.0618980     -0.868887      0.108661     0.0164766     0.0802957    -0.0224894    0.00126234     0.0489011     0.0394284    -0.0240583    -0.0115541     0.0115771    0.00641256   -0.00394067  -0.000442475  -1.71206e-05  -8.15469e-05   7.39364e-05   6.64409e-05  -3.35677e-06  -1.29426e-05  -2.49706e-07   1.32161e-06       1.31722       1.75507       1.92958       1.92508       2.05827       1.77386       1.80256       1.63446       1.43324       1.20876       1.05003      0.886756      0.671829      0.524721      0.398882      0.294532      0.199944      0.145687     0.0997005     0.0671870     0.0432748     0.0269492     0.0178945    0.00954053    0.00634816    0.00338191    0.00186040    0.00108863   0.000480436   0.000276036   0.000124081   6.39679e-05   2.64255e-05   1.26859e-05   5.03067e-06   1.93893e-06
  24  10 2467.0517    1.6537  0.9817 11.4146 -0.0094  0.0238   0.0310   0.0593    0.0682   0.0000   439.1029      -5.31037       11.7747      -3.51475      0.998733     -0.248301     -0.328400      -4.68567     -0.305109       1.07061       1.09454      -2.31054    -0.0876054       1.54002      0.593224    -0.0788351      0.468847     0.0439874     0.0283187    -0.0637186     0.0136375     0.0406149   -0.00638744    -0.0159426   0.000298985  -0.000101273   0.000218745   0.000575733  -0.000550195   0.000597159  -0.000244874   8.90177e-06   1.25645e-06  -1.69044e-05   8.78976e-06   4.15779e-06       1.48350       2.08771       2.14411       2.32877       2.29747       2.15590       2.23186       1.84663       1.65870       1.38006       1.22380      0.932763      0.792378      0.583995      0.448639      0.331127      0.249769      0.170971      0.112562     0.0793892     0.0489843     0.0338492     0.0187659     0.0124903    0.00700001    0.00403916    0.00217450    0.00115760   0.000599837   0.000300913   0.000149258   6.96158e-05   3.06610e-05   1.28120e-05   5.67306e-06   2.25968e-06
[truncated: 1,654,501 more chars]
