# Supplementary material for: Global-Mode Analysis of Full-Disk Data from the Michelson Doppler Imager and the Helioseismic and Magnetic Imager
Source: Sol Phys. 2018 Jan 31;293(2):29. doi: 10.1007/s11207-017-1201-5 (PMC6566312; doi:10.1007/s11207-017-1201-5)
Supplement: Supplementary file 3 — (TAR 230.0 MB) [file 11207_2017_1201_MOESM3_ESM.tar › MDI/mdifd.3331]

   0  12 1822.1204    0.4804  0.2762 10.8395  0.0000  0.1048   0.1082   0.1468    0.2794   0.0000     0.0000       0.00000       0.00000       0.00000       0.00000       0.00000       0.00000       0.00000       0.00000       0.00000       0.00000       0.00000
   0  15 2228.8549    0.9647  0.9362 11.3488  0.0000  0.1722   0.1659   0.4097    0.5599   0.0000     0.0000       0.00000       0.00000       0.00000       0.00000       0.00000       0.00000       0.00000       0.00000       0.00000       0.00000       0.00000
   0  21 3033.8887    3.9552  0.8691  6.0047  0.0000  0.1117   0.4532   0.3081 1000.0000   0.0000     0.0000       0.00000       0.00000       0.00000       0.00000       0.00000       0.00000       0.00000       0.00000       0.00000       0.00000       0.00000
   0  24 3439.5890    3.2484  3.6406 10.9578  0.0184  0.2582   0.2195   0.9496    1.4000   0.0000     0.0000       0.00000       0.00000       0.00000       0.00000       0.00000       0.00000       0.00000       0.00000       0.00000       0.00000       0.00000
   0  25 3575.1913    2.9972  2.9338 12.3104  0.0000  0.2340   0.2380   1.0192    0.8461   0.0000     0.0000       0.00000       0.00000       0.00000       0.00000       0.00000       0.00000       0.00000       0.00000       0.00000       0.00000       0.00000
   1  12 1885.2024    0.4812  0.8988 10.3363  0.0025  0.1500   0.0414   0.1907    0.2276   0.0000   415.7835      -103.821       0.00000       0.00000       0.00000       0.00000       166.720       118.364       0.00000       0.00000       0.00000       0.00000
   1  13 2020.7911    0.6775  1.9035 10.3364  0.0376  0.2161   0.0406   0.2766    0.2005   0.0000   364.1360       3.94149       0.00000       0.00000       0.00000       0.00000       297.864       118.390       0.00000       0.00000       0.00000       0.00000
   1  14 2156.7567    0.9187  0.8288 10.0346  0.0000  0.0690   0.0582   0.1517    0.3991   0.0000   443.4895       29.6039       0.00000       0.00000       0.00000       0.00000       81.4447       51.6711       0.00000       0.00000       0.00000       0.00000
   1  15 2291.9198    1.3113  0.9291 10.3019  0.0000  0.0750   0.0816   0.1750    0.6478   0.0000   352.8095      -17.3250       0.00000       0.00000       0.00000       0.00000       99.3315       47.0647       0.00000       0.00000       0.00000       0.00000
   1  16 2425.6254    1.4731  0.5615 11.7778  0.0000  0.0586   0.1140   0.1287    0.2599   0.0000   452.0969       29.5163       0.00000       0.00000       0.00000       0.00000       58.4584       45.9514       0.00000       0.00000       0.00000       0.00000
   1  19 2828.3309    2.9745  0.9308  5.6843  0.0000  0.0652   0.1635   0.1590  342.4937   0.0000   408.1879       121.275       0.00000       0.00000       0.00000       0.00000       86.8233       43.8283       0.00000       0.00000       0.00000       0.00000
   1  21 3098.5640    3.9531  1.0214 10.8782  0.0000  0.0624   0.2247   0.2210    4.8086   0.0000   418.1407       107.253       0.00000       0.00000       0.00000       0.00000       70.9151       49.4606       0.00000       0.00000       0.00000       0.00000
   1  24 3504.3644    3.3301  3.1297  4.1663  0.0000  0.1261   0.1088   0.3712  847.9635   0.0000   494.4466       167.351       0.00000       0.00000       0.00000       0.00000       164.474       85.3716       0.00000       0.00000       0.00000       0.00000
   1  25 3640.5041    2.7448  5.2037  2.0772  0.0000  0.1773   0.0675   0.5697 1000.0000   0.0000   435.6404       134.185       0.00000       0.00000       0.00000       0.00000       230.199       123.091       0.00000       0.00000       0.00000       0.00000
   1  26 3776.8193    2.2830  5.9488 11.0694  0.0000  0.2207   0.0571   0.6175    0.2984   0.0000   221.4651       528.095       0.00000       0.00000       0.00000       0.00000       262.188       164.456       0.00000       0.00000       0.00000       0.00000
   2  13 2082.0568    0.7293  0.8153 10.2161  0.0000  0.0711   0.0382   0.1161    0.2770   0.0000   405.5206       39.0150       22.4414       3.36041       0.00000       0.00000       61.9620       46.9226       21.8433       7.63625       0.00000       0.00000
   2  14 2217.6332    1.1019  0.9608 10.1243  0.0000  0.0650   0.0499   0.1203    0.5347   0.0000   369.6990       26.1902       11.6122       11.8447       0.00000       0.00000       52.0617       40.6568       21.8910       7.18582       0.00000       0.00000
   2  15 2352.1860    1.4882  0.8764  2.7987  0.0000  0.0455   0.0708   0.1338  981.1805   0.0000   348.7412      -4.57883       16.0638     -0.127285       0.00000       0.00000       36.6632       27.8587       15.2900       4.89658       0.00000       0.00000
   2  17 2619.6798    2.3783  1.0802  0.2345  0.0000  0.0517   0.1016   0.1458 1000.0000   0.0000   459.0740       49.4668       14.0947       7.11364       0.00000       0.00000       38.7253       31.4734       18.0315       6.64474       0.00000       0.00000
   2  19 2889.8067    3.1222  1.2154  1.5052  0.0000  0.0544   0.1333   0.1733 1000.0000   0.0000   441.7326       118.326       29.6538      -11.0363       0.00000       0.00000       36.7246       33.8916       18.4751       7.78753       0.00000       0.00000
   2  21 3160.1641    3.7767  1.3840 11.1433  0.0000  0.0635   0.1433   0.1706    2.1812   0.0000   394.4607       94.9508      -32.5027       3.27844       0.00000       0.00000       48.7058       41.2001       19.5573       8.10729       0.00000       0.00000
   2  22 3295.3473    3.9194  1.9576  8.6743  0.0000  0.0801   0.1263   0.1989   16.7638   0.0000   413.9503       92.8123      -8.61839      -5.68505       0.00000       0.00000       61.1808       50.4781       25.1871       8.94204       0.00000       0.00000
   2  23 3431.0714    3.3216  2.7755 -2.8201  0.0000  0.0872   0.0907   0.2613 1000.0000   0.0000   322.3578       85.7296       14.2612       6.56701       0.00000       0.00000       63.8830       51.5305       32.2621       10.9053       0.00000       0.00000
   2  24 3567.1408    2.9480  3.5121 10.9514  0.0000  0.1106   0.0733   0.2815    0.7200   0.0000   411.9189       166.522      -23.3103       1.60286       0.00000       0.00000       75.8148       66.3191       38.4008       15.2990       0.00000       0.00000
   3  11 1865.2074    0.4584  0.6233  9.7824  0.0000  0.0603   0.0280   0.1426    0.1924   0.0000   444.0234      -20.9399       10.6348       19.4705       6.92817      -1.11221       27.8655       33.5736       20.9216       8.70737       6.06233       1.83294
   3  13 2137.7601    0.7879  0.7607  9.8775  0.0000  0.0419   0.0371   0.1105    0.3260   0.0000   397.3158       1.40238       28.5965      -3.32098       12.5083       1.44907       21.8323       20.2674       15.1581       8.44233       3.71124       1.05010
   3  14 2273.4716    1.1494  0.7379 10.4572  0.0000  0.0438   0.0524   0.1028    0.3587   0.0000   414.3388       19.0149      -7.11665       4.73807     -0.938108    -0.0707988       23.9857       22.2229       16.6309       8.40803       4.23841       1.13538
   3  15 2407.5828    1.4436  1.3703  0.5032  0.0000  0.0635   0.0520   0.1484 1000.0000   0.0000   434.4645      -5.39015       20.9529      -11.0786      -8.69477      -1.51575       37.3123       34.1002       23.5393       12.3278       5.13404       1.33989
   3  16 2541.6720    2.0586  1.1841 -0.5977  0.0000  0.0548   0.0862   0.1319 1000.0000   0.0000   450.6051       23.8357       7.71899     -0.758495      0.166143      -1.50875       30.1392       27.3452       19.9952       10.7743       4.99344       1.36016
   3  17 2676.2254    2.5709  1.1332  6.8131  0.0000  0.0480   0.0980   0.1306   72.8344   0.0000   432.6940       46.6579       23.1595      -9.08608       4.82132     -0.944540       26.4248       25.1845       17.6643       9.77303       4.23750       1.24772
   3  19 2947.1921    3.9991  0.8614 11.5773  0.0007  0.0384   0.1637   0.1122    1.3963   0.0000   446.1633       25.1122       18.9510      -4.46117      -7.96606      0.551913       21.3968       20.4231       14.0752       7.77196       3.33127       1.01728
   3  20 3082.5018    4.2117  1.1536  3.1223  0.0000  0.0447   0.1594   0.1378 1000.0000   0.0000   399.2365       54.5593       12.6454       14.2112      -1.84495      -2.95593       24.5456       22.1201       16.5582       9.94772       4.07156       1.13403
   3  21 3218.1110    3.8499  1.2444 12.4193  0.0000  0.0501   0.1423   0.1484    0.6938   0.0000   406.1229       53.7109       8.96463      -3.46416     0.0406431       1.27253       26.6306       26.0251       18.0384       10.1341       4.48765       1.39323
   3  22 3353.7575    3.8480  1.8884 -0.3908  0.0000  0.0618   0.1156   0.1762 1000.0000   0.0000   413.8527       53.3930       36.6556       14.8825      -4.99688      0.297555       27.9357       31.2879       20.3646       13.5437       5.52450       2.14933
   3  23 3489.8520    3.0278  3.0597 10.9681  0.0000  0.0858   0.0736   0.2221    0.6093   0.0000   411.8707       2.08516      -24.6253       10.9950      -4.80033      0.499706       46.9035       42.1572       31.6883       19.1683       7.90810       2.22860
   3  24 3626.3504    2.5280  3.7407 11.2853  0.0012  0.0984   0.0594   0.2575    0.3075   0.0000   482.3859       176.737       36.7814       20.8901      -7.96527      -4.14714       51.0089       49.3668       35.6867       20.2027       9.19995       2.79697
   3  25 3763.4761    2.2765  5.6715 10.5899  0.0000  0.1215   0.0467   0.3594    0.3765   0.0000   600.1673       50.1593       44.8098      -36.1326      -17.1956      -7.59263       64.9315       62.0850       44.4609       25.0204       11.2094       3.35905
   4   9 1640.8724    0.2243  0.4606  9.9311  0.0000  0.0880   0.0166   0.1274    0.0731   0.0000   432.7607       5.75173       21.4599       16.8169      -1.71152     0.0917629       46.4039       53.2842       40.9640       18.2376       7.60168       3.75394
   4  11 1914.7562    0.4464  0.4887 10.1367  0.0000  0.0366   0.0228   0.0719    0.0961   0.0000   441.7077       11.4465      -19.1175       3.48487       7.37258     -0.448191       13.4550       13.2558       11.2295       9.31999       5.52839       2.71210
   4  12 2051.6752    0.6364  0.5728 10.2022  0.0000  0.0362   0.0299   0.0839    0.1291   0.0000   437.8987      -23.1880      -6.51267      -2.55544       3.68229     0.0554591       14.7610       13.4526       11.3872       9.18041       5.27723       2.47345
   4  13 2188.3820    0.8825  0.7272 10.4200  0.0000  0.0419   0.0379   0.0917    0.2214   0.0000   404.9520     -0.326025       13.8599       7.91431       1.63130      -1.45675       17.7620       19.8277       14.9141       9.31601       5.13835       2.32958
   4  14 2324.1886    1.2094  0.9161  9.9303  0.0000  0.0409   0.0445   0.1104    0.5872   0.0000   450.1778       4.19093       18.7341       4.84020      0.602735     -0.903675       15.3731       18.3968       14.4120       9.87316       5.53823       2.84220
   4  15 2458.5900    1.7125  0.9867 -0.8843  0.0000  0.0411   0.0591   0.1090 1000.0000   0.0000   441.9364      -1.82028       31.8413       2.66482      0.981679      -4.12349       17.0337       17.9367       14.0106       10.2348       6.06693       2.75126
   4  16 2593.1031    2.1566  1.0236 -0.0235  0.0000  0.0396   0.0720   0.1140 1000.0000   0.0000   438.8181       36.2830       27.9997      -11.8581       1.10817      0.374567       14.7381       16.5154       12.8775       9.44522       5.40253       2.61214
   4  17 2728.5116    2.6736  1.1063 11.0691  0.0000  0.0434   0.0879   0.1197    1.0063   0.0000   392.0313       48.9019       7.53939       4.82428     -0.828306       7.02046       18.3254       18.4892       14.7453       10.6514       5.99764       2.89264
   4  18 2864.3346    3.6315  0.8877 10.3607  0.0000  0.1365   0.1338   0.1010    3.1952   0.0000   419.0730       37.5218       22.8159     -0.502356      -10.6330      -1.17435       79.1574       82.5911       57.2400       28.8622       10.6137       3.19505
   4  21 3272.0934    3.7655  1.2619 13.0498  0.0000  0.0472   0.1373   0.1385    0.3977   0.0000   449.8011       60.4217      -3.81366      0.440921       7.58242       5.81672       18.8391       19.0829       15.5988       11.4845       6.43822       3.31219
   4  22 3408.3673    3.4519  2.1851 11.5255  0.0000  0.0616   0.0874   0.1630    0.5487   0.0000   481.5964       66.0706       20.2392       11.7806       8.18994       1.22931       24.4133       25.2803       21.1500       14.1734       8.39502       4.02870
   4  23 3544.7861    2.7949  3.1105 11.4600  0.0072  0.0755   0.0621   0.2156    0.2772   0.0000   414.8893       80.3951       44.0905      -9.05045      -6.89372      -3.38565       30.1103       31.5427       25.0059       18.0162       10.7397       4.83860
   4  24 3681.9990    2.4599  4.4532 10.6717 -0.0008  0.0926   0.0440   0.2495    0.3056   0.0000   432.2058       102.898       42.1697       41.9152      -5.00211      -5.00213       36.7818       39.8749       30.8616       21.2897       12.3240       5.63497
   4  25 3819.2809    2.0973  6.6104  9.3528  0.0000  0.1157   0.0308   0.3156    0.5542   0.0000   393.6724       74.7527       26.5522       3.25341      -5.83780      -3.62285       47.2230       48.5595       39.9277       26.8698       15.6302       7.43220
   5  11 1960.5558    0.4951  0.5554 10.0678  0.0000  0.0301   0.0222   0.0777    0.0974   0.0000   437.0878      -6.04517       11.2677     -0.494959      -9.79272      -2.13660       10.3295       11.6846       9.74209       7.14536       4.98186       2.56400
   5  12 2098.4425    0.6499  0.5550 10.4968  0.0000  0.0361   0.0285   0.0729    0.1109   0.0000   437.4963       28.3135       7.95607      -3.17312      0.974199     -0.876904       11.6768       12.9611       11.9736       7.92084       4.99172       2.96035
   5  13 2235.3761    1.0043  0.6841 10.5435  0.0000  0.0314   0.0392   0.0814    0.1833   0.0000   411.7830       17.2185       8.58729      -13.3709      -3.89842      -4.11361       10.3953       11.4917       9.96708       7.38813       4.84043       2.81808
   5  14 2371.0934    1.3304  0.7918 11.0786  0.0000  0.0343   0.0469   0.0830    0.2033   0.0000   451.0579       32.5119       6.83331       8.57468       4.91554       4.42321       11.3097       12.5025       10.1623       8.47767       5.41516       3.19746
   5  15 2506.1165    1.7407  0.8417 11.6453  0.0000  0.0359   0.0626   0.0883    0.2126   0.0000   416.4521       12.1184       16.7317      -2.85325       7.49604       5.04896       12.1236       12.7119       10.8838       9.11372       5.64577       3.36722
   5  16 2641.3080    2.2421  0.9957 11.3469  0.0000  0.0358   0.0764   0.0938    0.5107   0.0000   447.9284       42.8727       12.1248       2.55304      -4.07898      -5.05908       11.3472       12.4604       11.2155       8.45328       5.53377       3.29500
   5  18 2913.9406    3.9795  0.8183  0.9926  0.0000  0.0312   0.1437   0.0898 1000.0000   0.0000   430.2367       43.5153       23.4223       12.8482       9.86730      -7.41252       10.6957       12.1761       10.4030       7.77902       4.61633       2.80831
   5  19 3050.1363    4.1063  1.0287 12.1581  0.0000  0.0405   0.1564   0.1038    1.2603   0.0000   441.4344       56.7209       14.3640       6.69203       8.50341      -4.65314       13.8099       13.6341       11.7283       10.1696       6.68899       4.31032
   5  21 3322.8909    3.6774  1.7075 12.3306  0.0000  0.0508   0.1023   0.1518    0.5115   0.0000   424.2903       53.3699       13.0693       17.2949       8.25089       3.90489       15.2609       16.9199       15.0170       12.2794       7.74339       4.82872
   5  22 3459.6151    3.1547  2.6938 11.0267  0.0112  0.0633   0.0697   0.1835    0.5204   0.0000   426.9337       52.7501       4.83378       38.8072      -10.2752       1.39805       20.0415       22.0357       19.5901       15.1015       9.82271       5.87495
   5  23 3596.8549    2.7752  3.6778 10.8856  0.0000  0.0768   0.0533   0.2056    0.4330   0.0000   452.5671       58.5579       37.2117       18.5593      -5.87834      -6.35057       23.9540       26.6391       24.2544       18.3369       11.5590       6.91118
   5  28 4287.3763    1.1261 11.6760 10.2071  0.0000  0.1832   0.0164   0.5462    0.0943   0.0000   424.3300       42.3968       163.750       12.2553      -3.24549       3.64479       56.4213       63.7649       56.7728       42.9770       29.6992       17.1304
   6   9 1727.6992    0.2509  0.2933  9.7262  0.0000  0.0255   0.0150   0.0620    0.0578   0.0000   431.5513      -16.1235       8.64417       2.97497       5.24667     -0.416082       7.64913       7.68331       6.56414       6.09474       4.42076       3.00042
   6  11 2004.0195    0.5403  0.5482  9.8076  0.0000  0.0358   0.0215   0.0622    0.1086   0.0000   447.0264      -8.93244      0.486542       7.93524      -5.48321     -0.320805       10.4755       12.5283       10.6832       7.84554       6.54820       3.36989
   6  12 2142.5162    0.8207  0.6603  9.9995  0.0000  0.0278   0.0286   0.0697    0.1419   0.0000   427.5396      -3.46117       31.0026       4.12430      -5.49524       1.66408       7.76630       8.57184       8.43644       6.31487       4.85657       3.03166
   6  13 2279.8146    1.0212  0.7538 10.4968  0.0000  0.0346   0.0347   0.0763    0.1661   0.0000   453.3956       18.7611       15.0009      0.879043     -0.646091     0.0841400       10.1578       12.2824       9.87521       8.17641       5.60545       3.56094
   6  14 2415.5841    1.4308  1.0331 11.0304  0.0000  0.0370   0.0461   0.0934    0.2202   0.0000   437.1979       31.9777       11.6182      -1.96814      0.627482      -4.05257       9.68267       10.6461       10.0656       8.16890       6.38321       4.28805
   6  15 2551.0631    1.9515  1.0513 11.2067  0.0000  0.0339   0.0567   0.0968    0.2689   0.0000   432.7873       18.3167       1.50664       7.87217       4.98373      -2.74093       9.39986       10.6777       9.41007       7.59046       6.15397       3.92083
   6  16 2687.2175    2.5533  0.8942 11.7031  0.0000  0.0305   0.0786   0.0784    0.2739   0.0000   440.2873       11.1462       4.53620       7.69784       7.08840       4.98310       7.87281       8.40247       8.35856       6.75759       5.05351       3.44980
   6  17 2823.8780    3.0136  0.8631 12.4269  0.0000  0.0306   0.0958   0.0852    0.2073   0.0000   429.6519       24.9739       27.1534      0.988103       2.22610       2.96375       8.40988       9.78899       8.33931       6.87264       5.16977       3.46545
   6  18 2960.8527    3.5644  0.8862 12.9082  0.0000  0.0327   0.1129   0.0826    0.2222   0.0000   443.4497       33.0741       1.52895       2.67745       3.57542      -3.26589       9.55368       9.94032       9.80766       7.48094       5.72083       3.85782
   6  19 3097.5888    3.8397  1.1189 13.0032  0.0000  0.0368   0.1205   0.1022    0.2880   0.0000   417.1920       55.3646       17.6496       14.7973      -1.22741      -5.26480       9.60489       10.4668       10.4601       7.99356       6.22920       3.93165
   6  20 3234.2313    3.9435  1.2866 12.7846  0.0000  0.0407   0.1117   0.1053    0.3359   0.0000   416.8758       31.6807      -11.7927      -5.73694      -1.51285      -4.08117       11.5372       13.3833       12.2471       9.26466       6.93381       4.50636
   6  21 3371.3242    3.4907  1.9894 12.0710 -0.0081  0.0506   0.0777   0.1386    0.3266   0.0000   438.1945       77.1112      -8.43371      -15.9886       3.85548      -4.48796       14.1435       15.9734       14.2712       12.1205       8.68141       5.53403
   6  22 3508.6254    2.9632  2.9236 11.2244  0.0000  0.0608   0.0556   0.1728    0.3266   0.0000   436.2094       43.3098       28.2325       11.9287       7.02569      -6.07827       15.5306       17.7849       16.8433       13.9219       10.2860       6.51139
   6  23 3646.3886    2.5504  4.2717 10.8538  0.0000  0.0786   0.0410   0.2183    0.2220   0.0000   415.2765       49.7787       10.4340       28.5029       3.11796      -4.09473       19.6453       24.5146       21.3061       17.6397       12.9693       8.68307
   6  24 3784.4620    2.1329  5.1895 10.5527  0.0000  0.0884   0.0320   0.2448    0.1867   0.0000   442.5349       81.9557      -7.35051      -12.2510      -22.0612       9.57522       22.7898       26.6698       24.0092       20.6040       15.1141       10.0843
   6  25 3922.4711    1.7460  7.4110 10.1064 -0.0038  0.1083   0.0222   0.3198    0.1471   0.0000   443.3128       124.782       2.46620      -4.46026       7.44433       6.67696       28.2326       32.2461       31.1917       25.0226       18.4981       12.0731
   7   9 1767.6959    0.3224  0.2650  9.7116  0.0000  0.0187   0.0171   0.0424    0.0560   0.0000   431.0941      -1.68586       8.66177      -1.87458      -1.27701      -1.32490       4.05840       4.60180       4.57188       3.64465       3.24313       2.56174
   7  10 1906.8558    0.4590  0.3997  9.9412  0.0000  0.0216   0.0204   0.0549    0.0679   0.0000   436.2332       8.11716       10.1658       2.26423       3.16644      0.228147       5.17347       5.66847       5.44286       4.35676       3.95238       2.94009
   7  11 2045.7766    0.6312  0.6181  9.7197  0.0000  0.0261   0.0220   0.0670    0.1084   0.0000   438.9990       2.86289       1.73942       6.05620       3.52377      -2.03882       5.44740       6.40628       6.05075       5.48311       4.21446       2.83545
   7  12 2184.6108    0.8786  0.6139 10.2524  0.0000  0.0238   0.0303   0.0673    0.1193   0.0000   435.5645       13.0678       25.2513       1.40905      -3.23059       1.24086       5.11679       5.99465       5.65332       4.74209       4.10964       2.94026
   7  13 2322.1387    1.2124  0.7898 10.3832  0.0000  0.0267   0.0360   0.0701    0.1838   0.0000   447.8311       2.98646       20.0640       1.35883       5.39543      -3.38978       6.12750       7.05814       6.93047       5.64093       4.77172       3.09254
   7  14 2458.2577    1.6331  0.9279 10.9898  0.0000  0.0294   0.0463   0.0814    0.2010   0.0000   450.4647       19.3125       2.79843       11.2318     0.0445015      -2.39129       6.82926       7.86272       7.47290       6.17810       5.25992       3.73916
   7  15 2594.4134    2.1243  0.8388 11.6548  0.0000  0.0298   0.0621   0.0729    0.1768   0.0000   431.3706       2.20450       10.1848       16.9716       8.20072      -7.35382       6.79325       7.48867       6.56000       6.08006       5.12788       4.09425
   7  16 2731.2873    2.6943  0.9103 11.8361  0.0000  0.0289   0.0762   0.0797    0.2357   0.0000   441.5204       18.8628       11.8575       6.00082       4.43916       2.18018       7.14365       7.87275       8.43988       7.01390       5.04524       3.28683
   7  17 2868.4938    3.3946  0.8534 12.7136  0.0000  0.0284   0.1009   0.0762    0.1800   0.0000   442.8813       40.0647       3.29142       14.5782      -2.06722      -2.42928       6.38510       7.38708       6.49426       6.27149       4.97368       3.36581
   7  18 3005.8451    3.8621  0.9102 12.7151  0.0000  0.0284   0.1083   0.0761    0.2140   0.0000   447.5780       24.6297       5.45389       2.43451       3.69537      -8.33992       6.82867       7.69401       7.45072       6.46499       4.83424       3.52403
   7  19 3143.0923    3.9741  1.1041 12.7707  0.0000  0.0329   0.1077   0.0915    0.2734   0.0000   448.4774       48.2270      -2.12570       11.3645       10.4401      -6.63293       7.98729       8.68271       8.22073       7.00059       5.63873       4.56395
   7  20 3280.2575    3.6275  1.4410 13.0518  0.0000  0.0416   0.0948   0.1081    0.1807   0.0000   448.1455       59.1175      -2.53410       6.67436      -11.2775      -3.83471       9.67490       11.3372       10.5104       9.35232       6.93543       5.20712
   7  21 3417.8054    3.2335  2.0302 12.1788  0.0000  0.0452   0.0693   0.1274    0.1868   0.0000   449.7551       48.2726       21.1537      -3.21321      -5.11865      -7.00523       10.4890       12.2607       11.4111       9.94881       7.92174       5.39187
   7  22 3555.7521    2.8506  3.3234 11.1191 -0.0045  0.0603   0.0463   0.1619    0.2378   0.0000   427.7074       55.0874       38.0479       26.9990       26.7916      0.910173       13.6703       16.3547       15.1420       13.0456       10.2988       7.29961
   7  23 3693.9218    2.3869  4.3415 10.6660  0.0000  0.0717   0.0340   0.1948    0.1905   0.0000   421.7043       50.8706      -8.03896      -4.93650      -19.6928      -17.7876       15.9067       19.3130       17.7524       15.5686       12.0420       8.83876
   7  24 3832.5365    2.0085  6.4136 10.1067  0.0000  0.0894   0.0241   0.2646    0.1543   0.0000   449.4297       53.4294       39.9461       31.6452       1.75549       10.6072       20.2997       24.3867       23.0777       20.4063       15.0462       10.7200
   7  26 4110.2657    1.4380  9.1070  9.9107  0.0000  0.1177   0.0159   0.3633    0.0956   0.0000   441.2985       61.6291       42.4036      -15.7250       34.9661       10.1181       26.3741       32.1002       30.5787       26.2263       20.0147       14.2950
   7  27 4249.4690    1.1758 10.9441  9.9392  0.0000  0.1451   0.0135   0.4236    0.0740   0.0000   438.5788       85.2997       13.7852       28.0767       23.9411       20.9205       32.7057       38.2240       37.7790       31.5298       25.5137       17.8450
   8   9 1806.2341    0.3315  0.3248  9.7737  0.0000  0.0211   0.0154   0.0488    0.0559   0.0000   436.2120      -4.47699       9.87729       7.73468       2.05183      -4.07761       5.00510       6.92554       6.53120       6.11054       4.63944       2.85662
   8  10 1946.0942    0.5300  0.3903  9.9821  0.0000  0.0203   0.0212   0.0451    0.0691   0.0000   436.4360       1.46926       8.62733       4.94935     -0.370753       1.21709       4.25550       4.80297       5.25039       4.56478       3.37688       2.62705
   8  11 2086.1061    0.7234  0.6419  9.7877  0.0000  0.0277   0.0224   0.0599    0.1109   0.0000   437.5179       1.90991       8.70635       7.24352      -4.19751      -7.47890       6.71306       8.13320       7.96867       6.32159       4.59944       3.45022
   8  12 2225.2111    0.9423  0.7262 10.4306  0.0000  0.0267   0.0286   0.0643    0.1170   0.0000   433.9446       10.1091       18.2987       7.23384      -3.54568       1.80525       4.83663       6.16789       5.72715       5.05498       4.33114       3.27705
   8  13 2362.9066    1.1944  0.9821 10.7619  0.0000  0.0289   0.0325   0.0842    0.1358   0.0000   435.2127       7.00681       19.7052       5.13492      -3.75322       7.37490       5.95564       6.74210       6.95262       6.09430       4.84810       3.71646
   8  14 2499.5192    1.7483  0.9897 11.0504  0.0000  0.0286   0.0453   0.0777    0.1839   0.0000   424.5490       3.46077       8.79476       1.86591       3.61606      -3.02012       5.32711       6.69635       6.44415       5.87570       4.61076       3.43430
   8  15 2636.2674    2.1815  0.8480 11.8445  0.0000  0.0279   0.0599   0.0682    0.1593   0.0000   427.7318       27.6937       14.5369      -2.15217       3.40695       9.41172       5.77049       6.86974       6.46040       6.04147       4.54572       3.64718
   8  16 2773.9242    2.9810  0.7359 12.4251  0.0000  0.0247   0.0885   0.0653    0.1527   0.0000   424.7317       17.3234       4.81762       6.67896       2.24756      -7.68125       5.71909       6.98213       6.72478       5.61523       4.34033       3.25256
   8  17 2911.7410    3.6376  0.8820 12.5765  0.0000  0.0267   0.0956   0.0692    0.1892   0.0000   439.9109       13.5263      0.962620       3.63894      0.916162       10.9309       5.39038       6.31331       6.37141       5.32236       4.46496       3.50199
   8  18 3049.3563    3.9331  1.1481 12.5167  0.0000  0.0321   0.0970   0.0839    0.2619   0.0000   445.1111       34.3340       13.5590      -2.85362      -2.62015      -4.50098       7.10900       8.58734       7.91465       6.67112       5.40465       4.31142
   8  19 3186.9820    4.0267  1.2541 12.8483  0.0000  0.0324   0.0974   0.0955    0.2030   0.0000   440.4803       42.7957      -2.24764       13.9398     -0.308544     0.0478108       6.30216       7.69362       7.39602       6.60666       5.40839       3.96526
   8  20 3324.6585    3.7975  1.8025 12.3248  0.0000  0.0413   0.0740   0.1007    0.1658   0.0000   454.1439       20.4593       19.8052       8.70089      -3.12755      0.209688       8.27436       10.1931       9.42419       8.69090       7.08781       5.17085
   8  21 3462.7068    3.1721  2.3405 12.0277  0.0000  0.0469   0.0582   0.1237    0.1390   0.0000   430.2818       58.8104       30.4623       21.1890       7.37916      -6.71562       9.57645       11.1300       11.0409       10.1857       7.89843       5.81900
   8  22 3601.2736    2.6320  3.3345 11.4085  0.0000  0.0589   0.0416   0.1487    0.1345   0.0000   421.9174       43.1139       28.8267       23.3706       15.3636      0.777657       11.5968       13.6592       12.9710       12.3383       9.91509       7.32869
   8  23 3739.8759    2.2348  4.9039 10.3339  0.0000  0.0686   0.0273   0.1912    0.1578   0.0000   443.3840       27.8291       40.0701       10.4512      -18.2614       10.6220       13.5952       16.5042       15.5348       14.1363       11.6915       8.72074
   8  24 3878.7345    1.8576  6.3206 10.3568  0.0000  0.0854   0.0216   0.2396    0.1058   0.0000   416.2473       37.7747       10.1792       29.8569       9.27948       3.10314       16.7120       20.1914       19.8342       17.6922       14.3994       10.7742
   8  25 4017.9776    1.6030  7.9530 10.0211  0.0000  0.0999   0.0168   0.2823    0.0916   0.0000   438.8564       42.3474       5.44043       49.1871       9.40510      -3.43930       19.0503       23.3177       23.1545       20.2047       16.9461       12.3573
   8  29 4576.4196    0.7953 17.1164  9.9899  0.0000  0.2384   0.0090   0.6886    0.0428   0.0000   423.3186       191.135       137.639       87.3307       54.2200       14.0220       45.1958       55.0972       54.5679       49.2942       40.0699       30.2014
   9   9 1843.6213    0.4063  0.3560  9.8085  0.0000  0.0187   0.0171   0.0483    0.0575   0.0000   434.0514       8.19353       5.88996       5.37059      -1.48419       1.76531       3.25626       3.63889       3.78597       3.55410       3.01431       2.19281
   9  10 1984.2433    0.5674  0.4393 10.0032  0.0000  0.0214   0.0202   0.0441    0.0734   0.0000   438.0140      -3.22381       8.76043      0.471392       5.26078       2.89692       3.66300       4.28992       4.69787       3.98437       3.54238       2.66784
   9  11 2125.0995    0.7799  0.7217  9.8548  0.0000  0.0257   0.0220   0.0603    0.1300   0.0000   439.6017     -0.665312    -0.0679875      -3.86901       5.86493      -3.58903       4.46841       5.54301       5.51862       4.94333       4.23292       3.26814
   9  12 2264.5961    1.0745  0.8730 10.3964  0.0000  0.0273   0.0279   0.0691    0.1331   0.0000   438.6399       7.98072       20.6175       8.96646      -3.36263       1.87309       4.76842       5.56623       5.40663       5.24292       4.26225       3.61945
   9  13 2402.3978    1.4311  0.8831 11.0564  0.0000  0.0258   0.0379   0.0736    0.1283   0.0000   437.0470       11.9718       9.05060      -3.22725       1.33198      -2.53979       4.52988       5.47612       5.19282       4.93103       4.01937       3.65843
   9  14 2539.6520    1.9754  0.9244 11.3229  0.0000  0.0245   0.0500   0.0770    0.1622   0.0000   442.2762       12.9209       13.0300       3.42588      0.564195      0.326838       4.48951       5.25041       5.15146       5.08889       3.85009       3.33248
   9  15 2677.1458    2.3352  0.9219 12.0976 -0.0000  0.0272   0.0613   0.0721    0.1302   0.0000   440.8968       17.8315       5.07656       3.86597       3.14108      0.594925       5.31637       6.37596       5.92170       5.59503       4.56117       3.69534
   9  16 2815.3660    3.0544  0.9286 11.8715  0.0000  0.0248   0.0749   0.0663    0.2018   0.0000   435.0178       25.8037       14.9391       11.7901      -5.56695      0.611787       4.40429       5.18595       5.24872       4.74947       4.13827       3.09558
   9  17 2953.7943    3.7257  0.8883 12.5399  0.0000  0.0255   0.0926   0.0651    0.1676   0.0000   438.3298       33.6465       15.9529       6.47874       2.45105      -3.14359       4.80520       6.13727       5.99032       5.15658       4.28179       3.34288
   9  18 3091.7450    3.8765  1.1265 13.0967  0.0000  0.0306   0.0939   0.0794    0.1575   0.0000   433.9345       27.9689       18.1392      -8.87475       1.44969       1.86282       5.65873       6.76705       6.80659       6.39222       5.15025       4.14251
   9  19 3229.7145    3.8310  1.4092 12.7332  0.0033  0.0330   0.0850   0.0931    0.1697   0.0000   430.4757       33.8347       12.6040      0.404894      -7.18671      -11.1634       5.92608       6.96840       7.22720       6.59025       5.39329       4.35294
   9  20 3367.9808    3.4580  1.8594 12.4054  0.0000  0.0404   0.0649   0.1045    0.1312   0.0000   427.3470       27.7057       13.1058       14.1610     -0.931195      -1.93538       7.11192       8.99880       8.37517       7.81407       6.64808       5.21659
   9  21 3506.5621    2.9520  2.8112 11.8960 -0.0006  0.0490   0.0473   0.1351    0.0991   0.0000   429.9405       48.2967       19.3805       18.9628      -5.57802      -5.93257       8.90383       10.5487       10.1286       9.50359       8.11213       6.39893
   9  22 3645.5201    2.4639  3.8599 11.3616  0.0001  0.0605   0.0342   0.1612    0.0890   0.0000   417.6989       26.7983       4.87988       15.5067      -8.10573      -5.07665       10.3712       13.0602       12.6150       11.6682       9.70424       7.73177
   9  23 3784.5238    2.0554  4.8855 11.0385  0.0000  0.0696   0.0265   0.1915    0.0835   0.0000   438.7968       61.7327       34.3069       6.87267      -35.4665      -1.52605       12.4504       14.9218       15.4632       13.7111       11.7091       9.01632
   9  24 3924.0299    1.7490  6.8703 10.4292  0.0000  0.0864   0.0189   0.2397    0.0769   0.0000   437.5470       17.9794      -1.46499       17.3703      -18.2716      -35.3698       15.3689       19.0485       18.8637       17.3046       14.5074       11.1291
   9  27 4343.7137    1.0703 12.8463  9.8762  0.0000  0.1509   0.0105   0.4396    0.0534   0.0000   411.2673       13.8755       60.5873      -41.6319      -17.1499      -1.29558       25.3121       31.0440       31.8124       28.8768       24.6306       19.1411
  10   7 1592.9233    0.1979  0.2094  9.6221  0.0000  0.0196   0.0116   0.0336    0.0387   0.0000   436.6534      -4.15507       14.8194      0.269013     -0.494479       1.56875       3.36528       4.47878       3.88320       3.45213       3.10900       2.75189
  10   8 1737.8172    0.2984  0.3078  9.6149  0.0000  0.0182   0.0129   0.0420    0.0467   0.0000   436.8775      0.258928       9.95871      0.720902      -4.24887       1.35062       2.74529       3.04101       3.26967       3.13890       2.68388       2.23503
  10   9 1880.0086    0.4494  0.3358  9.7806  0.0000  0.0163   0.0176   0.0391    0.0563   0.0000   435.6970       8.25189       11.8346      -4.50813     -0.941381       1.82485       2.68439       3.06636       2.83790       3.10780       2.37245       2.29603
  10  10 2021.4775    0.6031  0.4414 10.0057  0.0000  0.0185   0.0209   0.0452    0.0742   0.0000   432.2411      0.409932      -3.10008      -4.08690       1.87946     -0.733747       3.16686       3.55430       3.86863       3.72432       3.13233       2.45588
  10  11 2162.9125    0.8508  0.6663 10.2177  0.0000  0.0223   0.0241   0.0578    0.1071   0.0000   430.2510       12.4793       13.2788     -0.205815       6.73670     -0.374442       3.61908       4.59116       4.41003       4.41197       3.52550       2.91578
  10  12 2302.8485    1.1791  0.8517 10.3964 -0.0003  0.0275   0.0289   0.0622    0.1426   0.0000   433.3738       10.9808       15.2758    -0.0164426       4.14028      -4.49653       3.77126       5.05377       5.11316       4.71947       4.09502       3.19156
  10  13 2440.8236    1.5051  1.0703 10.9545  0.0000  0.0280   0.0353   0.0781    0.1460   0.0000   433.5093       14.1299       10.4109      -1.40887      -5.14459      -3.87099       4.63175       5.79966       5.56347       5.00476       4.69004       3.65802
  10  14 2578.7823    2.0974  0.9288 11.4597  0.0000  0.0260   0.0493   0.0631    0.1484   0.0000   431.6866       10.9844       12.3499       3.75938      -1.15666      0.507316       4.25071       5.64683       5.34237       5.17673       4.30556       3.38152
  10  15 2717.1013    2.6232  0.9576 11.8554  0.0000  0.0246   0.0615   0.0665    0.1531   0.0000   439.7501       13.7205       18.3342       4.22130      0.814955      -3.97743       4.13177       4.75803       4.96354       4.56747       3.96478       3.18836
  10  16 2855.8239    3.2972  1.0037 12.0086  0.0003  0.0255   0.0739   0.0647    0.1954   0.0000   429.1117       22.7824       10.2958       8.81042      -9.12198      0.372429       4.25083       5.09359       5.03533       4.81805       4.03148       3.43447
  10  17 2994.6852    3.7478  0.9385 12.9755  0.0000  0.0246   0.0909   0.0721    0.1326   0.0000   432.6296       22.7996       10.7618       5.56580      -2.10581      0.692448       4.08141       4.99409       4.65411       4.67107       3.85767       3.34035
  10  18 3133.1607    4.0047  1.0943 13.0687  0.0000  0.0281   0.0918   0.0733    0.1505   0.0000   442.1655       14.7681       14.8314       13.0138       8.70479      -5.41267       4.54191       5.66011       5.54204       5.42947       4.55208       3.66807
  10  19 3271.5431    3.7121  1.2585 13.1678  0.0040  0.0323   0.0845   0.0851    0.1355   0.0000   455.0252       45.4510       12.3509       11.2226       4.51711      -4.98394       4.95153       6.20201       5.96472       6.05651       4.81698       4.31848
  10  20 3410.5063    3.2678  1.8005 12.6970  0.0000  0.0396   0.0623   0.1010    0.1020   0.0000   443.0167       36.9887       6.45117       25.0736      -3.25863      -5.89276       6.21540       8.20659       7.94747       7.49341       6.29203       5.08328
  10  21 3549.4367    2.7407  3.0507 11.8504  0.0000  0.0495   0.0398   0.1357    0.0780   0.0000   445.3360       48.3714      -5.66465      -2.46926       7.20688       1.13078       7.67922       9.54849       9.49689       9.04399       7.80269       6.24945
  10  22 3688.7221    2.2808  4.0614 11.3287  0.0000  0.0604   0.0299   0.1571    0.0741   0.0000   430.2230       35.8126       20.5791       12.2397      -15.1438       6.06245       9.42705       11.5019       11.7356       10.8024       9.72706       7.78653
  10  23 3828.3368    2.0065  5.6727 10.7572  0.0000  0.0716   0.0223   0.1959    0.0729   0.0000   432.2360       66.2396       24.6893       21.9708      -4.73861       4.26526       11.1089       13.6243       13.7819       13.0808       11.2460       9.09561
  10  24 3968.0026    1.6324  7.1264 10.5267  0.0000  0.0873   0.0172   0.2362    0.0628   0.0000   459.6581       52.3165       16.8955       9.68287       24.2797      -9.90220       13.4784       16.7616       17.0760       16.1141       13.8153       11.2993
  10  25 4108.4295    1.3977  9.4331 10.1490  0.0000  0.1044   0.0132   0.3008    0.0567   0.0000   420.1903      -3.86274       29.4439      -23.4297       10.0070      -20.2287       16.0802       20.2416       20.2298       19.0427       16.6909       13.5066
  10  27 4388.4827    0.9959 14.1914  9.9608  0.0001  0.1659   0.0097   0.4759    0.0463   0.0000   399.8104       21.9649       31.7781      -21.0742      -4.44290      -13.9098       25.1090       31.1829       32.4327       30.6881       26.0960       21.0106
  11   6 1477.1510    0.1373  0.0803  9.6295  0.0000  0.0219   0.0130   0.0284    0.0322   0.0000   436.2242      0.706864       13.4100      -2.34064     -0.239182     -0.423306       4.48225       6.30586       3.93036       1.91878       3.35432       2.80048
  11   7 1627.1092    0.2263  0.1084  9.6872  0.0000  0.0105   0.0157   0.0216    0.0354   0.0000   437.6556      -2.49448       10.6248       3.31273      -1.01062      0.416784       1.49159       1.75717       1.88303       1.66971       1.53067       1.34745
  11   8 1772.2060    0.3340  0.2843  9.7115  0.0000  0.0161   0.0143   0.0382    0.0456   0.0000   434.1393       4.44313       10.6146      -1.88815      -4.59889      -1.08913       2.86770       3.08134       2.92611       2.91238       2.45462       2.23830
  11   9 1915.4267    0.5076  0.3701  9.7878  0.0000  0.0169   0.0181   0.0387    0.0602   0.0000   436.5991      -6.31061       10.0954      0.916312      -2.05857       3.32616       2.28761       2.86059       2.98892       2.66460       2.50015       2.11449
  11  10 2057.9667    0.6821  0.5784  9.8524  0.0000  0.0197   0.0192   0.0507    0.0819   0.0000   435.6825      0.931093       17.0644       6.87485      -6.36528      0.662167       2.68837       3.40781       3.51180       3.29927       3.00936       2.41142
  11  11 2199.8053    0.9179  0.6991 10.3029  0.0000  0.0223   0.0248   0.0560    0.0974   0.0000   431.9918       6.92892       6.46370       5.28692      -1.59939     -0.559782       3.40485       4.14307       4.00521       4.05883       3.31218       2.92476
  11  12 2340.0376    1.2431  0.8758 10.7660  0.0000  0.0250   0.0307   0.0640    0.1193   0.0000   438.2072       2.62659       18.0744      0.303570       1.88912      -2.58849       3.96240       4.91800       4.88774       4.37877       3.98880       3.26588
  11  13 2478.5729    1.7084  0.9455 10.9206  0.0000  0.0247   0.0390   0.0648    0.1705   0.0000   441.3474       12.2072       8.65392      -10.5962       4.54078       2.72400       3.95406       4.87449       4.86585       4.54988       3.85820       3.44264
  11  14 2617.0422    2.1711  0.9666 11.7588 -0.0015  0.0257   0.0504   0.0671    0.1312   0.0000   439.9109       11.7427       10.5515      -6.66886      -1.75675       5.54223       4.03957       4.89060       4.68779       4.57448       4.19895       3.33165
  11  15 2756.2155    2.7329  0.9086 12.1301  0.0000  0.0239   0.0633   0.0602    0.1322   0.0000   441.1723       3.25472       6.44541       10.4538     -0.752566      -7.81977       3.76551       4.48657       4.68191       4.21206       3.80485       3.23626
  11  16 2895.5849    3.3518  0.8928 12.3332  0.0000  0.0240   0.0760   0.0588    0.1499   0.0000   440.4331       10.3811       13.9388       11.6566      -1.99047      -4.58068       3.66729       4.35342       4.36586       4.27351       3.97196       3.14960
  11  17 3034.7927    3.7463  1.0068 12.8508  0.0000  0.0246   0.0832   0.0685    0.1326   0.0000   437.5322       20.7616       9.54359       15.0341       1.65870      -2.95185       3.68287       4.42597       4.74649       4.42738       3.97521       3.27104
  11  18 3173.6928    3.9383  1.2790 12.9649 -0.0033  0.0293   0.0810   0.0781    0.1350   0.0000   435.9123       44.2088       15.3281       9.06870       1.74078     -0.214335       4.31545       5.47519       5.41276       5.13127       4.61058       3.72344
  11  19 3312.7038    3.6724  1.4908 12.8075  0.0000  0.0326   0.0707   0.0825    0.1157   0.0000   449.4089       27.8008       12.3186       9.17440      -6.61905      -4.35002       4.93715       6.02100       6.19806       5.78153       5.10719       4.40789
  11  20 3452.0067    3.1870  2.3117 11.9584  0.0000  0.0406   0.0480   0.1053    0.0985   0.0000   435.2423       41.0155       10.3137       21.3240       4.43425      -5.18067       5.85561       7.64632       7.60016       7.24224       6.48209       5.25061
  11  21 3591.5387    2.6439  3.4138 11.4310  0.0000  0.0499   0.0340   0.1311    0.0777   0.0000   443.3132       37.2226       7.79414       18.1272       5.42630      -11.5310       7.44562       9.10240       9.09910       8.75788       7.69691       6.54139
  11  22 3731.3073    2.2381  4.7267 10.9411  0.0000  0.0595   0.0253   0.1650    0.0696   0.0000   427.0485       25.2716       22.9672      -6.27701       23.7290      -9.86631       8.40328       10.1925       10.5697       10.2648       8.97303       7.63902
  11  24 4011.2291    1.5494  7.8078 10.3918  0.0000  0.0847   0.0148   0.2499    0.0549   0.0000   445.4203       51.7264       8.55645      -16.6531       14.8875      -26.6945       12.2731       15.0803       15.5576       14.7741       13.2219       10.8684
  11  25 4151.8265    1.3053  9.8375 10.2285  0.0000  0.1082   0.0123   0.3034    0.0488   0.0000   426.2855       48.8942       17.4876       19.2700       16.1931     -0.860342       15.4576       19.0256       19.4377       18.6432       16.4947       13.7146
  11  26 4292.4744    1.1007 11.8766 10.0436  0.0000  0.1328   0.0103   0.3733    0.0454   0.0000   401.4768       6.56206       9.88361       7.55182       21.0667      -9.30843       18.3006       23.4280       23.5228       22.6120       20.2969       16.7695
  11  27 4433.2659    0.9349 14.5054 10.0110  0.0000  0.1704   0.0087   0.4602    0.0385   0.0000   411.3118       103.674       11.3403      -19.3269       21.3318       17.9076       23.1586       29.8050       30.1530       29.2751       25.5124       21.6139
  11  28 4574.4201    0.7841 18.1392  9.9335  0.0004  0.2276   0.0069   0.5986    0.0329   0.0000   426.2557      -9.48147       80.3955       41.2275      -28.4245       5.70090       30.5301       39.2399       40.8183       38.4426       34.0437       28.0946
  12   7 1660.2536    0.2653  0.1601  9.5905  0.0000  0.0157   0.0141   0.0244    0.0369   0.0000   436.4642      -5.90596       13.0080      0.385407      0.304690       3.33559       3.09920       3.79209       3.57460       3.58022       3.16013       2.53146
  12   8 1805.7959    0.3686  0.3517  9.6854  0.0000  0.0164   0.0137   0.0426    0.0484   0.0000   435.1958      -1.96564       11.5974     -0.692802      -2.53773      -1.77090       2.07433       2.66810       2.50730       2.27173       2.41063       2.18417
  12   9 1949.9334    0.5036  0.5337  9.7145  0.0000  0.0208   0.0150   0.0480    0.0654   0.0000   433.2310      0.841691       11.8891      0.832232      -5.07263      -2.41409       2.66129       3.31071       3.42176       3.27202       2.97419       2.48155
  12  10 2093.6354    0.6917  0.6397  9.9175  0.0000  0.0212   0.0182   0.0521    0.0782   0.0000   434.4032      -5.93929       14.2311      -3.38177      -5.13027      -1.98763       2.48543       3.15975       3.33201       3.36335       2.74355       2.40801
  12  11 2235.8905    1.0346  0.7670 10.2578  0.0000  0.0220   0.0242   0.0515    0.1004   0.0000   445.3785      -1.48367       18.7615      -1.43298       2.32426      -1.22571       3.02936       3.73915       3.88430       3.68807       3.31645       2.91318
  12  12 2376.3588    1.3123  0.7926 11.0011  0.0000  0.0234   0.0319   0.0574    0.1062   0.0000   439.6601       10.7713       10.8722      -2.09410     -0.944646      -1.33161       2.88911       3.65977       3.46034       3.68395       3.13240       2.86691
  12  13 2515.5592    1.6965  1.0173 11.2446  0.0000  0.0260   0.0368   0.0674    0.1348   0.0000   440.9149       7.01516       20.4819       1.95589      -5.50435      -2.69367       3.51137       4.59389       4.47428       4.46189       3.88589       3.34159
  12  14 2654.7343    2.2893  0.9857 11.7211  0.0000  0.0246   0.0503   0.0642    0.1506   0.0000   435.7426       10.4962       7.30751       5.77942       5.13354      -2.93680       3.42743       3.98079       4.14060       4.10186       3.77359       3.21230
  12  15 2794.7272    2.8361  0.9417 12.2519  0.0004  0.0232   0.0640   0.0641    0.1363   0.0000   436.4718       12.9169       12.8935       3.13545      -4.31218      -1.50995       3.46890       4.03555       4.23432       4.12826       3.56525       3.22265
  12  16 2934.5561    3.6486  0.8136 12.8369  0.0000  0.0210   0.0852   0.0566    0.1128   0.0000   441.8361       18.8041       12.9319       2.41244      -6.72210      -3.10198       3.01780       3.78125       3.86451       3.54834       3.16924       2.64854
  12  17 3074.0811    3.9626  1.0061 12.8345  0.0000  0.0243   0.0847   0.0649    0.1457   0.0000   438.3204       21.0717       7.12299       6.91753     -0.994437       3.33189       3.09944       4.13180       4.00628       4.03064       3.47801       3.06541
  12  18 3213.4459    3.8610  1.4297 12.7962  0.0000  0.0300   0.0723   0.0809    0.1124   0.0000   441.6199       32.6529       9.02921       2.81195       16.1686      -1.78178       3.93660       5.07670       5.15868       5.05683       4.68322       3.71997
  12  19 3352.9541    3.4363  1.8296 12.5575  0.0000  0.0344   0.0575   0.0905    0.0885   0.0000   436.4632       29.6546       7.94370       3.90505      -7.57671       3.51966       4.71306       5.75718       6.00250       5.76459       5.15319       4.38091
  12  20 3492.7057    2.9727  2.5353 11.9273  0.0000  0.0411   0.0424   0.1078    0.0811   0.0000   433.7629       21.9601     -0.437530       3.02285      -1.17556      0.268539       5.54482       6.86139       6.98713       6.76236       6.22697       5.19376
  12  21 3632.8912    2.5188  3.5577 11.4615  0.0000  0.0495   0.0305   0.1318    0.0649   0.0000   426.3485       28.0416       14.3657       17.9183      0.580825      -17.9826       6.54564       8.03262       8.25127       8.07719       7.24341       6.18783
  12  22 3772.8842    2.0807  5.1994 10.9465  0.0000  0.0636   0.0218   0.1677    0.0572   0.0000   435.1313       41.7607       9.16917       10.2489      -13.5330       9.06111       8.10132       10.4407       10.4025       10.3585       9.13648       7.88189
  12  23 3913.4699    1.7543  6.8369 10.5039 -0.0006  0.0757   0.0164   0.2022    0.0557   0.0000   469.7436       54.3114       16.7004      -9.82452       24.0481      -2.59602       9.72855       12.3341       12.6394       12.1318       10.9182       9.41266
  12  24 4053.9251    1.4368  8.5964 10.3532  0.0000  0.0928   0.0133   0.2582    0.0494   0.0000   447.3278       84.8189      -7.43614      -3.85721      -9.71411      -11.2578       11.8979       15.0144       15.6119       15.0095       13.6849       11.6746
  12  29 4760.1290    0.6031 21.1689  9.8377  0.0009  0.3086   0.0055   0.7602    0.0266   0.0000   513.2263       128.039       135.060      -10.8585       27.5599      -16.3775       37.1799       48.3514       50.4677       48.8851       43.7484       37.0613
  13   5 1382.3457    0.0944  0.0401  9.5644  0.0000  0.0111   0.0143   0.0176    0.0275   0.0000   436.3468      0.254406       11.2753      -1.18767      -1.09285      0.673229       1.31734       2.60787       3.06008       2.69724       3.10902       2.54946
  13   7 1692.3671    0.2543  0.2501  9.5749  0.0000  0.0159   0.0110   0.0325    0.0369   0.0000   437.3065       2.99372       7.71999     -0.672259      -2.41807       3.62970       2.08555       3.11575       3.02581       3.08695       2.42185       2.21691
  13   8 1838.6570    0.3921  0.3705  9.6428  0.0000  0.0159   0.0131   0.0379    0.0496   0.0000   437.8650      -2.97283       14.0055       1.06148      -2.67768     -0.948081       1.84912       2.39342       2.45594       2.26311       2.09764       2.05351
  13   9 1983.8321    0.5502  0.5487  9.7282  0.0000  0.0197   0.0149   0.0444    0.0653   0.0000   435.8039       1.47702       15.4186       5.36002     -0.266785      -1.20734       2.29731       2.94792       3.06360       2.96383       2.52054       2.33171
  13  10 2128.5262    0.7956  0.6244  9.8562  0.0000  0.0202   0.0201   0.0483    0.0883   0.0000   440.1039       4.18694       18.6130       5.81938       1.04262      -3.41791       2.86150       3.80721       3.92194       3.71134       3.08147       2.54421
  13  11 2271.1652    1.0808  0.7799 10.5748  0.0000  0.0228   0.0247   0.0507    0.0901   0.0000   436.7154      0.590149       16.5766       5.78008       4.27751      -2.06753       2.62826       3.42764       3.37653       3.51919       3.01098       2.87193
  13  12 2411.9137    1.4476  0.9277 10.8518  0.0000  0.0233   0.0309   0.0581    0.1148   0.0000   440.5308       10.0685       8.00220       6.71509      -6.28329      0.489437       2.87833       3.49768       3.70755       3.66450       3.47373       2.89944
  13  13 2551.7848    1.8988  0.8730 11.5269  0.0000  0.0225   0.0417   0.0584    0.1158   0.0000   437.4172       6.19287       7.14914     -0.708979       2.03220      -4.11254       2.67724       3.49857       3.44657       3.31973       2.96178       2.75654
  13  14 2691.8214    2.4196  0.9750 11.6817  0.0000  0.0248   0.0510   0.0619    0.1509   0.0000   440.2684       15.9578       20.3330       4.49279       6.10304     -0.815002       3.29119       4.32017       4.74570       4.62172       3.92851       3.28699
  13  15 2832.3783    3.0522  0.9708 12.5735  0.0000  0.0234   0.0660   0.0628    0.1228   0.0000   435.4925       2.84213       15.9162       2.65763     -0.269767       4.00612       2.94415       3.67755       3.74237       3.75181       3.45247       2.88719
  13  16 2972.7745    3.6007  1.0191 12.6357  0.0000  0.0243   0.0744   0.0614    0.1451   0.0000   440.5253       13.1606       17.8865       3.94711       2.07551       3.82739       3.01329       3.96588       3.93109       3.80831       3.41360       2.87351
  13  17 3112.7557    3.8540  1.0051 13.1863  0.0000  0.0233   0.0813   0.0672    0.1097   0.0000   438.9211       19.8744       12.9986       6.16072       1.93674      -4.25386       3.04111       3.57614       3.72502       3.80921       3.39531       2.98407
  13  18 3252.6341    3.7677  1.4177 12.8040  0.0000  0.0300   0.0678   0.0757    0.1106   0.0000   441.3607       30.0197       9.63360       5.90506       5.30328      -6.39732       3.92395       4.64055       4.88773       4.71741       4.25495       3.89385
  13  19 3392.6566    3.2623  2.1601 12.2193  0.0000  0.0359   0.0481   0.0974    0.0837   0.0000   438.4906       25.3317       2.42859       16.5069       8.08211      -1.40625       4.54454       5.44022       5.86557       5.71127       5.13473       4.57923
  13  20 3532.9379    2.8235  2.7932 11.8317  0.0000  0.0408   0.0375   0.1135    0.0687   0.0000   441.4459       38.9686       9.66672      -3.95191       4.24883      -7.20436       5.14946       6.55028       6.81496       6.61110       5.94881       5.21501
  13  21 3673.4892    2.3786  4.1368 11.1754  0.0000  0.0522   0.0260   0.1369    0.0602   0.0000   428.8904       40.9717       30.4614       13.4090       9.66767      -4.68996       6.49034       8.16352       8.20671       8.21279       7.44457       6.43549
  13  22 3814.1691    1.9389  5.7581 10.9297  0.0000  0.0654   0.0191   0.1796    0.0484   0.0000   424.3051       22.0395       20.1044       18.2422       3.38125       13.5479       7.94079       10.0273       10.2174       10.1181       9.32908       8.19838
  13  23 3954.7806    1.6572  7.1775 10.6236  0.0000  0.0775   0.0152   0.2142    0.0463   0.0000   436.8865       22.6218      -13.5932       8.93194      -11.3459     -0.818372       9.08053       11.8620       12.2896       12.1041       10.7746       9.51419
  13  25 4236.7908    1.1652 11.7372 10.0923  0.0000  0.1193   0.0100   0.3353    0.0417   0.0000   465.4880       54.3277       2.76102       2.25628       18.1566       3.51209       13.6804       17.8403       18.4927       18.1660       16.2505       14.3777
  13  26 4378.6810    1.0214 13.8184 10.0064  0.0000  0.1441   0.0087   0.4015    0.0377   0.0000   436.0984       43.5603      -28.8216       23.9242       2.51242      -13.6527       16.7083       21.3136       22.2958       22.0208       19.6342       17.3697
  13  27 4520.1363    0.8411 16.5381  9.9094  0.0013  0.1840   0.0069   0.5001    0.0323   0.0000   429.6508       25.0667       33.9107       22.2634       5.68782      -12.4638       21.2154       27.4286       29.1689       28.4762       25.3935       22.3746
  14   4 1242.5091    0.0744  0.0465  9.6214  0.0000  0.0123   0.0104   0.0214    0.0265   0.0000   436.2321      -4.95300       13.5706      -3.12248      -5.50719      -4.29354       1.39849       1.79296       2.05755       2.10022       1.51819       1.66944
  14   5 1411.7144    0.1272  0.0517  9.5844 -0.0007  0.0104   0.0136   0.0169    0.0276   0.0000   435.9786     -0.515319       14.7413     -0.774506      -1.06423     -0.454359       1.26676       1.78439       1.65590       1.66512       2.08306       1.63258
  14   6 1571.5757    0.1871  0.1523  9.5997  0.0000  0.0127   0.0100   0.0250    0.0310   0.0000   436.7474      -1.03936       12.2816       1.40258      -1.50260    -0.0609925       1.39736       1.73895       2.13594       2.09533       1.61903       1.47210
  14   7 1723.5304    0.3003  0.2341  9.6189  0.0000  0.0137   0.0121   0.0262    0.0376   0.0000   436.8741      -2.60242       12.7411       3.80047      -4.10004      -1.40339       1.57694       1.96137       1.88598       1.93788       2.12519       1.90425
  14   8 1870.8397    0.4779  0.3935  9.7232  0.0000  0.0169   0.0149   0.0366    0.0517   0.0000   437.6187      -4.55916       12.4131      -1.48188      -1.56398       1.12021       1.85704       2.38201       2.77067       2.67335       2.43978       2.03316
  14   9 2017.0285    0.6220  0.5611  9.8014  0.0000  0.0175   0.0160   0.0443    0.0687   0.0000   436.7027      0.226142       11.3705   5.06071e-05     -0.535818       1.75932       1.84151       2.35903       2.42421       2.51252       2.25820       2.07341
  14  10 2162.5834    0.8589  0.6785 10.0824  0.0000  0.0199   0.0197   0.0455    0.0829   0.0000   436.9608      -1.52063       10.3964      -1.66986       1.01209      -3.27487       2.21224       2.77346       2.60741       2.83967       2.63494       2.33082
  14  11 2305.7565    1.1378  0.8431 10.6350  0.0000  0.0231   0.0245   0.0539    0.0906   0.0000   438.3931       2.28980       13.7701       6.79341       1.28975      -1.27802       2.35520       3.35705       3.11427       3.42904       2.99610       2.76055
  14  12 2446.7452    1.5731  0.8909 10.9030  0.0000  0.0212   0.0322   0.0537    0.1102   0.0000   438.2666       1.74745       11.6944       2.71429      -3.73590      0.318785       2.55920       3.22079       3.24842       3.21255       2.83918       2.65220
  14  13 2587.4283    2.0388  0.9074 11.4312  0.0000  0.0216   0.0412   0.0547    0.1164   0.0000   438.5670       3.10003       7.29472       2.66469      -3.62353      -6.69208       2.54323       3.16036       3.58961       3.48288       3.17454       2.75654
  14  14 2728.3286    2.6411  0.9055 11.9454  0.0000  0.0212   0.0543   0.0554    0.1349   0.0000   438.4721       10.0434       12.9739     -0.649702      0.318807      -1.70289       2.51509       3.14222       3.29235       3.13723       2.97870       2.66578
  14  15 2869.4130    3.2580  1.0294 12.1610  0.0000  0.0235   0.0633   0.0583    0.1641   0.0000   433.2790       12.4086       14.3203       3.02382      -2.09591      -5.04853       2.84672       3.45012       3.77856       3.51380       3.31570       2.90364
  14  16 3010.3668    3.9427  1.0124 12.6897  0.0000  0.0229   0.0772   0.0591    0.1559   0.0000   439.5243       14.9273       8.27391       9.11749      0.318044      -3.21186       2.73247       3.37703       3.56967       3.43410       3.19585       2.88199
  14  17 3150.8018    3.8671  1.1236 13.2855  0.0000  0.0252   0.0782   0.0691    0.1169   0.0000   435.6170       25.8820       8.54555       9.63247      -6.84685       3.07787       3.03748       3.86535       3.99735       3.84152       3.51383       3.12026
  14  18 3291.1340    3.6853  1.4852 12.6910 -0.0020  0.0285   0.0616   0.0726    0.1058   0.0000   434.0094       29.5966       7.39154       7.94722       2.50691      0.157110       3.36791       4.25645       4.48739       4.39339       3.96385       3.60678
  14  19 3431.7649    3.1419  2.3643 12.0769  0.0000  0.0368   0.0422   0.0942    0.0763   0.0000   439.1019       25.9128       22.8304       8.62238       3.77524     -0.834608       4.15530       5.28307       5.60779       5.49670       5.00664       4.60744
  14  20 3572.5085    2.6681  3.3701 11.6064  0.0000  0.0443   0.0309   0.1186    0.0619   0.0000   440.3313       28.6812       2.58931       17.8205       7.90372      -14.3529       5.10753       6.39850       6.72189       6.78673       6.35636       5.51086
  14  21 3713.5231    2.2729  4.5232 11.1168  0.0000  0.0537   0.0230   0.1404    0.0559   0.0000   442.7359       47.9960       20.2561       6.55155       8.70880      -5.92497       5.94609       7.57510       7.72160       7.96546       7.06769       6.55895
  14  23 3995.8689    1.5702  7.7345 10.4856  0.0000  0.0784   0.0135   0.2153    0.0447   0.0000   443.1557       17.4267       4.84096       17.2517      -10.1125      -10.0790       8.79175       11.4417       11.7999       11.6788       10.9286       9.37131
  14  26 4420.1052    0.9183 13.9484 10.0499 -0.0004  0.1486   0.0076   0.4149    0.0334   0.0000   421.3272       39.9060      -5.81635       12.0035       24.3703       9.40265       15.8702       20.7435       21.7134       21.6504       19.9868       17.5350
  14  27 4561.9362    0.7729 17.3979  9.9612 -0.0006  0.2001   0.0061   0.5358    0.0285   0.0000   426.3087       71.7854      -20.2215       13.6472       13.9208      -10.2053       20.8143       27.4332       28.9281       28.6888       25.9991       23.2678
  15   4 1268.6042    0.0746  0.0784  9.6073  0.0000  0.0185   0.0086   0.0402    0.0260   0.0000   436.4585     -0.480826       13.7534      0.713046     -0.918471      0.538060       1.37805       2.53584       2.04254       2.20082       2.00614       2.05127
  15   5 1440.0303    0.1253  0.1128  9.5583  0.0000  0.0157   0.0092   0.0335    0.0278   0.0000   439.1866      -3.13098       16.5268     -0.758465      -2.75340      0.656829       1.41708       1.22574       2.41590       2.06735       1.98490       1.77002
  15   7 1753.8052    0.3208  0.3024  9.5302  0.0000  0.0142   0.0112   0.0322    0.0403   0.0000   435.5518     -0.763136       11.5462      -1.16732      -4.00058      -2.05179       1.64718       2.01213       2.16523       2.07373       1.92898       1.74885
  15   8 1902.3343    0.4776  0.5012  9.5709  0.0000  0.0177   0.0130   0.0410    0.0572   0.0000   437.4850      -4.09481       15.0314     -0.614255       1.09477      0.748629       1.82756       2.53705       2.56394       2.59181       2.22268       2.09624
  15   9 2049.6214    0.6295  0.5918  9.8969  0.0000  0.0190   0.0156   0.0441    0.0675   0.0000   434.5985      -6.41070       15.1596       3.07524      -3.91887       2.33123       1.86962       2.39375       2.42134       2.38748       2.26408       2.14545
  15  10 2195.8495    0.8978  0.7635 10.1616  0.0000  0.0203   0.0195   0.0489    0.0849   0.0000   439.9101       3.32227       14.4169       2.46644     -0.326198       5.32621       2.18649       2.83270       2.82720       2.85580       2.65001       2.44805
  15  11 2339.5641    1.2662  0.8997 10.5338  0.0000  0.0212   0.0250   0.0545    0.0974   0.0000   438.2883       3.87331       17.5102      0.298082      -2.80707      -4.98214       2.29946       2.92102       2.98876       3.07775       2.76514       2.56359
  15  12 2481.1344    1.7030  1.0425 10.8341  0.0000  0.0230   0.0316   0.0571    0.1295   0.0000   440.2932       5.61949       12.1425       7.28686       2.58405     -0.444776       2.55835       3.14881       3.17425       3.31110       3.27727       2.73557
  15  13 2622.4632    2.0698  1.0654 11.3616  0.0000  0.0227   0.0383   0.0602    0.1219   0.0000   438.6208       6.86720       12.2611       1.66557      -6.13204      -7.11756       2.48875       3.22901       3.26694       3.24408       2.92976       2.77555
  15  14 2764.3037    2.6945  0.9652 12.2311  0.0000  0.0223   0.0538   0.0571    0.1103   0.0000   439.3413       14.2261       7.58747       2.05793      -4.49927    -0.0853404       2.32448       2.95727       2.93427       3.06749       2.86248       2.51776
  15  15 2905.9710    3.3638  0.8809 12.7691  0.0000  0.0201   0.0702   0.0551    0.1046   0.0000   435.6753       8.67853       20.8728       6.24250      -4.40729      -2.90062       2.21828       2.85910       2.99302       3.25273       2.89528       2.57928
  15  16 3047.3063    3.8987  0.9912 12.7207  0.0000  0.0218   0.0744   0.0576    0.1367   0.0000   436.8867       17.0806       7.87141      0.715754     -0.630459      -5.91442       2.30953       2.90875       3.04169       2.97981       2.89010       2.59575
  15  17 3188.2508    3.9305  1.3049 12.7967 -0.0005  0.0258   0.0698   0.0693    0.1347   0.0000   443.3562       16.5284       9.67832       5.41858       3.60081      -5.53565       2.88265       3.56215       3.92013       3.78317       3.58926       3.25064
  15  18 3329.1455    3.6299  1.9074 12.1866  0.0019  0.0322   0.0519   0.0812    0.1103   0.0000   442.5550       19.1991       11.4208       17.4799      -1.41505       2.12340       3.37219       4.28245       4.65612       4.59195       4.32332       3.80479
  15  19 3470.2320    3.0686  2.6052 12.0120  0.0000  0.0384   0.0395   0.0985    0.0744   0.0000   446.0659       22.5047       5.51657       3.90934       7.57825       1.55780       4.12459       5.03108       5.33908       5.35987       5.00263       4.52682
  15  20 3611.5834    2.5959  3.7740 11.3220  0.0000  0.0460   0.0277   0.1213    0.0659   0.0000   438.4965       24.8933       9.91933       10.9503      -4.59924      -7.44040       4.92839       6.15109       6.49057       6.56986       6.16274       5.61072
  15  21 3752.9374    2.0907  5.3604 10.8318  0.0000  0.0583   0.0191   0.1538    0.0528   0.0000   438.5230       24.4089       4.56539       22.5570      0.283289      -10.8030       6.08019       7.89011       8.04925       8.30201       7.75038       6.91124
  15  22 3894.5520    1.7605  6.7118 10.6161  0.0001  0.0700   0.0153   0.1840    0.0460   0.0000   438.0797       20.2072       12.7561       14.6348      -24.1163      -19.9384       7.05801       9.18615       9.70757       9.70080       9.11963       8.24565
  15  23 4036.0343    1.4937  8.9442 10.3140  0.0000  0.0854   0.0119   0.2329    0.0421   0.0000   436.5298       28.2009       13.0018       2.94131       6.40719       3.43528       8.84992       11.4729       12.1534       12.0378       11.3091       9.95608
  15  24 4177.9266    1.2634 10.9687 10.1883  0.0000  0.1049   0.0099   0.2907    0.0386   0.0000   431.8625       36.8525     -0.220571      -7.17831       18.2285       1.26659       10.4914       13.9586       14.2105       14.5695       13.5417       12.2358
  15  25 4319.8919    1.0605 13.2142 10.0607  0.0000  0.1310   0.0083   0.3568    0.0353   0.0000   451.2204       37.5468       5.41755      -7.24922       3.33346      0.144026       13.1491       17.2475       18.0086       18.1518       17.0490       15.1462
  15  27 4604.3535    0.7441 18.1262  9.9035  0.0021  0.2034   0.0057   0.5390    0.0265   0.0000   427.6594       27.4169       8.40541      0.812484      -1.74174      -6.08739       20.2854       26.4050       27.9370       28.1606       26.2671       23.5069
  16   6 1629.5232    0.2208  0.2193  9.5303  0.0000  0.0132   0.0093   0.0295    0.0319   0.0000   436.5440      0.247119       13.4610      0.196370      -1.29616       1.78764       1.44130       1.73750       1.87378       1.80925       1.95160       1.69760
  16   7 1783.2817    0.3520  0.2673  9.7097  0.0000  0.0125   0.0122   0.0273    0.0379   0.0000   440.1596      -3.29928       9.93908       1.61391      -2.35208      0.419982       1.26280       1.56806       1.77169       1.58705       1.55194       1.44938
  16   8 1933.1356    0.5071  0.4691  9.7189  0.0000  0.0162   0.0135   0.0364    0.0535   0.0000   438.1665       3.30934       15.6532     -0.586909      -1.79574     0.0112053       1.50972       1.98307       2.04532       2.14850       1.92787       1.78653
  16   9 2081.6256    0.6616  0.6659  9.8821  0.0000  0.0180   0.0153   0.0478    0.0673   0.0000   440.6497      0.317699       8.73508      -1.84947      -2.82857      -2.30184       1.77854       2.38452       2.37759       2.44990       2.39927       2.15688
  16  10 2228.4308    0.9778  0.7925 10.1108  0.0000  0.0194   0.0197   0.0473    0.0957   0.0000   438.1261       3.41519       11.3665     -0.367164     -0.774873      -2.43083       2.00759       2.47337       2.69921       2.60923       2.68743       2.39113
  16  11 2372.6139    1.3179  1.0823 10.5698 -0.0002  0.0223   0.0237   0.0596    0.1067   0.0000   438.2321     -0.996173       15.6257       3.16071     -0.783609      -5.26709       2.31319       2.84755       2.96697       3.02674       2.93400       2.75291
  16  12 2514.9536    1.6882  1.1401 11.2757  0.0000  0.0242   0.0303   0.0614    0.1016   0.0000   437.9548       5.16471       15.4409       3.18218       1.42047      -1.17476       2.40203       3.10680       3.24738       3.49208       3.08633       2.88291
  16  13 2657.0139    2.3374  1.0171 11.5306 -0.0000  0.0209   0.0423   0.0568    0.1184   0.0000   439.5041       13.8476       15.4318       2.52217      -1.48006       5.43163       2.17737       2.80710       3.01122       3.05685       2.83535       2.62737
  16  14 2799.6744    2.9484  0.9442 12.2695  0.0000  0.0205   0.0554   0.0525    0.1089   0.0000   437.8770       10.9089       10.2371       1.84880    -0.0956350     -0.465674       2.21169       2.82662       2.98248       2.93706       2.69154       2.54035
  16  15 2941.9415    3.5447  0.9521 12.5960  0.0000  0.0201   0.0666   0.0539    0.1127   0.0000   438.7924       17.8699       14.2529       2.29379       3.17765       1.14514       2.01641       2.50368       2.60424       2.67325       2.43769       2.26425
  16  16 3083.6843    3.9731  1.0939 12.7039  0.0000  0.0224   0.0705   0.0598    0.1471   0.0000   438.0093       15.4694       15.6366       6.24013      -3.95331      -5.52614       2.22038       2.88743       3.11425       2.99316       2.86768       2.58957
  16  17 3225.2481    3.8211  1.3377 12.6506  0.0000  0.0250   0.0639   0.0677    0.1338   0.0000   433.5598       18.1689     -0.407304       3.45635       1.54589      -2.04924       2.59899       3.22847       3.35024       3.39566       3.14435       2.95887
  16  18 3366.6531    3.4378  1.8807 12.4350  0.0000  0.0317   0.0512   0.0813    0.1011   0.0000   442.9444       22.5378       14.7031       3.30055      -5.68118      -2.59007       3.09584       4.11045       4.12543       4.40809       4.10045       3.75456
  16  19 3508.2907    2.9142  2.8640 11.7462  0.0000  0.0396   0.0350   0.1017    0.0798   0.0000   436.1126       18.3425       3.01668     -0.742561       1.25977      -2.83658       4.04061       5.14199       5.08790       5.37412       5.13465       4.65050
  16  20 3650.1266    2.4385  3.9695 11.3207  0.0000  0.0462   0.0248   0.1261    0.0591   0.0000   438.1517       23.1307       7.40415       5.13018      -7.63960      0.748057       4.73010       5.89194       6.28841       6.41293       5.98599       5.44119
  16  21 3791.9258    2.0381  5.2192 10.9141  0.0015  0.0560   0.0190   0.1510    0.0521   0.0000   440.8865       37.0691      -7.88218       2.68284       7.67987       6.57511       5.72200       7.16491       7.52802       7.52794       7.15952       6.45050
  16  22 3933.8980    1.7433  7.1998 10.5373  0.0000  0.0688   0.0142   0.1898    0.0445   0.0000   442.4349       25.4541       12.1012       1.59931      -7.10122       1.91555       6.78961       8.94848       9.27107       9.33816       8.94165       7.90072
  16  23 4076.1301    1.4145  9.4135 10.3069 -0.0002  0.0865   0.0108   0.2423    0.0394   0.0000   459.1131       32.3847       7.42532       4.91617      -4.29513       10.9814       8.41464       11.0183       11.4299       11.6978       11.1577       10.0185
  16  24 4217.9896    1.2185 11.6729 10.1621  0.0000  0.1081   0.0090   0.2999    0.0363   0.0000   448.0430       26.1242       2.76564      -41.3876       17.9343       5.28287       10.3366       13.6371       14.1285       14.4259       13.5982       12.2568
  16  25 4360.7654    1.0339 14.1116 10.0653  0.0000  0.1339   0.0074   0.3721    0.0323   0.0000   414.4524       44.8490       7.45585       7.72742       10.2358       5.17848       12.8257       16.8380       17.8541       18.1515       17.2497       15.4966
  17   5 1493.4815    0.1595  0.0957  9.5820  0.0000  0.0107   0.0106   0.0214    0.0263   0.0000   439.3737      -1.58815       14.8183      0.554985     -0.480031      0.628301       1.02319       1.29336      0.931247       1.01971       1.17463       1.38524
  17   6 1657.0579    0.2539  0.2003  9.5636 -0.0017  0.0108   0.0103   0.0244    0.0318   0.0000   436.7830     -0.601047       15.2748      0.609261      0.369074     -0.347370       1.00863       1.23573       1.66087       1.77998       1.78151       1.41108
  17   7 1811.9963    0.3834  0.3629  9.6418  0.0001  0.0146   0.0114   0.0321    0.0425   0.0000   437.9629     -0.517982       16.0368      -1.83133      -2.68271      0.871870       1.49496       2.07560       2.10805       2.17468       2.00769       1.81723
  17   8 1963.3425    0.5242  0.4664  9.7770  0.0000  0.0153   0.0135   0.0352    0.0525   0.0000   440.3645     0.0283331       14.8880       3.22528      -1.32018       1.94783       1.45194       1.90911       2.05126       1.86557       1.83891       1.71427
  17   9 2113.0221    0.7663  0.6079 10.0335  0.0000  0.0169   0.0173   0.0417    0.0697   0.0000   438.9120      0.226198       13.2721       1.35532      -5.48723      -2.41242       1.57497       2.01633       2.31079       2.35517       2.27081       1.98986
  17  10 2260.3537    1.0832  0.8558 10.1591  0.0000  0.0189   0.0202   0.0477    0.0934   0.0000   439.1702       1.56830       12.1447      0.562988      -1.05513      -1.13061       1.81497       2.24359       2.47846       2.41380       2.35129       2.15523
  17  11 2405.0819    1.3758  0.9665 10.8353  0.0000  0.0207   0.0256   0.0534    0.0948   0.0000   439.7894       6.29317       12.1263      -1.60985      -3.21134      -1.03625       1.90927       2.43049       2.68104       2.67664       2.56399       2.40140
  17  12 2548.1906    1.8232  1.0656 11.4074 -0.0001  0.0225   0.0323   0.0582    0.0972   0.0000   441.0364       4.41559       15.7742       5.20138      0.598420    -0.0597093       2.26076       2.97041       3.13741       3.07704       2.92736       2.70055
  17  13 2691.1795    2.4262  1.0064 11.8820  0.0000  0.0214   0.0432   0.0547    0.1013   0.0000   443.7393       8.63969       13.8204       2.64197      -3.39007      -2.05050       2.06164       2.67259       2.85911       2.95205       2.80650       2.47867
  17  14 2834.4979    3.0865  0.9671 12.2370  0.0000  0.0204   0.0553   0.0525    0.1139   0.0000   441.1882       10.1361       12.6399       5.24878    -0.0857110      -2.26184       2.05682       2.76270       2.82212       2.87577       2.73036       2.50084
  17  15 2977.4190    3.5897  0.9388 12.8042  0.0000  0.0191   0.0666   0.0527    0.0956   0.0000   438.6483       16.5367       10.6993       8.75645      0.251721     -0.923073       1.88727       2.36464       2.49357       2.61495       2.48528       2.19628
  17  16 3119.6930    3.8628  1.0920 13.1552  0.0000  0.0229   0.0694   0.0581    0.1017   0.0000   438.0176       9.87054       15.1616       9.98805      -2.28698      -2.27765       2.17923       2.85311       2.97166       2.98447       2.69572       2.47594
  17  17 3261.6751    3.7569  1.5487 12.7027  0.0000  0.0271   0.0587   0.0723    0.1075   0.0000   440.9810       17.9453       11.1216       1.90163       7.27520      -3.20960       2.61159       3.41860       3.53807       3.63172       3.41379       3.20954
  17  18 3403.7186    3.2740  2.2561 11.9933  0.0000  0.0326   0.0429   0.0867    0.1015   0.0000   447.7822       19.8560       16.6396       4.69992      -2.66590       2.40972       3.10255       3.96160       4.19011       4.32490       4.07526       3.67888
  17  19 3545.8256    2.8428  3.1091 11.5377  0.0000  0.0388   0.0325   0.1050    0.0821   0.0000   443.2498       26.3163       19.6596       14.2259      -2.17227      -8.77965       3.68251       4.71525       4.96398       5.06703       4.80246       4.44254
  17  20 3688.1281    2.3502  4.6108 10.9919  0.0000  0.0491   0.0215   0.1324    0.0591   0.0000   430.2218       29.9577       15.3532      -3.03905       1.27452      -6.27944       4.50977       5.78911       6.14184       6.23168       6.09232       5.49661
  17  21 3830.4464    1.9634  6.1750 10.6552  0.0000  0.0596   0.0160   0.1651    0.0491   0.0000   442.0607       21.5410       4.53506       8.17018      -3.72630      -19.4688       5.49381       7.20683       7.42528       7.53867       7.34903       6.74875
  17  22 3972.7774    1.6356  7.7346 10.4558 -0.0000  0.0718   0.0127   0.1984    0.0422   0.0000   435.0758       31.2523      -12.1568       2.15425      -2.54612       5.54806       6.60436       8.58040       9.17825       9.29628       9.02016       8.06732
  17  23 4115.4675    1.3526 10.4654 10.2416  0.0000  0.0922   0.0098   0.2609    0.0373   0.0000   427.7837       41.9546      -1.40957       3.65777       13.9866       11.9200       8.55108       10.9661       11.9228       12.1758       11.4548       10.4369
  17  24 4258.4459    1.1638 12.7881 10.1060  0.0002  0.1150   0.0081   0.3210    0.0342   0.0000   449.5678       6.61889       8.34959      -3.08970      -27.5700       7.51358       10.2952       13.4667       14.3233       14.6729       13.8683       12.6434
  18   3 1152.3998    0.0605  0.0547  9.6652  0.0000  0.0193   0.0092   0.0241    0.0232   0.0000   439.6803    -0.0792401       17.8864     -0.160780     -0.891253      -2.87006       1.67584       1.82637       2.61520       1.99328       2.23914       1.97698
  18   4 1341.5185    0.0945  0.0804  9.5501  0.0000  0.0115   0.0076   0.0220    0.0241   0.0000   436.3821      -1.77126       14.3356      -2.35268      -2.67113      -1.47681       1.05908       1.08732       1.37840       1.38902       1.23123       1.24010
  18   7 1839.9936    0.4256  0.3863  9.6555  0.0000  0.0144   0.0118   0.0313    0.0434   0.0000   438.3327      -1.89359       12.0540    -0.0671651     -0.347045      -1.70840       1.24269       1.68479       1.65614       1.74321       1.67312       1.52732
  18   8 1992.8280    0.5756  0.5995  9.6742 -0.0008  0.0169   0.0130   0.0385    0.0634   0.0000   437.7949      -2.21497       17.1384     -0.574910      -2.04893      -1.59849       1.45088       1.92258       2.04433       2.23817       1.89157       1.93144
  18   9 2143.7257    0.7961  0.7062  9.9535  0.0000  0.0180   0.0161   0.0416    0.0735   0.0000   436.1591      -1.81059       10.1614      0.864872      -4.44194      0.158116       1.55725       1.85979       2.18204       2.19860       2.01692       1.92734
  18  10 2291.6772    1.1110  0.8113 10.5414  0.0000  0.0181   0.0219   0.0489    0.0802   0.0000   436.9046     -0.272673       14.8098       2.42822     -0.797815      -2.68302       1.62193       2.06224       2.19507       2.38148       2.19723       2.03331
  18  11 2436.9354    1.4965  0.9553 11.1514  0.0000  0.0207   0.0271   0.0524    0.0865   0.0000   441.1264       2.25355       12.9107       1.33452      -2.35124       1.91753       1.84382       2.38596       2.41582       2.46561       2.50248       2.25758
  18  12 2580.9332    1.9531  1.0350 11.4789  0.0000  0.0206   0.0337   0.0545    0.0971   0.0000   435.3694       3.95728       9.59823       5.37951       1.94524       2.43037       1.86708       2.39377       2.50154       2.55612       2.43568       2.24159
  18  13 2724.8467    2.5932  0.9071 11.9091  0.0000  0.0183   0.0462   0.0496    0.0993   0.0000   437.5308       6.97595       8.81600       3.47390      -1.76260      -3.05638       1.70582       2.10739       2.19261       2.29200       2.23682       2.10741
  18  14 2868.8329    3.1603  0.9592 12.4253  0.0000  0.0195   0.0553   0.0497    0.0953   0.0000   435.5548       12.0072       15.1374       6.24897       2.93113      -1.18466       1.77424       2.14785       2.46982       2.60266       2.35222       2.13233
  18  15 3012.2875    3.7907  1.1017 12.5552  0.0000  0.0214   0.0616   0.0544    0.1192   0.0000   439.3779       13.4157       9.90550       2.15874      0.310889       2.33060       2.00465       2.53929       2.54106       2.63655       2.57782       2.37281
  18  16 3155.1136    4.0202  1.1926 12.8338  0.0031  0.0220   0.0667   0.0633    0.1226   0.0000   435.7107       15.4923       6.15556       8.62180       1.20235      -2.78117       2.14921       2.81622       2.88568       2.90023       2.71897       2.52348
  18  17 3297.7227    3.6291  1.4957 12.7805  0.0000  0.0263   0.0550   0.0684    0.0912   0.0000   434.4287       14.4713       15.2667       6.89922      0.621929      -3.47126       2.26667       3.03769       3.12522       3.17740       3.06605       2.79025
  18  18 3440.3799    3.2129  2.3275 12.0834  0.0000  0.0325   0.0403   0.0884    0.0858   0.0000   438.4280       31.3181       20.9855       1.61690       4.00363      -12.3178       2.96751       3.77210       4.02800       4.11368       3.94346       3.62511
  18  19 3582.9950    2.6438  3.5192 11.4897  0.0000  0.0421   0.0281   0.1105    0.0692   0.0000   439.1225       22.9106       2.78124       7.93980       8.21900      -5.55295       3.65208       4.71027       4.99844       5.19895       5.06872       4.61921
  18  20 3725.7194    2.2492  4.8540 11.0267  0.0000  0.0504   0.0201   0.1354    0.0546   0.0000   432.5677       25.5692       3.14518       12.5717      -5.66296       8.71751       4.53729       5.70459       6.05111       6.32289       6.04343       5.57917
  18  21 3868.5304    1.8720  6.7156 10.5196  0.0000  0.0612   0.0143   0.1701    0.0459   0.0000   433.9178       31.1292       20.9109      -3.46005      -3.84794     -0.265760       5.41984       6.96786       7.41395       7.63269       7.43576       6.72485
  18  22 4011.3046    1.5482  8.3837 10.3392  0.0000  0.0741   0.0112   0.2060    0.0395   0.0000   440.0974       42.8317      -1.37134       13.7289       2.49268      -9.82118       6.60138       8.68679       9.21182       9.39590       9.04401       8.39616
  18  23 4154.0281    1.3024 10.6186 10.2617  0.0000  0.0923   0.0092   0.2603    0.0341   0.0000   442.8296       37.6667       13.1194      -5.03593      -6.94021       3.46974       8.21532       10.5007       11.3677       11.6897       11.3391       10.3151
  18  24 4297.4427    1.0991 13.1251 10.1077  0.0000  0.1188   0.0074   0.3238    0.0315   0.0000   437.3167       40.8474       51.5223      -28.3413      -33.8582      -9.41372       9.92288       13.2098       13.9374       14.3204       13.6443       12.7536
  18  25 4440.4603    0.9085 14.9560 10.1326  0.0000  0.1461   0.0065   0.3973    0.0268   0.0000   434.8076       8.70482       34.5437       15.0529      -5.07131      -21.2037       12.0879       16.1352       17.4462       17.4936       17.0255       15.5300
  18  26 4583.5714    0.7510 17.3457  9.9858 -0.0017  0.1833   0.0053   0.4778    0.0245   0.0000   409.2711       65.3133       37.8008      -11.3746       3.62339      -42.7664       15.0506       20.0465       21.2046       22.0795       21.0905       19.2517
  19   4 1364.3183    0.1018  0.0784  9.5499  0.0000  0.0139   0.0081   0.0245    0.0236   0.0000   439.2663     -0.568520       16.8222      0.763450      -1.80828      -1.72934       1.47924       1.79588       1.35355       1.37691       1.28038       1.18190
  19   5 1543.0378    0.1963  0.1113  9.5652  0.0000  0.0079   0.0101   0.0177    0.0260   0.0000   438.4389      -1.86105       17.9090      0.689856     -0.858814    -0.0639423      0.640253      0.750657      0.764980      0.883229      0.813332      0.823973
  19   6 1709.3668    0.3038  0.2253  9.6769 -0.0000  0.0109   0.0108   0.0234    0.0310   0.0000   438.5052     -0.725839       14.8506      0.983212      -3.51755     -0.834370      0.978414       1.33841       1.37222       1.44242       1.44758       1.30840
  19   7 1867.3016    0.4204  0.3850  9.7563  0.0000  0.0136   0.0114   0.0319    0.0411   0.0000   436.9664       1.26967       13.5157       1.77939      -2.33914      0.106049       1.15029       1.57324       1.68230       1.62275       1.64729       1.51349
  19   8 2021.7790    0.6274  0.5702  9.8059  0.0000  0.0157   0.0142   0.0386    0.0587   0.0000   436.4136   -0.00301200       12.5221       1.24584     -0.813688      -1.59710       1.28001       1.73877       1.85241       1.88918       1.85780       1.74660
  19   9 2173.8211    0.8950  0.7076 10.1417 -0.0006  0.0170   0.0177   0.0418    0.0726   0.0000   438.2822      -1.06714       14.7679      0.515161      -2.22199       3.46081       1.37516       1.83166       1.99825       2.05738       2.02000       1.81735
  19  10 2322.3893    1.2202  0.8764 10.3987  0.0000  0.0190   0.0217   0.0465    0.0952   0.0000   439.3093       1.86249       5.83528       1.25211     -0.449120      -3.37457       1.72378       2.33062       2.52273       2.56011       2.43543       2.24519
  19  11 2468.2370    1.6332  0.9940 11.2097  0.0000  0.0209   0.0285   0.0543    0.0948   0.0000   436.8849       5.38207       11.6203       1.21441      -1.16468       1.19180       1.76461       2.26268       2.24370       2.36143       2.28463       2.17745
  19  12 2613.1581    2.1251  1.1124 11.4357  0.0001  0.0204   0.0348   0.0549    0.1180   0.0000   440.4634       7.40152       12.7197       5.57301      -5.84508      -2.75943       1.80418       2.21636       2.31861       2.48699       2.31364       2.17895
  19  13 2758.1062    2.7466  1.0031 11.9279  0.0000  0.0198   0.0456   0.0503    0.1053   0.0000   436.3339       9.03654       14.5641     -0.567438      -1.23944      -1.11827       1.91711       2.58367       2.74477       2.74958       2.60869       2.31321
  19  14 2902.7094    3.3399  0.9377 12.4733  0.0000  0.0186   0.0568   0.0484    0.0992   0.0000   436.8561       7.35838       14.5255       3.16537      -3.45616       1.04160       1.60316       2.10492       2.13538       2.19288       2.12247       2.07849
  19  15 3046.8052    3.9370  1.0001 12.7933  0.0000  0.0197   0.0658   0.0498    0.1071   0.0000   434.6479       13.7362       7.36685       5.41386       3.50459      -5.04492       1.79137       2.29650       2.35918       2.39684       2.30567       2.33432
  19  16 3190.0501    3.6722  1.4195 12.8791  0.0000  0.0245   0.0547   0.0654    0.0807   0.0000   438.9324       22.3642       15.8362       1.00915      -5.84757      -1.81625       2.07936       2.72913       2.86186       2.93535       2.89370       2.70532
  19  17 3333.2250    3.4777  1.7172 12.7259  0.0000  0.0276   0.0484   0.0726    0.0742   0.0000   441.1963       14.8441       18.1160       1.06705      -2.16665     -0.858181       2.40251       3.12204       3.18260       3.36728       3.24636       3.07455
  19  18 3476.4937    2.9656  2.4976 12.1162  0.0000  0.0344   0.0346   0.0900    0.0677   0.0000   438.7502       29.7783       4.56386       4.33020      -6.90091      -1.07218       2.91055       3.91263       3.99618       4.32533       4.01459       3.75852
  19  19 3619.7062    2.5636  4.0505 11.3211  0.0003  0.0439   0.0238   0.1172    0.0590   0.0000   439.5386       28.4838       8.63232       4.96966       3.13120      -3.00507       3.71198       4.74819       5.09272       5.33628       5.03743       4.75819
  19  20 3762.8901    2.1305  5.4827 10.9146  0.0004  0.0542   0.0177   0.1435    0.0492   0.0000   442.5520       25.0163       18.3655       5.77024       3.64152       9.37896       4.52863       5.88733       6.24532       6.37132       6.19047       5.76700
  19  21 3906.2450    1.7939  7.3467 10.4529 -0.0013  0.0640   0.0129   0.1768    0.0426   0.0000   436.0324       27.5566       24.3260     -0.294454      -1.57629      -7.46271       5.41702       6.88569       7.49911       7.67578       7.50029       6.93415
  19  22 4049.4579    1.5075  9.1141 10.2560  0.0000  0.0776   0.0102   0.2112    0.0374   0.0000   448.1666       23.8958       1.04725      -2.98609      -9.00708       6.98043       6.37432       8.40664       8.91419       9.12840       8.84138       8.26990
  19  24 4336.2049    1.0392 13.5417 10.0997  0.0000  0.1221   0.0068   0.3317    0.0296   0.0000   442.5884       58.3284      0.792007      -9.82886      -12.6657      -12.1872       9.83859       12.6879       13.8368       14.2363       13.8345       12.7770
  19  25 4479.6793    0.8452 16.2127 10.1128 -0.0016  0.1592   0.0057   0.4268    0.0253   0.0000   451.8523       58.6105      -7.21484       32.3131      -14.1720      -16.8356       12.5132       16.7431       18.0666       18.3197       17.7413       16.3254
  19  26 4623.0964    0.7422 19.0659  9.9320  0.0014  0.1908   0.0048   0.4959    0.0226   0.0000   421.4883       30.8085      -34.5420      -28.0745       7.67971       6.06596       15.0200       19.9351       21.2321       22.0320       21.1214       19.6404
  20   3 1193.6763    0.0637  0.0235  9.6597  0.0000  0.0125   0.0099   0.0128    0.0219   0.0000   439.5238       1.41229       18.8051      -1.08406      -6.06260      0.406610       1.36147       1.66860       1.72901       1.54701       1.35936       1.33672
  20   4 1386.4914    0.1122  0.0998  9.5742  0.0000  0.0111   0.0072   0.0209    0.0235   0.0000   438.8832      -1.07509       19.3235      -1.45741      -1.04791      0.184089      0.923521       1.11012       1.31731       1.14988       1.24152       1.18792
  20   5 1566.5334    0.1773  0.1501  9.5828  0.0000  0.0106   0.0081   0.0195    0.0255   0.0000   440.4433      -1.32713       16.9110      0.418225     -0.525822     -0.185102      0.805399       1.09200       1.06919       1.14876       1.05401       1.13946
  20   6 1734.2010    0.3149  0.2694  9.6698  0.0000  0.0116   0.0101   0.0255    0.0331   0.0000   439.8855      -1.59191       15.6213      -1.05270      -4.49157      -1.35225      0.985403       1.16992       1.18116       1.33167       1.30890       1.22201
  20   7 1893.8966    0.4701  0.5275  9.6339  0.0000  0.0170   0.0109   0.0366    0.0488   0.0000   436.9563      -1.86250       15.4816     -0.635225      -1.77487     -0.441083       1.34244       1.79006       1.97330       1.98155       1.94218       1.75875
  20   8 2050.0912    0.6858  0.5313  9.9414  0.0000  0.0155   0.0152   0.0340    0.0570   0.0000   438.4426       1.25884       15.9262      0.445827       1.04592      -2.29281       1.32943       1.73363       1.82311       1.96032       1.85165       1.79111
  20   9 2203.1615    0.9299  0.7380 10.2004  0.0000  0.0169   0.0177   0.0419    0.0748   0.0000   435.9239       3.62252       16.1170      -2.58042      -2.95668     0.0986937       1.30863       1.73638       1.74822       1.79642       1.80918       1.80522
  20  10 2352.4471    1.2957  0.9914 10.6161  0.0000  0.0192   0.0216   0.0509    0.0883   0.0000   438.5709       7.57752       13.8257      0.397116      0.896071    0.00696974       1.50605       1.99502       2.07122       2.16537       2.02699       1.97764
  20  11 2499.0208    1.6845  1.0395 11.3121  0.0000  0.0196   0.0287   0.0547    0.0945   0.0000   438.4905       5.29427       10.6949      -1.28435      -1.73516      -1.75654       1.65220       2.08522       2.23410       2.39837       2.21344       2.13115
  20  12 2645.0143    2.2131  0.9931 11.7984  0.0000  0.0193   0.0369   0.0510    0.0942   0.0000   443.3907       6.93122       12.7422     -0.932039       1.12963      -3.11690       1.59613       2.07863       2.20196       2.38019       2.35911       2.17396
  20  13 2790.8744    2.7827  0.9665 12.2736  0.0000  0.0189   0.0469   0.0486    0.0904   0.0000   438.9779       7.63644       13.2836       3.42647      -1.53203       3.03336       1.52171       1.97688       2.18414       2.24131       2.17498       2.01308
  20  14 2936.1207    3.5640  0.9493 12.5831  0.0000  0.0181   0.0600   0.0476    0.0992   0.0000   437.1622       7.73996       14.7570       4.57186      -3.00746      -1.29449       1.60003       2.03260       2.12870       2.16951       2.07651       1.96888
  20  15 3080.7145    3.9875  1.0275 12.9807  0.0000  0.0198   0.0648   0.0491    0.0974   0.0000   440.1786       14.0122       9.55138       5.39451      -5.09476     -0.904293       1.68092       2.20226       2.36752       2.39299       2.39473       2.22077
  20  16 3224.6535    3.8196  1.3511 12.8317  0.0008  0.0230   0.0555   0.0609    0.0869   0.0000   438.9030       13.2380       12.3579       1.64243      -1.80171      -1.76257       1.88653       2.33947       2.52531       2.74687       2.51264       2.39582
  20  17 3368.4252    3.4338  1.8967 12.4868  0.0000  0.0286   0.0430   0.0712    0.0689   0.0000   438.9134       15.2825       17.8124       4.45651      -2.23935     -0.288594       2.34190       3.04773       3.13384       3.36760       3.29557       3.13298
  20  18 3512.1652    2.9178  2.8577 11.8567  0.0000  0.0348   0.0308   0.0935    0.0608   0.0000   440.3120       21.8171       14.3099       6.34462       4.64290      -4.44064       2.74795       3.62413       3.72308       4.01969       3.80726       3.67689
  20  19 3656.0402    2.4044  4.0379 11.3906  0.0000  0.0442   0.0224   0.1158    0.0520   0.0000   439.3980       28.0337       23.8379      -2.29187      -2.56070     -0.788098       3.73660       4.78540       5.25479       5.29647       5.20122       4.88835
  20  20 3799.6982    2.0520  5.7688 10.8505  0.0000  0.0546   0.0162   0.1465    0.0463   0.0000   445.0825       24.3611      -5.70065      -10.9886      -6.56482      -7.07349       4.26622       5.56840       5.91786       6.11116       5.99806       5.51460
  20  21 3943.3749    1.7138  7.9872 10.3871  0.0000  0.0669   0.0115   0.1839    0.0389   0.0000   443.4654       26.7673       4.11343       18.8049      -10.8213      -15.6970       5.27445       6.86433       7.34007       7.61820       7.52947       7.06866
  20  22 4087.3573    1.4381 10.2557 10.2211  0.0000  0.0837   0.0091   0.2348    0.0344   0.0000   447.2447       19.3936      0.306045      -3.24892      -13.6191       1.53278       6.50740       8.59205       9.24313       9.40944       9.28973       8.54713
  20  23 4230.6264    1.1910 11.7349 10.1512 -0.0002  0.1004   0.0076   0.2726    0.0310   0.0000   429.5614       47.2928       10.2833       19.9836       11.4878      -14.7888       7.75136       10.3171       11.0498       11.4617       11.0638       10.4504
  20  24 4375.1089    1.0096 14.9512 10.1222  0.0004  0.1309   0.0062   0.3618    0.0266   0.0000   444.3825       10.6814       6.01366       27.3143       15.1457       7.35340       9.76425       13.2860       14.1566       14.6303       14.1749       13.2612
  20  25 4518.7286    0.8419 17.7534 10.0197  0.0016  0.1649   0.0051   0.4408    0.0234   0.0000   424.3890       51.3346      -5.10729      -27.0046       34.9515       3.74644       12.4727       16.7329       17.9499       18.3318       18.0580       17.0407
  21   4 1408.0689    0.1225  0.0737  9.5673  0.0000  0.0101   0.0085   0.0172    0.0227   0.0000   439.6738     0.0694129       17.2416     -0.457112      -2.09073      0.653683      0.991810       1.03249      0.826784       1.46819       2.10924       1.63269
  21   5 1589.2641    0.2172  0.1739  9.5850  0.0000  0.0093   0.0087   0.0209    0.0266   0.0000   439.7194      0.544274       16.0320      0.980253      -1.75055      -1.57748      0.697508      0.822252       1.02973       1.13563       1.02502      0.885468
  21   6 1758.2424    0.3340  0.3317  9.6437  0.0000  0.0133   0.0098   0.0284    0.0354   0.0000   439.1093       1.54125       14.8476      0.411874      0.912119     -0.405650      0.981814       1.33073       1.39460       1.48160       1.48310       1.40615
  21   7 1919.8414    0.5090  0.4673  9.7057  0.0000  0.0142   0.0120   0.0324    0.0472   0.0000   438.9653      -1.91406       15.0058       3.96369      -3.04367      -1.83707       1.08387       1.27854       1.35510       1.46041       1.44059       1.31978
  21   8 2077.7443    0.7173  0.6661  9.9013  0.0000  0.0162   0.0139   0.0382    0.0616   0.0000   437.2594       1.65852       14.2235     -0.109026      -3.39290       1.76460       1.19101       1.59151       1.69238       1.76262       1.68746       1.58205
  21   9 2231.9370    1.0069  0.8192 10.2247  0.0000  0.0172   0.0180   0.0442    0.0822   0.0000   437.2590       2.02937       13.1718      0.158083      -3.19321       1.61180       1.26449       1.63494       1.78334       1.79039       1.89536       1.68395
  21  10 2381.9899    1.3840  0.9685 10.6937  0.0000  0.0185   0.0225   0.0483    0.0905   0.0000   434.1951       2.89366       13.5850       5.76799      -2.02963      0.351108       1.43424       1.92320       2.08972       2.19070       1.99410       1.93294
  21  11 2529.3661    1.8068  0.9695 11.4584  0.0000  0.0191   0.0302   0.0484    0.0888   0.0000   439.2792       4.46181       12.2866       1.11237       1.49532     -0.811362       1.45251       1.88774       2.03274       2.15893       2.16253       2.04808
  21  12 2676.3075    2.3575  1.0604 11.9008  0.0000  0.0196   0.0377   0.0524    0.0947   0.0000   437.5797       8.56743       13.8921       1.90453      -5.04134      -3.85603       1.51013       1.91813       2.13218       2.15602       2.07813       1.96156
  21  13 2823.1063    3.0956  0.9329 12.2962  0.0000  0.0178   0.0508   0.0456    0.1030   0.0000   437.0142       11.5053       10.0779     -0.619846      -1.27932       2.10512       1.37593       1.82856       1.96079       2.08776       1.95161       1.84891
  21  14 2969.1097    3.6523  1.0119 12.5501  0.0000  0.0190   0.0578   0.0467    0.1104   0.0000   436.7072       10.4735       12.8841       2.93872      0.647973       1.82198       1.48018       2.00244       2.07197       2.24488       2.11656       2.06290
  21  15 3114.1867    3.9267  1.1528 12.8170 -0.0000  0.0199   0.0598   0.0545    0.1058   0.0000   438.1811       13.7012       12.8126       5.16808      -3.32904     -0.380681       1.57823       2.03310       2.20973       2.33606       2.34079       2.21065
  21  16 3258.8230    3.7445  1.4211 12.8190  0.0000  0.0234   0.0521   0.0610    0.0809   0.0000   442.3897       12.2097       15.1209       3.44902      -2.74128     -0.481117       1.88951       2.26491       2.31092       2.55249       2.51399       2.38481
  21  17 3403.2094    3.2682  2.0156 12.5193  0.0000  0.0280   0.0391   0.0756    0.0580   0.0000   438.5476       18.6643       13.5504       8.09370    -0.0427092      0.950669       2.20897       2.78397       2.97256       3.12663       3.05701       2.91714
  21  18 3547.4474    2.7308  3.2315 11.8081  0.0000  0.0365   0.0263   0.0983    0.0481   0.0000   440.0851       19.9060       17.6063       3.32831       2.37426       5.33589       2.81121       3.63610       3.98944       4.16826       4.14356       4.03140
  21  19 3691.8595    2.3102  4.8041 11.0161  0.0000  0.0460   0.0187   0.1222    0.0497   0.0000   438.0004       27.2105       12.3672      -1.63269      -7.77983       1.29500       3.52111       4.56812       5.00895       5.28198       5.14016       4.81260
  21  20 3836.1994    1.9585  6.1520 10.7835  0.0000  0.0548   0.0146   0.1506    0.0415   0.0000   445.3315       28.9161       18.4776       7.01862      -2.04427       4.09881       4.15672       5.34731       5.86526       6.16010       5.98502       5.66965
  21  21 3980.3017    1.6462  8.3486 10.4619  0.0000  0.0693   0.0108   0.1888    0.0352   0.0000   442.6931       18.7807       4.26058       10.7606       21.2003      -7.75841       5.19486       6.91402       7.34950       7.77545       7.50984       6.99700
  21  22 4124.5944    1.3720 10.7400 10.1910  0.0000  0.0852   0.0083   0.2397    0.0329   0.0000   427.0896       32.3545       16.6305       19.1735      -18.0262      -19.4030       6.48784       8.45022       9.06273       9.49567       9.30203       8.86991
  21  23 4269.0337    1.1467 13.0619 10.1868  0.0001  0.1092   0.0069   0.3024    0.0283   0.0000   441.0187       42.6018       16.2728     -0.226504       31.1598      -15.2153       8.01214       10.5567       11.3746       11.7925       11.6934       11.0787
  21  24 4413.1209    0.9389 15.0755 10.1547  0.0005  0.1352   0.0058   0.3685    0.0251   0.0000   444.6076       6.23817      -3.77192       18.4131      -5.43030       5.42558       9.92800       13.1157       14.2112       14.8791       14.4805       13.6702
  21  25 4557.1237    0.7830 17.9760 10.0289 -0.0034  0.1703   0.0047   0.4562    0.0222   0.0000   410.3888      -2.92948       8.96571       61.4343      -4.22183      -24.9172       12.4399       16.3502       18.0160       18.4318       17.9994       16.8856
  22   5 1611.3321    0.2215  0.2011  9.5686  0.0000  0.0155   0.0084   0.0241    0.0267   0.0000   438.6445    -0.0991832       17.9406     -0.317890      -1.93962       1.19035       2.23816       3.41982       4.27354       4.10145       3.67848       3.59990
  22   6 1781.5239    0.3726  0.3830  9.6087  0.0000  0.0133   0.0097   0.0304    0.0369   0.0000   440.3890     -0.342608       17.4240      0.804669      -3.39048      0.423499      0.966474       1.26630       1.34503       1.37484       1.38036       1.35926
  22   7 1945.0925    0.5496  0.5088  9.6681  0.0000  0.0141   0.0119   0.0319    0.0504   0.0000   440.3385      0.353669       14.4829      -1.43899       1.06799      0.381289       1.04673       1.43118       1.51287       1.57702       1.54510       1.58510
  22   8 2104.7692    0.7603  0.7228  9.9602  0.0000  0.0176   0.0141   0.0402    0.0661   0.0000   437.9631     -0.374295       14.2490      0.444972      -1.52104     -0.530173       1.25490       1.74848       1.81794       1.92098       1.76461       1.73684
  22   9 2260.0604    1.0979  0.8589 10.3299  0.0000  0.0175   0.0185   0.0445    0.0827   0.0000   440.2409       1.70502       15.1464       1.32523      -2.07573      0.508691       1.20506       1.56626       1.75380       1.70532       1.74440       1.63656
  22  10 2410.8583    1.4793  0.9893 10.8902  0.0000  0.0191   0.0239   0.0474    0.0919   0.0000   439.4005      0.850303       8.73989       2.47568       1.54158     -0.698159       1.35754       1.75093       1.86033       1.98847       1.90901       1.80818
  22  11 2559.2922    1.9448  1.0261 11.3489  0.0000  0.0183   0.0304   0.0485    0.0911   0.0000   440.6378       4.44200       18.8464      0.510499     -0.669834      -1.71052       1.38347       1.81524       1.93952       2.05991       1.89355       1.84483
  22  12 2707.2206    2.5527  0.9140 12.0738  0.0000  0.0172   0.0420   0.0443    0.0872   0.0000   438.3360       8.45909       12.5636   -0.00175025      -2.26565      -2.25260       1.33126       1.69959       1.84800       1.95215       1.90964       1.78315
  22  13 2854.9151    3.1397  0.9766 12.3657  0.0000  0.0178   0.0503   0.0478    0.0994   0.0000   437.5299       7.44077       14.4110       2.04793       2.79566     -0.744977       1.42595       1.73492       1.84920       1.92137       1.95695       1.78397
  22  14 3001.6112    3.6878  0.9700 13.0165  0.0000  0.0179   0.0601   0.0482    0.0819   0.0000   437.4989       8.82197       14.1074       2.87318      -1.05812      0.187173       1.37492       1.77387       1.89381       1.95515       1.92080       1.83059
  22  15 3147.2774    3.9027  1.1687 13.0935  0.0000  0.0210   0.0593   0.0545    0.0923   0.0000   440.7749       12.4736       14.2319       4.90308      0.534626      -2.48070       1.48097       1.99882       2.05091       2.23775       2.09891       1.99788
  22  16 3292.5429    3.5899  1.6415 12.6346  0.0000  0.0248   0.0453   0.0632    0.0692   0.0000   439.5636       22.7992       13.5686       3.44670      -4.94170      -2.31918       1.89706       2.51376       2.75391       2.82966       2.75862       2.55345
  22  17 3437.5671    3.1549  2.3191 12.1542  0.0000  0.0302   0.0337   0.0759    0.0555   0.0000   437.4517       21.6954       16.0459       3.07537      -6.87109       1.37014       2.15884       2.92631       3.00223       3.22867       3.09868       2.94707
  22  18 3582.4338    2.5996  3.6839 11.5999  0.0000  0.0391   0.0231   0.1027    0.0441   0.0000   439.6930       19.1123       19.6744       2.62182   -0.00539822      0.537961       2.84016       3.74990       3.99574       4.08656       3.98588       3.93107
  22  19 3727.4847    2.1921  5.1299 11.0414  0.0000  0.0475   0.0170   0.1274    0.0424   0.0000   438.4847       21.5925       17.7798      -5.55067       9.53211      -6.15625       3.52819       4.53730       4.91416       5.11349       5.06626       4.79351
  22  20 3872.1664    1.8208  6.8716 10.7540  0.0000  0.0603   0.0129   0.1607    0.0361   0.0000   431.7001       19.8257       14.2959      -1.38011     0.0162079      0.815373       4.30591       5.68718       6.11035       6.39748       6.43167       5.99248
  22  21 4016.6899    1.5443  9.0494 10.3445 -0.0002  0.0724   0.0096   0.2011    0.0333   0.0000   438.4952       22.9230       7.49504       9.20008      0.835385       7.43587       5.27199       6.85787       7.51993       7.70726       7.68647       7.31098
  22  22 4161.5226    1.3164 11.4560 10.1869  0.0001  0.0900   0.0076   0.2503    0.0302   0.0000   441.7043       34.5306       10.0397      -4.85122      -3.28572      -1.30644       6.50714       8.51431       9.26340       9.78459       9.49827       9.10668
  22  23 4306.6376    1.1061 13.5640 10.1800  0.0000  0.1126   0.0063   0.3072    0.0257   0.0000   439.6793       46.8944       38.3993     -0.761720       23.3179      -15.1007       7.69155       10.3646       10.9985       11.5730       11.3859       10.7067
  22  24 4450.8420    0.8951 15.8588 10.1301 -0.0004  0.1413   0.0054   0.3805    0.0237   0.0000   434.8612       31.3721       19.6035      -7.29697      -4.23507       6.27925       9.66925       13.1488       13.9647       14.6851       14.5108       13.5971
  23   3 1252.2264    0.0772  0.0502  9.6428  0.0000  0.0094   0.0081   0.0186    0.0207   0.0000   437.3441      -3.37218       17.4842      -3.15105      -6.11485     -0.321225      0.734206       1.10840       1.29323       1.03539      0.983174      0.925590
  23   4 1449.6881    0.1375  0.1026  9.5708 -0.0005  0.0077   0.0081   0.0226    0.0224   0.0000   440.0065      -1.25483       19.5892     -0.669643     -0.925957     -0.537850      0.679745      0.869224      0.869224      0.900253       1.00678      0.798259
  23   5 1632.7955    0.2315  0.1809  9.6244  0.0000  0.0093   0.0085   0.0194    0.0261   0.0000   439.9554     -0.883007       18.5804     -0.698543      -2.22208       1.02167      0.639948      0.736757      0.956355      0.993781      0.909681      0.847269
  23   6 1804.2100    0.4024  0.3354  9.6684 -0.0007  0.0118   0.0106   0.0262    0.0354   0.0000   439.9895       1.92359       15.3926      -1.88573      -1.47887     -0.797646      0.785791       1.16752       1.12198       1.23368       1.20905       1.16862
  23   7 1969.6252    0.5593  0.5793  9.7735  0.0000  0.0150   0.0116   0.0363    0.0514   0.0000   439.6153       1.26077       17.4412      0.123315    -0.0962124     -0.946787       1.02624       1.30227       1.46533       1.43687       1.53816       1.43674
  23   8 2131.0917    0.8026  0.7332 10.0628  0.0000  0.0159   0.0143   0.0384    0.0617   0.0000   439.2983       1.84875       13.1706       1.29718     -0.563583       1.07311       1.07384       1.46518       1.54525       1.59967       1.50260       1.50449
  23   9 2287.5055    1.1562  0.8526 10.6174  0.0000  0.0166   0.0193   0.0439    0.0716   0.0000   438.3135       3.57297       14.9385       2.10256      -2.90290      -2.19942       1.15386       1.50861       1.52943       1.65960       1.65028       1.65692
  23  10 2439.2375    1.6001  0.9941 11.1508  0.0000  0.0182   0.0249   0.0463    0.0845   0.0000   436.7684       3.26428       11.8470      0.637671      -4.93768      0.826388       1.32629       1.68506       1.88708       2.01626       2.10026       1.95695
  23  11 2588.7406    2.0266  1.0893 11.5182  0.0000  0.0190   0.0305   0.0490    0.0908   0.0000   437.5600       7.38852       14.6685       2.00131      0.702263      -1.73781       1.32188       1.72222       1.86689       1.96751       1.98277       1.90527
  23  12 2737.7535    2.7003  1.0695 11.8090  0.0000  0.0182   0.0404   0.0491    0.1061   0.0000   440.9188       6.60447       13.2045      0.469155       1.14971      -2.36803       1.36338       1.79758       1.84460       1.97051       1.97059       1.91554
  23  13 2886.2817    3.2822  1.0323 12.5082  0.0000  0.0188   0.0498   0.0455    0.0958   0.0000   436.7256       7.40841       14.3988       4.36287      -1.35898      -1.47011       1.35800       1.76792       1.87192       2.02046       2.02093       1.96137
  23  14 3033.6591    3.9199  0.9834 12.7487  0.0000  0.0175   0.0600   0.0462    0.1007   0.0000   438.5772       8.12021       12.5425      0.304433      -3.35348      -1.15558       1.36228       1.77078       1.86002       2.01104       1.88336       1.88643
  23  15 3179.9187    3.9241  1.2536 13.0204  0.0000  0.0206   0.0560   0.0558    0.0850   0.0000   439.6528       11.3815       15.9923      0.781020      0.314444      -4.32611       1.46004       1.87519       2.15434       2.15548       2.25415       2.15482
  23  16 3325.8406    3.4903  1.8799 12.5647  0.0000  0.0261   0.0408   0.0676    0.0605   0.0000   439.8483       15.4655       12.9395       6.27417      0.516680      -1.28897       1.77169       2.37666       2.46707       2.65942       2.63952       2.49248
  23  17 3471.6041    3.0426  2.6447 11.8681  0.0000  0.0303   0.0291   0.0806    0.0507   0.0000   440.5123       15.1693       19.5222      -2.73110      0.868367      -2.48501       2.09534       2.76493       2.95383       3.04075       3.08988       2.92114
  23  18 3617.0854    2.5304  3.7327 11.5521  0.0003  0.0380   0.0216   0.1017    0.0408   0.0000   436.8173       22.2870       11.7856       2.25168      -3.48445      -3.25447       2.67055       3.58130       3.83817       4.13927       4.01597       3.81746
  23  19 3762.4616    2.0856  5.3284 11.1392  0.0000  0.0487   0.0158   0.1325    0.0370   0.0000   435.5184       22.4952       12.8871       8.00842      -6.59311      -10.5642       3.40135       4.44278       4.78712       4.98415       4.95332       4.80060
  23  20 3907.8090    1.7613  7.3317 10.7150 -0.0000  0.0606   0.0118   0.1659    0.0334   0.0000   433.9575       27.0995       6.12923      -10.5874       2.47090       7.88182       4.23094       5.44272       6.03580       6.30786       6.19155       5.85496
  23  21 4053.0304    1.4961  9.6893 10.3462  0.0000  0.0762   0.0088   0.2072    0.0306   0.0000   440.2613       16.4008       7.81509       6.30687       10.0799      -10.0310       5.11664       6.90141       7.33729       7.74893       7.58546       7.23883
  23  23 4343.2324    1.0269 14.0971 10.2245 -0.0011  0.1200   0.0058   0.3250    0.0239   0.0000   410.4069       22.2034       24.7520      -13.1202      -13.0455     0.0146400       7.98260       10.5593       11.5749       11.7600       11.9227       11.4119
  23  24 4488.3526    0.8716 16.9637 10.0837  0.0019  0.1475   0.0049   0.3958    0.0224   0.0000   411.0307       30.3703      -3.63551      -2.51618       14.3342      -24.3336       9.64929       12.9302       14.1615       14.6107       14.3739       13.6308
  24   4 1469.7873    0.1478  0.1071  9.5537  0.0000  0.0077   0.0074   0.0163    0.0222   0.0000   440.5317    -0.0858306       20.3646      -1.72856     -0.820867     -0.765217      0.461982      0.631203      0.779505      0.737060      0.661204      0.666656
  24   5 1653.7058    0.2505  0.2306  9.5787  0.0000  0.0098   0.0083   0.0240    0.0271   0.0000   439.0212      0.285871       18.1780     -0.272002      -1.77222       1.08646      0.673816      0.806636      0.960928       1.03308      0.952893      0.947719
  24   6 1826.2977    0.4148  0.4376  9.6202  0.0000  0.0127   0.0096   0.0303    0.0382   0.0000   439.2591     -0.779183       16.8692       1.06777      -2.48625     -0.355397      0.926053       1.21229       1.33661       1.39172       1.31296       1.32224
  24   7 1993.6043    0.6154  0.5628  9.7487  0.0000  0.0141   0.0122   0.0330    0.0524   0.0000   439.5198      -2.20283       15.2583     -0.175607     -0.771907       2.06842      0.918948       1.20695       1.30021       1.33005       1.35605       1.29784
  24   8 2156.7953    0.8717  0.7520 10.0964  0.0000  0.0152   0.0150   0.0392    0.0654   0.0000   439.4506     -0.428952       14.9024       2.92282      0.525342     -0.303225       1.02173       1.30962       1.44028       1.50341       1.43864       1.44605
  24   9 2314.3550    1.2376  0.9144 10.5856 -0.0006  0.0171   0.0194   0.0432    0.0743   0.0000   437.6294       1.80563       13.7680     -0.339160     0.0105027       1.16726       1.08332       1.42034       1.62889       1.63761       1.59520       1.57727
  24  10 2467.1268    1.6727  1.0062 10.9698  0.0000  0.0174   0.0252   0.0456    0.0964   0.0000   439.4333       3.84112       15.5157       1.70464      -1.32921      -1.80981       1.22680       1.56565       1.70361       1.81823       1.80336       1.74681
  24  11 2617.7857    2.2055  0.9481 11.8557  0.0000  0.0168   0.0348   0.0465    0.0802   0.0000   439.3799       3.86668       15.3034       3.00606      -2.67584       1.31235       1.19370       1.42595       1.54103       1.71877       1.68178       1.57344
  24  12 2767.8329    2.8298  0.9260 12.2863  0.0000  0.0185   0.0440   0.0432    0.0809   0.0000   439.1616       7.41296       14.0441       4.98925      -1.14825     -0.409556       1.53818       2.20966       2.35323       2.49928       2.31849       2.14093
  24  13 2917.1484    3.4134  1.0013 12.6693 -0.0001  0.0179   0.0518   0.0454    0.0893   0.0000   439.9089       10.7719       8.97540       2.24446      -1.81514     -0.296300       1.27056       1.70776       1.82796       1.87858       1.86482       1.76608
  24  14 3065.2356    3.8609  1.0906 12.9491 -0.0004  0.0188   0.0566   0.0489    0.0883   0.0000   439.8596       11.0401       13.0951       2.25203      -2.93353      -4.54913       1.30860       1.69601       1.73826       1.88463       1.91776       1.85785
  24  15 3212.2721    3.8678  1.3440 13.0143  0.0000  0.0210   0.0529   0.0580    0.0786   0.0000   439.7660       12.3627       11.0658       3.37276      -2.37629     -0.839521       1.44451       1.83835       2.00260       2.09834       2.08659       2.10884
  24  16 3358.7720    3.4077  2.0413 12.2493  0.0000  0.0257   0.0364   0.0679    0.0583   0.0000   441.2985       14.7145       11.5168       5.89207       1.53861      -11.3557       1.77378       2.29209       2.43645       2.60248       2.55217       2.51822
  24  17 3505.2765    2.9168  2.8056 11.9068  0.0000  0.0317   0.0273   0.0820    0.0458   0.0000   438.7607       19.8760       12.4790       8.71358      -2.09628      -6.11249       2.08965       2.78564       2.95079       3.17326       3.10790       3.05322
  24  18 3651.3332    2.3888  4.1632 11.4432  0.0000  0.0401   0.0191   0.1070    0.0368   0.0000   442.3041       21.5957       17.1000       7.41159     -0.625907       5.16760       2.70386       3.51816       3.80036       4.02579       3.96140       3.80087
  24  19 3797.1996    2.0067  5.8785 11.0099  0.0000  0.0509   0.0141   0.1366    0.0338   0.0000   440.5175       24.0271       6.72460       3.86214      -1.51632       4.05236       3.37413       4.44596       4.82501       5.10287       5.07310       4.89825
  24  20 3943.1509    1.6928  8.2432 10.5617  0.0002  0.0640   0.0104   0.1770    0.0311   0.0000   436.8717       30.2623       16.1066       11.9958      -1.16248     -0.726455       4.25983       5.48988       6.06551       6.34863       6.36057       6.14971
  24  21 4088.8659    1.4151 10.3495 10.3637 -0.0004  0.0804   0.0081   0.2188    0.0281   0.0000   440.6285       27.6060       19.9929       3.80114       2.10166      -3.45966       5.23202       6.82930       7.42104       7.77682       7.79722       7.37224
  24  22 4234.2494    1.1913 12.8754 10.1860  0.0000  0.0995   0.0063   0.2775    0.0260   0.0000   444.4351       38.2328       12.6746      -21.0009      -9.92668      -6.47176       6.56306       8.53149       9.42793       9.79330       9.77074       9.46407
  24  23 4379.8565    0.9704 15.2949 10.1903  0.0000  0.1283   0.0053   0.3499    0.0228   0.0000   428.4503       24.1840      -11.4908       28.8783       21.3929      -21.2573       8.20644       10.8650       12.0250       12.6578       12.3954       11.9259
  24  24 4525.3154    0.8198 17.4286 10.0401 -0.0010  0.1568   0.0045   0.4044    0.0210   0.0000   440.9872       14.7183       39.7624      -23.1762      -11.5754       7.41168       9.83520       13.2191       14.3848       15.1033       14.8220       14.1469
  25   3 1289.3862    0.0648  0.0551  9.5817  0.0000  0.0110   0.0071   0.0242    0.0199   0.0000   439.6306      -1.15197       17.4694     0.0646279      -1.30764      -1.11404       1.00176       1.36756       1.31523       1.05088       1.02152       1.20946
  25   4 1489.4614    0.1467  0.1277  9.5402  0.0000  0.0101   0.0069   0.0191    0.0223   0.0000   440.0083      -1.48017       19.4333     -0.574618      -2.06389    -0.0157124      0.624115      0.993300      0.902026       1.01714       1.12094       1.08560
  25   5 1674.0987    0.2825  0.2627  9.5555  0.0000  0.0101   0.0084   0.0238    0.0286   0.0000   440.8392       1.06664       18.6992       1.05840      -2.47144      0.564017      0.673879      0.811241      0.928689      0.963467      0.967365      0.955808
  25   6 1847.8854    0.4323  0.4807  9.6409  0.0000  0.0132   0.0096   0.0326    0.0409   0.0000   441.4951     -0.174596       17.6178      0.228208     -0.859714      0.414367      0.878325       1.08211       1.21697       1.29166       1.24608       1.16886
  25   7 2016.9306    0.6350  0.6231  9.9010  0.0000  0.0142   0.0120   0.0354    0.0495   0.0000   438.3704       1.57800       15.5461      0.273958      -4.17166     0.0316775      0.934344       1.28678       1.34046       1.46318       1.38858       1.40213
  25   8 2181.7548    0.9026  0.8275 10.1106  0.0000  0.0162   0.0149   0.0421    0.0682   0.0000   439.9459       1.69085       18.2861       1.02930      -2.96085      -2.84888       1.09957       1.44578       1.52012       1.63984       1.64061       1.64769
  25   9 2340.5702    1.3209  1.0184 10.5246 -0.0004  0.0174   0.0196   0.0450    0.0864   0.0000   440.5001       5.12845       12.7211     -0.480997      -4.71497      -1.26151       1.14008       1.44098       1.64482       1.73364       1.72157       1.66288
  25  10 2494.4713    1.7775  1.0022 11.0113  0.0000  0.0177   0.0258   0.0422    0.0951   0.0000   437.8770       3.93996       15.9405     -0.530100      -4.18403      -2.58454       1.16371       1.53495       1.60764       1.76645       1.73684       1.69925
  25  11 2646.3856    2.2954  1.0924 11.6347  0.0000  0.0182   0.0332   0.0478    0.0991   0.0000   438.6982       6.88583       15.2927       4.26724      -2.19181       2.52680       1.25642       1.63985       1.76021       1.90924       1.89971       1.70847
  25  12 2797.5246    2.8966  1.0074 12.3231  0.0000  0.0171   0.0433   0.0453    0.0833   0.0000   438.6873       6.19924       15.4690       3.78920      -2.00541   9.88917e-08       1.18033       1.46316       1.56945       1.74549       1.65214       1.62066
  25  13 2947.6085    3.6094  0.9473 12.6298  0.0000  0.0168   0.0541   0.0430    0.0893   0.0000   439.1623       11.6135       15.9109       3.95091      -2.57686      -2.01914       1.25885       1.71570       1.81998       1.95248       1.89967       1.83530
  25  14 3096.4279    4.0157  1.1069 13.0101  0.0000  0.0183   0.0582   0.0497    0.0934   0.0000   440.2626       14.8613       11.0744       5.62959      -2.51149       1.00896       1.27958       1.63227       1.72573       1.82027       1.79201       1.73137
  25  15 3244.1584    3.8750  1.4379 12.8984  0.0000  0.0213   0.0500   0.0578    0.0745   0.0000   437.5802       11.5162       12.4699       6.14064      -2.07107      -1.28062       1.39741       1.83566       1.96112       2.12594       2.09560       1.98497
  25  16 3391.3904    3.3032  2.1454 12.3696  0.0000  0.0266   0.0351   0.0698    0.0550   0.0000   438.4629       16.9275       11.1271       9.12060       2.46030       3.13636       1.72905       2.25041       2.42089       2.61981       2.56296       2.49741
  25  17 3538.5208    2.7682  3.1336 11.8322  0.0000  0.0328   0.0241   0.0873    0.0408   0.0000   441.2347       16.9238       14.2449       7.70208      -6.08618     -0.246637       2.04808       2.67298       2.92024       3.11101       3.02215       2.92634
  25  18 3685.2775    2.2693  4.6218 11.3353  0.0000  0.0419   0.0170   0.1132    0.0340   0.0000   437.5880       20.5174       13.1303       5.33158      -2.38884       2.91568       2.67408       3.50143       3.82337       4.08345       4.01126       3.88880
  25  19 3831.6849    1.9210  6.4351 10.9207  0.0000  0.0532   0.0127   0.1445    0.0315   0.0000   441.6734       23.4653       14.4454     -0.961809      0.861666      -8.88432       3.32731       4.40048       4.81446       5.15926       5.00957       4.86549
  25  20 3977.9412    1.6147  8.2511 10.6151  0.0000  0.0656   0.0100   0.1789    0.0297   0.0000   438.7402       19.5268       9.88239       13.4312      -6.16381      -3.73581       4.06174       5.46059       5.92989       6.20583       6.29723       6.20574
  25  21 4124.2874    1.3681 10.7577 10.3675  0.0000  0.0831   0.0077   0.2298    0.0272   0.0000   424.3133       11.5606       7.02379       9.22980      -5.75014      -1.22765       5.10563       6.81242       7.30978       7.89032       7.87128       7.62191
  25  22 4270.5854    1.1389 13.1950 10.2468  0.0004  0.1040   0.0061   0.2867    0.0244   0.0000   437.8356       36.7196       13.2187       8.99450      -15.1194      -6.57972       6.38552       8.54847       9.23962       9.74662       9.57244       9.34341
  26   2 1088.5933    0.0565  0.0217  9.7323  0.0000  0.0119   0.0104   0.0133    0.0191   0.0000   438.0485      -2.63419       15.6495      -3.04918      -6.54639      -2.47236      0.875173      0.942039       1.29803       1.11106      0.920818       1.04757
  26   3 1307.4715    0.0947  0.0679  9.5394  0.0000  0.0083   0.0073   0.0207    0.0200   0.0000   439.9503      0.595634       20.1442     -0.346237      -2.45098     -0.298142      0.626396      0.907705      0.949237      0.890966      0.965002      0.920368
  26   4 1508.7108    0.1748  0.1236  9.5365  0.0000  0.0074   0.0075   0.0148    0.0220   0.0000   440.9039     -0.554521       19.2561    -0.0957674      -2.24296      0.724688      0.472315      0.632851      0.721169      0.796266      0.763655      0.729935
  26   5 1694.0622    0.3077  0.2440  9.5753  0.0000  0.0092   0.0091   0.0219    0.0283   0.0000   440.5628      0.542426       19.9995       1.28551      -3.11433      0.446940      0.633643      0.803997      0.872888      0.831755      0.876078      0.836192
  26   6 1869.0265    0.4712  0.4496  9.6386  0.0000  0.0125   0.0102   0.0291    0.0409   0.0000   439.7901      0.586971       18.4097      0.188621      -2.87233     -0.415405      0.748501      0.970309       1.02862       1.15911       1.08421       1.14895
  26   7 2039.7409    0.6786  0.7082  9.8023  0.0000  0.0156   0.0117   0.0364    0.0562   0.0000   439.8219      -1.15915       17.9745     0.0608002      -2.44530      0.849677      0.946689       1.27403       1.35729       1.41875       1.49376       1.40542
  26   8 2206.0656    0.9730  0.8893 10.2401  0.0000  0.0170   0.0151   0.0410    0.0693   0.0000   440.0046       2.02664       12.6022      -1.19596       1.77882      -1.09044      0.986135       1.35337       1.43580       1.54539       1.48529       1.44955
  26   9 2366.1139    1.3739  0.9799 10.7873  0.0000  0.0167   0.0203   0.0457    0.0752   0.0000   439.5926       3.36654       16.0788     0.0226379      -3.58656      -3.82837       1.05441       1.36967       1.44510       1.54227       1.54038       1.54872
  26  10 2521.2788    1.8819  1.0068 11.3672  0.0000  0.0173   0.0273   0.0434    0.0799   0.0000   437.8458       5.69050       15.1343      -2.98127      -1.09068       1.33752       1.03815       1.33238       1.48596       1.51293       1.52310       1.50909
  26  11 2674.4655    2.3898  1.0213 12.0403  0.0000  0.0174   0.0356   0.0460    0.0812   0.0000   440.3053       5.58008       16.0514       3.19308     0.0518636      0.940288       1.12189       1.46868       1.59284       1.64630       1.62227       1.54372
  26  12 2826.7338    3.0895  0.9994 12.2975  0.0000  0.0168   0.0443   0.0424    0.0883   0.0000   438.5789       7.11064       12.7114       4.13975      -3.25221      -2.90540       1.07408       1.41155       1.51599       1.63477       1.61348       1.57144
  26  13 2977.6602    3.6730  0.9945 12.7887  0.0000  0.0164   0.0535   0.0432    0.0810   0.0000   439.7914       11.0835       13.4604       5.82359      -1.92521     -0.480340       1.08885       1.34955       1.51248       1.59323       1.57415       1.52212
  26  14 3127.1597    4.0538  1.1663 13.0458  0.0000  0.0186   0.0570   0.0495    0.0895   0.0000   440.5108       11.2309       14.9395       4.07240       1.65335      -2.37389       1.23168       1.59408       1.68367       1.82259       1.77325       1.74537
  26  15 3275.6437    3.7249  1.6295 12.6729  0.0001  0.0224   0.0441   0.0614    0.0671   0.0000   437.6008       14.7386       11.9153       7.67661      -1.41216      -4.33635       1.35091       1.83885       1.91566       2.05445       2.04488       2.01195
  26  16 3423.6085    3.1922  2.2078 12.3340  0.0000  0.0268   0.0331   0.0707    0.0529   0.0000   444.3659       19.1322       9.45591       4.21240      -2.67481      -5.62970       1.66856       2.22940       2.34702       2.56694       2.45188       2.44168
  26  17 3571.3293    2.6847  3.3851 11.7050  0.0000  0.0340   0.0223   0.0893    0.0400   0.0000   437.1157       19.2700       15.8016       5.94902       1.46352     -0.667922       2.05046       2.75322       2.92330       3.15317       3.09447       3.07615
  26  18 3718.7956    2.2014  5.0417 11.1516 -0.0000  0.0439   0.0152   0.1153    0.0336   0.0000   442.0153       23.8923       14.1947       2.57311      -2.92883      -8.67276       2.70089       3.60762       3.82951       4.06929       4.03523       3.96516
  26  19 3865.7991    1.8815  6.8729 10.7738  0.0000  0.0542   0.0117   0.1475    0.0312   0.0000   434.2794       24.0140       2.35745       7.77000      -2.53645      -1.52123       3.22182       4.34898       4.61011       4.95986       4.87697       4.72600
  26  20 4012.6373    1.5376  9.1947 10.5120  0.0000  0.0701   0.0088   0.1913    0.0279   0.0000   442.2944       20.0251       13.5293       19.3819      -1.25587      -20.1007       4.18838       5.60466       6.12797       6.43191       6.38129       6.18598
  26  21 4159.2805    1.2928 11.6152 10.3736  0.0000  0.0881   0.0070   0.2456    0.0251   0.0000   420.3035       22.4201       33.2235       3.48514      -3.77684      -8.53413       5.30889       7.04603       7.68898       8.18867       8.16182       7.95267
  26  22 4305.9631    1.0838 14.3640 10.2289  0.0000  0.1138   0.0055   0.3051    0.0229   0.0000   426.5620       23.2721       9.88033      -6.94856      -14.0232       9.88512       6.66697       8.98340       9.74723       10.3171       10.2888       9.87920
  27   5 1713.5821    0.3245  0.2713  9.5763  0.0000  0.0102   0.0089   0.0213    0.0291   0.0000   440.4862      -1.47788       20.1980    -0.0610680      -2.48375      0.379925      0.602530      0.795968      0.858963      0.889841      0.887730      0.812571
  27   6 1889.7923    0.4822  0.4590  9.7554  0.0000  0.0124   0.0102   0.0285    0.0387   0.0000   439.4309     0.0792856       18.1967       2.29720      -2.03666     -0.335927      0.755617      0.985700       1.07327       1.11556       1.10958       1.16677
  27   7 2062.0326    0.7123  0.7434  9.8445  0.0000  0.0156   0.0119   0.0370    0.0575   0.0000   439.9317      0.754438       19.9862     -0.730950     -0.726746     -0.737355      0.903968       1.26035       1.25198       1.38327       1.44197       1.33357
  27   8 2229.7714    1.0389  0.8827 10.3015  0.0000  0.0157   0.0159   0.0409    0.0682   0.0000   440.7467       1.67619       15.9939       2.97347      -1.82262      -1.54229      0.951961       1.28572       1.39268       1.52908       1.47309       1.45007
  27   9 2391.0917    1.4769  1.0124 10.7148  0.0000  0.0165   0.0210   0.0432    0.0849   0.0000   438.8978       3.89867       14.9451       2.79205      -3.30988      -1.01547       1.01120       1.29039       1.41912       1.54290       1.52817       1.45669
  27  10 2547.6606    1.9234  1.0868 11.4832  0.0000  0.0177   0.0271   0.0478    0.0790   0.0000   440.1748       3.99801       17.6745     -0.511836      -3.98973      -1.82779       1.03396       1.43403       1.50606       1.57552       1.59502       1.57192
  27  11 2702.2250    2.4768  1.0424 12.0933  0.0000  0.0172   0.0355   0.0453    0.0746   0.0000   438.4555       3.59486       14.8505       4.02211      0.747847      -1.43820       1.07238       1.42612       1.50761       1.62827       1.62599       1.61019
  27  12 2855.5481    3.2009  0.9606 12.5763  0.0002  0.0161   0.0471   0.0422    0.0790   0.0000   439.4732       7.12818       14.8555       1.88651     -0.432610     -0.937348      0.999566       1.31249       1.44282       1.51800       1.49596       1.44207
  27  13 3007.2753    3.7067  1.0709 12.9002  0.0000  0.0170   0.0518   0.0461    0.0775   0.0000   437.0916       10.3325       14.6902       2.27103      -1.11732      -2.80072       1.01615       1.31480       1.43502       1.55176       1.56018       1.46843
  27  14 3157.5395    3.9320  1.2519 13.0577  0.0000  0.0189   0.0525   0.0514    0.0739   0.0000   438.0276       12.5593       15.1358       1.50395      -2.05887      0.548382       1.13194       1.44997       1.60623       1.74294       1.67662       1.66777
  27  15 3306.7911    3.6188  1.7233 12.7408  0.0000  0.0231   0.0409   0.0599    0.0593   0.0000   442.6507       10.4271       14.5109       1.77254     0.0989306      -4.71703       1.40187       1.82319       2.00715       2.09689       2.08505       2.05542
  27  16 3455.5120    3.0413  2.5652 12.1171  0.0000  0.0284   0.0286   0.0762    0.0473   0.0000   437.1875       16.7628       13.8079       2.22767      -3.99275      -4.09536       1.70212       2.28461       2.48147       2.65262       2.65157       2.58393
  27  17 3603.8658    2.5171  3.7123 11.6317 -0.0001  0.0355   0.0200   0.0952    0.0373   0.0000   435.6917       17.6219       15.3476       3.75873       1.36989      -3.14444       2.09594       2.74667       2.98257       3.25343       3.22273       3.12782
  27  18 3752.0124    2.1353  5.3155 11.1423  0.0000  0.0449   0.0144   0.1200    0.0317   0.0000   442.0043       19.1392       15.4695       10.6077      0.519858      -5.01468       2.65406       3.49769       3.77361       4.05769       4.01913       3.98972
  27  19 3899.5856    1.7763  7.2853 10.7931  0.0000  0.0567   0.0107   0.1531    0.0280   0.0000   439.1600       19.1183       6.92278      -3.46196      -2.99933       1.13033       3.30925       4.36114       4.83833       5.18517       5.14655       5.01818
  27  20 4046.9418    1.4786  9.5906 10.5668  0.0000  0.0728   0.0084   0.1972    0.0258   0.0000   441.6488       21.4474       13.8872       6.85508       8.04202      -7.95707       4.20526       5.64911       6.16585       6.54624       6.55617       6.35052
  27  21 4194.1740    1.2434 12.4569 10.3466  0.0001  0.0951   0.0064   0.2591    0.0239   0.0000   435.7576       28.4420       9.24852     -0.936523     -0.933688       17.9821       5.41853       7.32349       7.96458       8.51683       8.49153       8.13879
  27  22 4341.1628    1.0383 14.9963 10.2230  0.0005  0.1190   0.0051   0.3146    0.0215   0.0000   436.2100       37.8945       36.3267     -0.832846      -4.32765      -5.73164       6.72745       9.13178       9.86851       10.5939       10.5976       10.4302
  27  23 4487.6852    0.8552 16.6577 10.0826 -0.0014  0.1388   0.0043   0.3721    0.0201   0.0000   416.0580       24.1587       4.69609       22.8026       22.8457       16.4478       7.89392       10.6087       11.6349       12.3676       12.2206       11.9433
  28   3 1342.6564    0.0922  0.0705  9.6064  0.0000  0.0095   0.0063   0.0150    0.0193   0.0000   440.7162      0.268649       19.3251     -0.697645      -2.49438      0.116426      0.612496      0.651808      0.733018      0.797334      0.790922      0.717539
  28   4 1546.0330    0.1854  0.1434  9.5677  0.0000  0.0079   0.0072   0.0168    0.0220   0.0000   440.9144     -0.327352       19.4441      0.889214      -3.32514     -0.962596      0.420424      0.571168      0.675468      0.752182      0.691575      0.664017
  28   5 1732.7511    0.3571  0.3012  9.5879  0.0000  0.0097   0.0090   0.0221    0.0301   0.0000   440.0546       1.05615       19.5703      0.699843      -3.70450      -1.11914      0.567636      0.756205      0.789393      0.849295      0.898485      0.858194
  28   6 1910.1577    0.5485  0.4651  9.6679  0.0000  0.0118   0.0107   0.0263    0.0429   0.0000   440.8424      0.600297       18.3932     -0.970005      -2.71117     0.0859849      0.675714      0.898118      0.966086       1.01460       1.00982      0.961921
  28   7 2083.9212    0.7447  0.7627 10.0046  0.0000  0.0148   0.0122   0.0388    0.0580   0.0000   441.4356      0.898118       18.3495       1.12369     -0.616053      0.359394      0.861138       1.15129       1.22113       1.30761       1.29967       1.24217
  28   8 2252.8559    1.0796  0.9290 10.4736  0.0000  0.0160   0.0160   0.0422    0.0680   0.0000   440.8516       2.84597       13.2533      0.964950      0.946177       2.49998      0.908080       1.17585       1.28429       1.37841       1.34383       1.35437
  28   9 2415.4348    1.5496  1.0478 11.0055  0.0000  0.0169   0.0216   0.0461    0.0775   0.0000   439.8454       4.72410       17.7843       2.82256      -1.49383      0.711069      0.938174       1.26629       1.35973       1.45544       1.38995       1.43938
  28  10 2573.4999    1.9756  1.1706 11.6844  0.0000  0.0190   0.0273   0.0489    0.0767   0.0000   440.0274       3.57369       14.6103       3.05814      -1.53418       3.81766       1.09200       1.50751       1.56223       1.75779       1.71333       1.69012
  28  11 2729.4855    2.7521  1.0624 11.9930  0.0000  0.0165   0.0372   0.0435    0.0891   0.0000   438.3057       4.60021       13.0561       2.67027      -3.38768     -0.887558      0.972172       1.28981       1.39912       1.48726       1.45061       1.43830
  28  12 2883.9058    3.4413  0.9651 12.5787  0.0000  0.0155   0.0488   0.0415    0.0833   0.0000   438.0460       7.26753       14.2257       2.54286      -1.82405       1.06110      0.934351       1.21301       1.33565       1.43463       1.42331       1.41507
  28  13 3036.4413    3.9674  1.0642 12.8441  0.0000  0.0169   0.0538   0.0437    0.0879   0.0000   439.5519       9.72801       13.9824       3.62511      -2.40138      0.536772       1.00476       1.35522       1.41396       1.53549       1.51597       1.49133
  28  14 3187.4550    3.9460  1.3562 12.7606 -0.0005  0.0193   0.0479   0.0505    0.0757   0.0000   438.1115       11.9062       13.3448       7.81879      -3.05351      -2.22547       1.13452       1.50059       1.57684       1.73457       1.73219       1.69898
  28  15 3337.6094    3.5571  1.9326 12.5211  0.0000  0.0237   0.0371   0.0624    0.0572   0.0000   438.2182       15.4700       12.7358       4.60774      -4.07832       1.80466       1.36088       1.83589       2.00119       2.13898       2.12624       2.14800
  28  16 3487.1008    2.9624  2.7128 12.2144  0.0004  0.0296   0.0270   0.0778    0.0425   0.0000   439.3759       11.2808       12.8005       7.26284      -4.13365      -4.10742       1.68223       2.18666       2.38579       2.60020       2.55541       2.60337
  28  17 3636.0680    2.4755  3.8889 11.5589  0.0000  0.0357   0.0189   0.0956    0.0367   0.0000   440.2159       19.2583       11.9548       4.68081      -7.49251      -4.61542       2.03252       2.68601       2.95550       3.10967       3.22650       3.14505
  28  18 3784.7744    2.0416  5.9603 11.0671  0.0000  0.0474   0.0129   0.1284    0.0291   0.0000   443.9383       18.9950       4.60798       4.18451       5.57983     -0.791010       2.66987       3.54103       3.93355       4.12529       4.14242       4.09747
  28  19 3932.9714    1.7008  7.8185 10.7517  0.0000  0.0592   0.0098   0.1595    0.0270   0.0000   431.9836       23.4257       9.49696       6.81329      -2.74666      -3.29536       3.38796       4.45074       4.92593       5.25797       5.30546       5.21784
  28  20 4080.8163    1.4159 10.3097 10.5260 -0.0003  0.0777   0.0076   0.2075    0.0249   0.0000   444.8083       31.6220       19.1862       9.03295       9.18502      -18.4413       4.28652       5.74657       6.26733       6.60723       6.71243       6.61985
  28  21 4228.7999    1.1980 13.2725 10.3415  0.0001  0.0996   0.0058   0.2696    0.0229   0.0000   441.5034       16.0365       12.8299      -2.63845      -4.24895      -8.08697       5.54195       7.36776       8.10661       8.68910       8.61280       8.52474
  28  22 4376.2073    0.9870 15.5757 10.2381  0.0000  0.1239   0.0047   0.3275    0.0205   0.0000   428.0152       24.2361       31.7280      -3.16333       15.0259      -18.9017       6.79955       9.15869       9.90432       10.7175       10.6760       10.3217
  29   3 1359.7587    0.1062  0.1100  9.5503  0.0000  0.0090   0.0059   0.0202    0.0197   0.0000   441.1030     -0.438770       20.8860      0.442207      -2.58684      0.273298      0.529132      0.683384      0.908983      0.964800       1.00058      0.854100
  29   4 1564.1285    0.2052  0.1866  9.5582  0.0000  0.0089   0.0071   0.0204    0.0226   0.0000   440.5323      0.193720       19.3584      0.472797      -3.24371      0.351443      0.535372      0.718906      0.768819      0.843603      0.849428      0.904610
  29   5 1751.5505    0.3478  0.3712  9.6169  0.0000  0.0124   0.0083   0.0266    0.0316   0.0000   440.2472     -0.794406       16.8808       1.92505      -1.15759      -1.12948      0.618370      0.812894      0.903958       1.07257      0.982047      0.968259
  29   6 1930.2051    0.5492  0.5473  9.7200  0.0000  0.0127   0.0103   0.0316    0.0445   0.0000   439.8462       1.70891       19.6646       1.35365      -3.31076       1.05352      0.693852      0.938045      0.968796       1.07878       1.08293       1.07189
  29   7 2105.3495    0.8075  0.7682  9.9927  0.0000  0.0144   0.0126   0.0360    0.0586   0.0000   440.6277       3.13879       19.5695       1.06533      -1.28380      0.131945      0.802229       1.01419       1.11145       1.27996       1.27123       1.23442
  29   8 2275.4335    1.1912  0.8379 10.5061  0.0000  0.0146   0.0177   0.0372    0.0691   0.0000   441.6803       1.42959       16.1619     -0.874876      0.740468      0.145725      0.824964       1.07155       1.14759       1.25383       1.24476       1.27396
  29   9 2439.1580    1.6146  1.1733 10.9582  0.0000  0.0178   0.0211   0.0474    0.0831   0.0000   439.5466       4.39177       16.3869      0.984635      -4.02895     -0.698229       1.00223       1.28202       1.40722       1.52360       1.51223       1.51956
  29  10 2598.7922    2.1729  1.0778 11.6397  0.0000  0.0166   0.0292   0.0447    0.0796   0.0000   439.9227       4.59650       14.0283       3.81637      -2.10139      -1.36145      0.967494       1.27539       1.41808       1.47995       1.49556       1.48464
  29  11 2756.2862    2.8169  0.9976 12.2622  0.0000  0.0159   0.0388   0.0417    0.0739   0.0000   438.2099       6.00861       15.5858       1.68165      0.607907      -2.45961      0.904704       1.14848       1.23970       1.31269       1.36483       1.35502
  29  12 2911.8373    3.4419  1.0653 12.5909  0.0000  0.0162   0.0470   0.0442    0.0847   0.0000   437.6231       7.95894       12.7360       4.66899      -4.96295       1.55427      0.945839       1.23193       1.32667       1.46521       1.49585       1.43808
  29  13 3065.1886    3.9331  1.1576 12.9876  0.0000  0.0177   0.0525   0.0466    0.0859   0.0000   438.1565       11.0188       15.5657       2.43332      -1.53694       1.54502       1.00083       1.34790       1.44084       1.55382       1.47837       1.51543
  29  14 3217.0611    3.8276  1.4043 12.8615  0.0000  0.0199   0.0458   0.0510    0.0687   0.0000   438.7121       12.1164       13.4312       7.62369      -2.93890    -0.0929011       1.07346       1.42952       1.54018       1.67719       1.67146       1.64730
  29  15 3367.9795    3.3603  2.0728 12.4947  0.0000  0.0245   0.0334   0.0640    0.0488   0.0000   440.6549       13.0191       12.7934       6.39509      -5.94568      -7.40898       1.37248       1.79608       2.00017       2.14364       2.12952       2.16151
  29  16 3518.3019    2.8406  3.0942 11.9795  0.0008  0.0314   0.0240   0.0818    0.0393   0.0000   438.3351       17.0779       10.5476       2.14377      -1.49681      -1.31655       1.71721       2.30150       2.52635       2.69214       2.71628       2.63852
  29  17 3667.9643    2.3461  4.4674 11.3730  0.0000  0.0381   0.0167   0.1037    0.0334   0.0000   443.5698       15.8339       9.07097       5.24788       2.05168       2.11653       2.11587       2.72410       2.98475       3.23894       3.20516       3.22901
  29  18 3817.2016    1.9430  6.2839 11.0296  0.0000  0.0498   0.0120   0.1329    0.0275   0.0000   442.2022       15.8892       15.1510       12.6654      -5.38273       3.56615       2.65908       3.61633       3.91199       4.16151       4.13119       4.07364
  29  19 3966.0585    1.6453  8.7639 10.6512  0.0000  0.0635   0.0089   0.1728    0.0255   0.0000   438.3753       13.6672       11.8603       6.48346      -10.8460      -1.63529       3.51561       4.70287       5.15932       5.56563       5.54322       5.42905
  29  20 4114.5605    1.3778 11.5536 10.4032 -0.0008  0.0834   0.0067   0.2278    0.0242   0.0000   444.2768       12.2099       30.9593       6.91390       5.68971       3.14156       4.47651       6.08709       6.61717       7.01512       7.01479       6.94478
  29  21 4262.9068    1.1292 13.8496 10.3532 -0.0004  0.1072   0.0054   0.2794    0.0212   0.0000   440.3350       19.1613       8.51729      -11.7919     -0.285554      -6.43176       5.54132       7.60534       8.13931       8.87281       8.95955       8.69662
  29  22 4410.5471    0.9524 16.1029 10.1742  0.0000  0.1259   0.0045   0.3350    0.0198   0.0000   412.3693       26.3890       7.11011      -1.23872       17.0390      -8.45588       6.76806       8.94757       9.84536       10.6787       10.7287       10.4949
  30   3 1376.6140    0.1259  0.0803  9.5389  0.0005  0.0070   0.0068   0.0135    0.0194   0.0000   440.8539    -0.0564631       19.5018      0.249981      -3.09581      0.717385      0.388109      0.468357      0.531034      0.639519      0.634595      0.572356
  30   4 1581.9101    0.1970  0.1878  9.5754  0.0000  0.0085   0.0067   0.0203    0.0221   0.0000   441.2970     -0.833947       19.0073      0.220790      -2.99713     0.0608744      0.454556      0.605403      0.681720      0.756685      0.713108      0.726154
  30   5 1770.0759    0.3835  0.3620  9.6694  0.0000  0.0107   0.0087   0.0238    0.0308   0.0000   440.0385     -0.627551       19.4167    -0.0168653      -3.29768     -0.346734      0.609249      0.767059      0.884285      0.962535      0.961010       1.04129
  30   6 1949.9691    0.5840  0.5831  9.6917  0.0000  0.0136   0.0103   0.0299    0.0473   0.0000   441.6663      0.361505       20.0879     -0.179407     0.0233619      -1.31601      0.712356      0.976696       1.09026       1.15200       1.21287       1.17468
  30   7 2126.3893    0.8301  0.7822 10.0735  0.0000  0.0148   0.0127   0.0365    0.0572   0.0000   439.9800     -0.302626       19.7357       1.58267      -1.94293      0.194569      0.759244       1.04293       1.10603       1.19520       1.21966       1.21044
  30   8 2297.3979    1.2387  1.0542 10.4469 -0.0003  0.0169   0.0164   0.0427    0.0771   0.0000   440.3913       2.80174       16.1527       1.31523      -2.58936     -0.651110      0.888538       1.17478       1.28733       1.38197       1.37337       1.37152
  30   9 2462.3661    1.6439  1.1204 11.4150  0.0000  0.0178   0.0223   0.0469    0.0678   0.0000   440.4150       4.98057       16.3446       5.33565     -0.871127       1.63839      0.976948       1.30892       1.46024       1.56188       1.57717       1.54998
  30  10 2623.6373    2.2664  1.1144 11.8769  0.0000  0.0174   0.0303   0.0449    0.0777   0.0000   440.9416       5.56974       17.2471       2.16720      -1.61485       1.53478      0.956159       1.25329       1.35930       1.47115       1.42210       1.42591
  30  11 2782.6596    2.9839  1.0449 12.1518 -0.0005  0.0158   0.0392   0.0416    0.0837   0.0000   441.4103       6.88975       15.0664     -0.167647      -4.71837      -1.03758      0.854852       1.10379       1.19670       1.33974       1.30576       1.27502
  30  12 2939.3514    3.5052  1.0263 12.8792  0.0000  0.0163   0.0477   0.0416    0.0728   0.0000   439.6712       8.24400       14.5896       3.95688      0.599631      -2.73978      0.887887       1.14167       1.23414       1.34840       1.31467       1.31852
  30  13 3093.6349    4.0284  1.1835 13.1188  0.0007  0.0179   0.0523   0.0474    0.0770   0.0000   439.8309       9.07645       16.5376       4.41179      -2.69575      -3.23999      0.970538       1.30552       1.42371       1.48356       1.52023       1.50939
  30  14 3246.2705    3.8745  1.5511 12.9147  0.0000  0.0200   0.0441   0.0557    0.0595   0.0000   439.8100       9.71939       18.3295       1.63176      -2.02168       2.98572       1.14406       1.52046       1.65087       1.83384       1.80780       1.80508
  30  15 3397.9834    3.2554  2.1838 12.5179  0.0000  0.0252   0.0312   0.0654    0.0437   0.0000   440.6676       17.0352       13.7543       2.81848      -1.34119      -4.36002       1.34480       1.76958       1.92258       2.08941       2.07706       2.08349
  30  16 3549.1252    2.7057  3.3516 11.9237 -0.0000  0.0324   0.0216   0.0862    0.0362   0.0000   434.6045       16.1121       13.8025       7.38619      -7.19925      -1.88677       1.69184       2.29981       2.51202       2.68636       2.68913       2.67630
  30  17 3699.6259    2.2718  4.9681 11.2249  0.0000  0.0405   0.0150   0.1080    0.0322   0.0000   438.3093       16.3053       16.4058       2.34932      -2.97825       1.36915       2.14667       2.81774       3.09857       3.37355       3.36109       3.27354
  30  18 3849.4057    1.9133  7.0974 10.7778  0.0000  0.0515   0.0106   0.1386    0.0277   0.0000   439.0672       21.8534       20.1924       7.40649       1.67920      -1.67354       2.79707       3.65271       4.02586       4.31532       4.33983       4.31134
  30  19 3998.7764    1.5752  9.2367 10.5840 -0.0001  0.0662   0.0081   0.1791    0.0250   0.0000   441.7240       24.6045       2.93556       8.31848       3.30155      -1.15174       3.49278       4.66490       5.19699       5.47149       5.58339       5.55761
  30  20 4148.0800    1.3348 11.4490 10.4056  0.0003  0.0822   0.0064   0.2235    0.0235   0.0000   438.1804       10.6635       15.7759       2.64493       4.81893      -2.81636       4.32551       5.73492       6.35597       6.77498       6.84367       6.68146
  30  21 4296.5804    1.0778 14.0018 10.3751  0.0000  0.1069   0.0052   0.2912    0.0201   0.0000   425.2793       18.7401       6.00327       4.83824      -5.54600      -16.6568       5.38768       7.31748       8.09025       8.58432       8.66433       8.46229
  31   2 1164.9698    0.0703  0.0311  9.6693  0.0000  0.0192   0.0075   0.0087    0.0177   0.0000   440.3489      -1.81779       20.6858       1.27149      -3.45152     -0.528631      0.720841      0.693446       1.12185       1.06204       1.41235       1.54858
  31   3 1393.1469    0.1267  0.1109  9.5265  0.0000  0.0093   0.0060   0.0164    0.0193   0.0000   441.1852     0.0903326       19.9862      0.496530      -1.96163     -0.814632      0.511438      0.633799      0.735395      0.886540      0.895207      0.934580
  31   4 1599.3293    0.2276  0.2195  9.5523  0.0000  0.0090   0.0069   0.0207    0.0232   0.0000   441.0110     -0.262956       19.2452       1.16293      -2.72322      -1.21077      0.489920      0.624521      0.715483      0.747507      0.789347      0.774778
  31   5 1788.2419    0.3931  0.4423  9.6262  0.0000  0.0119   0.0082   0.0291    0.0341   0.0000   440.3656     -0.905779       20.0101      0.880786      -2.93932     -0.227933      0.580265      0.801304      0.878666      0.969694      0.924604      0.892003
  31   6 1969.4472    0.6139  0.5804  9.7622  0.0000  0.0124   0.0106   0.0298    0.0478   0.0000   439.2514      0.848243       19.6987      0.284484      -1.09134       1.43137      0.695755      0.863214      0.966587       1.01021       1.02410       1.00352
  31   7 2147.0411    0.8987  0.8299 10.0414  0.0000  0.0143   0.0131   0.0370    0.0624   0.0000   440.6252      0.724582       19.5060       1.24455      -4.15443      -3.44129      0.748087      0.990001       1.10948       1.16322       1.21304       1.19637
  31   8 2318.9999    1.3007  0.9582 10.7920 -0.0007  0.0156   0.0181   0.0405    0.0666   0.0000   440.8166       1.97103       16.2840       1.01129      0.293881     -0.391535      0.814485       1.08338       1.13501       1.25175       1.29081       1.22356
  31   9 2485.1200    1.7432  1.1672 11.3628  0.0000  0.0174   0.0225   0.0469    0.0733   0.0000   438.6113       2.89093       17.1089     -0.957469     -0.366338       1.90765      0.924915       1.17506       1.29546       1.40041       1.43493       1.41376
  31  10 2647.9478    2.3322  1.1100 11.9722  0.0000  0.0168   0.0307   0.0446    0.0747   0.0000   439.1104       5.79317       16.6673     -0.244821      -3.69879       1.09078      0.948032       1.21968       1.34382       1.42382       1.45013       1.46651
  31  11 2808.5126    2.9904  1.1793 12.2254  0.0000  0.0171   0.0374   0.0452    0.0848   0.0000   439.7731       6.20111       15.7070       2.03123      -1.95374      -2.00274      0.917065       1.21401       1.28611       1.36468       1.40535       1.41589
  31  12 2966.3517    3.7443  1.0171 12.7896 -0.0004  0.0154   0.0491   0.0394    0.0780   0.0000   440.1578       6.85204       16.9583       3.94186      -3.94030      0.106134      0.844690       1.09998       1.20702       1.31423       1.29505       1.26082
  31  13 3121.5705    3.9917  1.3181 12.9055 -0.0017  0.0182   0.0478   0.0485    0.0769   0.0000   439.7741       11.3717       18.7600       2.91902      -1.33673      0.972323      0.953147       1.28079       1.35574       1.48197       1.45922       1.42214
  31  14 3275.0983    3.7695  1.6107 12.8001  0.0000  0.0205   0.0415   0.0556    0.0620   0.0000   439.3961       12.3477       11.9467       4.05538     -0.801299     -0.250215       1.11489       1.47718       1.57298       1.68552       1.75504       1.72329
  31  15 3427.7212    3.2008  2.3649 12.3310  0.0000  0.0254   0.0288   0.0674    0.0429   0.0000   439.7210       14.7625       13.2684     -0.961999     -0.796001       3.34493       1.34340       1.78689       1.96547       2.07784       2.09105       2.06139
  31  16 3579.5305    2.6449  3.7134 11.6840  0.0000  0.0328   0.0192   0.0890    0.0343   0.0000   438.8584       18.2571       14.6200      0.946507      0.690878      -2.77848       1.67506       2.24723       2.47724       2.66906       2.68384       2.64527
  31  17 3730.7843    2.2094  5.2378 11.1753  0.0000  0.0413   0.0139   0.1102    0.0307   0.0000   439.7846       14.9239       10.1815       9.15588      -4.66298      -4.09679       2.11053       2.80595       3.06887       3.27149       3.30957       3.31762
  31  18 3881.1419    1.8213  7.2631 10.8809 -0.0000  0.0533   0.0102   0.1450    0.0255   0.0000   438.7091       23.7337       18.3316       10.6772      -1.67653      -14.2710       2.67205       3.60126       3.94542       4.19026       4.24529       4.23248
  31  19 4031.3091    1.5053  9.7951 10.5919  0.0000  0.0695   0.0076   0.1908    0.0239   0.0000   433.6778       17.3201       2.01960       6.29297     -0.622020      -2.52864       3.54273       4.76810       5.21941       5.63778       5.69125       5.60085
  31  20 4181.2583    1.2622 12.6051 10.4581  0.0000  0.0900   0.0058   0.2501    0.0217   0.0000   436.7992       18.3477       16.6501       14.0492      -9.13412    -0.0999052       4.46463       6.01238       6.68336       7.10168       7.09350       7.01521
  31  21 4330.5042    1.0319 13.9704 10.3561  0.0011  0.1064   0.0049   0.2918    0.0200   0.0000   432.0973       18.4559       13.7529       10.1246       4.48905      -23.7015       5.32472       7.16799       7.81235       8.45490       8.53612       8.34321
  32   3 1409.4195    0.1301  0.1162  9.6026  0.0000  0.0081   0.0060   0.0172    0.0191   0.0000   440.3966      0.208565       20.1671      0.675559      -2.75096     -0.143413      0.457914      0.662959      0.693464      0.728963      0.667547      0.649912
  32   4 1616.4360    0.2361  0.2573  9.5499  0.0000  0.0096   0.0066   0.0228    0.0236   0.0000   440.8267     -0.410866       20.4629     -0.340693      -3.14754     0.0346315      0.486830      0.565768      0.618669      0.769965      0.680554      0.687452
  32   5 1806.1391    0.4091  0.4455  9.5801  0.0000  0.0115   0.0083   0.0285    0.0350   0.0000   440.6105      0.519530       20.1115      -1.16168      -2.41132      0.566956      0.625232      0.830028      0.933525      0.927611      0.948661      0.957964
  32   6 1988.6430    0.6372  0.6259  9.7123 -0.0001  0.0128   0.0104   0.0306    0.0486   0.0000   441.1291     0.0436379       20.3461      -1.16054      -2.51195     0.0771853      0.618503      0.825210      0.911966      0.980792       1.05787       1.01013
  32   7 2167.3612    0.8992  0.8991 10.1903  0.0000  0.0152   0.0127   0.0389    0.0597   0.0000   439.6306      0.165434       17.5483    -0.0141196      -3.61611     -0.841447      0.719634      0.969859       1.04684       1.12640       1.11019       1.12663
  32   8 2340.1401    1.3918  1.0065 10.7156  0.0000  0.0155   0.0184   0.0402    0.0748   0.0000   440.8315       2.18726       18.2066     -0.228063     -0.440365     0.0106752      0.797445       1.01374       1.12770       1.24655       1.27534       1.29401
  32   9 2507.3949    1.8893  1.1548 11.4204  0.0000  0.0172   0.0241   0.0452    0.0766   0.0000   441.9398       3.21563       19.2023       1.93766      -4.57985      -3.71617      0.878867       1.21349       1.31162       1.40694       1.41471       1.39031
  32  10 2671.8382    2.4583  1.2326 11.9068  0.0000  0.0174   0.0300   0.0468    0.0706   0.0000   441.5719       4.48178       17.0391       2.55483      -2.33718      -1.24623      0.879079       1.20137       1.30484       1.45068       1.41963       1.40981
  32  11 2833.8981    3.1611  1.0443 12.4688  0.0000  0.0155   0.0411   0.0414    0.0773   0.0000   439.3317       7.46337       14.2707       1.27408      -2.51995      -3.53769      0.827757       1.04789       1.14216       1.26312       1.26531       1.32531
  32  12 2992.9252    3.8866  0.9849 13.0532  0.0004  0.0153   0.0516   0.0388    0.0712   0.0000   439.5173       7.15673       14.8752       2.99824      -2.22679      -1.27631      0.784600       1.04043       1.14317       1.22822       1.23888       1.18431
  32  13 3149.1690    4.0282  1.3295 12.9518  0.0000  0.0180   0.0475   0.0483    0.0691   0.0000   438.3772       9.76698       14.8511       3.13779      -3.41653      -2.68351      0.882061       1.21190       1.29461       1.40334       1.38763       1.43178
  32  14 3303.6257    3.7612  1.6659 12.7602  0.0000  0.0202   0.0398   0.0554    0.0565   0.0000   438.3298       13.9964       14.4668       2.20498     0.0125230      -1.44229       1.02106       1.35074       1.47200       1.62273       1.63757       1.61661
  32  15 3457.0276    3.0349  2.6172 12.2716  0.0000  0.0267   0.0260   0.0731    0.0379   0.0000   439.3822       13.6681       11.4869       6.22638      -1.22881      0.898041       1.30435       1.77324       1.89073       2.08568       2.11920       2.08331
  32  16 3609.7628    2.5455  3.8566 11.6795  0.0000  0.0338   0.0180   0.0906    0.0321   0.0000   439.3928       18.3214       12.3862       8.54352      -4.01538       3.18022       1.68747       2.31919       2.47144       2.70841       2.75650       2.74525
  32  17 3761.6434    2.1131  5.6202 11.1035 -0.0000  0.0428   0.0127   0.1166    0.0286   0.0000   437.6645       13.2329       14.2573       6.10378       4.61117       2.99595       2.12562       2.79054       3.08498       3.29302       3.35712       3.30644
  32  18 3912.8710    1.7542  7.9224 10.7720  0.0002  0.0566   0.0093   0.1519    0.0249   0.0000   436.5324       21.0342       15.1194       4.52908       2.30698      -1.01480       2.80429       3.77910       4.12474       4.44876       4.52504       4.43598
  32  19 4063.5845    1.4704 10.3816 10.5747  0.0000  0.0728   0.0071   0.1985    0.0230   0.0000   440.5836       25.0596       9.72259      -3.18476       4.29711       8.00881       3.56737       4.76125       5.21012       5.66493       5.69156       5.68119
  32  20 4213.7538    1.2056 12.8467 10.4458  0.0000  0.0947   0.0055   0.2504    0.0209   0.0000   441.7836       22.0222       15.1111       2.59419       2.31786       8.46230       4.58429       6.18835       6.78296       7.28772       7.45482       7.29319
  33   2 1193.8677    0.0681  0.0415  9.6068  0.0000  0.0080   0.0058   0.0129    0.0172   0.0000   440.9433     0.0262731       20.8114     -0.468727      -3.40625      0.495177      0.422947      0.483585      0.540728      0.621677      0.750338      0.835874
  33   4 1633.2217    0.2534  0.2505  9.5584  0.0000  0.0090   0.0069   0.0205    0.0234   0.0000   441.7228     -0.227348       20.1336     -0.636865      -2.07747    -0.0758451      0.432967      0.612141      0.675766      0.785845      0.711892      0.725663
  33   5 1823.8349    0.4262  0.4527  9.6703  0.0000  0.0117   0.0084   0.0272    0.0341   0.0000   440.9112     -0.571432       19.4927     -0.986011      -1.58574      0.784856      0.600187      0.824652      0.895060      0.952803      0.923594      0.866929
  33   6 2007.6507    0.6567  0.6690  9.7493  0.0000  0.0132   0.0104   0.0319    0.0493   0.0000   441.3267      -1.34380       18.5268       1.06579     -0.271264      0.815772      0.638574      0.854294      0.907304       1.00474       1.04906       1.05069
  33   7 2187.3828    0.9850  0.9708 10.1039  0.0005  0.0153   0.0132   0.0391    0.0701   0.0000   439.9852       1.00014       21.1731      0.308895      -3.56972     -0.601795      0.758564      0.985991       1.07281       1.18915       1.23566       1.20080
  33   8 2360.8895    1.4050  1.0860 10.7706  0.0000  0.0161   0.0178   0.0428    0.0723   0.0000   440.8021       3.23286       16.3930      0.395881      -1.72945     -0.201674      0.798925       1.07197       1.11896       1.27360       1.28265       1.27335
  33   9 2529.2514    1.9657  1.2543 11.3317 -0.0001  0.0174   0.0232   0.0455    0.0737   0.0000   440.2086       5.02087       17.8371       2.47576      -1.51956       1.11691      0.869286       1.16780       1.29906       1.38077       1.38257       1.42848
  33  10 2695.1608    2.6741  1.0544 12.0123  0.0000  0.0155   0.0337   0.0401    0.0777   0.0000   442.3146       7.57065       16.0153      0.248738      -3.56957      0.573744      0.777659       1.01886       1.10969       1.20404       1.21487       1.27576
  33  11 2858.7450    3.3154  1.0552 12.5569  0.0000  0.0155   0.0418   0.0405    0.0747   0.0000   439.8305       7.08023       15.9611       3.03799      -2.59134     -0.230259      0.774769       1.04682       1.12461       1.21875       1.27682       1.24347
  33  12 3019.0167    3.8869  1.1224 12.8712  0.0000  0.0160   0.0484   0.0415    0.0794   0.0000   441.1481       7.17088       15.7229       2.71326     -0.629564      -2.17652      0.799700       1.05113       1.15629       1.24111       1.24058       1.22626
  33  13 3176.3280    4.0487  1.2670 13.1675 -0.0003  0.0181   0.0486   0.0458    0.0697   0.0000   438.1629       11.2757       15.3841       3.88195      -2.38494     -0.638947      0.936227       1.28442       1.38745       1.49773       1.44745       1.48860
  33  14 3331.7151    3.5918  1.9375 12.6547  0.0001  0.0216   0.0346   0.0588    0.0472   0.0000   440.7518       9.74851       13.2522       3.86637      -1.89574      -1.38676       1.06972       1.41754       1.54013       1.72181       1.67707       1.73194
  33  15 3486.0995    2.9650  2.8565 12.1455  0.0000  0.0278   0.0240   0.0736    0.0366   0.0000   440.8171       10.2696       15.1096       7.21622     -0.986115      -1.82396       1.34028       1.77556       1.92259       2.08188       2.15196       2.11850
  33  16 3639.4958    2.4785  4.2288 11.5346  0.0000  0.0345   0.0164   0.0938    0.0297   0.0000   443.1561       16.7205       17.1963     -0.817973      -4.17133       3.88665       1.67386       2.27140       2.42064       2.67897       2.69572       2.71168
  33  17 3792.2010    2.0445  6.1660 11.1037  0.0000  0.0455   0.0117   0.1238    0.0262   0.0000   443.5447       21.3984       18.4352       7.18577      -4.62917      -1.78454       2.23943       2.98446       3.22795       3.51251       3.55057       3.54407
  33  18 3944.1436    1.7035  8.4796 10.6862 -0.0000  0.0584   0.0085   0.1608    0.0243   0.0000   434.6058       14.2680       17.1268       12.4047      -6.58881      -10.5830       2.77688       3.73050       4.10097       4.43779       4.48572       4.52183
  33  19 4095.4925    1.4171 11.2103 10.5626  0.0004  0.0775   0.0065   0.2129    0.0216   0.0000   443.0630       21.9628       21.8382       12.5167      -3.15224      -3.72295       3.71625       5.01619       5.51433       5.99734       6.07025       6.02455
  33  20 4246.3841    1.1495 13.4293 10.4624 -0.0002  0.0985   0.0052   0.2626    0.0197   0.0000   434.6460       30.7216       6.75247       7.38221      -8.98001     -0.289565       4.63028       6.19436       6.83214       7.34357       7.57195       7.58148
  34   2 1207.9900    0.0662  0.0669  9.6076  0.0000  0.0099   0.0057   0.0184    0.0172   0.0000   440.9582     -0.343231       19.9235      0.892666      -1.32875    -0.0110429      0.430274      0.587942      0.677728      0.692567      0.787632      0.747392
  34   3 1441.1677    0.1354  0.1035  9.5538  0.0000  0.0075   0.0060   0.0153    0.0185   0.0000   441.0717     -0.223491       20.1334     -0.235578      -2.79871      0.229732      0.314383      0.394905      0.554147      0.569212      0.641925      0.667156
  34   4 1649.7322    0.2646  0.2808  9.5368  0.0000  0.0101   0.0068   0.0219    0.0247   0.0000   440.7927     -0.609970       19.5612      0.748261      -3.30125     -0.706660      0.442522      0.605331      0.638319      0.706046      0.699210      0.711775
  34   5 1841.2651    0.4607  0.4290  9.6962  0.0000  0.0108   0.0089   0.0245    0.0343   0.0000   441.1322      0.892517       20.3979     -0.173410      -2.40229     -0.927009      0.537025      0.732831      0.819022      0.892004      0.881770      0.867216
  34   6 2026.3719    0.7002  0.6883  9.8585  0.0000  0.0131   0.0107   0.0321    0.0498   0.0000   440.8381     -0.415201       19.7683      0.147952      -2.10615       2.28951      0.648516      0.897094      0.974767       1.01130       1.02621       1.06325
  34   7 2207.0700    1.0514  0.8979 10.2152  0.0000  0.0142   0.0141   0.0362    0.0647   0.0000   440.6926       1.90813       19.8102      0.876601      -2.96406     -0.300425      0.691200      0.875464      0.966672       1.06790       1.09598       1.10013
  34   8 2381.3202    1.4833  1.1239 10.8774  0.0000  0.0160   0.0184   0.0427    0.0724   0.0000   439.5105       3.29087       19.1256       1.12710      -1.41113      -1.68105      0.774923      0.999500       1.09945       1.25836       1.21548       1.25164
  34   9 2550.7779    2.0218  1.2580 11.5377  0.0000  0.0177   0.0239   0.0458    0.0715   0.0000   440.7781       3.01884       17.8283       1.71717      -2.94014     -0.664458      0.831532       1.13038       1.19421       1.28134       1.33469       1.32619
  34  10 2718.1354    2.6478  1.1972 11.9234  0.0000  0.0164   0.0310   0.0429    0.0767   0.0000   443.7991       4.41458       16.6845       1.32249      -3.74156      -1.05902      0.812049       1.04942       1.17725       1.28970       1.29804       1.30035
  34  11 2883.1300    3.4980  1.0661 12.5698 -0.0002  0.0152   0.0433   0.0399    0.0791   0.0000   440.0726       7.63194       17.5911       1.84644     -0.880176      -1.37948      0.758573      0.991081       1.08821       1.17739       1.21343       1.21425
  34  12 3044.6722    4.0656  1.0912 13.0756  0.0000  0.0155   0.0505   0.0414    0.0718   0.0000   439.8787       9.97246       17.2295       2.47979      -2.22331      0.846437      0.761390       1.00593       1.11138       1.19758       1.17522       1.20764
  34  13 3203.1183    4.0772  1.3360 12.8537  0.0000  0.0176   0.0453   0.0458    0.0710   0.0000   439.7329       10.1440       15.9596       2.86459      -3.50881      -1.07241      0.821782       1.12498       1.20379       1.32588       1.31678       1.32601
  34  14 3359.5234    3.5033  2.1019 12.5094  0.0000  0.0226   0.0319   0.0593    0.0468   0.0000   439.3943       10.0990       16.8271      0.914215      -3.80177      -2.33342       1.06612       1.39805       1.52349       1.65416       1.64285       1.67797
  34  15 3514.7483    2.9694  3.0931 11.9068  0.0000  0.0284   0.0222   0.0736    0.0378   0.0000   441.1705       12.7501       11.1042       5.12010      -2.94906      0.555563       1.30569       1.75948       1.92915       2.06534       2.08232       2.06401
  34  16 3669.0202    2.3683  4.6822 11.4251 -0.0000  0.0364   0.0148   0.0984    0.0283   0.0000   439.3866       16.1364       16.4392       8.64673      -2.10976      -5.51350       1.73205       2.30007       2.53028       2.76977       2.70620       2.73562
  34  17 3822.4822    1.9687  6.6665 11.0276  0.0000  0.0472   0.0107   0.1297    0.0247   0.0000   440.1188       17.8834       13.3704       4.52108     -0.319014      -1.24347       2.19569       2.93246       3.24094       3.52936       3.56945       3.57117
  34  18 3974.9816    1.6283  8.9059 10.7147 -0.0001  0.0607   0.0079   0.1697    0.0228   0.0000   438.1233       15.2096       13.5651      0.217289      -4.28150       4.39436       2.82762       3.84271       4.19239       4.59907       4.66467       4.57439
  34  19 4127.0416    1.3443 10.9170 10.5586 -0.0007  0.0774   0.0062   0.2108    0.0211   0.0000   433.6969       13.3381       7.67251       10.6521       13.4234      -3.88154       3.55877       4.75582       5.22167       5.57474       5.68338       5.69773
  34  20 4278.1363    1.1150 14.1989 10.3974 -0.0002  0.1037   0.0047   0.2763    0.0194   0.0000   437.5969       19.9044       1.17812       4.49438       3.63449      -8.68203       4.70227       6.35311       6.98753       7.56690       7.63230       7.59938
  35   3 1456.6228    0.1566  0.1255  9.5395  0.0000  0.0113   0.0062   0.0164    0.0188   0.0000   441.2670     -0.795317       20.0032     -0.476461      -2.07730      0.205909      0.709365       1.18374       1.40682       1.25531       1.28184       1.22409
  35   4 1665.9698    0.2725  0.2651  9.5952  0.0000  0.0096   0.0070   0.0199    0.0239   0.0000   442.2510     -0.193756       19.9633     -0.986371      -2.65569    -0.0513239      0.418022      0.564851      0.656686      0.689808      0.692614      0.718612
  35   5 1858.4487    0.4764  0.5256  9.7116  0.0000  0.0126   0.0085   0.0275    0.0371   0.0000   441.0153     -0.774216       19.1548       1.63877      -2.79424      -1.06563      0.537778      0.768526      0.829959      0.906617      0.882631      0.918839
  35   6 2044.8697    0.7629  0.6708  9.8038  0.0000  0.0123   0.0115   0.0303    0.0533   0.0000   441.2195       1.04046       18.8131      0.931692      -2.02858      -1.32814      0.564134      0.746812      0.805581      0.887745      0.874979      0.883329
  35   7 2226.4550    1.0709  0.9778 10.3131  0.0000  0.0148   0.0138   0.0386    0.0646   0.0000   440.3604       2.27761       21.0455       1.44973      -3.42715      -1.58458      0.706014      0.914207       1.01295       1.09858       1.15814       1.13405
  35   8 2401.3820    1.5404  1.1082 11.0688  0.0000  0.0162   0.0190   0.0423    0.0699   0.0000   440.9184       3.72459       19.0603      0.641680      -2.32359      0.410394      0.723360      0.968749       1.08677       1.17892       1.19268       1.20495
  35   9 2571.9419    2.1128  1.2264 11.6769 -0.0018  0.0173   0.0248   0.0431    0.0653   0.0000   439.0246       3.78003       20.0937       2.95634      -2.05001      -1.29964      0.837895       1.10020       1.25704       1.34645       1.39278       1.35222
  35  10 2740.6879    2.7950  1.1474 12.1009  0.0000  0.0161   0.0333   0.0416    0.0798   0.0000   440.8318       6.07868       18.9261       1.00909     -0.388697      0.142340      0.743994       1.00762       1.06001       1.19670       1.17998       1.20616
  35  11 2907.0233    3.5862  1.1455 12.6415  0.0000  0.0158   0.0430   0.0423    0.0810   0.0000   439.5218       6.29916       18.5094       5.01422      -2.64023      -1.46855      0.733931      0.977415       1.05029       1.15992       1.19027       1.16579
  35  12 3069.8476    4.0912  1.2267 12.9543 -0.0050  0.0164   0.0471   0.0433    0.0714   0.0000   439.8538       6.87553       19.0313       4.64487      -1.75513    -0.0926115      0.772889       1.00950       1.08260       1.17449       1.21184       1.21806
  35  13 3229.4515    3.9368  1.6128 12.7405  0.0000  0.0190   0.0395   0.0512    0.0563   0.0000   441.0874       8.92288       14.2943       1.37946      -2.74654      -1.21885      0.887774       1.21360       1.28552       1.41419       1.43010       1.43394
  35  14 3386.9585    3.3772  2.2501 12.5393  0.0000  0.0232   0.0298   0.0628    0.0410   0.0000   439.3994       14.8466       17.6436       3.42969       5.48756      -2.68055       1.08376       1.41950       1.57870       1.67463       1.74943       1.73380
  35  15 3543.1125    2.8082  3.4763 11.9052  0.0000  0.0305   0.0200   0.0797    0.0329   0.0000   443.4684       13.9873       9.70073       3.14687       1.01629       1.07903       1.36228       1.83569       2.00439       2.16249       2.17606       2.18203
  35  16 3698.1940    2.3324  4.9680 11.3014  0.0000  0.0378   0.0139   0.0993    0.0286   0.0000   442.0390       15.5087       12.2628       3.28416     -0.668837      -4.72249       1.70893       2.29255       2.51490       2.72957       2.80140       2.78717
  35  17 3852.3755    1.9015  7.2155 10.8666  0.0000  0.0500   0.0097   0.1346    0.0250   0.0000   438.0620       14.3889       14.5059       4.59214      -7.12556   -0.00449558       2.22600       2.97006       3.24722       3.56045       3.62299       3.61311
  35  18 4005.6295    1.5919 10.1519 10.6444  0.0003  0.0684   0.0071   0.1856    0.0222   0.0000   439.7793       11.9748       14.2219       1.95173       5.06377      -3.46337       3.03288       4.13148       4.49218       4.95330       5.08317       5.04146
  35  19 4158.1553    1.3163 12.1853 10.5182  0.0007  0.0854   0.0056   0.2286    0.0203   0.0000   437.0584       25.0260       13.4491       9.05713       6.04908       4.62793       3.69191       5.09365       5.52935       6.04236       6.09311       6.08162
  36   2 1235.6534    0.0836  0.0590  9.6374  0.0000  0.0082   0.0058   0.0135    0.0168   0.0000   441.0654     -0.562028       19.8452     -0.626181      -3.51799      -1.28656      0.346851      0.532321      0.635502      0.439649      0.665202      0.569716
  36   3 1471.8417    0.1647  0.1333  9.5402  0.0000  0.0066   0.0061   0.0151    0.0190   0.0000   441.7288     -0.114970       19.9774      0.538063      -2.34198      0.145137      0.352686      0.467920      0.564284      0.587613      0.661074      0.591022
  36   4 1681.9134    0.2986  0.2868  9.5733  0.0000  0.0085   0.0072   0.0219    0.0250   0.0000   441.3713     -0.339552       19.8004      0.761832      -1.51058       1.10201      0.391504      0.490723      0.539043      0.570834      0.619128      0.598500
  36   5 1875.4344    0.5011  0.5103  9.7184  0.0000  0.0110   0.0088   0.0276    0.0370   0.0000   441.5167      0.642276       20.8284    0.00910694      -1.63526       1.00931      0.502182      0.647530      0.745817      0.797133      0.811964      0.798348
  36   6 2063.1039    0.7720  0.7382  9.9079  0.0000  0.0125   0.0110   0.0319    0.0515   0.0000   440.8771       1.25670       21.2125     -0.147268      -4.47801      -2.33375      0.568008      0.740457      0.845687      0.884806      0.912690      0.915132
  36   7 2245.5715    1.1143  0.9553 10.5762  0.0000  0.0148   0.0146   0.0388    0.0599   0.0000   440.3115       1.44833       18.4646       1.10851      -3.55198      0.253969      0.675471      0.917365      0.997083       1.07330       1.07165       1.09341
  36   8 2421.2355    1.6400  1.1462 11.1189  0.0000  0.0159   0.0196   0.0421    0.0712   0.0000   441.8882      0.734200       20.7436       3.38716      -3.04664      -1.04869      0.721312      0.940540       1.03526       1.14366       1.16125       1.16206
  36   9 2592.8441    2.1618  1.2910 11.6135  0.0000  0.0169   0.0241   0.0455    0.0643   0.0000   440.8343       5.09288       19.5845       2.43436      -4.24568       3.09300      0.779298       1.02513       1.13614       1.22321       1.24669       1.23995
  36  10 2762.9032    2.8910  1.1457 12.4019  0.0000  0.0158   0.0348   0.0425    0.0695   0.0000   440.5082       4.86579       18.9857      0.972228      -2.06347      -1.10143      0.703012      0.935673       1.00802       1.12832       1.14215       1.14860
  36  11 2930.4895    3.6340  1.1220 12.8343 -0.0000  0.0153   0.0433   0.0413    0.0693   0.0000   442.0984       5.54370       17.6876       2.04478     -0.827603     -0.219559      0.699894      0.930387       1.00425       1.09854       1.09162       1.10385
  36  12 3094.5624    4.1073  1.2287 13.2245  0.0000  0.0167   0.0485   0.0440    0.0679   0.0000   441.1153       10.4208       16.3603       4.40721      -2.09825     0.0614589      0.758044      0.997878       1.08046       1.19860       1.18471       1.24734
  36  13 3255.4014    3.8603  1.6065 12.8866  0.0003  0.0187   0.0390   0.0520    0.0534   0.0000   439.9224       12.4486       15.5340       1.44274     -0.938708    -0.0856777      0.854486       1.13996       1.23600       1.36176       1.39151       1.39021
  36  14 3414.0523    3.3136  2.3857 12.3012  0.0010  0.0231   0.0274   0.0631    0.0408   0.0000   439.0718       12.5904       13.6191       3.65318      0.987616      -1.19607       1.05345       1.40145       1.57051       1.69076       1.71768       1.73259
  36  15 3571.1613    2.6947  3.6817 11.7722  0.0000  0.0306   0.0182   0.0815    0.0313   0.0000   441.0383       15.5016       14.3708       2.57866      -1.48605       1.36113       1.37763       1.85955       2.04840       2.18994       2.25514       2.24235
  36  16 3727.0707    2.2320  5.5333 11.2169  0.0000  0.0401   0.0126   0.1072    0.0267   0.0000   438.9242       10.2795       20.8995       3.44837      -2.22329      -7.34579       1.78866       2.38964       2.57910       2.83358       2.88419       2.87082
  36  17 3881.9347    1.8097  8.0242 10.8907  0.0000  0.0538   0.0089   0.1486    0.0233   0.0000   435.9680       17.1715       11.3979       7.50950      -2.06811      -4.19925       2.43182       3.19266       3.59995       3.82264       3.95153       3.94387
  36  18 4035.9851    1.5436 10.0317 10.6513 -0.0004  0.0675   0.0069   0.1826    0.0221   0.0000   439.7119       17.0915       26.3322       2.17831      -8.83681      -11.2270       2.99413       3.97816       4.36957       4.73668       4.83873       4.83868
  36  19 4189.4262    1.2543 13.3480 10.4732 -0.0009  0.0907   0.0050   0.2469    0.0197   0.0000   439.9249       25.6098       18.5499       4.60355      -6.50570       5.77250       3.95463       5.25983       5.90635       6.25390       6.53589       6.44006
  37   2 1249.1839    0.0757  0.0988  9.5875  0.0000  0.0096   0.0052   0.0247    0.0170   0.0000   441.6861      0.375418       20.3532     -0.469364      -2.29226     -0.631840      0.424670      0.561671      0.698291      0.727640      0.782461      0.775978
  37   3 1486.8169    0.1638  0.1613  9.5449 -0.0004  0.0083   0.0058   0.0191    0.0189   0.0000   441.5972     0.0402155       19.9686      0.516905      -3.20003      0.378617      0.429408      0.605623      0.691825      0.742185      0.747658      0.691070
  37   4 1697.5868    0.3033  0.3443  9.5767  0.0000  0.0095   0.0067   0.0244    0.0255   0.0000   441.3081     -0.510996       20.8198      0.627385      -2.84204     0.0279693      0.419559      0.567221      0.619769      0.691779      0.726877      0.688772
  37   5 1892.2200    0.5195  0.5134  9.7097  0.0000  0.0109   0.0089   0.0275    0.0376   0.0000   441.5195     0.0883849       20.0965     -0.312236      -1.51896     -0.224353      0.475016      0.623590      0.663815      0.717003      0.763642      0.739350
  37   6 2081.1586    0.7550  0.8530 10.1049  0.0000  0.0139   0.0105   0.0370    0.0483   0.0000   440.7243       1.13785       19.5648      -1.22958      -1.23616     -0.120032      0.586930      0.784913      0.878828      0.939833      0.969982       1.00861
  37   7 2264.3820    1.1727  1.0367 10.4241  0.0000  0.0147   0.0144   0.0398    0.0679   0.0000   441.6809       2.00687       20.2641       1.03077      -1.54968      -1.20506      0.647944      0.849831      0.933653       1.03962       1.02808       1.02540
  37   8 2440.8014    1.6703  1.1883 11.3191  0.0000  0.0166   0.0200   0.0446    0.0682   0.0000   440.6687       1.95498       17.6088       1.72760      -4.26747     0.0364760      0.715402      0.986948       1.05226       1.15595       1.17369       1.16523
  37   9 2613.4853    2.3132  1.2032 11.6262 -0.0004  0.0157   0.0262   0.0424    0.0746   0.0000   440.9167       4.82898       18.3773     -0.287030     -0.908449      0.744883      0.685254      0.934922       1.02527       1.10759       1.12353       1.13670
  37  10 2784.7282    3.0364  1.1161 12.4815  0.0000  0.0158   0.0363   0.0401    0.0709   0.0000   440.9089       6.81062       18.9135       2.45029      -2.26018      0.291775      0.710177      0.957898       1.01969       1.12940       1.15799       1.16218
  37  11 2953.5297    3.7680  1.0965 12.9312  0.0000  0.0152   0.0453   0.0406    0.0706   0.0000   441.0219       7.45179       19.6707       2.67364      -2.04697     -0.960402      0.753987       1.00307       1.11052       1.17529       1.15491       1.13531
  37  12 3118.7570    4.1171  1.3114 13.0980  0.0000  0.0169   0.0455   0.0443    0.0636   0.0000   440.6745       8.59720       17.1801       1.48985      -1.09292      0.448257      0.764990       1.02299       1.10929       1.22887       1.24974       1.23965
  37  13 3280.9620    3.8417  1.7969 12.7500  0.0000  0.0199   0.0357   0.0517    0.0477   0.0000   439.0079       11.0270       19.1611       6.45766      -2.48060     -0.240276      0.874366       1.17315       1.26656       1.40678       1.39161       1.42416
  37  14 3440.7368    3.1866  2.5130 12.3941  0.0000  0.0243   0.0256   0.0650    0.0359   0.0000   441.6408       13.4856       17.8549       3.27535      -1.40577       1.32013       1.07902       1.43717       1.54021       1.70445       1.77057       1.75012
  37  15 3598.8596    2.6359  3.9459 11.6499  0.0000  0.0314   0.0170   0.0838    0.0308   0.0000   441.5409       16.1448       11.9072       3.51446     -0.605402      0.994861       1.35123       1.83206       2.01463       2.19458       2.22569       2.25464
  37  16 3755.6230    2.1834  5.7002 11.1528  0.0000  0.0406   0.0119   0.1076    0.0265   0.0000   441.7898       14.5597       13.4634       6.43537      0.715272      0.872069       1.79522       2.42323       2.67118       2.86061       2.98727       2.97722
  37  17 3911.1435    1.7763  8.1525 10.8910  0.0000  0.0542   0.0085   0.1496    0.0224   0.0000   437.8650       12.3545       17.3181       8.65264      -6.94563      -10.2275       2.27557       3.10656       3.39950       3.68874       3.73430       3.82375
  37  18 4065.9184    1.4849 10.7394 10.6712  0.0003  0.0715   0.0063   0.1957    0.0208   0.0000   437.5690       14.4164       15.9670       5.98484      -3.24124      -4.95777       3.03899       4.10983       4.57574       4.90964       5.05184       5.06867
  37  19 4219.8944    1.2246 14.1073 10.4570  0.0007  0.0956   0.0047   0.2584    0.0188   0.0000   443.2270       17.8830       15.4121       2.31858      -13.1363       12.9108       4.02088       5.41971       6.03002       6.51095       6.71892       6.72791
  38   2 1262.5413    0.0890  0.1001  9.6130  0.0000  0.0082   0.0052   0.0190    0.0169   0.0000   441.6113     -0.198085       21.4173      0.210742      -3.38551      0.643090      0.368840      0.462228      0.556185      0.510206      0.633703      0.644495
  38   3 1501.5380    0.1629  0.1617  9.5808  0.0000  0.0074   0.0056   0.0171    0.0189   0.0000   441.5030     -0.402516       20.8399     0.0604902      -2.86187     0.0230798      0.309748      0.410841      0.456779      0.492183      0.545127      0.548343
  38   4 1713.0481    0.3289  0.3230  9.5739  0.0000  0.0092   0.0071   0.0210    0.0262   0.0000   440.8861      -1.00707       20.1446      0.408519      -3.00222      0.495858      0.397379      0.532136      0.580765      0.609437      0.625691      0.618309
  38   5 1908.7989    0.5388  0.5896  9.6736  0.0000  0.0118   0.0086   0.0285    0.0406   0.0000   441.9261      -1.81205       20.7267      0.519011      -1.89549     -0.306110      0.503476      0.692813      0.763672      0.783001      0.819857      0.813269
  38   6 2098.9920    0.8146  0.8101 10.0176 -0.0006  0.0131   0.0111   0.0339    0.0540   0.0000   440.4701       1.08415       19.6270       1.43584     -0.694637      0.933522      0.563062      0.750692      0.869270      0.960130      0.959375      0.949089
  38   7 2282.9684    1.2054  1.0471 10.6859  0.0000  0.0152   0.0149   0.0390    0.0612   0.0000   441.6168      0.953374       19.8968     -0.343886      -1.80640     -0.392242      0.638094      0.873836      0.920286       1.05564       1.07436       1.10060
  38   8 2460.0779    1.7425  1.2243 11.2375 -0.0025  0.0166   0.0196   0.0419    0.0650   0.0000   442.2100       2.25233       18.3693      0.904726      -1.91083     -0.362603      0.695986      0.951766       1.01164       1.14717       1.13306       1.14812
  38   9 2633.8712    2.3614  1.1908 11.8873  0.0000  0.0157   0.0268   0.0418    0.0669   0.0000   440.8147       5.99036       19.0503       1.32301      -4.30935      0.717052      0.694789      0.922060      0.997749       1.10555       1.10743       1.12317
  38  10 2806.2827    3.1202  1.1201 12.5771  0.0000  0.0152   0.0367   0.0400    0.0675   0.0000   441.3792       5.77781       18.7556       2.20185      -2.63697      0.194330      0.688505      0.877943      0.974375       1.07380       1.10025       1.11717
  38  11 2976.1652    3.8905  1.1017 12.9704  0.0000  0.0148   0.0460   0.0396    0.0721   0.0000   441.7483       9.94717       17.4337       3.57215      -1.79247      0.786439      0.679757      0.887359      0.985640       1.06774       1.09019       1.10001
  38  12 3142.5950    4.1120  1.2764 13.2151 -0.0001  0.0160   0.0459   0.0452    0.0608   0.0000   442.0537       7.76763       14.9825       3.37218     -0.472849      -1.70170      0.716545      0.920339       1.01694       1.11096       1.08688       1.15757
  38  13 3306.0196    3.7425  1.9217 12.7754 -0.0000  0.0209   0.0335   0.0530    0.0435   0.0000   439.5591       10.1487       16.6625       5.16793      -2.07839      -1.16187      0.883048       1.19039       1.29762       1.42234       1.46387       1.47451
  38  14 3467.0718    3.1479  2.8489 12.1613  0.0000  0.0256   0.0231   0.0666    0.0341   0.0000   438.1723       11.1205       13.4294       1.67124       2.90042      -2.40881       1.07132       1.43984       1.59377       1.70141       1.79890       1.76389
  38  15 3626.2020    2.5424  4.2284 11.6913  0.0000  0.0328   0.0158   0.0867    0.0274   0.0000   439.6407       15.3773       15.5031       3.92699      0.313964      -3.41121       1.39033       1.83578       2.04997       2.23150       2.24947       2.28088
  38  16 3783.8220    2.0923  6.0877 11.1420  0.0000  0.0418   0.0110   0.1145    0.0244   0.0000   442.2085       10.2698       7.21420       6.65912      -4.43267      -4.40257       1.74723       2.32874       2.55878       2.77206       2.87273       2.87876
  38  17 3940.0986    1.7363  8.7659 10.7672  0.0002  0.0566   0.0077   0.1550    0.0226   0.0000   434.2188       16.7855       20.4641       5.14957      -11.6996      -2.91434       2.39081       3.21831       3.53278       3.86323       4.02314       4.00580
  38  18 4095.4119    1.4042 11.2597 10.6858 -0.0003  0.0757   0.0059   0.2075    0.0200   0.0000   434.5760       20.1516       11.5156       9.25084      -2.14650      -10.6512       3.11016       4.21236       4.60749       4.95446       5.12396       5.18386
  38  19 4250.3704    1.1816 13.9332 10.4264 -0.0001  0.0955   0.0045   0.2567    0.0186   0.0000   437.3233       26.0443       9.13599       8.97716      -8.72126      -9.06651       3.91222       5.27560       5.87786       6.34433       6.55122       6.65552
  39   2 1275.7500    0.0829  0.1101  9.5497  0.0000  0.0086   0.0051   0.0262    0.0168   0.0000   441.5937     -0.617598       20.2525      0.154815      -1.43260     -0.167624      0.374795      0.480346      0.565486      0.572054      0.655285      0.698832
  39   3 1516.0500    0.1846  0.1357  9.5424  0.0000  0.0071   0.0063   0.0139    0.0186   0.0000   441.7110      0.108315       19.7793     -0.964209      -2.76093      0.428883      0.272844      0.423157      0.470684      0.495328      0.495306      0.474713
  39   4 1728.2505    0.3535  0.3387  9.6259  0.0000  0.0092   0.0074   0.0208    0.0264   0.0000   441.2777      0.916962       19.5418     0.0695118      -2.67346       1.57735      0.394855      0.511705      0.567989      0.627740      0.669054      0.657425
  39   5 1925.1960    0.5631  0.5989  9.6738  0.0000  0.0114   0.0086   0.0277    0.0397   0.0000   440.1835     -0.299875       19.6320     -0.687387      -3.21411     -0.114838      0.466936      0.592780      0.707029      0.732478      0.762344      0.730161
  39   6 2116.5973    0.8675  0.7857 10.0687  0.0000  0.0125   0.0116   0.0323    0.0536   0.0000   441.9683       1.03091       19.4126      0.598545      -1.10012      -1.31781      0.526903      0.704902      0.762012      0.831880      0.866323      0.855798
  39   7 2301.3417    1.2497  1.0484 10.8204  0.0010  0.0151   0.0153   0.0391    0.0586   0.0000   440.9960       1.35383       19.8489       1.24237      -1.15125      -1.27325      0.644923      0.807432      0.913557      0.989258       1.01060       1.04628
  39   8 2479.1618    1.8043  1.2253 11.3807 -0.0008  0.0163   0.0201   0.0427    0.0588   0.0000   440.7707       3.93571       19.7860      0.874908      -2.34162      0.278968      0.666832      0.907466      0.960698       1.05311       1.08721       1.10741
  39   9 2654.0037    2.4925  1.1957 11.9848  0.0000  0.0160   0.0280   0.0412    0.0654   0.0000   441.5026       6.01485       20.8491      0.959667      -2.35702     -0.982186      0.635132      0.869041      0.937406       1.01207       1.03891       1.08157
  39  10 2827.4874    3.2459  1.2007 12.4514  0.0000  0.0155   0.0363   0.0413    0.0701   0.0000   442.1474       5.64428       19.8266     -0.487384      -1.97719     -0.883437      0.648519      0.874139      0.961735       1.04426       1.02430       1.07222
  39  11 2998.3871    3.9275  1.1516 13.0607  0.0000  0.0152   0.0455   0.0411    0.0667   0.0000   440.3847       8.32607       18.6722      0.651727      -2.04093      -1.32434      0.636444      0.830922      0.879689       1.00724       1.02200       1.03379
  39  12 3166.0002    4.1460  1.4151 13.0226  0.0004  0.0170   0.0429   0.0454    0.0562   0.0000   440.3247       7.77003       15.4072       1.28044      -2.58134      -3.92226      0.711044      0.951510       1.02854       1.12187       1.15029       1.18708
  39  13 3330.7502    3.6723  1.8909 12.8368  0.0000  0.0204   0.0335   0.0533    0.0421   0.0000   441.4285       9.97054       15.4534       4.23939     -0.514209     0.0118809      0.870294       1.16167       1.28277       1.41059       1.45372       1.48294
  39  14 3493.0031    3.0043  3.2287 12.0531  0.0000  0.0270   0.0207   0.0729    0.0303   0.0000   440.7542       14.2529       16.5376       4.51539      -3.12391      -6.05514       1.13437       1.50393       1.66446       1.78839       1.84094       1.85625
  39  15 3653.2308    2.4739  4.7381 11.4839 -0.0000  0.0343   0.0141   0.0927    0.0257   0.0000   441.5965       14.8512       17.9686       1.94610     -0.629052      -2.70546       1.42203       1.88800       2.06904       2.25737       2.31204       2.32995
  39  16 3811.7050    2.0271  6.7192 11.0058  0.0001  0.0454   0.0100   0.1196    0.0239   0.0000   441.2549       15.8611       16.3781       2.16551      -2.52203      -2.75788       1.82134       2.43916       2.71675       2.98599       3.05366       3.06345
  39  17 3968.9033    1.6692  9.4092 10.6762 -0.0003  0.0614   0.0070   0.1644    0.0221   0.0000   431.3362       23.5519       12.7269       6.26435     -0.108040       2.94132       2.47249       3.36565       3.68873       4.04288       4.16531       4.18093
  39  18 4125.0805    1.3652 11.8161 10.5976  0.0007  0.0786   0.0055   0.2121    0.0196   0.0000   439.7974       23.6578       2.67761       5.76004      0.567889       7.62260       3.13580       4.21439       4.68638       5.08281       5.27196       5.27648
  40   2 1288.7302    0.0934  0.0872  9.5631  0.0000  0.0081   0.0051   0.0156    0.0164   0.0000   441.3393     -0.481652       20.2209      0.325750      -2.68800     -0.762588      0.361256      0.493822      0.556841      0.531925      0.522396      0.480145
  40   3 1530.3183    0.1986  0.1701  9.5365  0.0000  0.0070   0.0060   0.0154    0.0193   0.0000   441.8284     0.0415732       20.1694     0.0341909      -3.30329      0.947765      0.282193      0.373337      0.429093      0.465606      0.479035      0.488457
  40   4 1743.2430    0.3751  0.3793  9.5857  0.0000  0.0094   0.0073   0.0225    0.0274   0.0000   441.4371    -0.0274331       20.8030      0.443686      -2.20077    -0.0134043      0.375812      0.505498      0.535710      0.588102      0.588118      0.590778
  40   5 1941.4443    0.5849  0.5955  9.8018  0.0000  0.0115   0.0089   0.0269    0.0391   0.0000   441.8050      0.483907       18.6631      0.474545      -3.12271      0.690784      0.468858      0.607218      0.682221      0.741760      0.788811      0.776502
  40   6 2133.9694    0.8978  0.8374 10.1688  0.0000  0.0132   0.0116   0.0323    0.0532   0.0000   441.7105     0.0451589       19.4952      0.112783      -1.92058      -2.12817      0.536336      0.697828      0.774043      0.867271      0.864569      0.837443
  40   7 2319.3703    1.2961  1.1225 10.8189  0.0001  0.0154   0.0153   0.0414    0.0637   0.0000   440.8936       2.69600       19.4538       2.01501      -1.33060       1.07172      0.642313      0.864613      0.944658       1.06904       1.10844       1.11000
  40   8 2498.0218    1.9032  1.2168 11.2373  0.0000  0.0155   0.0209   0.0414    0.0723   0.0000   440.6416       5.37025       19.5780       1.57386      -3.39405     -0.164894      0.661077      0.880129      0.972834       1.08109       1.13399       1.12150
  40   9 2673.9498    2.6057  1.1972 12.0740  0.0020  0.0153   0.0290   0.0416    0.0691   0.0000   440.1415       4.56993       20.2986       1.92274      -1.51196      -2.41282      0.620798      0.831394      0.899645       1.00233       1.00267       1.03648
  40  10 2848.4957    3.3317  1.1056 12.7832  0.0000  0.0148   0.0385   0.0395    0.0613   0.0000   441.1157       6.61942       20.3044       3.67974      -1.96553     -0.795139      0.607842      0.817586      0.895906      0.999552       1.01891       1.04302
  40  11 3020.3320    4.0790  1.2259 12.8438 -0.0006  0.0153   0.0435   0.0400    0.0684   0.0000   441.0064       7.57124       17.7874       2.57316      -3.61799      -1.08494      0.620498      0.830394      0.914586      0.999394       1.01378       1.03495
  40  12 3189.0225    4.0981  1.5189 13.1317  0.0000  0.0178   0.0410   0.0475    0.0510   0.0000   442.1656       10.0970       18.2935       2.62047      -4.19138     -0.105864      0.741775      0.990205       1.08129       1.16562       1.19520       1.20867
  40  13 3355.0072    3.5788  2.1224 12.6615  0.0002  0.0215   0.0299   0.0562    0.0384   0.0000   442.5113       11.0291       16.0258       2.82757     -0.361245      -2.11307      0.862555       1.19534       1.27720       1.42713       1.42250       1.46218
  40  14 3518.5214    2.9286  3.3534 12.0475  0.0004  0.0280   0.0196   0.0734    0.0292   0.0000   439.5427       11.0077       14.7724       6.07141      -3.92526      0.459049       1.10403       1.49586       1.64148       1.83234       1.91738       1.90985
  40  15 3679.8384    2.4033  5.1299 11.3979  0.0000  0.0360   0.0130   0.0966    0.0247   0.0000   439.6786       11.8475       15.0796      -2.17513      -2.48929      -1.94430       1.42620       1.91736       2.13608       2.28831       2.34976       2.37216
  40  16 3839.2754    1.9633  7.0321 11.0889 -0.0001  0.0472   0.0096   0.1254    0.0225   0.0000   442.8053       23.8587       12.7161       2.77403       8.77659       2.05526       1.88608       2.52825       2.77459       3.08837       3.15538       3.20958
  40  17 3997.3191    1.6306 10.0141 10.7109  0.0007  0.0633   0.0065   0.1743    0.0210   0.0000   438.3445       22.9832       24.4610       10.6688      -3.68895      -10.4367       2.49998       3.33059       3.74477       4.05893       4.12712       4.21412
  40  18 4154.0194    1.3237 12.5106 10.5816 -0.0006  0.0836   0.0050   0.2220    0.0186   0.0000   438.7538       20.8819       13.7447      0.205370      -2.71515     -0.403501       3.21778       4.40088       4.84182       5.26441       5.42364       5.49127
  41   3 1544.3697    0.2029  0.1671  9.5628  0.0000  0.0065   0.0061   0.0156    0.0188   0.0000   441.7957     -0.446247       20.7383      0.763646      -2.72378     -0.168715      0.260152      0.336788      0.350634      0.414745      0.380581      0.397590
  41   4 1758.0458    0.3880  0.3607  9.6977  0.0000  0.0091   0.0076   0.0217    0.0271   0.0000   440.8677     -0.803034       19.8886      0.508679      -2.88926     -0.280300      0.369822      0.496743      0.531003      0.563030      0.596287      0.635421
  41   5 1957.4708    0.6235  0.6708  9.7755  0.0000  0.0119   0.0090   0.0292    0.0447   0.0000   441.0573      0.448184       20.2688     -0.136252      -2.30886     -0.391587      0.470614      0.619514      0.674433      0.743729      0.755583      0.771795
  41   6 2151.1464    0.9244  0.9324 10.2350  0.0000  0.0139   0.0115   0.0358    0.0542   0.0000   442.6699      0.205977       20.4915     -0.166630      -2.93190      0.229455      0.536811      0.718928      0.803869      0.836113      0.855602      0.883532
  41   7 2337.2299    1.3855  1.0847 10.8402 -0.0001  0.0149   0.0160   0.0377    0.0658   0.0000   439.8895       1.96820       20.7958       1.00391      -4.52359     -0.875946      0.605617      0.794039      0.873665      0.967381       1.01601       1.04349
  41   8 2516.6613    1.9838  1.3237 11.1933  0.0000  0.0162   0.0203   0.0408    0.0678   0.0000   441.1348       4.33552       19.7786       1.14817      -2.21000     -0.612381      0.648303      0.874994      0.951997       1.04639       1.05634       1.08585
  41   9 2693.6748    2.7090  1.1927 12.2050  0.0000  0.0153   0.0298   0.0405    0.0640   0.0000   440.5620       5.50992       20.3869     -0.115172      -2.66014     0.0411867      0.604421      0.804939      0.863541      0.965227      0.987151       1.00691
  41  10 2869.1671    3.4377  1.1545 12.7016 -0.0001  0.0147   0.0386   0.0406    0.0696   0.0000   442.1268       5.11484       19.6910       2.28287      -1.87953     -0.874975      0.608519      0.826277      0.907898       1.03744       1.06150       1.06815
  41  11 3041.8998    4.1114  1.2356 13.0298  0.0000  0.0155   0.0443   0.0404    0.0661   0.0000   441.7820       6.54851       20.7485       2.18228      -1.36252      -2.65648      0.638864      0.853435      0.944357       1.04152       1.03648       1.06156
  41  12 3211.6507    3.9498  1.6504 12.8990  0.0000  0.0182   0.0366   0.0482    0.0487   0.0000   440.9246       11.7312       19.1454       5.13887      -3.05512      0.177109      0.733180      0.985561       1.03714       1.16202       1.22960       1.22363
  41  13 3378.8499    3.4982  2.2768 12.6128  0.0000  0.0219   0.0280   0.0583    0.0366   0.0000   441.9291       11.7716       16.6662       5.82682      -1.13313     -0.760548      0.858389       1.15506       1.28527       1.39225       1.42705       1.44365
  41  14 3543.6235    2.9137  3.5678 11.9012  0.0000  0.0279   0.0184   0.0746    0.0291   0.0000   440.7616       13.1720       15.8301       1.58655     -0.119250      -2.78057       1.09687       1.46268       1.58831       1.74887       1.79154       1.81489
  41  15 3706.0214    2.3234  5.4642 11.3831  0.0000  0.0377   0.0121   0.1013    0.0235   0.0000   436.5052       12.9321       14.8725       4.07299       2.52832      -7.50438       1.44387       1.98063       2.14102       2.35410       2.45029       2.46216
  41  16 3866.4924    1.9083  7.6311 11.0268 -0.0000  0.0495   0.0088   0.1343    0.0219   0.0000   438.1698       15.1881       18.9711       4.46077      -3.32093      -1.03855       1.91119       2.57540       2.82535       3.11083       3.23922       3.28598
  41  17 4025.3755    1.5693 10.5305 10.7189 -0.0008  0.0674   0.0060   0.1819    0.0202   0.0000   438.3928       12.7112       14.8771      -2.48796      -4.83334      -2.51828       2.64632       3.50710       3.90175       4.28707       4.41192       4.51465
  41  18 4182.8534    1.2825 13.2009 10.5698  0.0008  0.0868   0.0047   0.2318    0.0180   0.0000   437.9495       18.4104       4.02611       9.18932       1.83643      -8.48792       3.35590       4.49575       4.99502       5.43086       5.64315       5.72702
  42   2 1314.2359    0.0939  0.0927  9.5385  0.0016  0.0071   0.0048   0.0168    0.0161   0.0000   441.8698      0.297698       21.2411      0.108884      -2.41605    -0.0850145      0.339599      0.460623      0.533171      0.579885      0.596119      0.514401
  42   3 1558.2023    0.2009  0.1868  9.6089  0.0000  0.0075   0.0058   0.0166    0.0189   0.0000   442.1460      0.133458       20.1576   -0.00556328      -2.89415     -0.655096      0.331205      0.439295      0.487480      0.491771      0.517330      0.529661
  42   4 1772.6351    0.4003  0.4456  9.5720  0.0000  0.0103   0.0071   0.0237    0.0303   0.0000   441.6621     -0.224670       20.0263     0.0994870      -2.83975     -0.554451      0.385690      0.515148      0.579824      0.622323      0.611612      0.640690
  42   5 1973.3590    0.6303  0.6590  9.8818  0.0000  0.0118   0.0091   0.0287    0.0408   0.0000   441.9375     -0.378554       20.2215      0.169984      -2.33351      0.123147      0.457305      0.619977      0.670561      0.742553      0.736964      0.785013
  42   6 2168.1384    0.9361  0.9191 10.3260 -0.0002  0.0136   0.0117   0.0345    0.0528   0.0000   441.3510       2.21785       19.4424       1.36918      -1.23417       1.02535      0.522618      0.685434      0.776449      0.834028      0.850175      0.875766
  42   7 2354.8798    1.4173  1.1829 10.9427  0.0000  0.0154   0.0158   0.0411    0.0619   0.0000   442.1017       1.46448       20.5737       3.28669      -3.66616     0.0272116      0.596182      0.805896      0.877991      0.967877      0.994877       1.00484
  42   8 2535.1961    1.9822  1.2184 11.6854 -0.0004  0.0160   0.0218   0.0415    0.0613   0.0000   441.4127       3.75178       19.7034       1.90377      -2.57246     -0.321722      0.607206      0.827852      0.904952      0.972531       1.00426       1.04416
  42   9 2713.2414    2.7379  1.2494 12.1917  0.0000  0.0152   0.0292   0.0422    0.0609   0.0000   441.4057       4.36219       19.1176       1.36627      -1.91840      -1.48764      0.606723      0.813708      0.903402      0.991760       1.01538       1.03919
  42  10 2889.6226    3.5392  1.2041 12.6279  0.0000  0.0145   0.0380   0.0412    0.0687   0.0000   441.3068       5.90021       20.1653       3.10493      -2.72260      0.392339      0.580712      0.753225      0.849197      0.931276      0.957972      0.954982
  42  11 3063.1852    4.1491  1.2510 13.1506  0.0000  0.0153   0.0442   0.0415    0.0604   0.0000   441.4097       7.21688       18.7099       1.92346      -2.28565      -2.17059      0.598639      0.789354      0.859596      0.947424      0.930724      0.981915
  42  12 3233.9963    3.9620  1.5515 13.2079  0.0000  0.0179   0.0387   0.0475    0.0458   0.0000   443.3985       10.0201       18.0416       3.60437      -1.47567      -1.97809      0.715656      0.977488       1.05496       1.16876       1.16955       1.19293
  42  13 3402.3567    3.4612  2.5210 12.4305 -0.0000  0.0228   0.0256   0.0593    0.0343   0.0000   442.3395       11.3270       18.3326       4.82596      -2.59669    0.00855395      0.893324       1.20270       1.36503       1.42582       1.48644       1.50320
  42  14 3568.4129    2.7716  3.8456 11.8598  0.0000  0.0291   0.0169   0.0794    0.0270   0.0000   440.4102       11.5823       16.9473       3.64840      -1.14547      -6.23867       1.12824       1.50058       1.68481       1.83584       1.89444       1.92534
  42  15 3731.9693    2.2514  5.9353 11.3006  0.0000  0.0394   0.0112   0.1069    0.0227   0.0000   440.3935       15.1076       16.7614       1.69748      -9.57551      -4.44568       1.49587       1.99542       2.21681       2.43055       2.48941       2.51642
  42  16 3893.4444    1.8281  8.4501 10.9421 -0.0001  0.0542   0.0078   0.1468    0.0214   0.0000   439.8104       15.4569       19.0441       3.76081      -5.91440      -1.71841       2.03195       2.76854       3.03448       3.29489       3.43274       3.43875
  42  17 4053.1393    1.5214 11.2601 10.6985  0.0007  0.0717   0.0056   0.1916    0.0193   0.0000   435.9903       22.3102       16.9988       6.61897      -2.68102      -3.04181       2.68902       3.62821       4.04694       4.37669       4.49539       4.60850
  42  18 4211.5159    1.2346 13.5394 10.5501 -0.0004  0.0902   0.0045   0.2372    0.0174   0.0000   438.1590       8.84071       10.3876      -3.36950       1.73160      -10.2271       3.32710       4.46189       4.95851       5.48532       5.56662       5.63540
  43   2 1326.7487    0.1047  0.0990  9.5584  0.0000  0.0071   0.0050   0.0154    0.0161   0.0000   441.8559     -0.504885       20.0671     -0.225253      -2.97847     -0.332806      0.254392      0.360283      0.379826      0.406339      0.446949      0.422463
  43   3 1571.8067    0.2164  0.2158  9.5463 -0.0003  0.0076   0.0057   0.0174    0.0194   0.0000   441.4539     -0.256190       20.2934     -0.677070      -2.00499      0.736523      0.291167      0.373085      0.436141      0.481719      0.490451      0.500368
  43   4 1787.0378    0.4043  0.4557  9.6236  0.0000  0.0100   0.0070   0.0243    0.0295   0.0000   441.6008     -0.387696       20.9254       1.12369      -1.86024    -0.0551857      0.379939      0.501629      0.568544      0.638265      0.622074      0.652586
  43   5 1989.0708    0.6632  0.6561  9.8818  0.0000  0.0113   0.0093   0.0274    0.0415   0.0000   441.4090      0.373084       19.0011       2.44634      -4.03605     -0.608146      0.435115      0.572882      0.656751      0.693456      0.704142      0.747092
  43   6 2184.9073    1.0113  0.9822 10.1886  0.0000  0.0135   0.0118   0.0356    0.0603   0.0000   440.9684       2.06885       20.4504       1.02145      -4.16443      -1.39103      0.507896      0.664217      0.714926      0.794097      0.833959      0.824636
  43   7 2372.2894    1.4762  1.2482 10.8936  0.0000  0.0156   0.0157   0.0414    0.0598   0.0000   441.6364       1.16689       18.6018       1.29580      -3.13143      0.793361      0.585825      0.777937      0.860613      0.960376       1.00139       1.00701
  43   8 2553.4881    2.1326  1.1851 11.7490  0.0000  0.0152   0.0233   0.0405    0.0650   0.0000   442.2728       3.62112       19.5704      0.770314     -0.479886      -2.95043      0.571919      0.778508      0.861082      0.946233      0.974467      0.983116
  43   9 2732.5676    2.8223  1.2207 12.2183 -0.0029  0.0150   0.0296   0.0399    0.0618   0.0000   441.1316       5.70077       18.0858       1.00045      -3.13465      -2.43545      0.565345      0.755396      0.838161      0.934988      0.965006       1.01617
  43  10 2909.8820    3.6484  1.2276 12.8004  0.0000  0.0151   0.0387   0.0399    0.0648   0.0000   441.2864       6.88299       20.2719       1.85594      -2.40575      0.112206      0.574392      0.767859      0.827079      0.937263      0.947590      0.962389
  43  11 3084.2598    4.1992  1.3183 13.1418  0.0000  0.0155   0.0432   0.0426    0.0566   0.0000   440.4475       7.33920       19.3181      0.394676     -0.841895      0.691839      0.596846      0.803416      0.882984      0.963902       1.00301       1.01042
  43  12 3255.9714    3.9719  1.6890 13.0212  0.0000  0.0181   0.0363   0.0496    0.0446   0.0000   442.1591       9.80137       18.4814       1.56188      -4.08577      -1.05299      0.675222      0.917804      0.957111       1.08991       1.11880       1.13677
  43  13 3425.4853    3.3139  2.5762 12.5162 -0.0001  0.0231   0.0246   0.0617    0.0323   0.0000   441.8292       11.1681       15.3112       1.42938      -1.38339     -0.943901      0.886847       1.15772       1.26574       1.39165       1.45988       1.49673
  43  14 3592.8598    2.6886  4.0983 11.7597  0.0000  0.0310   0.0157   0.0802    0.0266   0.0000   442.2741       10.4819       17.4175       2.89447      -2.26956     -0.423679       1.16222       1.58425       1.72167       1.89341       1.93536       1.97145
  43  15 3757.5634    2.1968  6.2985 11.2323  0.0000  0.0418   0.0105   0.1099    0.0226   0.0000   441.6234       12.0558       17.5129       3.74742      -2.27598      -3.89564       1.52113       2.06684       2.29227       2.52280       2.60014       2.61422
  43  16 3919.9952    1.7963  8.9434 10.8861  0.0001  0.0561   0.0072   0.1520    0.0209   0.0000   439.3811       17.5090       12.5266       3.75905      -3.89064      -1.77491       2.06398       2.78555       3.09081       3.35248       3.51059       3.53530
  43  17 4080.6357    1.4536 11.8768 10.7363 -0.0006  0.0765   0.0053   0.2053    0.0183   0.0000   439.6724       8.84581       15.0433       2.20555      -8.27508      -6.70516       2.75893       3.75999       4.18143       4.57300       4.71592       4.83048
  44   2 1339.0783    0.1107  0.1108  9.5990  0.0000  0.0063   0.0049   0.0161    0.0160   0.0000   442.2064     0.0376428       20.3583    -0.0680594      -2.62155      0.556308      0.248203      0.321246      0.359813      0.372506      0.380601      0.400305
  44   3 1585.2167    0.2337  0.2092  9.5575  0.0000  0.0076   0.0060   0.0155    0.0196   0.0000   441.7640    -0.0962910       20.4245     -0.534055      -3.20485      0.907792      0.280394      0.384483      0.429414      0.468199      0.467004      0.513613
  44   4 1801.2461    0.4257  0.4650  9.6780  0.0000  0.0097   0.0073   0.0251    0.0300   0.0000   441.9715      -1.00155       20.2209      0.562259      -1.60028      -1.61675      0.354733      0.458144      0.536208      0.584411      0.618170      0.605775
  44   5 2004.6245    0.6721  0.7018  9.9869  0.0000  0.0118   0.0092   0.0303    0.0417   0.0000   442.0112      0.941766       20.3922    -0.0369420      -1.52057      0.482871      0.402651      0.555982      0.602113      0.690481      0.685933      0.719006
  44   6 2201.4897    1.0322  0.9812 10.4246  0.0000  0.0134   0.0120   0.0359    0.0524   0.0000   441.8247     0.0375056       20.0469       1.02617    -0.0531998     -0.240877      0.483932      0.660528      0.732002      0.811789      0.804396      0.832207
  44   7 2389.5269    1.5406  1.2127 11.1548 -0.0004  0.0154   0.0169   0.0406    0.0600   0.0000   441.3342       1.51764       19.8152       1.82658      -1.11725      -1.12049      0.577663      0.760264      0.837369      0.939899      0.980911      0.981134
  44   8 2571.6232    2.1421  1.2627 11.7504  0.0000  0.0155   0.0225   0.0410    0.0586   0.0000   440.9694       3.21148       18.9091     0.0773035      -2.76286      0.302286      0.564324      0.768799      0.847154      0.932618      0.962751      0.966473
  44   9 2751.7410    2.9447  1.1906 12.3792  0.0000  0.0145   0.0312   0.0399    0.0614   0.0000   441.4849       5.56538       19.7542       1.71807      -4.30285      -2.83291      0.545925      0.735301      0.795263      0.892078      0.928024      0.950241
  44  10 2929.8680    3.6904  1.1503 12.8983  0.0000  0.0144   0.0398   0.0385    0.0650   0.0000   441.9857       6.28000       18.9358       3.28386      -2.41214     -0.536382      0.539453      0.727044      0.794487      0.868398      0.894884      0.896774
  44  11 3105.1022    4.2453  1.3655 12.9438  0.0000  0.0160   0.0411   0.0397    0.0604   0.0000   440.8434       8.01160       19.4721       2.95735      -2.49805      -1.23414      0.606781      0.813619      0.887435      0.990044       1.02092       1.02838
  44  12 3277.7481    3.9325  1.7727 12.9951  0.0000  0.0185   0.0345   0.0492    0.0419   0.0000   440.8071       9.30134       19.6055       4.89807     0.0354698      -1.44925      0.677881      0.923978       1.01137       1.12791       1.13466       1.17524
  44  13 3448.3374    3.2388  2.9901 12.3088 -0.0000  0.0247   0.0217   0.0653    0.0295   0.0000   441.3787       8.99716       17.2373       2.78460      -2.92106      -2.49123      0.911889       1.21959       1.36401       1.48322       1.56008       1.56477
  44  14 3616.8259    2.6519  4.6021 11.6634  0.0000  0.0325   0.0144   0.0858    0.0251   0.0000   438.4967       12.4350       18.4735       1.38440       1.95360       2.25885       1.18329       1.56868       1.76347       1.92647       1.98860       2.04189
  44  15 3782.7525    2.1274  6.6766 11.2453 -0.0004  0.0433   0.0098   0.1176    0.0216   0.0000   438.7336       11.4950       14.7629       6.19889      -6.23450      -1.89573       1.56069       2.10208       2.32846       2.53635       2.60067       2.64718
  44  16 3946.1506    1.7410  9.2507 10.9011 -0.0005  0.0581   0.0068   0.1571    0.0202   0.0000   442.9749       5.90744       18.7682       8.37966      -3.83876      0.980356       2.07232       2.81703       3.11529       3.45031       3.48540       3.60882
  44  17 4107.8027    1.3989 12.4014 10.7739  0.0011  0.0805   0.0051   0.2147    0.0176   0.0000   440.6022       21.5088       12.4921      -7.90211     -0.569897      -4.71350       2.86631       3.88554       4.32245       4.70716       4.83200       4.93604
  45   1 1062.0201    0.0527  0.0380  9.6801  0.0000  0.0180   0.0057   0.0128    0.0147   0.0000   440.4912     -0.133596       21.5604      0.211883      -2.43552     -0.303150      0.543416      0.509172      0.864036      0.688166      0.645261      0.583608
  45   3 1598.4129    0.2392  0.2596  9.5752 -0.0018  0.0078   0.0057   0.0199    0.0200   0.0000   442.0044     -0.266841       21.0998     -0.286091      -1.45839      0.775810      0.281840      0.365760      0.401108      0.450230      0.468519      0.486392
  45   4 1815.3060    0.4515  0.4548  9.6871  0.0000  0.0095   0.0075   0.0235    0.0300   0.0000   441.9603      0.582486       21.2277     0.0262904      -3.37032      0.407866      0.350522      0.446423      0.518783      0.561016      0.583210      0.608036
  45   5 2020.0251    0.7054  0.7539  9.8831  0.0000  0.0119   0.0091   0.0296    0.0460   0.0000   441.5407      0.300055       21.1404      0.216869      -2.31975      -1.62421      0.426463      0.573760      0.620831      0.694734      0.715931      0.724283
  45   6 2217.8604    1.0818  1.0105 10.5669  0.0003  0.0137   0.0126   0.0362    0.0543   0.0000   440.9230      0.898299       20.5815      0.405332      -4.79673       1.28631      0.496410      0.648945      0.735121      0.797286      0.824807      0.856530
  45   7 2406.5753    1.6427  1.2506 11.0425  0.0000  0.0148   0.0168   0.0412    0.0603   0.0000   440.7874       2.09690       19.8260       1.87701     -0.988584      0.825421      0.533220      0.709392      0.776289      0.870619      0.896619      0.918206
  45   8 2589.5621    2.2584  1.2966 11.7772  0.0000  0.0154   0.0229   0.0410    0.0585   0.0000   441.6632       3.05470       19.4320      0.151103      -2.07355      0.570330      0.552271      0.731424      0.818287      0.883354      0.904015      0.935698
  45   9 2770.7229    3.0085  1.2473 12.3152 -0.0000  0.0145   0.0306   0.0405    0.0608   0.0000   441.6516       5.15907       21.3918       1.74390      -2.17987      -2.06695      0.527782      0.708075      0.784548      0.854562      0.880050      0.898955
  45  10 2949.6506    3.8893  1.2459 12.7391  0.0004  0.0146   0.0390   0.0385    0.0668   0.0000   441.1454       6.28566       20.8940       2.31540      -3.63140      0.461419      0.538309      0.715767      0.785561      0.866622      0.896930      0.933040
  45  11 3125.6696    4.1051  1.3561 13.3836  0.0000  0.0160   0.0419   0.0435    0.0500   0.0000   441.6665       7.26177       19.7324       3.85627      -2.88712      -2.59398      0.576579      0.781447      0.856011      0.956997      0.976448       1.00620
  45  12 3299.1712    3.8347  1.9357 12.7952  0.0000  0.0186   0.0316   0.0509    0.0406   0.0000   441.9110       8.32428       21.5685      0.512991     -0.715282      -1.83252      0.685098      0.891757       1.00583       1.09065       1.11594       1.15414
  45  13 3470.8353    3.2015  3.0878 12.2220  0.0000  0.0249   0.0208   0.0664    0.0295   0.0000   441.3725       9.52869       18.9588       5.95525     -0.881595       1.38490      0.864766       1.19514       1.29962       1.44731       1.51612       1.53164
  45  14 3640.4842    2.5918  4.8698 11.6491 -0.0000  0.0330   0.0136   0.0905    0.0239   0.0000   444.5944       10.2904       17.2238       3.03422       1.50166      -1.23374       1.18295       1.59928       1.76067       1.92816       1.99177       1.99797
  45  15 3807.5373    2.1210  7.3651 11.1531  0.0002  0.0464   0.0091   0.1238    0.0217   0.0000   439.9511       10.8217       13.3409       6.39236       1.45358       1.04330       1.63673       2.19284       2.45300       2.71168       2.80380       2.81934
  45  16 3972.1048    1.6826  9.8454 10.9209  0.0000  0.0622   0.0063   0.1656    0.0197   0.0000   443.7384       16.5593       18.0837       1.48865      -2.15920      -4.06729       2.19127       2.97185       3.30100       3.60829       3.71874       3.79889
  45  17 4134.6764    1.3562 12.2959 10.7743 -0.0009  0.0793   0.0050   0.2153    0.0175   0.0000   440.0025       16.4799       18.5064       3.65636       2.37304      -1.69677       2.77538       3.71581       4.20984       4.55458       4.75978       4.87809
  46   2 1363.2948    0.1192  0.1139  9.5175  0.0000  0.0098   0.0048   0.0151    0.0158   0.0000   441.9402     -0.556896       20.3228      0.432231      -3.09092     -0.683933      0.449906      0.717857      0.699269      0.841164      0.871133      0.858800
  46   3 1611.4406    0.2505  0.2467  9.5619  0.0000  0.0077   0.0058   0.0175    0.0199   0.0000   442.2065      0.318117       20.4843     -0.251606      -3.25701     -0.219913      0.259853      0.357237      0.402713      0.426123      0.454751      0.473596
  46   4 1829.1904    0.4711  0.5027  9.6278  0.0000  0.0097   0.0073   0.0242    0.0314   0.0000   441.4822      0.224843       20.7174     0.0623606      -3.48437      0.649725      0.333236      0.457444      0.494124      0.571914      0.563953      0.572413
  46   5 2035.2600    0.7411  0.7845  9.9410 -0.0001  0.0121   0.0093   0.0303    0.0457   0.0000   441.7235     -0.302318       20.8589     -0.292874      -2.20028     -0.665681      0.424748      0.561846      0.638117      0.685694      0.722421      0.740325
  46   6 2234.0499    1.1160  1.0235 10.5620  0.0000  0.0136   0.0124   0.0353    0.0529   0.0000   441.4054       1.25404       21.4585      0.804139      -2.42516   -0.00663694      0.469034      0.631273      0.703301      0.785708      0.811306      0.819416
  46   7 2423.4022    1.6496  1.2796 11.2236 -0.0001  0.0154   0.0169   0.0414    0.0541   0.0000   441.1562       2.33267       20.6939       1.96558      -2.11580     -0.260025      0.553708      0.737276      0.806535      0.891092      0.925403      0.949073
  46   8 2607.3905    2.3580  1.3239 11.5811  0.0000  0.0152   0.0229   0.0393    0.0630   0.0000   441.5049       5.03888       19.8398      0.582074      -2.05882     -0.516040      0.534545      0.721205      0.775668      0.860815      0.897201      0.941797
  46   9 2789.5341    3.1083  1.2237 12.4742  0.0000  0.0146   0.0321   0.0399    0.0625   0.0000   441.5485       4.59829       21.3590       2.03906      -3.42474     -0.170035      0.516577      0.696722      0.776825      0.840037      0.873175      0.860090
  46  10 2969.3050    3.9082  1.2186 12.9587 -0.0000  0.0145   0.0403   0.0391    0.0633   0.0000   441.8492       6.99767       21.7347       2.67492      -3.59638     -0.736263      0.520899      0.712324      0.756955      0.880170      0.879884      0.909234
  46  11 3146.0347    4.3012  1.4195 13.0325  0.0000  0.0156   0.0408   0.0418    0.0567   0.0000   440.4635       7.93904       19.3277       3.04292     -0.997123      -1.45911      0.569977      0.757438      0.824756      0.919625      0.950760      0.972283
  46  12 3320.4196    3.7983  2.0866 12.7214  0.0000  0.0194   0.0296   0.0518    0.0376   0.0000   442.3866       10.0214       19.3869       3.05791      -1.55361     -0.804943      0.702112      0.925700       1.01479       1.12436       1.17576       1.18107
  46  13 3493.0707    3.1086  3.2808 12.1366  0.0000  0.0256   0.0193   0.0681    0.0282   0.0000   441.6660       12.3265       18.8424       3.21872      -5.31875      -1.12524      0.889383       1.19324       1.29446       1.47160       1.51610       1.51689
  46  14 3663.7492    2.5193  4.8959 11.6379  0.0000  0.0336   0.0131   0.0902    0.0233   0.0000   438.7997       11.4127       18.6748       2.04764     -0.782468      -5.36903       1.17604       1.55542       1.73826       1.90478       1.96312       2.02059
  46  15 3831.8335    2.0034  7.6865 11.1769 -0.0007  0.0485   0.0084   0.1335    0.0207   0.0000   442.1098       12.3341       17.0453       1.36586       1.31619      -1.44024       1.67045       2.23767       2.49938       2.72264       2.82188       2.91911
  46  16 3997.6388    1.6395 10.5085 10.9166 -0.0003  0.0663   0.0059   0.1770    0.0188   0.0000   441.9140       17.7060       17.7253       5.31613     -0.580085      -9.60801       2.28679       3.11876       3.45803       3.78324       3.86727       3.98051
  47   1 1081.8366    0.0596  0.0639  9.7083  0.0000  0.0120   0.0054   0.0203    0.0146   0.0000   440.2470      0.408797       20.4664     -0.786874      -3.27316     -0.403871      0.308426      0.559299      0.538079      0.602073      0.592796      0.574926
  47   2 1375.1938    0.1121  0.0932  9.5399  0.0000  0.0054   0.0049   0.0143    0.0155   0.0000   442.0011     -0.192070       20.8977      0.291391      -2.55291     -0.132311      0.220154      0.297663      0.336330      0.370943      0.419268      0.366932
  47   3 1624.2595    0.2673  0.2455  9.5914  0.0000  0.0073   0.0060   0.0164    0.0203   0.0000   442.0554     -0.309595       20.4603     -0.307876      -2.62101      0.264948      0.244277      0.327072      0.362343      0.415129      0.429879      0.445387
  47   4 1842.9325    0.4785  0.5525  9.6803  0.0000  0.0106   0.0072   0.0253    0.0330   0.0000   442.1214      0.628612       21.3291     -0.715976      -3.11925      0.386543      0.349070      0.489423      0.540473      0.590072      0.603140      0.621124
  47   5 2050.3473    0.7643  0.8417  9.9496  0.0000  0.0125   0.0092   0.0307    0.0475   0.0000   441.5833      0.174641       19.3213     -0.525586      -2.68568      0.402975      0.427059      0.568690      0.641672      0.705074      0.729464      0.745495
  47   6 2250.0175    1.1540  1.0967 10.5339  0.0000  0.0139   0.0125   0.0376    0.0585   0.0000   441.4612       2.20029       22.2495      0.489173      -2.07129     -0.742119      0.472496      0.633096      0.701385      0.789131      0.791794      0.838362
  47   7 2440.1118    1.7112  1.2377 11.3030  0.0000  0.0150   0.0175   0.0391    0.0558   0.0000   441.9187       2.44665       20.4537      0.601590      -1.02664     0.0416825      0.502941      0.687133      0.755736      0.836898      0.868888      0.907673
  47   8 2625.0492    2.4527  1.3335 11.8217  0.0000  0.0151   0.0238   0.0400    0.0589   0.0000   442.2022       2.95643       19.7109      0.406944      -3.78647     -0.282917      0.534439      0.719100      0.770231      0.847905      0.885173      0.906273
  47   9 2808.1851    3.2532  1.2006 12.4544  0.0000  0.0141   0.0330   0.0377    0.0659   0.0000   440.7862       5.57106       21.4801       2.79078      -2.83068     -0.183313      0.503118      0.683804      0.754179      0.825916      0.859079      0.863260
  47  10 2988.7142    4.1338  1.2657 12.8890  0.0000  0.0145   0.0406   0.0385    0.0659   0.0000   441.0595       6.88881       19.9217       2.90254      -1.81297     -0.512179      0.541407      0.716359      0.787673      0.852749      0.861266      0.873727
  47  11 3166.1506    4.2083  1.4398 13.2165  0.0000  0.0159   0.0396   0.0438    0.0499   0.0000   440.8840       8.86161       18.5590      0.124667      -1.62919    0.00142448      0.533614      0.738609      0.792782      0.862609      0.928213      0.938424
  47  12 3341.4631    3.6783  2.1673 12.7069  0.0001  0.0201   0.0280   0.0523    0.0362   0.0000   440.6132       11.0287       19.9477       3.74210      -2.48240     -0.337873      0.699754      0.950233       1.03434       1.17242       1.22537       1.24190
  47  13 3515.0612    3.0485  3.5136 12.0657  0.0000  0.0265   0.0182   0.0700    0.0280   0.0000   441.7301       11.8468       18.9307       6.20363     -0.497245      -2.87759      0.905224       1.20408       1.34759       1.45800       1.53856       1.56973
  47  14 3686.6395    2.4530  5.6208 11.5250  0.0000  0.0367   0.0117   0.0989    0.0227   0.0000   440.8843       15.7336       17.6396       3.67469      -3.03594      -2.23944       1.25250       1.68742       1.88506       2.05689       2.15985       2.21781
  47  15 3856.0592    1.9745  7.9593 11.1664  0.0000  0.0503   0.0079   0.1360    0.0206   0.0000   442.3691       11.4180       12.7654       4.37209     -0.716302       1.82430       1.65664       2.29547       2.51814       2.77792       2.89643       2.96645
  47  16 4022.8807    1.5821 10.8590 10.9746  0.0000  0.0684   0.0056   0.1853    0.0179   0.0000   434.3069       6.68677       20.7715       7.00187       1.17597      -2.05008       2.30802       3.10899       3.45379       3.81110       3.86977       3.99433
  48   1 1091.6196    0.0656  0.0614  9.6779  0.0000  0.0090   0.0053   0.0162    0.0145   0.0000   440.7568    -0.0257175       20.1742     -0.240185      -3.43649       1.29554      0.300186      0.561816      0.533412      0.768352      0.750698      0.950004
  48   2 1386.9265    0.1197  0.1401  9.4991  0.0000  0.0070   0.0045   0.0168    0.0160   0.0000   441.6505      -1.04239       20.4394     -0.712401      -3.43131     -0.561819      0.246687      0.316176      0.369267      0.415088      0.440964      0.415959
  48   3 1636.8639    0.2797  0.3161  9.5460 -0.0014  0.0083   0.0057   0.0203    0.0216   0.0000   441.7947    -0.0209416       20.5571     -0.390607      -2.66194      0.601794      0.284229      0.380242      0.442482      0.468806      0.496375      0.526600
  48   4 1856.5152    0.4997  0.5742  9.7010  0.0000  0.0107   0.0073   0.0256    0.0336   0.0000   441.9503     0.0840067       19.8227      0.424505      -3.23113     -0.608069      0.340061      0.468524      0.506899      0.571614      0.582710      0.582897
  48   5 2065.2958    0.8027  0.8412 10.0005  0.0000  0.0126   0.0096   0.0303    0.0488   0.0000   442.2228     0.0794979       20.6450      0.861698      -1.94997     -0.131589      0.405133      0.567890      0.600531      0.668971      0.699674      0.729282
  48   6 2265.7819    1.2305  1.0919 10.5726  0.0000  0.0136   0.0130   0.0361    0.0595   0.0000   441.9970       1.89368       19.9146       1.19174      -2.93027      0.599946      0.468451      0.629350      0.701324      0.756008      0.785475      0.796311
  48   7 2456.6075    1.7853  1.3333 11.3008  0.0000  0.0153   0.0173   0.0403    0.0533   0.0000   441.5154       2.78861       21.1705       1.10737      -1.03117     -0.381377      0.534155      0.706244      0.788375      0.852667      0.868922      0.904713
  48   8 2642.5741    2.5316  1.3115 11.9255  0.0000  0.0148   0.0242   0.0399    0.0562   0.0000   441.3525       3.77804       19.6198      0.901418      -3.11051     -0.218043      0.480466      0.646998      0.713446      0.789354      0.818594      0.857355
  48   9 2826.6894    3.3342  1.2178 12.5660  0.0001  0.0141   0.0333   0.0376    0.0611   0.0000   442.2744       5.64782       20.0693       2.46165      -3.63584      0.566962      0.487356      0.648946      0.705411      0.792502      0.818153      0.850762
  48  10 3007.9870    3.9881  1.2489 13.0731  0.0000  0.0144   0.0397   0.0387    0.0572   0.0000   442.0758       6.72880       20.7736       1.34650      -2.33219      -1.70137      0.504498      0.672192      0.739658      0.839894      0.848530      0.887242
  48  11 3186.1431    4.1669  1.5162 13.0362  0.0000  0.0160   0.0375   0.0433    0.0494   0.0000   442.0935       9.01232       19.6363       2.83429      -1.09013     -0.836854      0.542777      0.735320      0.778160      0.866630      0.906408      0.941303
  48  12 3362.2409    3.6763  2.3718 12.6277 -0.0000  0.0206   0.0266   0.0558    0.0347   0.0000   441.0599       9.07821       19.6997       3.23577      -1.19954      -1.61168      0.701043      0.949271       1.03018       1.15551       1.18657       1.21792
  48  13 3536.7792    2.9450  3.8318 11.9550 -0.0000  0.0277   0.0166   0.0744    0.0261   0.0000   440.4631       11.8617       15.1196       4.34290      -3.12768     -0.239292      0.909280       1.24644       1.37707       1.50374       1.56422       1.59119
  48  14 3709.2522    2.3822  6.1600 11.3738  0.0007  0.0386   0.0105   0.1054    0.0228   0.0000   440.5899       14.7037       24.7441       2.76996      -3.09384       1.15597       1.29707       1.73501       1.93723       2.14212       2.21127       2.25491
  48  15 3879.7811    1.9438  8.6658 11.1430  0.0004  0.0537   0.0074   0.1458    0.0204   0.0000   445.5480       14.1793       17.0332       4.05368      0.657107       2.26656       1.76630       2.37215       2.64931       2.95091       3.02415       3.08854
  48  16 4047.7093    1.5177 11.1581 10.9528 -0.0004  0.0727   0.0054   0.1911    0.0178   0.0000   441.3418       5.44810       10.8127       3.53513      -6.92644      -5.51611       2.36333       3.19591       3.58149       3.93219       4.03775       4.18106
  49   1 1101.2616    0.0607  0.0813  9.7078  0.0000  0.0110   0.0054   0.0228    0.0145   0.0000   440.9623     -0.152978       19.9386       1.29293      -2.71606       1.24548      0.371674      0.583078      0.637095      0.762811      0.853033      0.734297
  49   2 1398.5181    0.1313  0.1319  9.5620  0.0000  0.0063   0.0047   0.0152    0.0156   0.0000   441.9706     0.0920876       20.1513     -0.158134      -3.27726      0.159066      0.236928      0.323927      0.366878      0.382114      0.402210      0.387726
  49   3 1649.3312    0.2867  0.3435  9.5680  0.0000  0.0086   0.0056   0.0218    0.0219   0.0000   442.0847      0.130360       20.9797      0.813523      -2.72529     -0.718357      0.297211      0.398324      0.443559      0.495835      0.514472      0.522216
  49   4 1869.9780    0.5239  0.5920  9.7062  0.0000  0.0106   0.0075   0.0263    0.0347   0.0000   441.7968      0.228932       20.6626     -0.810030      -2.59240     -0.575775      0.338147      0.463085      0.511556      0.563811      0.578308      0.605765
  49   5 2080.1071    0.8115  0.8703  9.9860  0.0000  0.0123   0.0095   0.0313    0.0502   0.0000   442.3519       1.28348       19.5895      0.432557      -3.03391     -0.516930      0.402850      0.544720      0.594449      0.657839      0.698904      0.710399
  49   6 2281.4130    1.2185  1.1573 10.8451  0.0000  0.0145   0.0131   0.0391    0.0543   0.0000   441.4922       1.74806       21.5052    -0.0462199      -2.50224     -0.823998      0.484827      0.639610      0.694307      0.759322      0.819421      0.840007
  49   7 2472.9474    1.8722  1.3364 11.2619  0.0000  0.0152   0.0178   0.0392    0.0581   0.0000   442.1884       3.12135       19.9840       2.22012      -2.20952     -0.791735      0.513259      0.689964      0.751247      0.831374      0.863758      0.903618
  49   8 2659.9811    2.6217  1.2953 11.9151  0.0000  0.0147   0.0250   0.0381    0.0625   0.0000   442.3302       3.07007       21.1219      0.864559      -2.75892     -0.937934      0.505834      0.670133      0.716831      0.787682      0.820705      0.849920
  49   9 2845.0269    3.4392  1.1892 12.6852 -0.0025  0.0140   0.0346   0.0364    0.0661   0.0000   442.0952       5.45798       20.2258       1.61941      -3.95495     -0.427820      0.471903      0.614581      0.686689      0.771473      0.795137      0.802735
  49  10 3027.0553    4.1617  1.3182 13.0107 -0.0013  0.0143   0.0396   0.0395    0.0574   0.0000   441.1748       6.87483       19.4711       2.86851      -3.32554     -0.762918      0.482593      0.647238      0.715592      0.785498      0.828079      0.844126
  49  11 3205.9848    4.1765  1.6201 13.0186  0.0000  0.0163   0.0362   0.0438    0.0455   0.0000   441.1927       7.63136       19.7496       2.66172      -4.43762      -1.12515      0.556464      0.743609      0.808938      0.903434      0.937188      0.982056
  49  12 3382.8802    3.5499  2.5079 12.5568  0.0000  0.0213   0.0244   0.0553    0.0321   0.0000   441.8550       8.05895       19.2085       3.41912      -1.50625      -4.20835      0.716948      0.947720       1.04353       1.14695       1.20849       1.22923
  49  13 3558.2473    2.8853  4.0509 11.9475  0.0001  0.0288   0.0159   0.0758    0.0255   0.0000   441.9684       9.83375       20.3580       2.78660      -1.07870     -0.958715      0.958430       1.28034       1.42312       1.55849       1.65978       1.66418
  49  14 3731.7371    2.3292  6.5443 11.3779 -0.0001  0.0406   0.0100   0.1116    0.0225   0.0000   438.2428       12.5460       20.4438       6.52135      -3.18744      -3.65225       1.33620       1.79286       1.98706       2.20503       2.29400       2.34717
  49  15 3903.1770    1.8446  9.0278 11.2102 -0.0002  0.0571   0.0070   0.1562    0.0196   0.0000   441.2866       14.2483       12.8551       9.09231       4.80425      -3.32228       1.83490       2.47986       2.78362       3.00001       3.13823       3.19937
  50   1 1110.7524    0.0592  0.0574  9.6561  0.0000  0.0089   0.0050   0.0175    0.0141   0.0000   442.0474      -1.80660       21.7600      0.354961      -4.69339       1.26203      0.321504      0.395717      0.437511      0.479101      0.453213      0.450247
  50   2 1409.9688    0.1374  0.1390  9.5494  0.0000  0.0068   0.0047   0.0148    0.0158   0.0000   442.5177     -0.120806       21.3758      0.515843      -3.06490    -0.0888202      0.224598      0.299291      0.310249      0.365379      0.380618      0.364384
  50   3 1661.6023    0.2974  0.3426  9.5491  0.0000  0.0084   0.0057   0.0207    0.0221   0.0000   441.7441     -0.206918       20.7678      0.249302      -3.24928      0.328675      0.268479      0.340024      0.398619      0.466990      0.452230      0.482963
  50   4 1883.3091    0.5367  0.5656  9.7734  0.0000  0.0102   0.0076   0.0244    0.0341   0.0000   442.5104    -0.0718174       20.8020      0.524710      -2.96885     -0.108658      0.331741      0.452655      0.495577      0.539138      0.567469      0.559312
  50   5 2094.7352    0.8444  0.9143 10.0675  0.0000  0.0124   0.0095   0.0323    0.0494   0.0000   442.2394       1.30969       19.8597     -0.527215      -2.50334      -1.01108      0.387753      0.527308      0.578943      0.640829      0.670126      0.710925
  50   6 2296.8217    1.2910  1.2465 10.5381  0.0000  0.0147   0.0126   0.0376    0.0611   0.0000   442.6880       2.77050       19.1285      0.394062      -1.81096     0.0870697      0.475910      0.646293      0.730904      0.796988      0.816065      0.839279
  50   7 2489.1422    1.8928  1.2985 11.4262  0.0000  0.0149   0.0183   0.0386    0.0559   0.0000   442.0898       2.63955       20.8440       1.74012      -2.32932     -0.899648      0.492421      0.650865      0.727397      0.819793      0.842398      0.872538
  50   8 2677.2169    2.6498  1.3501 12.0211  0.0000  0.0146   0.0246   0.0402    0.0540   0.0000   441.6450       3.41908       20.5780       1.83196      -2.60287     -0.976890      0.461460      0.634176      0.698801      0.782065      0.791165      0.823156
  50   9 2863.1979    3.4769  1.1813 12.8293  0.0000  0.0140   0.0352   0.0369    0.0606   0.0000   441.5413       5.48680       20.1171       1.83564      -2.57216     -0.727340      0.449969      0.615303      0.656508      0.749761      0.759416      0.792632
  50  10 3045.9292    4.1267  1.3038 13.1645  0.0000  0.0143   0.0394   0.0393    0.0518   0.0000   442.7668       6.67321       22.1008       2.30443      -2.24201     -0.310653      0.467850      0.625511      0.704573      0.766310      0.815151      0.824870
  50  11 3225.5978    4.1704  1.7026 12.9906  0.0000  0.0168   0.0345   0.0439    0.0431   0.0000   442.4113       9.31334       19.7736       2.81665      -4.27914     -0.743668      0.544298      0.729236      0.818690      0.890361      0.916444      0.954754
  50  12 3403.3246    3.5284  2.6380 12.5047  0.0000  0.0214   0.0235   0.0575    0.0309   0.0000   442.1316       7.20417       21.0540       2.65926      -2.36396     -0.405970      0.695177      0.939660       1.02857       1.13757       1.18647       1.22714
  50  13 3579.4429    2.8054  4.3598 11.8248 -0.0001  0.0300   0.0146   0.0796    0.0250   0.0000   442.6643       12.5387       20.6181       4.00284      -1.24988      0.675054      0.959218       1.29526       1.44649       1.59019       1.68530       1.70212
  50  14 3753.9342    2.2369  6.8081 11.4081 -0.0003  0.0428   0.0095   0.1167    0.0219   0.0000   440.2904       13.8678       18.3680       5.33212      -2.89438      -2.50235       1.38539       1.84561       2.08738       2.28163       2.38582       2.43852
  50  15 3926.2588    1.7898  9.5556 11.2025 -0.0006  0.0604   0.0065   0.1638    0.0189   0.0000   441.1296       14.6388       10.1618     -0.438539     -0.288035      -3.70147       1.90407       2.55717       2.88875       3.14657       3.25139       3.39928
  51   2 1421.2768    0.1419  0.1422  9.5068  0.0000  0.0069   0.0047   0.0150    0.0158   0.0000   442.1026      0.129167       20.9984     -0.125435      -2.91284     -0.200307      0.267138      0.348958      0.439511      0.443996      0.431182      0.439463
  51   3 1673.7130    0.3069  0.3286  9.6073  0.0000  0.0079   0.0059   0.0200    0.0219   0.0000   442.2875     0.0661997       20.0487      0.121331      -3.26281     -0.413648      0.254255      0.351997      0.383375      0.442137      0.468955      0.481241
  51   4 1896.4804    0.5768  0.6106  9.7304 -0.0002  0.0102   0.0078   0.0253    0.0360   0.0000   441.4737     -0.356554       20.9950      0.687015      -2.55823     -0.511669      0.320125      0.417571      0.479630      0.513395      0.536347      0.535442
  51   5 2109.1989    0.8808  0.9214 10.1331  0.0000  0.0124   0.0099   0.0321    0.0502   0.0000   442.1579     -0.280020       20.8836    -0.0850682      -1.65091     -0.447542      0.384676      0.512340      0.561810      0.639970      0.655591      0.664426
  51   6 2312.0724    1.3171  1.2030 10.7531  0.0000  0.0139   0.0132   0.0384    0.0556   0.0000   441.8288       1.79792       20.0398       1.16879      -2.19421      0.612324      0.463121      0.613302      0.705350      0.769125      0.786616      0.837917
  51   7 2505.1747    1.9511  1.3305 11.4265  0.0000  0.0148   0.0182   0.0387    0.0527   0.0000   442.3287       2.72452       20.6566       2.23573      -2.35082    -0.0925009      0.473495      0.640382      0.696366      0.794145      0.792791      0.854249
  51   8 2694.2837    2.7263  1.3798 11.9768  0.0011  0.0147   0.0246   0.0394    0.0548   0.0000   441.4596       3.47918       20.1671      0.870932      -3.97226      0.342339      0.461165      0.623588      0.672533      0.773488      0.792818      0.812317
  51   9 2881.1701    3.6706  1.1576 12.7484  0.0000  0.0134   0.0362   0.0348    0.0651   0.0000   442.0101       5.51456       20.0632       2.22293      -3.32837      -1.35565      0.437405      0.583261      0.642952      0.705661      0.712488      0.751051
  51  10 3064.6692    4.2690  1.3274 13.0808  0.0000  0.0144   0.0396   0.0381    0.0546   0.0000   441.7639       7.42783       19.5234       2.32878      -1.17274      0.404562      0.465005      0.627392      0.699710      0.785783      0.833798      0.830833
  51  11 3245.0616    4.1070  1.8476 12.9751  0.0000  0.0173   0.0326   0.0469    0.0393   0.0000   441.8943       8.94492       21.9521       1.91215      -3.74297     -0.156635      0.564861      0.747312      0.824737      0.913558      0.958412      0.984606
  51  12 3423.5607    3.4374  2.8424 12.3170  0.0000  0.0222   0.0216   0.0592    0.0312   0.0000   441.2773       9.89254       19.6514       4.39641      -2.77828      -2.24009      0.711071      0.972597       1.05868       1.18161       1.24405       1.27811
  51  13 3600.5900    2.7722  4.6410 11.7696  0.0000  0.0308   0.0138   0.0824    0.0241   0.0000   441.4690       10.5437       21.6098      0.843903      -6.55832      -3.37773      0.977082       1.32387       1.46272       1.59980       1.67582       1.73437
  51  14 3775.8318    2.2046  6.9991 11.3927  0.0002  0.0436   0.0091   0.1190    0.0214   0.0000   440.1604       12.3979       17.1362       5.69582      -3.88896      -4.56551       1.36093       1.81931       2.04889       2.24371       2.32445       2.40522
  51  15 3949.0466    1.7713 10.3225 11.1470  0.0013  0.0630   0.0060   0.1736    0.0181   0.0000   438.8278       13.1141       19.1564       5.87644      -2.96248       2.78681       1.96644       2.65141       2.97427       3.27108       3.41208       3.53287
  52   1 1129.5267    0.0625  0.0511  9.6684  0.0000  0.0079   0.0049   0.0125    0.0138   0.0000   441.2299     -0.523634       20.9310      0.533848      -2.80427     0.0302180      0.253375      0.334435      0.401891      0.419065      0.449150      0.481198
  52   2 1432.4610    0.1389  0.1357  9.5501  0.0000  0.0062   0.0046   0.0146    0.0155   0.0000   442.1735     -0.197604       20.2760     -0.145048      -2.57258     -0.376916      0.199777      0.277172      0.329541      0.374840      0.385393      0.410302
  52   3 1685.6657    0.3129  0.3694  9.5718  0.0000  0.0086   0.0057   0.0209    0.0227   0.0000   442.3953     -0.176227       20.9212     -0.212122      -3.00748     -0.750055      0.270190      0.361318      0.419658      0.464365      0.472586      0.492708
  52   4 1909.5505    0.5782  0.6506  9.7099 -0.0001  0.0103   0.0075   0.0261    0.0366   0.0000   442.3145      0.741314       21.1263      0.398545      -3.17093      0.183040      0.319500      0.426835      0.473449      0.511001      0.554312      0.538716
  52   5 2123.5536    0.8957  0.9208 10.1616  0.0000  0.0124   0.0098   0.0312    0.0492   0.0000   442.1414      0.150129       20.4770     -0.297692      -2.05185      -1.35839      0.374684      0.518729      0.565543      0.632059      0.653553      0.683688
  52   6 2327.1547    1.4049  1.2923 10.6724  0.0000  0.0142   0.0131   0.0383    0.0561   0.0000   441.8121       1.36965       20.3532     -0.381131      -1.85160     -0.938074      0.465490      0.610249      0.676065      0.732968      0.771698      0.795454
  52   7 2521.0997    2.0593  1.3577 11.4502 -0.0019  0.0147   0.0187   0.0383    0.0537   0.0000   441.9198       2.12735       19.9502       1.97650      -1.85363     -0.161967      0.460527      0.607463      0.674085      0.776387      0.791215      0.806272
  52   8 2711.2613    2.8174  1.3558 12.1417 -0.0026  0.0146   0.0254   0.0381    0.0514   0.0000   442.0568       4.19295       20.5970      0.809640      -2.71984     -0.933929      0.462110      0.624628      0.687590      0.758881      0.797431      0.848783
  52   9 2899.0446    3.6046  1.1756 12.9788  0.0000  0.0137   0.0364   0.0367    0.0585   0.0000   440.8766       5.20616       20.2702       2.14146      -2.91118     -0.135787      0.439044      0.579562      0.622001      0.713158      0.731018      0.782692
  52  10 3083.1986    4.2684  1.3487 13.1766  0.0000  0.0144   0.0393   0.0391    0.0522   0.0000   442.3892       6.54259       20.5617       3.20929      -2.56016     0.0890981      0.452621      0.612753      0.674268      0.747540      0.771338      0.799727
  52  11 3264.4077    4.0420  1.9448 12.8769  0.0000  0.0177   0.0305   0.0471    0.0380   0.0000   442.3171       7.11967       20.2076       1.35906      -2.54024     -0.226447      0.562742      0.737225      0.837830      0.920843      0.966755      0.984590
  52  12 3443.6513    3.3241  2.9393 12.4307  0.0000  0.0230   0.0206   0.0608    0.0278   0.0000   442.0312       9.90423       19.1099       3.69091      -3.32356      -2.13825      0.709676      0.969625       1.06795       1.18129       1.21523       1.25503
  52  13 3621.4349    2.6709  5.0372 11.7142  0.0000  0.0328   0.0128   0.0877    0.0236   0.0000   441.0224       10.0223       18.6346       1.81764      -3.46718      -2.04036       1.02118       1.37411       1.50362       1.67686       1.74858       1.79465
  52  14 3797.5024    2.1293  7.6860 11.3652 -0.0006  0.0480   0.0082   0.1305    0.0210   0.0000   440.2078       11.7628       17.3209       5.71209      0.766142    -0.0105875       1.49193       1.99846       2.24949       2.44143       2.56961       2.65491
  52  15 3971.7250    1.6918 10.1820 11.1400 -0.0008  0.0651   0.0059   0.1741    0.0183   0.0000   445.4683       8.96638       20.6984       4.59554       5.61998      -1.78006       1.96420       2.64091       3.01174       3.28950       3.40831       3.49669
  53   1 1138.7585    0.0655  0.0544  9.6356  0.0000  0.0073   0.0047   0.0131    0.0138   0.0000   440.9042     -0.211063       20.8868     -0.315287      -2.67295     0.0899198      0.214053      0.282654      0.303856      0.345578      0.410547      0.380791
  53   2 1443.4878    0.1562  0.1475  9.4987 -0.0011  0.0066   0.0047   0.0132    0.0157   0.0000   442.4611     -0.540252       20.5922      0.601872      -2.48437    -0.0479272      0.204353      0.249166      0.270905      0.331813      0.323899      0.325776
  53   3 1697.4823    0.3381  0.3758  9.6157  0.0000  0.0086   0.0059   0.0205    0.0227   0.0000   442.3770     -0.373569       20.7456     -0.192531      -2.45077      0.203201      0.273018      0.352164      0.422350      0.439202      0.449393      0.451903
  53   4 1922.5030    0.5696  0.6821  9.8657  0.0000  0.0110   0.0074   0.0274    0.0351   0.0000   441.6967      0.139400       20.7831      0.637110      -2.08226     -0.374781      0.323999      0.440628      0.502675      0.546413      0.553877      0.573566
  53   5 2137.7271    0.9289  0.9666 10.1794  0.0000  0.0125   0.0099   0.0318    0.0522   0.0000   441.8300      0.323592       20.8054       1.07265      -3.32538      0.204585      0.384706      0.507608      0.563485      0.625090      0.635699      0.671041
  53   6 2342.1244    1.4077  1.2597 10.9514  0.0000  0.0144   0.0137   0.0384    0.0530   0.0000   441.3767       2.41585       20.8331       2.30906      -2.65296      -1.84742      0.437744      0.586252      0.641340      0.727359      0.739558      0.783515
  53   7 2536.8844    2.0953  1.3241 11.5886  0.0000  0.0142   0.0192   0.0388    0.0524   0.0000   441.3605       3.68579       20.1896      0.507287      -2.32219      -2.13997      0.439373      0.590159      0.645957      0.724360      0.762712      0.794868
  53   8 2728.1132    2.8862  1.3147 12.3014  0.0000  0.0141   0.0269   0.0384    0.0550   0.0000   441.5198       4.21830       20.2944      0.179781      -2.01488     -0.697271      0.464391      0.604618      0.672587      0.736121      0.782920      0.797361
  53   9 2916.7520    3.8059  1.1873 13.0075  0.0000  0.0134   0.0373   0.0358    0.0587   0.0000   441.7079       4.34946       20.4262       1.92737      -2.68950      -1.65042      0.421140      0.550441      0.601263      0.685677      0.696873      0.724089
  53  10 3101.6454    4.2888  1.4167 13.1496  0.0000  0.0145   0.0379   0.0404    0.0484   0.0000   441.9810       8.20305       20.6466       1.44928      -2.08280     0.0328784      0.449174      0.616996      0.672314      0.744512      0.763038      0.791575
  53  11 3283.5420    4.0424  2.0534 12.7124  0.0000  0.0177   0.0291   0.0477    0.0383   0.0000   441.0904       10.2587       21.6516       3.16964      -2.11927     -0.162737      0.566183      0.758899      0.844111      0.934104      0.979590       1.00208
  53  12 3463.6296    3.3182  3.2056 12.2593  0.0000  0.0235   0.0195   0.0630    0.0284   0.0000   441.7379       9.82375       18.6348       1.10085      -1.20073     -0.176690      0.736127      0.976595       1.07068       1.21306       1.25719       1.29813
  53  13 3642.1387    2.6278  5.2800 11.6934  0.0000  0.0333   0.0120   0.0912    0.0226   0.0000   440.7509       9.84487       19.9787       7.68784      -1.28774      -1.02580       1.00746       1.36081       1.52717       1.68519       1.74907       1.81029
  53  14 3819.0567    2.1153  8.0975 11.3888  0.0008  0.0500   0.0079   0.1351    0.0205   0.0000   440.2145       13.3137       19.0665       1.83176      -3.05203      0.858940       1.50834       2.02008       2.26325       2.51154       2.59122       2.66138
  53  15 3993.8550    1.6649 10.8121 11.1535  0.0010  0.0678   0.0056   0.1833    0.0174   0.0000   439.1396       16.1456       15.6254       6.59249       3.53032      -9.72303       2.03360       2.72744       3.10070       3.41843       3.54065       3.64232
  54   1 1147.9005    0.0691  0.0595  9.6431  0.0000  0.0074   0.0046   0.0125    0.0136   0.0000   440.7766      0.143772       20.9901     -0.845992      -2.48235     -0.392806      0.223318      0.257841      0.307041      0.356405      0.425368      0.390472
  54   2 1454.3935    0.1595  0.1360  9.5484  0.0000  0.0057   0.0049   0.0131    0.0154   0.0000   441.9724     -0.284405       20.9710     -0.317138      -2.79046   -0.00448037      0.159208      0.221635      0.229803      0.259187      0.274793      0.271146
  54   3 1709.1225    0.3461  0.3846  9.5636 -0.0004  0.0086   0.0059   0.0200    0.0234   0.0000   442.4925   -0.00323583       20.6735    -0.0909616      -3.14704      0.278262      0.270310      0.373608      0.402763      0.443771      0.444581      0.471040
  54   4 1935.3302    0.6056  0.6948  9.8593  0.0000  0.0110   0.0077   0.0267    0.0375   0.0000   442.3934       1.01951       21.1814      0.474717      -2.12805       1.51427      0.323387      0.441624      0.498426      0.550884      0.588717      0.595563
  54   5 2151.7868    0.9508  0.9739 10.3278  0.0000  0.0126   0.0102   0.0322    0.0488   0.0000   442.2180      0.620569       20.2032      0.853530      -3.32131      0.690295      0.366591      0.508273      0.558636      0.631764      0.639981      0.670443
  54   6 2356.8475    1.5046  1.2677 10.9067  0.0000  0.0143   0.0141   0.0372    0.0563   0.0000   442.7520       1.32143       19.9723       1.41540      -3.08714      -1.24053      0.421082      0.584998      0.623343      0.699639      0.729382      0.757482
  54   7 2552.5171    2.1547  1.3949 11.6779 -0.0010  0.0148   0.0192   0.0396    0.0472   0.0000   441.6257       3.83962       21.3744      0.474998      -2.70992       1.17343      0.442717      0.600281      0.657669      0.749777      0.772940      0.790860
  54   8 2744.8123    2.9402  1.3351 12.3302  0.0000  0.0142   0.0269   0.0387    0.0520   0.0000   442.1469       4.81693       19.6407       2.23914      -2.27784    -0.0728821      0.446370      0.608689      0.653780      0.730290      0.739423      0.769097
  54   9 2934.2741    3.8798  1.2213 13.0506  0.0000  0.0136   0.0373   0.0371    0.0568   0.0000   442.3716       4.20805       20.2966       3.03497      -2.01774      -1.30144      0.412322      0.549478      0.609519      0.668211      0.710474      0.734659
  54  10 3119.8813    4.2804  1.4816 13.1149  0.0000  0.0150   0.0370   0.0409    0.0479   0.0000   441.5078       7.89422       20.1014       1.89165      -1.87511      0.310720      0.443658      0.623258      0.674356      0.758252      0.785631      0.809577
  54  11 3302.5958    3.8961  2.1731 12.7527  0.0000  0.0186   0.0273   0.0494    0.0339   0.0000   441.5287       8.41489       19.4279       1.23324      -2.57748    -0.0938128      0.547529      0.753734      0.825120      0.933282      0.958261      0.982444
  54  12 3483.4652    3.2266  3.3835 12.1912  0.0000  0.0245   0.0182   0.0647    0.0274   0.0000   441.3056       11.3506       21.0012       1.12418     -0.997658      -1.76181      0.726793      0.995967       1.10065       1.21452       1.28454       1.32120
  54  13 3662.6298    2.5363  5.4406 11.7004  0.0000  0.0342   0.0115   0.0944    0.0222   0.0000   443.4134       8.87162       19.4465       4.21680      -2.71892      -2.19392       1.02833       1.38007       1.54097       1.68884       1.77625       1.82280
  54  14 3840.2741    1.9928  8.2648 11.4312 -0.0006  0.0524   0.0074   0.1413    0.0196   0.0000   438.0851       15.4151       18.4542       5.28608      -7.06462      -6.10373       1.53658       2.09020       2.32513       2.57457       2.70375       2.78131
  55   1 1156.9504    0.0678  0.0776  9.6458  0.0000  0.0080   0.0045   0.0202    0.0137   0.0000   440.6356     -0.161088       20.8225      0.546415      -2.46204      0.127227      0.241341      0.317221      0.436152      0.500408      0.520938      0.450451
  55   2 1465.1601    0.1683  0.1747  9.5471  0.0000  0.0067   0.0046   0.0141    0.0158   0.0000   442.3769     -0.165873       20.9991    -0.0961909      -2.81374      0.170256      0.204598      0.260315      0.318576      0.354877      0.366951      0.394810
  55   3 1720.6295    0.3661  0.3689  9.6272  0.0000  0.0080   0.0062   0.0192    0.0234   0.0000   442.0205    -0.0903159       20.6524     -0.561836      -3.27400      0.468209      0.230773      0.311178      0.337771      0.366747      0.403043      0.429042
  55   4 1948.0777    0.6219  0.6814  9.9156  0.0000  0.0107   0.0077   0.0251    0.0361   0.0000   442.2347      0.279211       20.8259     0.0138428      -2.20887     -0.854936      0.318194      0.422088      0.487845      0.530999      0.552875      0.561636
  55   5 2165.6909    1.0116  1.0545 10.2959  0.0000  0.0128   0.0103   0.0337    0.0532   0.0000   442.1970      0.737052       19.8882     0.0824642      -3.04893      0.781276      0.373606      0.500297      0.559759      0.624337      0.636227      0.663468
  55   6 2371.4142    1.5492  1.3792 10.8378  0.0000  0.0146   0.0136   0.0384    0.0526   0.0000   441.6672       1.52206       19.7938       1.50019      -2.29797     -0.415012      0.423522      0.576420      0.630476      0.713577      0.733919      0.754836
  55   7 2568.0542    2.1923  1.3824 11.7448  0.0000  0.0146   0.0195   0.0390    0.0491   0.0000   442.0150       2.50465       19.9030     0.0502197      -1.76120      -1.42935      0.428745      0.578421      0.640135      0.722205      0.738762      0.758162
  55   8 2761.3935    3.0720  1.4042 12.3197  0.0009  0.0140   0.0267   0.0384    0.0502   0.0000   442.0404       5.20991       20.9934       2.48318      -2.67593     -0.314883      0.424532      0.566225      0.626869      0.701062      0.731262      0.750600
  55   9 2951.6744    3.9711  1.3035 12.9989  0.0000  0.0137   0.0364   0.0374    0.0534   0.0000   441.2755       5.24040       20.4014       1.71937      -2.64143     -0.728524      0.421244      0.563769      0.632525      0.703374      0.738456      0.762609
  55  10 3138.0261    4.2930  1.5012 13.1865  0.0000  0.0150   0.0364   0.0400    0.0450   0.0000   442.3029       7.09893       20.0782       3.02317      -2.70644    -0.0335517      0.452783      0.601889      0.657697      0.735697      0.758077      0.778036
  55  11 3321.4459    3.8580  2.1147 12.8489  0.0000  0.0184   0.0275   0.0488    0.0342   0.0000   441.5828       8.38799       20.1836       3.31646      -3.23070     -0.891793      0.525522      0.731199      0.797196      0.892186      0.923705      0.963611
  55  12 3503.0881    3.1396  3.5542 12.1453  0.0000  0.0250   0.0170   0.0662    0.0262   0.0000   443.0102       10.2171       19.2102       3.97368      -2.43116     -0.747694      0.725488      0.979831       1.08482       1.20355       1.24594       1.27171
  55  13 3683.0310    2.4877  5.9848 11.5937  0.0001  0.0371   0.0105   0.0988    0.0223   0.0000   442.2247       10.1717       21.6823       4.18810      -3.44014      -1.28948       1.07801       1.47138       1.61865       1.78531       1.91559       1.94983
  55  14 3861.2033    1.9695  8.7355 11.4210  0.0000  0.0544   0.0070   0.1465    0.0190   0.0000   439.6658       14.8015       22.4153       1.32145      -3.74828      -5.03652       1.56676       2.10732       2.39499       2.62522       2.75073       2.81892
  56   1 1165.8947    0.0723  0.0716  9.6176 -0.0015  0.0080   0.0046   0.0141    0.0136   0.0000   441.1226     -0.252951       20.8638      0.423833      -3.23413     -0.936214      0.229562      0.331028      0.384407      0.393269      0.481569      0.469609
  56   2 1475.8075    0.1674  0.1932  9.5108  0.0000  0.0068   0.0045   0.0160    0.0159   0.0000   442.1718   -0.00578065       20.7483     0.0672157      -2.62833     -0.142112      0.196667      0.256403      0.284107      0.329762      0.358587      0.356126
  56   3 1731.9970    0.3829  0.3808  9.6336  0.0000  0.0079   0.0063   0.0194    0.0237   0.0000   442.0641      0.415573       20.6421     -0.171326      -2.54250     -0.512402      0.224527      0.301705      0.335957      0.368797      0.374926      0.402314
  56   4 1960.6661    0.6486  0.7251  9.8882  0.0000  0.0107   0.0078   0.0270    0.0380   0.0000   442.3696     -0.785243       20.7331      0.771758      -2.74999     -0.290549      0.332447      0.438732      0.484511      0.549296      0.563276      0.590567
  56   5 2179.4623    1.0455  1.0294 10.3357  0.0000  0.0123   0.0106   0.0329    0.0523   0.0000   442.1105      0.915047       20.1297      0.953987      -2.09367      0.794006      0.356023      0.469424      0.526045      0.592479      0.602049      0.654205
  56   6 2385.9113    1.5838  1.2689 11.1570  0.0000  0.0139   0.0148   0.0376    0.0510   0.0000   442.1968      0.141543       20.2484      0.165813      -3.49702      -1.09566      0.405711      0.551064      0.613035      0.699189      0.721580      0.753890
  56   7 2583.4357    2.2580  1.4383 11.6183 -0.0001  0.0145   0.0193   0.0389    0.0507   0.0000   441.9530       3.57111       20.9863      0.750501      -2.87705      0.877482      0.426908      0.563365      0.626958      0.700196      0.720338      0.755219
  56   8 2777.8801    3.1646  1.3058 12.3938  0.0000  0.0139   0.0284   0.0364    0.0558   0.0000   442.5193       4.65741       20.8735       1.85733      -2.18414     -0.702560      0.406212      0.564751      0.608577      0.682335      0.698523      0.712595
  56   9 2968.9401    4.0435  1.2811 13.0427  0.0000  0.0134   0.0367   0.0364    0.0510   0.0000   441.4005       5.58410       19.7947       2.93499      -1.84283      -1.67356      0.405613      0.538063      0.591385      0.659146      0.685876      0.714367
  56  10 3156.0261    4.2504  1.5587 13.1035 -0.0001  0.0152   0.0350   0.0407    0.0439   0.0000   442.3666       7.51675       21.9830       2.53636      -3.42146      -1.60743      0.447138      0.599055      0.667187      0.733474      0.759391      0.778854
  56  11 3340.2036    3.7821  2.2979 12.7140  0.0000  0.0191   0.0254   0.0498    0.0323   0.0000   440.9226       10.2947       19.9427       3.67828      -2.67214      -3.72598      0.546710      0.731070      0.807221      0.907678      0.938889      0.977143
  56  12 3522.5505    3.0278  3.9583 12.0705  0.0000  0.0267   0.0154   0.0714    0.0237   0.0000   442.8859       10.3848       17.6968       3.77492      -1.26609      -2.99746      0.746616       1.02341       1.12820       1.25615       1.29505       1.34986
  56  13 3703.3215    2.4416  6.0051 11.6072  0.0001  0.0378   0.0103   0.0998    0.0221   0.0000   440.9241       11.3334       21.3015       2.89827      -3.47050      -5.00438       1.08143       1.46038       1.64149       1.80206       1.86553       1.93293
  56  14 3882.3189    1.9428  9.2671 11.3499  0.0011  0.0573   0.0066   0.1528    0.0187   0.0000   439.3806       12.6075       21.3626       10.6093      -3.32821      -11.4559       1.61164       2.20804       2.45700       2.74576       2.88291       2.94820
  57   1 1174.7594    0.0778  0.0749  9.6006  0.0000  0.0074   0.0044   0.0145    0.0135   0.0000   441.0755      0.170182       20.5054     -0.402944      -3.05949     0.0645697      0.193468      0.260238      0.319145      0.335295      0.361218      0.421449
  57   2 1486.3227    0.1764  0.1734  9.5608  0.0000  0.0058   0.0047   0.0153    0.0157   0.0000   441.9638     -0.523411       21.0864    -0.0194438      -3.36655     0.0396899      0.166145      0.219497      0.262185      0.284189      0.276566      0.314479
  57   3 1743.2159    0.3980  0.4510  9.6324  0.0000  0.0087   0.0061   0.0215    0.0249   0.0000   442.3598     0.0809229       19.9897      0.344520      -3.34015     -0.427371      0.253734      0.332614      0.390591      0.412131      0.433482      0.444999
  57   4 1973.1915    0.6693  0.7522  9.9092  0.0000  0.0108   0.0078   0.0269    0.0380   0.0000   442.5758       1.27438       20.4310     -0.226267      -2.43285     0.0701886      0.303315      0.395496      0.447792      0.511224      0.541155      0.570191
  57   5 2193.1094    1.0881  1.0331 10.4416  0.0000  0.0124   0.0109   0.0318    0.0522   0.0000   442.7952       1.15641       21.1742      0.565057      -2.13975     -0.722474      0.349822      0.466526      0.523612      0.573223      0.613042      0.635257
  57   6 2400.2511    1.6339  1.3214 11.1187  0.0000  0.0141   0.0147   0.0372    0.0500   0.0000   442.1498       2.55132       20.9127    -0.0839548      -2.44946     0.0751978      0.401099      0.546703      0.591120      0.672934      0.711556      0.722237
  57   7 2598.7271    2.3451  1.3880 11.8072  0.0000  0.0143   0.0202   0.0377    0.0494   0.0000   442.2198       3.60357       20.2943       1.56425      -2.88870     -0.929535      0.403035      0.540961      0.599618      0.673231      0.687608      0.716248
  57   8 2794.1888    3.2332  1.2870 12.4482  0.0001  0.0132   0.0289   0.0367    0.0545   0.0000   441.9002       5.99926       20.9790       2.66133      -3.15572     -0.354937      0.395420      0.526680      0.592859      0.655083      0.668976      0.698637
  57   9 2986.0610    4.1677  1.2273 13.2121 -0.0019  0.0133   0.0386   0.0355    0.0517   0.0000   442.7352       5.96852       20.2378      0.908433      -1.73686      -1.62708      0.399392      0.531646      0.571016      0.642597      0.666050      0.687251
  57  10 3173.8418    4.2943  1.5635 13.1468 -0.0000  0.0149   0.0353   0.0414    0.0448   0.0000   441.6545       7.24696       21.7638      0.827565      -3.15091      -1.55222      0.434091      0.581676      0.640221      0.707897      0.739066      0.760920
  57  11 3358.7751    3.6805  2.5197 12.6144 -0.0000  0.0198   0.0235   0.0527    0.0311   0.0000   442.0524       8.28363       20.4204       4.22213      -1.99161      -2.01440      0.573420      0.769233      0.839848      0.930369      0.977843       1.00511
  57  12 3541.9410    2.9986  4.2522 11.9085  0.0000  0.0273   0.0145   0.0734    0.0247   0.0000   441.5066       8.60346       17.8141       5.07905      -1.07559      -1.37740      0.786215       1.05460       1.18152       1.32574       1.39182       1.41900
  57  13 3723.3387    2.3713  6.5198 11.6218 -0.0001  0.0404   0.0096   0.1079    0.0214   0.0000   440.3804       11.3507       22.6434       5.52399       1.15925     -0.190946       1.12830       1.52980       1.73197       1.89360       1.97115       2.03554
  57  14 3903.0090    1.8601  9.2958 11.3609 -0.0014  0.0586   0.0064   0.1562    0.0186   0.0000   443.0894       8.40968       23.2704       4.18432      -5.43351      -3.98644       1.62223       2.20149       2.45608       2.73067       2.82032       2.91831
  58   1 1183.5474    0.0726  0.0757  9.6181 -0.0012  0.0066   0.0044   0.0176    0.0134   0.0000   441.2192     0.0584111       20.8758     -0.124380      -2.41760     -0.283626      0.205578      0.270886      0.302719      0.366447      0.419401      0.419690
  58   2 1496.6993    0.1793  0.2058  9.5472  0.0000  0.0069   0.0045   0.0165    0.0159   0.0000   442.2214    -0.0843050       20.4534     -0.262261      -3.03069      0.156816      0.204353      0.239659      0.275874      0.314510      0.328760      0.327312
  58   3 1754.3198    0.3992  0.4372  9.6438  0.0000  0.0084   0.0061   0.0205    0.0249   0.0000   442.2949     -0.393098       20.7891      0.470907      -2.33817     -0.160702      0.238123      0.304575      0.343330      0.408923      0.393071      0.408737
  58   4 1985.5887    0.7012  0.7833  9.8947  0.0000  0.0108   0.0079   0.0275    0.0408   0.0000   442.3615    -0.0854348       20.9490      0.573488      -3.43881     -0.194337      0.300330      0.403896      0.447919      0.507302      0.535530      0.539554
  58   5 2206.5764    1.0864  1.1043 10.5592  0.0000  0.0132   0.0108   0.0345    0.0509   0.0000   442.2987       1.54966       20.8332      0.630481      -3.00974    -0.0523083      0.368963      0.506320      0.556475      0.608660      0.642092      0.668429
  58   6 2414.4134    1.6840  1.4002 11.0091  0.0000  0.0143   0.0144   0.0377    0.0532   0.0000   441.8863       1.60551       20.6847     -0.248309      -3.38594     -0.443915      0.413070      0.552593      0.618003      0.694070      0.722944      0.747275
  58   7 2613.9104    2.4326  1.4249 11.7757  0.0000  0.0142   0.0204   0.0377    0.0492   0.0000   442.4821       3.69048       20.7364       1.54364      -1.60711     -0.365822      0.409307      0.539786      0.583017      0.659835      0.682537      0.711246
  58   8 2810.3661    3.3017  1.3382 12.6301  0.0000  0.0138   0.0291   0.0366    0.0489   0.0000   442.1608       5.09237       21.4586       2.00538      -3.68484      -1.19175      0.394618      0.532722      0.589431      0.644762      0.686422      0.716847
  58   9 3003.0288    4.1555  1.2833 13.0788 -0.0001  0.0131   0.0367   0.0366    0.0519   0.0000   442.2906       5.78115       20.1932       2.17275      -3.15538     -0.750822      0.375812      0.502835      0.550427      0.611700      0.644359      0.666583
  58  10 3191.5384    4.2863  1.6892 13.1073  0.0000  0.0156   0.0332   0.0417    0.0401   0.0000   441.9148       6.37554       20.7857       2.89202     -0.761075      -2.51077      0.434535      0.587623      0.643013      0.721407      0.748981      0.771237
  58  11 3377.2604    3.6864  2.6754 12.4343 -0.0000  0.0204   0.0222   0.0529    0.0315   0.0000   441.8514       8.31963       18.5218       4.11566      -1.06990      -2.33355      0.562100      0.776869      0.846590      0.943949      0.973698       1.01444
  58  12 3561.1945    2.9271  4.2392 11.9243  0.0000  0.0273   0.0142   0.0745    0.0246   0.0000   442.5670       10.7498       19.1168       4.04683      -1.68939       1.20340      0.768385       1.02672       1.15128       1.27434       1.33985       1.39155
  58  13 3743.2306    2.3264  6.8075 11.5597  0.0000  0.0416   0.0090   0.1120    0.0215   0.0000   441.8389       11.5065       19.9233       2.77841      -2.53217     -0.281008       1.14269       1.54263       1.72640       1.89973       2.00835       2.06301
  59   1 1192.2410    0.0776  0.0753  9.6299 -0.0002  0.0071   0.0044   0.0167    0.0133   0.0000   441.3658      0.262608       20.9747     -0.263837      -3.32703     -0.526993      0.208623      0.276940      0.256806      0.295496      0.341574      0.315300
  59   2 1506.9643    0.1945  0.1914  9.5585  0.0000  0.0067   0.0047   0.0135    0.0160   0.0000   442.2712     -0.264486       21.2367     -0.427456      -3.37001      0.142984      0.180260      0.230387      0.277218      0.289411      0.294098      0.316945
  59   3 1765.2744    0.4116  0.5161  9.6070  0.0000  0.0095   0.0058   0.0225    0.0264   0.0000   442.2986     -0.521898       20.7139      0.529319      -2.79561      0.104989      0.241661      0.324809      0.371606      0.421954      0.409784      0.441486
  59   4 1997.8772    0.7200  0.7820  9.9384  0.0000  0.0106   0.0080   0.0273    0.0398   0.0000   441.8657       1.01186       21.5743      0.378925      -2.88244      -1.13465      0.286892      0.383385      0.436774      0.487205      0.511275      0.536523
  59   5 2219.9120    1.1432  1.1519 10.5048  0.0000  0.0130   0.0110   0.0345    0.0549   0.0000   442.6424       1.10324       21.6235      0.900304      -3.54900      -1.08409      0.365968      0.486385      0.548359      0.607521      0.645761      0.652201
  59   6 2428.4507    1.7508  1.3838 11.1433  0.0000  0.0141   0.0148   0.0373    0.0494   0.0000   442.1010       1.90273       20.3430      0.527099      -3.09040     0.0169633      0.393106      0.524548      0.572694      0.651621      0.671072      0.713580
  59   7 2629.0161    2.5071  1.4381 11.9854  0.0001  0.0144   0.0211   0.0383    0.0468   0.0000   442.2280       2.24000       20.2012       2.61622      -1.95937    -0.0698562      0.401502      0.547776      0.600720      0.665950      0.704364      0.733735
  59   8 2826.4778    3.3906  1.2553 12.7390  0.0000  0.0132   0.0306   0.0358    0.0520   0.0000   441.3960       4.13215       19.6627       1.62923      -2.85837      -1.36989      0.359793      0.487257      0.526641      0.612999      0.633334      0.662845
  59   9 3019.8786    4.1415  1.3567 13.2059  0.0000  0.0135   0.0361   0.0382    0.0473   0.0000   442.3392       5.45030       19.1433       2.44314      -4.06883     -0.244747      0.385564      0.513990      0.585116      0.646191      0.678845      0.704693
  59  10 3209.1210    4.2042  1.7863 13.0321 -0.0000  0.0161   0.0312   0.0418    0.0379   0.0000   442.4361       8.51304       20.1652       2.21701      -1.79035     -0.886822      0.449631      0.600755      0.659751      0.733937      0.759122      0.777950
  59  11 3395.5896    3.5898  2.7246 12.5075  0.0000  0.0205   0.0215   0.0543    0.0295   0.0000   442.5700       8.83256       19.7022       4.31315      -3.37021     -0.257320      0.566186      0.778430      0.845032      0.949813      0.999426       1.02376
  59  12 3580.3591    2.8875  4.7101 11.8882  0.0000  0.0298   0.0133   0.0788    0.0237   0.0000   439.6895       11.1410       22.2138       1.73246      -1.25956      0.570035      0.814107       1.09665       1.22953       1.35871       1.42506       1.49169
  59  13 3763.1233    2.2661  7.4434 11.5182  0.0007  0.0451   0.0081   0.1206    0.0210   0.0000   442.0933       11.6848       19.0631       6.77128      -2.43895      -2.40542       1.21523       1.63095       1.84060       2.04746       2.14752       2.22500
  60   2 1517.0949    0.1951  0.2127  9.5622  0.0000  0.0064   0.0046   0.0161    0.0160   0.0000   442.4203     0.0571733       20.6987     0.0951268      -2.89111     -0.622212      0.183618      0.248266      0.285987      0.303772      0.320536      0.336965
  60   3 1776.1429    0.4229  0.5009  9.6544  0.0000  0.0089   0.0060   0.0220    0.0258   0.0000   442.2851      0.346002       21.1733     -0.148520      -2.91789     0.0611479      0.235031      0.318356      0.360727      0.379617      0.396656      0.431512
  60   4 2010.0697    0.7411  0.8349  9.8642  0.0000  0.0107   0.0079   0.0277    0.0414   0.0000   442.2965      0.459169       20.6050     -0.228397      -2.19256      0.729658      0.286112      0.386451      0.431272      0.474541      0.495955      0.529860
  60   5 2233.1425    1.1706  1.1765 10.5143  0.0000  0.0131   0.0111   0.0353    0.0560   0.0000   442.0600      0.917597       21.0621       1.10362      -3.48482      0.519421      0.363206      0.491818      0.549485      0.601697      0.643552      0.668837
  60   6 2442.3529    1.7889  1.4655 11.0837  0.0000  0.0144   0.0145   0.0379    0.0487   0.0000   442.2673       2.36398       20.1312      0.922927      -1.67120      0.441702      0.385525      0.517594      0.574723      0.643934      0.663292      0.692943
  60   7 2643.9631    2.5269  1.4164 12.0617 -0.0004  0.0142   0.0213   0.0378    0.0447   0.0000   442.3895       3.73000       20.1897       1.85151      -2.66505      -1.35701      0.380914      0.522908      0.577550      0.640767      0.660584      0.675610
  60   8 2842.3899    3.4852  1.3505 12.5473 -0.0028  0.0135   0.0292   0.0353    0.0501   0.0000   442.4184       3.68220       20.9322       2.07869      -1.28476      -1.65249      0.362906      0.495290      0.541730      0.618880      0.626700      0.648507
  60   9 3036.5470    4.2041  1.3617 13.2434  0.0015  0.0136   0.0365   0.0372    0.0469   0.0000   442.4537       6.66252       21.4862       1.20647     -0.442147     -0.906419      0.376772      0.499058      0.549344      0.623934      0.638806      0.657742
  60  10 3226.5346    4.2179  1.7930 13.1014 -0.0000  0.0157   0.0313   0.0437    0.0360   0.0000   442.6836       7.50929       20.9178       2.10479      -1.80108     -0.960836      0.432171      0.578985      0.647551      0.711933      0.737720      0.777432
  60  11 3413.9019    3.4855  2.8887 12.5348  0.0000  0.0210   0.0203   0.0574    0.0268   0.0000   442.2762       7.72570       21.4579       4.31996      -2.21332     -0.785377      0.562820      0.764062      0.851845      0.948885      0.996318       1.03554
  60  12 3599.2995    2.7816  4.8748 11.8919 -0.0001  0.0301   0.0125   0.0831    0.0227   0.0000   442.6105       9.30129       20.5508       4.45405      -2.07484      -2.34285      0.808654       1.08212       1.22249       1.33574       1.42279       1.46178
  60  13 3782.6786    2.1847  7.7265 11.5189  0.0004  0.0461   0.0077   0.1285    0.0204   0.0000   443.4963       7.54774       20.8014       3.74406      -1.64752     -0.660308       1.23597       1.66913       1.88818       2.07848       2.17428       2.24750
  61   1 1209.3910    0.0870  0.0701  9.6250  0.0004  0.0057   0.0043   0.0116    0.0131   0.0000   440.9503    -0.0997186       20.7757      0.462601      -3.31923     0.0922294      0.167006      0.235862      0.294051      0.328057      0.341085      0.324395
  61   2 1527.1169    0.2011  0.2441  9.5657  0.0000  0.0071   0.0044   0.0169    0.0163   0.0000   442.6121     -0.232129       21.4459     -0.247879      -2.98864    -0.0892620      0.190817      0.247414      0.277722      0.314112      0.323404      0.345478
  61   3 1786.8625    0.4409  0.5791  9.6456  0.0000  0.0099   0.0059   0.0238    0.0288   0.0000   442.4294    -0.0669437       20.8307     -0.235590      -1.94751     -0.806921      0.254554      0.353463      0.394209      0.451657      0.476030      0.475248
  61   4 2022.1882    0.7643  0.8959  9.8652  0.0000  0.0115   0.0079   0.0281    0.0460   0.0000   442.2024      0.365789       21.0760      0.221275      -2.52652     -0.264103      0.303003      0.407780      0.439940      0.502462      0.532119      0.548433
  61   5 2246.2179    1.2047  1.1629 10.7492  0.0000  0.0131   0.0114   0.0347    0.0515   0.0000   442.3125       1.43450       21.3729     -0.662897      -2.73844      0.460541      0.343431      0.468708      0.519747      0.571203      0.610819      0.631009
  61   6 2456.2066    1.8304  1.4461 11.2888  0.0000  0.0143   0.0150   0.0373    0.0453   0.0000   441.7650       2.73498       19.9096       1.29383      -3.77145     -0.919141      0.383480      0.520755      0.576712      0.643424      0.682250      0.705512
  61   7 2658.7892    2.6286  1.4859 11.9817  0.0000  0.0141   0.0212   0.0384    0.0478   0.0000   441.9481       3.14826       20.7888       1.19369      -2.66533    -0.0814856      0.378849      0.498530      0.560062      0.621658      0.668028      0.687535
  61   8 2858.2365    3.5202  1.3300 12.6936  0.0000  0.0132   0.0300   0.0355    0.0507   0.0000   441.6202       5.39992       20.2789       1.15959      -2.14645     0.0237219      0.365892      0.474018      0.528656      0.583318      0.623460      0.649026
  61   9 3053.1153    4.1867  1.4078 13.1759  0.0000  0.0139   0.0349   0.0363    0.0449   0.0000   442.1042       6.33866       20.2798       1.24208      -3.02158      -1.40690      0.383930      0.510348      0.578409      0.621035      0.657802      0.671509
  61  10 3243.8782    4.1657  1.8359 13.1021  0.0000  0.0161   0.0303   0.0428    0.0356   0.0000   440.9286       6.52477       19.6623       1.78521      -1.88015      -2.10050      0.437479      0.592120      0.658252      0.726528      0.760104      0.786458
  61  11 3432.0014    3.4950  3.1303 12.4051  0.0000  0.0216   0.0191   0.0585    0.0269   0.0000   441.5383       9.29276       20.8845       4.09332      -2.50275      0.495191      0.591262      0.790537      0.896495      0.984081       1.03624       1.07713
  61  12 3618.0787    2.7428  5.2126 11.8556  0.0002  0.0316   0.0117   0.0865    0.0225   0.0000   441.4546       9.81357       18.2786       1.29886      -3.36872      -1.07869      0.831946       1.13011       1.25088       1.39806       1.46217       1.51768
  61  13 3802.2498    2.1486  8.0999 11.5241  0.0005  0.0486   0.0073   0.1328    0.0200   0.0000   442.3289       8.38320       22.1195      0.836486      -4.23895      0.567940       1.25848       1.73912       1.92459       2.13222       2.25277       2.33418
  62   1 1217.8615    0.0807  0.0686  9.6089  0.0000  0.0086   0.0042   0.0123    0.0129   0.0000   441.1890     -0.391014       20.6555      0.325651      -2.17248      0.195711      0.248531      0.390854      0.445488      0.390582      0.574906      0.572812
  62   2 1537.0265    0.2134  0.2237  9.5873  0.0000  0.0065   0.0047   0.0150    0.0163   0.0000   442.4166     -0.289579       21.3325      0.114227      -3.04730     -0.225720      0.174517      0.222724      0.255672      0.281546      0.296604      0.321267
  62   3 1797.4922    0.4493  0.5519  9.6618  0.0000  0.0093   0.0060   0.0236    0.0280   0.0000   442.1457      0.416062       21.1902      0.430069      -2.90909      0.163002      0.233479      0.306823      0.338785      0.388615      0.392379      0.405717
  62   4 2034.1997    0.7760  0.8342 10.0469  0.0000  0.0107   0.0082   0.0273    0.0413   0.0000   442.1672      0.355093       21.5133     -0.225034      -2.90176      0.470687      0.287345      0.381038      0.412475      0.458099      0.495073      0.519117
  62   5 2259.1552    1.2447  1.2631 10.5200  0.0000  0.0135   0.0110   0.0345    0.0541   0.0000   442.8285       1.66601       21.2364      0.115083      -2.42471     -0.705130      0.355152      0.487597      0.525871      0.597612      0.632978      0.675024
  62   6 2469.8764    1.8767  1.4294 11.4702  0.0000  0.0145   0.0156   0.0377    0.0445   0.0000   442.2138       1.78273       20.4853       1.53042      -1.64378      -1.32698      0.376180      0.507392      0.550923      0.620402      0.642653      0.692700
  62   7 2673.5588    2.6924  1.4547 12.0431  0.0000  0.0140   0.0218   0.0369    0.0465   0.0000   442.5557       3.60812       19.9036       2.60411      -2.98375      -1.11697      0.374103      0.512537      0.556065      0.626483      0.663692      0.696881
  62   8 2873.9486    3.6278  1.3131 12.8778  0.0010  0.0132   0.0313   0.0363    0.0467   0.0000   442.2636       5.23945       20.1141       1.66382      -2.25654     -0.957761      0.351061      0.478219      0.514537      0.578467      0.617473      0.632665
  62   9 3069.6032    4.2576  1.4073 13.2652  0.0002  0.0138   0.0357   0.0373    0.0447   0.0000   441.9290       6.27169       19.6598       1.99915      -3.82933      -1.09737      0.372932      0.500442      0.558392      0.617222      0.649947      0.671636
  62  10 3261.1155    4.2048  1.9992 12.8590  0.0000  0.0165   0.0286   0.0433    0.0371   0.0000   441.4870       8.17724       20.5511       3.25692      -3.36060     -0.717159      0.440694      0.578749      0.642605      0.735342      0.775402      0.814076
  62  11 3449.9465    3.3925  3.2334 12.3505  0.0000  0.0223   0.0182   0.0594    0.0266   0.0000   441.6978       9.35390       21.1487       3.43569      -1.23114      -2.01506      0.580951      0.782136      0.874785      0.981206       1.00189       1.04790
  62  12 3636.8175    2.6816  5.3144 11.8280  0.0000  0.0326   0.0113   0.0874    0.0222   0.0000   442.9421       8.26585       21.0922       4.05469      -1.70888     -0.988072      0.833824       1.13037       1.27876       1.39999       1.47201       1.53088
  62  13 3821.5672    2.1068  8.2235 11.4846  0.0000  0.0490   0.0070   0.1327    0.0198   0.0000   443.0304       10.0951       19.9765       3.89930      0.694849      -3.14124       1.26465       1.72045       1.93009       2.16173       2.24776       2.34267
  63   1 1226.2343    0.0862  0.1055  9.5619  0.0000  0.0064   0.0041   0.0171    0.0132   0.0000   440.7790      0.387535       20.8781     -0.127218      -3.80362      0.584175      0.179226      0.218755      0.260418      0.278468      0.277312      0.337337
  63   2 1546.8066    0.2190  0.2384  9.5465  0.0000  0.0068   0.0046   0.0153    0.0164   0.0000   442.0605     -0.248579       21.0251     -0.283804      -2.90936      0.425786      0.182966      0.226062      0.248816      0.287515      0.282019      0.324301
  63   3 1808.0382    0.4813  0.5284  9.6965  0.0000  0.0088   0.0064   0.0214    0.0279   0.0000   442.2896      0.440448       21.8208     -0.613929      -2.77992     -0.443027      0.224523      0.286222      0.333984      0.368240      0.375556      0.413380
  63   4 2046.0649    0.8061  0.9119  9.9506  0.0000  0.0112   0.0082   0.0284    0.0452   0.0000   442.0979      0.536005       21.0438      0.524701      -3.46633     -0.171472      0.287873      0.395244      0.438979      0.489986      0.510427      0.535337
  63   5 2271.9684    1.2773  1.2414 10.6823  0.0000  0.0130   0.0114   0.0352    0.0499   0.0000   442.5035      0.863194       20.1011      0.353659      -2.64217      0.949777      0.342202      0.458476      0.509854      0.556428      0.588771      0.632630
  63   6 2483.4352    1.9444  1.4989 11.2978  0.0000  0.0144   0.0154   0.0373    0.0458   0.0000   443.1254       2.45554       20.9114       1.40898      -2.07414    -0.0102985      0.374368      0.509049      0.559059      0.635882      0.655272      0.686137
  63   7 2688.2157    2.7818  1.4274 12.0684  0.0000  0.0137   0.0223   0.0360    0.0481   0.0000   442.2075       4.05615       21.1087       1.15967      -1.79848       1.38182      0.362312      0.477297      0.520660      0.598031      0.614816      0.642449
  63   8 2889.5021    3.6782  1.3723 12.7923  0.0000  0.0133   0.0303   0.0357    0.0473   0.0000   441.9616       5.48706       19.5873       2.50105      -2.95697     -0.232163      0.353899      0.480638      0.531931      0.591383      0.625278      0.650282
  63   9 3085.9327    4.3573  1.5846 12.9643 -0.0000  0.0143   0.0329   0.0378    0.0435   0.0000   442.2139       6.14438       21.0914       2.69951      -2.39110     -0.525850      0.372630      0.514155      0.567923      0.627010      0.653854      0.681636
  63  10 3278.1764    4.0556  2.0493 12.9355  0.0000  0.0169   0.0274   0.0451    0.0339   0.0000   442.2371       7.85875       20.1615       3.05168      -2.29688     -0.882506      0.436533      0.592498      0.647799      0.720543      0.757555      0.801946
  63  11 3467.8661    3.3169  3.4051 12.3179  0.0000  0.0229   0.0171   0.0611    0.0246   0.0000   442.5949       9.01162       20.5263    -0.0186369      -2.23361      -2.15738      0.580076      0.783267      0.871278      0.959926       1.02120       1.05331
  63  12 3655.4976    2.6405  5.6987 11.8058  0.0000  0.0344   0.0106   0.0922    0.0215   0.0000   441.6727       10.2544       21.8646       4.30578      -4.48438      -3.75024      0.877162       1.18570       1.33054       1.47498       1.56378       1.60618
  63  13 3840.9280    2.0675  8.5851 11.4504 -0.0000  0.0517   0.0067   0.1374    0.0194   0.0000   440.9774       9.95807       22.3798       7.02048      -2.40858      -4.80649       1.29272       1.75586       1.96166       2.16112       2.28595       2.39453
  64   1 1234.5453    0.0903  0.0675  9.5852  0.0006  0.0061   0.0042   0.0101    0.0128   0.0000   440.8640     -0.225911       21.2225     0.0377788      -3.24418     -0.154382      0.187536      0.278853      0.290109      0.298398      0.302915      0.287010
  64   2 1556.4814    0.2198  0.2442  9.5552  0.0000  0.0068   0.0046   0.0157    0.0163   0.0000   442.3503      0.151583       20.9054     -0.180474      -2.90673      0.554549      0.172179      0.232806      0.260514      0.296911      0.318825      0.344955
  64   3 1818.4643    0.4823  0.5648  9.7035  0.0000  0.0091   0.0062   0.0225    0.0286   0.0000   442.2685      0.342906       20.7142     -0.809998      -2.23990    -0.0521080      0.231339      0.301253      0.347764      0.371311      0.393760      0.409883
  64   4 2057.8949    0.8182  0.9632  9.9561  0.0000  0.0114   0.0080   0.0299    0.0464   0.0000   442.3368      0.608368       20.8775      0.599133      -2.48927     -0.841132      0.284822      0.378970      0.419568      0.474025      0.489038      0.521434
  64   5 2284.6569    1.3026  1.3186 10.7170 -0.0005  0.0135   0.0110   0.0355    0.0454   0.0000   442.0150       1.45806       21.2406      0.323275      -2.32802      0.453750      0.337328      0.453921      0.507868      0.576956      0.587061      0.630447
  64   6 2496.9314    1.9858  1.4559 11.4737  0.0000  0.0138   0.0158   0.0377    0.0436   0.0000   442.1048       2.33617       19.9647       1.58260      -2.46978     -0.765135      0.352169      0.470730      0.531009      0.582741      0.616091      0.639841
  64   7 2702.7980    2.8058  1.4514 12.1895  0.0000  0.0139   0.0222   0.0366    0.0432   0.0000   442.0879       4.30995       21.0696      0.958540      -1.92345     -0.329271      0.348612      0.479867      0.517780      0.593212      0.615638      0.645594
  64   8 2904.9969    3.7975  1.3439 12.8538  0.0000  0.0131   0.0317   0.0350    0.0502   0.0000   442.5977       5.28009       20.6480       1.39567      -2.36498      -1.39190      0.339947      0.453216      0.504419      0.553193      0.588811      0.615287
  64   9 3102.1311    4.3699  1.5282 13.1773  0.0000  0.0139   0.0340   0.0383    0.0422   0.0000   442.0874       6.23765       19.6456       3.24479      -2.17001     -0.146237      0.357496      0.479761      0.531976      0.592738      0.619360      0.640298
  64  10 3295.1795    4.0369  2.2870 12.7735  0.0000  0.0176   0.0250   0.0466    0.0313   0.0000   441.8067       7.91478       20.3274       2.19213      -2.38812     -0.467009      0.446444      0.600628      0.664577      0.737616      0.786424      0.804573
  64  11 3485.5965    3.2695  3.7057 12.1864  0.0002  0.0241   0.0160   0.0638    0.0250   0.0000   441.6803       9.78442       22.6792       1.35270      -3.10972    -0.0212247      0.613987      0.838975      0.924158       1.03130       1.07239       1.11927
  64  12 3673.9013    2.5852  6.0880 11.7478 -0.0004  0.0361   0.0098   0.0986    0.0217   0.0000   443.1331       9.80100       16.8560       3.73746      -3.11092     -0.924998      0.910389       1.23680       1.37721       1.53505       1.60698       1.66344
  64  13 3860.0394    2.0146  9.0413 11.4367  0.0000  0.0538   0.0063   0.1453    0.0187   0.0000   441.0351       7.70856       21.1530       5.98750     -0.738872     -0.645392       1.33032       1.81325       2.02563       2.24823       2.35215       2.45085
  65   1 1242.7681    0.0888  0.0971  9.5945  0.0000  0.0071   0.0041   0.0141    0.0130   0.0000   440.8752     -0.743126       21.3025      0.201685      -2.90478     -0.292259      0.163778      0.248337      0.299557      0.311433      0.297814      0.342098
  65   2 1566.0365    0.2280  0.2734  9.5629  0.0000  0.0071   0.0045   0.0168    0.0169   0.0000   442.4974     -0.322391       20.7547    -0.0942465      -2.18113      0.243300      0.177446      0.241573      0.272011      0.295056      0.304789      0.326579
  65   3 1828.7949    0.4903  0.5984  9.6652  0.0000  0.0095   0.0061   0.0224    0.0298   0.0000   442.1257     -0.508937       21.0006      0.388507      -3.88221     -0.286362      0.233499      0.316819      0.355553      0.388647      0.398881      0.421586
  65   4 2069.5973    0.8348  0.9963 10.1542  0.0000  0.0117   0.0082   0.0306    0.0429   0.0000   442.7403      0.754430       20.7331     -0.201411      -3.61821    -0.0219593      0.291235      0.395090      0.441238      0.496756      0.514925      0.527512
  65   5 2297.1969    1.3708  1.3159 10.7584  0.0000  0.0135   0.0116   0.0349    0.0496   0.0000   442.3558       1.20549       20.9919      0.832707      -2.74004     -0.252650      0.335803      0.454748      0.502581      0.564832      0.590135      0.622733
  65   6 2510.2492    2.0528  1.5318 11.3458  0.0000  0.0143   0.0155   0.0366    0.0449   0.0000   442.3484       2.03174       20.7188      0.268796      -1.83402     -0.410377      0.355779      0.480746      0.526610      0.598433      0.617959      0.646484
  65   7 2717.2384    2.8927  1.4122 12.2975  0.0000  0.0136   0.0234   0.0355    0.0459   0.0000   443.1962       3.48566       20.4111       1.62189      -1.86238     -0.475649      0.348808      0.460597      0.516320      0.583365      0.624734      0.638124
  65   8 2920.3517    3.7924  1.3386 13.0647  0.0000  0.0131   0.0322   0.0357    0.0456   0.0000   442.5737       4.32373       20.9553       1.42853      -1.60746      0.539771      0.340707      0.454835      0.497274      0.553173      0.577347      0.603275
  65   9 3118.2524    4.3402  1.5629 13.2267  0.0000  0.0143   0.0335   0.0382    0.0408   0.0000   441.9941       6.35451       20.7690       1.90130      -2.43892      -1.09066      0.361420      0.480403      0.542604      0.608402      0.634911      0.667299
  65  10 3312.0596    3.9889  2.3064 12.7106  0.0000  0.0173   0.0245   0.0474    0.0319   0.0000   441.8765       7.15720       20.1840       2.38955      -3.60448      -1.30824      0.434726      0.590308      0.653844      0.731790      0.769182      0.796424
  65  11 3503.2503    3.1976  3.8135 12.2097  0.0000  0.0243   0.0154   0.0663    0.0241   0.0000   440.1151       7.70000       19.4979       3.89614      -1.52114      -1.21744      0.605096      0.825330      0.918532       1.01859       1.08406       1.12371
  65  12 3692.2904    2.5114  6.1367 11.7475  0.0001  0.0365   0.0094   0.0984    0.0214   0.0000   441.3739       10.1610       22.4478      0.354784      -2.78330      -1.18186      0.908056       1.22576       1.38776       1.53979       1.61931       1.69054
  66   1 1250.9431    0.0913  0.1072  9.5908  0.0000  0.0060   0.0039   0.0155    0.0129   0.0000   441.0873      0.131707       20.8686     0.0388038      -3.16648     0.0466801      0.150432      0.210715      0.260585      0.262715      0.275898      0.322029
  66   2 1575.4884    0.2472  0.2547  9.5626  0.0000  0.0066   0.0048   0.0146    0.0168   0.0000   442.2948     0.0849952       20.7219     0.0115313      -2.68022      0.253574      0.164894      0.223256      0.235739      0.255101      0.286300      0.298480
  66   3 1839.0394    0.5120  0.5991  9.7421  0.0000  0.0092   0.0063   0.0227    0.0300   0.0000   442.4664    -0.0697988       20.8702      0.377271      -2.94765     -0.298017      0.231176      0.300766      0.344384      0.382783      0.402632      0.437705
  66   4 2081.2202    0.8634  0.9392 10.2386 -0.0000  0.0112   0.0086   0.0291    0.0421   0.0000   442.5091       1.03727       20.9361    -0.0809427      -3.75860     -0.428517      0.269008      0.365544      0.412460      0.455959      0.477703      0.494284
  66   5 2309.6459    1.3781  1.3356 10.8178  0.0000  0.0134   0.0115   0.0354    0.0465   0.0000   442.2450       2.34636       20.7405      0.241198      -3.50056      0.521824      0.332519      0.452796      0.503028      0.567066      0.599424      0.627882
  66   6 2523.5778    2.1232  1.5005 11.5331  0.0000  0.0139   0.0163   0.0374    0.0432   0.0000   442.7984       2.85624       20.9295      0.336243      -3.00463     -0.288059      0.340652      0.461285      0.506984      0.573234      0.596100      0.616223
  66   7 2731.5728    2.9880  1.4924 12.1956  0.0000  0.0134   0.0227   0.0369    0.0429   0.0000   442.7527       4.01350       20.7916       1.37394      -2.14240     -0.745008      0.331958      0.451404      0.493208      0.560198      0.579544      0.604606
  66   8 2935.5887    3.9179  1.4346 12.8465  0.0000  0.0134   0.0308   0.0354    0.0478   0.0000   442.3782       4.37286       20.2442       3.06782      -1.98673     0.0156012      0.347198      0.463499      0.518211      0.578357      0.602097      0.623091
  66   9 3134.1898    4.3289  1.5743 13.2117  0.0000  0.0142   0.0329   0.0382    0.0397   0.0000   442.6775       5.92093       20.7175       2.43634      -4.02222     -0.623105      0.366963      0.484729      0.539565      0.591901      0.645022      0.666114
  66  10 3328.8067    3.8960  2.4259 12.7206  0.0000  0.0180   0.0233   0.0480    0.0300   0.0000   441.5482       8.75483       19.5997       3.37119      -3.00018      -2.19095      0.444443      0.598654      0.666795      0.750560      0.779775      0.816314
  66  11 3520.7624    3.1130  4.0846 12.0893  0.0000  0.0252   0.0142   0.0687    0.0239   0.0000   441.9765       8.06974       21.5598       4.11794      -3.59206      -2.00209      0.627290      0.830990      0.941511       1.03996       1.10316       1.14825
  66  12 3710.4680    2.4542  6.7147 11.7197 -0.0002  0.0395   0.0087   0.1079    0.0209   0.0000   442.6218       11.3223       20.3316       3.00637      -2.26682      -5.33628      0.947820       1.28616       1.44927       1.60473       1.66889       1.71782
  67   1 1259.0322    0.0991  0.0923  9.6108  0.0000  0.0133   0.0041   0.0121    0.0128   0.0000   440.9653     -0.159229       20.5990      0.143945      -3.38626      0.270478      0.398833      0.709544      0.650248      0.832595      0.659869      0.665422
  67   2 1584.7995    0.2459  0.3095  9.5534  0.0000  0.0074   0.0045   0.0179    0.0176   0.0000   442.2898      0.280815       20.7092      0.411819      -2.63500     0.0663267      0.179715      0.229588      0.270680      0.302625      0.327096      0.334263
  67   3 1849.1528    0.5274  0.6971  9.7151  0.0000  0.0101   0.0061   0.0247    0.0322   0.0000   442.3739     -0.109541       20.9600     -0.212363      -3.30123     -0.146546      0.243628      0.322967      0.368462      0.411176      0.440795      0.454169
  67   4 2092.7391    0.8824  0.9880 10.1366 -0.0000  0.0114   0.0084   0.0295    0.0456   0.0000   442.6382      0.251145       21.1164    -0.0362182      -3.12057     -0.127678      0.279063      0.383631      0.421187      0.461813      0.497378      0.508823
  67   5 2321.9633    1.4180  1.3684 10.8710  0.0000  0.0133   0.0116   0.0362    0.0435   0.0000   442.5048       1.81165       21.1830      0.591550      -3.28409      -1.32972      0.328358      0.453086      0.508380      0.571893      0.611493      0.631148
  67   6 2536.7086    2.1597  1.5983 11.4658  0.0000  0.0141   0.0160   0.0383    0.0430   0.0000   442.0703       3.32435       20.5889      0.462368      -2.47914      0.247402      0.344722      0.467040      0.519879      0.588817      0.602917      0.648494
  67   7 2745.8586    3.0247  1.4703 12.3272  0.0000  0.0135   0.0234   0.0361    0.0436   0.0000   442.3112       4.29340       20.8970       1.83613      -2.47279     -0.650166      0.338141      0.457527      0.505731      0.569260      0.589814      0.614717
  67   8 2950.6831    4.0183  1.4459 12.8321 -0.0005  0.0131   0.0307   0.0350    0.0452   0.0000   442.6174       4.53460       21.1049       2.31797      -3.30287      0.416662      0.332450      0.444314      0.493696      0.549073      0.578215      0.603393
  67   9 3150.0660    4.3839  1.6287 13.1413  0.0000  0.0142   0.0322   0.0383    0.0396   0.0000   442.6897       6.34216       19.9281       2.23215      -1.82728     -0.267802      0.351478      0.474990      0.529204      0.591866      0.623327      0.647372
  67  10 3345.4372    3.8799  2.6007 12.5776  0.0000  0.0185   0.0220   0.0494    0.0299   0.0000   442.2031       8.34887       20.3292       2.00675      -3.27420      -1.07424      0.454988      0.621095      0.683068      0.760739      0.813388      0.839493
  67  11 3538.2463    3.0725  4.4597 12.0672  0.0000  0.0267   0.0133   0.0731    0.0228   0.0000   442.2155       7.31031       21.7431       3.88888    -0.0783631      -2.79237      0.650579      0.874457      0.991952       1.09250       1.15798       1.19344
  67  12 3728.6379    2.4014  6.9440 11.7255  0.0003  0.0407   0.0083   0.1108    0.0205   0.0000   439.9926       11.2707       23.9786       2.63322      0.891266     -0.795911      0.974805       1.31418       1.45986       1.63721       1.71354       1.77129
  68   1 1267.0585    0.1031  0.0972  9.5932  0.0003  0.0056   0.0040   0.0136    0.0127   0.0000   440.9522    -0.0466654       21.2110     -0.200414      -2.82445      0.285838      0.160542      0.214232      0.251640      0.269931      0.276930      0.253548
  68   2 1594.0358    0.2639  0.2857  9.5715  0.0000  0.0067   0.0048   0.0160    0.0174   0.0000   442.0473     -0.250400       21.3644      0.290357      -3.03467    -0.0872394      0.157312      0.219215      0.246792      0.271499      0.284375      0.296997
  68   3 1859.2303    0.5445  0.6288  9.8302  0.0000  0.0092   0.0064   0.0235    0.0302   0.0000   441.7658      0.607571       21.1486      0.243763      -2.63812      0.431625      0.212997      0.284943      0.311778      0.360760      0.363239      0.389642
  68   4 2104.1698    0.9121  0.9857 10.3046  0.0000  0.0114   0.0087   0.0296    0.0428   0.0000   442.2665      0.434480       21.0109      0.895680      -2.19294     -0.825456      0.267980      0.357754      0.397029      0.455933      0.479864      0.488721
  68   5 2334.1729    1.4375  1.4156 11.0061  0.0000  0.0138   0.0116   0.0366    0.0409   0.0000   442.5261       2.30176       21.3758      0.615588      -1.22106    -0.0109093      0.331304      0.450291      0.501494      0.560656      0.584046      0.618160
  68   6 2549.8123    2.2250  1.5747 11.6349  0.0000  0.0139   0.0164   0.0380    0.0399   0.0000   442.2375       2.69267       20.5804       1.13271      -1.89657       1.04409      0.339704      0.453074      0.515163      0.574302      0.611989      0.632073
  68   7 2760.0226    3.0749  1.4833 12.2659  0.0004  0.0135   0.0231   0.0358    0.0441   0.0000   442.6018       3.80902       20.9816      0.736422      -3.13409     -0.432497      0.323364      0.436758      0.482975      0.542643      0.585240      0.604219
  68   8 2965.7245    4.0499  1.3570 13.0694  0.0009  0.0129   0.0326   0.0347    0.0459   0.0000   442.4282       5.03181       20.4696      0.946553      -3.07459      -1.15240      0.331095      0.439848      0.491817      0.528695      0.555995      0.575509
  68   9 3165.8109    4.3644  1.7295 13.1240  0.0000  0.0147   0.0308   0.0395    0.0378   0.0000   442.6111       5.84634       20.7601       2.30389      -2.22232      -1.55203      0.352892      0.479319      0.528185      0.583069      0.618905      0.643705
  68  10 3361.9832    3.7885  2.7010 12.5917  0.0000  0.0189   0.0211   0.0506    0.0288   0.0000   442.4956       7.73113       21.3639       2.67012     -0.948263      -1.80303      0.454437      0.616424      0.681099      0.759575      0.814980      0.834244
  68  11 3555.6320    3.0102  4.4886 12.0982  0.0001  0.0274   0.0132   0.0740    0.0230   0.0000   441.8029       8.88385       20.5508      0.889406      -1.98387      -1.70618      0.643877      0.882805      0.978237       1.08524       1.14470       1.18980
  68  12 3746.6847    2.3340  7.3098 11.7556  0.0002  0.0430   0.0079   0.1164    0.0196   0.0000   442.6362       10.5265       20.9611       4.67279      -4.69659     -0.512767       1.01167       1.37382       1.55489       1.70464       1.82867       1.90071
  69   1 1275.0189    0.1024  0.1151  9.5826  0.0000  0.0060   0.0039   0.0139    0.0129   0.0000   440.8083     -0.169726       21.1544      0.500526      -2.84636     -0.108071      0.140596      0.174430      0.203775      0.226598      0.248846      0.269874
  69   2 1603.1568    0.2591  0.3221  9.5899  0.0000  0.0076   0.0046   0.0174    0.0178   0.0000   442.2194    -0.0582375       21.1951    -0.0430278      -3.22337      0.303110      0.167574      0.229426      0.264610      0.294115      0.313451      0.329487
  69   3 1869.1973    0.5667  0.7066  9.6940 -0.0004  0.0096   0.0063   0.0246    0.0333   0.0000   442.1189      0.369823       20.9805      0.469436      -2.66896    -0.0550354      0.223430      0.300943      0.344482      0.375891      0.398647      0.420845
  69   4 2115.4799    0.9233  1.1251 10.1407  0.0000  0.0121   0.0084   0.0325    0.0505   0.0000   442.4678      0.632127       20.7803     -0.788763      -2.92476      0.565177      0.281303      0.379402      0.417222      0.465390      0.494269      0.525540
  69   5 2346.2604    1.5239  1.4362 10.9359  0.0000  0.0134   0.0119   0.0364    0.0444   0.0000   442.5707       1.74129       21.8391       1.46636      -2.13490      0.437492      0.317119      0.428249      0.474937      0.539706      0.570244      0.588804
  69   6 2562.8010    2.2651  1.5068 11.7620  0.0001  0.0138   0.0172   0.0369    0.0419   0.0000   442.8572       2.84646       20.2008      0.554836      -2.40148     -0.534823      0.325585      0.438599      0.483589      0.540788      0.575303      0.601413
  69   7 2774.0770    3.2297  1.4002 12.4770 -0.0010  0.0129   0.0251   0.0350    0.0447   0.0000   442.2862       4.61248       21.0724      0.719350      -2.88148     -0.236829      0.305030      0.409053      0.446295      0.507853      0.523435      0.564413
  69   8 2980.6502    4.0826  1.3951 13.0991  0.0000  0.0129   0.0322   0.0354    0.0444   0.0000   442.3829       4.52499       20.3572       1.77098      -3.09802      -1.11166      0.311117      0.423900      0.459083      0.520464      0.541639      0.563581
  69   9 3181.4596    4.3520  1.8511 13.0812  0.0000  0.0150   0.0291   0.0403    0.0344   0.0000   442.2653       7.10199       20.0586       1.73645      -1.96659      -1.42637      0.356071      0.482751      0.528901      0.587927      0.621064      0.643382
  69  10 3378.4190    3.7521  2.7527 12.6228  0.0000  0.0189   0.0205   0.0517    0.0273   0.0000   442.6005       7.62753       20.7585       3.37268      -2.37439      -2.05451      0.445404      0.607317      0.673167      0.746359      0.785073      0.823541
  69  11 3572.8407    2.9024  4.6095 12.1243 -0.0004  0.0278   0.0125   0.0762    0.0221   0.0000   441.5460       8.16161       21.4924       2.94419      -2.91004     -0.662424      0.652666      0.883712      0.990573       1.10493       1.15468       1.21813
  69  12 3764.6358    2.2564  7.3826 11.7718 -0.0003  0.0440   0.0077   0.1181    0.0196   0.0000   442.7351       9.66251       22.9643       4.79077      -2.31738      0.879625       1.03099       1.37076       1.55937       1.73416       1.83579       1.90410
  70   1 1282.9128    0.1060  0.1193  9.5794  0.0000  0.0056   0.0038   0.0141    0.0128   0.0000   440.8773     -0.252578       20.7576      0.359736      -3.05929     -0.433112      0.119325      0.169053      0.193202      0.209102      0.214523      0.224603
  70   2 1612.1676    0.2724  0.3064  9.6266  0.0000  0.0068   0.0048   0.0170    0.0177   0.0000   442.1561     -0.327172       20.6807     0.0794055      -3.13695     -0.372235      0.158003      0.203570      0.241308      0.253930      0.282997      0.282974
  70   3 1879.0901    0.5786  0.7528  9.7139  0.0000  0.0103   0.0062   0.0254    0.0355   0.0000   442.4652      0.294102       21.0515      0.226093      -2.50213    -0.0693625      0.242264      0.329099      0.380297      0.417109      0.432276      0.443183
  70   4 2126.7416    0.9652  1.0545 10.3175  0.0000  0.0114   0.0088   0.0307    0.0457   0.0000   442.4907      0.661952       20.0942    -0.0881714      -3.38988       1.02219      0.262507      0.354616      0.392215      0.444465      0.459635      0.488969
  70   5 2358.2368    1.5488  1.4731 10.9885  0.0000  0.0138   0.0118   0.0360    0.0420   0.0000   441.8538       1.17467       21.0997       1.09940      -3.34518   -0.00750061      0.315082      0.429088      0.481740      0.538615      0.562303      0.579150
  70   6 2575.7101    2.3303  1.5324 11.7991  0.0000  0.0137   0.0172   0.0365    0.0401   0.0000   442.2591       2.84430       21.1403      0.478516      -2.64231     -0.212793      0.318955      0.432778      0.476861      0.539285      0.565663      0.580893
  70   7 2788.0660    3.2726  1.4983 12.3241  0.0000  0.0132   0.0240   0.0349    0.0460   0.0000   442.9092       4.34906       21.1885       1.06969      -2.35269      0.711335      0.317820      0.430079      0.477763      0.537506      0.574563      0.593991
  70   8 2995.4084    4.1985  1.4142 12.9974 -0.0000  0.0126   0.0319   0.0344    0.0457   0.0000   442.5903       5.30078       20.6276       1.43019      -1.99620      -1.14570      0.303543      0.408691      0.458023      0.503974      0.527916      0.548476
  70   9 3197.0440    4.2643  1.8800 13.0655  0.0000  0.0154   0.0283   0.0402    0.0346   0.0000   442.2510       5.79282       20.7835       1.95743      -2.66875      -1.07948      0.354790      0.487610      0.536475      0.604346      0.633056      0.647474
  70  10 3394.8430    3.6347  3.0671 12.4965  0.0000  0.0205   0.0186   0.0536    0.0265   0.0000   442.2734       6.89300       21.2294       2.92283      -1.61196      0.132409      0.472281      0.638043      0.714970      0.788563      0.832670      0.855098
  70  11 3589.9165    2.8894  5.1371 11.9980  0.0010  0.0303   0.0116   0.0815    0.0229   0.0000   441.5688       10.5652       19.8489       3.51194      -1.18146      -3.90183      0.697874      0.943949       1.06741       1.18367       1.24656       1.30510
  70  12 3782.3686    2.2443  8.0762 11.7185  0.0000  0.0473   0.0071   0.1273    0.0191   0.0000   442.0520       11.3531       20.3778       5.69204       1.73335      0.220349       1.08324       1.46554       1.65767       1.84583       1.96244       2.07119
  71   1 1290.7364    0.1025  0.1009  9.5811  0.0000  0.0048   0.0038   0.0134    0.0125   0.0000   441.1187    -0.0946200       21.2861      0.261156      -3.20391     -0.542026      0.116248      0.157076      0.167432      0.168403      0.197587      0.232508
  71   2 1621.0898    0.2844  0.3199  9.6226  0.0000  0.0071   0.0048   0.0164    0.0177   0.0000   442.2031     -0.117122       21.0030      0.325715      -3.14252    -0.0678535      0.162430      0.217210      0.259796      0.270942      0.287539      0.319606
  71   3 1888.9264    0.5878  0.6787  9.8513  0.0000  0.0094   0.0065   0.0230    0.0326   0.0000   442.4739      0.207092       20.9611      0.504544      -2.49953      0.170890      0.220058      0.290582      0.322591      0.368138      0.394324      0.410068
  71   4 2137.8595    0.9897  1.1057 10.3594  0.0000  0.0121   0.0089   0.0309    0.0466   0.0000   442.5421      0.321182       21.4838      0.509074      -2.53245     0.0656662      0.264172      0.363995      0.403203      0.461485      0.480792      0.509641
  71   5 2370.1099    1.5819  1.4215 11.0812  0.0000  0.0134   0.0123   0.0353    0.0425   0.0000   442.7593       1.55418       20.3447      0.190674      -3.06323    -0.0405126      0.307696      0.422849      0.471575      0.523611      0.550122      0.570692
  71   6 2588.4750    2.3961  1.5739 11.7729  0.0000  0.0138   0.0173   0.0364    0.0404   0.0000   442.4956       2.95845       21.1666      0.764662      -2.87651     -0.528855      0.316752      0.427699      0.465961      0.518837      0.546854      0.581704
  71   7 2801.9493    3.3298  1.4421 12.6228  0.0000  0.0131   0.0253   0.0351    0.0426   0.0000   442.2244       4.09738       20.8762       1.01514      -1.98260      -1.85562      0.300852      0.409570      0.451517      0.506237      0.539024      0.556629
  71   8 3010.1358    4.2633  1.4469 13.0868  0.0000  0.0127   0.0323   0.0349    0.0431   0.0000   442.7250       4.66163       20.8351       1.16357      -3.48789     -0.320850      0.302402      0.401605      0.447837      0.498403      0.516972      0.545639
  71   9 3212.4940    4.3095  1.9382 13.1034  0.0000  0.0154   0.0281   0.0412    0.0332   0.0000   442.0160       6.57731       20.1287       2.74796      -2.36064     -0.657019      0.360375      0.484205      0.530875      0.594803      0.631560      0.652146
  71  10 3411.0478    3.5877  3.1489 12.4641 -0.0000  0.0207   0.0181   0.0549    0.0262   0.0000   442.7998       8.32123       18.8564       3.02182      -3.04804      -1.30981      0.474154      0.636663      0.713764      0.791390      0.842574      0.878391
  71  11 3606.9380    2.7928  5.1590 12.0327 -0.0019  0.0306   0.0111   0.0836    0.0220   0.0000   442.7101       8.76164       21.1521       3.39470      -6.69805      -1.09145      0.698640      0.942186       1.06201       1.18555       1.27584       1.33678
  71  12 3800.1550    2.1900  8.4762 11.6769  0.0005  0.0493   0.0067   0.1331    0.0183   0.0000   442.4234       10.7257       19.8473       7.72748      -1.02929     -0.741921       1.11040       1.51434       1.70848       1.89120       2.00297       2.08358
  72   1 1298.4925    0.0997  0.1080  9.5325  0.0002  0.0053   0.0037   0.0135    0.0125   0.0000   440.9683     -0.146356       21.3880      0.334397      -2.80810     0.0772504      0.115556      0.136014      0.169512      0.197469      0.187349      0.218824
  72   2 1629.8979    0.2961  0.3535  9.5760  0.0000  0.0071   0.0047   0.0178    0.0185   0.0000   441.8220     -0.219044       20.9847      0.346300      -3.19435     -0.376023      0.170484      0.237549      0.265424      0.297576      0.321801      0.335669
  72   3 1898.6583    0.6053  0.7305  9.7524  0.0000  0.0097   0.0064   0.0241    0.0344   0.0000   442.3265      0.338281       20.6328      0.214358      -3.85385      0.364758      0.215686      0.300014      0.333820      0.379806      0.397902      0.426940
  72   4 2148.9159    1.0168  1.1651 10.2084  0.0000  0.0120   0.0088   0.0317    0.0522   0.0000   442.9774    0.00518230       20.8634     0.0205749      -3.76832      0.178505      0.266583      0.362507      0.404157      0.446862      0.475454      0.493447
  72   5 2381.8632    1.6321  1.4640 11.1083  0.0000  0.0136   0.0124   0.0356    0.0420   0.0000   441.9839       2.33387       21.0782      0.929581      -3.48819     -0.259939      0.305480      0.416004      0.462250      0.519407      0.542044      0.591797
  72   6 2601.2758    2.4507  1.5461 11.8098  0.0000  0.0135   0.0177   0.0363    0.0413   0.0000   442.4657       2.58180       20.7041       1.13982      -2.51079     0.0176773      0.310010      0.422033      0.474312      0.526723      0.547444      0.579870
  72   7 2815.7420    3.3419  1.4473 12.6960  0.0000  0.0133   0.0254   0.0347    0.0398   0.0000   442.8090       4.91336       20.6623       2.54126      -2.73571     -0.107375      0.305360      0.421046      0.458832      0.527961      0.547892      0.572466
  72   8 3024.6924    4.1886  1.5246 13.0915  0.0000  0.0134   0.0308   0.0358    0.0410   0.0000   442.0542       5.22616       21.3390       1.22354      -3.75677      -2.23905      0.309195      0.415660      0.462015      0.511258      0.528603      0.559196
  72   9 3227.8205    4.2561  2.0513 13.0402  0.0000  0.0155   0.0267   0.0432    0.0308   0.0000   442.6696       6.63218       20.8725       2.41817      -2.13078      -1.87209      0.354393      0.474900      0.524699      0.579789      0.626347      0.659012
  72  10 3427.1939    3.5804  3.1520 12.5340  0.0000  0.0206   0.0180   0.0549    0.0249   0.0000   442.4588       6.22227       20.5954       3.85723      -2.74239     -0.716472      0.471554      0.635337      0.717191      0.796460      0.839768      0.882167
  72  11 3623.7701    2.7998  5.7911 11.9329  0.0016  0.0332   0.0102   0.0911    0.0220   0.0000   442.1897       9.76269       19.3004       2.47815      -4.97509      -2.56742      0.733639       1.00170       1.13028       1.25051       1.32617       1.37397
  72  12 3817.6321    2.1060  8.4185 11.6643  0.0000  0.0494   0.0065   0.1342    0.0184   0.0000   440.2286       9.53166       21.2379       2.81393      -1.45159      -3.58302       1.09856       1.48585       1.68243       1.85700       1.97518       2.04945
  73   1 1306.2015    0.1070  0.1208  9.5466  0.0000  0.0056   0.0037   0.0137    0.0125   0.0000   440.7061     -0.132176       21.2459      0.428904      -3.21449     -0.329311      0.124768      0.160069      0.190671      0.208502      0.228949      0.229472
  73   2 1638.6159    0.3012  0.3580  9.5900 -0.0002  0.0073   0.0047   0.0175    0.0187   0.0000   441.9598   -0.00577191       20.9423      0.110139      -2.88878    -0.0776330      0.160128      0.216862      0.245489      0.270089      0.289675      0.303694
  73   3 1908.3418    0.6187  0.7544  9.7974  0.0000  0.0097   0.0064   0.0243    0.0342   0.0000   442.6302     -0.132916       20.8257      0.416183      -2.81317    -0.0854802      0.217427      0.288307      0.332920      0.366777      0.378480      0.395957
  73   4 2159.8690    1.0113  1.2255 10.3988  0.0000  0.0127   0.0087   0.0331    0.0454   0.0000   442.9608      0.779163       21.3149      0.778001      -2.58198     -0.395402      0.280466      0.385893      0.422226      0.485836      0.503614      0.518123
  73   5 2393.5634    1.6370  1.5502 11.1373  0.0000  0.0139   0.0121   0.0375    0.0391   0.0000   442.6393       1.87892       20.9778      0.779644      -3.86747     -0.655571      0.307437      0.412449      0.461338      0.517213      0.550310      0.565568
  73   6 2613.8810    2.4962  1.5656 11.8609  0.0000  0.0137   0.0179   0.0361    0.0417   0.0000   442.7778       2.86269       22.2864     0.0608209      -3.41426      -1.02926      0.315642      0.424114      0.475326      0.531844      0.565499      0.584768
  73   7 2829.4661    3.5031  1.4782 12.5658  0.0000  0.0130   0.0255   0.0344    0.0436   0.0000   442.8630       3.55197       21.6131       1.69023      -2.02053     -0.946820      0.295086      0.403289      0.445464      0.505607      0.519580      0.542980
  73   8 3039.1658    4.3660  1.5791 12.9401  0.0000  0.0133   0.0305   0.0351    0.0415   0.0000   443.1729       5.41092       20.4229       1.88079      -2.55636     -0.664429      0.301977      0.408483      0.448139      0.500663      0.521979      0.549690
  73   9 3243.0728    4.2104  2.0767 13.0136  0.0000  0.0159   0.0261   0.0423    0.0316   0.0000   442.3711       6.92963       20.0667       1.61980      -2.42799     -0.122802      0.361677      0.484971      0.543122      0.601736      0.641351      0.662707
  73  10 3443.2648    3.4512  3.3703 12.4856  0.0000  0.0216   0.0168   0.0585    0.0240   0.0000   441.7833       8.98906       22.4987       3.62573      -3.45887      -1.16502      0.476139      0.650656      0.721242      0.800150      0.852929      0.885086
  73  11 3640.6329    2.6576  5.6547 12.0178 -0.0021  0.0337   0.0100   0.0904    0.0208   0.0000   443.3193       9.69168       23.2534       3.49646      -3.12328      0.124432      0.739672       1.00461       1.13621       1.26436       1.33872       1.38354
  74   1 1313.8596    0.1123  0.1221  9.5616  0.0000  0.0054   0.0037   0.0132    0.0125   0.0000   440.9982     -0.341797       21.1104     0.0519321      -3.16910     -0.338041      0.113533      0.155410      0.173696      0.193313      0.203325      0.216727
  74   2 1647.2324    0.3012  0.4043  9.6024  0.0000  0.0079   0.0046   0.0194    0.0191   0.0000   442.0948      0.132025       21.0404     0.0231790      -3.04573      0.436944      0.170398      0.228162      0.248105      0.295977      0.309316      0.318872
  74   3 1917.9406    0.6283  0.8009  9.7758 -0.0000  0.0101   0.0064   0.0252    0.0362   0.0000   442.5319      0.423233       21.0818      0.638185      -2.99984     -0.144805      0.218792      0.291950      0.324461      0.364797      0.377795      0.400509
  74   4 2170.7543    1.0494  1.1864 10.5200  0.0001  0.0123   0.0091   0.0330    0.0465   0.0000   442.4157      0.943840       21.1156      0.300757      -2.23326     -0.589734      0.273219      0.371046      0.411148      0.470590      0.495241      0.520646
  74   5 2405.1352    1.7000  1.6021 11.1604  0.0000  0.0140   0.0121   0.0374    0.0375   0.0000   442.5835       1.59531       20.6460      0.758561      -2.59517     -0.676957      0.300767      0.406074      0.456547      0.515460      0.532779      0.564253
  74   6 2626.4797    2.5600  1.5842 11.9053  0.0000  0.0136   0.0179   0.0355    0.0392   0.0000   442.3855       3.71753       20.1997       1.00912      -2.91141     -0.487186      0.302070      0.399028      0.451343      0.512034      0.534804      0.561921
  74   7 2843.0492    3.5186  1.5375 12.5706 -0.0000  0.0132   0.0249   0.0350    0.0408   0.0000   443.0705       4.22957       20.1081       1.77120      -1.95435     -0.811016      0.289435      0.395249      0.433794      0.488103      0.519982      0.544830
  74   8 3053.5620    4.3372  1.5408 13.2014  0.0000  0.0130   0.0313   0.0365    0.0381   0.0000   442.7536       5.28065       20.4625       2.25281      -1.57849     -0.386325      0.289780      0.386572      0.446596      0.485247      0.507267      0.543096
  74   9 3258.2300    4.2735  2.1852 12.9139  0.0000  0.0161   0.0254   0.0426    0.0315   0.0000   442.6444       7.91038       20.0282       1.56052      -2.30429      -1.77476      0.358758      0.484414      0.533893      0.599305      0.630515      0.661836
  74  10 3459.2394    3.3802  3.5494 12.5023  0.0000  0.0223   0.0161   0.0610    0.0229   0.0000   441.8905       8.13039       21.2272       2.62635      -5.48800     -0.926802      0.485716      0.666924      0.732236      0.827936      0.874232      0.908607
  74  11 3657.3014    2.6167  5.9310 11.9942  0.0018  0.0349   0.0095   0.0944    0.0208   0.0000   442.8490       7.13858       19.3068       2.97136      -1.63676      -3.97909      0.756761       1.02527       1.16141       1.27841       1.34574       1.40105
  75   0  883.1316    0.0297  0.0069  9.9124  0.0017  0.0086   0.0065   0.0056    0.0111   0.0000   436.5013     -0.261950       21.1469      0.325077      -2.80549      -1.49924      0.267133      0.269702      0.264441      0.308041      0.334783      0.386304
  75   1 1321.4305    0.1136  0.1131  9.5741  0.0000  0.0049   0.0038   0.0121    0.0125   0.0000   441.0643     -0.353902       20.8975      0.514789      -3.05463    -0.0160087      0.114675      0.155871      0.179617      0.204825      0.220148      0.236926
  75   2 1655.7546    0.3221  0.4034  9.6135  0.0007  0.0075   0.0047   0.0184    0.0195   0.0000   441.8975     0.0634841       20.9438     -0.301153      -2.94279    -0.0164342      0.164367      0.218765      0.244968      0.284427      0.309420      0.329399
  75   3 1927.4742    0.6418  0.8275  9.8467  0.0000  0.0104   0.0064   0.0259    0.0358   0.0000   442.6680      0.299398       20.7852      0.169867      -3.19067     0.0639652      0.221880      0.301764      0.325538      0.382062      0.401475      0.421595
  75   4 2181.5293    1.0907  1.1873 10.5425  0.0000  0.0121   0.0094   0.0324    0.0476   0.0000   442.9325       1.01610       21.5374      0.997943      -2.69661     -0.534555      0.262353      0.353223      0.397119      0.448103      0.456981      0.491374
  75   5 2416.5995    1.7436  1.5704 11.2874  0.0000  0.0138   0.0126   0.0372    0.0379   0.0000   442.2726       1.76844       21.5754      0.508375      -2.31984     -0.834029      0.300238      0.407136      0.460109      0.510079      0.541550      0.561863
  75   6 2638.9745    2.6014  1.5872 12.0187  0.0000  0.0138   0.0184   0.0361    0.0391   0.0000   442.7362       3.36254       21.0014      0.666576      -2.74137     -0.536813      0.299823      0.411339      0.455358      0.510437      0.542732      0.568226
  75   7 2856.5375    3.5850  1.3991 12.7994  0.0000  0.0126   0.0273   0.0336    0.0442   0.0000   442.9785       4.34021       21.4087       1.91838      -3.00923      -1.22034      0.277868      0.370526      0.415704      0.455577      0.485671      0.509704
  75   8 3067.8477    4.3228  1.5893 13.2098 -0.0000  0.0135   0.0306   0.0365    0.0367   0.0000   442.8227       5.08302       20.5487       2.11445      -2.91279      -1.55306      0.287057      0.392166      0.428064      0.482202      0.507077      0.534889
  75   9 3273.2917    4.1964  2.1887 12.8663  0.0000  0.0159   0.0247   0.0430    0.0316   0.0000   442.6485       7.25994       20.8493       2.05638      -2.34995     -0.831618      0.344028      0.465685      0.516626      0.589667      0.630294      0.648888
  75  10 3475.0816    3.3436  3.7836 12.3469 -0.0000  0.0232   0.0149   0.0623    0.0232   0.0000   443.1102       8.00161       19.9608       3.71033      -2.31714      -1.41237      0.487403      0.672504      0.748938      0.837256      0.896237      0.936590
  75  11 3673.9380    2.5938  6.4091 11.9650  0.0000  0.0370   0.0090   0.1010    0.0206   0.0000   440.9156       9.27224       23.0915       5.03610     -0.255329      -2.95771      0.787423       1.06914       1.18804       1.34982       1.41840       1.48608
  76   1 1328.9563    0.1259  0.1336  9.5648  0.0000  0.0052   0.0038   0.0127    0.0127   0.0000   440.8343     -0.134872       21.3998     0.0381546      -3.25058     -0.160145      0.112557      0.150754      0.180152      0.189278      0.191008      0.215294
  76   2 1664.1976    0.3182  0.3853  9.6213  0.0000  0.0075   0.0047   0.0177    0.0191   0.0000   441.8184      0.306999       20.8087      0.206458      -3.02755      0.147233      0.153441      0.208697      0.231443      0.259207      0.281584      0.304649
  76   3 1936.9381    0.6576  0.8117  9.9341  0.0000  0.0099   0.0065   0.0254    0.0344   0.0000   442.2991      0.307016       21.8928      0.319624      -3.44467     -0.468467      0.206077      0.283309      0.318247      0.360567      0.383066      0.405448
  76   4 2192.2056    1.1137  1.2640 10.4849  0.0000  0.0124   0.0091   0.0329    0.0460   0.0000   442.7513      0.490025       20.9058      0.218942      -2.73055     -0.988965      0.266680      0.360565      0.390164      0.442362      0.470787      0.500061
  76   5 2427.9399    1.7802  1.6209 11.2563  0.0000  0.0141   0.0125   0.0368    0.0384   0.0000   442.9283       1.51083       20.9093      0.833541      -2.74780     -0.258840      0.304695      0.406807      0.460099      0.517125      0.542417      0.570294
  76   6 2651.4036    2.6914  1.5608 11.9808  0.0000  0.0132   0.0189   0.0355    0.0423   0.0000   442.0844       3.09346       21.1309      0.517986      -2.71927     -0.514898      0.286679      0.392045      0.431898      0.487236      0.506439      0.535741
  76   7 2869.9881    3.6710  1.5355 12.7413  0.0000  0.0129   0.0259   0.0351    0.0387   0.0000   443.0085       3.86101       20.8720      0.345424      -2.34670     -0.598986      0.280789      0.383089      0.428663      0.477576      0.498798      0.525516
  76   8 3082.0526    4.3778  1.6265 13.1619  0.0001  0.0134   0.0301   0.0361    0.0370   0.0000   441.8642       6.29522       21.2928       1.38908      -2.41353     -0.496892      0.296732      0.401039      0.448940      0.496687      0.514228      0.546311
  76   9 3288.2906    4.0977  2.3621 12.8642  0.0000  0.0167   0.0232   0.0443    0.0295   0.0000   442.8996       6.30997       21.9013       1.99508      -2.40400      -1.07829      0.373093      0.495948      0.560446      0.620528      0.660569      0.693231
  76  10 3490.8746    3.3071  4.1727 12.2645  0.0000  0.0246   0.0140   0.0662    0.0237   0.0000   441.9234       8.86228       20.7188       2.17356      -1.20719      -2.56279      0.522531      0.708489      0.796951      0.874888      0.931653      0.984220
  76  11 3690.4381    2.5292  6.5855 11.9690  0.0003  0.0385   0.0086   0.1029    0.0204   0.0000   442.8272       7.99090       18.4815      0.777245      -2.83608      -1.38966      0.809489       1.10473       1.24154       1.37714       1.47007       1.52798
  77   1 1336.4216    0.1246  0.1164  9.5450  0.0000  0.0061   0.0038   0.0113    0.0124   0.0000   440.8040     -0.140128       21.1583      0.431503      -3.47923    -0.0520080      0.171913      0.250190      0.290938      0.300310      0.310006      0.292891
  77   2 1672.5268    0.3406  0.4361  9.5782  0.0000  0.0078   0.0047   0.0191    0.0203   0.0000   442.0660     -0.162866       20.9083    -0.0828038      -3.33262     -0.268984      0.164126      0.222442      0.257516      0.271917      0.284058      0.308916
  77   3 1946.3289    0.6856  0.8361  9.8506 -0.0002  0.0098   0.0067   0.0253    0.0368   0.0000   442.2478      0.727988       20.9385      0.137645      -3.46165      0.227451      0.209384      0.282301      0.319752      0.357018      0.380929      0.402651
  77   4 2202.7919    1.1264  1.2158 10.5509  0.0000  0.0122   0.0093   0.0320    0.0456   0.0000   443.0435      0.993224       20.9666      0.533650      -3.37726      0.201770      0.253995      0.348028      0.395828      0.437301      0.471094      0.491878
  77   5 2439.2599    1.8236  1.6358 11.2365  0.0000  0.0141   0.0126   0.0366    0.0388   0.0000   442.5029       1.92296       21.1455     -0.122505      -2.55367     -0.366623      0.301161      0.408008      0.453128      0.513247      0.550176      0.576328
  77   6 2663.7496    2.6984  1.5555 12.0783  0.0000  0.0131   0.0190   0.0359    0.0393   0.0000   442.4821       3.01538       21.1201      0.758498      -2.43007      -1.32945      0.282792      0.376137      0.422299      0.465772      0.492345      0.519556
  77   7 2883.3011    3.7474  1.4390 12.9098 -0.0007  0.0127   0.0275   0.0337    0.0391   0.0000   442.9617       4.90627       20.9239       1.98583      -2.90150     -0.426123      0.274610      0.363013      0.404645      0.458955      0.480050      0.510560
  77   8 3096.1159    4.3884  1.6142 13.1160  0.0000  0.0133   0.0302   0.0357    0.0381   0.0000   442.9657       5.82710       21.6159       1.34652      -2.79260     -0.574800      0.292564      0.389820      0.432505      0.478947      0.501934      0.533607
  77   9 3303.1497    4.0375  2.4137 12.9738  0.0000  0.0171   0.0230   0.0463    0.0274   0.0000   442.7561       6.57635       21.4985       1.13205      -1.58439      0.271188      0.364759      0.489723      0.553869      0.617448      0.658896      0.682727
  77  10 3506.5921    3.2228  4.2702 12.2046 -0.0006  0.0250   0.0133   0.0684    0.0234   0.0000   442.1945       8.58437       21.1629       3.59871      -2.86617      -2.29775      0.524688      0.706362      0.792500      0.886436      0.950596      0.985326
  77  11 3706.9253    2.4788  6.9174 11.9387 -0.0001  0.0402   0.0082   0.1079    0.0198   0.0000   442.6051       7.74139       21.3512       2.60735      -1.78852      -2.09935      0.828962       1.12389       1.28020       1.41379       1.49565       1.56188
  78   1 1343.8387    0.1185  0.1377  9.5389  0.0000  0.0055   0.0036   0.0136    0.0124   0.0000   440.7108    -0.0213234       20.9949      0.282908      -3.31911    0.00750631      0.107731      0.152618      0.163449      0.185133      0.193429      0.197892
  78   2 1680.7996    0.3544  0.4327  9.5803  0.0000  0.0075   0.0048   0.0184    0.0207   0.0000   441.6468    -0.0464390       21.4159     -0.356305      -3.27565      0.267892      0.156198      0.215831      0.243490      0.269954      0.291000      0.303110
  78   3 1955.6974    0.6827  0.8965  9.9280 -0.0001  0.0105   0.0065   0.0268    0.0365   0.0000   442.8032      0.397870       20.7679     0.0514581      -2.66744      0.439414      0.218116      0.299612      0.327361      0.379866      0.404984      0.441075
  78   4 2213.2658    1.1650  1.3109 10.5319  0.0000  0.0123   0.0091   0.0330    0.0430   0.0000   442.5364       1.11731       20.9766      0.517658      -2.69823    -0.0849065      0.253996      0.342972      0.393447      0.439956      0.455006      0.483391
  78   5 2450.4913    1.8809  1.7145 11.1972 -0.0001  0.0141   0.0124   0.0373    0.0376   0.0000   443.2627       1.89313       21.7410       1.26836      -2.82178      0.666224      0.294828      0.404403      0.454211      0.503502      0.536539      0.561447
  78   6 2676.0654    2.7585  1.5968 12.1364  0.0000  0.0134   0.0191   0.0354    0.0385   0.0000   442.3513       3.15601       20.5112       1.50666      -2.67927     -0.443053      0.287560      0.387431      0.430705      0.490633      0.518006      0.542406
  78   7 2896.5482    3.7747  1.4828 12.8354  0.0000  0.0126   0.0271   0.0344    0.0417   0.0000   442.4662       4.60063       20.9900      0.791220      -3.09022      -1.16041      0.275843      0.366838      0.411910      0.464562      0.484992      0.511918
  78   8 3110.1511    4.4393  1.7138 13.0588 -0.0001  0.0137   0.0292   0.0364    0.0370   0.0000   442.7232       5.64646       20.5521       2.31013      -2.61696     -0.906326      0.278772      0.386435      0.422541      0.483326      0.508326      0.531265
  78   9 3317.9807    3.9538  2.5223 12.8175  0.0000  0.0174   0.0215   0.0462    0.0278   0.0000   442.6749       6.80696       21.6487       1.49954      -2.07072      -1.13703      0.366866      0.494810      0.553080      0.631264      0.659332      0.685902
  78  10 3522.1834    3.1697  4.4677 12.2427  0.0011  0.0256   0.0128   0.0714    0.0226   0.0000   442.6308       8.90717       22.4337       2.10350     -0.979671      -1.27221      0.533261      0.712912      0.808456      0.890475      0.961245       1.00102
  78  11 3723.2340    2.4163  7.0847 11.9883  0.0000  0.0416   0.0079   0.1125    0.0192   0.0000   442.4343       9.21114       20.0864       2.79508      -1.97405       1.19786      0.850095       1.14961       1.29061       1.46348       1.55464       1.61705
  79   1 1351.1642    0.1290  0.1453  9.5171  0.0000  0.0053   0.0036   0.0133    0.0126   0.0000   440.8282    0.00494110       21.3237     0.0423154      -3.48922     -0.480510      0.112461      0.150531      0.168329      0.195657      0.194688      0.213276
  79   2 1688.9585    0.3471  0.4485  9.6557  0.0000  0.0079   0.0047   0.0191    0.0205   0.0000   441.7757     -0.388449       21.4148      0.286592      -3.36892    -0.0568761      0.161678      0.218487      0.249968      0.284435      0.289928      0.297626
  79   3 1964.9620    0.7064  0.9011  9.9344  0.0000  0.0104   0.0066   0.0266    0.0379   0.0000   442.5721     -0.160246       21.3465    -0.0342699      -2.43690    -0.0721098      0.210199      0.287816      0.323445      0.372078      0.383375      0.404223
  79   4 2223.6845    1.1988  1.3292 10.5899  0.0000  0.0126   0.0093   0.0332    0.0423   0.0000   442.6184      0.440850       21.0444      0.430074      -3.24855      0.206665      0.250720      0.350549      0.387362      0.433923      0.452411      0.481879
  79   5 2461.5940    1.9148  1.6603 11.4309  0.0000  0.0140   0.0130   0.0371    0.0353   0.0000   442.4808       2.04237       20.3075       1.11588      -3.25803     -0.546408      0.283965      0.392999      0.438115      0.490995      0.519608      0.544391
  79   6 2688.2446    2.7820  1.6335 12.1130  0.0000  0.0135   0.0188   0.0358    0.0382   0.0000   442.5222       3.19351       21.4766       1.07949      -2.17266     -0.527115      0.282371      0.384884      0.431425      0.482493      0.511039      0.534614
  79   7 2909.7125    3.8587  1.5066 12.9067  0.0000  0.0126   0.0272   0.0342    0.0388   0.0000   443.1613       4.83392       21.1473       1.74145      -2.96804      0.656877      0.265529      0.361786      0.400203      0.458203      0.479714      0.503395
  79   8 3124.0621    4.4230  1.7882 13.1171  0.0000  0.0139   0.0283   0.0374    0.0337   0.0000   442.8311       5.75105       20.5069       2.04178      -2.59567     -0.297172      0.294049      0.392704      0.429787      0.487307      0.509418      0.535085
  79   9 3332.6918    3.9289  2.7206 12.6845  0.0000  0.0180   0.0202   0.0478    0.0275   0.0000   442.5636       7.14151       21.0117       2.41406      -3.02983     -0.899575      0.369926      0.501146      0.546869      0.629859      0.655238      0.680322
  79  10 3537.6882    3.0821  4.6084 12.2465 -0.0014  0.0270   0.0123   0.0738    0.0225   0.0000   442.4846       8.21386       20.5648       3.66759      -3.09301     0.0677554      0.558184      0.751467      0.848737      0.934834      0.996905       1.03931
  79  11 3739.5085    2.3861  7.5063 11.9498  0.0006  0.0442   0.0076   0.1165    0.0187   0.0000   442.8243       8.75130       22.5701       3.47228      -3.05672     -0.400984      0.890240       1.19924       1.35004       1.52493       1.60046       1.68575
  80   1 1358.4769    0.1283  0.1542  9.5284  0.0000  0.0055   0.0036   0.0142    0.0126   0.0000   441.0138     -0.194469       21.1521      0.140368      -3.05294     -0.118279      0.115540      0.158791      0.179432      0.188367      0.194255      0.210103
  80   2 1697.0601    0.3648  0.4739  9.6130  0.0000  0.0079   0.0048   0.0195    0.0215   0.0000   441.8949    -0.0203591       20.9127     -0.427202      -3.25198     -0.458003      0.162052      0.220816      0.249544      0.275139      0.293753      0.311724
  80   3 1974.1855    0.7157  0.9640  9.9215  0.0000  0.0105   0.0064   0.0280    0.0378   0.0000   442.4634      0.402512       21.3101       1.12169      -3.47886     0.0843228      0.210628      0.283488      0.321962      0.360661      0.381010      0.400190
  80   4 2234.0138    1.2237  1.3351 10.6139  0.0000  0.0125   0.0093   0.0324    0.0422   0.0000   442.4390      0.919889       21.5439     -0.242294      -2.17941      0.523563      0.253889      0.342571      0.379365      0.428199      0.461556      0.474671
  80   5 2472.6478    1.9608  1.6672 11.3464  0.0001  0.0137   0.0130   0.0368    0.0375   0.0000   441.9007       1.82315       20.6396      0.999702      -3.47844     -0.634397      0.279956      0.376404      0.417383      0.469858      0.501792      0.536658
  80   6 2700.3902    2.8439  1.6595 12.2586  0.0000  0.0134   0.0188   0.0361    0.0334   0.0000   442.7401       2.82301       20.8809       1.61876      -2.89093      0.390671      0.278391      0.373239      0.422401      0.465913      0.500409      0.521022
  80   7 2922.8034    3.8604  1.5330 12.9570 -0.0000  0.0129   0.0269   0.0346    0.0369   0.0000   443.1508       4.31032       21.5522       2.13218      -2.10085     -0.620192      0.262466      0.361280      0.394260      0.454520      0.470680      0.509664
  80   8 3137.8738    4.4092  1.7035 13.2917  0.0000  0.0137   0.0295   0.0368    0.0334   0.0000   442.3603       5.46940       20.2505       2.13748      -2.63742      -1.24403      0.285846      0.377950      0.419071      0.472340      0.499286      0.523952
  80   9 3347.3067    3.8976  2.8842 12.7220 -0.0000  0.0185   0.0194   0.0500    0.0254   0.0000   442.6867       6.74626       20.2083       3.02009      -1.31823      -1.54915      0.375935      0.507182      0.568248      0.636467      0.674403      0.703335
  80  10 3553.1270    3.1053  4.9145 12.1233  0.0014  0.0280   0.0117   0.0758    0.0234   0.0000   443.5237       7.92309       19.4254       2.04240      -2.42775      -1.65096      0.567016      0.769211      0.861025      0.961676       1.01359       1.06034
  80  11 3755.5779    2.3118  7.7699 11.9267 -0.0006  0.0453   0.0072   0.1227    0.0182   0.0000   443.5994       7.95263       20.4529       4.87192       1.58381     -0.823532      0.909424       1.23451       1.38618       1.55347       1.65395       1.74333
  81   1 1365.7176    0.1298  0.1502  9.5421  0.0000  0.0055   0.0036   0.0132    0.0125   0.0000   440.8350     -0.126338       20.9143      0.173254      -3.38433     -0.237931      0.112288      0.154452      0.167918      0.181716      0.200395      0.221170
  81   2 1705.0559    0.3790  0.4879  9.5973 -0.0000  0.0081   0.0048   0.0190    0.0219   0.0000   441.7108     0.0986262       21.3694    -0.0214571      -3.32943     0.0476258      0.158992      0.219792      0.241855      0.274569      0.294598      0.306440
  81   3 1983.3248    0.7206  0.9452 10.0023  0.0000  0.0104   0.0066   0.0273    0.0370   0.0000   442.2850      0.494301       20.9455      0.468147      -3.01290     -0.183313      0.206438      0.277734      0.314876      0.355719      0.364795      0.389186
  81   4 2244.2234    1.2595  1.4336 10.6255  0.0000  0.0131   0.0093   0.0338    0.0416   0.0000   442.2735       1.06805       21.3909      0.372705      -2.99744      0.367260      0.257166      0.355296      0.392090      0.447018      0.467968      0.489525
  81   5 2483.6148    2.0215  1.7211 11.4062  0.0000  0.0139   0.0131   0.0369    0.0359   0.0000   442.6515       2.06285       21.0718       1.13498      -3.22611      0.616783      0.282330      0.378045      0.427418      0.478267      0.509547      0.534259
  81   6 2712.4894    2.9361  1.5820 12.2761  0.0000  0.0130   0.0200   0.0351    0.0376   0.0000   442.2136       3.74163       20.8688      0.322870      -2.46254      0.487407      0.268152      0.358378      0.402949      0.447047      0.473734      0.494426
  81   7 2935.7508    3.9751  1.5417 12.9304 -0.0000  0.0126   0.0272   0.0344    0.0375   0.0000   443.0565       3.70415       21.1754       1.64176      -2.36761     -0.968799      0.258860      0.352216      0.389957      0.438147      0.455723      0.485743
  81   8 3151.6044    4.4168  1.8255 13.1730  0.0000  0.0139   0.0281   0.0383    0.0335   0.0000   443.1667       4.97333       20.5281       1.85984      -2.46447     -0.614887      0.279406      0.378612      0.425591      0.474900      0.495477      0.521686
  81   9 3361.8853    3.8625  2.9978 12.6117 -0.0001  0.0189   0.0184   0.0506    0.0258   0.0000   443.1297       6.88136       20.8333       1.99149      -3.28328     -0.659674      0.379290      0.521346      0.576360      0.658928      0.691968      0.723044
  81  10 3568.5109    3.0100  5.0070 12.1904 -0.0016  0.0288   0.0113   0.0791    0.0224   0.0000   442.7040       7.94836       22.5770       1.27326      -3.43671      -3.87964      0.572453      0.777080      0.869730      0.969459       1.02599       1.07187
  82   1 1372.8862    0.1362  0.1788  9.5365  0.0000  0.0064   0.0036   0.0141    0.0127   0.0000   440.8271    -0.0723775       21.2841      0.224674      -3.29525      0.236338      0.131654      0.171693      0.191594      0.213177      0.228502      0.236527
  82   2 1712.9741    0.3801  0.4811  9.6564  0.0000  0.0078   0.0048   0.0193    0.0213   0.0000   441.7595     -0.191995       21.6188     -0.230256      -3.16123    -0.0948577      0.157637      0.220088      0.251223      0.282572      0.302800      0.312843
  82   3 1992.4160    0.7508  0.9994  9.9426  0.0000  0.0107   0.0066   0.0286    0.0398   0.0000   442.5309      0.278312       21.3142     -0.443918      -2.67536      0.329902      0.209713      0.282138      0.305553      0.355517      0.382056      0.399456
  82   4 2254.4071    1.2694  1.4553 10.6995 -0.0000  0.0131   0.0092   0.0345    0.0377   0.0000   442.7057      0.985311       21.0729      0.571964      -1.83488      0.611898      0.249557      0.341579      0.368873      0.423569      0.448093      0.467973
  82   5 2494.5481    2.0530  1.7168 11.4100 -0.0003  0.0137   0.0132   0.0370    0.0368   0.0000   443.1129       2.27832       21.3732       1.17001      -2.94531     -0.172700      0.275500      0.369524      0.421145      0.472898      0.498155      0.523970
  82   6 2724.4848    3.0106  1.5673 12.4078 -0.0010  0.0132   0.0205   0.0345    0.0357   0.0000   442.9666       3.02579       21.7828      0.940906      -2.55913    -0.0796301      0.261854      0.352023      0.391018      0.439479      0.452979      0.480730
  82   7 2948.6820    4.1253  1.5254 12.9989 -0.0001  0.0124   0.0285   0.0342    0.0394   0.0000   442.5958       4.55165       20.7074       1.80587      -3.41900     -0.647191      0.256536      0.342864      0.385069      0.429362      0.454616      0.483634
  82   8 3165.2535    4.5019  1.8954 13.0305  0.0000  0.0142   0.0272   0.0376    0.0339   0.0000   442.9230       5.86489       20.9301       1.39512      -3.48606     -0.344506      0.281872      0.394991      0.435633      0.489181      0.527536      0.553359
  82   9 3376.3535    3.8443  3.0151 12.6242  0.0001  0.0187   0.0183   0.0512    0.0257   0.0000   443.0390       5.26043       21.0835       1.94630      -3.95723     -0.425282      0.374774      0.502629      0.567698      0.628929      0.669865      0.705030
  82  10 3583.7420    2.9418  5.3448 12.1910  0.0000  0.0307   0.0106   0.0839    0.0220   0.0000   441.9215       7.46668       22.2765       4.16493      -1.15866      -1.09382      0.608898      0.824456      0.928125       1.03726       1.09165       1.15290
  83   1 1380.0188    0.1432  0.1747  9.5287  0.0000  0.0059   0.0036   0.0134    0.0127   0.0000   440.8050     0.0560443       20.7830      0.147644      -3.02326     -0.103113      0.123940      0.162323      0.181540      0.199666      0.214635      0.228804
  83   2 1720.8160    0.3953  0.4945  9.6786  0.0000  0.0077   0.0049   0.0195    0.0216   0.0000   441.6224     0.0137714       21.1767     0.0580193      -3.03452      0.125086      0.148147      0.205144      0.229565      0.262339      0.291771      0.305409
  83   3 2001.4831    0.7674  0.9920 10.0339  0.0000  0.0107   0.0068   0.0278    0.0391   0.0000   442.2129     -0.247082       21.6059      0.833576      -3.69506    -0.0132260      0.208856      0.278900      0.313110      0.354401      0.381582      0.394000
  83   4 2264.4451    1.3014  1.4497 10.7299  0.0000  0.0126   0.0093   0.0343    0.0372   0.0000   442.6090       1.45103       20.8495      0.948902      -3.04044    -0.0353049      0.242976      0.330531      0.373442      0.416341      0.436600      0.458923
  83   5 2505.3257    2.0844  1.7079 11.5789  0.0000  0.0139   0.0136   0.0366    0.0352   0.0000   443.0670       2.11974       21.2947      0.930817      -2.06401     -0.494210      0.273672      0.373781      0.414895      0.463970      0.492437      0.518635
  83   6 2736.4291    3.0216  1.6373 12.3898  0.0000  0.0134   0.0200   0.0355    0.0353   0.0000   442.7041       4.02791       20.9937      0.839460      -3.29191     -0.844435      0.258729      0.363076      0.390918      0.452082      0.474720      0.490863
  83   7 2961.4877    4.0929  1.5563 13.0670  0.0000  0.0127   0.0281   0.0344    0.0373   0.0000   443.4750       4.63733       20.5608      0.956359      -2.45753     -0.340565      0.255482      0.347777      0.385785      0.435285      0.455814      0.476510
  83   8 3178.8417    4.4193  1.9367 13.1499 -0.0000  0.0144   0.0267   0.0387    0.0311   0.0000   442.5721       5.88358       21.0904       2.40190      -2.60572     -0.907930      0.282666      0.384322      0.427047      0.481883      0.502735      0.531905
  83   9 3390.7481    3.6911  3.1805 12.6310 -0.0000  0.0198   0.0172   0.0533    0.0244   0.0000   443.0576       7.77077       20.5547      0.957760      -4.55535     -0.636648      0.387351      0.530455      0.592652      0.672622      0.715266      0.750508
  83  10 3598.9358    2.8778  5.8353 12.1913 -0.0005  0.0336   0.0098   0.0904    0.0212   0.0000   442.8927       8.00951       20.4721       1.69053      -4.60699      -1.47705      0.649168      0.890178       1.00415       1.10356       1.18600       1.25615
  84   1 1387.1081    0.1414  0.1741  9.5200  0.0000  0.0056   0.0035   0.0143    0.0126   0.0000   440.6539     0.0880223       21.3239     0.0533591      -3.27243    -0.0774230      0.111782      0.147313      0.175998      0.194635      0.217666      0.212566
  84   2 1728.5882    0.4085  0.5322  9.6006  0.0000  0.0080   0.0048   0.0195    0.0229   0.0000   441.4409      0.171659       21.3560      0.161744      -3.44172     -0.383647      0.152668      0.203735      0.234111      0.265788      0.284087      0.295548
  84   3 2010.4834    0.7832  0.9920 10.0894  0.0001  0.0105   0.0069   0.0277    0.0379   0.0000   442.2971      0.280791       20.8950     -0.578506      -2.16150     -0.502043      0.200465      0.275128      0.305733      0.338879      0.365308      0.382544
  84   4 2274.4198    1.3356  1.4643 10.8077  0.0000  0.0128   0.0096   0.0346    0.0379   0.0000   443.0725       1.67569       20.6188      0.592325      -3.73201     -0.669298      0.249682      0.336207      0.375838      0.432788      0.451757      0.480356
  84   5 2516.0702    2.1094  1.7036 11.6602  0.0000  0.0138   0.0137   0.0371    0.0336   0.0000   442.7299       2.46949       21.7314      0.801798      -2.95326     -0.367873      0.271006      0.369150      0.410237      0.464766      0.498505      0.527266
  84   6 2748.2699    3.0933  1.6043 12.4929  0.0000  0.0132   0.0208   0.0347    0.0356   0.0000   442.8938       3.83846       21.1490       1.42099      -2.95169      -1.12633      0.260649      0.347621      0.390971      0.435309      0.462746      0.489044
  84   7 2974.1950    4.1008  1.6351 12.8860  0.0002  0.0128   0.0266   0.0346    0.0375   0.0000   443.1573       4.99904       21.1075       2.12895      -2.23859     -0.799262      0.255076      0.341254      0.382455      0.428676      0.455863      0.476454
  84   8 3192.3486    4.4159  2.1324 12.9568 -0.0000  0.0148   0.0248   0.0403    0.0302   0.0000   443.1494       6.57594       21.3767       1.79381      -2.00415     -0.597324      0.287309      0.389112      0.431582      0.483654      0.522811      0.541708
  84   9 3405.1175    3.7092  3.4146 12.5095  0.0003  0.0203   0.0163   0.0550    0.0244   0.0000   441.8115       8.24181       20.5134       3.06367      -3.38163      0.346611      0.396606      0.527998      0.605576      0.684072      0.721160      0.754145
  84  10 3614.0717    2.8247  5.7865 12.2182  0.0000  0.0332   0.0097   0.0907    0.0207   0.0000   443.1076       8.34549       21.0421       3.55555      0.501634      -1.17168      0.637999      0.860304      0.980006       1.09016       1.16597       1.21518
  85   0  938.3640    0.0355  0.0168  9.8304 -0.0167  0.0110   0.0057   0.0086    0.0106   0.0000   437.2015     -0.538621       21.2031      0.988289      -3.06992      0.115902      0.157593      0.212928      0.267504      0.267281      0.255201      0.259128
  85   1 1394.1297    0.1401  0.1723  9.5199  0.0000  0.0055   0.0035   0.0139    0.0125   0.0000   440.7610      0.306767       21.1670     -0.195440      -3.34614      0.205122      0.105946      0.143546      0.159509      0.176854      0.188189      0.200434
  85   2 1736.2858    0.4108  0.5442  9.6257  0.0000  0.0083   0.0048   0.0200    0.0238   0.0000   441.7059      0.140956       21.1325      0.176022      -3.27326     -0.243746      0.157924      0.214004      0.244540      0.269256      0.302464      0.308823
  85   3 2019.3955    0.7857  1.0437 10.1209  0.0000  0.0110   0.0068   0.0284    0.0391   0.0000   442.1800      0.123397       21.2175     0.0251667      -3.68412     -0.670895      0.210441      0.279024      0.317013      0.354481      0.385333      0.397136
  85   4 2284.3422    1.3658  1.4969 10.8660  0.0000  0.0133   0.0096   0.0343    0.0370   0.0000   442.6293       1.27201       20.8656    -0.0144381      -3.65379      0.844500      0.247648      0.342622      0.377215      0.422740      0.453396      0.480480
  85   5 2526.7509    2.1532  1.7984 11.7404  0.0000  0.0142   0.0137   0.0383    0.0319   0.0000   442.7498       2.29720       20.5240      0.798276      -2.21745     -0.431611      0.275136      0.373305      0.417198      0.472301      0.501420      0.526461
  85   6 2760.0684    3.1856  1.6811 12.3887 -0.0000  0.0133   0.0205   0.0350    0.0361   0.0000   443.0251       3.36224       20.5044       1.14921      -3.30114    -0.0551929      0.258737      0.351520      0.394682      0.444070      0.460461      0.488314
  85   7 2986.8914    4.2170  1.5238 13.1201  0.0000  0.0124   0.0287   0.0335    0.0382   0.0000   442.6648       4.57475       21.0292       1.52307      -2.78287     -0.983002      0.244826      0.328723      0.366547      0.409542      0.435219      0.460763
  85   8 3205.7953    4.3723  2.0814 13.0618  0.0000  0.0148   0.0250   0.0396    0.0301   0.0000   443.4135       5.40147       21.7352       2.35817      -3.01163      -1.59665      0.291891      0.386920      0.438823      0.495188      0.519337      0.538993
  85   9 3419.3252    3.5950  3.4879 12.4901  0.0000  0.0210   0.0156   0.0561    0.0245   0.0000   443.2921       6.37046       20.9018       2.14126      -2.96115     -0.851902      0.398412      0.546641      0.612716      0.687496      0.729925      0.765844
  85  10 3629.1325    2.7712  6.0108 12.2294 -0.0006  0.0350   0.0095   0.0949    0.0207   0.0000   442.7537       7.04182       18.8098       5.05281      -3.22589      -2.85045      0.664783      0.911043       1.03844       1.14549       1.22599       1.29642
  86   0  943.6940    0.0377  0.0225  9.8072  0.0000  0.0083   0.0048   0.0090    0.0105   0.0000   437.2705      0.576505       20.9127     0.0310908      -3.58575     -0.162891      0.157801      0.203589      0.259356      0.295150      0.283713      0.310192
  86   1 1401.1109    0.1514  0.1957  9.5144  0.0000  0.0059   0.0035   0.0142    0.0127   0.0000   440.6175    -0.0885207       21.1964     -0.124655      -3.48934      0.295087      0.115538      0.143462      0.171944      0.188851      0.200642      0.215896
  86   2 1743.9029    0.4119  0.6227  9.6223  0.0000  0.0089   0.0047   0.0222    0.0245   0.0000   441.2643      0.435288       21.2756      0.126464      -3.02114     0.0160827      0.169204      0.227796      0.252910      0.288554      0.310952      0.319603
  86   3 2028.2835    0.8138  1.0821 10.0328  0.0001  0.0109   0.0068   0.0294    0.0418   0.0000   441.9279      0.248404       21.2651      0.231882      -3.10818      0.359717      0.201989      0.272357      0.306050      0.350740      0.361038      0.383829
  86   4 2294.1476    1.3860  1.5394 10.8833  0.0000  0.0131   0.0096   0.0352    0.0354   0.0000   442.2084       1.68675       21.4648     -0.260537      -2.66756    0.00803282      0.247758      0.331355      0.379022      0.418953      0.453008      0.476955
  86   5 2537.4090    2.2066  1.7358 11.7018 -0.0000  0.0137   0.0141   0.0373    0.0350   0.0000   442.2133       2.99883       20.7663      0.451413      -3.28965     -0.804071      0.265764      0.354737      0.397850      0.449008      0.474745      0.502644
  86   6 2771.8133    3.2292  1.5846 12.5019  0.0000  0.0128   0.0213   0.0341    0.0366   0.0000   442.7805       3.04929       20.9413       1.37847      -3.38330     -0.297705      0.250986      0.336714      0.373258      0.408986      0.441381      0.458145
  86   7 2999.4226    4.2362  1.6510 12.9849 -0.0000  0.0127   0.0272   0.0345    0.0368   0.0000   442.6024       5.52058       20.9238       1.40204      -2.47074     -0.556644      0.244620      0.332532      0.368367      0.418998      0.442379      0.460295
  86   8 3219.1336    4.3137  2.1027 13.1048 -0.0000  0.0150   0.0246   0.0402    0.0290   0.0000   443.0675       6.18563       21.4357       1.77916      -3.29783     0.0849055      0.288925      0.387731      0.426320      0.489929      0.514077      0.537263
  86   9 3433.5106    3.5620  3.6517 12.5748  0.0001  0.0216   0.0153   0.0586    0.0230   0.0000   443.0228       6.64798       21.3162       1.27053      -2.02528     -0.658134      0.409922      0.557113      0.621181      0.698550      0.737757      0.779374
  86  10 3644.0068    2.7246  6.3634 12.1820  0.0006  0.0362   0.0089   0.0995    0.0204   0.0000   443.0837       7.41293       22.6937       3.79604      -3.06225      -3.58105      0.684447      0.922343       1.05117       1.17903       1.24242       1.31325
  87   0  949.0477    0.0379  0.0256  9.8248  0.0000  0.0100   0.0047   0.0106    0.0105   0.0000   437.2406      0.140612       20.8744     -0.345834      -3.75305     -0.115855      0.166941      0.244917      0.225457      0.339701      0.297630      0.376053
  87   1 1408.0418    0.1571  0.1891  9.5670  0.0000  0.0059   0.0036   0.0136    0.0126   0.0000   440.7399    -0.0495475       21.2193     0.0523775      -2.95873      0.125253      0.111065      0.143147      0.155127      0.185667      0.197143      0.202024
  87   2 1751.4422    0.4200  0.6010  9.6862  0.0000  0.0086   0.0048   0.0219    0.0242   0.0000   441.6815      0.300270       20.8157   -0.00838828      -2.73925     -0.239777      0.159061      0.211830      0.246638      0.271781      0.294539      0.309414
  87   3 2037.0930    0.8137  1.0864 10.1461  0.0000  0.0109   0.0068   0.0294    0.0397   0.0000   441.9300      0.433190       20.6869  -0.000613893      -2.69190     0.0939518      0.203857      0.275281      0.305858      0.344766      0.366225      0.395831
  87   4 2303.8695    1.4239  1.5834 10.9233  0.0000  0.0134   0.0095   0.0351    0.0351   0.0000   442.2596       1.64786       21.8624       1.45894      -2.89801     -0.880728      0.247307      0.339117      0.374519      0.424216      0.449901      0.469644
  87   5 2547.9653    2.2777  1.8142 11.6162  0.0000  0.0137   0.0139   0.0372    0.0357   0.0000   442.8399       2.84730       21.5408       1.20665      -3.51898     0.0378963      0.259870      0.348457      0.392361      0.447604      0.469439      0.496771
  87   6 2783.4745    3.3082  1.6904 12.3658  0.0000  0.0129   0.0207   0.0349    0.0380   0.0000   443.0066       3.36429       20.5681       1.34799      -2.45662     -0.742086      0.248835      0.331942      0.363572      0.408051      0.445143      0.466011
  87   7 3011.9676    4.2245  1.6448 13.1711 -0.0000  0.0129   0.0273   0.0353    0.0338   0.0000   442.6343       5.21854       21.2461       2.06818      -3.55372      -1.54708      0.245508      0.337337      0.372402      0.416493      0.440269      0.470941
  87   8 3232.3573    4.3239  2.3121 13.0090  0.0000  0.0154   0.0230   0.0427    0.0277   0.0000   442.6019       5.81830       20.7689       1.07585      -3.47054     -0.678927      0.290140      0.394798      0.441883      0.500037      0.525210      0.551747
  87   9 3447.5749    3.4941  3.7533 12.5757  0.0000  0.0220   0.0148   0.0601    0.0228   0.0000   442.5998       7.45153       21.8395       2.07283      -1.58094      -1.22038      0.413691      0.562971      0.629895      0.714041      0.745941      0.783531
  87  10 3658.9281    2.6509  6.5937 12.2239 -0.0005  0.0380   0.0085   0.1035    0.0193   0.0000   441.5990       7.13758       21.4990       5.19890      -4.81660      -1.97549      0.698792      0.946457       1.07543       1.21378       1.28878       1.34579
  88   1 1414.9246    0.1612  0.1778  9.5371  0.0000  0.0052   0.0036   0.0127    0.0125   0.0000   440.7431     0.0489194       21.2299      0.381213      -3.63415    -0.0592436     0.0983084      0.135185      0.162653      0.182661      0.197886      0.202558
  88   2 1758.9355    0.4337  0.6149  9.6607  0.0000  0.0087   0.0048   0.0210    0.0244   0.0000   441.3520     -0.114143       20.7953     -0.116627      -3.15440     -0.379030      0.160245      0.214994      0.248697      0.268879      0.287176      0.308719
  88   3 2045.8548    0.8286  1.1100 10.2565  0.0000  0.0114   0.0070   0.0303    0.0391   0.0000   442.3942      0.637272       21.3561      0.253631      -2.78620    0.00778691      0.207365      0.291784      0.317741      0.363855      0.380457      0.404138
  88   4 2313.5121    1.4620  1.5736 10.9579  0.0000  0.0130   0.0098   0.0355    0.0348   0.0000   442.4491       1.73531       20.4931      0.624371      -2.33976      0.488877      0.242044      0.324457      0.369348      0.409861      0.435649      0.459423
  88   5 2558.4501    2.2931  1.8399 11.7273  0.0000  0.0141   0.0138   0.0373    0.0325   0.0000   443.0499       2.77276       21.3275      0.935682      -2.70486      0.375944      0.262616      0.359362      0.402227      0.458494      0.481273      0.521386
  88   6 2795.0565    3.3485  1.5977 12.5953  0.0000  0.0126   0.0218   0.0343    0.0357   0.0000   443.2841       3.05682       21.4649      0.959909      -2.26712      -1.03101      0.239450      0.323911      0.358643      0.406812      0.443764      0.460819
  88   7 3024.3450    4.3147  1.6859 13.0888  0.0000  0.0128   0.0271   0.0346    0.0341   0.0000   443.3494       5.21897       21.3466       1.39608      -3.12872      -1.22939      0.242631      0.326425      0.364178      0.411327      0.437764      0.453941
  88   8 3245.5716    4.2620  2.3857 13.0374  0.0000  0.0159   0.0225   0.0433    0.0267   0.0000   442.9880       6.42472       20.5713       2.29420      -2.38664      -1.45809      0.296383      0.399089      0.444650      0.502802      0.528771      0.561191
  88   9 3461.5755    3.4504  3.9198 12.5009 -0.0000  0.0230   0.0142   0.0625    0.0233   0.0000   443.1804       7.49222       20.7205       2.74531      -2.15479     -0.443835      0.421639      0.578445      0.644367      0.726754      0.765164      0.806784
  88  10 3673.6842    2.6002  6.7863 12.2248  0.0010  0.0395   0.0084   0.1067    0.0188   0.0000   442.8994       6.27362       20.4178       3.28478      -2.04270      -2.73158      0.716395      0.967733       1.10607       1.23271       1.30994       1.37915
  89   0  959.5576    0.0343  0.0221  9.8225  0.0000  0.0083   0.0047   0.0107    0.0104   0.0000   438.2650      0.579390       21.2719     -0.578557      -3.86959    -0.0811740      0.163327      0.232618      0.255380      0.283249      0.289681      0.288425
  89   1 1421.7452    0.1551  0.1764  9.5696  0.0000  0.0054   0.0035   0.0125    0.0124   0.0000   440.6285    -0.0909099       20.8147      0.168775      -3.37740     0.0592506     0.0960243      0.122931      0.149962      0.165332      0.180746      0.188819
  89   2 1766.3618    0.4463  0.5875  9.7217  0.0000  0.0082   0.0049   0.0205    0.0242   0.0000   441.2272      0.332014       21.4982      0.135083      -3.08158     -0.217137      0.149244      0.198518      0.229793      0.254274      0.270506      0.274940
  89   3 2054.5883    0.8460  1.1549 10.2883  0.0000  0.0117   0.0070   0.0303    0.0400   0.0000   442.6428      0.714646       20.8969      0.320809      -3.74585     -0.149461      0.209288      0.290230      0.324376      0.362251      0.384462      0.403563
  89   4 2323.1000    1.4581  1.6088 11.1051  0.0000  0.0138   0.0099   0.0359    0.0343   0.0000   442.2683      0.993826       21.3751      0.811783      -2.39072     -0.562604      0.246998      0.342191      0.377688      0.426040      0.455638      0.480790
  89   5 2568.8720    2.3315  1.8037 11.8597  0.0000  0.0139   0.0141   0.0370    0.0321   0.0000   442.0342       2.48961       21.2835       1.43563      -4.02250     -0.189842      0.256637      0.347966      0.393071      0.439699      0.476518      0.491184
  89   6 2806.5895    3.4068  1.6342 12.6779  0.0000  0.0128   0.0218   0.0342    0.0341   0.0000   443.0627       3.96215       21.2218       1.88222      -2.28905     -0.822172      0.237353      0.322022      0.358469      0.407284      0.426709      0.441711
  89   7 3036.6703    4.3861  1.6935 13.0786  0.0001  0.0128   0.0274   0.0344    0.0364   0.0000   442.3892       5.04416       21.0165       1.39867      -2.19489      0.354390      0.241452      0.330091      0.365959      0.414379      0.435062      0.453458
  89   8 3258.6515    4.2499  2.4155 12.9843  0.0000  0.0158   0.0220   0.0433    0.0277   0.0000   442.9240       5.78485       20.8104       2.43515      -2.64973      -1.30825      0.294269      0.398303      0.440430      0.500136      0.524590      0.563975
  89   9 3475.5606    3.4153  4.3172 12.4672 -0.0003  0.0246   0.0131   0.0665    0.0231   0.0000   442.4993       6.20003       21.3290       3.69891      -3.68851      0.785353      0.448205      0.609877      0.686110      0.772328      0.819431      0.862184
  89  10 3688.3422    2.5124  7.0124 12.2688 -0.0010  0.0412   0.0079   0.1119    0.0179   0.0000   443.8241       7.33490       22.4112       4.33850      -2.92757      -2.26520      0.739289       1.00878       1.14163       1.26545       1.35031       1.42178
  90   0  964.8317    0.0379  0.0333  9.8209  0.0000  0.0086   0.0047   0.0130    0.0104   0.0000   437.0487     -0.429943       21.1018     -0.107812      -2.95719     0.0636719      0.179069      0.218465      0.254146      0.289892      0.338896      0.313998
  90   1 1428.5115    0.1629  0.1993  9.5315  0.0000  0.0056   0.0035   0.0134    0.0127   0.0000   440.5033    -0.0839830       21.2176      0.367464      -3.21396    -0.0646429      0.104727      0.134947      0.160804      0.171626      0.187234      0.186858
  90   2 1773.7175    0.4600  0.5972  9.7266  0.0000  0.0081   0.0050   0.0210    0.0248   0.0000   441.3550     -0.270942       21.3728      0.294738      -3.33015    -0.0644390      0.147260      0.202988      0.229388      0.262499      0.282642      0.288862
  90   3 2063.2404    0.8736  1.1534 10.2475  0.0000  0.0112   0.0071   0.0298    0.0411   0.0000   442.3158      0.674921       20.7653      0.429323      -3.19253      0.426265      0.203656      0.275055      0.311457      0.342549      0.359645      0.385842
  90   4 2332.5715    1.5206  1.6747 10.9398  0.0000  0.0136   0.0098   0.0358    0.0361   0.0000   442.9062       1.17939       21.2827      0.592507      -2.36270     -0.422886      0.242297      0.330836      0.367748      0.412066      0.437152      0.461442
  90   5 2579.2645    2.4024  1.8778 11.7155 -0.0000  0.0141   0.0141   0.0368    0.0343   0.0000   442.9037       2.89818       21.3636       2.06915      -3.84825      0.646905      0.257741      0.351221      0.391162      0.442904      0.471041      0.495801
  90   6 2818.0701    3.4717  1.6029 12.7579  0.0000  0.0127   0.0225   0.0343    0.0344   0.0000   443.3184       3.70218       21.8509       1.73606      -3.50177     0.0316628      0.237640      0.326439      0.364920      0.410741      0.435509      0.453617
  90   7 3048.9899    4.3865  1.7113 13.1701 -0.0000  0.0129   0.0271   0.0350    0.0331   0.0000   442.9277       4.73039       21.0224       2.07539      -3.41290     -0.768260      0.236320      0.319580      0.359122      0.401279      0.424643      0.455569
  90   8 3271.7201    4.2238  2.5140 12.8773  0.0000  0.0161   0.0212   0.0437    0.0278   0.0000   443.0785       6.26361       20.4823       1.98565      -2.53908      -1.03802      0.297353      0.397168      0.445501      0.502146      0.537244      0.567477
  90   9 3489.4471    3.3644  4.3402 12.4475 -0.0002  0.0249   0.0129   0.0678    0.0234   0.0000   442.4567       7.19593       23.3681      0.689525      -1.59227       1.18201      0.452157      0.617889      0.692780      0.770766      0.828539      0.868048
  91   0  969.9976    0.0344  0.0332  9.7894 -0.0031  0.0104   0.0049   0.0150    0.0103   0.0000   437.5408      0.407144       20.2181      0.723181      -2.59424     0.0429842      0.163228      0.237976      0.250158      0.306687      0.288355      0.303915
  91   1 1435.2508    0.1748  0.2366  9.5454  0.0000  0.0060   0.0035   0.0151    0.0130   0.0000   440.3200      0.148028       20.9240      0.249716      -2.90748    -0.0449173      0.110950      0.143570      0.163030      0.184052      0.196345      0.198096
  91   2 1781.0023    0.4670  0.6551  9.6857  0.0000  0.0086   0.0049   0.0217    0.0262   0.0000   441.1327      0.128500       21.1241    -0.0871154      -3.03479     0.0865746      0.152029      0.203126      0.228667      0.256205      0.267605      0.285656
  91   3 2071.8295    0.8837  1.2030 10.2459  0.0000  0.0115   0.0069   0.0305    0.0393   0.0000   441.9008      0.605249       21.2446      0.633192      -3.10948     0.0785511      0.201076      0.273420      0.298345      0.346348      0.355077      0.378357
  91   4 2342.0060    1.5402  1.6818 11.0004  0.0000  0.0134   0.0098   0.0360    0.0350   0.0000   442.7221       1.36708       21.9144      0.783227      -2.87498      -1.44352      0.239667      0.326488      0.359066      0.413295      0.438022      0.464648
  91   5 2589.5940    2.4198  1.8073 11.9687  0.0000  0.0138   0.0147   0.0379    0.0321   0.0000   442.3481       2.83936       21.0028       1.26941      -2.57353      0.478788      0.244527      0.335865      0.371413      0.410858      0.449364      0.462082
  91   6 2829.4487    3.4884  1.6331 12.7710  0.0000  0.0128   0.0221   0.0338    0.0332   0.0000   442.9490       3.49329       21.0615       1.86690      -3.68637      0.606322      0.230660      0.315177      0.350256      0.394600      0.420977      0.439914
  91   7 3061.1376    4.4675  1.7733 12.9985  0.0000  0.0130   0.0264   0.0342    0.0355   0.0000   442.8827       5.29406       20.9471       1.58411      -2.39078    -0.0970425      0.239952      0.326878      0.363841      0.406728      0.432803      0.457350
  91   8 3284.7406    4.1487  2.4979 12.9751  0.0000  0.0162   0.0209   0.0442    0.0266   0.0000   442.9978       6.43962       21.2564       2.75887      -4.16333      -1.51318      0.297002      0.403341      0.450338      0.502322      0.541129      0.567944
  91   9 3503.2606    3.3290  4.5563 12.4633 -0.0008  0.0262   0.0125   0.0698    0.0231   0.0000   442.6470       6.66650       21.8660       2.21410      -2.65423     -0.430515      0.466072      0.629739      0.714419      0.790145      0.853248      0.896861
  92   1 1441.9281    0.1730  0.2465  9.5541  0.0000  0.0064   0.0034   0.0154    0.0130   0.0000   440.4935     -0.117235       21.1038     0.0471917      -3.26494     -0.447063      0.112055      0.158897      0.178529      0.200228      0.203219      0.225625
  92   2 1788.2153    0.4821  0.6572  9.7097  0.0000  0.0086   0.0049   0.0210    0.0264   0.0000   441.0940    -0.0121831       21.1647    -0.0700674      -3.43304     -0.414043      0.146954      0.199279      0.224518      0.256725      0.264329      0.277858
  92   3 2080.3937    0.9076  1.1927 10.2105  0.0000  0.0113   0.0070   0.0296    0.0415   0.0000   442.3377      0.644651       20.8879      0.142362      -2.98401     -0.763696      0.194106      0.265878      0.300877      0.333663      0.362526      0.382043
  92   4 2351.3606    1.5728  1.7202 11.0748 -0.0000  0.0137   0.0098   0.0362    0.0343   0.0000   442.5639       1.14473       22.1371      0.818580      -3.35282     -0.432006      0.243999      0.325961      0.369061      0.411389      0.426409      0.458760
  92   5 2599.8255    2.4679  1.8892 11.9424 -0.0002  0.0140   0.0145   0.0379    0.0320   0.0000   442.4541       2.52541       21.4606       1.20121      -3.30881    -0.0513156      0.254150      0.339978      0.392203      0.439785      0.466691      0.484752
  92   6 2840.7631    3.5409  1.7156 12.7063  0.0000  0.0128   0.0216   0.0351    0.0327   0.0000   443.3551       3.89651       21.0159       1.58356      -2.88026     -0.545180      0.229533      0.313094      0.347371      0.393577      0.422474      0.444241
  92   7 3073.2932    4.3954  1.8231 13.2209  0.0000  0.0132   0.0261   0.0366    0.0309   0.0000   442.8914       4.80321       20.8732       1.74362      -3.47222     -0.678735      0.240132      0.326153      0.366326      0.408320      0.430266      0.457194
  92   8 3297.6300    4.1554  2.6982 12.9277  0.0000  0.0169   0.0201   0.0457    0.0260   0.0000   442.9222       6.91378       20.6049       2.54972      -2.98728     -0.258357      0.305988      0.414524      0.460848      0.518780      0.548962      0.583661
  92   9 3517.0208    3.1879  4.5472 12.5268  0.0009  0.0262   0.0120   0.0713    0.0220   0.0000   442.7199       7.66071       21.4931       1.37929      -2.66146      -1.73622      0.466955      0.630425      0.714345      0.794127      0.849876      0.890502
  93   1 1448.5750    0.1687  0.2267  9.5499  0.0000  0.0061   0.0034   0.0143    0.0128   0.0000   440.4038     -0.179721       21.0105      0.264263      -3.16065     0.0225404      0.107424      0.147455      0.173217      0.193187      0.207259      0.222519
  93   2 1795.3815    0.4881  0.7073  9.7532  0.0000  0.0090   0.0049   0.0230    0.0268   0.0000   441.4788     -0.171499       21.1052      0.220776      -2.66211      0.111973      0.150738      0.210093      0.233663      0.264017      0.272974      0.291707
  93   3 2088.8920    0.9153  1.2821 10.2700  0.0000  0.0118   0.0069   0.0316    0.0378   0.0000   442.1148       1.07632       21.5357       1.12231      -2.94858    -0.0377046      0.201821      0.280155      0.308277      0.350050      0.370888      0.393467
  93   4 2360.6394    1.6218  1.8063 11.0788  0.0000  0.0140   0.0098   0.0370    0.0340   0.0000   442.4492       1.01793       22.2916      0.392431      -2.94643     -0.518865      0.244123      0.333837      0.370635      0.415123      0.442888      0.471454
  93   5 2610.0534    2.5305  1.8587 11.9833  0.0000  0.0139   0.0149   0.0369    0.0325   0.0000   442.7328       2.54448       20.9371      0.783897      -2.90386     -0.191213      0.245686      0.338847      0.371787      0.422628      0.446014      0.474369
  93   6 2852.0521    3.5745  1.7318 12.8723 -0.0000  0.0130   0.0221   0.0358    0.0312   0.0000   442.4579       3.81981       21.0820       1.09201      -2.81005     -0.280628      0.232029      0.318034      0.358125      0.401317      0.423282      0.450396
  93   7 3085.2974    4.4196  1.9202 13.0595  0.0000  0.0134   0.0249   0.0365    0.0309   0.0000   443.1615       5.01845       20.9921      0.941841      -2.44489      -1.19067      0.237772      0.327168      0.365801      0.412845      0.440172      0.462762
  93   8 3310.5001    4.0905  2.7094 12.9513  0.0000  0.0170   0.0196   0.0460    0.0251   0.0000   442.8502       5.81387       20.8091       1.66492      -2.55275      -1.50973      0.301611      0.412500      0.457356      0.516778      0.549118      0.572554
  93   9 3530.6464    3.2016  5.0881 12.4208 -0.0004  0.0290   0.0110   0.0781    0.0223   0.0000   441.6943       8.13980       20.8641       2.68769      -1.57990     -0.798058      0.505956      0.684480      0.773743      0.862485      0.925232      0.981605
  94   0  985.4111    0.0285  0.0108  9.7753  0.0006  0.0080   0.0045   0.0056    0.0100   0.0000   437.4436    -0.0469124       20.5796    -0.0268140      -3.88215     -0.368199     0.0990234      0.175178      0.173055      0.195901      0.225783      0.249384
  94   1 1455.1623    0.1800  0.2416  9.5260  0.0000  0.0060   0.0034   0.0143    0.0130   0.0000   440.5832    -0.0158870       20.8882     -0.126263      -3.10880      0.394553      0.110487      0.137774      0.161926      0.186070      0.198712      0.202266
  94   2 1802.4803    0.4923  0.7371  9.6633  0.0000  0.0091   0.0048   0.0229    0.0282   0.0000   441.2472      0.142100       21.0083      0.132036      -3.58928     -0.148639      0.156872      0.210378      0.229713      0.268569      0.293502      0.308278
  94   3 2097.3444    0.9427  1.2607 10.2892  0.0000  0.0116   0.0071   0.0309    0.0402   0.0000   442.0822      0.518890       21.1897      0.255466      -3.11315      0.275084      0.198170      0.274069      0.304765      0.344570      0.362462      0.384519
  94   4 2369.8272    1.6031  1.7661 11.1831  0.0000  0.0139   0.0099   0.0374    0.0328   0.0000   442.2162       1.43540       20.7784      0.793788      -2.96967     -0.317455      0.241547      0.330080      0.370483      0.423636      0.439221      0.466820
  94   5 2620.2166    2.5638  1.8902 11.9234  0.0000  0.0138   0.0148   0.0376    0.0334   0.0000   442.5443       2.58948       21.1927      0.708265      -2.65042     -0.536893      0.242254      0.325656      0.363628      0.410154      0.438465      0.458447
  94   6 2863.2770    3.6819  1.6632 12.7839 -0.0000  0.0124   0.0225   0.0342    0.0333   0.0000   442.9112       3.76583       21.2839       1.33104      -2.14088     -0.694653      0.218019      0.296245      0.331834      0.374613      0.399277      0.419751
  94   7 3097.2879    4.4939  1.8330 13.1813  0.0000  0.0130   0.0260   0.0358    0.0305   0.0000   443.6808       4.46293       21.2010       1.27172      -2.84730     -0.464019      0.225756      0.307890      0.346396      0.387697      0.413750      0.443171
  94   8 3323.2774    4.0423  2.9646 12.8174  0.0001  0.0179   0.0182   0.0484    0.0250   0.0000   443.1146       5.46136       21.3947       1.98322      -2.93638      -1.21349      0.310767      0.419617      0.470461      0.523691      0.553287      0.585278
  94   9 3544.2535    3.1346  5.1197 12.4037  0.0000  0.0290   0.0107   0.0794    0.0221   0.0000   443.9424       6.53002       20.8497       3.38913      -3.73734      -1.63759      0.494229      0.673513      0.760577      0.852009      0.916668      0.961485
  95   0  990.4822    0.0313  0.0125  9.7840 -0.0053  0.0059   0.0043   0.0058    0.0100   0.0000   437.1331      0.581202       20.3922      0.404901      -3.76554       1.48145      0.105637      0.156614      0.160884      0.159710      0.230155      0.204645
  95   1 1461.6873    0.1844  0.2369  9.5619  0.0000  0.0060   0.0035   0.0138    0.0129   0.0000   440.4313      0.179861       20.8632   0.000868831      -3.26496     -0.290917      0.109633      0.150272      0.175176      0.191286      0.201762      0.204615
  95   2 1809.5399    0.5091  0.6923  9.7883  0.0000  0.0085   0.0051   0.0219    0.0274   0.0000   441.0551      0.434930       21.2861      0.430432      -3.83935     -0.431494      0.145711      0.193915      0.222415      0.249933      0.264879      0.282845
  95   3 2105.7460    0.9574  1.2077 10.4860  0.0000  0.0115   0.0074   0.0301    0.0384   0.0000   442.0580       1.24404       21.0145     -0.311557      -2.97607     -0.287015      0.192173      0.268778      0.291067      0.335650      0.353160      0.377784
  95   4 2378.9728    1.6570  1.7924 11.2088  0.0000  0.0139   0.0099   0.0368    0.0322   0.0000   442.3521       1.70849       21.0852       1.19133      -2.97998      0.336291      0.235783      0.323832      0.362956      0.406093      0.424160      0.454311
  95   5 2630.3157    2.6078  1.9335 11.9820  0.0000  0.0139   0.0147   0.0375    0.0321   0.0000   442.9717       3.29978       21.1903      0.680869      -2.78165     -0.514173      0.239169      0.326631      0.364647      0.412030      0.438942      0.459865
  95   6 2874.4020    3.6958  1.7506 12.8528  0.0000  0.0129   0.0221   0.0350    0.0314   0.0000   443.0023       3.46396       21.0235       2.02925      -2.95705     -0.715216      0.223790      0.303696      0.335760      0.383197      0.400259      0.423230
  95   7 3109.1732    4.4957  1.8605 13.2080 -0.0000  0.0133   0.0260   0.0359    0.0317   0.0000   442.7916       4.50468       21.4463       1.18031      -2.95048      -1.58172      0.235279      0.317097      0.346158      0.392539      0.417086      0.438657
  95   8 3335.9977    4.0190  3.0629 12.8288 -0.0000  0.0180   0.0177   0.0503    0.0245   0.0000   442.7646       6.57256       21.1571       1.89183      -2.61273     -0.392144      0.310023      0.422152      0.467840      0.529945      0.568141      0.597699
  95   9 3557.7824    3.0749  5.4279 12.4655  0.0006  0.0307   0.0103   0.0844    0.0216   0.0000   442.1915       8.46501       19.9264      0.817085      -3.15485      -1.52129      0.521076      0.708211      0.795378      0.894877      0.949682      0.998644
  96   0  995.5757    0.0449  0.0302  9.7603  0.0000  0.0093   0.0043   0.0077    0.0101   0.0000   437.2802     -0.286376       20.4044      0.373286      -3.22596      0.166716      0.177923      0.183517      0.211372      0.248855      0.284897      0.259117
  96   1 1468.2000    0.1865  0.2485  9.5381  0.0000  0.0061   0.0034   0.0142    0.0131   0.0000   440.3705     0.0722029       21.2818      0.126813      -3.36058      0.357919      0.106449      0.136025      0.168510      0.177776      0.202172      0.217006
  96   2 1816.5296    0.5115  0.7520  9.7575  0.0000  0.0090   0.0049   0.0230    0.0282   0.0000   441.4133      0.334768       21.0541      0.300460      -3.10237      0.326310      0.151331      0.206998      0.231462      0.266647      0.282465      0.301983
  96   3 2114.0719    0.9737  1.3396 10.3998  0.0000  0.0122   0.0072   0.0321    0.0378   0.0000   442.0273      0.547668       21.2500      0.565624      -2.84530     -0.418574      0.201544      0.284373      0.313412      0.360321      0.379276      0.405546
  96   4 2388.0281    1.6773  1.8132 11.2800 -0.0001  0.0139   0.0101   0.0378    0.0322   0.0000   442.0661       1.78173       21.7831     -0.614576      -3.15532      0.387576      0.237578      0.322615      0.363905      0.403495      0.427266      0.451944
  96   5 2640.3819    2.6216  1.8370 12.1824 -0.0001  0.0136   0.0154   0.0370    0.0307   0.0000   442.8286       3.05645       21.3024      0.379792      -3.30302     -0.731593      0.236243      0.319352      0.356780      0.398624      0.423566      0.449820
  96   6 2885.4428    3.8112  1.7600 12.8221  0.0000  0.0129   0.0223   0.0344    0.0325   0.0000   443.2401       3.45313       21.5875       1.15107      -3.63229      -1.30328      0.222133      0.306553      0.337027      0.375788      0.398313      0.422777
  96   7 3121.0531    4.4694  1.9256 13.2012 -0.0000  0.0136   0.0252   0.0364    0.0302   0.0000   443.0193       4.74382       21.8363       1.81925      -2.61534     -0.413979      0.233042      0.316378      0.349794      0.391408      0.419289      0.437196
  96   8 3348.6388    3.9866  3.2017 12.7384  0.0001  0.0186   0.0171   0.0510    0.0257   0.0000   442.5804       6.25014       22.7883       2.30769      -2.91180     -0.229070      0.319248      0.429281      0.482153      0.542482      0.579163      0.614891
  96   9 3571.2036    3.0371  5.4644 12.4839 -0.0005  0.0312   0.0102   0.0853    0.0212   0.0000   443.2911       6.66992       19.9485       2.90843      -3.57035      -1.75075      0.523273      0.710098      0.811961      0.906185      0.976095       1.02378
  97   0 1000.5896    0.0377  0.0468  9.7661  0.0000  0.0122   0.0045   0.0189    0.0101   0.0000   437.1878     -0.160309       20.5722      0.172236      -3.66670      0.151486      0.196690      0.301665      0.353162      0.342858      0.358843      0.363436
  97   1 1474.6418    0.1870  0.2553  9.5364  0.0000  0.0062   0.0034   0.0145    0.0131   0.0000   440.3536     0.0669182       21.1325     0.0516170      -3.15894    -0.0997982     0.0994423      0.133623      0.149856      0.166826      0.181840      0.191859
  97   2 1823.4770    0.5221  0.7766  9.7769  0.0000  0.0092   0.0050   0.0236    0.0288   0.0000   441.1744      0.103802       20.8421      0.340372      -2.95761      0.129823      0.153518      0.209068      0.238780      0.267125      0.283082      0.303377
  97   3 2122.3734    0.9860  1.3746 10.3108  0.0000  0.0120   0.0070   0.0317    0.0381   0.0000   442.1429      0.868593       21.1692      0.222891      -2.62290      0.117271      0.202544      0.273477      0.309707      0.345658      0.365360      0.387199
  97   4 2397.0245    1.7424  1.8486 11.3208 -0.0001  0.0142   0.0103   0.0375    0.0321   0.0000   442.2997       2.17018       21.9768      0.314444      -2.75935      0.205263      0.235415      0.321065      0.361057      0.405000      0.437131      0.455649
  97   5 2650.3789    2.7071  1.9530 11.9997  0.0000  0.0138   0.0150   0.0372    0.0327   0.0000   442.5895       3.02490       20.6793      0.462519      -3.11244      0.224480      0.234019      0.316364      0.354900      0.402116      0.420514      0.449386
  97   6 2896.4982    3.8272  1.7478 12.8647  0.0000  0.0126   0.0223   0.0345    0.0312   0.0000   442.8956       4.18609       21.4015       1.12194      -2.16413     -0.340638      0.214962      0.290551      0.323526      0.359314      0.382749      0.408992
  97   7 3132.8140    4.5047  1.8780 13.2501  0.0000  0.0132   0.0256   0.0361    0.0299   0.0000   443.1318       5.09940       21.8454       1.57372      -2.74572     0.0832466      0.226938      0.307801      0.341658      0.384561      0.408865      0.422419
  97   8 3361.2576    3.9082  3.2280 12.8605  0.0000  0.0191   0.0170   0.0524    0.0240   0.0000   443.0340       6.33240       21.0941       2.02368      -3.06968      0.109728      0.322294      0.436499      0.493333      0.545577      0.589049      0.613414
  97   9 3584.6794    2.9839  5.8328 12.4463 -0.0005  0.0332   0.0095   0.0901    0.0205   0.0000   443.3088       6.79006       21.6678       3.36271      -2.79151      -2.28328      0.543651      0.750202      0.845162      0.944036      0.997796       1.06064
  98   0 1005.6145    0.0438  0.0302  9.7570  0.0000  0.0067   0.0037   0.0105    0.0099   0.0000   437.5551     -0.271552       20.7353     -0.125486      -3.42729      0.208668     0.0873171      0.150356      0.152744      0.162026      0.203375      0.234369
  98   1 1481.0755    0.1944  0.2572  9.5431  0.0000  0.0059   0.0034   0.0143    0.0132   0.0000   440.4812     -0.167480       21.1425      0.245825      -3.02034    -0.0560906     0.0996080      0.136422      0.153945      0.175106      0.187236      0.184150
  98   2 1830.3740    0.5244  0.8081  9.7684  0.0000  0.0095   0.0049   0.0238    0.0294   0.0000   441.3098      0.522788       21.5904      0.427543      -3.88110     -0.165839      0.156958      0.213346      0.242679      0.263931      0.285546      0.306800
  98   3 2130.6259    1.0087  1.3737 10.4030  0.0000  0.0119   0.0071   0.0319    0.0372   0.0000   441.6413      0.877269       21.3472      0.457188      -2.90109     0.0411387      0.199619      0.273218      0.303886      0.347820      0.365332      0.384318
  98   4 2405.9473    1.7633  1.9015 11.3426  0.0000  0.0143   0.0102   0.0385    0.0314   0.0000   442.2087       1.50865       21.7419      0.397906      -2.94631     -0.574926      0.234489      0.324771      0.357277      0.402585      0.430494      0.455569
  98   5 2660.3407    2.7154  1.9005 12.2130  0.0000  0.0139   0.0155   0.0369    0.0307   0.0000   442.9144       2.64493       21.5752      0.814807      -2.36984     -0.650003      0.236923      0.316681      0.361173      0.403243      0.432286      0.457968
  98   6 2907.4252    3.9304  1.7358 12.8636 -0.0001  0.0126   0.0230   0.0338    0.0336   0.0000   443.0633       4.40916       21.3824      0.847141      -3.06020     -0.821006      0.217623      0.295240      0.333824      0.372491      0.402156      0.424884
  98   7 3144.5072    4.5045  2.0346 13.1622 -0.0000  0.0138   0.0244   0.0374    0.0299   0.0000   442.6975       4.75004       21.0102       1.03858      -2.77622     -0.627034      0.234471      0.316685      0.353646      0.396692      0.422002      0.444243
  98   8 3373.7618    3.8371  3.3008 12.8648 -0.0001  0.0197   0.0164   0.0531    0.0235   0.0000   442.8742       6.72857       21.8234       2.77117      -3.09336      -1.54121      0.325908      0.443552      0.495849      0.554336      0.595591      0.630598
  98   9 3597.9843    2.9285  6.2030 12.4441  0.0006  0.0354   0.0090   0.0945    0.0196   0.0000   443.1465       7.22316       21.3186       4.31195      -2.15235     0.0136297      0.580904      0.793568      0.891133      0.995196       1.07326       1.12425
  99   1 1487.4233    0.2100  0.2754  9.5482  0.0000  0.0060   0.0035   0.0143    0.0135   0.0000   440.4985    -0.0624556       20.8433    0.00747950      -2.97376      0.229323      0.104698      0.140016      0.156966      0.166964      0.185073      0.194001
  99   2 1837.1975    0.5440  0.7931  9.8343  0.0000  0.0091   0.0050   0.0239    0.0290   0.0000   441.0525      0.169471       21.1024    -0.0765012      -3.62396   -0.00565238      0.143526      0.201438      0.222678      0.250671      0.271580      0.287895
  99   3 2138.7892    1.0245  1.4402 10.4537  0.0000  0.0123   0.0071   0.0334    0.0363   0.0000   441.9973      0.402037       21.1521      0.113115      -3.02593     0.0525753      0.200884      0.273530      0.304121      0.347714      0.373128      0.395186
  99   4 2414.8649    1.7919  1.8615 11.4417  0.0000  0.0142   0.0105   0.0374    0.0317   0.0000   442.3528       1.43042       21.5945       1.43883      -3.20311     -0.202445      0.235933      0.321544      0.359517      0.403365      0.432558      0.459974
  99   5 2670.2714    2.7396  1.8921 12.2836  0.0000  0.0137   0.0156   0.0373    0.0302   0.0000   442.8627       2.16880       20.7584       1.10348      -3.14502     -0.394006      0.229779      0.306504      0.345290      0.394748      0.417579      0.439526
  99   6 2918.3213    3.9586  1.7482 12.9825  0.0000  0.0127   0.0231   0.0340    0.0315   0.0000   442.8496       4.16478       21.3269       1.20740      -3.17026     -0.423040      0.212227      0.289947      0.324182      0.363018      0.386822      0.410198
  99   7 3156.1653    4.5607  2.2054 13.0495  0.0000  0.0143   0.0232   0.0384    0.0302   0.0000   443.0928       4.91968       20.4688       1.52598      -3.40340     -0.354495      0.243178      0.327096      0.365322      0.409843      0.436461      0.456816
  99   8 3386.2774    3.8565  3.6371 12.7533  0.0002  0.0207   0.0153   0.0565    0.0240   0.0000   443.0023       6.58417       20.8288       1.44573      -2.20792      -1.28667      0.346330      0.469150      0.531216      0.595693      0.635881      0.666139
  99   9 3611.3104    2.8518  6.0874 12.4777 -0.0007  0.0355   0.0089   0.0949    0.0196   0.0000   443.6450       5.71320       21.2729       2.37566      -2.18216     -0.318436      0.571446      0.783508      0.884972      0.983919       1.05578       1.11586
 100   1 1493.7502    0.2065  0.3065  9.5165  0.0000  0.0066   0.0034   0.0158    0.0137   0.0000   440.3162   -0.00269170       21.1116      0.281334      -3.37817    -0.0751097      0.105782      0.138481      0.164631      0.182249      0.204059      0.213330
 100   2 1843.9929    0.5608  0.8079  9.7974  0.0000  0.0093   0.0051   0.0231    0.0293   0.0000   441.2875     -0.190451       20.5807      0.486410      -3.23731     -0.522217      0.142435      0.199001      0.222833      0.251005      0.272152      0.284639
 100   3 2146.9411    1.0418  1.3667 10.5370  0.0000  0.0119   0.0074   0.0321    0.0354   0.0000   442.0645      0.375912       20.9284      0.668382      -4.20250    -0.0895448      0.191764      0.259584      0.291107      0.328649      0.346352      0.370821
 100   4 2423.6406    1.8059  1.9548 11.3919  0.0000  0.0146   0.0102   0.0389    0.0311   0.0000   442.0820       2.37206       22.0829      0.631713      -3.11031      0.462517      0.238648      0.326536      0.364155      0.411916      0.439464      0.459362
 100   5 2680.1144    2.8437  1.9858 12.1381  0.0000  0.0139   0.0154   0.0371    0.0314   0.0000   442.9090       3.13193       20.7028      0.208953      -3.23648    -0.0328354      0.229374      0.315252      0.355927      0.401633      0.428655      0.453019
 100   6 2929.0978    4.0303  1.6516 13.0613  0.0000  0.0123   0.0243   0.0329    0.0327   0.0000   442.6385       4.14956       21.2957      0.925509      -3.61491      -1.42212      0.202520      0.274721      0.307940      0.343373      0.359156      0.384565
 100   7 3167.7113    4.4369  2.1603 13.2356 -0.0000  0.0144   0.0232   0.0391    0.0269   0.0000   443.1118       5.28397       21.5527       1.70233      -2.69959     -0.677073      0.238352      0.324757      0.363668      0.408520      0.434712      0.461457
 100   8 3398.6834    3.7383  3.6153 12.8605  0.0002  0.0213   0.0152   0.0573    0.0226   0.0000   443.1326       5.83258       20.0538       2.28802      -2.13571     -0.783880      0.342156      0.471319      0.520339      0.596677      0.628473      0.669689
 101   1 1500.0407    0.2046  0.3081  9.5311  0.0000  0.0065   0.0034   0.0162    0.0137   0.0000   440.2762     -0.102723       21.0971      0.313711      -3.23125     0.0396458      0.106999      0.139681      0.159919      0.178520      0.190983      0.202811
 101   2 1850.7414    0.5575  0.8263  9.8054  0.0000  0.0092   0.0050   0.0238    0.0299   0.0000   440.7759      0.560568       21.3321      0.413487      -3.65427      0.399886      0.149344      0.201606      0.227365      0.253751      0.276949      0.296746
 101   3 2155.0055    1.0547  1.4701 10.5231  0.0000  0.0125   0.0072   0.0332    0.0352   0.0000   441.9107      0.762770       21.6279      0.505452      -3.39548     -0.114401      0.197942      0.272209      0.307237      0.341771      0.367511      0.382718
 101   4 2432.3948    1.8720  2.0434 11.3185  0.0000  0.0146   0.0101   0.0391    0.0325   0.0000   442.1718       2.01811       21.4645      0.259241      -3.82886      0.228554      0.236123      0.315071      0.364212      0.401299      0.430127      0.448795
 101   5 2689.9360    2.8656  1.9796 12.2388  0.0000  0.0140   0.0156   0.0374    0.0305   0.0000   442.7623       2.67193       21.4074      0.649194      -2.97923     -0.215071      0.225479      0.304123      0.340824      0.384723      0.422353      0.445502
 101   6 2939.8546    4.0130  1.8839 12.9167 -0.0000  0.0131   0.0222   0.0354    0.0305   0.0000   442.9349       3.91176       21.3126      0.803133      -3.11356      -1.01398      0.212186      0.287819      0.322586      0.363819      0.382108      0.405328
 101   7 3179.2635    4.4836  2.2410 13.2129  0.0000  0.0146   0.0228   0.0397    0.0266   0.0000   442.7539       5.25564       21.7481       1.89700      -3.03878      -1.15231      0.242405      0.330648      0.367941      0.414646      0.438306      0.469449
 101   8 3411.0231    3.6874  3.6475 12.8359 -0.0009  0.0215   0.0149   0.0581    0.0233   0.0000   443.3446       6.56966       20.2587       3.20520      -1.48620      -1.24815      0.343270      0.461861      0.521662      0.593845      0.623424      0.661389
 102   0 1025.4316    0.0380  0.0327  9.7080 -0.0006  0.0082   0.0040   0.0114    0.0098   0.0000   437.4756     -0.534404       21.0608     0.0864571      -3.03100     -0.356539      0.120382      0.166698      0.192348      0.230464      0.219284      0.280597
 102   1 1506.2629    0.2110  0.3218  9.5273  0.0000  0.0069   0.0034   0.0162    0.0139   0.0000   440.2080    -0.0969164       21.1897     0.0246548      -3.17433    -0.0433204      0.105415      0.140467      0.168231      0.184477      0.201022      0.214121
 102   2 1857.4529    0.5702  0.8326  9.8454 -0.0001  0.0091   0.0051   0.0240    0.0294   0.0000   441.0418      0.131356       21.4463      0.167894      -3.56856      0.121580      0.144730      0.196986      0.226417      0.251986      0.272076      0.288779
 102   3 2163.0344    1.0646  1.4477 10.6111 -0.0002  0.0122   0.0073   0.0335    0.0331   0.0000   441.9072       1.05556       21.4948      0.781119      -3.40905      0.427256      0.196939      0.265764      0.298253      0.338815      0.361573      0.377227
 102   4 2441.1083    1.8601  1.9274 11.5782 -0.0001  0.0145   0.0106   0.0388    0.0297   0.0000   442.2443       1.89601       21.7644       1.49575      -2.78491     -0.378283      0.232876      0.314899      0.355616      0.395985      0.426806      0.448430
 102   5 2699.6956    2.9067  1.9496 12.2505  0.0000  0.0137   0.0157   0.0369    0.0305   0.0000   442.8330       2.92030       20.9928      0.593281      -2.71421      0.461415      0.216854      0.294228      0.330845      0.370815      0.389399      0.417828
 102   6 2950.5678    4.0509  1.7753 13.0921  0.0000  0.0128   0.0234   0.0348    0.0303   0.0000   442.8817       4.30587       21.3843       1.39031      -2.81163      -1.38077      0.206389      0.283006      0.316391      0.355315      0.375566      0.396455
 102   7 3190.7329    4.4806  2.3428 13.0440  0.0000  0.0148   0.0219   0.0399    0.0280   0.0000   442.8940       5.37985       21.5744       2.34518      -3.56348     -0.255816      0.240433      0.326737      0.365346      0.401914      0.431912      0.461542
 102   8 3423.3717    3.7314  4.0881 12.6592  0.0002  0.0230   0.0138   0.0621    0.0246   0.0000   443.8338       5.58708       20.7321       2.70435      -1.70216     -0.971274      0.369738      0.500886      0.564030      0.643598      0.681532      0.727731
 103   0 1030.2641    0.0462  0.0885  9.7041  0.0000  0.0105   0.0043   0.0274    0.0101   0.0000   437.3251     -0.224389       20.6489     -0.197018      -2.76269      0.390846      0.167624      0.208462      0.233755      0.271554      0.302814      0.283196
 103   1 1512.4554    0.2133  0.3250  9.5299  0.0000  0.0066   0.0033   0.0162    0.0139   0.0000   440.1952    -0.0705097       21.2338      0.248703      -3.46258     -0.298079      0.104195      0.137374      0.159258      0.171148      0.190530      0.194447
 103   2 1864.0926    0.5863  0.8856  9.8372  0.0000  0.0094   0.0051   0.0248    0.0312   0.0000   440.8874      0.563010       20.8703     0.0832785      -2.93383     -0.141084      0.148067      0.201747      0.228754      0.256336      0.275327      0.290534
 103   3 2171.0289    1.1039  1.5148 10.5594  0.0000  0.0123   0.0073   0.0337    0.0349   0.0000   441.9517      0.777856       21.4900      0.289203      -2.82230     -0.594423      0.195165      0.258034      0.298405      0.330491      0.352066      0.365012
 103   4 2449.7231    1.9069  2.0490 11.5207  0.0002  0.0148   0.0103   0.0397    0.0296   0.0000   442.4500       1.66685       20.8235      0.937168      -1.94203      0.530140      0.232039      0.316100      0.356073      0.402938      0.424378      0.454358
 103   5 2709.3987    2.9844  1.9223 12.2423 -0.0001  0.0134   0.0161   0.0359    0.0317   0.0000   442.5417       2.99350       21.5196       1.61906      -3.89686      0.768773      0.216563      0.296792      0.333614      0.374275      0.400559      0.412889
 103   6 2961.2098    4.0984  1.8825 13.0214  0.0000  0.0130   0.0225   0.0352    0.0296   0.0000   443.0913       3.96369       20.8335       2.13916      -3.57108    -0.0335874      0.211254      0.288984      0.318616      0.354901      0.384918      0.400464
 103   7 3202.1219    4.4423  2.3681 13.0882  0.0000  0.0150   0.0215   0.0409    0.0274   0.0000   443.0161       4.67941       21.4366       1.18840      -3.23779      -1.42266      0.238141      0.325620      0.363217      0.402281      0.434628      0.460555
 103   8 3435.5476    3.5721  4.0499 12.7657 -0.0018  0.0234   0.0134   0.0636    0.0233   0.0000   443.6247       5.70313       20.7493       1.77111      -2.35638      -1.16116      0.365369      0.499454      0.555669      0.625353      0.662966      0.705907
 104   0 1035.1778    0.0543  0.0824  9.7078  0.0000  0.0086   0.0039   0.0193    0.0100   0.0000   437.5116     0.0189882       20.6244      0.131062      -3.20067     -0.245029      0.123033      0.177822      0.195450      0.206848      0.220839      0.238802
 104   1 1518.5826    0.2286  0.3329  9.4971 -0.0000  0.0065   0.0034   0.0157    0.0142   0.0000   440.1337      0.184316       21.1684      0.320460      -3.29145      0.292293     0.0995108      0.132377      0.152583      0.172471      0.180097      0.189762
 104   2 1870.7115    0.5931  0.9166  9.7851  0.0000  0.0096   0.0050   0.0251    0.0324   0.0000   440.9205     -0.279006       21.2238      0.192516      -2.98456     0.0255862      0.145183      0.198048      0.226826      0.253538      0.274475      0.286234
 104   3 2178.9543    1.0974  1.4722 10.5681 -0.0001  0.0124   0.0074   0.0330    0.0364   0.0000   441.9850       1.06061       21.1148     0.0609511      -3.36161     -0.525575      0.191266      0.261091      0.293270      0.333853      0.352209      0.368549
 104   4 2458.3506    1.9379  2.0008 11.5225  0.0000  0.0146   0.0106   0.0392    0.0315   0.0000   442.2083      0.952761       21.0382       1.33825      -3.09782     -0.631249      0.222745      0.309948      0.345810      0.388068      0.413019      0.439901
 104   5 2719.0811    2.9902  2.0155 12.3428  0.0000  0.0139   0.0160   0.0375    0.0300   0.0000   442.7876       2.98623       21.1298      0.928689      -2.79496      -1.07467      0.225610      0.305427      0.344247      0.384970      0.411167      0.434630
 104   6 2971.8049    4.1321  1.8930 13.0574 -0.0000  0.0131   0.0226   0.0353    0.0295   0.0000   443.3513       4.29472       21.2617      0.605532      -3.14693     -0.250809      0.209242      0.285892      0.320845      0.360895      0.382949      0.409069
 104   7 3213.5031    4.4404  2.4737 13.0733 -0.0002  0.0154   0.0209   0.0416    0.0266   0.0000   443.2363       4.94268       20.9111      0.688635      -3.30378     -0.702011      0.245429      0.338155      0.379349      0.425404      0.448422      0.477194
 104   8 3447.7390    3.5966  4.2947 12.6852  0.0007  0.0243   0.0127   0.0657    0.0234   0.0000   443.6495       5.22514       21.3122       3.05440      -2.79339      0.117728      0.382096      0.519699      0.587959      0.663320      0.709910      0.741928
 105   0 1039.9936    0.0466  0.0836  9.6780  0.0000  0.0110   0.0042   0.0235    0.0100   0.0000   437.0747     -0.198465       20.9889     0.0587494      -3.43468     -0.151356      0.161978      0.232191      0.284458      0.278801      0.325366      0.342009
 105   1 1524.7087    0.2201  0.3386  9.5014  0.0000  0.0066   0.0034   0.0166    0.0140   0.0000   439.9074     -0.103411       21.1248      0.162011      -3.32338      0.393800      0.104774      0.141283      0.162470      0.182447      0.193586      0.196598
 105   2 1877.2877    0.5992  0.9134  9.8719  0.0000  0.0097   0.0052   0.0258    0.0319   0.0000   440.5729      0.343499       21.5309     0.0642313      -3.21522      0.127065      0.142577      0.201146      0.219216      0.255612      0.265053      0.284307
 105   3 2186.8292    1.1465  1.5799 10.5435  0.0000  0.0128   0.0072   0.0333    0.0341   0.0000   441.6636      0.678291       21.6552      0.460918      -2.99236     -0.810398      0.197497      0.270693      0.306013      0.347487      0.367466      0.389809
 105   4 2466.8557    2.0070  2.1001 11.4615  0.0000  0.0149   0.0105   0.0394    0.0322   0.0000   442.3549       1.55758       21.1221      0.953199      -3.07617     -0.415835      0.229045      0.315800      0.354290      0.397658      0.428843      0.456156
 105   5 2728.7055    3.0516  1.9766 12.4208  0.0000  0.0137   0.0165   0.0369    0.0292   0.0000   442.7455       2.93108       21.6648      0.752544      -2.37539     -0.596257      0.218243      0.292805      0.328290      0.368705      0.393703      0.414770
[truncated: 150,437 more chars]
