# Supplementary material for: Global-Mode Analysis of Full-Disk Data from the Michelson Doppler Imager and the Helioseismic and Magnetic Imager
Source: Sol Phys. 2018 Jan 31;293(2):29. doi: 10.1007/s11207-017-1201-5 (PMC6566312; doi:10.1007/s11207-017-1201-5)
Supplement: Supplementary file 3 — (TAR 230.0 MB) [file 11207_2017_1201_MOESM3_ESM.tar › MDI/mdifdvwap.1238]

   0  15 2228.7109    0.9084  0.6820  9.6364 -0.0031  0.1293   0.1716   0.6916    1.1454   0.0000     0.0000       0.00000       0.00000       0.00000       0.00000       0.00000       0.00000       0.00000       0.00000       0.00000       0.00000       0.00000
   1  14 2156.6211    0.9011  0.9015  8.7038  0.0000  0.1194   0.0724   0.1990    0.8419   0.0000   269.6551       74.7550       0.00000       0.00000       0.00000       0.00000       177.170       70.2185       0.00000       0.00000       0.00000       0.00000
   1  17 2559.1508    2.0996  1.1566  5.0505  0.0000  0.1095   0.2087   0.3210  198.9081   0.0000   435.9370       29.3430       0.00000       0.00000       0.00000       0.00000       125.636       93.6012       0.00000       0.00000       0.00000       0.00000
   1  18 2693.3496    2.8601  0.6146  0.9602  0.0000  0.0656   0.2653   0.1688 1000.0000   0.0000   417.3564       53.4225       0.00000       0.00000       0.00000       0.00000       88.4521       49.5679       0.00000       0.00000       0.00000       0.00000
   1  20 2963.2132    3.6483  1.0080 -2.3016  0.0000  0.1223   0.2585   0.2310 1000.0000   0.0000   512.8826       87.4754       0.00000       0.00000       0.00000       0.00000       149.489       75.0500       0.00000       0.00000       0.00000       0.00000
   1  21 3098.2871    4.1981  1.0769  4.6650  0.0000  0.1114   0.3025   0.2598 1000.0000   0.0000   452.4979       24.0819       0.00000       0.00000       0.00000       0.00000       124.923       92.3350       0.00000       0.00000       0.00000       0.00000
   1  23 3368.6538    3.6103  1.9929  4.7409  0.0000  0.1419   0.1862   0.4083  561.6117   0.0000   319.7396       138.043       0.00000       0.00000       0.00000       0.00000       194.777       93.2192       0.00000       0.00000       0.00000       0.00000
   1  24 3504.3998    3.0364  2.9375  5.1248  0.0000  0.1929   0.1333   0.5775  215.4007   0.0000   807.6438       13.2345       0.00000       0.00000       0.00000       0.00000       257.618       122.789       0.00000       0.00000       0.00000       0.00000
   1  25 3640.2362    2.5764  4.8185 -2.1025  0.0000  0.2727   0.0798   0.7478 1000.0000   0.0000   673.3237       7.92798       0.00000       0.00000       0.00000       0.00000       350.798       180.761       0.00000       0.00000       0.00000       0.00000
   2  13 2081.9627    0.7658  0.8185  7.9106  0.0000  0.1656   0.0501   0.1986    0.9108   0.0000   406.5545       25.0677       11.6143      -10.9543       0.00000       0.00000       95.0910       68.0129       68.7545       18.6107       0.00000       0.00000
   2  14 2217.5793    1.0996  0.8746  2.8895  0.0000  0.0666   0.0698   0.1731  329.0483   0.0000   439.2884       13.7488       26.0836      -2.49364       0.00000       0.00000       56.2046       41.7659       22.9828       7.13397       0.00000       0.00000
   2  16 2485.8871    1.8121  1.1963  8.8142 -0.0013  0.0841   0.1008   0.2325    2.9901   0.0000   366.9679       35.0985       18.7699      -7.45175       0.00000       0.00000       68.5277       55.8780       27.2389       9.87733       0.00000       0.00000
   2  18 2754.4771    2.9488  0.8935  5.0236  0.0000  0.0603   0.1792   0.1770  314.5477   0.0000   440.3865      -49.5804       27.7149      -4.91827       0.00000       0.00000       46.5334       36.6429       22.6763       7.22252       0.00000       0.00000
   2  20 3024.7345    3.9349  0.7676 11.2953  0.0000  0.0545   0.2557   0.1506    1.0921   0.0000   424.4728      -5.35826      -9.89091       8.12149       0.00000       0.00000       39.5010       31.7808       20.8268       6.87467       0.00000       0.00000
   2  21 3159.8451    4.0675  1.0576  1.7642  0.0000  0.0782   0.2327   0.1885 1000.0000   0.0000   381.8789      -73.2350       49.5466      -6.19900       0.00000       0.00000       64.4594       50.9051       25.4346       9.08233       0.00000       0.00000
   2  23 3430.5082    3.3060  2.4039  9.8908  0.0000  0.1097   0.1290   0.3061    1.9006   0.0000   358.5329       145.850      -13.7862       14.9652       0.00000       0.00000       72.0382       61.3803       39.4439       14.4721       0.00000       0.00000
   2  24 3566.5724    2.8150  3.4828  3.6155  0.0000  0.1353   0.0905   0.3574  630.3184   0.0000   418.6329      -68.6009       38.3689      -28.7102       0.00000       0.00000       98.6286       84.6576       44.8379       17.9532       0.00000       0.00000
   3  12 2001.1554    0.4552  0.6880  9.4018  0.0036  0.0562   0.0297   0.1770    0.2030   0.0000   483.4661      -5.87084      -4.40218       15.6482      -7.42105       1.54962       27.1396       26.0628       20.3613       11.7233       5.76960       1.56780
   3  13 2137.6076    0.8228  0.4391  9.6587  0.0000  0.0587   0.0646   0.1053    0.2203   0.0000   423.4227       31.6620       27.2193       9.88015      0.330805      -3.80797       35.1458       35.9950       20.6963       10.5316       4.13278       1.53297
   3  14 2273.3113    1.0656  0.7836  9.7122  0.0000  0.0633   0.0660   0.1587    0.3918   0.0000   473.8550       45.8492      -29.9649       8.72095       1.09223      -3.93258       28.4817       26.8614       23.2322       13.3009       6.92120       1.90111
   3  15 2407.5622    1.4545  1.0121  9.8289  0.0000  0.0707   0.0951   0.2093    1.1004   0.0000   405.6174      -4.51374       8.92499       11.5104      -11.9620      0.629215       36.2421       32.9740       27.1106       12.7329       7.45779       1.97467
   3  18 2811.4016    2.9348  0.8563 11.3480  0.0000  0.0710   0.1882   0.1963    0.8150   0.0000   459.6329       2.42340       4.08953      -16.8788       2.18126     -0.801184       32.6002       31.2108       22.5209       13.8378       5.47831       1.67366
   3  20 3082.1942    3.8358  0.8675 11.8588 -0.0111  0.0575   0.2089   0.1381    0.8851   0.0000   404.5792       2.68028      -3.02153      -3.01332      -4.46719     -0.708356       31.0320       29.4576       21.5181       11.6859       5.41815       1.59780
   3  21 3217.6817    4.0541  0.9768 11.7104  0.0000  0.0630   0.2126   0.1433    0.8574   0.0000   408.7733       7.26280       21.2463       11.2471       5.11748      -1.04280       30.9600       31.9757       22.2003       11.8204       5.96123       1.92000
   3  22 3353.4311    3.1903  1.4726 11.8756  0.0132  0.0804   0.1564   0.2170    0.4614   0.0000   435.0750       84.8645      -20.5590       9.10180       1.06955      -1.33380       40.9336       35.4092       29.8402       18.6252       8.07409       2.16633
   3  23 3489.5310    2.8106  2.5378 11.2940  0.0000  0.1088   0.1072   0.2707    0.3210   0.0000   408.1155      -34.2387       13.9640      0.126539      -17.3543      -6.23885       55.9629       54.5435       40.0478       21.4019       10.9847       3.12194
   3  24 3626.0506    2.4150  3.1223 11.1685  0.0000  0.1194   0.0849   0.3430    0.2495   0.0000   588.8984      -120.532      -3.02165       36.9230      -8.91369       2.89046       62.0617       61.2992       43.8791       25.0672       11.5449       3.54667
   4  12 2051.6315    0.6768  0.5647  8.9877  0.0000  0.0789   0.0428   0.1193    0.2286   0.0000   441.4447      -6.44067      -18.3769       12.5270      0.577902       2.07462       39.4218       42.1918       30.0685       16.8138       7.26211       2.73740
   4  13 2188.2525    0.7925  0.8819  8.7062  0.0000  0.0743   0.0413   0.1622    0.5566   0.0000   471.3225       53.1552      -4.67424       10.8898       9.93417       7.58660       24.5020       32.6006       20.2234       16.4950       7.78443       3.59515
   4  14 2324.1529    1.2174  0.8335  9.2688  0.0000  0.0761   0.0655   0.1691    0.9783   0.0000   443.4128      -37.6377       7.46321      -15.0863      -2.04518      -5.30146       28.8957       22.6239       19.8183       23.9742       13.9952       5.79290
   4  16 2592.8585    2.0577  0.9012 10.1393  0.0000  0.0570   0.0941   0.1553    1.0409   0.0000   452.9168      -28.3735      -16.0392      -1.58548      -7.56561      -6.86907       22.8413       23.9207       19.3718       12.8034       7.24756       3.85094
   4  17 2728.3947    2.5776  1.0711 10.1094 -0.0012  0.0673   0.1164   0.2108    2.7238   0.0000   420.4379      -7.34928      -3.26415       16.7996       16.9726       2.87305       20.2391       23.5399       19.2895       14.4097       8.49548       4.44356
   4  18 2864.1818    3.0351  0.8004 11.5770  0.0000  0.0480   0.1519   0.1397    0.5193   0.0000   395.9124       26.8563       26.4785      0.122955      -5.46878       3.04039       17.2329       19.0066       16.8137       10.8009       7.09068       3.23374
   4  20 3135.9097    4.1930  1.0658 10.2512 -0.0017  0.0646   0.2064   0.1584    3.7744   0.0000   427.3347      -19.0586       38.3175      -7.48818      -4.70693       6.06969       29.8701       29.5365       22.9681       15.6360       8.50692       3.92321
   4  21 3271.6699    3.7432  1.3780  9.8607  0.0179  0.0698   0.1701   0.1817    2.2858   0.0000   411.9837       18.9881       9.20043      -8.30797      -11.6860      -2.52344       27.0656       31.1345       23.5614       16.5312       8.96688       4.71398
   4  22 3408.0371    3.1046  1.9389 11.5637  0.0116  0.0900   0.1350   0.2570    0.4470   0.0000   424.7802      -20.0359       49.4082       12.8947       16.3099      -5.56105       30.4000       37.4126       27.9754       21.8143       11.8984       5.90463
   5  11 1960.4936    0.5266  0.5773  9.1206  0.0000  0.0547   0.0299   0.1018    0.1365   0.0000   440.5301     -0.720761      -8.43860      -8.87766       3.92321       4.42818       12.8121       17.3760       12.4960       12.0577       7.65653       4.60283
   5  12 2098.3998    0.6933  0.7188  9.6133  0.0000  0.0477   0.0359   0.1082    0.1463   0.0000   419.9191      -12.5083       2.86219       17.8023      -7.65008      -3.28848       13.9404       16.8614       13.3990       12.5479       6.97732       4.52360
   5  13 2235.2438    0.9228  0.6282  9.8913  0.0000  0.0406   0.0511   0.1050    0.1712   0.0000   435.1465       30.2443      -2.75578      -8.10560      -8.66952     0.0722276       13.7350       15.8120       13.8646       10.0163       5.69050       3.47831
   5  14 2371.1473    1.2966  0.6489 10.2076  0.0000  0.0440   0.0652   0.0941    0.2368   0.0000   434.7051      -6.57426      -5.13547      -1.07989      -8.38626      0.902611       12.5463       15.5079       13.2493       9.55619       6.39084       3.76336
   5  15 2506.1026    1.7383  0.7288 10.2906  0.0000  0.0408   0.0862   0.1062    0.3385   0.0000   416.6921       2.12376       20.8856       9.12738      0.219383      -2.94976       13.0346       14.1944       13.6017       9.42115       6.16219       3.79724
   5  16 2641.0781    2.4197  0.9704 10.0173  0.0008  0.0462   0.1108   0.1334    0.9403   0.0000   428.7439       24.4791       5.75285      -2.53645      -7.86387       7.03385       14.8439       17.3512       13.7722       11.2578       7.37241       4.06681
   5  21 3322.4081    3.5140  1.7052 11.2505  0.0000  0.0886   0.1253   0.2250    0.9052   0.0000   422.3676       17.4808      -3.99314       5.91224      -5.77184       14.1429       28.2170       32.9205       29.1774       20.8755       13.2409       7.51919
   5  22 3459.2704    3.1003  2.0090  2.4964  0.0000  0.0794   0.0960   0.2109 1000.0000   0.0000   454.1873      -32.8066      -12.9245       14.2985       40.9856      -9.52868       23.2995       27.2138       23.7723       18.8652       13.1681       7.78758
   6  10 1866.1012    0.3775  0.4626  8.9090 -0.0021  0.0494   0.0231   0.1038    0.0974   0.0000   423.0110      -28.5150       15.3570       23.6559       8.64181       7.67456       11.6320       15.5467       11.9537       10.1128       9.59275       7.92838
   6  11 2004.0628    0.5749  0.5318  9.1323  0.0000  0.0464   0.0322   0.0888    0.1335   0.0000   431.2345      -14.6010       4.06022       18.5186       6.57090       5.09213       12.2662       13.5142       10.2973       9.00081       7.17571       6.68811
   6  12 2142.4562    0.7767  0.7052  9.2661  0.0000  0.0401   0.0368   0.0977    0.1563   0.0000   424.2829       8.13050       6.19019      -18.5467      -8.15633      -2.72726       10.9945       12.9375       11.9458       9.82586       6.69243       4.41047
   6  13 2279.8283    1.0453  0.8067  9.6024  0.0000  0.0562   0.0455   0.1016    0.2023   0.0000   425.2092       13.2167       15.3354      -7.33425      -4.15615      -1.28576       14.8580       15.9058       19.8649       13.1753       8.26993       5.50598
   6  14 2415.5201    1.5446  0.7363 10.4423  0.0000  0.0420   0.0691   0.1033    0.2025   0.0000   421.3635      -2.36223      -11.5001       10.0093     -0.980705       1.78110       10.9222       11.3590       12.3094       8.97465       6.64292       4.36811
   6  15 2551.0494    1.8473  0.9573 10.7938  0.0000  0.0473   0.0745   0.1197    0.2148   0.0000   436.8292      -24.0210       14.6216      -3.67584       7.81653      -2.45962       11.3404       14.2587       13.0337       9.78267       8.23228       5.02786
   6  16 2687.0397    2.2598  0.9755 11.1335  0.0000  0.0446   0.0920   0.1281    0.2490   0.0000   422.4792      -13.3452       19.4837       16.1420      -2.37827     -0.334382       11.6347       12.7281       11.6860       10.9799       7.68320       4.78616
   6  17 2823.6763    2.8914  0.7912 11.4871  0.0000  0.0423   0.1253   0.0976    0.2503   0.0000   422.2703      -11.5823      -2.02622      -5.67822      -5.00752       10.2953       10.6640       12.8274       12.0392       8.84288       7.03542       4.12844
   6  18 2960.6153    3.6936  0.7610 11.6129  0.0000  0.0427   0.1576   0.0989    0.3734   0.0000   454.1963      -5.80480       1.58800      -11.2379      -3.67024      0.432195       10.2033       12.0770       12.2792       8.54938       6.57118       4.31048
   6  19 3097.2020    4.1725  1.0043  9.9255  0.0000  0.0404   0.1609   0.1181    2.3345   0.0000   445.2242      -8.32454       36.3622      -13.1772       2.34326       5.17668       10.9724       12.5565       11.8447       9.56040       7.18503       4.88598
   6  20 3233.8479    3.6003  1.2610 11.6743  0.0000  0.0569   0.1359   0.1435    0.5221   0.0000   449.1034       4.78985       12.4256       25.2912       12.9766      -3.27763       14.0001       17.1334       15.5298       12.3476       9.14933       6.34267
   6  21 3370.6998    3.3118  2.0034 10.7110  0.0000  0.0750   0.0945   0.2104    0.7021   0.0000   466.9547       26.7569      -4.68258      -26.1399      -4.28824       2.25728       17.9553       22.1419       18.7025       18.5801       12.1166       8.55494
   6  22 3508.1062    2.7411  2.8411 11.0368 -0.0037  0.0968   0.0738   0.2532    0.3094   0.0000   444.5816      -7.75636       31.5121     -0.899771      -8.80137       8.83761       23.6850       28.1019       26.9932       22.2993       16.7626       11.0905
   6  23 3645.8864    2.3424  3.4731 10.6309 -0.0013  0.1137   0.0594   0.3064    0.2824   0.0000   448.6702      -3.31450      -8.88604      -2.97792       23.4329       14.0033       26.0464       30.9848       31.7807       24.8864       19.0818       12.4356
   7   9 1767.6250    0.3425  0.2893  8.9154  0.0000  0.0378   0.0230   0.0601    0.0807   0.0000   435.7149      0.806703      0.317183       5.16423       2.15114       8.99206       5.45550       8.94498       6.06073       6.79811       5.11360       3.75387
   7  10 1906.7771    0.4297  0.4418  9.0860  0.0000  0.0415   0.0244   0.0781    0.0873   0.0000   432.4674      -11.1194       13.7795       6.13592     -0.626323      -6.17366       10.2577       9.00919       8.35662       8.87438       6.66916       4.80821
   7  11 2045.7727    0.6783  0.4924  9.1412  0.0000  0.0319   0.0345   0.0746    0.1256   0.0000   439.4495       14.4853       18.3057      -23.6699      -2.23152       4.29896       8.11830       9.47985       8.50410       7.76124       5.80356       3.84309
   7  12 2184.5017    0.8444  0.6659  9.3568  0.0000  0.0361   0.0361   0.0844    0.1454   0.0000   427.8212       3.64307       12.1608      -16.2561       4.84266       11.6294       7.49566       9.22982       8.78386       7.26586       5.64799       4.22776
   7  13 2322.1347    1.0856  0.8378 10.0012  0.0000  0.0438   0.0426   0.1009    0.1692   0.0000   443.1042       11.6934       17.6071       12.4136       6.43183      -1.63943       9.55320       10.5591       10.8402       8.53812       7.50849       5.70404
   7  14 2458.1461    1.6230  1.1459  8.6940  0.0000  0.0462   0.0539   0.1106    0.6943   0.0000   432.7220      -11.1365      -2.52595    -0.0935899       12.7482       3.07469       10.8745       13.2613       12.0619       10.6646       8.58660       5.18981
   7  15 2594.2937    1.8535  1.0763 10.3294  0.0000  0.0499   0.0654   0.1213    0.2776   0.0000   439.5281       11.2949       3.49213       6.35536       3.41746       1.76944       10.8219       12.7347       11.7594       10.7062       7.96775       6.08075
   7  16 2731.0930    2.4461  0.9917 11.2877  0.0000  0.0422   0.0899   0.1150    0.1991   0.0000   438.6349      -3.40833       15.1656       4.56701       5.48263      -8.89654       9.39787       11.0487       11.2962       9.87002       6.87858       4.71244
   7  17 2868.2786    3.1097  0.7092 12.2649  0.0000  0.0366   0.1321   0.0962    0.1462   0.0000   435.8988     0.0811613      -1.53856      -4.44184       3.28936      0.798098       7.04235       9.17685       8.11275       7.02642       5.91255       4.23984
   7  18 3005.6000    3.9773  0.6628 12.3109  0.0000  0.0340   0.1723   0.0792    0.1863   0.0000   426.5819    -0.0506425       7.09229      -6.28817       5.86824       10.2487       7.89990       8.63923       8.30178       7.01561       5.94150       4.05444
   7  19 3142.7821    3.8881  0.9609 11.7120  0.0000  0.0390   0.1435   0.1055    0.3131   0.0000   433.1688      -7.85337      -8.71051       1.97450       10.2549      -5.59815       8.13388       9.59041       9.08783       8.39763       6.29930       4.68544
   7  20 3279.7487    3.7051  1.3888 10.7541 -0.0167  0.0480   0.1076   0.1219    0.7080   0.0000   447.1900      -14.8801       15.9267       1.86955      -6.63526       2.23118       10.8389       12.5001       11.3551       10.5626       7.88480       6.21614
   7  21 3417.3463    3.3825  1.9929 10.1813  0.0000  0.0608   0.0892   0.1586    0.5910   0.0000   437.3274      -25.8939      -12.1553       18.4539       10.0712       5.97992       13.9856       15.5488       14.6318       14.3790       10.4815       7.15699
   7  22 3555.0292    2.5694  3.1875 10.2639  0.0000  0.0841   0.0532   0.2208    0.2805   0.0000   422.3184       13.2367       29.8957       10.9861      -6.60983      -6.26200       18.5642       21.4157       22.2685       18.2004       14.4769       10.4165
   7  23 3693.4035    2.1343  3.9854 10.1562  0.0054  0.1041   0.0441   0.2671    0.2318   0.0000   425.5303       7.21454       2.35050       38.8995       12.9725       15.1556       21.1159       27.3640       25.0581       22.5109       17.3284       12.5023
   7  24 3831.7682    1.8534  5.3071 10.0361  0.0006  0.1316   0.0350   0.3492    0.1575   0.0000   471.9006       11.2845      -3.51576      -30.5294       8.21061       20.8515       26.9955       32.6284       33.3057       28.4587       21.7481       15.6412
   7  25 3970.3775    1.4849  7.1755  9.6259  0.0000  0.1527   0.0255   0.4525    0.1348   0.0000   421.4145       19.9049       49.4532      -37.6909      0.234798       10.4927       33.8653       42.4573       39.5467       34.6783       27.2745       19.3806
   7  26 4109.5036    1.2035  9.3287  9.4999 -0.0013  0.2041   0.0204   0.5830    0.1011   0.0000   409.7688      -59.3576       47.5827      -52.9679      -7.40097       15.7991       40.7921       52.2362       50.8586       44.1862       33.5539       24.2563
   7  28 4387.0725    0.8411 11.7405  9.4505  0.0000  0.2653   0.0172   0.8197    0.0732   0.0000   519.4631      -28.8817      -29.3246       34.6954       49.4351      -14.7133       56.3057       69.8017       68.2743       60.2504       45.0740       32.2781
   8   8 1665.7670    0.2337  0.1603  8.8502  0.0000  0.0229   0.0233   0.0594    0.0568   0.0000   441.0958      -1.61388       3.37267      -4.43643      -1.98681     -0.182516       5.65690       4.73110       3.31279       4.55645       4.15493       2.87658
   8   9 1806.1758    0.3221  0.2753  9.0107  0.0000  0.0552   0.0203   0.0489    0.0786   0.0000   437.8137      -4.57175       11.6276       5.99984     0.0204255      -5.70359       9.26578       8.79917       6.13997       7.80799       7.81631       6.63209
   8  11 2086.1223    0.7085  0.6638  9.4205  0.0000  0.0423   0.0330   0.0955    0.1253   0.0000   431.1531      -6.19956       10.3208      -10.4457      -3.37886       6.85775       9.50982       12.4533       10.7479       9.94848       7.27023       5.70651
   8  12 2225.1432    0.9565  0.7051  9.5108 -0.0021  0.0346   0.0397   0.0882    0.1578   0.0000   439.9817       2.47489       10.5687       4.77486      -3.91611      -2.27099       6.29552       8.48356       7.49428       7.05364       6.07154       3.93515
   8  13 2362.8988    1.2462  0.8725  9.8245  0.0000  0.0402   0.0467   0.0920    0.1957   0.0000   448.0928      -6.69866       21.4566       5.67485      -13.3922      -5.15221       7.13984       8.82495       9.21540       7.58094       6.27732       5.10013
   8  14 2499.3727    1.6461  1.0271  9.7933  0.0002  0.0433   0.0544   0.0935    0.2641   0.0000   436.7134      -6.78774       7.40993       8.61277       4.16565      -1.80521       8.25838       11.1107       10.3624       9.34008       7.19215       5.01908
   8  15 2636.0454    2.0650  1.1381 10.6943  0.0012  0.0465   0.0672   0.1144    0.2269   0.0000   452.1494      -16.7811       11.9933      -7.00664      -9.92815       4.71211       8.78984       11.5951       10.9942       9.59167       8.06166       5.34003
   8  16 2773.6644    2.7518  0.7946 11.2391  0.0000  0.0339   0.1037   0.0872    0.2259   0.0000   432.8132       3.13464       11.1592       6.24370      -6.12751      0.569168       6.86973       8.67787       8.83477       7.55617       5.69393       4.49017
   8  17 2911.4986    3.2162  0.8879 11.8665  0.0000  0.0380   0.1098   0.0952    0.1874   0.0000   434.9299      -20.2533       11.4204       11.0417       1.68112       3.25453       7.94454       8.59617       8.55320       8.00597       6.13653       4.92709
   8  18 3049.1748    3.9185  0.8071 12.3319  0.0000  0.0397   0.1447   0.0934    0.1703   0.0000   432.3028       4.47502       21.1845       14.0470      -1.06732      -4.63650       8.88654       11.3564       11.2164       9.18570       6.97491       4.97983
   8  19 3186.7134    3.5429  1.0335 12.4309  0.0000  0.0433   0.1255   0.1165    0.1784   0.0000   438.1534       10.5639       8.85660      -9.22104      -3.69995      -5.29156       8.69543       9.33521       9.57235       8.39552       7.55264       5.56562
   8  20 3324.2808    3.4972  1.4072 11.7974  0.0000  0.0518   0.1027   0.1258    0.1959   0.0000   429.5632       9.10239       2.78952      -6.82462       6.68583      -1.77805       9.81692       11.9483       12.3453       10.4799       8.72797       6.26849
   8  21 3462.3485    2.8488  2.0762 11.4068  0.0029  0.0651   0.0707   0.1689    0.1560   0.0000   449.9764      -33.7329      0.843347       14.3103       5.62110      -15.4616       11.4192       15.1532       14.1605       12.6880       10.7952       7.64190
   8  22 3600.6947    2.4431  3.1711 10.7023  0.0000  0.0805   0.0516   0.2089    0.1623   0.0000   450.1019      -52.0605      -9.41448      -5.92946      -2.46129       12.2714       15.9043       19.0127       18.4573       16.9746       13.4135       11.0247
   8  23 3739.2344    1.9936  4.3863 10.5288  0.0000  0.1059   0.0369   0.2825    0.1204   0.0000   440.9010      -1.15378      -9.90956       7.75668      -15.2721      -12.2431       19.5551       24.9442       24.4424       21.8928       17.6543       12.5369
   8  24 3877.8409    1.6247  6.1349 10.1816  0.0000  0.1317   0.0269   0.3713    0.0932   0.0000   407.0022       26.6506      0.426177       27.7981       24.5068       35.0448       25.2961       31.1739       32.1057       27.5554       23.2060       16.4853
   8  25 4017.1256    1.4376  7.4197  9.8614  0.0000  0.1565   0.0237   0.4434    0.0948   0.0000   438.5201       20.8629       20.7384       2.56807       25.8996      -16.4325       29.1895       37.8359       37.0708       32.1119       26.0365       19.6864
   8  26 4156.6079    1.1237  9.1636  9.6908  0.0000  0.2003   0.0191   0.5332    0.0788   0.0000   414.6922      -36.4626       45.6930      -22.2322       37.1583      -13.5824       36.0800       44.1068       45.4836       41.6127       32.0727       25.4858
   8  27 4296.2891    0.9266 11.7453  9.4712  0.0000  0.2491   0.0166   0.7163    0.0717   0.0000   403.7187      -21.3664      -21.6415      -1.66951      -38.0582       8.77670       46.0979       57.1050       57.3736       50.8813       42.4331       32.0088
   9   8 1702.4227    0.2926  0.1648  8.9509  0.0000  0.0210   0.0232   0.0373    0.0557   0.0000   433.5002      -8.98747       17.3287       1.42812      -3.10441    -0.0382914       3.65007       4.06777       4.24970       4.08898       3.16256       2.36940
   9   9 1843.5784    0.4142  0.4095  8.8982  0.0000  0.0339   0.0201   0.0588    0.0839   0.0000   439.2709      -14.8516      -3.06775      -6.81879      -8.47058       6.15175       5.01272       7.76285       6.35061       5.99855       4.53257       4.16116
   9  10 1984.1812    0.5673  0.4789  9.0522  0.0000  0.0280   0.0265   0.0710    0.1272   0.0000   431.3605       5.81588       10.9063      -10.3523      -3.69628       1.45670       4.46111       6.39479       6.45951       4.54325       5.05504       3.91137
   9  11 2125.0312    0.7757  0.7103  8.9859  0.0000  0.0371   0.0304   0.0881    0.2166   0.0000   439.2267       9.87023       8.47712       2.24465      -1.43998       2.78745       5.78205       7.04447       7.23848       6.60732       5.39916       4.03079
   9  12 2264.4337    0.9577  0.6847  9.8814  0.0000  0.0361   0.0379   0.0789    0.1281   0.0000   436.7640      -2.11250       8.53252      -7.54019      -3.09010       4.32076       5.83128       8.21524       7.48879       7.10527       6.17217       4.41234
   9  13 2402.2885    1.4067  0.9768 10.0062  0.0000  0.0363   0.0474   0.0970    0.1780   0.0000   436.0232     -0.187844       16.5678      -11.5743      -4.55572       6.17331       6.49176       7.34103       7.87667       7.31550       5.94827       4.60506
   9  14 2539.5444    1.7563  0.9906 10.3551  0.0000  0.0425   0.0584   0.1100    0.2094   0.0000   445.9997      -3.10927       17.5356       2.09236       9.93264       2.00097       7.17232       8.20921       8.63767       8.15896       6.45439       5.04079
   9  15 2676.9795    2.4964  0.9041 10.2327  0.0002  0.0325   0.0802   0.0818    0.2781   0.0000   427.7555       13.9880       12.5029      -5.96524      -2.24186       3.09015       6.04472       7.11626       7.03761       6.76912       5.22670       4.22314
   9  16 2815.1927    3.1010  0.7544 11.1715  0.0000  0.0288   0.1147   0.0839    0.2093   0.0000   424.7346      -6.11425       9.08866       7.97132      -2.94129       4.56935       5.33621       6.23645       5.78257       5.66546       4.62376       3.96563
   9  17 2953.4494    3.7044  0.7510 11.3174  0.0000  0.0306   0.1303   0.0753    0.2425   0.0000   432.9291      -5.67257     -0.489376       12.7699      -11.3611      -3.56084       5.64982       7.06037       7.05974       6.30085       5.16429       3.92601
   9  18 3091.3946    4.0570  0.8616 11.3041  0.0000  0.0318   0.1348   0.0809    0.3161   0.0000   433.0496      -12.9538      0.970152       4.55148       4.49891       8.79379       5.46392       6.66813       6.35110       5.78380       5.50994       4.30042
   9  19 3229.4607    3.7709  0.9850 12.5623  0.0000  0.0426   0.1292   0.1015    0.1635   0.0000   429.8968     -0.352534       12.7750       5.62869      -6.52398       6.39397       6.28065       8.93750       7.35667       7.81062       6.33296       4.79282
   9  20 3367.6846    3.1556  1.5832 12.1312  0.0000  0.0557   0.0874   0.1403    0.1313   0.0000   432.3776      -13.1136       6.47099       21.9676      -4.97447      -4.71285       8.79265       11.2429       10.2430       10.3482       8.42463       7.23599
   9  21 3506.0489    2.5855  2.2952 11.6650  0.0000  0.0690   0.0622   0.1755    0.0957   0.0000   433.6062       3.24907     0.0530610       8.70437       9.94115      -7.60226       11.4605       14.9239       14.7516       13.1408       11.3505       8.71732
   9  22 3645.2263    2.1928  3.3386 10.9679  0.0000  0.0818   0.0453   0.2249    0.0973   0.0000   463.6783      -18.8127      -21.7113       19.5228      -6.61784       1.70840       13.3764       16.7501       16.7486       15.5521       12.9953       10.2521
   9  23 3783.8514    1.7817  5.0769 10.5469  0.0000  0.1094   0.0310   0.3159    0.0851   0.0000   480.3277       44.0970      -26.1048     -0.880675       1.40430       21.7678       17.4343       23.1516       22.5310       21.0628       17.1130       13.9305
   9  24 3923.4412    1.4710  6.6345 10.1225  0.0020  0.1363   0.0250   0.3765    0.0883   0.0000   446.7733      -50.7689       24.7066       20.7138       2.68197      -29.9608       22.8990       27.4414       28.7975       25.9010       22.6638       17.2350
   9  25 4063.1065    1.2717  8.0209  9.8389  0.0000  0.1540   0.0202   0.4465    0.0776   0.0000   445.5110      -3.55841       24.5506       54.8863       28.4109      -24.9060       25.7252       32.8152       32.6601       30.0365       25.4303       20.1951
   9  26 4202.6699    1.0402 10.1095  9.6930  0.0000  0.2017   0.0183   0.5815    0.0699   0.0000   463.8214      -76.1186       42.4494      -4.89599       36.3828      -10.9138       33.6923       42.0906       41.0632       39.3878       33.6983       26.2068
  10   6 1443.4542    0.1308  0.1012  8.8801  0.0000  0.0206   0.0154   0.0363    0.0443   0.0000   439.0553      -7.12293       15.3042       3.17130      -4.68784     -0.837588       3.21073       4.22776       4.46889       3.22591       3.46524       3.30949
  10   7 1592.9272    0.2153  0.1116  8.7825  0.0000  0.0238   0.0226   0.0372    0.0480   0.0000   442.3498      -4.42502       7.35955       3.21899      0.524408      -2.28665       2.45135       5.18182       3.24215       3.84504       4.46321       1.86503
  10   8 1737.7820    0.3043  0.2147  8.9073  0.0000  0.0233   0.0204   0.0456    0.0580   0.0000   437.7538       9.06907      0.525937      -1.76280      -1.10553      -2.03299       4.09735       4.21437       3.60402       4.12434       3.64279       3.43872
  10   9 1879.9855    0.4250  0.3635  8.9190 -0.0001  0.0261   0.0226   0.0617    0.0756   0.0000   437.7025      -7.18488       25.2417       2.80308      -1.41393      -1.15270       5.10807       6.93123       7.13600       6.40088       4.64975       3.60822
  10  10 2021.4514    0.5627  0.5056  8.9850  0.0000  0.0282   0.0232   0.0599    0.1176   0.0000   437.5508      -2.30238       8.87506      -7.32611     -0.928182      -4.56289       4.33034       5.58312       5.90384       4.80707       4.77235       3.64184
  10  11 2162.8918    0.8341  0.6381  9.0863  0.0000  0.0308   0.0333   0.0661    0.2510   0.0000   429.4605      -1.59807       23.2625       6.66052       1.67401       5.23953       4.78678       5.51224       5.52535       5.46613       4.76727       3.82403
  10  12 2302.7160    1.1401  0.9113  9.0695  0.0000  0.0341   0.0388   0.0931    0.4152   0.0000   440.4800       2.02895       10.0160       10.1900       3.88752      0.275764       5.50979       6.35677       6.83273       5.79134       5.60503       4.43773
  10  13 2440.8366    1.4584  0.9415 10.3564  0.0000  0.0367   0.0495   0.0984    0.1853   0.0000   440.7058      -2.79843       12.4038      -4.91199       6.93178       3.59669       5.45073       6.98466       7.47380       5.98221       6.27028       4.62100
  10  14 2578.5645    1.8966  0.9121 10.6392  0.0000  0.0365   0.0610   0.0809    0.1767   0.0000   432.3948      -4.80687       6.98012       3.66703     -0.939430      -4.17998       5.47666       6.48853       7.21931       6.26721       5.34511       4.61890
  10  15 2716.9279    2.5412  0.8201 10.7520 -0.0002  0.0295   0.0828   0.0781    0.2085   0.0000   449.4657       17.6173       17.7204       7.28175      -2.56150       5.53918       4.87916       6.23497       6.03047       5.95807       4.98079       3.91033
  10  16 2855.6368    3.1528  0.8439 11.6357 -0.0015  0.0328   0.1090   0.0841    0.1741   0.0000   434.3180       8.65294       15.5931      -2.27202       3.77129       4.23379       5.22383       5.67504       5.89618       5.76980       4.90434       4.18091
  10  17 2994.4238    3.7244  0.8957 11.6193  0.0000  0.0325   0.1166   0.0786    0.2185   0.0000   432.6983     -0.749006      -3.71613       3.35440       3.65115       1.84090       5.12053       6.52080       6.27498       6.22000       5.08496       4.20306
  10  18 3132.8346    3.8920  0.9710 11.4272  0.0003  0.0334   0.1169   0.0851    0.2649   0.0000   435.0317      -8.17959       7.99225      0.675375      -2.67399       1.09469       5.40155       6.57618       6.52149       5.88298       5.32691       4.24754
  10  19 3271.2221    3.5540  1.4177 11.2803  0.0002  0.0438   0.0905   0.1072    0.2077   0.0000   443.8605       12.5696       11.6625       2.16831      -1.57361       16.0973       7.67605       9.01211       9.15856       8.93244       7.36825       5.82633
  10  20 3409.9368    3.1335  1.9938 11.3998  0.0000  0.0540   0.0699   0.1365    0.1240   0.0000   436.6737       10.9529       14.3690      -7.99598       12.2180      -2.90303       8.26877       10.4926       10.3641       9.89905       8.65114       6.74160
  10  21 3549.0313    2.5548  2.8747 11.1867 -0.0005  0.0657   0.0530   0.1883    0.0975   0.0000   427.4386      0.473009       4.17114       28.9590       12.7226      -12.2830       10.2856       12.7110       13.2081       12.5789       10.7230       8.52886
  10  22 3688.2627    2.0466  4.3045 10.8283  0.0000  0.0908   0.0372   0.2495    0.0788   0.0000   465.1739       30.4180       24.9780       26.8516      -1.00946       2.46645       13.6693       16.6561       16.4583       16.6351       13.6981       11.8898
  10  25 4107.5085    1.2008  8.9004  9.7939  0.0000  0.1630   0.0192   0.4616    0.0722   0.0000   429.1357       18.7156       51.6833       54.8220      -23.0391      -13.9581       24.4060       31.0053       31.4814       29.7301       26.3476       21.2387
  10  27 4387.2890    0.7926 13.1922  9.5292 -0.0018  0.2571   0.0153   0.7901    0.0599   0.0000   389.4916       40.2703       55.9952      -8.28938      -40.0229      -36.3636       39.2893       48.8121       50.8926       48.1877       40.4645       33.9718
  11   7 1627.0845    0.2110  0.2222  8.8290  0.0000  0.0259   0.0145   0.0517    0.0516   0.0000   439.8349      -6.36535       9.29845       4.76002      -6.20383       3.62552       3.46650       3.73723       4.56219       3.65212       3.99349       2.84329
  11   8 1772.2096    0.3122  0.2715  8.9663  0.0000  0.0220   0.0181   0.0549    0.0593   0.0000   434.5351      -3.82760       13.8227      -2.77474      -1.66511     -0.803163       3.67364       5.04288       5.05152       5.12372       4.57192       3.60575
  11  10 2057.9374    0.6596  0.5075  9.3227 -0.0006  0.0273   0.0265   0.0571    0.0931   0.0000   434.8739       8.02862       4.63622       2.56556       4.67332      -2.80472       4.09811       5.02103       5.23692       4.74772       4.24226       3.47654
  11  11 2199.7885    0.9145  0.7181  9.3314  0.0000  0.0312   0.0311   0.0729    0.1858   0.0000   442.2741      -7.89973       23.9866       2.26666      -10.0347       6.26268       4.73923       5.00986       5.09052       5.02335       4.75620       3.72731
  11  12 2339.9731    1.2652  0.8710  9.3810  0.0009  0.0348   0.0431   0.0813    0.4133   0.0000   435.0376      -4.31406       10.8568       2.30347      -2.67502      0.940919       4.88687       5.81994       5.40133       5.80635       4.98503       4.29564
  11  13 2478.4637    1.5915  0.8856 10.2356  0.0003  0.0340   0.0501   0.0833    0.3044   0.0000   438.6608      -2.25942       1.74510       2.83658      -3.64268      -1.80256       4.42149       5.59499       5.88258       5.67661       5.03915       4.03910
  11  14 2616.8861    2.0937  1.0061 10.6591  0.0000  0.0318   0.0630   0.0978    0.2607   0.0000   437.1404      -2.36175       5.53014      -3.73466      -6.81438       3.78009       4.55885       5.74933       5.63518       5.38154       4.82938       3.95745
  11  15 2755.9991    2.6454  0.9490 10.7178 -0.0003  0.0387   0.0783   0.0794    0.2372   0.0000   422.6656       3.27644       12.9877      -6.60812      -7.43693       2.36982       6.05884       9.52034       8.27511       8.50076       7.73477       6.13307
  11  16 2895.3169    3.3403  0.8026 11.7870  0.0000  0.0309   0.1076   0.0727    0.1536   0.0000   443.5954       3.74447       9.47408       7.88809      -2.52807      -6.40763       3.87776       5.44161       5.09661       5.28981       4.17620       3.76186
  11  17 3034.4629    3.9174  0.8504 11.6493  0.0000  0.0293   0.1205   0.0749    0.2040   0.0000   429.6514      -5.74386       13.2014       8.83566       5.75719      -5.34744       4.18569       5.43236       5.29889       5.03535       4.60416       3.78421
  11  18 3173.3678    4.0538  1.0475 11.4458  0.0001  0.0334   0.1128   0.0887    0.2810   0.0000   437.3597    -0.0522784       9.51111      -2.36510      -1.47425       4.38604       4.83232       6.10364       6.33107       6.01791       5.47661       4.29128
  11  19 3312.1514    3.4983  1.4810 11.6771  0.0003  0.0449   0.0863   0.1032    0.1571   0.0000   427.9318      -4.36398       14.1539      -6.78172      0.985548       1.37545       6.08247       7.76630       8.23999       7.38568       6.91693       5.51197
  11  20 3451.5651    2.9357  2.1901 11.0930  0.0000  0.0539   0.0607   0.1349    0.1272   0.0000   442.0316      -12.3623       2.95563      -4.80575      -1.85328      0.164241       7.34897       9.48291       9.60413       9.36793       8.26662       6.73003
  11  21 3590.9197    2.3810  3.2909 10.9498  0.0000  0.0688   0.0435   0.1835    0.0877   0.0000   430.8584      -8.51385       26.0530       10.0049       12.5825      -10.0278       10.0890       12.2818       12.5506       11.8207       10.5605       9.32109
  11  22 3730.6238    1.8952  4.4657 10.7259  0.0000  0.0919   0.0330   0.2327    0.0758   0.0000   413.5447       1.22053      -9.41400       8.86085       14.4173      -6.65578       12.6938       16.4851       16.4018       16.1473       13.9974       11.5134
  11  23 3870.4837    1.5843  6.2091 10.2189  0.0004  0.1146   0.0252   0.3064    0.0780   0.0000   458.6228       1.11873      -11.1639       3.15677       10.2043      0.550089       15.8031       19.7947       20.8065       19.7784       17.6966       14.2140
  11  24 4010.8685    1.3427  7.8887  9.9419  0.0000  0.1380   0.0204   0.3877    0.0735   0.0000   464.4245      -35.5398       14.1214       33.9739      -15.2323      -24.7180       18.4436       24.0673       24.2438       23.4933       20.8438       17.3762
  11  25 4151.0383    1.0955  9.1814  9.8611  0.0000  0.1656   0.0179   0.4798    0.0640   0.0000   451.4685       10.6226       8.91646       18.4735      -1.57090       4.26564       23.2723       28.5520       29.8362       28.8602       24.9696       21.8358
  11  28 4574.3495    0.6300 18.6694  9.3578 -0.0072  0.4020   0.0102   1.0332    0.0473   0.0000   462.3702      -1.78013       25.1142       3.26115       22.3041      -31.8243       53.1834       68.4850       71.5765       68.3596       59.1381       51.7803
  12   6 1509.7188    0.1714  0.1471  8.8149  0.0000  0.0178   0.0140   0.0372    0.0436   0.0000   433.8910      -1.71424       15.3891      -2.75412       1.03172       1.23138       2.63393       3.01616       3.15086       2.99708       3.02521       2.24875
  12   8 1805.7361    0.3638  0.3627  8.9402  0.0000  0.0235   0.0168   0.0490    0.0604   0.0000   435.4155       1.35829       9.84528      -2.69371      -4.72390      -2.27321       3.07865       4.09594       4.01289       3.84354       3.49346       2.81752
  12   9 1949.9568    0.4976  0.5495  8.9253  0.0000  0.0260   0.0193   0.0674    0.0855   0.0000   435.8419      -11.4316       22.1185       1.71678      -2.01452       2.58821       3.53817       4.05912       4.28215       4.28428       3.90074       3.44154
  12  10 2093.6200    0.7200  0.6647  9.0620  0.0000  0.0277   0.0243   0.0647    0.1103   0.0000   442.9557      -3.57244       10.4777       1.27011      -2.66649      0.633419       3.79916       4.37696       4.97890       4.81698       4.10482       3.41541
  12  11 2235.8400    0.9246  0.7525  9.4591  0.0000  0.0301   0.0296   0.0680    0.1321   0.0000   437.2058       2.40445       10.4246      -1.93742      -5.39714       1.68915       3.93017       4.76070       4.97458       4.78583       4.22659       3.71311
  12  12 2376.2651    1.3342  0.8486  9.7913  0.0000  0.0335   0.0413   0.0752    0.2638   0.0000   437.4950       9.45605       2.88303       3.68407       5.09634       1.15813       4.18935       5.26020       4.66064       4.87688       4.79789       4.11891
  12  13 2515.4699    1.6808  0.9396 10.3031  0.0000  0.0348   0.0549   0.0845    0.3579   0.0000   435.1019     -0.801529       26.0204      -8.23000      -2.98773       5.51788       4.23888       5.69157       5.73527       5.67353       5.11693       4.05059
  12  14 2654.5291    2.2442  0.9459 11.0945  0.0000  0.0356   0.0699   0.0861    0.2768   0.0000   438.9616      -3.30934       11.5751     -0.247338      -3.88680     -0.408714       4.14990       6.11821       5.43504       5.50459       5.16521       4.27347
  12  15 2794.4160    2.9715  0.7476 11.7062  0.0000  0.0289   0.0941   0.0698    0.1747   0.0000   435.5693       8.75736       15.9944      -9.57439      -1.71902       7.50589       3.60427       4.91290       4.52032       4.88023       4.04696       3.61793
  12  16 2934.2858    3.6048  0.8019 11.6649 -0.0003  0.0265   0.1123   0.0721    0.1828   0.0000   439.4952      -5.62639       10.1308       4.29750      -2.95951      -3.60541       3.62702       4.55058       4.63843       4.60328       4.03141       3.30045
  12  17 3073.7554    3.7179  0.8571 12.1542  0.0000  0.0303   0.1105   0.0746    0.1450   0.0000   428.6191       8.04035       7.71936       4.67185      -1.32891       3.83411       4.11494       5.25481       5.50422       5.61169       4.75904       4.02718
  12  18 3213.1173    3.9432  1.1278 11.7687 -0.0002  0.0359   0.1043   0.0879    0.2415   0.0000   448.1582       3.81302       17.1994       3.27781      -1.18558      -2.80470       4.65724       6.14626       6.30505       6.15814       5.16816       4.47225
  12  19 3352.4955    3.2917  1.5237 11.7240  0.0000  0.0420   0.0782   0.1120    0.1320   0.0000   433.6610       17.5281       7.15925      -8.82158      -5.46354      -6.68871       5.20125       6.32702       7.01837       6.58706       5.94900       4.91264
  12  20 3492.1895    2.7780  2.4702 11.1112  0.0000  0.0545   0.0528   0.1404    0.0976   0.0000   427.2164      -4.09263       1.67091       2.35476      -8.85925       6.76300       7.11269       9.19800       9.31091       8.94642       8.45669       7.17414
  12  21 3632.2238    2.2183  3.6260 10.5720  0.0000  0.0681   0.0366   0.1880    0.0862   0.0000   427.7781      -7.09706       7.42345       8.54736     -0.882666      -7.24462       8.53742       11.1486       11.2401       10.8245       10.1498       8.33203
  12  22 3772.4030    1.8475  5.1647 10.3986  0.0000  0.0909   0.0285   0.2417    0.0779   0.0000   423.1483       14.7053       29.3894      -6.95556      -10.8012      -24.6099       11.4001       14.9986       15.0613       14.7451       12.8448       11.6814
  12  23 3912.7996    1.5320  6.7431 10.0452  0.0000  0.1096   0.0226   0.3000    0.0788   0.0000   431.0206      -11.8117       1.99537       21.1684       18.9741      -1.19432       14.2319       17.9533       18.8730       18.0781       16.7775       13.9127
  12  24 4053.2644    1.2577  8.0184  9.8982  0.0005  0.1295   0.0186   0.3702    0.0697   0.0000   405.1926      -28.7293       31.7783       6.74680       19.6324       18.9358       16.7160       21.0935       22.5024       21.7508       19.6858       16.5098
  12  25 4194.0687    1.0325  9.7965  9.6899  0.0000  0.1652   0.0164   0.4721    0.0657   0.0000   423.9548      -50.0763      -6.74900       6.07206       4.38169      -20.5277       20.1523       26.4567       26.7409       26.9024       23.4718       20.1174
  13   6 1541.1281    0.1725  0.1403  8.7733  0.0000  0.0258   0.0140   0.0377    0.0429   0.0000   433.6524       2.26433       15.7977      0.444453      -2.91183    -0.0222749       3.49657       3.14627       2.55255       3.59646       3.12376       3.22309
  13   8 1838.6651    0.4319  0.3039  8.8719  0.0000  0.0196   0.0207   0.0434    0.0684   0.0000   438.9783       1.29750       8.17632      -2.03846       1.55769     -0.959841       2.17495       3.01478       3.04485       2.57146       2.82877       2.44645
  13   9 1983.7996    0.5705  0.5164  8.9317  0.0000  0.0247   0.0210   0.0578    0.0847   0.0000   434.7954      -7.02941       8.67599      -6.65019      -8.88129      -6.18137       3.36685       4.26754       4.43469       4.24963       3.98186       3.11997
  13  10 2128.4468    0.7717  0.6758  9.2604  0.0000  0.0283   0.0255   0.0693    0.1060   0.0000   435.2883       8.34398       9.31242      -5.05079       3.75457      0.840699       3.12433       4.47243       4.32235       4.22692       3.80141       3.16064
  13  11 2271.0624    1.0400  0.9292  8.9915  0.0000  0.0305   0.0286   0.0743    0.1759   0.0000   436.2058      -1.72636       7.50415       7.12925       4.62300       2.69801       3.69544       4.86828       4.76464       4.67534       4.45994       3.81300
  13  12 2411.7983    1.4044  0.9905  9.8137  0.0000  0.0341   0.0389   0.0813    0.1917   0.0000   440.3918       5.28020       12.0663       5.52179      0.639416       2.87831       3.72847       5.14364       5.10366       5.13511       4.51238       3.94855
  13  13 2551.6352    1.9924  0.8519 10.6956  0.0000  0.0310   0.0580   0.0704    0.2328   0.0000   438.0296       2.39791       17.7193      -3.13863      -3.17768      0.466013       3.53607       4.82787       4.86466       4.65207       4.29736       3.70730
  13  14 2691.6610    2.3626  0.7772 11.3491  0.0000  0.0300   0.0778   0.0716    0.2352   0.0000   439.9375      -4.81299       16.3642       6.29712       1.27326      -1.59437       3.50578       4.60531       4.52400       4.40941       4.18847       3.57509
  13  15 2832.0913    3.0832  0.8201 11.1844  0.0000  0.0302   0.0925   0.0681    0.3701   0.0000   438.8243      -3.33043       19.8679      0.826227      -5.39020      -2.72052       3.56121       5.06563       4.98108       4.93995       4.58554       3.77402
  13  16 2972.5424    3.5339  0.8492 11.8515 -0.0006  0.0276   0.1016   0.0699    0.2256   0.0000   432.9805      -1.51543       14.5603       8.58049      -1.20613       5.15611       3.48033       4.53370       4.47575       4.52721       4.04255       3.40468
  13  17 3112.4637    3.9450  0.9954 11.4398  0.0000  0.0297   0.1076   0.0787    0.2991   0.0000   440.3089      0.894163       5.32892      0.126573      -4.30199      -3.80186       3.71730       4.62616       4.69762       4.56520       4.30134       3.73837
  13  18 3252.2464    3.8000  1.3115 11.7043  0.0000  0.0392   0.0930   0.0859    0.2009   0.0000   436.3014      -4.75560       25.1296       4.91068      -16.5872       3.44503       4.56420       5.87969       6.08730       5.81859       5.30114       4.63657
  13  19 3392.2102    3.1029  1.9221 11.2627 -0.0000  0.0449   0.0634   0.1182    0.1273   0.0000   439.0073       1.76900       16.6858      -7.69462      -16.3337       1.85047       5.26059       6.90194       6.95740       6.85747       6.33427       5.47071
  13  20 3532.3457    2.7411  2.5887 10.7511  0.0000  0.0530   0.0486   0.1351    0.1137   0.0000   433.6887      -5.57382       3.87683      -6.17844      -1.35767      -6.47802       6.60446       8.15786       8.84918       8.41969       7.96629       6.52398
  13  21 3673.0330    2.1472  4.0822 10.3437  0.0000  0.0693   0.0321   0.1867    0.0870   0.0000   440.5415     -0.823407       22.4555      -7.03732       19.5329      -4.87848       7.96602       10.3848       10.7158       10.4466       9.91726       8.54537
  13  22 3813.6133    1.7470  5.8208 10.2183  0.0000  0.0953   0.0244   0.2467    0.0727   0.0000   459.5177      -38.3948       12.3814      -9.55259      -2.87882       17.7598       10.6715       13.6340       15.0036       14.3350       12.9123       11.2224
  13  23 3954.1683    1.4518  7.5797  9.9279  0.0003  0.1143   0.0207   0.3213    0.0785   0.0000   401.6021     -0.728404     -0.650449       39.2170      -6.35813      -18.7150       13.5719       16.6820       18.1979       17.7350       16.4468       14.0898
  13  24 4094.7909    1.1580  9.2206  9.7220  0.0000  0.1392   0.0169   0.4031    0.0710   0.0000   426.0059      -2.65942      -7.94199       22.8219       56.8550      -15.4894       16.6622       21.0066       22.2878       21.6096       19.6374       17.5707
  13  25 4236.2353    0.9856 11.5553  9.5349  0.0000  0.1805   0.0153   0.5133    0.0669   0.0000   436.9223      -24.3001       5.22821       43.0437     -0.581496      -14.6865       20.7305       26.6171       27.6289       27.6541       25.3226       21.4641
  13  26 4377.5907    0.7824 12.3089  9.5843  0.0000  0.2234   0.0144   0.6371    0.0554   0.0000   412.4281       37.7258       19.1019       12.5872      -10.5210      -5.39732       25.0252       33.2198       34.4776       34.4193       30.9573       26.6011
  13  28 4660.0933    0.5561 19.3831  9.1979  0.0233  0.3909   0.0088   1.0293    0.0419   0.0000   485.9747       37.0392       31.1782      -30.2044      -19.9529       3.38722       45.1638       57.4744       61.2408       60.8125       54.1682       48.7472
  14   7 1723.4581    0.2792  0.2033  8.9412  0.0016  0.0190   0.0159   0.0325    0.0475   0.0000   434.2412       1.15354       8.42491      -4.22540       1.13822     -0.262369       2.09423       2.71935       2.87198       2.35753       2.65198       2.12487
  14   8 1870.8121    0.4355  0.3514  9.0379  0.0000  0.0189   0.0195   0.0467    0.0629   0.0000   437.6112      -6.63724       12.0547      -1.35316       8.13397      -1.38737       2.07536       2.53555       2.71426       2.63734       2.53305       2.32348
  14   9 2017.0252    0.6048  0.5106  9.2593  0.0000  0.0235   0.0222   0.0567    0.0796   0.0000   439.4004      -1.01555       18.9867      -3.09415     -0.933744       1.14955       2.48631       3.28880       3.12618       3.47539       3.10451       2.79341
  14  10 2162.4665    0.8461  0.7809  8.8312  0.0000  0.0265   0.0249   0.0701    0.1462   0.0000   435.7801      -2.78728       20.1719       2.28899     -0.658357      -1.99287       3.21311       3.71434       3.98748       3.95805       3.68979       3.21681
  14  11 2305.6438    1.1353  0.7654  9.7360  0.0000  0.0268   0.0333   0.0698    0.1230   0.0000   441.8363      -4.09552       12.7880      -2.87125       5.60678      -1.66657       2.79495       3.55988       3.95387       3.66545       3.54382       3.06329
  14  12 2446.6751    1.6002  0.8750  9.7428  0.0000  0.0285   0.0433   0.0669    0.1938   0.0000   441.2955     -0.584869       9.71054       4.60088      -1.09692      -2.18701       3.30667       3.98935       4.52501       4.36881       4.22928       3.56355
  14  13 2587.2374    1.9441  0.9820 10.6852  0.0000  0.0301   0.0528   0.0823    0.1680   0.0000   437.5622       1.18800       13.7576      -7.76337      0.621247       4.79677       3.37678       4.32026       4.52928       4.70856       4.21998       3.62217
  14  14 2728.0868    2.5083  0.9069 10.7653  0.0000  0.0282   0.0699   0.0738    0.3331   0.0000   443.4765      0.947475       13.5403      0.311704      -2.02777       5.74377       3.10588       3.88485       3.85183       3.99249       3.72884       3.17948
  14  15 2869.1268    3.2240  0.8743 11.5067  0.0000  0.0303   0.0976   0.0730    0.3620   0.0000   433.3904       7.69517       8.38869      -1.41612     -0.870685       4.05607       3.35299       4.63662       4.65308       4.93242       4.19433       3.76364
  14  16 3010.0578    3.6770  0.9980 11.6768  0.0001  0.0312   0.1078   0.0786    0.4227   0.0000   438.7769       6.09705       7.78828       5.31609       2.08332       2.02574       3.29638       4.40202       4.63967       4.50711       4.11317       3.63435
  14  17 3150.4591    3.7651  1.0597 12.4769  0.0000  0.0321   0.1032   0.0879    0.1901   0.0000   432.2444       1.45521       13.6205       11.1619      -4.12697       5.04299       3.68794       4.72819       4.88311       5.14071       4.59326       4.18682
  14  18 3290.7509    3.4807  1.4408 12.1500  0.0000  0.0400   0.0844   0.1012    0.1504   0.0000   438.9075      -12.1235       8.78819      -2.91449       10.1650    -0.0915006       4.16430       5.82623       5.51361       6.30781       5.41338       4.65081
  14  19 3431.2336    2.9627  2.0278 11.6502  0.0104  0.0492   0.0605   0.1218    0.1110   0.0000   436.0460      -8.62469      0.800372      -5.02856      -2.50225      -1.58727       5.02291       7.15378       7.03241       7.07561       6.25374       5.65449
  14  20 3572.1158    2.3657  3.2134 11.0103  0.0000  0.0599   0.0399   0.1599    0.0865   0.0000   436.5918      -1.53557       31.2736       1.67749       4.57693       7.78251       6.87147       8.53996       8.90887       8.77708       8.35505       7.43549
  14  21 3712.9459    1.9850  4.6056 10.4147  0.0000  0.0765   0.0288   0.1998    0.0824   0.0000   437.7239      -30.5096       27.2921       1.19758      -8.09551      -19.5754       8.17860       10.8882       11.6027       11.2058       10.4357       8.97996
  14  22 3854.0630    1.6132  5.8732 10.3101  0.0000  0.0944   0.0233   0.2566    0.0688   0.0000   430.9745      -10.3024       33.7119      -12.9062      -5.73427      -13.1282       10.0514       13.1855       13.7199       14.0664       12.4297       11.1977
  14  23 3994.8260    1.3446  7.9314 10.0165  0.0000  0.1175   0.0195   0.3421    0.0697   0.0000   434.7071       28.1952       28.5749      -20.0282      -10.2052       24.0655       12.6153       16.4522       17.3382       17.3201       15.8529       14.2617
  14  24 4136.2823    1.1498  9.5876  9.7712  0.0000  0.1398   0.0168   0.4082    0.0671   0.0000   478.1571      -12.0897      -7.23968       15.5438       33.3358       17.1641       14.9069       19.4297       20.3567       20.0292       19.3412       16.6006
  14  25 4278.0550    0.9385 12.3147  9.6151  0.0000  0.1925   0.0153   0.5521    0.0629   0.0000   401.8293       51.7777       7.75318      -15.0233       32.8778       27.8397       20.3096       26.3383       28.2724       28.3109       26.1097       22.5593
  14  26 4419.0196    0.7683 14.2763  9.5356  0.0038  0.2404   0.0135   0.6985    0.0550   0.0000   455.5647      -2.49134       26.3352      -42.7139       57.9955       1.67525       25.6676       32.8622       35.5731       35.0931       32.8355       28.6219
  15   5 1440.0317    0.1229  0.0798  8.7677 -0.0034  0.0173   0.0173   0.0457    0.0365   0.0000   438.0059      0.453586       15.7899     -0.769405      -2.89514      0.148314       2.21728       2.91109       4.18650       2.99140       2.39977       2.53360
  15   6 1600.9908    0.1988  0.1534  8.8350  0.0000  0.0152   0.0142   0.0361    0.0400   0.0000   439.8015      0.180849       16.9529       3.63696      -4.25719      0.566355       2.08195       2.63253       2.94644       2.55699       2.11062       1.78179
  15   8 1902.3386    0.4639  0.3786  9.0603  0.0007  0.0217   0.0189   0.0452    0.0625   0.0000   439.4857      -3.50334       15.3562      -1.30807      -3.43166      -1.74740       2.28131       2.52775       3.05455       3.02997       2.78611       2.33021
  15   9 2049.6135    0.6504  0.5103  9.2037  0.0000  0.0224   0.0219   0.0502    0.0923   0.0000   436.4493       1.98892       13.1346       1.91553      -1.52337       1.85436       2.42155       3.22608       3.17129       3.49146       3.30235       3.25742
  15  10 2195.8083    0.9267  0.7161  9.4076  0.0000  0.0263   0.0273   0.0648    0.1106   0.0000   437.5412       2.03704       11.5402     -0.968067       1.17728      -3.83291       2.77564       3.37657       3.86440       3.58346       3.42728       3.02353
  15  11 2339.4203    1.1531  0.9585  9.6766  0.0000  0.0317   0.0304   0.0755    0.1420   0.0000   437.8673      -7.09349       2.27619      -2.53766      -1.98918      -4.22941       3.17115       4.20165       3.99449       4.26920       4.04241       3.55516
  15  12 2481.0014    1.7076  0.9898  9.9287  0.0000  0.0294   0.0425   0.0760    0.1821   0.0000   437.6361       2.33080       12.7715       1.77267      -10.2692       3.63075       2.94349       4.11135       3.98713       4.15862       3.72483       3.39112
  15  13 2622.2907    2.1099  0.9601 10.8034  0.0002  0.0297   0.0550   0.0724    0.1501   0.0000   439.2210      -4.35777       11.7824     -0.490595      -1.21596      0.264747       3.00777       4.09498       4.03678       4.24446       3.78220       3.44737
  15  14 2764.0721    2.7083  0.8758 11.2103  0.0000  0.0265   0.0713   0.0687    0.1843   0.0000   433.2432      -1.06559       14.8613      -9.82856      -3.52570      0.928828       2.95487       3.69339       4.00083       3.90901       3.51894       3.30735
  15  15 2905.7666    3.2373  0.8057 11.7281  0.0000  0.0262   0.0891   0.0662    0.2332   0.0000   436.0947      -4.11039       14.1748       5.42875      0.683833       4.77480       2.69951       3.57337       3.84410       3.81315       3.75158       3.11498
  15  16 3047.0391    3.7264  0.9426 12.0224  0.0000  0.0310   0.1076   0.0734    0.3277   0.0000   440.4897      -1.48076       7.80363      -4.10024       6.59589       5.69127       3.08601       4.04103       4.34801       4.12918       3.80448       3.46404
  15  17 3187.9901    3.8347  1.2422 11.6527  0.0000  0.0349   0.1006   0.0931    0.4526   0.0000   440.3664      -6.09835       4.68604       5.87221       3.60182      -1.64326       3.38729       4.55656       4.68449       4.70855       4.18500       3.88138
  15  18 3328.7703    3.3289  1.4541 11.9632  0.0000  0.0383   0.0789   0.1005    0.1960   0.0000   430.7278       3.74486       12.2743       11.2308      -4.13361       4.19221       3.71297       5.10366       5.26121       5.42192       4.68751       4.33138
  15  19 3469.9348    2.7168  2.1180 11.4894  0.0000  0.0455   0.0534   0.1237    0.1249   0.0000   439.3802      0.140248       16.5215       13.5576      -3.32730      -4.18297       4.80018       6.10345       6.63542       6.62943       6.26933       5.56817
  15  20 3611.0470    2.1869  3.1465 11.1309  0.0000  0.0609   0.0382   0.1535    0.0873   0.0000   431.1265      -2.67244       3.68234       1.80774       7.53471       1.80525       6.60060       8.18596       8.80342       8.88312       8.39500       7.55017
  15  21 3752.4110    1.9265  4.8744 10.3642  0.0000  0.0749   0.0270   0.2037    0.0831   0.0000   443.1618      -5.52275       1.23415      -28.8515       2.11520       21.5344       7.68410       10.0488       10.6778       10.8083       10.0898       9.14978
  15  22 3893.9293    1.5869  6.7552 10.0072  0.0000  0.0948   0.0205   0.2648    0.0741   0.0000   441.4008      -4.31306      -19.7393       6.35946      -2.57105       12.8361       9.71115       12.4210       13.5660       13.2659       12.5368       11.4298
  15  23 4035.3762    1.2712  8.8685  9.8704  0.0000  0.1244   0.0176   0.3588    0.0677   0.0000   437.8679       18.4613       11.7184       3.66572      -1.02627      -18.7762       12.4933       16.2972       17.2370       17.5468       15.9239       14.4802
  15  24 4177.0506    1.0082 10.0916  9.8266  0.0000  0.1497   0.0159   0.4600    0.0595   0.0000   480.8349      -23.3551       7.00563       55.0130       26.9625      0.131910       15.0959       19.4177       20.4546       20.6600       19.1322       17.5749
  15  26 4460.8094    0.7363 16.1415  9.4526  0.0035  0.2611   0.0109   0.7313    0.0471   0.0000   438.8320       4.17665       7.54594       47.0716      0.281506      -27.4270       25.8505       33.5043       35.8351       36.3381       33.3035       29.9008
  16   6 1629.5346    0.2216  0.1773  8.8795  0.0016  0.0138   0.0132   0.0340    0.0404   0.0000   438.3481      -1.52140       14.0795       2.76861      -1.92791      -1.23533       1.55697       1.93543       1.98331       2.06655       1.82698       1.73656
  16   7 1783.2119    0.3278  0.2833  8.9977  0.0000  0.0179   0.0151   0.0384    0.0494   0.0000   437.9045       1.77040       15.6411      0.228394      -2.37028       3.64099       1.71394       2.34226       2.22328       2.15698       2.13278       2.10850
  16   8 1933.1636    0.4858  0.4321  9.2065 -0.0002  0.0227   0.0188   0.0518    0.0624   0.0000   440.0791     -0.430380       12.2186       3.28130       2.38813     -0.328433       2.82491       3.86137       3.84338       3.76001       3.66490       2.80722
  16   9 2081.5563    0.6700  0.6342  9.0598  0.0000  0.0246   0.0203   0.0590    0.1060   0.0000   437.0649     -0.941788       13.3825       5.80421      -2.55202       4.99034       2.33077       2.75214       3.18308       3.22764       2.97514       2.61490
  16  11 2372.5600    1.2797  0.8816 10.0769  0.0000  0.0271   0.0336   0.0698    0.1166   0.0000   442.9169     -0.270180       11.3039       7.80904      -2.74232      -4.65700       2.64522       3.16183       3.47702       3.62369       3.37300       2.96578
  16  12 2514.7656    1.6747  1.0043 10.2099  0.0000  0.0316   0.0408   0.0721    0.1523   0.0000   438.5524      -2.38355       16.6554       4.51643       3.16367      -4.72500       3.13779       4.56270       4.53410       4.92532       4.89257       4.01429
  16  13 2656.9228    2.2759  0.9744 10.6332  0.0000  0.0279   0.0558   0.0726    0.1690   0.0000   433.1631      -4.35830       7.59124       7.15033       2.34188      -6.01454       2.76307       3.84625       3.79824       3.88403       3.63192       3.17098
  16  14 2799.4405    2.8679  0.8657 11.2654  0.0022  0.0253   0.0755   0.0672    0.1575   0.0000   439.5123       1.31418       13.5228       1.28680      -1.50458      -1.68320       2.58364       3.28017       3.50548       3.63264       3.34241       2.97154
  16  15 2941.6923    3.5691  0.8261 11.6975  0.0000  0.0248   0.0958   0.0624    0.1958   0.0000   436.7436      0.929638       11.4093       3.79990      -1.73543     -0.307277       2.61128       3.61634       3.56589       3.72076       3.55000       3.25631
  16  16 3083.4758    3.6032  0.9291 11.9978  0.0000  0.0278   0.0942   0.0731    0.2602   0.0000   443.5247      -5.30065       24.8010       5.31770      -5.59420      -3.88269       2.65369       3.58055       3.58913       3.64836       3.27739       3.10150
  16  17 3224.8480    4.0589  1.2662  5.7119  0.0000  0.0323   0.1004   0.0842  158.1650   0.0000   440.0234       1.49521       12.8196       2.79825      -1.71632       9.53250       3.24799       4.33119       4.54464       4.71061       4.29861       3.79997
  16  18 3366.2553    3.2225  1.7815 11.7473  0.0002  0.0435   0.0720   0.1104    0.2148   0.0000   438.4314       3.09453       11.1127       9.10500      -4.66022       2.32831       4.13267       5.28788       5.87212       5.64350       5.47296       4.75944
  16  19 3507.8333    2.5522  2.5401 11.4678  0.0000  0.0519   0.0478   0.1415    0.1201   0.0000   443.1563      -2.44134      -5.26552      -3.08663       2.71788    -0.0156531       5.04973       6.71168       7.11475       7.14331       6.89160       6.06798
  16  20 3649.6010    2.1594  3.9914 10.8371 -0.0013  0.0654   0.0323   0.1792    0.0868   0.0000   441.4160     0.0352503       12.5925       6.70648      -11.0073       5.30015       6.18736       8.17006       8.72971       8.63434       8.37480       7.56928
  16  21 3791.4975    1.7691  5.3610 10.2740 -0.0013  0.0806   0.0239   0.2132    0.0803   0.0000   438.0323      -13.1415       4.78317       23.7366       4.96757      -19.1324       7.35315       10.0923       10.5489       10.4737       10.0290       9.14365
  16  22 3933.3348    1.4752  7.5401  9.9162  0.0000  0.0998   0.0184   0.2829    0.0713   0.0000   428.1189      0.999842       12.7900      -18.2896      -23.7513       3.12173       9.37319       12.3665       13.1999       13.4938       12.4652       11.3619
  16  23 4075.4265    1.2216  8.7256  9.8381  0.0000  0.1159   0.0165   0.3537    0.0648   0.0000   458.9193      -24.6685      -11.2773      -29.2518       6.31942       18.4412       10.9925       14.1869       15.1736       15.4821       14.7671       13.2914
  16  24 4217.3001    0.9673 11.2146  9.8256  0.0000  0.1639   0.0154   0.4800    0.0569   0.0000   419.0246      -6.33131       31.2048       22.6731       5.73448       13.7423       15.4010       19.9116       21.5500       21.5099       20.6462       18.8013
  16  25 4359.5559    0.7718 13.0232  9.7241 -0.0015  0.2080   0.0140   0.6292    0.0526   0.0000   407.7613       22.4100      -6.36858       43.6462       38.3872      -27.3764       19.7844       25.5487       27.8317       27.5497       26.5035       23.4035
  16  26 4502.4032    0.6491 15.2577  9.4902 -0.0113  0.2681   0.0104   0.7247    0.0447   0.0000   395.3405       20.8186       13.7659      -7.21292       19.3988      -23.4786       24.6785       32.1038       35.2964       35.2589       32.6724       29.7516
  17   6 1657.0504    0.2492  0.2018  8.8027  0.0000  0.0148   0.0129   0.0308    0.0411   0.0000   438.2475      -3.28966       13.5851       1.70524       1.09945      0.926905       1.30950       1.74081       1.94113       1.88688       2.29311       1.80884
  17   7 1811.9740    0.3818  0.2935  8.8826  0.0000  0.0152   0.0169   0.0412    0.0519   0.0000   435.3192     -0.893753       14.7504     -0.604274       1.59206     -0.603338       1.62396       1.89637       2.09966       1.87074       1.95306       1.86747
  17   8 1963.2574    0.5232  0.5116  9.1279  0.0000  0.0218   0.0178   0.0539    0.0682   0.0000   439.9689       2.36679       17.9488    -0.0949880      -1.28177       4.82816       1.93427       2.34425       2.61656       2.49301       2.63425       2.30291
  17   9 2112.9508    0.7399  0.6263  9.3115  0.0000  0.0241   0.0219   0.0535    0.0899   0.0000   437.7325      -1.19486       11.5918       2.49091      0.817520      -1.12697       2.28686       2.82423       2.89028       2.77667       2.83483       2.68510
  17  10 2260.3019    0.9970  0.8779  9.4393  0.0007  0.0279   0.0260   0.0686    0.1661   0.0000   437.1725      -2.87393       8.01375       3.22379      -9.42009      -4.84834       2.65839       3.44355       3.65908       3.41375       3.47737       3.16500
  17  11 2404.9429    1.4260  1.0519  9.7357  0.0000  0.0295   0.0336   0.0725    0.1789   0.0000   441.9626      -2.19492       12.0118     -0.415795      -6.43958      -4.50735       2.57339       3.25418       3.78740       3.80381       3.41501       3.12700
  17  12 2548.0181    1.8634  0.9660 10.6630 -0.0003  0.0292   0.0452   0.0692    0.1371   0.0000   436.4266      -4.12551       2.19395       3.23906      -1.38163       2.62363       2.49830       3.27577       3.59872       3.61550       3.50843       3.16958
  17  13 2691.0197    2.3868  0.9279 10.8008 -0.0023  0.0269   0.0571   0.0677    0.1514   0.0000   439.2006      -1.74075       11.4712      -2.43868      -7.71087      -6.55129       2.37699       3.11285       3.28050       3.38786       3.12182       2.82718
  17  14 2834.2654    3.0885  0.8797 10.8466  0.0000  0.0237   0.0756   0.0656    0.2192   0.0000   439.1565      -3.71385       10.5245      -4.34708      0.528528      -7.24646       2.26425       2.94321       3.09834       3.18455       3.12923       2.70289
  17  15 2977.1811    3.5125  0.9629 11.3491 -0.0001  0.0271   0.0840   0.0668    0.2177   0.0000   439.9439   0.000826432       13.5415       2.53911      -10.5974      0.403524       2.36048       3.22720       3.11024       3.38726       3.17683       2.87016
  17  16 3119.2439    3.7534  1.1482 11.5664  0.0000  0.0287   0.0860   0.0793    0.3151   0.0000   438.9290       4.78068       14.4827      -2.56359      0.276000       6.36563       2.78188       3.57101       3.98953       4.15274       3.93516       3.60019
  17  17 3261.3069    3.6026  1.3274 11.5861  0.0000  0.0357   0.0855   0.0856    0.3466   0.0000   441.9017       2.19080       10.7127       5.23903       2.21974       1.98941       3.09596       4.33113       4.47736       4.51753       4.28295       3.90769
  17  18 3403.3510    3.2215  2.0186 10.5607 -0.0003  0.0398   0.0631   0.1173    0.5108   0.0000   445.0808       1.37593       7.94751       1.23247       1.52822       5.49761       3.69414       4.66428       4.95844       5.05610       5.06137       4.44670
  17  19 3545.3580    2.5115  3.1342 10.9202 -0.0002  0.0539   0.0397   0.1492    0.1345   0.0000   434.1236       1.37451       11.8767       7.92866     0.0455095       1.02381       4.85972       6.51480       6.85205       7.04001       6.57514       5.93267
  17  20 3687.5960    2.0705  4.7320 10.3861  0.0000  0.0670   0.0274   0.1934    0.0941   0.0000   435.3725      -5.50139       11.8796      -2.22131       4.22037       8.30743       6.06582       7.92908       8.44688       8.45750       8.09009       7.44497
  17  21 3829.7390    1.6975  6.1091 10.0556  0.0000  0.0814   0.0213   0.2288    0.0807   0.0000   438.5910      -15.2561       30.1092       7.13662       1.75668      -1.48036       7.42733       9.43912       10.4425       10.1407       9.73242       9.28276
  17  23 4114.9842    1.1276  9.8758  9.7646  0.0000  0.1285   0.0154   0.3833    0.0612   0.0000   426.1678      -24.0485       66.2687       19.9999      -12.0812       7.88520       11.4800       15.0157       16.0621       16.4878       15.4027       14.3592
  17  24 4257.4592    0.9493 13.4790  9.6398  0.0007  0.1823   0.0137   0.5348    0.0567   0.0000   450.0212      -12.3587       30.9209       18.6347      -25.8273      -7.80473       16.2020       20.7655       22.7998       22.9207       21.8198       20.4228
  17  25 4399.4658    0.7808 15.5944  9.5878  0.0004  0.2372   0.0114   0.6635    0.0468   0.0000   423.6342       42.7119       4.38538      -48.5870       17.5743       25.0264       20.9773       27.2376       29.4527       30.2811       28.4649       25.8530
  17  26 4542.5811    0.6099 16.0550  9.4943  0.0044  0.2801   0.0102   0.7684    0.0409   0.0000   438.1223      -47.9046      -7.71520       73.3098       43.0574      -14.6346       24.8183       31.9845       35.3269       35.1426       34.0172       31.0257
  18   4 1341.5098    0.0857  0.0296  8.7879  0.0000  0.0150   0.0179   0.0162    0.0313   0.0000   436.7985       1.49428       17.3825      -3.43902      -4.06116     -0.423732       1.48024       1.70085       1.53045       1.62832       1.55067       2.01761
  18   5 1518.7191    0.1598  0.0903  8.8200  0.0017  0.0201   0.0141   0.0241    0.0342   0.0000   439.5596      -2.12069       17.0371     0.0188337      -3.70108      0.721600       2.04557       1.59157       1.75025       2.49135       2.18366       1.57808
  18   7 1839.9637    0.3804  0.4188  8.9182  0.0000  0.0239   0.0145   0.0510    0.0577   0.0000   440.4373     -0.209996       11.1705       1.25582      -1.05429       1.03937       2.38364       3.36613       3.59592       3.87122       3.26152       2.82073
  18   8 1992.8091    0.5791  0.5830  8.9610 -0.0009  0.0226   0.0176   0.0521    0.0806   0.0000   437.4307       1.22032       13.4891      -1.49412      0.242372      -4.50188       1.82445       2.37085       2.60301       2.77793       2.38446       2.39803
  18   9 2143.6768    0.8346  0.6861  9.2113  0.0002  0.0236   0.0225   0.0547    0.0980   0.0000   437.0478      0.668835       15.8915     -0.731808      -4.54295     -0.776719       1.87424       2.48117       2.71939       2.78422       2.71541       2.53222
  18  10 2291.6157    1.0704  0.9756  9.5192 -0.0001  0.0275   0.0253   0.0735    0.1568   0.0000   440.7427      -4.78664       15.7810       1.68968      0.874930       1.00717       2.44659       3.15583       3.59086       3.79099       3.69715       3.30744
  18  11 2436.8159    1.4655  1.0473 10.0973  0.0000  0.0280   0.0350   0.0761    0.1869   0.0000   432.9339      -2.01910       12.9572      -1.49897      -2.39591     -0.722897       2.57178       3.21917       3.46297       3.66199       3.54067       3.28909
  18  12 2580.8021    1.9461  0.9460 10.9590 -0.0003  0.0268   0.0479   0.0694    0.1132   0.0000   434.4359       1.50472       16.5588      0.912685       3.64780      -6.39141       2.32290       2.83546       2.95713       3.40516       3.10157       2.70562
  18  13 2724.6573    2.5415  0.9458 10.8320  0.0000  0.0264   0.0584   0.0622    0.1762   0.0000   436.7261      -2.69784       9.06460      -2.77904       5.13439       3.16901       2.21504       2.91914       2.97086       3.02198       2.93423       2.69452
  18  14 2868.6268    3.3836  0.7506 11.3247  0.0000  0.0219   0.0863   0.0541    0.1594   0.0000   437.5995      -1.53569       11.4608      -2.51235       3.84536      -2.76756       1.97654       2.63357       2.97568       2.74649       2.76237       2.90506
  18  15 3012.0715    3.7611  0.8763 11.9528  0.0000  0.0242   0.0909   0.0642    0.1382   0.0000   439.6900       4.98675       12.3451       3.69250       1.20206      0.332929       2.06647       2.65246       2.91065       3.00270       2.75354       2.55184
  18  16 3154.7920    3.8075  1.2164 11.8181  0.0007  0.0322   0.0826   0.0768    0.1947   0.0000   435.2145      -2.34875       14.6431       2.86296      -2.90356      -4.51759       2.67565       3.80189       3.88103       4.10214       3.92600       3.63347
  18  17 3297.2980    3.3739  1.5162 11.5684  0.0011  0.0348   0.0680   0.0905    0.2161   0.0000   440.3266       1.43634       16.6543      -2.43097     -0.706186     0.0467541       2.86834       3.84315       4.15477       4.18785       4.03624       3.65424
  18  18 3439.8461    2.9173  2.2456 11.0572  0.0000  0.0424   0.0524   0.1175    0.2260   0.0000   436.4474       2.52224      -9.55988       6.71953       6.75022     -0.621480       3.59274       4.62202       5.14751       5.09425       5.01833       4.73610
  18  19 3582.4713    2.3435  3.4584 10.8799  0.0000  0.0554   0.0354   0.1569    0.1174   0.0000   442.2752      -2.01034       7.32558      -1.23003     -0.309650      -1.41614       4.61086       6.10647       6.40168       6.68397       6.25069       5.98965
  18  20 3725.0799    1.9523  4.8897 10.3345  0.0061  0.0681   0.0257   0.1934    0.0942   0.0000   440.5711       8.16875       21.9170      -6.72254       1.55407      -3.86748       5.85344       7.78466       8.04600       8.83813       8.31795       7.73530
  18  21 3868.0035    1.5941  6.4885 10.1095  0.0000  0.0834   0.0195   0.2402    0.0694   0.0000   427.2207       10.9557       14.4251      -4.78765      -10.5828      -6.27050       7.27419       9.37713       10.1745       10.5535       10.1441       9.49256
  18  22 4010.8581    1.3011  8.4107  9.8446 -0.0011  0.1048   0.0160   0.3019    0.0623   0.0000   462.9456      0.797403       10.1553       3.49697       9.96808      -6.75774       8.95472       11.5868       12.7723       13.1025       12.6821       11.7693
  18  23 4153.5684    1.0659 10.4630  9.7924  0.0000  0.1344   0.0145   0.4074    0.0552   0.0000   450.0091      -10.5276       44.4301      -26.0161      -11.8718       17.3796       11.3119       14.8823       16.3778       16.2365       15.8685       14.6172
  18  24 4296.6957    0.8803 12.0777  9.7063 -0.0014  0.1666   0.0131   0.4988    0.0506   0.0000   412.8541       12.0610       1.34071       2.84749       22.2889       15.1771       13.9076       17.8589       19.8612       20.1281       18.8466       17.8846
  18  25 4439.5169    0.7123 15.0544  9.5958 -0.0006  0.2301   0.0110   0.6554    0.0446   0.0000   415.9923       1.79189       19.7387      -46.4898       40.5200       18.5970       19.4425       24.9975       27.4003       28.2161       27.1922       24.8503
  18  26 4582.4156    0.5582 18.9529  9.4976 -0.0024  0.3479   0.0083   0.9012    0.0338   0.0000   458.8087       38.3397       4.11818       18.3719       8.49637      -42.4520       29.0234       37.0268       41.6140       41.2786       39.7731       36.7245
  19   5 1543.0298    0.2044  0.1375  8.7457  0.0000  0.0145   0.0121   0.0229    0.0353   0.0000   437.8418      -1.66179       16.5097      0.756093      -1.06466       1.68727       1.24553       1.37417       1.47790       1.59169       1.58086       1.43952
  19   6 1709.3621    0.2806  0.3078  8.8562 -0.0009  0.0178   0.0120   0.0408    0.0432   0.0000   437.1790      -1.98823       16.8805     -0.174787      -1.01151    -0.0865432       1.36530       1.74198       1.86102       2.05509       1.76112       1.65497
  19   7 1867.2725    0.4195  0.4448  8.9349  0.0000  0.0192   0.0146   0.0507    0.0576   0.0000   438.9753      -3.45250       15.7484       1.78074      -5.81535      -1.19560       1.68034       1.89949       2.24487       2.47989       2.50076       2.04237
  19   8 2021.7097    0.6030  0.6412  9.0796  0.0000  0.0235   0.0168   0.0511    0.0861   0.0000   434.8504     -0.640401       18.0243      -1.49059      0.929080       2.58471       2.01871       2.52105       2.76763       2.80994       2.75211       2.53577
  19   9 2173.7646    0.8634  0.6876  9.3945  0.0000  0.0232   0.0231   0.0546    0.0893   0.0000   438.9955      -3.28363       12.2923       2.28683      -2.33477      -1.16565       1.79137       2.50213       2.46383       2.58847       2.58486       2.30393
  19  10 2322.2833    1.2052  0.8441  9.8216 -0.0001  0.0241   0.0293   0.0601    0.1121   0.0000   442.4472     -0.422942       11.7589       1.20196      -3.30820      0.779479       2.07158       2.75116       2.92827       3.09321       3.00770       2.57144
  19  11 2468.0663    1.6467  1.0795  9.9383 -0.0005  0.0281   0.0379   0.0752    0.2445   0.0000   439.9461       5.15705       7.01179       1.01343      -2.21812      -1.30596       2.31432       2.83034       3.20698       3.29513       3.10946       2.84458
  19  12 2613.0433    2.1192  0.9692 10.7005  0.0000  0.0274   0.0488   0.0650    0.1899   0.0000   440.3119     -0.288337       12.4730     -0.609607      0.764632     -0.138896       2.24534       3.06948       3.10579       3.21822       2.99534       2.79208
  19  13 2757.8788    2.6833  0.9654 11.1657  0.0002  0.0251   0.0608   0.0647    0.1392   0.0000   433.8348      -1.02210       12.8825       3.81342      -4.71643       1.52335       2.05817       2.71711       2.90755       2.97050       2.96234       2.79174
  19  14 2902.4615    3.3705  0.7675 11.7383  0.0000  0.0226   0.0820   0.0524    0.1324   0.0000   439.0435      0.243913       14.5353       2.10196      -1.67120       2.32485       1.93764       2.51601       2.70854       2.73636       2.52014       2.37560
  19  15 3046.4581    3.8859  0.9272 11.7327  0.0001  0.0235   0.0907   0.0677    0.1666   0.0000   437.0112       2.41345       6.18122       3.33897      -3.77059       3.32770       2.03690       2.71535       2.85533       2.99135       2.89869       2.51199
  19  16 3189.7336    3.8121  1.1998 11.6089  0.0000  0.0298   0.0793   0.0749    0.1944   0.0000   438.4850      -4.34173       9.11594      -2.30753      0.615922      -2.83068       2.68448       3.82309       3.95433       4.32970       4.18166       3.73749
  19  17 3332.7957    3.2644  1.5842 11.8383 -0.0002  0.0371   0.0640   0.0887    0.1388   0.0000   440.9593       1.04094       15.4499      -4.15836       4.80747     -0.864003       2.94443       3.97183       4.26164       4.30368       4.08027       3.94634
  19  18 3476.0380    2.7612  2.3875 11.3208  0.0000  0.0439   0.0469   0.1164    0.1336   0.0000   438.7348      -1.99771      0.956247      -1.90958       6.85529      0.748935       3.52493       4.62627       5.02817       5.12261       4.85047       4.59838
  19  19 3619.1276    2.2236  3.7491 10.6311  0.0000  0.0575   0.0313   0.1538    0.1147   0.0000   443.7665      -1.29469       7.31015      -5.79423      0.129507       5.40637       4.65936       5.75612       6.59737       6.64911       6.56539       6.05158
  19  20 3762.3714    1.8410  5.5569 10.1907  0.0000  0.0721   0.0220   0.2052    0.0840   0.0000   440.7701       6.28541       3.87432      0.713298      -13.7899       2.10026       5.84106       7.58396       8.38993       8.40653       8.31097       7.67062
  19  21 3905.6473    1.5435  6.8665  9.9099  0.0000  0.0859   0.0180   0.2340    0.0736   0.0000   430.9167      -16.5986       8.19674       3.92581    -0.0198077      0.493487       6.92488       9.00718       9.94487       10.1974       9.74634       9.13971
  19  23 4192.0589    1.0093 10.7230  9.7917  0.0000  0.1371   0.0138   0.4128    0.0508   0.0000   441.2980      -19.8342       18.0806      -1.93573       10.1078       8.58804       11.0527       14.3083       15.7746       16.3335       15.6398       14.4540
  19  24 4335.2834    0.7834 12.5147  9.7346  0.0019  0.1845   0.0126   0.5488    0.0470   0.0000   424.7668       1.20385      -40.0245      -7.60181       35.3393       7.44789       14.4930       19.0178       20.7624       21.6425       20.8372       19.5211
  19  25 4478.9660    0.6345 15.2968  9.6063 -0.0046  0.2489   0.0099   0.6971    0.0396   0.0000   371.4557      -21.0030       80.9373       25.0419       18.3762       13.5422       19.9823       25.3446       28.4071       28.9873       27.3338       25.7626
  20   6 1734.1658    0.3075  0.2929  8.8412  0.0000  0.0164   0.0128   0.0377    0.0438   0.0000   437.6155      -1.97468       16.3494     -0.432833      -1.75302      0.566080       1.36744       1.79291       1.88124       2.12563       2.16461       1.60278
  20   7 1893.9030    0.4620  0.4217  9.0017  0.0000  0.0172   0.0157   0.0451    0.0544   0.0000   436.4851     -0.335978       11.2593       1.03938       1.44725      0.599756       1.34568       1.71968       1.75971       2.08419       1.90045       1.68242
  20   8 2050.0102    0.6831  0.6380  8.8323  0.0000  0.0209   0.0182   0.0524    0.0876   0.0000   438.3320      0.576916       14.3992      0.285245      -3.31089       4.96106       1.65596       2.17691       2.35434       2.44489       2.30069       2.15917
  20   9 2203.0846    0.9325  0.8565  9.1861  0.0000  0.0248   0.0228   0.0652    0.1319   0.0000   436.2411      -1.67244       14.8743      -1.43210      -6.51763       3.78925       1.92212       2.60021       2.77281       2.79660       2.80043       2.69256
  20  10 2352.4124    1.2869  0.9137  9.7453  0.0000  0.0254   0.0296   0.0626    0.1241   0.0000   436.3431      -1.95091       13.7078       4.22811      -1.78384       1.31075       1.87082       2.51698       2.66328       2.77771       2.61612       2.43101
  20  11 2498.9291    1.7363  1.0084 10.1748  0.0004  0.0264   0.0407   0.0704    0.1881   0.0000   440.9969    -0.0203568       15.0490     0.0397320       5.15809      0.580855       2.04692       2.62238       2.88385       2.88990       2.90958       2.79610
  20  12 2644.7932    2.2581  0.8791 10.8403  0.0000  0.0251   0.0541   0.0608    0.1861   0.0000   441.5536      -1.29583       15.0625      -3.70365      -6.20987       2.98768       1.90690       2.56320       2.59851       2.72610       2.78066       2.60342
  20  13 2790.6106    2.8722  0.9497 11.3358 -0.0000  0.0248   0.0653   0.0658    0.1391   0.0000   436.5378      -4.61512       19.1931       3.53742      -2.52195       2.34416       1.97172       2.67134       2.79570       2.87515       2.74931       2.46609
  20  14 2935.9030    3.5780  0.8885 11.3637  0.0000  0.0228   0.0791   0.0574    0.1747   0.0000   441.7783      -2.71053       10.9205      -5.63974       1.83931     -0.999763       1.87471       2.52363       2.69708       2.78680       2.58538       2.46746
  20  15 3080.3449    3.6982  0.9915 11.8407  0.0000  0.0262   0.0815   0.0652    0.1485   0.0000   435.7912      0.933924       8.12359     -0.966118       1.54012       1.10977       1.97967       2.60829       2.58161       2.83726       2.71801       2.66219
  20  16 3224.3635    3.7229  1.3093 11.6765 -0.0052  0.0305   0.0717   0.0801    0.1421   0.0000   433.2300       2.82628       13.5183      0.399341     0.0945695      0.752299       2.20251       3.01064       3.06737       3.23976       3.12856       2.87720
  20  17 3367.9550    3.1665  1.7880 11.6670 -0.0003  0.0369   0.0555   0.0935    0.1071   0.0000   439.3385      0.763881       5.31073       3.19417     -0.603581      -5.89190       2.89712       3.81994       4.06401       4.19809       4.14300       3.84754
  20  18 3511.6483    2.6243  2.7265 11.1927  0.0000  0.0448   0.0398   0.1262    0.0960   0.0000   440.2081      -3.38598       8.65316       2.76857       5.67312       1.59956       3.42206       4.49828       4.86494       4.93090       4.89124       4.54521
  20  19 3655.3640    2.0884  4.2874 10.6620  0.0000  0.0610   0.0279   0.1675    0.0864   0.0000   442.0171       7.95819       26.6599      -1.81821     -0.295612      -6.13007       4.66350       6.14688       6.81962       6.76306       6.85527       6.39409
  20  20 3799.1009    1.7699  5.6192 10.1106  0.0000  0.0707   0.0202   0.1975    0.0774   0.0000   438.2629      -3.57869       12.2222       18.1725       5.99763      -10.2522       5.35105       7.00837       7.69932       8.11832       7.84900       7.16655
  20  21 3942.8873    1.4135  7.6930  9.9491  0.0000  0.0926   0.0162   0.2721    0.0590   0.0000   442.7878       1.15153       15.9301      -15.2133       2.92299      -16.2046       7.02777       9.26000       10.2057       10.6804       9.80742       9.65849
  20  23 4230.2617    0.9413 11.6509  9.6972  0.0000  0.1498   0.0128   0.4394    0.0499   0.0000   440.3369      -8.67680       33.6412      -6.92055       25.1571      -15.5616       11.1312       14.6535       16.3141       16.6606       15.7568       15.2893
  20  25 4517.7091    0.6375 17.2655  9.5373  0.0045  0.2685   0.0086   0.7361    0.0340   0.0000   384.8656       9.33186      -17.8120       5.16104       21.9514       10.3449       19.5333       26.0478       28.7091       29.4792       27.6146       26.3479
  21   4 1408.0720    0.1164  0.1008  8.6761  0.0002  0.0136   0.0094   0.0260    0.0305   0.0000   438.9320      -1.07370       18.7552     -0.809169     -0.208904     -0.773100       1.02338       1.37215       1.49060       1.43486       1.41776       1.34011
  21   5 1589.2775    0.2071  0.1871  8.8022 -0.0011  0.0170   0.0111   0.0322    0.0349   0.0000   437.7843      0.775417       20.2445      -3.52976    -0.0717756      0.420857      0.867497       1.70522       1.12724       1.77850       1.46249       1.45802
  21   6 1758.1942    0.3423  0.3077  8.8599  0.0000  0.0152   0.0134   0.0371    0.0445   0.0000   436.6028       2.01361       18.5371      0.879730      -3.85844     -0.901578       1.13670       1.54366       1.69954       1.75881       1.79614       1.51415
  21   7 1919.7984    0.4760  0.5253  8.9349  0.0000  0.0211   0.0146   0.0515    0.0609   0.0000   437.9208      -2.69257       13.0879      -5.69172     -0.965113      -3.75772       1.80324       2.38423       2.68924       2.73166       2.51468       2.41250
  21   8 2077.7492    0.7310  0.5645  9.1424  0.0000  0.0196   0.0196   0.0438    0.0811   0.0000   442.5466      -2.61413       14.4641       3.79188      -4.22724      -1.57210       1.48262       1.76940       1.95878       2.03694       2.01098       1.80231
  21   9 2231.8395    0.9836  0.8415  9.3972  0.0000  0.0231   0.0231   0.0617    0.1203   0.0000   440.1643       5.28103       16.4641     -0.297456      -5.39997     0.0248512       1.77976       2.22311       2.44523       2.44237       2.49896       2.24780
  21  10 2381.8728    1.3563  1.0257  9.7458  0.0000  0.0244   0.0291   0.0697    0.1299   0.0000   435.1603      -1.15741       14.7770       2.44864      -3.13801      0.433600       1.87786       2.39809       2.66590       2.73159       2.78146       2.52782
  21  11 2529.2641    1.7557  1.0325 10.4225  0.0001  0.0266   0.0370   0.0645    0.1291   0.0000   440.5663      -1.90782       20.1151      -1.52187      -3.46220       1.20829       2.12275       2.56262       2.88299       3.08494       3.11192       2.79494
  21  12 2676.1413    2.3862  0.9096 10.9491  0.0000  0.0257   0.0533   0.0593    0.1861   0.0000   441.0126      -4.68297       10.8147       5.31535     -0.874125    -0.0435411       1.84355       2.52894       2.68074       2.73958       2.81264       2.43830
  21  13 2822.8808    3.0301  0.9516 11.1692  0.0000  0.0240   0.0682   0.0639    0.2300   0.0000   436.3521      -1.09883       13.5177      -3.32883      -4.14324     -0.995108       1.87374       2.49578       2.57291       2.73221       2.76882       2.58586
  21  14 2968.8390    3.7458  0.8341 11.5505  0.0000  0.0219   0.0844   0.0534    0.1497   0.0000   439.2301      0.197631       16.2981      -3.42888      -1.90142     -0.805546       1.63088       2.26882       2.29131       2.47915       2.50330       2.22703
  21  15 3113.8622    3.9534  0.9571 11.8624 -0.0044  0.0251   0.0836   0.0571    0.1555   0.0000   435.9253     -0.212156       12.4593       3.46869     -0.442644     -0.496772       1.76030       2.36060       2.52806       2.64939       2.47701       2.46748
  21  16 3258.3949    3.5901  1.3870 11.4358 -0.0000  0.0315   0.0660   0.0751    0.1686   0.0000   438.9083       3.99403       12.4992       6.69211    -0.0849530       3.22668       2.17921       3.07242       3.12970       3.31082       3.22670       2.93013
  21  17 3402.8217    3.0715  1.9266 11.4809  0.0000  0.0368   0.0509   0.0962    0.0999   0.0000   443.3904       1.17508       11.9462       3.20150       12.1068       5.44614       2.79359       3.71075       3.99122       4.15708       4.38178       4.01344
  21  18 3546.9906    2.4475  3.0253 11.1740  0.0000  0.0485   0.0352   0.1330    0.0804   0.0000   449.6933      -3.60797       1.75826       6.51652       4.82027      0.422945       3.41577       4.70182       5.02426       5.17813       5.01899       4.65529
  21  19 3691.4153    2.0194  4.6599 10.3801  0.0000  0.0607   0.0236   0.1643    0.0801   0.0000   442.4909      -10.6011       3.92005       2.40242       4.54303       5.65532       4.44864       5.90038       6.40873       6.71394       6.69608       6.14241
  21  20 3835.3590    1.6792  6.6171 10.0196  0.0013  0.0773   0.0179   0.2102    0.0668   0.0000   430.8942     -0.267226       8.91652      -14.5272      -1.26691       5.26620       5.74235       7.28271       8.21734       8.37591       8.09452       7.75732
  21  21 3979.6634    1.3768  8.2502  9.8967  0.0000  0.0946   0.0154   0.2758    0.0570   0.0000   425.4877      -1.36142       40.4723       5.82209      -13.5273     -0.101559       6.96654       9.12519       10.2806       10.2915       10.2176       9.65193
  21  22 4123.8108    1.1451 10.2290  9.7661  0.0000  0.1186   0.0131   0.3434    0.0485   0.0000   441.2009       36.9296       12.4393      -20.2004      -11.2029       8.20745       8.56713       11.0513       12.3800       12.6813       12.4598       11.7852
  22   3 1233.1017    0.0756  0.0813  8.8172  0.0000  0.0272   0.0097   0.0274    0.0290   0.0000   441.7255      0.438582       22.1094       2.61945      -1.84211       2.58269       1.69549       3.00134       2.63859       2.32771       3.03388       2.49421
  22   4 1429.1276    0.1163  0.1471  8.7508  0.0000  0.0185   0.0090   0.0457    0.0311   0.0000   441.0829    -0.0754487       19.3809       2.88399      -5.06714      -1.66954       1.67662       2.42964       2.12690       2.07614       2.18335       1.72201
  22   5 1611.3294    0.2283  0.1740  8.8759  0.0000  0.0151   0.0122   0.0298    0.0345   0.0000   438.8091     -0.657489       18.7529      -2.47404      -5.09971     -0.452679       1.35266       1.85065       2.10799       2.40576       2.05310       1.93506
  22   6 1781.5025    0.3475  0.3713  8.8928  0.0000  0.0174   0.0124   0.0434    0.0464   0.0000   441.3014     -0.967109       14.9304     -0.665608      -1.46953       1.60264       1.44530       1.77979       1.79537       1.93118       1.88497       1.78395
  22   7 1945.0378    0.5573  0.5403  9.0135  0.0000  0.0187   0.0158   0.0471    0.0646   0.0000   438.7102      -4.86954       15.4079       3.08086     -0.524882      0.929737       1.41198       1.97708       2.34038       2.47144       2.50361       2.25174
  22   8 2104.6774    0.7252  0.7100  9.2696  0.0000  0.0225   0.0183   0.0535    0.0808   0.0000   438.8842       1.58077       18.8969      0.136462     -0.285502      -1.44943       1.67002       2.03679       2.17933       2.47260       2.36059       2.17234
  22   9 2259.9702    1.0452  0.7998  9.6238  0.0000  0.0229   0.0241   0.0559    0.0989   0.0000   437.6447      -5.03594       16.8902       1.87488      0.115872       1.69334       1.61255       2.09779       2.18099       2.30750       2.31431       2.34995
  22  10 2410.7799    1.4581  1.0286 10.1327  0.0000  0.0267   0.0314   0.0658    0.1425   0.0000   438.9469       1.18061       15.4071      -5.20653      -4.01899      0.812679       1.83749       2.66301       2.65525       2.71676       2.78755       2.63373
  22  11 2559.1537    1.9413  0.9334 10.4506 -0.0001  0.0235   0.0420   0.0608    0.1315   0.0000   438.7626      -4.65335       13.2520      -1.41767      -2.63268       1.26958       1.73443       2.23023       2.53671       2.72748       2.71466       2.57534
  22  12 2707.0740    2.5050  0.9054 11.1554  0.0001  0.0240   0.0556   0.0581    0.1485   0.0000   435.7785      -6.28087       15.6364      0.629972      -5.67256     -0.943567       1.85558       2.40004       2.67996       2.73311       2.72560       2.52546
  22  13 2854.6463    3.1798  0.8979 11.3021  0.0000  0.0235   0.0694   0.0577    0.2315   0.0000   438.8465      -4.12415       13.7437      0.626570       4.39426       3.35458       1.71504       2.30752       2.26136       2.44723       2.50369       2.36066
  22  14 3001.3053    3.6794  0.9101 11.9596  0.0002  0.0226   0.0807   0.0591    0.1436   0.0000   440.1934      0.838235       17.3269      -1.48357      -1.26288     -0.370739       1.71533       2.18161       2.36770       2.67070       2.68434       2.51658
  22  15 3146.9279    3.8737  1.1741 12.0756  0.0000  0.0266   0.0779   0.0753    0.1444   0.0000   438.8559      -5.77792       14.9511       5.57784      0.495846     -0.384336       1.89077       2.44042       2.67646       2.86526       2.71431       2.60168
  22  16 3292.0890    3.6297  1.3687 11.5892  0.0000  0.0308   0.0658   0.0724    0.1622   0.0000   437.2185      -5.71344       10.7763       2.11256      -3.49153      -2.67961       2.07708       2.90202       2.97817       3.24225       3.00058       2.90639
  22  17 3437.1226    2.9401  2.0560 11.3836 -0.0014  0.0382   0.0445   0.0929    0.0887   0.0000   437.6947      -1.22619       8.11794       5.80248       1.33873       3.08398       2.60184       3.52091       3.91309       3.89878       3.88194       3.60156
  22  18 3581.9923    2.3483  3.5443 10.7915  0.0000  0.0498   0.0292   0.1330    0.0767   0.0000   441.1832      -4.13830       8.98090      -5.78382       3.43398       5.36778       3.53000       4.60322       5.12559       5.19574       5.18370       4.90363
  22  19 3726.7012    1.9333  4.8458 10.4760  0.0000  0.0615   0.0229   0.1706    0.0736   0.0000   435.8211     -0.324010       10.3754       3.82991       6.48398     -0.658789       4.44046       5.63018       6.43216       6.49134       6.65503       6.38313
  22  20 3871.4256    1.5400  6.2668 10.1855  0.0000  0.0755   0.0173   0.2143    0.0595   0.0000   441.8025      -11.5844       14.7662       21.6993      -7.80685      -4.82877       5.25544       6.85622       7.62435       7.71045       7.62237       7.44382
  22  21 4016.2325    1.2830  8.7232  9.9179  0.0000  0.0995   0.0142   0.2880    0.0511   0.0000   444.1045      -9.34408       13.8815       6.09158       2.41903       9.00920       6.86141       8.98022       10.0191       10.1387       10.1276       9.55284
  22  22 4160.5923    1.0348 10.5578  9.8333  0.0000  0.1295   0.0129   0.3719    0.0467   0.0000   437.8804       10.8942       2.00672      -11.4465      -10.8163      -4.55348       8.83346       11.4294       13.2505       13.1695       13.0384       12.3263
  22  23 4305.4520    0.8325 12.4378  9.8043  0.0027  0.1660   0.0121   0.4908    0.0424   0.0000   430.6830       9.48943      0.120411      -2.33966       35.0321       14.4649       11.2533       14.7826       16.6256       17.0555       16.5085       15.5886
  23   3 1252.2324    0.0832  0.0567  8.8284  0.0007  0.0163   0.0094   0.0188    0.0278   0.0000   438.9417      0.934431       17.1078     -0.760638     -0.178840       1.12112       1.09923       1.51845       1.63487       1.51895       1.69309       1.63082
  23   4 1449.6981    0.1432  0.1283  8.7802  0.0000  0.0150   0.0097   0.0322    0.0307   0.0000   439.2509      -2.52787       19.3829       1.30702      -2.50071      -2.19807      0.967961       1.50186       1.82563       1.85475       1.59155       1.44193
  23   5 1632.7868    0.2441  0.1896  8.8131  0.0000  0.0117   0.0116   0.0281    0.0350   0.0000   440.5593      -1.40461       18.9804      -1.73264      0.417265     -0.268268      0.890063       1.06237       1.14325       1.15537       1.35726       1.24010
  23   6 1804.1946    0.4069  0.3944  8.8630  0.0001  0.0177   0.0132   0.0380    0.0496   0.0000   438.9037      -3.57183       19.7140       1.88420     -0.891802      -1.41670       1.11360       1.45731       1.60924       1.64088       1.60970       1.49475
  23   7 1969.6029    0.5632  0.5540  8.9317  0.0000  0.0189   0.0155   0.0460    0.0677   0.0000   438.6593      -3.60979       16.0596      -1.42078      -3.95181      -2.30183       1.27729       1.75817       1.81344       2.00380       1.91338       1.77309
  23   8 2131.0825    0.7911  0.8373  9.1618  0.0000  0.0229   0.0181   0.0599    0.0954   0.0000   435.0144       1.21649       20.0407       3.02716      -1.38185    -0.0498549       1.57321       1.99990       2.16467       2.27683       2.28319       2.24437
  23   9 2287.4219    1.1596  0.9715  9.3131 -0.0002  0.0246   0.0237   0.0590    0.1436   0.0000   436.7024      -2.47942       13.1030       3.95444      -2.96949      0.742419       1.78671       2.27075       2.52148       2.65708       2.58956       2.47122
  23  10 2439.1430    1.5182  1.0695 10.0631  0.0000  0.0260   0.0313   0.0678    0.1574   0.0000   438.8515     -0.114497       10.7042       4.43103      -1.34324      -2.70495       1.84537       2.24652       2.44682       2.67194       2.65499       2.44549
  23  11 2588.6305    2.1725  0.9622 10.3907 -0.0000  0.0225   0.0443   0.0596    0.1536   0.0000   437.2846      -6.26873       9.38246     -0.133226      -4.13399     -0.997821       1.54843       2.07521       2.26315       2.40144       2.39608       2.26177
  23  12 2737.5163    2.6813  0.9069 11.0362  0.0000  0.0231   0.0555   0.0541    0.1403   0.0000   440.9927      -1.73510       16.7825       4.77700     -0.734274      -1.97072       1.52112       1.95577       2.14585       2.17219       2.24357       2.09460
  23  13 2885.9799    3.3917  1.0110 10.8022  0.0000  0.0249   0.0686   0.0610    0.4176   0.0000   440.3469       2.47496       11.9945       2.47576      -3.52033      -2.79279       1.69259       2.41756       2.59887       2.73703       2.59519       2.42888
  23  14 3033.3609    3.8320  0.8447 12.3015  0.0007  0.0230   0.0853   0.0557    0.1377   0.0000   440.4908     -0.833355       11.1645       4.62240       4.31647     -0.310456       1.45574       2.06131       2.19253       2.37850       2.23401       2.24709
  23  15 3179.6008    3.6064  1.1659 12.1141 -0.0076  0.0291   0.0696   0.0712    0.1288   0.0000   439.7317      -1.20815       10.6896       5.08494      -1.00983    -0.0464479       1.79479       2.64279       2.66058       2.90311       2.81533       2.75496
  23  16 3325.4240    3.3857  1.6916 11.4927  0.0007  0.0324   0.0554   0.0844    0.1166   0.0000   439.4567      -1.36507       13.5131       6.67622      -5.93193       3.10278       2.14298       2.79070       3.13860       3.24719       3.07205       3.01583
  23  17 3471.1455    2.7898  2.3944 11.2559  0.0000  0.0386   0.0385   0.1031    0.0769   0.0000   438.5100      -1.87988       12.3521      0.156160       5.52407       4.27617       2.53415       3.36543       3.68270       3.77029       3.88559       3.58191
  23  18 3616.4824    2.2744  3.8806 10.8433  0.0000  0.0521   0.0276   0.1436    0.0678   0.0000   442.3048       3.12583       18.1347      0.543856       3.27631      -5.18502       3.50915       4.51941       5.24475       5.16064       5.20382       4.92439
  23  19 3761.8695    1.8703  5.3378 10.3520  0.0000  0.0646   0.0210   0.1770    0.0696   0.0000   442.9914      -2.44155       10.5949       4.01198       8.14921       3.19048       4.32057       5.88044       6.28531       6.70930       6.68348       6.42166
  23  20 3907.1428    1.5134  7.4266  9.9880  0.0006  0.0830   0.0159   0.2313    0.0604   0.0000   437.3645      0.186666       7.48168       2.13527      -3.57050      -4.73127       5.45562       7.31803       8.08839       8.27880       8.34861       7.88524
  23  21 4052.3702    1.1880  9.4170  9.9922  0.0000  0.1083   0.0139   0.3128    0.0467   0.0000   443.0919      -8.35256       1.22754       16.5413      -7.94299      -24.9519       7.25391       9.36159       10.6233       10.7616       10.7161       10.2137
  23  22 4197.3059    0.9927 10.6984  9.8449  0.0000  0.1284   0.0126   0.3796    0.0453   0.0000   425.2893      -21.0024       25.2409      -3.37386      -3.73878      -4.28903       8.45831       11.0192       12.5350       12.7852       12.7094       12.1131
  23  24 4487.8577    0.6050 14.2223  9.7539 -0.0000  0.2281   0.0104   0.6380    0.0361   0.0000   445.1596       26.2698       52.2469      -46.9211       27.8360      -36.3040       14.8396       19.0152       21.9586       22.5184       22.2675       20.9745
  24   3 1271.0261    0.0833  0.0534  8.8015  0.0000  0.0204   0.0103   0.0225    0.0272   0.0000   439.3211     -0.144392       17.4939      0.286728     -0.600495     -0.752976      0.915518       1.52567       1.57322       1.87633       1.37398       1.21744
  24   4 1469.7918    0.1342  0.1136  8.7843  0.0041  0.0153   0.0103   0.0326    0.0294   0.0000   438.5203      -2.98698       19.5147      -2.84577      -4.48619     -0.177575       1.14772       1.36973       1.40559       1.56197       1.49283       1.54306
  24   5 1653.6773    0.2545  0.2727  8.8470  0.0000  0.0170   0.0104   0.0335    0.0363   0.0000   439.9101      -2.32398       19.7184       1.53896      -3.04873       1.08180       1.25717       1.34147       1.32637       1.56351       1.86416       1.66062
  24   6 1826.2932    0.4206  0.3881  8.8911  0.0000  0.0156   0.0134   0.0372    0.0485   0.0000   438.3937     -0.151675       19.7813       1.86386      -3.74938     0.0525966      0.963768       1.28017       1.44461       1.46261       1.46196       1.44819
  24   7 1993.4818    0.6098  0.6516  8.9910  0.0000  0.0206   0.0153   0.0508    0.0724   0.0000   438.3461      -1.00093       16.8029       1.11886      0.744475     -0.792155       1.30029       1.67239       1.84446       1.97651       2.04661       1.95671
  24   8 2156.7284    0.8588  0.8940  9.2383  0.0000  0.0246   0.0187   0.0584    0.0960   0.0000   437.7636      -2.45963       15.1054      -1.24398     -0.853678      0.746713       1.56969       2.27321       2.33596       2.51647       2.48642       2.33452
  24   9 2314.2276    1.1616  0.9739  9.8473  0.0000  0.0256   0.0242   0.0607    0.1027   0.0000   442.3291     -0.698624       14.0654       1.53910     -0.842743     -0.416024       1.57829       2.14462       2.41517       2.44706       2.53753       2.33739
  24  10 2466.9701    1.6709  1.0655 10.0606  0.0000  0.0258   0.0327   0.0623    0.1669   0.0000   438.7444      -4.25172       11.1244       1.83630     -0.534670       2.00721       1.64468       2.24774       2.52729       2.67999       2.70998       2.49323
  24  11 2617.6131    2.1689  1.0350 10.5602 -0.0001  0.0239   0.0435   0.0615    0.1750   0.0000   437.7281      -2.03372       13.4897     -0.915928      -1.70950      -1.51379       1.53256       2.13119       2.22743       2.42974       2.40157       2.40180
  24  12 2767.6016    2.7681  0.9990 10.7460  0.0001  0.0238   0.0540   0.0560    0.1781   0.0000   439.8417      -3.13006       12.2981     -0.695197      -4.99660       1.25977       1.65068       2.22945       2.50161       2.58795       2.58707       2.45274
  24  13 2916.8723    3.5444  0.8605 11.2254 -0.0003  0.0201   0.0740   0.0532    0.2080   0.0000   436.2731      0.510672       12.8465       2.54993      -1.28532      -3.82873       1.38536       1.86983       1.97353       2.06729       2.08747       1.99492
  24  14 3064.9502    3.9204  1.0017 11.5201 -0.0000  0.0233   0.0800   0.0621    0.2725   0.0000   437.5572       2.51486       10.7749       3.43262      -3.94524     -0.969552       1.56215       2.11926       2.34765       2.33534       2.31361       2.17638
  24  15 3211.8685    3.7806  1.3089 11.5349 -0.0000  0.0273   0.0683   0.0717    0.2271   0.0000   437.7968     -0.538925       14.1975      -2.19377      -4.30088       1.20140       1.84813       2.47674       2.76981       2.82135       2.76359       2.68052
  24  16 3358.4089    3.3295  1.7422 11.4621 -0.0001  0.0322   0.0523   0.0829    0.1067   0.0000   441.1130      -1.68314       13.1053       2.14523      -1.09531      0.276143       1.98622       2.71502       2.93287       3.07504       3.05980       2.84638
  24  17 3504.7220    2.6308  2.8434 11.0958  0.0000  0.0423   0.0333   0.1098    0.0719   0.0000   442.4518      0.295785       1.07307       5.41220      -1.32578       6.26454       2.77034       3.70809       4.04698       4.08841       4.19997       3.92560
  24  18 3650.7595    2.1454  4.2601 10.5124 -0.0029  0.0534   0.0237   0.1436    0.0692   0.0000   434.6678       1.59382       17.9451       7.75146       1.62265     -0.914286       3.41215       4.54215       5.08517       5.23189       5.29009       5.12391
  24  19 3796.5101    1.7166  5.8860 10.3709 -0.0005  0.0680   0.0189   0.1950    0.0583   0.0000   438.6588       15.5325       7.44497      -4.59393      -5.14517      -1.79160       4.37267       5.68555       6.33703       6.56977       6.54317       6.22675
  24  20 3942.3548    1.4114  7.7537 10.0357  0.0000  0.0845   0.0150   0.2457    0.0534   0.0000   440.7688       6.51213       25.5994      -5.98355      -12.4689      -10.4688       5.37477       6.90290       7.91727       8.08573       7.92575       7.72522
  24  21 4088.1584    1.1568  9.6918  9.9527  0.0003  0.1076   0.0133   0.3165    0.0447   0.0000   435.4263      -1.87748       20.3889       12.2253      -15.2176      -10.8211       6.94266       8.86003       10.1955       10.4967       10.2624       9.78545
  24  22 4233.4588    0.9428 12.3250  9.8132  0.0000  0.1506   0.0116   0.4261    0.0427   0.0000   441.0899       22.6014       28.4617       32.2408      -26.4601      -20.3350       9.24090       12.2934       13.9358       14.1880       13.9870       13.4197
  24  24 4524.2650    0.5652 15.4875  9.6726 -0.0015  0.2573   0.0088   0.6787    0.0332   0.0000   432.5418      -20.9407      -10.8660       17.9481       18.3043      -37.2768       15.9547       21.3387       23.6001       24.7594       24.1587       23.2962
  25   4 1489.4607    0.1575  0.1990  8.7149  0.0000  0.0142   0.0085   0.0352    0.0315   0.0000   439.7600      -2.30103       20.0677       2.05887      -3.49660       1.54460      0.960085       1.20303       1.66793       1.73892       1.80731       1.75631
  25   5 1674.0767    0.2844  0.2423  8.7340  0.0000  0.0130   0.0114   0.0296    0.0360   0.0000   440.0177      -1.53151       20.1743      -1.33879      -2.27303     -0.520811      0.798493       1.05451       1.17370       1.21636       1.23064       1.16741
  25   6 1847.8588    0.4434  0.4129  8.9075  0.0000  0.0151   0.0137   0.0394    0.0492   0.0000   439.1065      -1.58549       19.5476       3.42756      -3.48039      -3.18444       1.02776       1.25634       1.43051       1.36331       1.54904       1.50566
  25   7 2016.9104    0.6383  0.5944  9.0996  0.0001  0.0186   0.0161   0.0448    0.0673   0.0000   438.1341      -2.51549       19.9205       3.56770      -2.80721      0.722541       1.12017       1.49922       1.64741       1.73816       1.74950       1.52068
  25   8 2181.7190    0.9097  0.7517  9.3798  0.0001  0.0220   0.0204   0.0475    0.0884   0.0000   438.8989       2.21245       17.4006      -2.53683       1.31904       1.62814       1.28354       1.78454       1.84529       2.07388       1.84841       1.93036
  25   9 2340.4162    1.2826  0.9534  9.7777  0.0000  0.0231   0.0259   0.0569    0.1154   0.0000   439.2882      -3.23691       15.6883      -5.73081      -3.97215      -4.04022       1.55374       1.97624       2.17759       2.33081       2.29059       2.20179
  25  10 2494.3037    1.7560  1.0615 10.0607  0.0000  0.0238   0.0337   0.0617    0.1537   0.0000   441.0767      -1.40108       17.7139      -2.74450     -0.336599       1.81084       1.49606       2.01549       2.14892       2.30237       2.29629       2.13694
  25  11 2646.1713    2.2034  1.0886 10.8004 -0.0002  0.0259   0.0438   0.0642    0.1593   0.0000   439.2706      -3.39713       12.4703       3.29146      -3.05340      -4.25382       1.60808       2.19699       2.31483       2.43664       2.37568       2.28879
  25  12 2797.3096    2.9767  0.8527 11.5105  0.0001  0.0204   0.0629   0.0545    0.1125   0.0000   438.9946      -1.03185       15.0344       3.52741      -3.01593      0.749198       1.31472       1.79715       1.93947       2.06709       1.99650       1.96225
  25  13 2947.3636    3.5014  0.9338 11.7892  0.0000  0.0216   0.0712   0.0575    0.1217   0.0000   439.3229      0.986746       12.2695       3.95119      -2.89017     -0.449137       1.38313       1.75642       1.94023       2.07786       1.98477       1.98190
  25  14 3096.0926    3.9815  1.0666 11.8697  0.0001  0.0244   0.0784   0.0637    0.2111   0.0000   441.3631      -1.06755       12.8165      0.589906      -1.82834      -2.99739       1.50821       2.04768       2.10874       2.32882       2.31580       2.17878
  25  15 3243.7815    3.5951  1.4096 11.9348  0.0000  0.0294   0.0644   0.0762    0.1495   0.0000   439.3622       2.72005       12.9388       1.01838      -2.31858       3.78723       1.79631       2.42080       2.66866       2.85824       2.93577       2.80096
  25  16 3390.9751    3.0162  1.8660 11.8719 -0.0000  0.0339   0.0480   0.0911    0.0833   0.0000   438.1947      -5.50058       12.6555       2.57673      -4.68187      -1.77878       2.18480       2.85902       3.13813       3.33337       3.22840       2.94179
  25  17 3537.9160    2.5529  3.1588 11.0790  0.0000  0.0434   0.0308   0.1191    0.0664   0.0000   440.6321     -0.225669       12.3836       8.02366       2.74687      0.506208       2.71616       3.59682       4.02046       4.15060       4.26539       4.09869
  25  18 3684.6196    1.9861  4.5529 10.6366  0.0020  0.0557   0.0215   0.1530    0.0551   0.0000   434.5009       5.85007       10.8941      -3.81673      -1.93632       1.19707       3.38754       4.53897       4.99965       5.22947       5.35869       5.11389
  25  19 3831.1632    1.6489  6.4890 10.1714  0.0000  0.0705   0.0169   0.1997    0.0574   0.0000   432.6908       6.09236       18.4780      -4.17156       2.99252      -1.26341       4.34374       5.65786       6.37526       6.66824       6.84150       6.43716
  25  20 3977.3135    1.3610  8.3434  9.9670  0.0000  0.0869   0.0141   0.2585    0.0506   0.0000   433.0114      -2.05829       18.2897      -4.16113      -2.59694       5.98914       5.33341       6.91128       7.83068       8.11091       8.21255       7.81938
  25  21 4123.6170    1.0439 10.4914  9.9787  0.0000  0.1201   0.0128   0.3566    0.0418   0.0000   446.4696       5.11673       11.1479       2.52424      -11.4211      0.170193       7.37456       9.55975       10.9294       11.3933       11.0006       10.8800
  25  22 4269.5540    0.9073 13.5699  9.7835  0.0013  0.1606   0.0100   0.4607    0.0373   0.0000   445.8533       20.9256       34.1389      -26.0341       5.53522       3.90006       9.63021       12.5217       14.2839       14.5770       14.6999       14.2377
  25  24 4560.9330    0.5950 18.0900  9.5289  0.0077  0.2621   0.0080   0.6941    0.0307   0.0000   469.2540       13.8977       42.4230      -17.7594       29.6416      -11.5961       15.8818       20.3481       23.3340       24.1751       23.7486       23.5087
  26   3 1307.4623    0.0901  0.0858  8.7381  0.0000  0.0166   0.0091   0.0329    0.0268   0.0000   439.6312      0.935026       21.4113       1.17798      -5.77668      -1.26630       1.22376       1.78050       1.84675       2.05696       1.76174       1.46328
  26   5 1694.0172    0.2885  0.2814  8.8530  0.0000  0.0142   0.0109   0.0331    0.0368   0.0000   441.7294      0.296396       18.3754      0.507271      -2.50222       1.20878      0.939924       1.22225       1.42321       1.41187       1.44870       1.28835
  26   6 1868.9848    0.4546  0.4295  9.0240  0.0000  0.0175   0.0133   0.0359    0.0496   0.0000   437.0213      -1.46097       17.0031      0.681941      -2.96093     0.0848769       1.13959       1.41196       1.46655       1.63922       1.74091       1.56705
  26   7 2039.7148    0.7031  0.6365  9.1157  0.0000  0.0190   0.0166   0.0442    0.0695   0.0000   442.5657     -0.989198       16.6612      0.964615      -3.01530     0.0649781       1.16399       1.62834       1.78076       1.95001       1.95796       1.89269
  26   8 2206.0322    0.9579  0.8234  9.5795  0.0000  0.0225   0.0208   0.0525    0.0929   0.0000   439.7164     -0.591389       16.0189     -0.109098      -3.31637      -1.88341       1.44586       2.00721       2.17486       2.33411       2.40190       2.26315
  26   9 2365.9821    1.3751  1.0358  9.7067  0.0002  0.0227   0.0260   0.0622    0.1205   0.0000   438.7174      -1.68916       17.4510       4.63932      -5.65438      -1.32773       1.42778       1.88847       2.12296       2.12407       2.17758       2.12549
  26  10 2521.1908    1.7718  1.0852 10.3432 -0.0002  0.0238   0.0336   0.0627    0.1226   0.0000   437.0851     -0.826949       15.4568       2.43973      -2.21538      0.581133       1.48184       1.88849       2.09829       2.18703       2.21847       2.17447
  26  11 2674.2998    2.4107  0.8867 11.2009  0.0000  0.0217   0.0497   0.0537    0.1249   0.0000   438.8930     -0.138176       11.6730      -1.07511       2.33071      -1.55685       1.38927       1.86720       1.93144       2.08133       2.09662       2.03933
  26  12 2826.4919    3.1137  0.9638 11.1013  0.0000  0.0208   0.0610   0.0587    0.1786   0.0000   438.4637       1.26845       15.0834       1.80065       1.42139       1.33370       1.28793       1.73518       1.85950       1.98872       1.97459       1.86741
  26  13 2977.3500    3.8881  0.9268 11.2794  0.0004  0.0210   0.0734   0.0506    0.1795   0.0000   438.5649       1.94444       11.8908       2.21248       1.13111      -2.19991       1.23012       1.65760       1.75037       1.93486       1.98172       1.83639
  26  14 3126.8075    4.0123  1.0296 12.0755  0.0000  0.0236   0.0777   0.0586    0.1520   0.0000   439.0396      0.216503       17.4747       3.28217      -2.63968      -1.43633       1.40974       1.81152       2.04965       2.11510       2.12223       2.10415
  26  15 3275.3178    3.6637  1.5004 11.7085  0.0001  0.0287   0.0634   0.0779    0.1817   0.0000   438.3671     -0.564037       12.2472       3.30139      -2.17341       1.02605       1.78743       2.40638       2.58700       2.68223       2.76481       2.65905
  26  16 3423.1136    2.9129  2.2348 11.5810  0.0000  0.0376   0.0415   0.0957    0.0873   0.0000   439.2068       4.27757       9.01846     -0.520602       1.39151      0.129504       2.16586       2.86371       3.13505       3.28964       3.29539       3.12474
  26  17 3570.8140    2.3245  3.5252 10.9954  0.0000  0.0477   0.0270   0.1243    0.0627   0.0000   439.8002      0.778131       10.5115      0.191459       7.40142      -1.50667       2.76264       3.63985       4.07281       4.19743       4.26520       4.10059
  26  18 3718.1437    1.9490  5.0978 10.4292  0.0000  0.0583   0.0196   0.1552    0.0580   0.0000   432.1283      -5.65459       12.9562      -3.17901      0.686894       4.10506       3.46115       4.56435       5.11268       5.31530       5.37048       5.17760
  26  19 3865.2198    1.5848  6.7445 10.2008  0.0000  0.0724   0.0163   0.2026    0.0550   0.0000   435.7524      -4.18867       16.9123       9.90336      -4.48048       6.02785       4.32536       5.64146       6.27441       6.61486       6.66047       6.51457
  26  20 4011.9715    1.2775  8.7089 10.0583  0.0000  0.0941   0.0141   0.2675    0.0476   0.0000   432.7795       1.09593       5.83152       2.59480       7.87718     -0.510605       5.51497       7.16140       8.17659       8.53829       8.22720       8.13168
  26  21 4158.6917    1.0307 10.4196  9.9372  0.0001  0.1149   0.0121   0.3528    0.0414   0.0000   438.9685      -10.2771       9.49073       5.82694      -6.78408      -14.7834       6.75715       8.84997       9.83127       10.2865       10.1784       9.84021
  26  22 4305.1106    0.8145 13.0016  9.8198  0.0006  0.1619   0.0099   0.4750    0.0367   0.0000   427.9750      -13.0007       45.6663      -10.7221      -12.5460      -17.2378       9.48501       12.1966       13.9601       14.6308       14.5556       14.0956
  27   3 1325.2269    0.0888  0.0774  8.7157  0.0000  0.0289   0.0092   0.0249    0.0265   0.0000   439.5151     -0.649890       19.0720      0.131622      -1.82435     -0.674939       1.85399       1.84252       2.29343       1.97438       1.89345       2.15020
  27   4 1527.5430    0.1786  0.1398  8.8115  0.0000  0.0123   0.0102   0.0255    0.0293   0.0000   439.1348     -0.148850       22.1931      -1.06434      -4.17444       2.52917      0.837918       1.10602       1.37889       1.36095       1.39929       1.20845
  27   5 1713.5667    0.3274  0.2914  8.8044  0.0000  0.0126   0.0116   0.0314    0.0381   0.0000   439.9722     -0.574112       20.2770     -0.385001      -3.08740    -0.0706726      0.850576       1.04064       1.15000       1.31710       1.32420       1.25981
  27   6 1889.7202    0.4858  0.5177  8.8466  0.0000  0.0181   0.0129   0.0404    0.0579   0.0000   440.6653     -0.614933       20.3553      0.217088      -2.00404       1.07872       1.12917       1.54693       1.64300       1.71584       1.69979       1.77115
  27   7 2062.0330    0.7128  0.6927  9.0230  0.0000  0.0195   0.0161   0.0479    0.0750   0.0000   441.7364      -1.19517       21.8470      0.980405      -3.64628       1.49996       1.07018       1.59729       1.61032       1.79709       1.78622       1.91500
  27   8 2229.6823    1.0234  0.8928  9.4332  0.0000  0.0211   0.0206   0.0547    0.0972   0.0000   439.9371     -0.575430       18.1742      -4.13187      -3.01256      -3.02355       1.23945       1.63255       1.84150       1.93575       1.89125       1.88658
  27   9 2390.9062    1.3982  0.9921 10.2066 -0.0000  0.0235   0.0274   0.0594    0.0953   0.0000   440.2902     -0.699239       18.4778      -3.83608      -2.38434      -2.56481       1.35872       1.81187       1.94175       2.04285       2.08805       2.01370
  27  10 2547.5199    1.9309  1.0213 10.4312 -0.0000  0.0247   0.0358   0.0550    0.1235   0.0000   440.5665       2.13587       15.7523      0.183868      -3.67755       3.06289       1.32070       1.91592       1.88932       2.15693       2.04642       2.02379
  27  11 2701.9913    2.5164  0.9103 11.2033  0.0000  0.0215   0.0495   0.0538    0.1204   0.0000   440.2861     -0.718945       13.2455      -4.01871      -1.50034      -2.18205       1.28964       1.73743       1.87611       1.94136       2.04113       1.96118
  27  12 2855.3069    3.3513  0.8851 11.4092  0.0000  0.0203   0.0647   0.0536    0.1571   0.0000   438.5199      -2.62215       14.1615       3.11410      -1.65314      -3.38607       1.18729       1.63046       1.81505       1.81578       1.83693       1.80847
  27  13 3006.9505    3.7801  0.9185 11.8935 -0.0000  0.0207   0.0739   0.0524    0.1229   0.0000   438.2201      -3.26663       16.5120       2.28660      -5.26960      0.831314       1.21693       1.66267       1.82104       1.87480       1.86577       1.79219
  27  14 3157.1220    3.9992  1.0743 11.8861  0.0000  0.0239   0.0735   0.0565    0.1495   0.0000   440.5693     -0.696560       13.7712       4.09638       5.28121      -4.20478       1.34895       1.73082       1.93942       2.08384       1.99249       1.97715
  27  15 3306.4117    3.5034  1.6016 11.6126  0.0008  0.0289   0.0557   0.0778    0.1472   0.0000   440.3029       1.24872       12.1742       1.93731      0.886121       2.38948       1.70543       2.20504       2.49536       2.58875       2.63289       2.50914
  27  16 3455.0029    2.7726  2.3764 11.5444  0.0000  0.0388   0.0397   0.0991    0.0898   0.0000   441.9995       2.37917       15.8385     -0.344621       4.08005       3.35929       2.17797       2.93104       3.26856       3.41032       3.44318       3.34297
  27  17 3603.3200    2.2734  3.7770 10.8635 -0.0001  0.0485   0.0256   0.1312    0.0651   0.0000   445.3672      -5.60326       17.2748      -6.76809      -4.82579      0.845112       2.73272       3.60370       4.11942       4.27521       4.34650       4.10467
  27  18 3751.3501    1.8468  5.5955 10.4579 -0.0000  0.0629   0.0185   0.1674    0.0527   0.0000   440.0126      -7.48782       7.77056      -2.86969      -8.25179      -8.29170       3.63248       4.75215       5.41436       5.73547       5.72760       5.59360
  27  19 3898.9043    1.4917  7.3716 10.1642  0.0000  0.0771   0.0149   0.2143    0.0496   0.0000   437.0996      -5.85440       7.03952      -3.82636      -1.14338     0.0936764       4.35973       5.80516       6.45131       6.76865       6.82392       6.79332
  27  20 4046.4367    1.1608  9.4061 10.1042 -0.0001  0.1040   0.0135   0.3048    0.0433   0.0000   450.3694      -3.74502      -6.18027       20.5817       9.65214      -7.49523       5.71380       7.77891       8.55597       9.03382       9.01165       8.73452
  27  21 4193.4741    0.9722 12.5648  9.9490  0.0016  0.1448   0.0109   0.4154    0.0378   0.0000   448.3125       3.82696       11.4047      -1.56374      -9.81017       2.00336       7.89694       10.8273       11.6600       12.7449       12.6533       12.2161
  27  22 4340.3687    0.8047 14.8466  9.7600  0.0049  0.1794   0.0086   0.5028    0.0328   0.0000   446.0581      -11.0469      -4.62629      -6.86974       3.82818       9.60733       10.0446       13.1503       14.8432       15.7157       15.5731       15.0513
  27  23 4486.8067    0.6349 16.5917  9.6473 -0.0027  0.2348   0.0075   0.6090    0.0296   0.0000   429.6448      -3.98119       26.1687      -17.7213       25.1881      -29.9078       12.9887       17.2919       19.3915       20.4547       20.1135       19.8459
  28   4 1546.0019    0.1970  0.2039  8.7498  0.0000  0.0120   0.0088   0.0280    0.0311   0.0000   440.5986      -1.82762       20.4799       1.00078      -1.03307     -0.430782      0.737337      0.901051       1.00934       1.01442       1.07423       1.09940
  28   5 1732.6991    0.3206  0.4617  8.8764  0.0000  0.0190   0.0100   0.0464    0.0440   0.0000   439.8232     -0.705271       21.7425       1.50040      -4.84920       1.75472       1.00744       1.29363       1.45785       1.53444       1.53061       1.52160
  28   6 1910.1001    0.5199  0.4981  8.9514  0.0000  0.0165   0.0136   0.0382    0.0541   0.0000   439.5259       1.68766       20.5395      -2.15042      -5.06071       1.40773      0.870973       1.22624       1.31855       1.31898       1.37701       1.38373
  28   7 2083.8605    0.7551  0.7447  9.2754  0.0000  0.0198   0.0166   0.0493    0.0749   0.0000   439.4455      -1.48991       17.1650       1.35728      -3.59712       2.36614       1.17053       1.56685       1.65704       1.68911       1.78595       1.79818
  28   8 2252.7645    1.0790  0.9771  9.5963 -0.0003  0.0231   0.0210   0.0591    0.1005   0.0000   438.8025      -2.75226       20.4754       5.83204      -1.37508      -2.58422       1.29663       1.70511       1.84086       1.96413       1.99770       2.04194
  28   9 2415.2886    1.4665  1.1652 10.0404 -0.0061  0.0246   0.0259   0.0650    0.1105   0.0000   438.7991      0.164777       18.5750      -1.28461      -1.45975       1.24441       1.35922       1.88595       1.98529       2.14557       2.17208       2.14343
  28  10 2573.3333    2.0635  1.1304 10.4150  0.0000  0.0229   0.0363   0.0606    0.1409   0.0000   439.2160      -4.39718       15.4149       4.97812      -1.01271       4.33072       1.31718       1.74660       1.92275       2.03570       2.07788       1.99003
  28  11 2729.2579    2.6426  1.0182 10.8126  0.0000  0.0222   0.0479   0.0516    0.1567   0.0000   440.5571      0.624053       17.3341       1.34431      -1.61374      -1.33964       1.25518       1.69416       1.81002       2.00402       1.86648       1.84161
  28  12 2883.6065    3.4728  0.9111 11.2418  0.0006  0.0214   0.0653   0.0498    0.2040   0.0000   437.5883      -1.46711       13.5318     0.0544459      -5.07161      -1.18861       1.15369       1.63817       1.71482       1.89275       1.87847       1.75883
  28  13 3036.1588    3.7931  0.9893 11.9507  0.0000  0.0219   0.0704   0.0561    0.1347   0.0000   439.7672      -3.66005       17.2920      0.143694      0.315448      0.480871       1.22327       1.67546       1.80355       1.86329       1.97617       1.84544
  28  14 3187.0568    3.8848  1.2104 11.5722  0.0000  0.0236   0.0657   0.0620    0.1616   0.0000   438.9819      -1.26692       11.7100       2.12415       4.12796     -0.349151       1.34001       1.79633       1.92512       2.06081       2.10085       2.01749
  28  15 3337.1488    3.4044  1.5462 11.8103  0.0000  0.0280   0.0536   0.0774    0.1093   0.0000   441.1529       3.32609       16.8755     -0.395320      -1.13110      -1.19995       1.52550       2.05914       2.32391       2.39911       2.39789       2.39021
  28  16 3486.6573    2.7166  2.5751 11.3123  0.0000  0.0385   0.0359   0.1011    0.0909   0.0000   440.0014      -6.64367       11.9789       8.54764       8.41670       8.20669       2.15346       2.78136       3.24015       3.17036       3.36941       3.25825
  28  17 3635.6552    2.1511  4.1268 10.9278  0.0000  0.0510   0.0237   0.1380    0.0570   0.0000   437.5537      -5.86239       15.5115      -1.73208     -0.629509       10.2361       2.83432       3.76048       4.22465       4.38938       4.49076       4.42118
  28  18 3784.2009    1.7605  5.6792 10.4050  0.0000  0.0616   0.0175   0.1723    0.0528   0.0000   437.7678      -2.85069       18.0355      -1.50448      0.783256       7.78967       3.45590       4.51766       5.10595       5.28836       5.49507       5.25965
  28  19 3932.4195    1.4150  7.8770 10.1920  0.0000  0.0811   0.0143   0.2321    0.0464   0.0000   442.9500       4.00851       3.00589      -1.02037       4.12355      -2.05208       4.51653       5.99369       6.70217       6.93200       7.10329       6.85459
  28  20 4080.0513    1.1188 10.3547 10.1357  0.0000  0.1101   0.0132   0.3368    0.0412   0.0000   444.4969       10.5347       8.10868      -9.04032       2.70061       8.48879       6.04668       7.87542       8.99583       9.44168       9.17116       9.00036
  28  21 4227.8188    0.9113 11.4751  9.9899 -0.0015  0.1383   0.0119   0.3959    0.0398   0.0000   429.8561       12.5031      -4.34994      -30.7508      -5.01283       13.2133       7.40951       9.88492       11.2634       11.8643       11.9150       11.6986
  28  22 4375.2814    0.7404 14.5859  9.8116 -0.0036  0.1874   0.0086   0.5111    0.0326   0.0000   421.6622      -13.1147      -16.3539      0.396091       4.61161       12.7447       10.0668       13.0992       15.2278       15.7499       15.8397       15.5585
  28  23 4522.4211    0.6106 16.9175  9.6410  0.0007  0.2339   0.0075   0.6134    0.0291   0.0000   452.0223      -4.25527       32.6162       14.5344       29.8339      -51.7456       12.7195       16.8960       19.0112       20.0673       19.9940       19.6903
  29   4 1564.1332    0.2017  0.1757  8.7784  0.0000  0.0105   0.0092   0.0257    0.0292   0.0000   440.3940     -0.361362       20.4354     -0.809053      -3.21161      -1.11069      0.570891      0.732294      0.824976      0.927160      0.901092       1.01963
  29   5 1751.5395    0.3446  0.3436  8.8767  0.0000  0.0143   0.0110   0.0344    0.0397   0.0000   440.7658     -0.814636       20.5656       1.43764      -3.26037       1.56323      0.790280       1.02087      0.993183       1.18119       1.23639       1.14760
  29   6 1930.1734    0.5224  0.5173  8.9950 -0.0007  0.0173   0.0133   0.0392    0.0554   0.0000   440.2365      0.542181       18.4053      -2.24655     -0.347412      -1.08877      0.867426       1.24007       1.29016       1.44778       1.40807       1.39086
  29   7 2105.3110    0.7861  0.8212  9.1956  0.0000  0.0205   0.0161   0.0514    0.0823   0.0000   440.0102      -1.88744       18.9990     -0.818735      -1.17381      -1.97606       1.16177       1.55289       1.73832       1.86537       1.81201       1.85330
  29   8 2275.2882    1.1522  0.9194  9.7842  0.0000  0.0212   0.0223   0.0550    0.0930   0.0000   439.4914       2.99946       16.9291      -2.71742      -2.83325      -1.11078       1.12917       1.55962       1.65262       1.84271       1.75729       1.76718
  29   9 2439.0253    1.6105  1.1005  9.9058 -0.0000  0.0221   0.0284   0.0604    0.1437   0.0000   441.4531      -1.67684       15.2416      -2.53368      -4.82329      -1.09672       1.23212       1.62378       1.76437       1.91713       1.92302       1.92283
  29  10 2598.5740    2.1543  0.9714 10.8134 -0.0000  0.0213   0.0401   0.0543    0.1137   0.0000   441.1783       3.22683       15.1596       2.29340      -1.27432      -2.87946       1.14480       1.53957       1.69407       1.81004       1.92070       1.79519
  29  11 2756.1112    2.7625  0.9329 11.6074  0.0000  0.0209   0.0531   0.0536    0.1001   0.0000   440.0473      -1.99009       16.0897     -0.873184      -1.67644       1.56487       1.14350       1.53803       1.63848       1.71692       1.82677       1.71329
  29  12 2911.5791    3.3698  0.9787 11.7620  0.0000  0.0210   0.0622   0.0544    0.1428   0.0000   438.8337      0.819332       18.4003      -1.27144      0.635206     -0.890030       1.14326       1.59732       1.68700       1.89317       1.91370       1.77836
  29  13 3064.8607    3.8081  1.0698 11.9532  0.0000  0.0228   0.0669   0.0570    0.1597   0.0000   439.3378      -1.84904       13.1459     -0.596234      0.297227      -1.60336       1.25545       1.61281       1.79353       1.85787       1.93813       1.86359
  29  14 3216.6461    3.9308  1.2951 11.7054 -0.0001  0.0255   0.0637   0.0621    0.1548   0.0000   440.7430     -0.737837       15.4853       3.29816       1.60965      -1.13275       1.31661       1.89562       1.96347       2.23697       2.25567       2.14588
  29  15 3367.5664    3.2704  1.7658 11.7411  0.0037  0.0296   0.0478   0.0782    0.0886   0.0000   441.0855       1.09852       15.1672       1.39876      -1.34936     -0.827395       1.56868       2.08517       2.31795       2.47062       2.49675       2.43876
  29  16 3517.7077    2.6199  2.8760 11.3271  0.0000  0.0395   0.0321   0.1072    0.0727   0.0000   441.7640      -2.63300       12.5816      -5.42011       2.30936      -2.63838       2.13637       2.78927       3.03169       3.27612       3.32295       3.23303
  29  17 3667.3757    2.0817  4.2379 10.8421 -0.0000  0.0516   0.0227   0.1410    0.0587   0.0000   438.4244      -5.54449       21.2124       2.14695      -5.64022      -4.32246       2.68582       3.55508       4.06026       4.19645       4.30660       4.21032
  29  18 3816.6841    1.6643  6.2412 10.4052  0.0000  0.0668   0.0162   0.1858    0.0477   0.0000   439.3209      -8.61481       11.2961     -0.750774     -0.996807     -0.675364       3.43543       4.70187       5.22515       5.47205       5.50324       5.44933
  29  19 3965.5213    1.3379  8.0206 10.2426  0.0000  0.0828   0.0138   0.2421    0.0425   0.0000   449.6152      -9.97505       24.1027      -1.95711       8.01471      -10.4953       4.43656       5.79513       6.53272       6.91585       6.95390       6.81421
  29  20 4114.1596    1.0552 10.0813 10.1616 -0.0000  0.1120   0.0130   0.3351    0.0402   0.0000   432.9383      -9.91859       9.81820       20.3916      -2.56154      -6.18775       5.78750       7.72109       8.70034       9.23302       9.24531       9.11618
  29  21 4262.1475    0.8651 12.7971  9.9925  0.0002  0.1515   0.0106   0.4389    0.0363   0.0000   430.5729       5.28432       18.5373      -14.7286       10.2537       12.4181       7.77063       10.2998       11.9883       12.2071       12.3626       12.2810
  29  22 4409.3545    0.6918 14.7393  9.8499  0.0000  0.1930   0.0088   0.5310    0.0317   0.0000   444.0968      -9.26533       26.1912       10.6615      -6.94129      0.215177       10.0064       13.1957       15.1539       15.7413       15.5748       15.3958
  30   4 1581.8790    0.2097  0.2009  8.7887  0.0000  0.0108   0.0090   0.0285    0.0296   0.0000   440.6525     -0.674486       20.1602      -1.08785      -3.42258     0.0210840      0.570209      0.725224      0.775612      0.872059      0.899376      0.802826
  30   5 1770.0415    0.3811  0.3509  8.8477  0.0000  0.0174   0.0118   0.0328    0.0406   0.0000   440.2268     -0.516820       18.6647      0.260101      -1.06159      -1.39582      0.946025       1.62815       1.58858       2.12972       1.68529       1.98199
  30   6 1949.9427    0.5657  0.5886  9.0054  0.0000  0.0174   0.0134   0.0425    0.0590   0.0000   440.2733     -0.262752       16.0654      -2.16418      -2.97626      0.452212      0.955832       1.26269       1.46644       1.44821       1.51727       1.61394
  30   7 2126.3545    0.8371  0.7467  9.2258 -0.0000  0.0182   0.0172   0.0465    0.0789   0.0000   440.6532       2.23463       20.0386       1.31299      -2.12376       1.53415      0.981429       1.24866       1.36131       1.47342       1.53940       1.44022
  30   8 2297.3232    1.1852  1.1299  9.4393  0.0001  0.0238   0.0205   0.0617    0.1290   0.0000   440.8331      -3.17033       18.8516      0.271144      -1.02342     -0.583567       1.18890       1.63209       1.80051       1.84079       1.88701       1.99325
  30   9 2462.1889    1.6825  1.2222 10.0242  0.0000  0.0230   0.0282   0.0646    0.1330   0.0000   439.1271       1.42616       17.3874      0.754975    -0.0173796      -4.20372       1.24303       1.58162       1.77104       1.85672       1.91835       1.85737
  30  10 2623.4462    2.2739  1.0697 10.5938 -0.0002  0.0232   0.0392   0.0542    0.1502   0.0000   440.2573       3.14169       14.3481     -0.182414      -2.99523       1.21457       1.17408       1.57254       1.63914       1.87377       1.83065       1.80231
  30  11 2782.4349    2.9247  0.9359 11.3511  0.0000  0.0211   0.0540   0.0500    0.1202   0.0000   441.2121    -0.0879660       13.6430       1.34176       1.23177       2.28495       1.10222       1.64420       1.63190       1.88317       1.94120       1.82612
  30  12 2939.0316    3.6262  0.9264 11.8097 -0.0000  0.0192   0.0669   0.0510    0.1156   0.0000   439.5234       2.15682       18.1222      0.721244     -0.729067       1.86660       1.03004       1.30923       1.44067       1.62695       1.59687       1.59146
  30  13 3093.2570    3.8489  1.0731 11.7814  0.0000  0.0222   0.0675   0.0566    0.1873   0.0000   439.6712     -0.554578       16.7612      0.954157      -1.78530       4.86324       1.19521       1.56950       1.75314       1.90813       1.95438       1.85051
  30  14 3245.8849    3.6695  1.3179 12.1344  0.0000  0.0251   0.0613   0.0705    0.1110   0.0000   439.4789       4.14270       11.6008       1.49766      -2.51132       5.07036       1.32684       1.85294       1.89730       2.10951       2.09226       2.09811
  30  15 3397.5434    3.2194  1.9908 11.4387  0.0000  0.0299   0.0421   0.0803    0.0856   0.0000   442.1644       3.32555       10.8385       3.10312       3.13461       2.63111       1.56007       2.06693       2.27585       2.36395       2.59474       2.38398
  30  16 3548.5414    2.4847  3.2140 11.1521  0.0000  0.0414   0.0277   0.1101    0.0647   0.0000   441.7215       2.95245       12.6420       2.16544      -2.28622       8.14180       2.18417       2.85313       3.26302       3.32314       3.39618       3.34891
  30  17 3698.9060    1.9947  4.8994 10.5617  0.0000  0.0540   0.0196   0.1461    0.0577   0.0000   441.2727      -5.17659       21.2008       3.02363     -0.483683      -2.79622       2.76595       3.65277       4.13044       4.34031       4.43222       4.34786
  30  18 3848.7891    1.6206  6.6242 10.2947  0.0000  0.0682   0.0152   0.1862    0.0479   0.0000   434.4023      -1.12606       33.8005     -0.538642      -2.34809       13.1892       3.49591       4.58769       5.29912       5.42024       5.56113       5.53669
  30  19 3998.2144    1.2869  8.9922 10.1554  0.0000  0.0898   0.0131   0.2653    0.0428   0.0000   439.2630       1.66575       11.0930      -2.49896      -3.62641       11.6720       4.62019       6.09228       6.93471       7.18215       7.34905       7.16978
  30  20 4147.3417    1.0138 10.5935 10.1781 -0.0000  0.1182   0.0125   0.3488    0.0380   0.0000   430.9404       2.40728       17.4988      -2.47056       19.0773       1.40274       5.96329       7.95488       8.96988       9.51766       9.62443       9.47255
  30  21 4296.0508    0.8215 13.7314 10.0122  0.0000  0.1655   0.0097   0.4691    0.0325   0.0000   433.2203     -0.990644       35.5009       2.39702      -9.85361      -2.48271       8.30914       10.9537       12.7027       12.9769       13.2130       12.8855
  31   3 1393.1523    0.1207  0.1351  8.7093  0.0000  0.0133   0.0074   0.0255    0.0259   0.0000   440.8364      -1.00213       20.9631     -0.702458      -3.05503     -0.174840      0.687489      0.942786       1.12675       1.16537       1.10870       1.16834
  31   4 1599.3478    0.2362  0.1891  8.7764  0.0005  0.0128   0.0100   0.0245    0.0296   0.0000   441.1029     -0.152287       21.0195      0.331642      -4.44449      0.239224      0.895620       1.17578       1.39053       1.42798       1.43199       1.08464
  31   5 1788.2367    0.3976  0.3565  8.8180  0.0000  0.0135   0.0116   0.0301    0.0418   0.0000   440.1449     -0.892534       19.7388      -1.16156      -1.52842       1.98998      0.710921      0.952607       1.04131       1.12393       1.12967       1.09844
  31   6 1969.3903    0.5841  0.6523  8.8824  0.0000  0.0179   0.0128   0.0444    0.0618   0.0000   440.0306     -0.285196       20.2073       1.43388      -2.05187      -2.01420      0.905633       1.24592       1.30114       1.45491       1.56712       1.57192
  31   7 2147.0044    0.8661  0.8911  9.1595  0.0000  0.0213   0.0165   0.0504    0.0895   0.0000   439.2294      -1.32448       21.5827       2.34599      -2.80358       1.11873       1.01940       1.44952       1.55821       1.66667       1.72263       1.66332
  31   8 2318.9134    1.2908  0.9283  9.6317  0.0000  0.0201   0.0235   0.0523    0.1113   0.0000   439.6279     -0.731539       18.4877      0.511943      -1.80753     -0.505618       1.03972       1.36214       1.52312       1.54405       1.72212       1.58650
  31   9 2484.9344    1.7608  1.1049 10.3368  0.0000  0.0221   0.0310   0.0601    0.1157   0.0000   438.8372      -1.91842       20.0308      0.852658     -0.875977      0.572167       1.11736       1.51108       1.64023       1.81801       1.89904       1.88280
  31  10 2647.7597    2.3455  1.0206 10.8549 -0.0000  0.0213   0.0413   0.0538    0.1236   0.0000   438.9509     -0.286738       17.2790      -1.91645      0.116553     -0.406628       1.04914       1.43487       1.54158       1.69397       1.73472       1.74357
  31  11 2808.2747    3.1380  1.0029 11.0099 -0.0001  0.0201   0.0546   0.0523    0.1587   0.0000   439.2908     -0.760161       18.1040      0.745993      -2.22073      0.404938       1.05368       1.46038       1.56325       1.67189       1.75932       1.74183
  31  12 2966.0419    3.7682  0.9220 11.9433  0.0000  0.0201   0.0688   0.0495    0.1156   0.0000   438.6527     -0.549897       13.7683     -0.690647      -3.27776      0.411408       1.02219       1.42202       1.43977       1.62642       1.66245       1.69233
  31  13 3121.2030    4.0260  1.1124 11.6107  0.0000  0.0215   0.0686   0.0588    0.2174   0.0000   440.0670     -0.414995       16.2477     -0.120323     -0.937738      -1.76061       1.11544       1.51735       1.67503       1.81343       1.90203       1.88755
  31  14 3274.6450    3.5950  1.5188 11.9344  0.0000  0.0267   0.0544   0.0712    0.1041   0.0000   438.3044       1.62947       18.4327     -0.679406      -3.17222      0.279614       1.35470       1.83125       1.97362       2.16333       2.10286       2.11911
  31  15 3427.1912    3.0140  2.2335 11.3029 -0.0001  0.0317   0.0368   0.0841    0.0769   0.0000   437.0342      -1.80956       8.01009     -0.849241       4.32510      -4.79953       1.59219       2.13896       2.39132       2.52386       2.62396       2.47973
  31  16 3579.0590    2.3914  3.6094 11.0211  0.0000  0.0434   0.0249   0.1161    0.0567   0.0000   439.6198       2.39120       11.1164       4.46140      0.848995      -6.99355       2.19719       2.90735       3.28906       3.46793       3.59177       3.62186
  31  17 3730.1398    1.9073  5.3772 10.4365  0.0000  0.0562   0.0181   0.1565    0.0546   0.0000   433.1539       1.05008       16.3231      -6.36126       4.22818      -1.79445       2.84386       3.65892       4.22865       4.36076       4.55646       4.45474
  31  18 3880.6731    1.5483  7.4356 10.1137  0.0000  0.0727   0.0138   0.2059    0.0473   0.0000   439.7763      -1.07227       20.6152      -1.82795      -10.6614       8.31079       3.58745       4.78820       5.32554       5.61802       5.67656       5.64279
  31  19 4030.7756    1.1991  8.9266 10.1962  0.0003  0.0936   0.0128   0.2728    0.0389   0.0000   439.9883      -5.16270       13.2601       8.15624       15.4273       12.2486       4.62775       6.25350       7.06845       7.39544       7.81265       7.45445
  31  20 4180.5811    0.9662 11.7901 10.1306 -0.0004  0.1327   0.0115   0.3933    0.0357   0.0000   431.7281       1.46251      0.152374       1.30927       3.52794      -4.12721       6.44376       8.44166       9.62077       10.1883       10.2799       10.1786
  31  21 4329.4014    0.7348 13.2019  9.9962 -0.0005  0.1739   0.0097   0.4873    0.0317   0.0000   443.8517      -6.43848       16.8703       7.69384       18.3667      0.779204       8.46978       11.2345       12.7088       13.5984       13.8099       13.4429
  32   2 1179.5164    0.0712  0.0987  8.8621  0.0000  0.0191   0.0075   0.0386    0.0240   0.0000   440.7642      0.414150       20.5480      0.995060      -1.46954      -1.19559      0.945776       1.25111       1.39654       1.41033       1.39465       1.52322
  32   3 1409.4103    0.1309  0.1213  8.7567  0.0000  0.0133   0.0076   0.0222    0.0258   0.0000   440.2358     -0.127302       20.1830      0.264842      -1.16297      -2.02475      0.609468      0.791491       1.01620      0.957732       1.03555      0.970586
  32   4 1616.4184    0.2432  0.2241  8.7868  0.0000  0.0116   0.0092   0.0255    0.0309   0.0000   440.8948      -1.63480       20.0415      0.636387      -1.35175     -0.939275      0.555387      0.676021      0.828372      0.809601      0.858105      0.812443
  32   5 1806.1674    0.3972  0.4192  8.9510  0.0000  0.0146   0.0111   0.0369    0.0424   0.0000   441.3377    -0.0766629       21.2021      0.597610      -1.05476     -0.731380      0.824236       1.03807       1.23248       1.28446       1.33899       1.23978
  32   6 1988.5958    0.6100  0.6756  9.0447  0.0000  0.0184   0.0132   0.0455    0.0627   0.0000   440.2452       3.87270       20.8447     0.0839071      -2.35414      -2.94190      0.875426       1.15379       1.29712       1.30768       1.39952       1.38540
  32   7 2167.3180    0.8998  0.8977  9.2261  0.0006  0.0204   0.0167   0.0502    0.0903   0.0000   440.6016       1.56777       19.1667      -2.36666      -4.19818       2.94536      0.995785       1.32528       1.48526       1.59109       1.67837       1.62839
  32   8 2339.9781    1.3355  1.0364  9.8926  0.0000  0.0219   0.0232   0.0568    0.1020   0.0000   441.9078     -0.894138       16.8887    -0.0890496      -2.46004      -1.47254       1.03220       1.43898       1.57590       1.71101       1.76814       1.73991
  32   9 2507.2412    1.8762  1.0199 10.3810  0.0010  0.0211   0.0329   0.0541    0.1254   0.0000   439.9880     -0.709515       17.2243       2.58480     -0.362716      -1.14736       1.02794       1.43286       1.50035       1.61489       1.64771       1.59294
  32  10 2671.5660    2.4098  1.0658 11.1551  0.0000  0.0224   0.0425   0.0550    0.1169   0.0000   441.5308      -1.90400       15.1838       1.79984      -2.43673       1.74698       1.06753       1.51773       1.60105       1.75686       1.83159       1.78023
  32  11 2833.6500    3.2182  0.9520 11.4672  0.0007  0.0190   0.0573   0.0515    0.1220   0.0000   438.9312       1.48148       15.0941       3.08190      -1.20909     -0.337817      0.944944       1.23691       1.33034       1.41534       1.49710       1.45285
  32  12 2992.6294    3.8102  1.0460 11.5571  0.0000  0.0203   0.0636   0.0534    0.1524   0.0000   439.1653       1.83255       14.0165      -1.72372      -1.45800     0.0714057      0.980844       1.33184       1.46642       1.60924       1.63885       1.64167
  32  13 3148.7683    4.0445  1.1083 11.9942  0.0000  0.0216   0.0691   0.0576    0.1468   0.0000   438.4938      0.426646       17.0260    -0.0124456      -2.62697      -1.47442       1.07333       1.46242       1.59323       1.66072       1.74715       1.68382
  32  14 3303.2384    3.5528  1.6212 11.6670  0.0096  0.0272   0.0507   0.0713    0.1216   0.0000   441.7193      -1.36318       15.1108       1.19997      -2.08156     -0.330429       1.22058       1.77193       1.84355       2.02555       2.04456       2.00695
  32  15 3456.4798    2.7927  2.4896 11.5224  0.0000  0.0358   0.0333   0.0913    0.0621   0.0000   437.4994      0.429448       14.1923    -0.0933757      -2.41648       4.74496       1.65354       2.25035       2.47723       2.66326       2.66976       2.61200
  32  16 3609.1578    2.2407  3.8392 11.1368  0.0000  0.0455   0.0230   0.1245    0.0475   0.0000   437.5130      -1.99771       14.7281      -2.33297       2.04116      0.859683       2.19875       2.93665       3.31841       3.50723       3.54026       3.43958
  32  17 3760.9952    1.7886  5.5372 10.5674 -0.0002  0.0585   0.0168   0.1634    0.0467   0.0000   439.1585      0.246680       24.9121       3.96932     -0.776173     -0.111031       2.78385       3.69460       4.13494       4.40335       4.40581       4.37130
  32  18 3912.1107    1.4939  7.8052 10.1722  0.0000  0.0755   0.0131   0.2096    0.0429   0.0000   437.9959       1.23038       10.3882       4.53684      -6.86872       6.03345       3.55365       4.79716       5.34451       5.69910       5.76184       5.71902
  32  19 4062.5635    1.1685  9.7639 10.2083  0.0003  0.1005   0.0124   0.2961    0.0377   0.0000   439.9871       1.56488       20.8086      -8.50888      -7.12150       11.2392       4.81225       6.33872       7.26891       7.59475       7.78339       7.72376
  32  20 4213.0655    0.9156 11.0710 10.1330 -0.0000  0.1292   0.0113   0.3766    0.0354   0.0000   445.7600      -3.69983       8.22052       26.6478       6.77654      -6.93915       6.08819       8.11743       9.13449       10.0023       10.0578       9.89035
  32  21 4362.8404    0.7259 14.1357  9.9819 -0.0031  0.1800   0.0088   0.4998    0.0304   0.0000   442.5227      -24.1999       63.4609       6.39134      -28.5334       4.85535       8.47943       11.0855       12.9440       13.3430       13.8336       13.4287
  33   3 1425.4001    0.1389  0.1502  8.7134  0.0000  0.0127   0.0073   0.0240    0.0257   0.0000   441.2843      -1.18220       21.8528      0.743349      -2.43124     0.0500254      0.704331      0.923070      0.963560       1.07585      0.971203       1.18836
  33   4 1633.2309    0.2645  0.2515  8.8134  0.0000  0.0137   0.0096   0.0278    0.0315   0.0000   440.7739     -0.623167       20.9411      0.374261      -2.01215     -0.465965      0.757777       1.06625       1.22579       1.32859       1.30250       1.20444
  33   5 1823.8359    0.4417  0.4197  8.9167  0.0007  0.0147   0.0117   0.0332    0.0439   0.0000   440.9258      -1.51455       21.0917      0.788290      -2.56588      -2.19167      0.693897      0.973608       1.03459       1.09121       1.06416       1.10223
  33   6 2007.6245    0.6528  0.6719  9.0351  0.0001  0.0184   0.0139   0.0431    0.0662   0.0000   441.1022    0.00621995       21.1679      0.765967      -2.95466      0.317790      0.824085       1.09127       1.29021       1.26160       1.31439       1.30189
  33   7 2187.2670    0.9649  0.8581  9.2884  0.0000  0.0194   0.0179   0.0481    0.0940   0.0000   439.3565     -0.509846       20.1737      0.707041      -4.85186      0.536360      0.895718       1.22269       1.38160       1.46950       1.51186       1.47508
  33   8 2360.7645    1.3932  1.1146  9.6315  0.0000  0.0221   0.0230   0.0568    0.1352   0.0000   440.9484      -1.32900       20.7268       1.93991      -3.62620      0.179167       1.01260       1.37622       1.48361       1.64120       1.62014       1.64455
  33   9 2529.1099    1.9470  1.1779 10.0604  0.0000  0.0220   0.0308   0.0560    0.1430   0.0000   440.6622      -2.32639       22.5623      -1.53179     0.0632897     -0.252848       1.04760       1.36277       1.51983       1.60248       1.59247       1.58331
  33  10 2694.9499    2.5006  1.1172 11.3157  0.0000  0.0227   0.0430   0.0566    0.1116   0.0000   439.1570      0.639751       18.6386      0.540478      -3.78085     -0.679768       1.09363       1.45397       1.64708       1.72563       1.82763       1.78849
  33  11 2858.4697    3.3583  0.9726 11.4729  0.0000  0.0194   0.0577   0.0493    0.1386   0.0000   441.6335       2.28185       15.3841      0.406063      -3.63240       1.10063      0.954621       1.29637       1.40288       1.56670       1.62362       1.61045
  33  12 3018.7183    3.9655  0.9782 11.7728 -0.0000  0.0198   0.0670   0.0513    0.1399   0.0000   440.0220       1.15301       15.1392    -0.0334456     -0.858383      0.220763      0.943287       1.33848       1.44336       1.55383       1.54711       1.46603
  33  13 3175.9367    4.0085  1.1702 12.1058 -0.0011  0.0225   0.0644   0.0573    0.1109   0.0000   438.0336     -0.316350       14.5507       1.10926      -4.50751       2.57724       1.07241       1.50027       1.54078       1.78830       1.77089       1.74757
  33  14 3331.3007    3.4185  1.7368 11.4381  0.0001  0.0267   0.0465   0.0739    0.1354   0.0000   440.3253      -1.48147       14.2423       3.31472      -2.61227     -0.690456       1.27671       1.68385       1.87246       1.99433       2.09753       2.01940
  33  15 3485.5460    2.6479  2.6951 11.5504  0.0003  0.0361   0.0310   0.0967    0.0576   0.0000   440.2406       2.40339       10.9790      0.519181       3.20427       6.54478       1.74872       2.30551       2.58646       2.69962       2.75777       2.74509
  33  16 3638.9834    2.1521  4.3896 10.7322  0.0000  0.0462   0.0199   0.1292    0.0516   0.0000   438.5754      0.247047       17.3575    -0.0908331      -1.14827       2.31861       2.20358       2.95763       3.23807       3.54191       3.65949       3.57913
  33  17 3791.3321    1.7481  6.2355 10.4655  0.0000  0.0615   0.0156   0.1752    0.0442   0.0000   438.4315       3.89628       23.3680       1.33340      -7.27663      0.848777       2.85636       3.80211       4.35303       4.44631       4.78068       4.61143
  33  18 3943.2575    1.3967  7.9641 10.2657 -0.0002  0.0788   0.0130   0.2233    0.0394   0.0000   437.2128       4.56448       25.6767       2.41350      0.156468      -1.10642       3.69735       4.80160       5.55540       5.78764       5.92960       5.83147
  33  19 4094.8667    1.1228 10.0905 10.1472  0.0003  0.1040   0.0113   0.2990    0.0359   0.0000   427.2188      -11.2694       19.9128      0.927882      -9.64014     -0.469823       4.79364       6.39362       7.18299       7.70439       7.69822       7.59246
  33  20 4245.4656    0.8957 13.0000 10.0681 -0.0017  0.1459   0.0093   0.4069    0.0313   0.0000   433.2576      -3.45694       28.5031       21.5787       9.47964      -1.77991       6.72787       8.93101       10.1155       10.8137       11.0486       10.8961
  33  21 4395.6220    0.7623 16.4164  9.8911  0.0022  0.1970   0.0081   0.5168    0.0274   0.0000   428.1247      -20.5715       27.3020      -7.59049      -13.6324      -4.58378       8.98956       11.8006       13.6029       14.3905       14.4340       14.2012
  34   3 1441.1306    0.1269  0.1209  8.8283  0.0000  0.0125   0.0076   0.0238    0.0249   0.0000   441.7533     -0.928814       22.2387     -0.404282      -3.50303    0.00960683      0.664571      0.895171       1.11552      0.947481      0.922494      0.932622
  34   4 1649.7218    0.2666  0.2561  8.8593  0.0000  0.0114   0.0091   0.0265    0.0316   0.0000   441.0254      -1.10912       19.8602      0.104819      -3.19318     -0.749768      0.556803      0.694516      0.795160      0.901270      0.847423      0.869870
  34   5 1841.2400    0.4398  0.5085  8.9768  0.0000  0.0154   0.0108   0.0389    0.0455   0.0000   441.1739      -2.81973       19.8701      0.612713      -4.41758       1.32227      0.727193      0.915443       1.02533       1.18219       1.13879       1.14249
  34   6 2026.3394    0.6813  0.6824  9.1373 -0.0001  0.0172   0.0140   0.0417    0.0657   0.0000   441.8650      -1.35816       22.1826      -2.32140      -3.79664     -0.961084      0.847937       1.08487       1.24514       1.30357       1.30367       1.29778
  34   7 2206.9880    1.0185  0.8453  9.5885  0.0000  0.0196   0.0187   0.0458    0.0876   0.0000   440.3054      0.641112       18.2853     -0.230191      -1.14843      0.251923      0.883932       1.19214       1.32165       1.38611       1.45262       1.45225
  34   8 2381.1746    1.4652  1.0762 10.1408 -0.0001  0.0216   0.0249   0.0553    0.1090   0.0000   439.8219      -3.21214       18.9445       2.45827      -3.02658     -0.332644      0.971204       1.35988       1.42040       1.59311       1.52521       1.57367
  34   9 2550.5815    2.0247  1.2082 10.7744  0.0002  0.0229   0.0327   0.0589    0.1064   0.0000   440.0084      -1.40948       16.6690     -0.459338      0.659980      -1.27901       1.02498       1.40928       1.51136       1.65302       1.68841       1.61830
  34  10 2717.9098    2.6358  1.0574 11.1684  0.0000  0.0211   0.0441   0.0530    0.1278   0.0000   440.3236      -1.71108       18.7382      0.688865      -2.98957     -0.738908      0.952179       1.32432       1.43083       1.56038       1.55364       1.57851
  34  11 2882.8575    3.4915  1.0408 11.5145  0.0001  0.0196   0.0580   0.0543    0.1479   0.0000   439.2384       2.22152       18.3606    -0.0279917     -0.906517       2.10075      0.941740       1.29832       1.41317       1.49594       1.49852       1.52299
  34  12 3044.3268    4.1134  0.9873 11.8315  0.0000  0.0195   0.0688   0.0477    0.1501   0.0000   439.1177    -0.0838593       16.1750       2.34326      -2.02119     -0.383901      0.975537       1.32111       1.49510       1.60639       1.67846       1.63999
  34  13 3202.7339    4.0123  1.2505 11.8860  0.0078  0.0222   0.0632   0.0604    0.1456   0.0000   439.4117       1.36838       13.1614       1.09586      -4.43846     -0.809231       1.03361       1.38521       1.48848       1.61535       1.64749       1.63565
  34  14 3359.0926    3.2643  1.7538 12.0541 -0.0000  0.0288   0.0458   0.0746    0.0833   0.0000   438.2651     -0.144390       13.3737       1.94126       1.68688     -0.790042       1.26191       1.81777       1.92050       2.13185       2.09700       2.07487
  34  15 3514.2235    2.5627  3.0970 11.3282  0.0000  0.0391   0.0272   0.1009    0.0591   0.0000   439.7965      -2.31896       9.78359      -4.63572      0.157726      0.210106       1.72927       2.36649       2.65360       2.79076       2.91874       2.82129
  34  16 3668.4179    2.0462  4.7564 10.7796  0.0000  0.0495   0.0187   0.1351    0.0476   0.0000   439.0646      -2.18372       19.2815       1.42407      0.950040       4.96121       2.23040       2.91631       3.29791       3.50718       3.58553       3.58880
  34  17 3821.6753    1.6649  6.5250 10.5169  0.0000  0.0625   0.0146   0.1781    0.0416   0.0000   439.6003       1.60997       16.5168       1.71438       3.85840     -0.774164       2.87773       3.84828       4.27820       4.58384       4.66106       4.59444
  34  18 3974.3332    1.3495  9.1344 10.2614 -0.0000  0.0865   0.0121   0.2483    0.0389   0.0000   443.6858      0.335330       21.5411       5.85614     -0.144468       9.11188       3.93000       5.17817       5.89526       6.20242       6.40784       6.36970
  34  19 4125.9739    1.0851 10.4000 10.1943  0.0004  0.1078   0.0109   0.3090    0.0361   0.0000   432.0355       14.6422       8.62915       1.55751       13.1148      -8.48471       4.89568       6.49473       7.30421       7.81136       7.85919       7.90543
  34  20 4277.6125    0.8401 12.9991 10.1389  0.0003  0.1525   0.0093   0.4220    0.0312   0.0000   439.1004      -1.22166       10.7570      -3.65583      -16.4101      -1.85601       6.78973       8.91925       10.2396       10.8664       10.9062       10.7926
  34  21 4428.8516    0.6464 14.3636  9.9878 -0.0022  0.1939   0.0080   0.5186    0.0284   0.0000   426.0260      -2.71888       3.03859      -35.7174       12.8119       16.0333       8.56702       11.2860       12.9812       13.7427       13.7637       13.6389
  34  22 4578.4221    0.4275 13.1743  9.9528 -0.0348  0.2629   0.0085   0.6775    0.0284   0.0000   407.6526       32.8196       34.2090      -31.8200       15.1373       15.8238       11.6028       15.2771       17.3515       19.0465       18.5376       18.7614
  35   2 1221.9209    0.0760  0.0962  8.7721  0.0000  0.0192   0.0072   0.0282    0.0231   0.0000   440.1259     -0.560196       22.3949      0.196012      -4.48393     -0.781921      0.964097       1.02460       1.00417       1.37895       1.50377       1.29312
  35   3 1456.6003    0.1561  0.1457  8.7478  0.0006  0.0107   0.0079   0.0252    0.0253   0.0000   441.9547      -1.02410       20.5512     -0.311559      -4.08224       1.65742      0.505085      0.636008      0.684372      0.657955      0.728140      0.921757
  35   4 1665.9331    0.2973  0.2898  8.7926 -0.0003  0.0115   0.0094   0.0288    0.0327   0.0000   440.7015     -0.316635       20.4106     -0.323630      -4.14882      0.425946      0.529234      0.662418      0.765863      0.827010      0.851109      0.839096
  35   5 1858.4518    0.4585  0.4721  8.9601  0.0000  0.0159   0.0112   0.0340    0.0447   0.0000   441.8859     -0.357285       21.2460     0.0637752      -3.02642     -0.979740      0.619785      0.919985      0.948376       1.08205       1.13903       1.14140
  35   6 2044.8197    0.6966  0.6680  9.2681  0.0000  0.0169   0.0143   0.0426    0.0596   0.0000   440.2422      0.927279       20.8144       1.29994      -1.74396    -0.0336575      0.801040       1.10400       1.23784       1.25820       1.34838       1.28104
  35   7 2226.3666    1.0388  0.9701  9.5983  0.0000  0.0207   0.0182   0.0522    0.0896   0.0000   441.0537      0.626956       21.0399       3.05696      -1.31462      -2.64650      0.917899       1.20387       1.35970       1.43715       1.47495       1.43593
  35   8 2401.3026    1.5203  1.1722  9.7832  0.0003  0.0221   0.0241   0.0557    0.1369   0.0000   441.5152      0.712705       19.7752       1.56569      -1.80889      -1.20349      0.972650       1.32368       1.45941       1.51499       1.58373       1.60790
  35   9 2571.7662    2.0626  1.2593 10.3178  0.0000  0.0224   0.0307   0.0567    0.1208   0.0000   441.0476      -3.12426       20.3160       2.89005      -4.12685      0.873290       1.00830       1.37736       1.49388       1.62212       1.70869       1.71585
  35  10 2740.4615    2.7610  1.1536 11.1643 -0.0000  0.0221   0.0441   0.0555    0.1281   0.0000   439.2673      -1.38620       20.9837     -0.139255      -1.29685      0.677974      0.951843       1.33833       1.42000       1.52095       1.59289       1.53261
  35  11 2906.7264    3.5461  1.0164 11.5070  0.0000  0.0193   0.0581   0.0519    0.1409   0.0000   440.5218     -0.378264       20.3457       1.46969     -0.585494     -0.299487      0.858283       1.21701       1.30233       1.44845       1.48561       1.42586
  35  12 3069.5039    3.9987  1.0881 11.7505  0.0000  0.0205   0.0633   0.0522    0.1496   0.0000   439.1629     -0.273916       20.3678       1.58332      -3.06905      0.210069      0.881786       1.21058       1.30268       1.46507       1.41801       1.42336
  35  13 3229.0326    3.7600  1.3318 12.1122  0.0000  0.0236   0.0568   0.0617    0.0927   0.0000   442.1554       1.45392       15.0425       2.15367      0.379374      -1.64162       1.06799       1.48330       1.55194       1.69921       1.81418       1.78724
  35  14 3386.5151    3.2411  2.0710 11.4489  0.0001  0.0287   0.0386   0.0754    0.0809   0.0000   440.6336      -3.32685       15.2027       1.37980      0.291361      0.941423       1.29595       1.75078       1.91750       2.01960       2.14425       2.14267
  35  15 3542.5800    2.4773  3.2295 11.2512 -0.0000  0.0387   0.0259   0.1067    0.0575   0.0000   440.3168       1.26193       7.60235      -1.12761       3.40786      -4.49245       1.66868       2.25244       2.53460       2.67424       2.76109       2.80080
  35  16 3697.5296    1.9843  5.1643 10.6247  0.0000  0.0518   0.0173   0.1389    0.0453   0.0000   438.2008       4.01129       12.8792       5.09132      -2.90281      0.267476       2.28831       3.06624       3.46736       3.69384       3.80916       3.80143
  35  17 3851.6360    1.5688  6.8179 10.3940  0.0000  0.0658   0.0137   0.1852    0.0404   0.0000   446.7322       5.56303       17.3606      -4.93759       3.65472       3.10790       2.86380       3.89868       4.31144       4.61983       4.80597       4.73604
  35  18 4004.8690    1.2866  9.1225 10.1830  0.0000  0.0877   0.0116   0.2484    0.0376   0.0000   436.8038     -0.683623       16.7841      -3.44591      0.377790       5.55075       3.88096       5.15436       5.84096       6.28744       6.31444       6.41035
  35  19 4157.4467    1.0443 11.4534 10.0844 -0.0007  0.1165   0.0098   0.3296    0.0341   0.0000   442.4681       8.51610       15.7331       22.7749      -1.43201      -1.72131       5.09104       6.62737       7.71059       8.02320       8.16564       8.18593
  35  20 4309.0603    0.7713 12.8560 10.0661 -0.0022  0.1595   0.0089   0.4393    0.0301   0.0000   445.7721       19.6651       21.4361      -10.0504      -4.47009       25.2614       6.79736       9.07236       10.2376       11.0593       11.0883       11.1595
  36   2 1235.6467    0.0857  0.0741  8.7655  0.0000  0.0127   0.0070   0.0220    0.0226   0.0000   441.4178    -0.0304953       21.6141      0.391574      -3.29048      0.710134      0.636143      0.698260      0.911384      0.976952      0.913530       1.03718
  36   3 1471.8275    0.1471  0.1658  8.7236  0.0000  0.0114   0.0072   0.0315    0.0255   0.0000   441.3067     -0.810626       21.3606     -0.133846      -2.67593      0.148917      0.606247      0.819488      0.955159      0.856898      0.924059      0.928500
  36   4 1681.8934    0.2898  0.3274  8.7948  0.0000  0.0127   0.0088   0.0317    0.0331   0.0000   441.1878      0.105844       19.9261      0.934923      -1.84622     -0.262118      0.532145      0.724517      0.775329      0.844839      0.879550      0.923120
  36   5 1875.3660    0.4905  0.5632  8.8283  0.0000  0.0159   0.0109   0.0386    0.0514   0.0000   439.1385     -0.821657       20.9765     -0.978458      -4.30011     -0.801488      0.692937      0.930500       1.04907       1.09049       1.15808       1.12403
  36   6 2063.0543    0.7471  0.8022  9.0358  0.0000  0.0182   0.0139   0.0446    0.0754   0.0000   439.1368     -0.214211       20.0458      0.599144      -3.21881      0.795557      0.793114       1.09771       1.19483       1.30472       1.38926       1.35015
  36   7 2245.4680    1.1182  1.0562  9.2456  0.0000  0.0208   0.0182   0.0517    0.1152   0.0000   441.0037     0.0224535       19.6128    -0.0795701      -1.81456    -0.0843264      0.910650       1.21017       1.36349       1.45467       1.51460       1.62012
  36   8 2421.0669    1.5663  1.2375  9.8781 -0.0093  0.0224   0.0230   0.0565    0.1084   0.0000   439.7508      0.157281       20.4494      -1.12395      -2.42436     -0.958855      0.920884       1.27200       1.43041       1.45344       1.60742       1.54465
  36   9 2592.6995    2.1701  1.1624 10.4767 -0.0000  0.0212   0.0341   0.0551    0.1473   0.0000   440.2358       1.74735       19.5247       1.00814      -2.06735      0.417692      0.963981       1.29932       1.42994       1.51290       1.60860       1.57300
  36  10 2762.6347    2.9899  0.9859 11.1372  0.0000  0.0193   0.0484   0.0475    0.1289   0.0000   441.3769    -0.0128941       20.0378      -4.69280     -0.694010      0.127061      0.811670       1.15438       1.18878       1.36228       1.39363       1.41444
  36  11 2930.1830    3.7340  1.1341 11.1618  0.0000  0.0201   0.0571   0.0528    0.1934   0.0000   441.5005       1.07444       18.0597       2.93439      -1.97932      0.617965      0.858719       1.19975       1.27626       1.41961       1.45427       1.43127
  36  12 3094.2090    4.1939  1.1057 11.3643 -0.0000  0.0207   0.0638   0.0506    0.2060   0.0000   438.4999      -1.52334       19.0428       2.68834      -3.89152     -0.840393      0.860448       1.26506       1.33136       1.46961       1.47284       1.44887
  36  13 3254.9282    3.7397  1.4421 11.8109  0.0001  0.0239   0.0529   0.0625    0.1010   0.0000   440.9045       1.73978       15.3184      -2.18568     -0.774790      0.178608       1.00376       1.37734       1.50049       1.61054       1.71009       1.67865
  36  14 3413.5532    3.1235  2.1953 11.4221  0.0000  0.0296   0.0360   0.0756    0.0700   0.0000   442.6561      -2.22541       11.7822       2.10000      -2.27100       2.67588       1.29409       1.74652       1.98823       2.04603       2.15556       2.17233
  36  15 3570.6574    2.3463  3.4917 11.1865 -0.0000  0.0404   0.0240   0.1098    0.0534   0.0000   440.0846      -2.85603       12.5569       4.27776     -0.160300     -0.685017       1.70733       2.31626       2.55386       2.76891       2.79008       2.77961
  36  16 3726.3534    1.9336  5.4267 10.5416  0.0002  0.0517   0.0162   0.1448    0.0443   0.0000   442.4397     -0.515450       16.0324      -3.78523       1.60723       2.65264       2.22978       2.96143       3.39042       3.52560       3.66980       3.66434
  36  17 3881.3693    1.5149  7.4459 10.4465 -0.0002  0.0702   0.0132   0.2022    0.0367   0.0000   438.5668      -4.89566       15.9679      -4.12724       4.82752      -5.94387       2.97368       4.04243       4.58926       4.82958       4.94032       4.90465
  36  18 4035.1439    1.1895  9.2019 10.2735 -0.0013  0.0938   0.0116   0.2627    0.0358   0.0000   442.1955       2.09513       24.1934      -2.30546      -5.03115      -9.53399       3.90318       5.20022       5.94353       6.24753       6.45733       6.33144
  36  19 4188.1812    1.0022 11.9302 10.0577  0.0000  0.1237   0.0092   0.3431    0.0332   0.0000   436.8444       11.5221       21.8109       2.75512      -3.97376      -12.9543       5.29580       6.96343       8.03795       8.55155       8.77496       8.70301
  36  20 4340.5901    0.7622 14.0663 10.0207  0.0007  0.1663   0.0085   0.4630    0.0290   0.0000   443.4721      -3.92068       27.4186       11.3433       6.35510       3.34175       6.99764       9.22152       10.7497       11.2652       11.8444       11.5950
  36  21 4492.7438    0.6025 15.5795  9.8545  0.0059  0.2145   0.0078   0.5600    0.0265   0.0000   418.3878      -5.69425       24.0800      -33.7981      -12.9365       30.7318       8.71492       11.7260       13.3072       14.2462       14.3798       14.3567
  37   3 1486.7979    0.1642  0.1574  8.8272  0.0000  0.0111   0.0073   0.0220    0.0249   0.0000   442.1839      0.178385       19.7381     -0.672461      -2.23051      -1.55344      0.418725      0.627432      0.664190      0.771023      0.694491      0.684070
  37   4 1697.5659    0.2932  0.3295  8.8704 -0.0000  0.0137   0.0088   0.0314    0.0327   0.0000   441.0140      -1.41507       22.2099     -0.527038      -4.34408     -0.237298      0.653591      0.846657      0.992841      0.990928       1.07979       1.08250
  37   5 1892.1938    0.5124  0.5209  8.9443  0.0000  0.0146   0.0115   0.0345    0.0502   0.0000   440.8254     -0.100264       20.2929     -0.520689      -2.90646       1.10906      0.649276      0.854477      0.970846       1.08166       1.11394       1.09815
  37   6 2081.1022    0.7706  0.6821  9.3178  0.0000  0.0160   0.0150   0.0411    0.0651   0.0000   440.8946     -0.176028       21.6659     0.0197054      -2.58859     -0.793586      0.709823      0.954779       1.08317       1.14743       1.15662       1.12613
  37   7 2264.2663    1.1549  1.0869  9.4245  0.0000  0.0208   0.0184   0.0530    0.1176   0.0000   440.2637       1.35451       20.7241     -0.317657      -1.34857      -2.02736      0.893121       1.20574       1.33463       1.40552       1.46487       1.47089
  37   8 2440.5909    1.6411  1.1665 10.1837 -0.0000  0.0215   0.0257   0.0564    0.1147   0.0000   440.0923       1.63829       19.9695     -0.800254      -1.16201      -1.50736      0.870295       1.21437       1.29725       1.43886       1.47356       1.44026
  37   9 2613.2850    2.2147  1.1462 11.0477  0.0000  0.0216   0.0355   0.0557    0.1056   0.0000   441.6647      0.509565       21.6374      0.362344      -1.43120      -3.63124      0.890533       1.17779       1.31821       1.41605       1.44132       1.42664
  37  10 2784.4970    3.0266  1.0129 11.4737  0.0000  0.0191   0.0496   0.0494    0.1116   0.0000   439.1214     0.0888049       18.5076     -0.364523      -3.51808       2.55622      0.802383       1.11486       1.18708       1.31666       1.40570       1.37798
  37  11 2953.2033    3.8293  1.0393 11.4264  0.0005  0.0185   0.0598   0.0494    0.1654   0.0000   440.9249       2.21678       16.1588      0.927629      0.915458       1.45969      0.808108       1.06168       1.19699       1.28628       1.32934       1.37629
  37  12 3118.4449    4.0723  1.2573 11.9542  0.0000  0.0214   0.0597   0.0577    0.1165   0.0000   439.6477     -0.595971       16.0015       1.68837      -1.83406      0.949027      0.865545       1.21534       1.31188       1.38176       1.42788       1.46333
  37  13 3280.4783    3.6905  1.5674 11.7450 -0.0001  0.0240   0.0496   0.0655    0.0995   0.0000   439.8485       2.25142       16.7097       3.05186     0.0971631     -0.431631       1.03093       1.42068       1.54702       1.66755       1.70770       1.64807
  37  14 3440.2636    2.9492  2.4636 11.4601  0.0001  0.0309   0.0320   0.0848    0.0608   0.0000   445.7770      -2.00239       13.6004       3.53576       3.73544      0.944916       1.29929       1.71586       2.00106       2.09024       2.20116       2.13522
  37  15 3598.3580    2.2816  3.8902 11.1205  0.0000  0.0415   0.0213   0.1141    0.0469   0.0000   442.9590       1.16273       16.8161       4.54310      0.518825      0.973226       1.77355       2.29355       2.61597       2.84750       2.86467       2.89406
  37  16 3754.9600    1.8442  5.6247 10.5830  0.0000  0.0546   0.0155   0.1461    0.0422   0.0000   438.1269     0.0414262       16.5083     0.0482350      -6.40888      -2.91695       2.24986       3.05919       3.45647       3.65719       3.85191       3.81603
  37  17 3910.5444    1.4660  7.8669 10.4309  0.0000  0.0730   0.0128   0.2104    0.0373   0.0000   442.2962     -0.836460       12.8379      -1.69804       4.84062       4.54036       3.07319       4.09063       4.65856       4.92121       5.06882       5.11065
  37  18 4065.0731    1.1969 10.3709 10.2625  0.0010  0.1022   0.0106   0.2829    0.0342   0.0000   435.1849      -2.67882       20.5061       2.59673      -6.27540       6.83553       4.10274       5.62101       6.36313       6.71850       6.98493       6.91231
  37  19 4218.8598    0.9358 12.3315 10.0957 -0.0003  0.1327   0.0085   0.3592    0.0315   0.0000   449.4747      0.982012      -2.73582       6.05469      -6.83010       4.04089       5.40434       7.30263       8.21405       8.97010       8.91821       8.99676
  38   2 1262.5446    0.0869  0.1313  8.8858  0.0000  0.0182   0.0068   0.0338    0.0229   0.0000   440.6218      -1.23541       20.0858     0.0870486      -1.75408      0.498702      0.980171       1.28675       1.36008       1.25478       1.25147       1.30130
  38   3 1501.5453    0.1831  0.1651  8.8359  0.0000  0.0090   0.0077   0.0228    0.0252   0.0000   441.3861     -0.565310       20.1716     -0.316065      -2.13303      0.891948      0.391231      0.501170      0.546332      0.620646      0.583115      0.575163
  38   4 1713.0278    0.3095  0.3621  8.9415  0.0000  0.0135   0.0086   0.0322    0.0336   0.0000   440.0326      -1.85231       21.2947     -0.481201      -2.53864     -0.749089      0.544799      0.668247      0.843965      0.833504      0.903487      0.933101
  38   5 1908.7970    0.5387  0.5477  9.0322  0.0000  0.0148   0.0115   0.0350    0.0501   0.0000   439.6158      -1.12923       20.7957      0.769312      -3.48623       1.47392      0.585500      0.799545      0.860295      0.951611      0.995827      0.974395
  38   6 2098.9384    0.8243  0.7665  9.3094  0.0000  0.0166   0.0152   0.0440    0.0723   0.0000   442.4656     -0.970558       21.1656      0.509813      -3.58227     0.0766871      0.673618      0.874300      0.999944       1.06738       1.10541       1.10044
  38   7 2282.8757    1.1845  1.0133  9.7612  0.0002  0.0200   0.0193   0.0496    0.1009   0.0000   440.0177     -0.605384       19.6110      -2.36778      -4.83004       1.16584      0.814123       1.11180       1.18964       1.31968       1.34903       1.35478
  38   8 2459.9206    1.7412  1.1536 10.2996 -0.0000  0.0204   0.0271   0.0559    0.1260   0.0000   441.1347       2.34700       20.1080       1.46215      -1.31757       2.35540      0.894767       1.17157       1.27782       1.40221       1.50831       1.47272
  38   9 2633.6744    2.3309  1.2421 10.8058  0.0000  0.0209   0.0344   0.0572    0.1210   0.0000   440.3694      -1.34713       18.8259      0.352237      -1.48451      -1.54335      0.878147       1.20145       1.30579       1.42416       1.52855       1.48870
  38  10 2805.9191    3.1830  1.0093 11.4194  0.0008  0.0189   0.0498   0.0477    0.1262   0.0000   441.7149       1.88267       18.9592      -1.36390      -2.25387       1.94283      0.751360       1.04990       1.16912       1.29989       1.24241       1.33990
  38  11 2975.7977    3.9412  1.0132 11.8724  0.0000  0.0186   0.0620   0.0485    0.1314   0.0000   441.3263      0.107120       18.6400      -1.31554      -3.62516     -0.790248      0.802079       1.06766       1.23650       1.26000       1.31915       1.34434
  38  12 3142.2093    4.3054  1.1720 11.7502  0.0000  0.0209   0.0634   0.0519    0.1863   0.0000   440.6444     -0.921503       15.5677      0.497529      -2.35885       1.96074      0.850013       1.22341       1.28118       1.42222       1.45059       1.42475
  38  13 3305.5838    3.5808  1.7298 11.9897  0.0001  0.0261   0.0454   0.0675    0.0767   0.0000   441.4643     -0.421786       15.1998      -1.07876     -0.270443     -0.570186       1.04723       1.46993       1.60688       1.71680       1.80534       1.79814
  38  14 3466.5279    2.7769  2.8422 11.5922  0.0000  0.0340   0.0285   0.0904    0.0503   0.0000   443.5085       2.33985       13.4130      0.884360       2.35298       4.73095       1.40472       1.85539       2.12474       2.28634       2.41971       2.42596
  38  15 3625.6356    2.2230  4.2310 11.0432 -0.0006  0.0434   0.0196   0.1176    0.0440   0.0000   442.3142       3.14958       14.6492       6.08932       4.82749      -8.59718       1.71491       2.35892       2.62916       2.85665       2.97204       2.97837
  38  16 3783.2470    1.7839  6.1506 10.5906  0.0000  0.0569   0.0143   0.1568    0.0396   0.0000   436.0728      -4.29796       19.8614       8.82488      -3.48110      0.886246       2.26812       3.09571       3.45544       3.75440       3.91463       3.87324
  38  17 3939.3056    1.3948  8.3181 10.5291  0.0000  0.0794   0.0123   0.2220    0.0347   0.0000   435.4695      -4.16593       20.1480       7.32849      -7.20055      -7.62041       3.16009       4.19282       4.87130       5.08688       5.30012       5.34151
  38  18 4094.9209    1.1073 10.9078 10.3252 -0.0032  0.1098   0.0096   0.3037    0.0328   0.0000   441.4597      -1.92926       29.9923      -8.84151      -9.09189       13.5622       4.40954       5.94325       6.73651       7.17499       7.33534       7.49130
  39   2 1275.7645    0.0886  0.0737  8.8621  0.0000  0.0135   0.0071   0.0175    0.0219   0.0000   441.2874     0.0438249       20.5036      0.698710      -3.35406     -0.895337      0.531765      0.692892      0.802761      0.902173      0.834359      0.803807
  39   3 1516.0319    0.1762  0.2275  8.8340  0.0000  0.0121   0.0068   0.0287    0.0263   0.0000   440.8897      0.685281       20.0301     -0.352486      -3.97207      0.483970      0.530760      0.741871      0.790804      0.838666      0.897239       1.00337
  39   4 1728.2591    0.3359  0.2980  8.9869  0.0000  0.0111   0.0097   0.0253    0.0323   0.0000   441.2455     -0.472276       21.3572     -0.257664      -3.94857     -0.255152      0.459833      0.620842      0.696570      0.697619      0.761958      0.734716
  39   5 1925.1815    0.5673  0.5576  9.0626  0.0002  0.0148   0.0120   0.0354    0.0530   0.0000   441.4922     -0.477205       20.3675      0.825274      -2.75987      0.583105      0.593503      0.779053      0.916019      0.940074      0.980435       1.03508
  39   6 2116.5487    0.8435  0.8133  9.3392  0.0000  0.0177   0.0150   0.0446    0.0772   0.0000   440.7285      0.205317       20.0297      -1.07661      -2.34661     -0.861315      0.690055      0.956192       1.01363       1.12218       1.13913       1.14433
  39   7 2301.2043    1.2601  1.0015  9.7244  0.0000  0.0194   0.0203   0.0488    0.1044   0.0000   441.6252     -0.439360       22.8853       1.93747      -4.83279      0.336367      0.730980       1.05352       1.13852       1.23132       1.25302       1.23379
  39   8 2479.0288    1.8311  1.1902  9.9876  0.0012  0.0202   0.0270   0.0546    0.1508   0.0000   441.4123      -1.36907       19.4591       1.83346     -0.845948      -1.33212      0.774956       1.08841       1.19725       1.30944       1.33161       1.33021
  39   9 2653.7803    2.4782  1.1704 10.9144  0.0000  0.0203   0.0379   0.0547    0.1385   0.0000   441.0175      0.350899       18.5529    -0.0553757      -2.30245      0.493039      0.830994       1.14230       1.21063       1.34654       1.37157       1.39117
  39  10 2827.2417    3.2844  1.0507 11.4210 -0.0000  0.0183   0.0509   0.0514    0.1400   0.0000   440.1188      -1.14706       17.1089      -2.15295      -1.48778     -0.904938      0.759484       1.02065       1.13307       1.21076       1.28079       1.21697
  39  11 2998.0539    4.1233  1.0404 11.5708  0.0000  0.0182   0.0627   0.0479    0.1650   0.0000   439.9211     -0.431378       20.7969      0.146150      -2.81300       1.18420      0.735523      0.983272       1.04604       1.17043       1.26494       1.25616
  39  12 3165.5678    4.0187  1.3477 11.8234 -0.0000  0.0214   0.0554   0.0578    0.1076   0.0000   441.0429      -2.75052       14.9545       1.18689      0.937619     -0.284241      0.833955       1.18629       1.25457       1.41179       1.45754       1.47738
  39  13 3330.2636    3.5732  1.8481 11.7012  0.0053  0.0255   0.0426   0.0691    0.0843   0.0000   442.1137     0.0267820       14.6374       1.00450      -1.22408      0.769836       1.04333       1.38576       1.56143       1.61328       1.74953       1.68161
  39  14 3492.4334    2.7093  3.0496 11.4987  0.0000  0.0350   0.0262   0.0974    0.0465   0.0000   439.9841     -0.753039       14.2495       1.33769      0.935150       4.34661       1.32675       1.87053       2.02395       2.19592       2.25287       2.27783
  39  15 3652.5536    2.1479  4.5135 10.9256  0.0000  0.0456   0.0180   0.1202    0.0415   0.0000   438.9560      -2.16773       11.4525      -2.33198      -5.44287       3.90257       1.72386       2.40038       2.69437       2.83994       2.93575       2.92563
  39  16 3811.0420    1.6955  6.4904 10.6215  0.0000  0.0611   0.0140   0.1660    0.0377   0.0000   441.2484      -7.59103       22.9641       3.59203     -0.638968       2.40440       2.35834       3.27028       3.70364       3.96661       4.05143       4.05043
  39  17 3968.0950    1.3250  8.6322 10.4619  0.0001  0.0835   0.0116   0.2319    0.0345   0.0000   435.7219      -1.26098       28.8474       7.33726      -9.00949       7.59217       3.22274       4.42624       4.94841       5.28911       5.54253       5.47804
  39  18 4124.1969    1.0883 11.8485 10.2497 -0.0003  0.1162   0.0089   0.3261    0.0321   0.0000   443.4301      -12.4696       13.2707       16.8011      -6.64782      -14.5025       4.51039       5.99208       6.88007       7.44127       7.51333       7.61727
  39  20 4434.3209    0.6384 14.3590 10.0139 -0.0000  0.1868   0.0073   0.4904    0.0262   0.0000   433.0854      -2.67324       34.4931       7.54608      -31.4127      -1.87809       7.21651       9.66268       11.1283       11.8391       12.2458       12.3567
  40   2 1288.7376    0.0907  0.1159  8.8457  0.0000  0.0141   0.0065   0.0277    0.0221   0.0000   441.4553      0.274717       21.7653     -0.225019      -2.64996      0.395306      0.555839      0.736681      0.842928      0.778599      0.900489      0.937124
  40   3 1530.3063    0.1938  0.1745  8.8067  0.0023  0.0096   0.0076   0.0225    0.0251   0.0000   441.4222     -0.282889       21.6206      0.716713      -4.03293     -0.428404      0.373939      0.525961      0.636502      0.737628      0.748612      0.764432
  40   4 1743.2603    0.3536  0.3749  8.9459 -0.0002  0.0127   0.0093   0.0304    0.0352   0.0000   440.7326     -0.100271       21.0335   -0.00530673      -2.94467      -1.24744      0.510364      0.686540      0.748901      0.786026      0.858322      0.800760
  40   5 1941.3877    0.5753  0.6281  8.9667  0.0000  0.0160   0.0116   0.0388    0.0577   0.0000   440.4513      -1.69063       18.4102      0.505259      -1.09523      -1.11838      0.604431      0.764397      0.952801      0.948673       1.02336      0.986694
  40   6 2133.9344    0.8575  0.8391  9.4222 -0.0004  0.0184   0.0151   0.0446    0.0725   0.0000   441.1507     -0.658736       21.7171       1.06258      -1.28907     0.0263671      0.672426      0.920758      0.998978       1.12043       1.09356       1.12316
  40   7 2319.2794    1.3093  1.1027  9.7730  0.0000  0.0202   0.0201   0.0519    0.1053   0.0000   440.4563     -0.245622       18.1407      0.297798      -3.29900      0.433816      0.789355       1.07340       1.18175       1.28611       1.34606       1.33279
  40   8 2497.8812    1.8893  1.2181 10.2945  0.0000  0.0215   0.0274   0.0530    0.1176   0.0000   441.3640      -1.54727       20.4673       2.27215      -2.67799      -1.77131      0.784788       1.12840       1.19074       1.33109       1.34895       1.34321
  40   9 2673.7262    2.5502  1.1723 11.0358  0.0000  0.0208   0.0383   0.0526    0.1240   0.0000   440.7960      -1.26198       19.8297       1.27996      -1.82067       1.85471      0.824475       1.18988       1.26784       1.40314       1.43060       1.41353
  40  10 2848.1903    3.3825  1.1146 11.1042  0.0000  0.0195   0.0498   0.0484    0.1717   0.0000   439.5261      -1.41241       21.4200      0.417712      -2.12403      -1.97889      0.814411       1.12601       1.23445       1.28950       1.39432       1.29764
  40  11 3019.9676    4.0471  1.0929 12.0002  0.0000  0.0186   0.0617   0.0508    0.1225   0.0000   440.5895     -0.680522       19.3954       2.66693     -0.768102      0.832406      0.769508      0.980704       1.12112       1.21585       1.28533       1.26580
  40  12 3188.5993    4.0765  1.2589 12.2926 -0.0000  0.0217   0.0592   0.0545    0.0970   0.0000   442.2194     -0.148485       18.2265      0.251612      0.924165     -0.143071      0.851289       1.14913       1.27725       1.34927       1.44267       1.43448
  40  13 3354.5165    3.4313  1.9869 11.6732  0.0000  0.0269   0.0393   0.0683    0.0737   0.0000   441.9177     -0.510152       13.9795      0.692517     -0.828918       2.61003       1.03604       1.41240       1.57842       1.67451       1.77507       1.75822
  40  14 3517.9861    2.5687  3.3999 11.3682  0.0000  0.0365   0.0233   0.1028    0.0418   0.0000   444.2467      -2.38148       7.73404       1.69375       3.95417       2.22967       1.40804       1.94434       2.15908       2.32034       2.44250       2.37608
  40  15 3679.2215    2.0606  5.1707 10.8265  0.0000  0.0488   0.0164   0.1306    0.0378   0.0000   441.1073       2.78385       17.9065      -1.80457      -4.54001       4.49839       1.87525       2.52464       2.86231       2.96408       3.09542       3.04602
  40  16 3838.4652    1.6066  6.9327 10.5916  0.0000  0.0649   0.0132   0.1766    0.0361   0.0000   442.4729      0.729984       11.7602       1.45083      -5.16138     0.0748689       2.41000       3.30899       3.70935       3.96851       4.06917       4.12987
  40  18 4153.4966    1.0721 12.2887 10.1866  0.0009  0.1208   0.0085   0.3277    0.0317   0.0000   440.2461      -5.25175       27.6408      -7.78229      -7.04333       9.76485       4.53434       6.15077       6.96932       7.52801       7.62472       7.76215
  40  19 4309.1880    0.8491 14.6358 10.0264  0.0003  0.1545   0.0073   0.4148    0.0281   0.0000   438.1470       6.86789       18.6700       8.17673      -12.2290       2.63918       5.88676       7.88386       8.91943       9.69175       9.87075       9.98145
  41   3 1544.3565    0.2048  0.2066  8.8312  0.0000  0.0091   0.0077   0.0273    0.0257   0.0000   441.5253      0.231284       21.5830      0.773685      -3.72076      -1.05544      0.398883      0.472469      0.503833      0.528712      0.576676      0.596529
  41   4 1758.0176    0.3757  0.3704  8.9615  0.0000  0.0118   0.0097   0.0292    0.0354   0.0000   441.1417     -0.811628       22.0715      0.904105      -3.06389     -0.518013      0.484966      0.592233      0.695033      0.753440      0.760455      0.794847
  41   5 1957.4154    0.5800  0.6396  9.1392  0.0000  0.0166   0.0114   0.0374    0.0527   0.0000   441.4450      -1.54290       20.4294       1.10310      -3.96295      0.573864      0.608797      0.797603      0.944341       1.01365       1.06726       1.08952
  41   6 2151.0966    0.8924  0.9632  9.3689  0.0001  0.0186   0.0146   0.0492    0.0826   0.0000   440.4092     -0.667521       21.2137      0.630421      -4.17032     -0.359548      0.709070      0.948601       1.06996       1.15962       1.21241       1.21664
  41   7 2337.1967    1.3941  1.0332  9.8247  0.0000  0.0195   0.0215   0.0470    0.1136   0.0000   439.5228     -0.125535       22.6575      -1.44872      -3.69928     -0.609135      0.768923       1.04482       1.09853       1.26130       1.31548       1.30214
  41   8 2516.4987    1.9653  1.2182 10.4792  0.0001  0.0202   0.0283   0.0556    0.1079   0.0000   440.7320     -0.852187       20.9783      0.391807      -2.09962     -0.337424      0.774498       1.05240       1.12918       1.27981       1.29236       1.30448
  41   9 2693.4601    2.6488  1.2466 10.9936 -0.0001  0.0204   0.0380   0.0547    0.1217   0.0000   440.5268      -1.38619       19.7337     -0.176356      -2.81192     -0.989976      0.805637       1.07423       1.14330       1.26385       1.30777       1.33610
  41  10 2868.8400    3.5460  1.0943 11.1627  0.0000  0.0187   0.0516   0.0472    0.1826   0.0000   441.5865     -0.789431       18.9850      0.329435      -2.50264      0.748998      0.711989      0.964622       1.08371       1.14929       1.23479       1.21749
  41  11 3041.5375    4.1201  1.0891 12.1150 -0.0002  0.0190   0.0622   0.0501    0.1235   0.0000   440.9668     -0.534871       19.4107       2.09656     -0.823864     -0.799825      0.716359      0.983845       1.06530       1.18794       1.21772       1.22934
  41  12 3211.2260    3.9949  1.4507 11.6898 -0.0001  0.0217   0.0525   0.0582    0.1188   0.0000   440.2143      0.290756       14.5220       1.59914       3.38666      -4.04905      0.862976       1.12932       1.22139       1.33213       1.41799       1.37446
  41  13 3378.3649    3.3639  2.0407 11.6891  0.0000  0.0271   0.0376   0.0702    0.0702   0.0000   442.8256      -1.54525       11.9619      0.166235       1.80753     0.0287189       1.00380       1.37998       1.53018       1.65899       1.72466       1.72372
  41  14 3543.0941    2.5516  3.7984 11.1147  0.0000  0.0382   0.0212   0.1025    0.0426   0.0000   442.1668       1.20302       17.7579       2.64589     -0.677570      -1.06815       1.42317       1.94829       2.17584       2.32977       2.44710       2.47901
  41  15 3705.4885    2.0098  5.2745 10.7796 -0.0000  0.0490   0.0155   0.1328    0.0366   0.0000   439.3507     -0.308063       14.4628       6.54498      -4.36086       8.14778       1.83408       2.47712       2.82584       3.00870       3.21652       3.26728
  41  16 3865.6808    1.6044  7.6312 10.5309 -0.0000  0.0672   0.0123   0.1858    0.0352   0.0000   442.7786       6.07130       13.6165       6.56788      -5.82763      -5.43228       2.51224       3.33993       3.89913       4.12530       4.24632       4.33183
  41  17 4024.6979    1.2466  9.7964 10.3763 -0.0011  0.0927   0.0099   0.2601    0.0329   0.0000   435.1103       1.23077       22.6091       4.98049      -11.7469      -2.97053       3.40732       4.66470       5.25359       5.71854       5.77461       5.91504
  41  18 4181.9324    0.9758 12.2852 10.2407 -0.0016  0.1277   0.0078   0.3463    0.0289   0.0000   442.8604      -2.64482       13.2537      -12.6990      -5.53464      0.656493       4.69269       6.18827       7.26131       7.63923       7.95384       8.06231
  42   2 1314.2095    0.1076  0.1142  8.8716 -0.0000  0.0121   0.0066   0.0235    0.0218   0.0000   441.6295     0.0492672       21.9077     0.0195007      -4.78953      0.333666      0.518598      0.734745      0.808572      0.977478       1.05008      0.977170
  42   3 1558.1819    0.2064  0.2247  8.8048 -0.0005  0.0104   0.0071   0.0246    0.0259   0.0000   441.7869      0.163941       20.8687      0.254298      -3.00091      -1.35718      0.367899      0.491103      0.545020      0.577211      0.596522      0.623610
  42   4 1772.6250    0.3736  0.3876  9.0736  0.0001  0.0133   0.0094   0.0301    0.0348   0.0000   440.9448     -0.855000       19.7739     0.0853996      -2.51945       2.19665      0.446387      0.694059      0.692078      0.799931      0.804838      0.833904
  42   5 1973.3019    0.6155  0.6554  9.1361  0.0002  0.0158   0.0118   0.0381    0.0564   0.0000   441.3693      0.188514       20.7022    0.00248212      -3.89235     -0.626541      0.567755      0.728802      0.870397      0.935260      0.971943      0.948501
  42   6 2168.0787    0.9513  0.9818  9.2344  0.0000  0.0183   0.0148   0.0471    0.0948   0.0000   441.6787      0.867140       20.9700     -0.552112      -3.17405      0.284337      0.697308      0.974430       1.04625       1.17657       1.29949       1.29472
  42   8 2534.9798    2.0132  1.3145 10.3831 -0.0069  0.0213   0.0267   0.0549    0.1029   0.0000   441.0116      0.866873       20.6475     -0.901675      -2.01421      0.633480      0.789380       1.11847       1.22676       1.32418       1.40922       1.37417
  42   9 2712.9717    2.6933  1.1749 10.7993 -0.0009  0.0189   0.0380   0.0512    0.1421   0.0000   442.3112      -1.10199       22.3971      0.921148      -1.63224       1.42894      0.736759      0.967364       1.06216       1.19823       1.24237       1.25892
  42  10 2889.3424    3.5863  1.1091 11.7442 -0.0000  0.0191   0.0523   0.0494    0.1238   0.0000   440.7829      -1.23129       21.2194      0.847197     -0.780679     -0.304420      0.724316      0.955263       1.06870       1.16298       1.23400       1.23275
  42  11 3062.8148    4.2555  1.0657 11.9289 -0.0001  0.0185   0.0626   0.0468    0.1444   0.0000   440.1146      -1.49490       19.3110       2.15387      -1.64730     -0.748991      0.712451       1.00711       1.07912       1.17648       1.21883       1.15393
  42  12 3233.5399    3.9999  1.4162 12.0662  0.0000  0.0222   0.0531   0.0580    0.0967   0.0000   441.5718      -1.32532       19.5076       1.91952      -1.39721      -2.31975      0.801681       1.17178       1.25650       1.37841       1.45956       1.46999
  42  13 3401.8410    3.2679  2.2639 11.6570  0.0000  0.0274   0.0341   0.0751    0.0639   0.0000   441.3660      0.891439       14.6075      -1.50512       1.96965      0.658073       1.03457       1.39497       1.59255       1.66195       1.82413       1.76937
  42  14 3567.8864    2.3859  3.7326 11.4019 -0.0000  0.0395   0.0210   0.1070    0.0384   0.0000   440.6764      -1.50930       14.5008    -0.0880534       2.73134      0.533102       1.43063       2.00261       2.19737       2.38448       2.49726       2.55941
  42  15 3731.3497    1.9261  5.7472 10.8081  0.0000  0.0524   0.0145   0.1417    0.0339   0.0000   438.4964      -1.13467       15.1387       2.07433      -5.03942     -0.898078       1.91854       2.62120       2.94434       3.13496       3.27193       3.30439
  42  16 3892.5902    1.5421  8.2785 10.5611  0.0000  0.0736   0.0116   0.2040    0.0343   0.0000   438.3906      -2.99907       22.0358      0.174779      -3.27366       3.64476       2.63421       3.57491       4.12760       4.33119       4.51594       4.61020
  42  17 4052.0628    1.2135 10.1748 10.4104  0.0007  0.0978   0.0096   0.2672    0.0322   0.0000   436.2709       5.28477       19.1395       1.49665      -16.0324       6.99471       3.51061       4.79876       5.41784       5.87269       6.00061       6.05554
  42  18 4210.5590    0.9840 13.1301 10.2383  0.0019  0.1314   0.0074   0.3503    0.0277   0.0000   441.8343       1.42911       30.7923       3.11781      -9.33775       15.0556       4.74644       6.36494       7.19961       7.83277       8.05111       8.10736
  43   2 1326.7185    0.1058  0.0871  8.8723  0.0003  0.0163   0.0073   0.0193    0.0212   0.0000   441.7641     -0.179299       21.0172     -0.378749      -4.06934      0.187712      0.740001      0.792582      0.931408       1.13402       1.41394       1.25152
  43   3 1571.8170    0.2070  0.1806  8.8492  0.0000  0.0094   0.0076   0.0205    0.0249   0.0000   441.3003     -0.520329       21.0080      0.434757      -2.89537      0.371005      0.315231      0.422960      0.488459      0.506810      0.555950      0.531607
  43   4 1787.0261    0.4105  0.3967  9.0409 -0.0006  0.0123   0.0099   0.0288    0.0372   0.0000   441.5821     -0.510515       22.1090       1.34132      -2.92166     -0.445503      0.447635      0.586640      0.671250      0.676375      0.714771      0.697589
  43   5 1989.0315    0.6291  0.6856  9.2245  0.0000  0.0164   0.0117   0.0387    0.0564   0.0000   441.5990     -0.921799       21.3882      0.506694      -1.04420     -0.120803      0.581251      0.785861      0.942854      0.986922       1.04136       1.03103
  43   6 2184.8468    0.9949  0.9486  9.4139  0.0001  0.0174   0.0158   0.0463    0.0903   0.0000   440.0995      -1.94581       23.0616     -0.392936      -4.54291       2.69985      0.630367      0.891527      0.954625       1.07123       1.08345       1.13457
  43   7 2372.1446    1.4935  1.1612 10.0320  0.0000  0.0199   0.0219   0.0522    0.1191   0.0000   440.1230       1.03670       21.9312       2.19336      -3.07705     -0.453788      0.746815       1.02769       1.12437       1.23141       1.28783       1.31377
  43   8 2553.2886    2.0462  1.2342 10.7668 -0.0000  0.0207   0.0289   0.0538    0.1029   0.0000   440.0767      -1.13457       21.1871     -0.338683      -3.24860     -0.376318      0.733371       1.00368       1.09691       1.19525       1.24393       1.24655
  43   9 2732.3001    2.8742  1.1100 11.0980 -0.0000  0.0190   0.0415   0.0486    0.1435   0.0000   441.8694       1.49425       20.4904     -0.525081      -1.45225     -0.695383      0.656783      0.947357       1.00768       1.13522       1.15193       1.15333
  43  10 2909.5495    3.7108  1.0544 11.6680 -0.0000  0.0178   0.0543   0.0475    0.1380   0.0000   441.3083     -0.911890       21.3722      0.225099      -2.17346      0.943775      0.663375      0.886227      0.977372       1.07268       1.10045       1.07477
  43  11 3083.8762    4.2152  1.1747 11.9828  0.0085  0.0193   0.0611   0.0509    0.1400   0.0000   441.4968      0.269927       19.6204       2.63074      -2.86936       1.78334      0.669184      0.952107       1.02703       1.15940       1.22884       1.20957
  43  12 3255.5443    3.8705  1.4937 12.0790 -0.0000  0.0227   0.0494   0.0589    0.0910   0.0000   442.3090     0.0474318       20.1838    -0.0726838      -3.33064    -0.0343747      0.807380       1.13039       1.25051       1.34483       1.37857       1.40857
  43  13 3424.9924    3.0717  2.4733 11.7845  0.0000  0.0292   0.0313   0.0826    0.0523   0.0000   441.3061      0.132694       15.9066       5.12674     -0.915973     -0.551949       1.04287       1.49646       1.60162       1.77528       1.85881       1.86234
  43  14 3592.1546    2.3700  4.2084 11.1035 -0.0000  0.0409   0.0188   0.1092    0.0395   0.0000   441.9921      0.299369       17.0364      -1.23105      -5.67050      -1.04756       1.42784       1.96584       2.21419       2.35700       2.47025       2.42400
  43  15 3756.9432    1.8098  6.1403 10.8458  0.0000  0.0560   0.0138   0.1539    0.0321   0.0000   439.4385      -9.36859       23.7154       5.51804      -1.51420      -1.75231       2.00146       2.65635       3.11639       3.21850       3.45980       3.40052
  43  16 3919.2206    1.4870  8.4480 10.5607 -0.0009  0.0765   0.0111   0.2096    0.0336   0.0000   437.9392       6.37431       14.3970      -1.89600      -1.94796       6.11548       2.62692       3.65768       4.13654       4.39203       4.57769       4.65042
  43  17 4079.7393    1.1668 10.9116 10.4002 -0.0007  0.1040   0.0088   0.2815    0.0310   0.0000   428.5713      0.682346       16.8556       3.19201       5.09724      0.144752       3.68539       4.95555       5.61882       6.12829       6.20053       6.28689
  43  18 4238.7326    0.9422 12.6605 10.2324 -0.0007  0.1319   0.0076   0.3404    0.0282   0.0000   442.0561       4.10151       20.2560      -26.5728       10.4522       11.5000       4.57910       6.27244       7.01963       7.78546       7.76190       8.05695
  44   2 1339.0775    0.1125  0.1056  8.8061 -0.0001  0.0113   0.0063   0.0187    0.0212   0.0000   441.3605     -0.196918       22.1769      0.190640      -4.13303     0.0996412      0.390328      0.512782      0.529033      0.666824      0.597150      0.631745
  44   3 1585.2067    0.2389  0.2452  8.8808 -0.0006  0.0098   0.0077   0.0258    0.0260   0.0000   441.4527     -0.594379       21.4392      0.380986      -4.22041       2.01480      0.359635      0.465701      0.493095      0.569684      0.565500      0.631048
  44   4 1801.2142    0.4173  0.4562  8.9031  0.0000  0.0130   0.0092   0.0317    0.0389   0.0000   441.2508      0.518809       20.5306     -0.426908      -3.94438     -0.793975      0.454238      0.628466      0.703696      0.754819      0.798579      0.781554
  44   5 2004.5740    0.6602  0.7389  9.1150  0.0000  0.0154   0.0117   0.0412    0.0576   0.0000   441.1145      -1.33552       20.3975      0.860177      -2.37543    -0.0196655      0.568738      0.777279      0.833065      0.910077      0.965095      0.932819
  44   6 2201.4168    1.0245  0.9848  9.4436  0.0002  0.0184   0.0158   0.0478    0.0916   0.0000   440.7877      -1.59506       21.0960      -1.24147      -4.79125      -1.27763      0.656356      0.907576       1.01667       1.09668       1.14563       1.16897
  44   7 2389.3945    1.5533  1.1859  9.8905  0.0085  0.0196   0.0222   0.0509    0.1283   0.0000   440.9969     -0.379548       19.3919     -0.394955      -3.34576      -1.57481      0.719842      0.988102       1.08400       1.19169       1.23703       1.25246
  44   8 2571.4044    2.1596  1.2329 10.6648 -0.0097  0.0203   0.0293   0.0506    0.1044   0.0000   440.2400     -0.841830       18.7358      -1.45176     -0.732315       1.08010      0.718015       1.03411       1.08505       1.22836       1.31334       1.35322
  44   9 2751.4758    2.8833  1.1603 11.3666  0.0000  0.0197   0.0416   0.0510    0.1201   0.0000   441.6184     -0.398133       18.5792      0.540573      -2.56420     -0.595460      0.677176      0.967846       1.02220       1.13442       1.20619       1.20213
  44  10 2929.5721    3.8161  1.1729 11.3249 -0.0124  0.0191   0.0507   0.0466    0.1651   0.0000   440.7085      -1.35316       19.7309     -0.769705      -1.61949      0.423156      0.680605      0.955959       1.01058       1.08161       1.13852       1.14521
  44  11 3104.6805    4.2585  1.1905 12.1579  0.0000  0.0196   0.0589   0.0493    0.1092   0.0000   441.7561      -2.59853       20.2593       1.39590      -4.69416      -2.97538      0.715075      0.974725       1.06128       1.17097       1.20244       1.18024
  44  12 3277.2227    3.8214  1.6247 11.9514  0.0001  0.0229   0.0461   0.0608    0.0799   0.0000   441.5236      -1.81449       18.7257      -1.30307       1.18053       1.43841      0.799761       1.10165       1.21976       1.29248       1.40720       1.38685
  44  13 3447.7851    2.9514  2.7153 11.6091 -0.0000  0.0316   0.0282   0.0812    0.0502   0.0000   441.9750      0.157186       15.9439      -2.90924       7.08737      0.331239       1.07536       1.50323       1.67458       1.81305       1.87945       1.91556
  44  14 3616.1897    2.3351  4.5176 11.0468 -0.0001  0.0430   0.0179   0.1116    0.0374   0.0000   440.5022       3.81537       11.1260      -2.20881      -2.08511       1.97804       1.47456       2.03678       2.29940       2.47807       2.63020       2.62462
  44  15 3782.0047    1.8189  6.4183 10.7097  0.0000  0.0576   0.0132   0.1553    0.0327   0.0000   440.9091      -4.99983       22.3156      0.232268     -0.219536       4.56812       1.93633       2.71030       2.99502       3.24865       3.37166       3.41192
  44  16 3945.4596    1.4704  9.3395 10.4605  0.0013  0.0841   0.0102   0.2267    0.0329   0.0000   433.1973       2.27363       13.8845       4.25679      -11.5929      -11.8343       2.81685       3.93953       4.40800       4.67904       4.83218       4.95028
  44  17 4106.6147    1.1395 11.4887 10.3092  0.0000  0.1111   0.0080   0.2895    0.0294   0.0000   436.5365       5.84238       13.3875      -2.99557       8.47583       8.00427       3.75810       5.10410       5.85748       6.26802       6.49578       6.60795
  45   2 1351.2411    0.1063  0.1048  8.7885  0.0000  0.0116   0.0061   0.0185    0.0209   0.0000   441.7902     -0.156590       21.6325      -1.50546      -2.66785      0.307636      0.394954      0.591124      0.560373      0.710200      0.807468      0.907504
  45   3 1598.4031    0.2452  0.2248  8.8320  0.0002  0.0095   0.0080   0.0232    0.0260   0.0000   441.5071     -0.543929       21.0748      0.126598      -4.04541      0.173709      0.334655      0.405044      0.491561      0.522282      0.563798      0.590001
  45   4 1815.2907    0.4165  0.4796  8.9536  0.0000  0.0144   0.0091   0.0314    0.0378   0.0000   441.5121     -0.453829       21.3997      0.107597      -2.99843       1.17768      0.475668      0.683440      0.762015      0.817529      0.878244      0.860989
  45   5 2019.9612    0.6963  0.7487  9.0453  0.0000  0.0157   0.0120   0.0407    0.0647   0.0000   441.8202      -1.29773       19.4981     -0.225816      -2.68621      0.196563      0.526740      0.716259      0.787507      0.854628      0.895987      0.917938
  45   6 2217.7562    1.0277  1.0295  9.5811  0.0000  0.0190   0.0157   0.0480    0.0874   0.0000   442.0369      -1.07749       21.8073      -1.30659      -1.60249      0.800430      0.648809      0.903840       1.01225       1.08405       1.19308       1.13126
  45   7 2406.4526    1.6003  1.2787  9.6272  0.0001  0.0199   0.0212   0.0517    0.1313   0.0000   440.0458      -1.51981       21.3879     -0.189992      -2.73658       2.25520      0.708990      0.965681       1.08898       1.16444       1.21438       1.20915
  45   8 2589.4032    2.2106  1.1976 10.7780 -0.0001  0.0191   0.0310   0.0507    0.1034   0.0000   440.3275     -0.459194       19.9125      0.451055      -4.19012      -1.59486      0.683088      0.906157       1.03819       1.08079       1.17146       1.18438
  45   9 2770.4587    3.0790  1.1218 10.9044 -0.0001  0.0180   0.0431   0.0479    0.1662   0.0000   441.8165     -0.472066       21.8024      0.510633      -1.77155      -1.18550      0.620778      0.861196      0.918488       1.02955       1.08977       1.06111
  45  10 2949.3549    3.9212  1.0849 11.7475  0.0000  0.0178   0.0555   0.0472    0.1326   0.0000   440.7214      0.730333       20.4479      0.788563      -3.81697      -1.39005      0.637051      0.893252      0.969951       1.08436       1.12048       1.08482
  45  11 3125.2587    4.1737  1.2432 12.1019 -0.0002  0.0195   0.0570   0.0533    0.1081   0.0000   442.5899     -0.831641       22.0155     -0.365811      -1.66008     -0.511761      0.663896      0.921982       1.01350       1.12158       1.11725       1.13038
  45  12 3298.6720    3.7215  1.7389 11.9489  0.0000  0.0232   0.0432   0.0631    0.0701   0.0000   441.2326     -0.903294       19.0973       1.70553      -1.58688     0.0591682      0.807367       1.10814       1.23809       1.37576       1.39501       1.38276
  45  13 3470.2741    2.8689  3.1086 11.5205 -0.0000  0.0330   0.0254   0.0905    0.0436   0.0000   441.9010      -1.02459       12.4246       1.28764       6.96146       1.03416       1.09605       1.52513       1.66678       1.85064       1.89806       1.92818
  45  14 3639.7635    2.2169  4.8121 10.9978  0.0000  0.0449   0.0167   0.1179    0.0355   0.0000   439.1420      -6.20139       16.9105       3.00535      -3.50358      0.964582       1.52442       2.06556       2.38019       2.52363       2.68653       2.68947
  45  15 3806.8980    1.7486  7.2248 10.6279  0.0001  0.0632   0.0123   0.1728    0.0328   0.0000   441.0278      -6.12326       20.6947    -0.0386842      -1.67940       1.81666       2.11356       2.89973       3.30382       3.55615       3.63596       3.74293
  45  16 3971.2157    1.3685  9.7164 10.4885 -0.0023  0.0899   0.0093   0.2439    0.0303   0.0000   431.9737      -11.2229       22.8877      -6.66126      -8.67769      -7.40182       2.98396       4.10418       4.61152       5.05300       5.11418       5.20215
  45  17 4133.7802    1.1229 11.9665 10.2279  0.0004  0.1131   0.0076   0.2972    0.0288   0.0000   440.3988     -0.539049       28.8962      -8.57008      -12.4084       3.37727       3.78053       5.08871       5.79690       6.25001       6.51524       6.59282
  46   1 1071.9431    0.0612  0.0160  8.9476  0.0018  0.0153   0.0101   0.0076    0.0191   0.0000   442.4213      0.611249       18.9631     -0.734820      -2.14715     -0.591586      0.527545      0.684349      0.927244      0.765980       1.20230       1.23970
  46   2 1363.3098    0.1178  0.1364  8.7876  0.0005  0.0133   0.0059   0.0202    0.0212   0.0000   441.3177      -1.07526       21.7853      0.898006      -3.86478     -0.905360      0.380834      0.587551      0.554455      0.724245      0.610935      0.639211
  46   3 1611.4109    0.2452  0.2983  8.8602  0.0000  0.0114   0.0072   0.0281    0.0271   0.0000   441.8635     -0.647966       21.9580     -0.480854      -2.40817     0.0735192      0.365738      0.480533      0.593094      0.603162      0.598332      0.574451
  46   4 1829.1799    0.4504  0.5126  8.8976  0.0000  0.0136   0.0093   0.0321    0.0426   0.0000   440.9556     -0.479523       21.3400     -0.750232      -3.84410     -0.532715      0.464473      0.658216      0.718395      0.775137      0.820076      0.815521
  46   5 2035.2168    0.7114  0.7770  9.2029  0.0000  0.0158   0.0119   0.0415    0.0612   0.0000   442.3965      0.375952       21.1967     0.0256239      -4.09241     -0.315935      0.528399      0.746588      0.774495      0.845350      0.898225      0.934223
  46   6 2233.8785    1.1055  1.0917  9.5727 -0.0000  0.0185   0.0161   0.0504    0.0920   0.0000   441.7296     -0.145726       19.3248     -0.348784      -1.21811      0.845942      0.622287      0.851464      0.943229       1.04441       1.14071       1.08034
  46   7 2423.2710    1.6341  1.2481 10.2083  0.0000  0.0201   0.0225   0.0532    0.1027   0.0000   440.7155     -0.822889       20.4811      0.277626      -1.47014     -0.952968      0.677029      0.933794       1.02916       1.13567       1.18362       1.22064
  46   8 2607.1812    2.2487  1.2540 10.9474 -0.0027  0.0194   0.0307   0.0533    0.0972   0.0000   440.2070     -0.695000       19.8193       1.82382      -3.71740      0.365522      0.668784      0.894142      0.944380       1.08516       1.11617       1.11821
  46   9 2789.2685    3.1586  1.1866 11.0560 -0.0000  0.0183   0.0424   0.0493    0.1411   0.0000   441.9499      0.276621       22.1735       1.41478      -2.58487      0.762013      0.638221      0.882665      0.957709       1.07048       1.16185       1.15345
  46  10 2968.9601    3.9687  1.1152 11.5928  0.0000  0.0186   0.0546   0.0447    0.1516   0.0000   441.2723     -0.912063       20.3349       2.80105      -1.82331      -1.24900      0.610084      0.883287      0.915099       1.03941       1.06877       1.07252
  46  11 3145.6121    4.2156  1.2031 12.0974  0.0000  0.0189   0.0572   0.0507    0.1158   0.0000   440.1596      0.105728       20.3725       1.08438      -2.37140    -0.0595814      0.641643      0.875155      0.938619       1.05142       1.13247       1.16758
  46  12 3319.9141    3.7033  1.8647 11.7538 -0.0000  0.0239   0.0400   0.0632    0.0720   0.0000   440.7557     -0.101073       17.3893       1.19922     -0.498696    -0.0930119      0.796824       1.11297       1.24083       1.37156       1.43156       1.44626
  46  13 3492.5139    2.7547  3.1688 11.5512 -0.0000  0.0342   0.0240   0.0897    0.0406   0.0000   443.8431      0.269536       13.1755       2.07856       5.58382      -1.69421       1.08635       1.56185       1.71148       1.90040       1.94664       1.95422
  46  14 3663.0883    2.1383  5.0943 11.0143  0.0000  0.0469   0.0159   0.1245    0.0342   0.0000   439.2832      -4.10843       18.5254       3.45006      -1.71325      -4.35617       1.57062       2.12004       2.45481       2.60309       2.78165       2.80957
  46  15 3831.1707    1.6887  7.1424 10.6602  0.0000  0.0633   0.0121   0.1755    0.0338   0.0000   441.6664       3.33142       22.7202      0.573510      -5.28847       1.65543       2.10452       2.85726       3.25659       3.55258       3.70713       3.74481
  46  16 3996.7477    1.3655 10.3934 10.4247  0.0003  0.0930   0.0086   0.2524    0.0302   0.0000   436.0669     -0.428940       20.9905      -11.6110      -8.54433      -3.93103       3.02977       4.16374       4.69106       5.04475       5.34257       5.42461
  46  17 4160.5424    1.0723 12.8000 10.2217  0.0000  0.1226   0.0071   0.3197    0.0277   0.0000   438.8693      0.202317       33.4971       4.11001      -2.36416      -8.55280       4.03241       5.46708       6.24530       6.76196       7.07487       7.20084
  47   2 1375.1690    0.1160  0.1337  8.8086  0.0000  0.0103   0.0060   0.0227    0.0210   0.0000   441.6734    -0.0110246       21.3800    -0.0315072      -2.41646    -0.0251884      0.359683      0.467017      0.544335      0.589972      0.653611      0.657222
  47   3 1624.2410    0.2663  0.2578  8.8467  0.0000  0.0102   0.0077   0.0221    0.0269   0.0000   441.5385     -0.524046       21.2305     -0.250088      -3.23717      0.631837      0.353181      0.413441      0.486250      0.553685      0.554628      0.559859
  47   4 1842.8983    0.4522  0.5737  8.9472  0.0000  0.0144   0.0090   0.0361    0.0430   0.0000   441.7590     -0.213503       19.6310     -0.561869      -4.24723     -0.832793      0.483514      0.666978      0.759433      0.834747      0.878361      0.929995
  47   5 2050.2776    0.7602  0.8560  8.9759  0.0001  0.0165   0.0121   0.0417    0.0769   0.0000   439.5232    -0.0418092       21.3222     -0.582841      -4.14546     -0.609003      0.547158      0.741036      0.840833      0.941215      0.985507      0.969306
  47   6 2249.8763    1.1527  1.0903  9.5633 -0.0001  0.0191   0.0166   0.0477    0.1019   0.0000   440.7991      0.701575       20.4235    0.00167220      -2.34253       2.66030      0.627518      0.875610      0.967489       1.09863       1.22080       1.20169
  47   7 2439.9125    1.6961  1.2883 10.1171 -0.0004  0.0196   0.0222   0.0534    0.0999   0.0000   442.8409     -0.553757       21.4304    -0.0288076      -3.53318     -0.283487      0.663995      0.905474      0.990081       1.09757       1.14583       1.14797
  47   8 2624.8097    2.3363  1.2314 10.7151 -0.0000  0.0191   0.0312   0.0502    0.1164   0.0000   441.5268      0.529940       20.7137     -0.723193     -0.978288     -0.269178      0.658028      0.882699      0.969841       1.09935       1.15685       1.18679
  47   9 2807.8953    3.2067  1.1564 10.9654 -0.0002  0.0184   0.0429   0.0462    0.1811   0.0000   441.6897       1.40483       20.9332     -0.217284      -4.89996       1.40412      0.615531      0.836632      0.908401       1.04415       1.05688       1.08193
  47  10 2988.3893    4.0207  1.0737 11.6485 -0.0003  0.0170   0.0558   0.0455    0.1474   0.0000   441.1200     -0.773015       22.8898      0.955821      -2.68600     -0.784250      0.568648      0.759483      0.864763      0.964794      0.982201       1.00986
  47  11 3165.7573    4.1858  1.3259 12.2189  0.0000  0.0201   0.0541   0.0522    0.0884   0.0000   440.5557      0.213385       19.8241      0.440769      -3.94516      0.447160      0.674631      0.929452       1.03625       1.10321       1.21541       1.20345
  47  12 3340.9740    3.6543  1.9665 11.5958  0.0001  0.0243   0.0374   0.0624    0.0731   0.0000   443.4942      -1.65339       18.6084       3.48723      0.942578      -1.93892      0.801849       1.11692       1.21058       1.33139       1.36675       1.38508
  47  13 3514.4621    2.7283  3.6282 11.2600  0.0000  0.0354   0.0216   0.0936    0.0421   0.0000   441.2325     0.0754263       18.0898     -0.131025      -1.75463       1.04695       1.14128       1.59268       1.73859       1.89569       2.01133       2.03865
  47  14 3685.8756    2.0990  5.5642 10.8526 -0.0003  0.0491   0.0146   0.1319    0.0345   0.0000   438.8131       1.14406       18.8416       5.78859      -10.3587      -6.99085       1.56632       2.18047       2.46330       2.61182       2.73862       2.74801
  47  15 3855.2557    1.6769  8.1246 10.5308 -0.0011  0.0698   0.0108   0.1900    0.0345   0.0000   438.8798    -0.0151198       28.4071     -0.573071      -4.95929      -7.24650       2.27257       3.09665       3.49415       3.79883       4.00024       4.00020
  47  16 4022.1604    1.3278 10.4708 10.3213  0.0004  0.0952   0.0080   0.2487    0.0307   0.0000   438.7850      -5.75337       31.5184      -8.89793      -11.5185       6.26478       3.06781       4.18506       4.78731       5.12264       5.42038       5.50194
  48   3 1636.8546    0.2746  0.3210  8.7785 -0.0003  0.0115   0.0073   0.0272    0.0281   0.0000   441.7248     -0.195081       20.8336     -0.178687      -2.86074      0.694957      0.372677      0.494853      0.594425      0.616340      0.635891      0.650440
  48   4 1856.5178    0.5049  0.5326  8.8411  0.0000  0.0129   0.0099   0.0314    0.0451   0.0000   441.4937     -0.228035       19.9063      0.712307      -2.77772     -0.166954      0.419110      0.553816      0.647450      0.721144      0.702964      0.767432
  48   5 2065.2158    0.7645  0.8907  9.0634 -0.0000  0.0167   0.0119   0.0431    0.0698   0.0000   442.1927      -1.73524       19.7279      0.506884      -1.89715    -0.0829130      0.532940      0.738406      0.808163      0.932456      0.902048      0.934340
  48   6 2265.6888    1.1913  1.1600  9.3993  0.0000  0.0190   0.0165   0.0502    0.1141   0.0000   442.2021      -1.16562       20.0666       2.31132      -4.37173      0.101147      0.597896      0.828979      0.916956      0.988553       1.00877       1.01689
  48   7 2456.4544    1.7637  1.3114 10.1213 -0.0000  0.0199   0.0230   0.0520    0.1038   0.0000   441.8158     -0.510072       21.7091       1.01760      -3.18920      -1.40507      0.650152      0.898838       1.01535       1.11739       1.15597       1.14295
  48   8 2642.3402    2.4646  1.2134 10.6230  0.0001  0.0182   0.0323   0.0503    0.1223   0.0000   441.4064     -0.716808       20.5195       2.35378      -2.51165      0.826467      0.587436      0.818827      0.894569      0.978660       1.03879       1.04287
  48   9 2826.4025    3.2855  1.1187 11.4367  0.0000  0.0179   0.0452   0.0468    0.1208   0.0000   441.7289     -0.210864       21.1521      0.256216      -4.06097       1.28170      0.578821      0.806526      0.876078      0.987402       1.06395       1.06722
  48  10 3007.6424    4.2390  1.1185 11.5352  0.0000  0.0175   0.0569   0.0459    0.1618   0.0000   441.1955     -0.976656       19.8601       1.18477      -3.47200     0.0459430      0.549904      0.787598      0.837307      0.919485      0.962695      0.944001
  48  11 3185.6818    4.2336  1.4126 11.9756  0.0000  0.0201   0.0520   0.0537    0.0927   0.0000   440.5290      -1.14706       22.0081       1.74139      -2.73521      0.741228      0.645163      0.903841       1.00279       1.08203       1.13964       1.15202
  48  12 3361.7362    3.4038  2.1081 11.8019 -0.0000  0.0258   0.0347   0.0675    0.0570   0.0000   442.1106      -1.01178       17.6821       1.65189       1.40963       1.06640      0.819033       1.15592       1.24939       1.40180       1.51100       1.51539
  48  13 3536.1794    2.6376  3.7771 11.1294  0.0000  0.0358   0.0203   0.0963    0.0411   0.0000   441.3524      -1.84821       18.0366      0.617679       1.17910       5.20369       1.12600       1.54984       1.75137       1.88457       1.97471       1.99004
  48  14 3708.6380    2.0715  6.0975 10.6876  0.0002  0.0514   0.0137   0.1400    0.0355   0.0000   441.2525       3.48599       28.0937       3.02682      -7.96771      -8.00503       1.63465       2.19166       2.54339       2.68035       2.86349       2.86780
  48  15 3878.8288    1.6557  8.7696 10.4261  0.0007  0.0756   0.0095   0.2015    0.0320   0.0000   440.2905    -0.0613817       25.1774      -1.69130      -6.21721      -2.74201       2.32574       3.33140       3.64131       4.03108       4.09743       4.23004
  48  16 4046.9718    1.2926 11.7681 10.2298  0.0000  0.1047   0.0072   0.2798    0.0282   0.0000   437.6287       3.26443       14.2237       3.35606      -10.1309      -9.06364       3.25312       4.51297       5.00419       5.48639       5.63265       5.72850
  49   1 1101.2373    0.0632  0.0587  8.9011  0.0000  0.0176   0.0071   0.0193    0.0191   0.0000   439.9367      0.657557       21.2257      -2.03068      -3.44226       1.40766      0.689212      0.801429      0.841597      0.793322      0.937066      0.968308
  49   2 1398.5231    0.1366  0.1541  8.7772  0.0000  0.0100   0.0061   0.0237    0.0216   0.0000   441.5914     -0.205607       22.3028      0.350221      -3.33507     -0.654281      0.346633      0.448615      0.449811      0.468370      0.596963      0.614055
  49   3 1649.3365    0.2780  0.3193  8.8880  0.0000  0.0116   0.0074   0.0272    0.0278   0.0000   441.4728     -0.251456       21.4281     -0.145735      -3.97783      0.311453      0.381400      0.543476      0.596931      0.635173      0.693407      0.668831
  49   4 1869.9436    0.4980  0.5662  8.9401  0.0000  0.0140   0.0096   0.0333    0.0445   0.0000   441.2828     -0.492777       21.4697       1.84773      -4.52057    -0.0814266      0.442166      0.639105      0.690576      0.787099      0.863756      0.894780
  49   5 2080.0150    0.8058  0.8528  9.1752  0.0005  0.0165   0.0125   0.0404    0.0692   0.0000   441.2227     -0.424321       22.5764    0.00627325      -4.35668      0.410716      0.506000      0.691052      0.782512      0.856281      0.875236      0.861149
  49   6 2281.3294    1.2593  1.0689  9.6950 -0.0004  0.0183   0.0178   0.0459    0.0996   0.0000   441.5376      0.123730       21.0811      0.189946      -4.03967      -1.34337      0.573126      0.800229      0.869977      0.970770       1.04952       1.08123
  49   7 2472.7483    1.8242  1.2155 10.1724  0.0000  0.0189   0.0239   0.0484    0.1107   0.0000   441.8464       1.15722       19.7271      -1.51079      -1.97704    -0.0394912      0.604265      0.844346      0.927076       1.02745       1.07157       1.10251
  49   8 2659.7484    2.5346  1.2571 10.6835  0.0051  0.0183   0.0330   0.0510    0.1290   0.0000   440.8650      0.437188       20.0783       1.11074      -1.76455      -1.54082      0.590860      0.807080      0.869920      0.963093       1.02427       1.02855
  49   9 2844.7351    3.4118  1.1145 11.6757  0.0002  0.0175   0.0471   0.0476    0.1071   0.0000   440.7734     -0.505226       22.1066       2.76438      -1.38706     -0.721198      0.563905      0.783956      0.844891      0.935244      0.990675      0.995704
  49  10 3026.6338    4.1089  1.1915 11.8827  0.0000  0.0179   0.0539   0.0480    0.1137   0.0000   440.9894      0.816274       21.8942      0.566509      -2.88400      0.732711      0.579836      0.801502      0.883067      0.961836       1.03335       1.04754
  49  11 3205.5066    4.1844  1.5258 11.6187  0.0000  0.0210   0.0479   0.0533    0.1101   0.0000   441.1564      -1.09694       19.0587       2.34505     -0.964041     -0.405620      0.651109      0.922046      0.983615       1.10196       1.15743       1.14021
  49  12 3382.3238    3.3544  2.1686 11.8041  0.0000  0.0261   0.0334   0.0676    0.0568   0.0000   442.7678      -2.44685       17.6177       3.57678       2.15656      -1.12391      0.808789       1.09753       1.22904       1.36316       1.37824       1.41002
  49  13 3557.6115    2.5634  3.9737 11.1936  0.0000  0.0373   0.0193   0.0994    0.0380   0.0000   444.2267      -4.34154       16.3231       6.31671     -0.388150      -2.64115       1.14584       1.56470       1.81008       1.92821       2.04730       2.11870
  49  14 3731.0406    1.9867  6.2292 10.7418 -0.0002  0.0539   0.0132   0.1446    0.0349   0.0000   439.0828       1.35501       24.4731       4.13574      -13.3219      -3.72815       1.64541       2.31486       2.54422       2.81215       2.94815       2.97919
  49  15 3902.3710    1.5415  8.5709 10.4852 -0.0036  0.0758   0.0092   0.2043    0.0322   0.0000   438.2574      -2.82558       23.0212       7.18465      -12.3572       1.78397       2.34262       3.12950       3.66931       3.88215       4.04562       4.17073
  50   2 1409.9652    0.1468  0.1495  8.8018  0.0006  0.0088   0.0061   0.0206    0.0212   0.0000   442.0651      0.175546       21.3267      0.683638      -2.89136     0.0775751      0.302371      0.364995      0.438669      0.511830      0.452354      0.521643
  50   3 1661.5995    0.2822  0.2990  8.9058  0.0000  0.0109   0.0076   0.0237    0.0270   0.0000   441.6563      0.510594       22.1195     -0.306778      -3.37458     -0.476797      0.361019      0.464447      0.533675      0.567800      0.608585      0.603900
  50   4 1883.2564    0.5310  0.6128  8.8827  0.0002  0.0139   0.0096   0.0348    0.0485   0.0000   441.9739     -0.917660       22.1516     -0.658360      -4.42661     -0.105247      0.423895      0.588992      0.665434      0.709740      0.765367      0.779286
  50   5 2094.6445    0.8420  0.8978  9.1910  0.0000  0.0170   0.0128   0.0415    0.0764   0.0000   440.9573      0.198735       20.6943    -0.0815538      -2.64537      0.377819      0.523674      0.728242      0.832106      0.889862      0.915322      0.927691
  50   6 2296.7178    1.2927  1.0764  9.8125  0.0000  0.0181   0.0182   0.0456    0.0970   0.0000   442.7341     -0.490492       19.7001     -0.164947      -3.54601     -0.417542      0.560527      0.777319      0.837761      0.964522       1.02903       1.02798
  50   7 2488.9482    1.8556  1.3440 10.3537  0.0000  0.0202   0.0230   0.0519    0.0873   0.0000   442.1340     -0.843475       20.0922      0.454462      -2.40387     -0.800445      0.587635      0.860938      0.910552       1.03809       1.02978       1.06910
  50   8 2676.9533    2.6754  1.2373 10.9450  0.0001  0.0185   0.0341   0.0484    0.1158   0.0000   441.9952     -0.831856       19.0207      0.563559      -1.80968       1.76792      0.578566      0.774245      0.880983      0.923634       1.00219       1.02219
  50   9 2862.9115    3.5275  1.0744 11.6539 -0.0000  0.0170   0.0480   0.0444    0.1175   0.0000   441.9952      -1.50895       20.3825       2.50615      -2.87464     -0.235103      0.536209      0.748028      0.807587      0.907298      0.972637      0.959651
  50  10 3045.5339    4.1871  1.2676 11.6728  0.0000  0.0188   0.0519   0.0482    0.1278   0.0000   441.5758     -0.541839       19.8746      0.895402      -1.04890       1.66599      0.560893      0.806799      0.856597      0.962463      0.995869       1.00209
  50  11 3225.1737    4.1742  1.4610 11.9961  0.0000  0.0198   0.0497   0.0535    0.0954   0.0000   440.5630      0.537356       21.2225     -0.358434      -1.79753      0.134285      0.641745      0.862572      0.950042       1.06611       1.09540       1.11549
  50  12 3402.7733    3.1723  2.5923 11.7687  0.0000  0.0283   0.0287   0.0747    0.0468   0.0000   442.7117     -0.404269       17.0491       2.41810       2.60022      0.937057      0.872578       1.19080       1.34869       1.47307       1.58053       1.60806
  50  13 3578.8168    2.4889  4.3419 11.1183  0.0023  0.0399   0.0179   0.1029    0.0381   0.0000   441.1977      0.308522       20.1873       1.31258      -4.32066       4.15120       1.17476       1.68815       1.85023       2.03334       2.12538       2.12320
  50  14 3753.1907    1.9397  6.6628 10.7992  0.0000  0.0571   0.0122   0.1537    0.0329   0.0000   440.5419      -3.92133       24.7618      0.650801      -5.99108       1.59975       1.74020       2.39890       2.68196       2.92605       3.10590       3.11409
  50  15 3925.2856    1.5807 10.0850 10.4436  0.0027  0.0855   0.0080   0.2264    0.0299   0.0000   437.8205      -1.83684       27.2136       1.71416      -2.15733      -3.07423       2.53732       3.52683       3.96367       4.32784       4.52670       4.55906
  51   1 1120.1979    0.0460  0.0200  8.9815 -0.0140  0.0261   0.0079   0.0095    0.0183   0.0000   439.5028     -0.124828       22.4357       2.43967      -3.99059      -1.55735      0.765469      0.891114       1.32982       1.25187       1.36397       1.05843
  51   2 1421.2738    0.1450  0.1731  8.8895  0.0000  0.0101   0.0059   0.0235    0.0214   0.0000   441.8235     -0.851748       21.5775      0.453540      -3.31928       1.02105      0.321668      0.392959      0.476458      0.528632      0.604608      0.558783
  51   3 1673.7249    0.3020  0.2991  8.9541  0.0000  0.0105   0.0078   0.0228    0.0279   0.0000   441.8516     -0.403566       20.8770     -0.135512      -3.92086    -0.0623947      0.336822      0.467386      0.511855      0.581161      0.635192      0.658969
  51   4 1896.4470    0.5471  0.6717  8.9322  0.0000  0.0148   0.0095   0.0357    0.0524   0.0000   441.7799      -1.01465       21.4502      0.310798      -3.92111      -1.01655      0.445238      0.598686      0.625417      0.744321      0.757753      0.798075
  51   5 2109.1786    0.8542  0.9625  9.2710  0.0000  0.0172   0.0125   0.0442    0.0810   0.0000   440.4625     -0.566798       20.5480      0.349950      -3.49522     -0.410741      0.523860      0.738427      0.791041      0.908842      0.975680      0.992802
  51   6 2311.9769    1.3097  1.1840  9.8411 -0.0001  0.0183   0.0173   0.0485    0.0905   0.0000   440.7315       1.23208       21.8785      0.425028      -2.97762       1.03971      0.564720      0.763009      0.840072      0.939664      0.971437      0.948696
  51   7 2504.9808    1.9875  1.3301 10.3329 -0.0006  0.0196   0.0243   0.0496    0.1025   0.0000   441.5975     -0.540275       21.1454   0.000302841      -2.86927      0.604882      0.569503      0.813037      0.881745      0.997177       1.03258       1.04325
  51   8 2694.0392    2.6626  1.2666 10.9006  0.0001  0.0186   0.0332   0.0473    0.1099   0.0000   441.3989     -0.637724       23.3753       1.66941      -3.79993      0.999444      0.562129      0.786164      0.851004      0.939015       1.00428       1.00737
  51   9 2880.8615    3.5909  1.0687 11.7962  0.0000  0.0172   0.0488   0.0435    0.1162   0.0000   441.1443     -0.164440       20.3468      0.925575      -2.66900     -0.677756      0.523273      0.727441      0.832854      0.886957      0.940922      0.937849
  51  10 3064.2527    4.2865  1.3016 11.2543  0.0001  0.0183   0.0512   0.0471    0.1949   0.0000   441.7952      -1.16057       19.9462       1.36637     -0.693037       2.07239      0.576228      0.792437      0.873876      0.942544       1.01033       1.01506
  51  11 3244.6231    4.0042  1.5314 12.1708  0.0000  0.0210   0.0467   0.0557    0.0806   0.0000   441.2892     -0.326283       20.0046      0.130763      -1.27932      -1.09798      0.641878      0.901783      0.983774       1.06959       1.15590       1.14190
  51  12 3422.9902    3.0990  2.7625 11.6525  0.0000  0.0291   0.0267   0.0752    0.0486   0.0000   442.3305       1.61587       17.1039      -1.29387       7.01696       3.49961      0.876055       1.20949       1.37292       1.48109       1.60350       1.60138
  51  13 3599.8514    2.3437  4.5538 11.2108 -0.0001  0.0422   0.0169   0.1094    0.0360   0.0000   441.2973      -3.39921       18.8082       1.70672      0.132198       2.43392       1.23365       1.73105       1.94594       2.12678       2.20894       2.26447
  51  14 3775.0847    1.8698  7.0144 10.8837  0.0010  0.0603   0.0118   0.1627    0.0321   0.0000   438.7442      -1.88558       26.5951      0.630331      -2.25084      0.363105       1.79123       2.48118       2.80244       3.01834       3.24305       3.25086
  51  15 3948.3664    1.4884  9.8802 10.5065  0.0005  0.0860   0.0078   0.2282    0.0302   0.0000   439.0902      -5.23893       24.9584       8.17811      -5.55139      -3.95446       2.52903       3.56570       3.94178       4.42023       4.45783       4.58563
  52   2 1432.4348    0.1557  0.1857  8.7858  0.0000  0.0100   0.0058   0.0230    0.0214   0.0000   441.7726      0.555973       20.9618     -0.187366      -4.63665   -0.00155867      0.285906      0.446881      0.485420      0.588110      0.546509      0.573346
  52   3 1685.6703    0.3328  0.3401  8.8608  0.0000  0.0103   0.0080   0.0250    0.0298   0.0000   441.6585     -0.337956       21.7799     0.0892479      -2.73422    -0.0188650      0.321681      0.435946      0.488523      0.473847      0.562160      0.575444
  52   4 1909.5150    0.5681  0.7089  8.8516  0.0000  0.0146   0.0095   0.0366    0.0545   0.0000   442.1935     -0.466119       21.9327      0.187604      -4.28181       1.14831      0.430284      0.580084      0.665631      0.700845      0.732577      0.768781
  52   5 2123.4440    0.9044  0.9373  9.1265  0.0000  0.0163   0.0131   0.0427    0.0841   0.0000   441.6493     -0.498569       22.2492      0.696857      -4.09179     -0.269070      0.466052      0.637397      0.710453      0.777791      0.816839      0.822987
  52   6 2327.0371    1.3792  1.2905  9.6565  0.0002  0.0191   0.0174   0.0502    0.1016   0.0000   441.0974    -0.0520766       21.8433      0.288669      -4.72004      0.891679      0.593353      0.798009      0.887370       1.00734       1.05143       1.06394
  52   7 2520.9123    2.0282  1.2786 10.4472  0.0003  0.0195   0.0253   0.0483    0.1030   0.0000   440.9036     -0.479172       20.0183     -0.727171      -3.50836       1.81780      0.566210      0.778446      0.846615      0.932256      0.960173      0.976621
  52   8 2710.9911    2.8102  1.2027 10.9506  0.0000  0.0172   0.0359   0.0477    0.1199   0.0000   442.0076      0.341365       21.3537     -0.698141      -2.34975       2.13467      0.531756      0.712475      0.808855      0.886077      0.956543      0.969554
  52   9 2898.7393    3.8271  1.1179 11.3505  0.0000  0.0166   0.0495   0.0430    0.1553   0.0000   441.2764     -0.175469       20.9838       1.14424      -3.21534    -0.0623672      0.513133      0.708243      0.787084      0.871781      0.927493      0.917748
  52  10 3082.8573    4.2860  1.1878 12.2204  0.0045  0.0183   0.0563   0.0474    0.1088   0.0000   441.3219     0.0467181       21.4795       2.70215      -2.66360     0.0838707      0.533287      0.785145      0.840390      0.954867       1.00627       1.02308
  52  11 3263.8721    3.9801  1.6705 11.7267  0.0000  0.0213   0.0431   0.0556    0.0921   0.0000   441.6071     -0.856736       20.1626      0.295744      -3.47515       1.07436      0.655795      0.911139      0.992769       1.09779       1.18351       1.16156
  52  12 3443.1253    3.0523  2.8847 11.5652 -0.0001  0.0292   0.0254   0.0769    0.0449   0.0000   443.2273      -2.83989       17.6243       1.18773       1.50583     -0.382656      0.868674       1.19002       1.33783       1.42353       1.54153       1.55481
  52  13 3620.7857    2.3469  5.2005 11.0118  0.0000  0.0443   0.0158   0.1181    0.0359   0.0000   440.2239      -3.20032       21.9404       1.60434      -1.28666      -1.19856       1.31685       1.79802       2.05827       2.18071       2.36857       2.40696
  52  14 3796.6860    1.7762  7.2157 10.7327 -0.0005  0.0624   0.0107   0.1712    0.0334   0.0000   440.4722       2.96278       22.0599       1.28961      -4.43772      -2.39941       1.81315       2.49917       2.85155       3.04666       3.18648       3.25972
  52  15 3970.8083    1.4236  9.7956 10.4078 -0.0018  0.0892   0.0077   0.2287    0.0314   0.0000   435.8450      -7.32572       19.3537       5.05139      -13.3016      -2.16507       2.54412       3.57147       3.96843       4.37149       4.48320       4.64868
  53   1 1138.8023    0.0610  0.0530  8.8482 -0.0039  0.0166   0.0064   0.0201    0.0184   0.0000   440.2782     -0.750710       22.1042     -0.161374      -3.37487      0.623966      0.511665      0.747544      0.770108      0.895708       1.04314      0.971339
  53   2 1443.4657    0.1666  0.1792  8.7169  0.0000  0.0092   0.0060   0.0195    0.0212   0.0000   441.8393      0.416218       21.5708     -0.382729      -3.24209      0.473181      0.258944      0.331745      0.414624      0.404836      0.477515      0.511729
  53   3 1697.4618    0.3249  0.3746  8.8016  0.0000  0.0112   0.0075   0.0267    0.0298   0.0000   441.7632   -0.00248089       21.0382     -0.911649      -4.00838      0.945063      0.318054      0.437096      0.501662      0.505319      0.575448      0.600587
  53   4 1922.4643    0.5786  0.6334  8.9574  0.0000  0.0135   0.0099   0.0332    0.0474   0.0000   442.1907     -0.799760       20.4933     0.0891564      -3.26182     0.0771874      0.386994      0.521127      0.607610      0.641896      0.672023      0.677529
  53   5 2137.6590    0.9275  0.9632  9.2794 -0.0001  0.0169   0.0134   0.0425    0.0791   0.0000   442.4810     -0.484456       21.7208     0.0262743      -5.87369      0.697419      0.492907      0.694426      0.741129      0.847697      0.875977      0.892042
  53   6 2341.9502    1.4158  1.2835  9.5180  0.0001  0.0185   0.0175   0.0496    0.1071   0.0000   441.8659     -0.892619       20.0584     -0.637292      -4.29351       2.16691      0.550120      0.755087      0.837212      0.924648      0.990986      0.974128
  53   7 2536.6878    2.0663  1.3461 10.1648  0.0000  0.0188   0.0247   0.0497    0.1115   0.0000   442.3456      0.473124       19.8727     -0.174301      -1.62537     -0.492366      0.567357      0.767997      0.830206      0.936982      0.999937       1.00956
  53   8 2727.8462    2.9672  1.2229 10.7083 -0.0137  0.0176   0.0353   0.0440    0.1503   0.0000   441.8025     -0.150285       22.6817       1.19862      -3.81499     -0.261336      0.520522      0.717795      0.767248      0.870657      0.938879      0.935984
  53   9 2916.3536    3.8081  1.1935 11.0882  0.0000  0.0170   0.0468   0.0447    0.1671   0.0000   441.6471      0.979768       20.6121      0.420026      -1.22203     -0.626952      0.504676      0.701673      0.773899      0.859104      0.895082      0.898730
  53  10 3101.2190    4.2233  1.2148 12.2182  0.0000  0.0184   0.0542   0.0476    0.0945   0.0000   441.6203      -1.09778       19.1434      0.346284      -2.17699      0.801156      0.527771      0.751808      0.789343      0.914373      0.915936      0.937947
  53  11 3283.0398    3.8778  1.6433 11.9859 -0.0000  0.0209   0.0426   0.0576    0.0691   0.0000   441.7458       2.09670       17.9868     -0.359765      -2.52058      0.480337      0.607411      0.838095      0.927241       1.01278       1.09852       1.08192
  53  12 3463.0651    2.9418  3.1276 11.3899  0.0000  0.0305   0.0234   0.0819    0.0437   0.0000   442.8758      -1.43708       15.2801       4.50592       1.66866      -1.62576      0.850267       1.21639       1.32233       1.45935       1.49544       1.51806
  53  13 3641.4882    2.2730  5.0681 10.9674 -0.0009  0.0435   0.0132   0.1159    0.0274   0.0000   438.6672       1.35155       22.7354      -3.95151      -5.41329     -0.231510       1.26862       1.68025       1.96708       2.12772       2.22252       2.28169
  53  14 3817.9433    1.8873  8.5520 10.4181 -0.0032  0.0715   0.0076   0.1821    0.0242   0.0000   438.9531       1.94403       29.7380      -4.30702      -12.2336      -1.64255       2.05386       2.78863       3.15967       3.43431       3.60155       3.67693
  54   1 1147.8856    0.0669  0.0500  8.9372  0.0000  0.0120   0.0067   0.0158    0.0182   0.0000   441.1224     -0.468011       21.9075      0.433479      -4.18702      0.386024      0.395963      0.472450      0.524659      0.580917      0.637976      0.749354
  54   2 1454.3747    0.1608  0.1923  8.8188 -0.0000  0.0106   0.0058   0.0232    0.0212   0.0000   441.8213     -0.258308       21.6475     -0.223138      -3.78396     -0.493889      0.408582      0.609414      0.716275      0.732363      0.816392      0.674343
  54   3 1709.1262    0.3478  0.3671  8.9231  0.0000  0.0113   0.0079   0.0254    0.0309   0.0000   441.6609      -1.40592       21.1357     -0.743750      -3.58699     -0.208784      0.315706      0.434279      0.508965      0.514528      0.558023      0.558594
  54   4 1935.2781    0.6018  0.7080  9.0906  0.0000  0.0145   0.0099   0.0354    0.0520   0.0000   442.7915      -1.25890       21.3160     -0.356564      -3.10708       1.68892      0.440277      0.583343      0.639288      0.706572      0.705617      0.744650
  54   5 2151.7001    0.9375  1.0126  9.4169  0.0000  0.0176   0.0131   0.0435    0.0799   0.0000   441.4794     -0.492065       21.1218     -0.509110      -4.06439      -1.23557      0.482906      0.702330      0.730524      0.852358      0.864655      0.933051
  54   6 2356.6955    1.4727  1.2132 10.0072  0.0000  0.0183   0.0188   0.0477    0.0962   0.0000   441.3034    -0.0613064       21.5033      0.182325      -3.24283    0.00235583      0.545363      0.733568      0.820957      0.907495      0.949489      0.994600
  54   7 2552.3243    2.1296  1.3249 10.6658 -0.0000  0.0189   0.0256   0.0493    0.0868   0.0000   441.6881      0.240335       21.0588    -0.0858747      -2.52662     -0.258058      0.544015      0.744959      0.832441      0.893078      0.944299      0.956730
  54   8 2744.5323    2.9413  1.2348 11.2082  0.0000  0.0181   0.0368   0.0472    0.1164   0.0000   440.6653      -1.49674       21.7104     -0.161767      -3.13965      0.575612      0.516989      0.748672      0.767840      0.881539      0.954948      0.950998
  54   9 2933.9563    3.9407  1.1316 11.6091  0.0000  0.0169   0.0508   0.0434    0.1550   0.0000   441.0272     -0.626790       20.4632      0.767061      -1.59669      0.354476      0.513139      0.694082      0.759308      0.836237      0.915624      0.910662
  54  10 3119.4733    4.3406  1.2506 11.9297  0.0001  0.0178   0.0524   0.0458    0.1164   0.0000   441.5259     -0.591442       20.2859      0.458519      -1.57568     -0.810085      0.510461      0.705575      0.767303      0.844304      0.927508      0.937403
  54  11 3302.0559    3.7649  1.8294 11.7814  0.0000  0.0223   0.0383   0.0574    0.0783   0.0000   442.1821     -0.505150       18.9155      0.858652      -1.54893      -1.03630      0.628168      0.880904      0.983006       1.05777       1.13091       1.12367
  54  12 3482.8393    2.8085  3.4006 11.5526 -0.0000  0.0327   0.0219   0.0863    0.0392   0.0000   443.8702      -1.79136       18.5446      0.951096     -0.268024     -0.264436      0.909345       1.28148       1.40827       1.55495       1.60133       1.66788
  54  13 3662.0370    2.2794  5.8461 10.8571  0.0011  0.0487   0.0115   0.1219    0.0258   0.0000   438.2577      -2.32965       24.0416      -1.99162      -7.22272       2.03144       1.39197       1.94030       2.13543       2.33647       2.49751       2.53117
  54  14 3839.5023    1.9217  9.4985 10.4763  0.0118  0.0736   0.0066   0.1923    0.0192   0.0000   439.4087       4.21391       20.0200       1.69682      -10.0854       1.56369       2.15534       2.86092       3.32588       3.54411       3.80783       3.88108
  55   2 1465.1285    0.1526  0.1955  8.9522  0.0000  0.0100   0.0057   0.0226    0.0209   0.0000   442.2095      0.214396       21.7405     -0.167139      -3.38412      0.792848      0.311042      0.359356      0.390971      0.468463      0.465942      0.497812
  55   3 1720.6244    0.3710  0.3646  8.9507 -0.0005  0.0098   0.0083   0.0259    0.0311   0.0000   441.5824      0.167534       21.7662      0.842397      -4.23126     -0.908107      0.282986      0.383324      0.425744      0.486498      0.491883      0.516778
  55   4 1948.0354    0.6344  0.7592  8.9986  0.0000  0.0147   0.0099   0.0361    0.0584   0.0000   441.5497      -1.05821       21.9405      0.962505      -4.61711     -0.178316      0.407871      0.566108      0.620341      0.700447      0.719578      0.751070
  55   5 2165.6233    0.9886  1.0518  9.1388 -0.0000  0.0170   0.0130   0.0426    0.1047   0.0000   441.8340     -0.691095       21.2750      0.208469      -3.41293      -1.04753      0.473922      0.662233      0.730030      0.806606      0.848300      0.880100
  55   6 2371.3426    1.5008  1.2963  9.9086 -0.0001  0.0189   0.0184   0.0488    0.1041   0.0000   441.0096     -0.326103       22.0660      0.814687      -2.55031     -0.730123      0.534435      0.732750      0.827675      0.920981      0.965555      0.967453
  55   7 2567.8493    2.1704  1.4221 10.5004  0.0000  0.0189   0.0248   0.0511    0.0983   0.0000   441.0609      -1.19962       20.4707       1.53970      -3.47893    -0.0930954      0.546063      0.765529      0.853088      0.940946       1.04561       1.04326
  55   8 2761.1266    3.0825  1.1795 11.2166 -0.0000  0.0171   0.0383   0.0440    0.1209   0.0000   441.7414     -0.105120       19.4058    -0.0251537      -3.31168       1.01254      0.488063      0.684381      0.752099      0.822147      0.862145      0.906326
  55   9 2951.3242    4.0738  1.1587 11.6893 -0.0000  0.0165   0.0509   0.0446    0.1442   0.0000   442.1323     -0.685921       19.6191     -0.613471      -2.16128      0.643286      0.470730      0.651661      0.715098      0.816929      0.869722      0.844329
  55  10 3137.5710    4.2822  1.2700 12.1748  0.0000  0.0182   0.0521   0.0471    0.1046   0.0000   441.8558      0.185457       21.1343      0.811614      -2.03188      0.218832      0.518552      0.730552      0.812102      0.872108      0.917751      0.933641
  55  11 3320.8620    3.6719  1.9670 12.0316  0.0000  0.0227   0.0361   0.0617    0.0594   0.0000   442.6454      -1.04601       17.8837       1.50948       1.31854    -0.0836158      0.633236      0.882176      0.964624       1.06426       1.12931       1.12653
  55  12 3502.4554    2.7332  3.5435 11.5515  0.0000  0.0338   0.0206   0.0889    0.0383   0.0000   443.2680       1.15998       18.4250       2.74600       1.29059     0.0711598      0.903097       1.27999       1.43727       1.55077       1.63579       1.65052
  55  13 3682.3969    2.0724  5.4081 11.0620 -0.0019  0.0472   0.0128   0.1276    0.0344   0.0000   442.3381      -3.21769       18.0635       1.22268      -5.02925     -0.645158       1.28569       1.79987       2.00738       2.18930       2.30036       2.35699
  55  14 3860.3965    1.5513  7.1230 10.7796 -0.0098  0.0667   0.0084   0.1759    0.0306   0.0000   442.3737       3.95429       22.0150       4.65906      -4.53959       1.61633       1.82781       2.52602       2.85376       3.14093       3.21030       3.35891
  56   2 1475.7808    0.1706  0.1578  8.8476 -0.0004  0.0085   0.0061   0.0171    0.0206   0.0000   441.6186     -0.521741       21.6548      0.560678      -3.14235      0.743170      0.243377      0.327397      0.384402      0.404014      0.427059      0.456917
  56   3 1731.9636    0.3689  0.4326  8.9357  0.0000  0.0114   0.0077   0.0287    0.0313   0.0000   442.2135      0.285502       21.2263      0.142143      -4.04309       1.13585      0.320099      0.408608      0.467625      0.532612      0.549817      0.562872
  56   4 1960.6055    0.6344  0.7827  8.9402  0.0000  0.0155   0.0097   0.0373    0.0601   0.0000   441.9976     -0.414325       21.4015     -0.686409      -3.36249    -0.0748891      0.396217      0.573844      0.632386      0.670047      0.722116      0.772716
  56   5 2179.3554    1.0045  1.0875  9.3918  0.0000  0.0174   0.0133   0.0447    0.0895   0.0000   442.2740     -0.825809       20.1036     -0.303537      -3.10154    -0.0573211      0.476732      0.639944      0.716910      0.796364      0.832045      0.858993
  56   6 2385.7347    1.5643  1.3105  9.9976 -0.0049  0.0189   0.0185   0.0477    0.0901   0.0000   440.6462      -1.39944       21.9022     -0.725007      -2.56561     -0.887757      0.525537      0.738708      0.829659      0.885070      0.983563      0.960319
  56   7 2583.2232    2.2414  1.3413 10.7172 -0.0000  0.0189   0.0262   0.0481    0.0940   0.0000   442.7299      -1.14177       21.3653       1.48373      -3.69858      -1.65144      0.534209      0.739254      0.847086      0.936628       1.01514       1.02152
  56   8 2777.5630    3.1315  1.2135 11.4299  0.0000  0.0170   0.0387   0.0462    0.1062   0.0000   442.2964     -0.127112       20.6319       1.79648      -3.16627     -0.770636      0.486314      0.648487      0.721912      0.803255      0.847436      0.865353
  56   9 2968.5689    4.0239  1.2329 11.6310 -0.0000  0.0172   0.0483   0.0459    0.1342   0.0000   441.5617      -1.15497       21.6749       1.72485      -3.57335     -0.782248      0.474491      0.659150      0.714269      0.804922      0.877130      0.871605
  56  10 3155.5740    4.2331  1.3334 12.3750  0.0000  0.0184   0.0505   0.0504    0.0772   0.0000   442.1894      -2.14428       21.0373       1.27686      -2.32789      0.653100      0.502381      0.710561      0.776323      0.865042      0.917025      0.950339
  56  11 3339.6160    3.5743  1.9886 12.0298  0.0000  0.0228   0.0347   0.0612    0.0542   0.0000   441.9712   -0.00610228       19.0092      0.482604      -1.83238      -1.21302      0.638740      0.892658      0.982629       1.08305       1.14783       1.16887
  56  12 3521.9432    2.6970  3.7320 11.4231 -0.0000  0.0346   0.0198   0.0915    0.0384   0.0000   438.9118     -0.682894       18.9042       2.52820      -1.40353       1.09373      0.905805       1.32633       1.45202       1.59619       1.65358       1.68634
  56  13 3702.3628    2.3865  7.5515 10.3912  0.0019  0.0567   0.0085   0.1480    0.0180   0.0000   437.1597       3.01851       30.4451      -4.94995      -12.6196       7.31993       1.66338       2.16732       2.50545       2.76107       2.88013       3.05347
  57   1 1174.7646    0.0775  0.1034  8.8159  0.0000  0.0135   0.0056   0.0248    0.0182   0.0000   440.5724     -0.398440       20.8472      0.170384      -3.14434      0.530451      0.374547      0.468987      0.508902      0.615328      0.663780      0.707137
  57   2 1486.3054    0.1864  0.1941  8.7501  0.0000  0.0077   0.0062   0.0222    0.0212   0.0000   441.5549     -0.592592       22.0586    -0.0925007      -4.69072     -0.321496      0.224796      0.268211      0.337228      0.363911      0.417672      0.400362
  57   3 1743.2188    0.3846  0.3949  8.9263  0.0001  0.0106   0.0082   0.0264    0.0307   0.0000   441.6021   -0.00897050       20.9879      0.467762      -2.09279     -0.586267      0.285937      0.363008      0.424976      0.452897      0.523592      0.516378
  57   4 1973.1116    0.6566  0.7703  9.0142  0.0000  0.0143   0.0101   0.0371    0.0567   0.0000   441.8940      0.497470       20.7709     -0.945409      -4.02011     -0.528358      0.400437      0.526709      0.620948      0.644539      0.685337      0.718272
  57   5 2192.9977    1.0558  1.0246  9.3986  0.0000  0.0169   0.0142   0.0420    0.0903   0.0000   442.0344     -0.450316       21.4748     -0.530260      -3.29678       1.98780      0.440107      0.626671      0.686049      0.770051      0.776071      0.796935
  57   6 2400.0573    1.6079  1.2898  9.8579  0.0000  0.0182   0.0190   0.0468    0.1013   0.0000   442.1497    -0.0931895       21.2120     -0.438157      -2.29575      0.431360      0.506032      0.683125      0.761137      0.838162      0.893509      0.916222
  57   7 2598.5036    2.3344  1.3714 10.4564 -0.0000  0.0184   0.0264   0.0484    0.1050   0.0000   442.0404     -0.326464       20.5278     -0.269119      -4.10187     -0.927067      0.502283      0.675123      0.734391      0.821811      0.875514      0.887232
  57   8 2793.8948    3.2902  1.1226 11.5050 -0.0001  0.0165   0.0417   0.0430    0.1083   0.0000   442.6002     -0.999322       21.9895       2.19251      -2.57821      0.172473      0.465358      0.637966      0.698958      0.767588      0.821148      0.836272
  57   9 2985.6829    4.1988  1.2422 11.1888 -0.0001  0.0165   0.0491   0.0439    0.1826   0.0000   441.2268      0.512026       21.2759     0.0555808      -2.90833     -0.679947      0.473824      0.628616      0.705700      0.785726      0.853936      0.875585
  57  10 3173.3650    4.2270  1.3324 12.0125  0.0000  0.0178   0.0494   0.0479    0.0945   0.0000   441.9800     -0.766994       20.6153       1.04181      -2.92268       1.52904      0.495536      0.662256      0.730108      0.823901      0.849105      0.879424
  57  11 3358.2461    3.4745  2.1731 11.8442 -0.0000  0.0237   0.0320   0.0637    0.0540   0.0000   442.6862    -0.0226437       17.7500       1.46632      0.200619       1.25473      0.646372      0.908711      0.981410       1.09082       1.16229       1.19608
  57  12 3541.2373    2.6104  4.0261 11.2747 -0.0000  0.0356   0.0161   0.0928    0.0280   0.0000   442.8683      -1.47033       19.4117       3.92416      0.544189      -2.51195      0.959568       1.32191       1.48173       1.60993       1.70346       1.73453
  58   1 1183.5371    0.0740  0.0764  8.7985  0.0000  0.0146   0.0057   0.0181    0.0178   0.0000   441.0945     -0.514331       21.8500      0.826663      -4.83913     -0.176031      0.338830      0.449261      0.592281      0.549849      0.621886      0.651909
  58   2 1496.7036    0.1780  0.1785  8.7667  0.0000  0.0084   0.0060   0.0189    0.0207   0.0000   442.3055     -0.996676       21.9454      0.101582      -4.25339     -0.336869      0.225146      0.339426      0.370956      0.424097      0.431291      0.454892
  58   3 1754.2846    0.3801  0.4630  8.8479  0.0000  0.0115   0.0076   0.0284    0.0327   0.0000   441.9692     -0.517007       20.9160     -0.670407      -3.03905     -0.265555      0.336528      0.428208      0.501555      0.531315      0.556839      0.610435
  58   4 1985.5630    0.6999  0.7605  8.8871  0.0000  0.0137   0.0105   0.0353    0.0616   0.0000   441.6010     -0.381178       21.7440      0.292639      -3.59982    -0.0494094      0.382710      0.498143      0.588421      0.637225      0.709119      0.739193
  58   5 2206.4819    1.0901  1.1605  9.2278  0.0000  0.0173   0.0138   0.0458    0.1061   0.0000   441.9282      0.621814       20.5760      -1.22270      -4.02901      0.716951      0.463623      0.635377      0.704644      0.807690      0.853981      0.869969
  58   6 2414.2525    1.6942  1.2982  9.8813 -0.0001  0.0182   0.0197   0.0470    0.1054   0.0000   441.9697      0.321200       20.8325     -0.437090      -2.95615      0.436385      0.477880      0.665858      0.739364      0.802032      0.838622      0.839745
  58   7 2613.6749    2.3640  1.2828 10.8189 -0.0002  0.0182   0.0283   0.0461    0.0944   0.0000   441.8580     -0.926737       19.9519    -0.0246915      -2.93772       1.57956      0.498791      0.697898      0.771205      0.837776      0.894835      0.906814
  58   8 2810.0802    3.3897  1.2455 10.8869 -0.0082  0.0172   0.0385   0.0427    0.1532   0.0000   441.6475     -0.349679       20.9751      0.352995      -2.20994      0.181207      0.465176      0.657059      0.704078      0.801681      0.877941      0.872941
  58   9 3002.6491    4.2489  1.2333 11.6055 -0.0048  0.0172   0.0492   0.0425    0.1246   0.0000   441.2119      -1.20841       21.0023    -0.0496013      -3.33609      0.106457      0.468942      0.650783      0.711527      0.788564      0.832637      0.867423
  58  10 3191.0381    4.1913  1.4752 12.0307  0.0076  0.0185   0.0464   0.0510    0.0820   0.0000   441.0464    -0.0539331       22.0451      0.699233      -3.03119      0.954284      0.508053      0.685988      0.776985      0.835498      0.909017      0.916509
  58  11 3376.7524    3.3818  2.4523 11.6830  0.0000  0.0249   0.0290   0.0687    0.0519   0.0000   442.9403      -1.96975       17.4272       2.99155       2.36279      0.830782      0.656254      0.905653       1.02950       1.13091       1.20761       1.23253
  59   1 1192.2476    0.0781  0.0860  8.8155  0.0000  0.0144   0.0056   0.0192    0.0179   0.0000   440.7811     -0.129288       20.2191     -0.386734      -3.26560      0.628960      0.417073      0.574521      0.622179      0.706131      0.872837      0.802252
  59   2 1506.9514    0.2012  0.2257  8.7256  0.0000  0.0088   0.0060   0.0226    0.0218   0.0000   441.9725     -0.676881       21.7733     -0.120677      -3.77554     -0.204503      0.253506      0.296334      0.362832      0.411808      0.404742      0.440626
  59   3 1765.2396    0.3988  0.4876  8.8762  0.0000  0.0121   0.0077   0.0287    0.0337   0.0000   442.1250      0.583555       21.6531     -0.190186      -3.59701       1.26602      0.324068      0.420078      0.485160      0.523084      0.555314      0.583691
  59   4 1997.8255    0.7024  0.8234  8.9075  0.0000  0.0149   0.0102   0.0365    0.0632   0.0000   442.2074     -0.638411       21.4952     -0.574925      -3.81317      0.277675      0.382955      0.537854      0.588489      0.646739      0.719527      0.721283
  59   5 2219.8244    1.1241  1.0761  9.5613 -0.0006  0.0166   0.0146   0.0428    0.0844   0.0000   442.5107      0.116395       21.3024       1.52274      -3.57865       1.62976      0.445091      0.608711      0.672800      0.751800      0.808786      0.819962
  59   6 2428.2737    1.6932  1.3899 10.0568 -0.0043  0.0186   0.0190   0.0497    0.0843   0.0000   443.4552      0.984106       19.1551     -0.807794      -2.08364       1.38936      0.507076      0.688460      0.775095      0.862740      0.939127      0.930873
  59   7 2628.7681    2.4626  1.3140 10.5290  0.0000  0.0177   0.0282   0.0466    0.1156   0.0000   442.1712     -0.522660       20.7621      0.832696      -1.73146     -0.433694      0.466724      0.657678      0.723073      0.791363      0.826566      0.876371
  59   8 2826.1522    3.3069  1.2828 11.0253 -0.0002  0.0174   0.0377   0.0447    0.1268   0.0000   442.4578  -0.000561263       20.8305     -0.146372      -4.85538      0.725220      0.456592      0.650437      0.707358      0.790261      0.831426      0.834848
  59   9 3019.4633    4.2044  1.1679 11.9493 -0.0014  0.0169   0.0510   0.0430    0.1035   0.0000   442.0279      0.182561       19.4680       1.20755      -2.67098     0.0647339      0.433008      0.607488      0.677091      0.734935      0.780703      0.782781
  59  10 3208.6397    4.2656  1.4058 12.1868  0.0097  0.0189   0.0486   0.0490    0.0827   0.0000   441.8595      -1.91265       21.8747       2.34742      -1.56034     -0.279351      0.484466      0.692240      0.762613      0.836841      0.908732      0.907811
  59  11 3395.0963    3.2492  2.5530 11.7258  0.0000  0.0260   0.0272   0.0691    0.0470   0.0000   442.6164      -2.43772       19.4529       2.36579     -0.345229      -1.25090      0.669213      0.931009       1.04627       1.15591       1.22424       1.23895
  60   1 1200.9098    0.0765  0.1071  8.7967  0.0000  0.0146   0.0057   0.0240    0.0180   0.0000   440.8338      -1.73313       21.0966       1.01251      -4.47907     -0.819728      0.416539      0.514592      0.519395      0.649271      0.721059      0.663967
  60   2 1517.0923    0.2137  0.2407  8.7301 -0.0002  0.0092   0.0060   0.0209    0.0220   0.0000   442.0697     -0.551781       21.1743      0.517199      -3.94703  -0.000761075      0.250847      0.307572      0.354166      0.389626      0.371908      0.415598
  60   3 1776.1235    0.4188  0.5156  8.8039  0.0000  0.0124   0.0077   0.0288    0.0363   0.0000   441.8678     -0.372027       21.6570     -0.539960      -4.05830     -0.374525      0.325503      0.434934      0.514088      0.557328      0.583022      0.600162
  60   4 2010.0105    0.7109  0.8948  8.9549 -0.0000  0.0158   0.0100   0.0387    0.0643   0.0000   442.4251     -0.582106       22.1358       1.26264      -4.53240      0.874172      0.386209      0.545445      0.602961      0.677683      0.708337      0.728665
  60   5 2232.9992    1.1416  1.1432  9.6220  0.0000  0.0176   0.0147   0.0455    0.0870   0.0000   442.8943     -0.693467       20.7791      0.333937      -3.87805     -0.346454      0.441066      0.633077      0.683146      0.767095      0.819342      0.844726
  60   6 2442.1663    1.7610  1.3943 10.0027 -0.0065  0.0187   0.0193   0.0476    0.0863   0.0000   442.6443     -0.962572       20.8432     -0.119734      -3.02028      0.293838      0.486481      0.677537      0.751108      0.853168      0.886737      0.932069
  60   7 2643.6736    2.5160  1.3193 10.7859 -0.0053  0.0180   0.0284   0.0454    0.0934   0.0000   442.5214      0.757293       20.6824    -0.0626352      -2.53396      -1.19884      0.491800      0.680087      0.759462      0.830255      0.873313      0.907978
  60   8 2842.0779    3.5167  1.2421 11.2412  0.0000  0.0168   0.0410   0.0440    0.1324   0.0000   441.4722     -0.880783       20.9261      0.363916      -2.67383      0.825501      0.441217      0.606238      0.673453      0.745604      0.789639      0.789955
  60   9 3036.1321    4.3298  1.2445 11.7472  0.0000  0.0168   0.0501   0.0437    0.1262   0.0000   441.6480     -0.454094       20.5899      0.240999      -2.77636      0.177832      0.441810      0.606991      0.678554      0.758303      0.795410      0.830339
  60  10 3226.0122    4.1361  1.5730 11.8312  0.0001  0.0188   0.0431   0.0521    0.0819   0.0000   440.7452     -0.787457       22.4523     -0.191882      -2.24939     -0.322338      0.486024      0.677425      0.739462      0.829767      0.879123      0.907354
  60  11 3413.2931    3.2309  2.7151 11.5984  0.0000  0.0264   0.0258   0.0705    0.0471   0.0000   442.9943     -0.439979       17.2878     -0.356369       2.65078      -1.58695      0.669306      0.930384       1.03922       1.12793       1.21768       1.25438
  61   1 1209.3972    0.0786  0.0994  8.8131  0.0000  0.0134   0.0054   0.0235    0.0177   0.0000   441.1636     -0.341410       21.2441      0.157897      -4.29798     -0.346800      0.461393      0.618559      0.758752       1.57025      0.920534       2.11612
  61   2 1527.1173    0.2141  0.2320  8.7404  0.0000  0.0082   0.0061   0.0216    0.0220   0.0000   442.2862     -0.512165       21.7500     -0.138832      -3.86389     0.0996419      0.225319      0.278832      0.338234      0.338431      0.355579      0.358074
  61   3 1786.8536    0.4214  0.5458  8.8994  0.0000  0.0124   0.0076   0.0309    0.0358   0.0000   441.8530     -0.143799       21.7801     -0.280842      -4.51708     -0.145565      0.312127      0.426722      0.469662      0.536918      0.539705      0.566002
  61   4 2022.1215    0.7277  0.8528  9.1358  0.0001  0.0150   0.0103   0.0374    0.0602   0.0000   442.6381      0.446012       21.4101     -0.311465      -2.57126       1.48835      0.373919      0.518857      0.593976      0.651852      0.723556      0.714292
  61   5 2246.0781    1.1824  1.1913  9.5200  0.0128  0.0170   0.0148   0.0463    0.0952   0.0000   441.8470     -0.536349       23.1848    -0.0886969      -4.84724      -1.82511      0.442451      0.574831      0.663809      0.726920      0.778449      0.799203
  61   6 2456.0397    1.7884  1.3892 10.3053 -0.0002  0.0186   0.0201   0.0493    0.0809   0.0000   442.0096     -0.593509       20.8438      0.143357      -4.70264     -0.680016      0.460071      0.653941      0.709064      0.797388      0.833582      0.853506
  61   7 2658.5254    2.5416  1.3414 11.0787  0.0000  0.0176   0.0286   0.0475    0.0756   0.0000   442.3796      0.941594       19.8195       1.63124      -2.69805      -1.84642      0.450912      0.622045      0.689689      0.738609      0.791903      0.834830
  61   8 2857.9058    3.5517  1.1971 11.4847  0.0000  0.0162   0.0415   0.0438    0.1105   0.0000   442.8076      0.450464       21.0095      0.437669      -1.27473       1.20412      0.422755      0.592258      0.653195      0.747085      0.808427      0.800020
  61   9 3052.7276    4.3173  1.2628 11.6851  0.0000  0.0165   0.0488   0.0445    0.1220   0.0000   442.0380      0.732697       21.8477       1.69675      -3.06630       1.08392      0.418512      0.574269      0.640431      0.709016      0.756740      0.764583
  61  10 3243.3488    4.0869  1.6042 11.9988  0.0000  0.0193   0.0421   0.0519    0.0737   0.0000   442.0234     -0.261339       18.2290      0.790326      -1.18710     0.0718237      0.487222      0.680303      0.758342      0.846280      0.910725      0.914276
  61  11 3431.3458    3.0921  3.0667 11.5400 -0.0000  0.0284   0.0235   0.0763    0.0445   0.0000   441.8494      0.524874       16.1368       2.57493     -0.877397      0.871726      0.704908      0.989709       1.08853       1.24186       1.28831       1.32262
  61  12 3617.4844    2.3652  4.7076 10.9922 -0.0002  0.0396   0.0145   0.1068    0.0393   0.0000   442.9214     -0.545854       19.1118       4.60364       5.75394     -0.603658      0.989048       1.37432       1.56744       1.71102       1.80467       1.84960
  61  13 3801.4885    1.8749  8.0005 10.7103 -0.0027  0.0669   0.0072   0.1729    0.0225   0.0000   443.4100      -1.14898       21.6864      0.677763      -1.77929       3.32490       1.67520       2.30506       2.62256       2.87698       2.98777       3.12396
  62   1 1217.8460    0.0852  0.1404  8.7702 -0.0001  0.0128   0.0051   0.0314    0.0179   0.0000   440.4447      0.227899       21.7762     -0.700818      -3.30224      0.384074      0.316170      0.368169      0.509753      0.587549      0.614256      0.648897
  62   2 1537.0142    0.2044  0.2380  8.7701  0.0000  0.0095   0.0058   0.0210    0.0215   0.0000   441.6938     -0.449571       21.1842    -0.0260722      -3.52022     -0.816245      0.249985      0.297008      0.404399      0.449634      0.436678      0.461549
  62   3 1797.4781    0.4487  0.5302  8.9064 -0.0000  0.0120   0.0080   0.0290    0.0366   0.0000   441.8406     -0.341507       21.3017      0.160603      -3.07818       1.02190      0.307096      0.409617      0.482864      0.534184      0.538103      0.576477
  62   4 2034.1258    0.7597  0.8657  9.1986  0.0000  0.0148   0.0107   0.0381    0.0607   0.0000   442.8157     -0.332029       21.7196      0.286636      -3.65860      0.816074      0.383723      0.522232      0.602748      0.668896      0.724583      0.724163
  62   5 2259.0269    1.2284  1.2407  9.4237  0.0000  0.0176   0.0145   0.0454    0.0997   0.0000   443.2493     -0.956134       21.0831       1.34805      -2.98182     -0.918359      0.432174      0.601288      0.668048      0.730193      0.804407      0.798395
  62   6 2469.6606    1.8153  1.4573 10.3838 -0.0002  0.0188   0.0198   0.0502    0.0736   0.0000   442.3772      0.219214       20.9519     -0.872141      -3.72575      0.419926      0.476410      0.647500      0.727856      0.794936      0.831134      0.862215
  62   7 2673.3271    2.7122  1.2422 11.0205 -0.0000  0.0170   0.0316   0.0445    0.1044   0.0000   442.0990      0.934018       21.2296      0.175191      -3.15243     -0.575827      0.432521      0.591691      0.634137      0.714630      0.756661      0.765482
  62   8 2873.6098    3.7123  1.2083 11.4688  0.0000  0.0165   0.0427   0.0421    0.1195   0.0000   442.0930      -1.00338       22.4372     -0.247777      -3.32919     -0.196937      0.407445      0.571880      0.623551      0.697227      0.732180      0.761750
  62   9 3069.1790    4.3149  1.3235 11.7947 -0.0042  0.0175   0.0477   0.0455    0.1051   0.0000   442.3188      0.245646       21.7346      0.165387      -1.43634      -1.22486      0.432825      0.619312      0.668431      0.750529      0.804197      0.809519
  62  10 3260.5879    3.9246  1.7047 12.0718  0.0000  0.0197   0.0393   0.0543    0.0611   0.0000   442.8609     0.0547917       21.3375       1.71395      -1.75027       1.14689      0.494011      0.683381      0.759124      0.830703      0.886890      0.908959
  62  11 3449.3910    3.0580  2.9752 11.6119 -0.0000  0.0278   0.0234   0.0755    0.0424   0.0000   442.8819    -0.0584621       18.7355     -0.107421     -0.192487      -1.02194      0.679263      0.948381       1.06591       1.17184       1.22277       1.25126
  62  12 3636.1760    2.3357  5.4893 11.0925  0.0013  0.0450   0.0136   0.1173    0.0330   0.0000   442.1538       1.34542       21.6739     -0.710877      -4.06029     -0.871249       1.09069       1.52404       1.73123       1.90505       1.98357       2.07082
  62  13 3820.7978    1.8605  8.4294 10.6855  0.0030  0.0695   0.0078   0.1769    0.0272   0.0000   439.8245       2.75601       21.9240      -2.28734      -5.33652       1.52779       1.66316       2.37540       2.61941       2.89566       3.05990       3.17890
  63   1 1226.2396    0.0755  0.0963  8.8929  0.0000  0.0116   0.0052   0.0262    0.0174   0.0000   440.9681     -0.364638       21.6417     -0.630467      -3.21830     -0.311786      0.304693      0.446341      0.473611      0.594374      0.661656      0.685234
  63   2 1546.7908    0.2154  0.2548  8.8495  0.0000  0.0094   0.0059   0.0220    0.0221   0.0000   441.6355     -0.282760       21.6772     0.0410455      -3.82125     0.0975361      0.233817      0.296362      0.371435      0.385628      0.444026      0.416758
  63   3 1808.0282    0.4619  0.5317  8.9587  0.0000  0.0119   0.0082   0.0289    0.0383   0.0000   441.9197     -0.665332       22.3160      0.355188      -4.20945     -0.415798      0.305312      0.410025      0.476654      0.523979      0.544876      0.555849
  63   4 2046.0005    0.7744  1.0297  9.0140  0.0000  0.0161   0.0101   0.0429    0.0771   0.0000   441.3175      0.276340       21.8988      0.761408      -3.38123      -2.13396      0.394594      0.530071      0.616414      0.644311      0.707920      0.730817
  63   5 2271.8311    1.2281  1.2815  9.5048  0.0000  0.0176   0.0140   0.0477    0.0931   0.0000   443.0176      0.166175       21.0883      -1.12956      -3.67198       1.19926      0.419745      0.597255      0.663634      0.727492      0.794713      0.810593
  63   6 2483.2647    1.9073  1.3980 10.4181  0.0009  0.0185   0.0208   0.0469    0.0830   0.0000   442.6252     -0.652895       21.3506       1.98548      -2.41644      0.819285      0.450143      0.633326      0.697528      0.786165      0.834791      0.835719
  63   7 2687.9636    2.7423  1.3717 10.9391 -0.0000  0.0172   0.0297   0.0471    0.0960   0.0000   441.3199     -0.492369       20.9846      0.933385      -3.16102      -1.08470      0.415608      0.575545      0.634663      0.694292      0.734267      0.740454
  63   8 2889.1807    3.7251  1.2368 11.4552 -0.0000  0.0163   0.0423   0.0431    0.1279   0.0000   442.3351     -0.932352       20.5239       1.35593      -2.72817     -0.807997      0.402581      0.557353      0.623235      0.692537      0.724240      0.746646
  63   9 3085.4821    4.3336  1.3280 12.0326 -0.0001  0.0172   0.0475   0.0449    0.0926   0.0000   442.1580      0.416282       20.2073    -0.0642976      -2.01319      0.105788      0.417174      0.589267      0.640675      0.724056      0.770728      0.773816
  63  10 3277.6604    4.0305  1.7663 11.8161  0.0000  0.0194   0.0382   0.0532    0.0733   0.0000   441.2020      -1.94117       20.6989       1.17421      -3.52604      -1.62227      0.480072      0.668546      0.740337      0.806970      0.874206      0.882618
  63  11 3467.2358    2.9809  3.3759 11.5003  0.0000  0.0294   0.0212   0.0804    0.0421   0.0000   443.3162      -2.65710       19.6079     -0.747547      -2.11561       3.59977      0.715985      0.989134       1.11508       1.22487       1.27261       1.31602
  63  12 3654.7244    2.2197  5.3364 10.9851 -0.0039  0.0445   0.0128   0.1175    0.0393   0.0000   441.6820     -0.618769       23.2487       1.99048      -5.42799      -2.50453       1.03891       1.49921       1.63980       1.82859       1.89214       1.96442
  63  13 3840.0685    1.7534  8.4477 10.8333 -0.0017  0.0724   0.0081   0.1856    0.0296   0.0000   440.3166      0.932217       24.2970      0.164960      -6.12148      -4.25593       1.71564       2.42100       2.68330       2.96157       3.17861       3.27809
  64   1 1234.5427    0.0856  0.1194  8.8890  0.0000  0.0122   0.0051   0.0236    0.0176   0.0000   439.9465     -0.499727       20.9890      0.869592      -3.69365     -0.188856      0.290649      0.464395      0.504547      0.657996      0.748506      0.902736
  64   2 1556.4590    0.2271  0.2461  8.8684 -0.0011  0.0085   0.0060   0.0207    0.0219   0.0000   441.8215     -0.357991       22.0758      0.382254      -3.40598      0.338952      0.212986      0.294322      0.312133      0.352367      0.373115      0.379723
  64   3 1818.4078    0.4674  0.6226  8.9992  0.0000  0.0129   0.0077   0.0327    0.0401   0.0000   442.0928     -0.179256       22.1444      -1.29081      -4.23291      0.293618      0.338921      0.444227      0.535416      0.569654      0.603615      0.625798
  64   4 2057.8105    0.8122  0.9063  9.2644  0.0000  0.0145   0.0109   0.0379    0.0657   0.0000   442.5690      -1.43834       22.5670      0.167233      -5.26456      0.381759      0.358906      0.498999      0.555772      0.616844      0.643700      0.692575
  64   5 2284.4597    1.3021  1.3203  9.5658 -0.0010  0.0177   0.0147   0.0462    0.1005   0.0000   441.9978     -0.598843       21.6377     0.0588568      -3.11251     -0.340748      0.427742      0.595532      0.658894      0.734087      0.789138      0.815650
  64   6 2496.7443    2.0096  1.4603 10.3420 -0.0001  0.0179   0.0211   0.0489    0.0916   0.0000   442.3559     -0.253751       21.1576     0.0318673      -3.87826       1.74434      0.440308      0.604473      0.676819      0.746351      0.802953      0.827394
  64   7 2702.5235    2.8090  1.3663 10.9074  0.0001  0.0172   0.0300   0.0453    0.1107   0.0000   442.1227      0.130327       20.8707      0.141503      -1.75766      -1.29303      0.421750      0.570366      0.640880      0.709637      0.762727      0.772183
  64   8 2904.6327    3.8185  1.2037 11.6336  0.0001  0.0157   0.0439   0.0430    0.1235   0.0000   442.3046     -0.392392       21.2116      0.768768      -3.63112     -0.486024      0.397931      0.554274      0.611906      0.684627      0.747279      0.760174
  64   9 3101.7020    4.3768  1.3457 11.8292  0.0000  0.0170   0.0468   0.0447    0.1106   0.0000   441.1625      0.650950       21.2139      0.737798      -2.54202     -0.519710      0.409964      0.593375      0.630898      0.696862      0.761399      0.794170
  64  10 3294.6702    3.8878  1.9235 11.9974 -0.0000  0.0211   0.0351   0.0548    0.0605   0.0000   442.5798      -1.07008       19.7459      0.799806      -1.16791      -1.40832      0.497577      0.708161      0.776455      0.864918      0.921271      0.960196
  64  11 3484.9798    2.8974  3.6004 11.5690  0.0001  0.0310   0.0201   0.0837    0.0395   0.0000   443.2798     -0.589267       19.7435      0.948261     -0.373111      -1.09371      0.740066       1.03956       1.14002       1.26445       1.36340       1.39721
  64  12 3673.1704    2.6343  7.5663 10.4368  0.0131  0.0547   0.0084   0.1391    0.0126   0.0000   440.3133       3.22146       25.3006      -1.48895      -9.22335       3.89058       1.35680       1.81569       2.08300       2.25081       2.40883       2.47306
  65   2 1565.9986    0.2362  0.2762  8.7851  0.0001  0.0090   0.0059   0.0212    0.0224   0.0000   441.4116      0.106856       21.8187     -0.138221      -4.27982      0.119705      0.229567      0.296078      0.352966      0.363029      0.405654      0.427283
  65   3 1828.7500    0.4897  0.6056  8.9189 -0.0004  0.0124   0.0080   0.0296    0.0394   0.0000   441.6611     -0.104524       21.9797      0.443749      -4.74444     -0.355818      0.302164      0.396308      0.470049      0.514768      0.556426      0.560180
  65   4 2069.5241    0.8442  0.9509  9.0503  0.0000  0.0148   0.0109   0.0383    0.0754   0.0000   441.8126     -0.829063       21.0563     -0.603384      -4.11733     -0.462976      0.350371      0.468597      0.527481      0.587487      0.625745      0.647903
  65   5 2297.0714    1.3131  1.3198  9.7105 -0.0004  0.0175   0.0148   0.0473    0.0857   0.0000   442.0651     -0.266698       20.2256      0.136798      -3.23423      -1.42918      0.426866      0.570819      0.633939      0.710394      0.741591      0.758183
  65   6 2510.1108    2.0204  1.3645 10.4617  0.0000  0.0176   0.0219   0.0453    0.0839   0.0000   442.8174     -0.644078       21.1037      -1.18586      -2.16432      -1.72599      0.433381      0.595341      0.670441      0.744050      0.819798      0.827344
  65   7 2716.9096    2.9007  1.3439 10.8558  0.0000  0.0172   0.0304   0.0435    0.1027   0.0000   442.1266      0.553513       21.7973     -0.144424      -2.52310      -1.37646      0.402259      0.566305      0.624752      0.690818      0.752814      0.747653
  65   8 2919.9540    3.8346  1.1823 11.8334 -0.0000  0.0160   0.0438   0.0414    0.0981   0.0000   442.0893      0.392650       21.5415     0.0466011      -2.92956      -1.23085      0.389864      0.537398      0.604055      0.662858      0.708572      0.739177
  65   9 3117.7907    4.3660  1.3856 11.9461  0.0000  0.0177   0.0459   0.0457    0.0960   0.0000   441.3181      -1.05253       21.0748      0.435936      -3.13202      0.430360      0.405098      0.581172      0.643040      0.718311      0.756291      0.762938
  65  10 3311.5059    3.8359  1.8755 11.9374 -0.0000  0.0207   0.0354   0.0547    0.0628   0.0000   443.1146     0.0300521       18.4913      0.416854      -2.30575     -0.298109      0.486063      0.674715      0.773761      0.826974      0.903723      0.924670
  65  11 3502.5957    2.8396  3.7279 11.4120 -0.0004  0.0322   0.0193   0.0852    0.0404   0.0000   441.9811    -0.0697612       18.7753       2.25799    0.00241207       2.72730      0.746426       1.07417       1.16872       1.31075       1.39188       1.41740
  65  12 3691.5537    2.0179  5.3237 10.8759 -0.0125  0.0463   0.0108   0.1220    0.0375   0.0000   441.7482      0.538992       23.2772       2.06913      -3.72988       1.78250       1.05206       1.50927       1.67607       1.86872       1.92639       1.97154
  66   2 1575.4710    0.2508  0.3034  8.6806  0.0000  0.0099   0.0060   0.0230    0.0236   0.0000   441.9822     -0.119291       21.8638      0.267607      -4.47563      0.506391      0.239939      0.330212      0.385617      0.397787      0.435948      0.472750
  66   3 1839.0017    0.5051  0.5688  8.8672 -0.0001  0.0114   0.0084   0.0303    0.0396   0.0000   441.9554     -0.196261       22.3371      0.742928      -4.19081      0.847649      0.279493      0.367087      0.418834      0.446430      0.487024      0.509406
  66   4 2081.1264    0.8217  1.0091  9.2519  0.0000  0.0159   0.0108   0.0416    0.0663   0.0000   443.3439      0.324233       21.3955     -0.106048      -2.65594      0.211190      0.374131      0.510538      0.586662      0.631535      0.681653      0.690737
  66   5 2309.4845    1.3636  1.3670  9.4744 -0.0000  0.0175   0.0146   0.0466    0.0891   0.0000   442.1663     -0.543498       21.1595      0.722648      -2.11755   -0.00383844      0.415186      0.580683      0.646126      0.704995      0.754043      0.803994
  66   6 2523.3327    2.0334  1.4493 10.4371 -0.0001  0.0183   0.0215   0.0470    0.0815   0.0000   441.8064      -1.32968       20.5598      0.610145      -3.48341      0.478115      0.434908      0.588757      0.668008      0.724756      0.800119      0.822019
  66   7 2731.3229    2.9663  1.3422 10.7924  0.0133  0.0167   0.0319   0.0452    0.1114   0.0000   442.3120     -0.511321       22.0694     0.0297768      -4.05242      0.566024      0.381604      0.545951      0.596259      0.664146      0.703442      0.714070
  66   8 2935.2141    3.9862  1.1691 11.8490 -0.0000  0.0156   0.0463   0.0419    0.1058   0.0000   442.0632     -0.777533       21.9388      0.531879      -1.54536     -0.368501      0.373015      0.512320      0.558450      0.617194      0.674333      0.690802
  66   9 3133.7302    4.4001  1.3703 11.9575  0.0000  0.0166   0.0468   0.0455    0.0888   0.0000   442.4360     -0.419933       21.7115       1.06944      -3.08372     -0.426022      0.417008      0.559417      0.615237      0.691827      0.728276      0.776067
  66  10 3328.2371    3.7497  1.9607 11.8306  0.0000  0.0212   0.0335   0.0555    0.0590   0.0000   442.5486     -0.995429       20.6230       2.00529      0.376195       1.04328      0.483359      0.686401      0.767761      0.844123      0.911570      0.947634
  66  11 3520.1630    2.8404  4.3044 11.0417  0.0003  0.0348   0.0158   0.0888    0.0353   0.0000   442.2795     -0.914426       19.6628       1.46960      -3.78617       2.15851      0.789544       1.12800       1.24790       1.38278       1.47365       1.51932
  66  12 3709.5856    2.3652  7.7211 10.2789  0.0097  0.0566   0.0074   0.1463    0.0171   0.0000   439.7063     -0.792206       28.1226      0.552609      -9.22546       2.43229       1.35247       1.84000       2.08890       2.23255       2.45809       2.47039
  67   1 1259.0526    0.0978  0.1108  8.7689 -0.0007  0.0099   0.0051   0.0193    0.0172   0.0000   440.6093     -0.394873       21.3008      0.147777      -3.64791      0.537144      0.235975      0.299359      0.380909      0.422263      0.462116      0.499397
  67   2 1584.7978    0.2522  0.2975  8.7399  0.0000  0.0087   0.0060   0.0236    0.0229   0.0000   441.6813     -0.231686       21.4795     0.0135423      -3.65198      0.744786      0.210850      0.273340      0.339008      0.355086      0.385106      0.410155
  67   3 1849.1308    0.5213  0.6174  8.9430  0.0000  0.0124   0.0083   0.0298    0.0401   0.0000   441.9688     -0.702722       22.3039     0.0359201      -2.63609      0.525979      0.286157      0.400571      0.430336      0.483086      0.532985      0.532713
  67   4 2092.6494    0.8653  1.1190  9.0234  0.0000  0.0164   0.0106   0.0424    0.0839   0.0000   442.5267     -0.449853       21.5610     -0.523639      -3.28845   0.000684363      0.381433      0.531441      0.596737      0.666552      0.721447      0.746683
  67   5 2321.8168    1.4180  1.2984  9.5943 -0.0000  0.0173   0.0155   0.0440    0.0962   0.0000   442.7713     -0.182207       21.2087      0.255154      -2.14036     -0.239668      0.397513      0.574294      0.629673      0.706716      0.742246      0.771077
  67   6 2536.4890    2.0912  1.5176 10.3078  0.0000  0.0181   0.0209   0.0480    0.0848   0.0000   441.8380      0.505629       20.9054    -0.0725354      -2.89779     -0.263647      0.422719      0.584040      0.655257      0.704820      0.764420      0.786928
  67   7 2745.5375    3.0482  1.3343 10.9334  0.0000  0.0166   0.0320   0.0435    0.1018   0.0000   442.2289     -0.888564       21.2517    -0.0251167      -2.78524      0.207341      0.371305      0.529654      0.578301      0.656780      0.696896      0.708367
  67   8 2950.3305    3.9881  1.2814 11.4571 -0.0000  0.0163   0.0431   0.0419    0.1281   0.0000   442.2423      0.593266       20.4812      0.970268      -3.71201     -0.174929      0.383969      0.527136      0.589013      0.629014      0.694829      0.709725
  67   9 3149.5874    4.3423  1.4149 12.0210  0.0000  0.0173   0.0447   0.0458    0.0803   0.0000   442.7400      0.984292       20.6747       1.05051      -2.19267      0.165692      0.397502      0.554964      0.613910      0.678346      0.727397      0.751458
  67  10 3344.8878    3.6260  2.1749 11.8078  0.0000  0.0224   0.0308   0.0584    0.0564   0.0000   443.4054     -0.365540       17.8430      0.458327     -0.643567      -1.27715      0.509127      0.720532      0.800753      0.882858      0.932054      0.969650
  67  11 3537.5772    2.6921  4.1361 11.2152 -0.0003  0.0342   0.0168   0.0919    0.0396   0.0000   441.6252     -0.899935       20.7211      0.978784      -3.09428      -1.57104      0.777883       1.09743       1.22800       1.36729       1.45293       1.50137
  67  12 3727.9197    2.2339  7.4983 10.2811 -0.0044  0.0575   0.0070   0.1452    0.0145   0.0000   437.7946      0.882093       30.4468      -2.83921      -9.67326       6.91355       1.31404       1.83221       2.03140       2.25031       2.36153       2.47388
  68   1 1267.0420    0.0918  0.1101  8.7903  0.0000  0.0102   0.0049   0.0183    0.0170   0.0000   440.5805    -0.0603393       20.9350      0.838245      -3.11117   0.000441375      0.257893      0.380173      0.424427      0.471521      0.461605      0.530066
  68   2 1594.0034    0.2686  0.3218  8.7592 -0.0002  0.0097   0.0060   0.0216    0.0237   0.0000   441.8069      -1.09759       21.4133     -0.179180      -3.57145     -0.151057      0.231686      0.311765      0.360955      0.405090      0.435742      0.455954
  68   3 1859.1842    0.5331  0.6546  8.9893  0.0000  0.0128   0.0082   0.0311    0.0420   0.0000   441.8080     -0.370529       21.8979      0.887731      -3.34497     -0.853138      0.300290      0.394910      0.447774      0.475210      0.515250      0.531561
  68   4 2104.0539    0.8783  1.1538  9.0854  0.0000  0.0170   0.0107   0.0434    0.0869   0.0000   441.9517      0.120989       20.9037      0.385156      -3.14294     -0.294570      0.376781      0.525044      0.593515      0.666936      0.699233      0.729230
  68   5 2334.0136    1.4149  1.4576  9.5125 -0.0076  0.0180   0.0142   0.0467    0.0853   0.0000   442.4246     -0.923910       21.5950      0.187159      -3.32721      0.354737      0.413919      0.576494      0.640763      0.709370      0.758290      0.797860
  68   6 2549.5547    2.1283  1.5238 10.4691  0.0000  0.0183   0.0212   0.0478    0.0791   0.0000   442.4002     -0.665932       20.8533      0.265221      -3.56761      0.819173      0.411253      0.571734      0.646914      0.716909      0.753619      0.797738
  68   7 2759.6844    3.0666  1.3297 11.0488  0.0000  0.0167   0.0321   0.0420    0.0996   0.0000   442.4228     0.0899284       21.5310      0.899699      -2.91318     -0.454647      0.391336      0.530796      0.590444      0.654332      0.704049      0.709996
  68   8 2965.3137    4.0161  1.2259 11.9112 -0.0002  0.0159   0.0449   0.0426    0.0998   0.0000   441.5099     -0.686557       20.7560     0.0566775      -3.30272     -0.126360      0.361275      0.500017      0.554752      0.609309      0.659072      0.679197
  68   9 3165.3614    4.3216  1.4208 12.1495 -0.0000  0.0174   0.0443   0.0449    0.0755   0.0000   442.4250     -0.231518       21.9835       1.23494      -3.59832      0.201246      0.394594      0.545078      0.601224      0.677109      0.704675      0.739551
  68  10 3361.3766    3.4888  2.6358 11.6692  0.0000  0.0241   0.0265   0.0656    0.0513   0.0000   442.1077      -1.11777       17.6644       1.01860      0.916158      -1.92030      0.550717      0.765967      0.869398      0.935799       1.01385       1.05231
  69   1 1275.0044    0.1034  0.1343  8.7436 -0.0003  0.0099   0.0048   0.0207    0.0172   0.0000   440.6762     -0.100781       21.3615     -0.806801      -3.66146      0.543440      0.222713      0.305582      0.377861      0.468166      0.398587      0.488773
  69   2 1603.1322    0.2566  0.3053  8.7909  0.0000  0.0091   0.0060   0.0227    0.0231   0.0000   441.8159     -0.450421       21.2613      0.421607      -4.69917     -0.429561      0.223313      0.288148      0.343026      0.372238      0.396547      0.458965
  69   3 1869.1649    0.5373  0.6634  8.9649  0.0001  0.0126   0.0082   0.0315    0.0408   0.0000   441.9319     -0.131236       21.7831     -0.505541      -3.46223     -0.284927      0.287395      0.385663      0.432584      0.481987      0.536164      0.550114
  69   4 2115.4250    0.8970  1.0473  9.1319  0.0000  0.0154   0.0110   0.0409    0.0807   0.0000   442.5339     -0.350679       20.7227     -0.217135      -3.83177      0.519720      0.349923      0.469590      0.554652      0.567026      0.631133      0.645562
  69   5 2346.1155    1.4825  1.3906  9.6791 -0.0037  0.0173   0.0153   0.0461    0.0827   0.0000   442.6717     -0.222078       22.3474      0.140090      -4.58853       1.15807      0.395882      0.544720      0.612409      0.668487      0.735170      0.751004
  69   6 2562.5337    2.1956  1.5488 10.2746  0.0091  0.0178   0.0216   0.0482    0.0937   0.0000   443.2739     0.0701021       21.1652      0.796013      -3.59084       1.43044      0.415091      0.561413      0.644297      0.688542      0.751792      0.777684
  69   7 2773.7469    3.1926  1.2796 11.1363 -0.0000  0.0160   0.0340   0.0426    0.1035   0.0000   443.0564      0.889468       20.5379       1.24189      -3.33224     -0.374933      0.358039      0.498833      0.552339      0.621091      0.659456      0.669661
  69   8 2980.2035    4.1799  1.3207 11.4073 -0.0081  0.0163   0.0427   0.0417    0.1235   0.0000   442.0643      -1.30511       21.2484     0.0938986      -3.87998      -1.78030      0.365962      0.515225      0.567270      0.627648      0.700661      0.691696
  69   9 3180.9691    4.2740  1.5865 11.8812  0.0000  0.0179   0.0408   0.0475    0.0754   0.0000   442.6206     -0.239951       22.0986      0.279761      -2.84505     -0.110030      0.418684      0.574155      0.657115      0.694263      0.760111      0.775832
  69  10 3377.8683    3.4768  2.6185 11.6220  0.0000  0.0238   0.0261   0.0654    0.0495   0.0000   443.6195      -1.04840       18.6322      0.661012       1.32148     -0.808011      0.523621      0.728841      0.819830      0.923433      0.948676      0.994996
  69  11 3572.0532    2.5962  4.7307 10.9331 -0.0030  0.0381   0.0140   0.0979    0.0414   0.0000   442.4406      0.120778       20.6526     -0.898668      -4.07833      0.186118      0.834493       1.18444       1.32488       1.45330       1.55436       1.61409
  69  12 3763.8088    2.0671  8.0452 10.3730 -0.0013  0.0628   0.0063   0.1601    0.0173   0.0000   438.1538     -0.107009       31.9514      -3.61485      -14.2388       1.64273       1.41050       1.95171       2.18125       2.44332       2.56934       2.71418
  70   2 1612.1437    0.2743  0.3453  8.8323 -0.0004  0.0101   0.0059   0.0227    0.0241   0.0000   441.5971     -0.221854       21.5110     -0.413819      -4.66646      0.130014      0.230785      0.339284      0.382342      0.437836      0.460940      0.484535
  70   3 1879.0508    0.5605  0.6931  9.0207  0.0002  0.0128   0.0083   0.0323    0.0440   0.0000   442.2339     -0.211544       21.8818      0.367274      -3.65971     -0.547759      0.289416      0.362002      0.426572      0.480918      0.500320      0.499161
  70   4 2126.6506    0.9536  1.1192  9.1679 -0.0000  0.0162   0.0113   0.0420    0.0902   0.0000   442.3575     -0.676545       21.3822      0.479048      -2.80079     0.0943503      0.344325      0.495708      0.550283      0.599153      0.650811      0.655005
  70   5 2358.0590    1.5412  1.4113  9.8893 -0.0002  0.0175   0.0156   0.0455    0.0790   0.0000   442.9201     -0.117811       21.4586     -0.386113      -2.52880      0.614063      0.384342      0.539194      0.603243      0.691020      0.712572      0.746385
  70   6 2575.4841    2.2584  1.4952 10.6448  0.0000  0.0175   0.0222   0.0465    0.0780   0.0000   442.0647      0.187600       20.7527    0.00101045      -1.95916     -0.877203      0.410869      0.562238      0.628790      0.700420      0.761607      0.749594
  70   7 2787.7527    3.2430  1.3165 11.2767 -0.0002  0.0164   0.0345   0.0438    0.1087   0.0000   442.7665      0.127717       22.1438    -0.0654928      -2.31416      -1.52485      0.366374      0.512685      0.560186      0.619297      0.657999      0.672188
  70   8 2995.0050    4.2502  1.2458 11.9232 -0.0112  0.0160   0.0449   0.0406    0.1018   0.0000   442.2102     -0.505436       21.5433       1.15425      -2.07696      0.844249      0.350969      0.495423      0.541763      0.605181      0.670538      0.670426
  70   9 3196.5373    4.2202  1.6033 12.0924 -0.0067  0.0183   0.0398   0.0474    0.0677   0.0000   443.0329     -0.613209       19.3658      0.989644      -1.14366      0.611127      0.407535      0.567037      0.629536      0.686316      0.759246      0.770898
  70  10 3394.1844    3.2819  2.7060 12.0044 -0.0000  0.0249   0.0249   0.0686    0.0390   0.0000   442.9517       1.19915       18.6878       1.62088    -0.0744056     -0.549118      0.550212      0.763910      0.859544      0.963635       1.02764       1.05927
  70  11 3589.0810    2.7540  5.6290 10.4506  0.0086  0.0403   0.0099   0.1056    0.0085   0.0000   441.3842      -1.01609       23.4773      0.411633      -4.78502      -1.67293      0.917652       1.22493       1.42829       1.53425       1.71249       1.75029
  71   1 1290.7330    0.1010  0.1467  8.8819  0.0003  0.0099   0.0048   0.0231    0.0171   0.0000   440.2749     -0.213108       21.6982     -0.136728      -4.17458      0.831058      0.262886      0.307032      0.380868      0.405049      0.436381      0.490120
  71   2 1621.0604    0.2868  0.3337  8.9347  0.0001  0.0096   0.0062   0.0222    0.0240   0.0000   441.7177     -0.333808       21.7382    -0.0105415      -3.98343       1.11573      0.209887      0.310095      0.318600      0.359623      0.365359      0.384543
  71   3 1888.8666    0.5618  0.7602  9.0354  0.0001  0.0133   0.0080   0.0344    0.0476   0.0000   441.9885     0.0352082       22.0953     -0.225219      -4.23330      0.959997      0.300025      0.403981      0.454612      0.509142      0.546388      0.566985
  71   4 2137.7499    0.9759  1.1875  9.2194  0.0000  0.0164   0.0112   0.0418    0.0880   0.0000   442.3573      0.146897       21.9648     -0.187396      -3.40712      -1.04550      0.362719      0.506617      0.553305      0.604540      0.661324      0.673947
  71   5 2369.9210    1.5710  1.5238  9.7703  0.0005  0.0179   0.0154   0.0488    0.0917   0.0000   442.4611       1.25999       21.2255     -0.912915      -3.29281      0.933898      0.382319      0.545225      0.592910      0.657342      0.701433      0.735420
  71   6 2588.2818    2.3056  1.3985 11.0689  0.0053  0.0174   0.0242   0.0463    0.0722   0.0000   442.2949     -0.855242       22.1322      0.910979      -3.37735    0.00931149      0.375394      0.533950      0.593760      0.651397      0.693930      0.715723
  71   7 2801.5802    3.3017  1.3189 11.3705 -0.0073  0.0161   0.0339   0.0415    0.0988   0.0000   442.3533      0.949778       20.4524      0.567125      -2.35850     -0.674357      0.368050      0.501703      0.562982      0.641317      0.683782      0.696379
  71   8 3009.6870    4.2018  1.3294 12.0112 -0.0003  0.0162   0.0431   0.0427    0.0848   0.0000   441.5308    -0.0518806       21.1836       1.17493      -3.11634      0.337879      0.343944      0.491977      0.546601      0.601391      0.653386      0.664735
  71   9 3211.9640    4.0794  1.6313 12.2718 -0.0000  0.0185   0.0385   0.0487    0.0605   0.0000   442.1757      -1.32722       21.6197       1.34684      -1.98233     0.0714651      0.403187      0.569897      0.623472      0.699566      0.763601      0.793836
  71  10 3410.4735    3.2080  2.9005 11.8938  0.0000  0.0260   0.0233   0.0713    0.0411   0.0000   442.5745      -1.78269       19.7172       1.94410      -1.29396     -0.777029      0.551566      0.765500      0.867286      0.956968       1.01680       1.04604
  72   1 1298.4805    0.1031  0.1446  8.8046  0.0005  0.0103   0.0047   0.0217    0.0170   0.0000   440.5792      0.335463       21.3837     -0.440712      -4.01489     0.0427324      0.254949      0.318272      0.352739      0.361159      0.405877      0.471193
  72   2 1629.8942    0.2855  0.3615  8.8491  0.0000  0.0102   0.0060   0.0232    0.0243   0.0000   441.4830    -0.0933107       21.3961      0.395824      -3.36929    0.00875408      0.229009      0.325261      0.357121      0.410561      0.447761      0.476134
  72   3 1898.6371    0.5772  0.7415  9.0941  0.0000  0.0130   0.0083   0.0346    0.0451   0.0000   442.0901     -0.270489       21.7727      0.427410      -3.80337     -0.196191      0.281069      0.370838      0.421506      0.471750      0.526963      0.536556
  72   4 2148.8270    0.9722  1.1872  9.4313  0.0000  0.0166   0.0114   0.0442    0.0734   0.0000   442.2646     -0.693826       21.6329     0.0629825      -3.09009     -0.103736      0.347694      0.490811      0.532178      0.589938      0.645722      0.656337
  72   5 2381.7151    1.5948  1.3989 10.1202 -0.0004  0.0172   0.0162   0.0456    0.0714   0.0000   442.1386     -0.196312       21.0550      0.242788      -2.62125      0.484681      0.366523      0.511563      0.570171      0.616336      0.670014      0.696237
  72   6 2600.9882    2.3461  1.4659 10.9444 -0.0058  0.0180   0.0232   0.0455    0.0673   0.0000   442.0267      0.192222       21.5418       1.51195      -3.58990     -0.594183      0.383969      0.545759      0.594239      0.665374      0.704366      0.730642
  72   7 2815.3745    3.3177  1.3165 11.6262 -0.0071  0.0162   0.0343   0.0429    0.0764   0.0000   442.7680     -0.175686       21.7637       1.66113      -3.46543      0.411989      0.358633      0.494757      0.548055      0.608135      0.651410      0.665041
  72   8 3024.2649    4.3225  1.3188 11.9247  0.0000  0.0159   0.0450   0.0428    0.1031   0.0000   441.9813     -0.237399       20.9154      0.557076      -2.66239     -0.266131      0.356132      0.482937      0.555771      0.613952      0.660500      0.676322
  72   9 3227.3005    4.2222  1.6936 11.9956  0.0057  0.0184   0.0383   0.0482    0.0693   0.0000   442.4375     0.0625004       21.2517      0.667069      -1.69999     -0.160075      0.383537      0.549157      0.597375      0.666320      0.711741      0.731131
  72  10 3426.5116    3.1487  3.1307 11.7170  0.0000  0.0272   0.0219   0.0725    0.0406   0.0000   442.1714       1.02460       19.5142       2.75870      -1.99240      -1.08025      0.570530      0.800687      0.901894      0.980070       1.04044       1.08996
  72  11 3623.0801    2.7124  6.3506 10.2371  0.0019  0.0453   0.0089   0.1152    0.0132   0.0000   441.1915      -1.92548       27.0855      -1.31152      -8.76076       1.08589      0.998708       1.34900       1.53622       1.68964       1.84928       1.88914
  73   2 1638.5896    0.2901  0.3675  8.8005 -0.0001  0.0102   0.0060   0.0237    0.0249   0.0000   441.2940     -0.288497       22.1810      0.237609      -4.80520    -0.0139927      0.217413      0.274020      0.347959      0.357566      0.394147      0.410770
  73   3 1908.2974    0.5932  0.7645  8.9794  0.0004  0.0131   0.0083   0.0344    0.0477   0.0000   441.1399     -0.632574       21.9218     -0.217854      -3.85541      0.208718      0.283910      0.398007      0.452987      0.521163      0.541345      0.541964
  73   4 2159.7775    1.0025  1.1923  9.4497  0.0001  0.0165   0.0117   0.0439    0.0727   0.0000   442.0399     -0.187547       21.7518      -1.11325      -4.35172       1.28653      0.340579      0.478907      0.532087      0.593571      0.630771      0.645361
  73   5 2393.3731    1.6389  1.4648  9.9794  0.0005  0.0180   0.0163   0.0458    0.0814   0.0000   442.6511      0.352544       21.4277     0.0605988      -2.79710     -0.457261      0.365023      0.521830      0.587100      0.617953      0.679837      0.694940
  73   6 2613.6472    2.4327  1.5081 10.6307 -0.0000  0.0176   0.0236   0.0458    0.0865   0.0000   442.6153      0.563145       21.4997    -0.0387254      -2.37651       2.10821      0.368292      0.520429      0.578021      0.641367      0.700058      0.720808
  73   7 2829.1465    3.4538  1.3532 11.4961  0.0000  0.0163   0.0350   0.0429    0.0837   0.0000   442.4079     0.0764973       22.2179     -0.461884      -2.91587      0.675478      0.348969      0.495823      0.542138      0.599187      0.636478      0.660624
  73   8 3038.7414    4.3911  1.2937 11.9616  0.0000  0.0158   0.0457   0.0417    0.0989   0.0000   443.0571      0.585053       21.3117       1.98013      -2.89509     -0.152952      0.334313      0.468604      0.514468      0.576152      0.623594      0.650761
  73   9 3242.5106    4.1098  1.7562 12.0374  0.0000  0.0190   0.0374   0.0518    0.0657   0.0000   442.5587     -0.582618       21.8674      0.705418      -2.37888      0.139042      0.389744      0.564021      0.606839      0.705421      0.712465      0.753891
  73  10 3442.6744    3.0754  3.2667 11.7162  0.0000  0.0279   0.0210   0.0758    0.0373   0.0000   442.5313      0.707415       20.7861      0.176572      -2.11377      -1.71178      0.578575      0.815736      0.910252      0.996597       1.08362       1.11489
  74   2 1647.2212    0.2996  0.3852  8.8371  0.0000  0.0100   0.0060   0.0244    0.0251   0.0000   441.1244     -0.541565       22.0978      0.361981      -3.97081      0.281042      0.214909      0.279834      0.343967      0.367279      0.401264      0.407677
  74   3 1917.8961    0.5967  0.7937  9.0468 -0.0000  0.0132   0.0082   0.0354    0.0475   0.0000   442.1646     0.0354048       21.7220       1.13269      -3.58373     -0.819345      0.282590      0.384632      0.429960      0.478217      0.509329      0.527684
  74   4 2170.6546    1.0361  1.1456  9.4140  0.0000  0.0158   0.0120   0.0423    0.0865   0.0000   442.1545     -0.675126       21.8926      0.527235      -3.20095      0.385619      0.333392      0.458141      0.515701      0.561671      0.597053      0.625737
  74   5 2404.9560    1.6526  1.5227 10.1072 -0.0000  0.0179   0.0161   0.0473    0.0736   0.0000   442.4299     -0.256607       21.3326    -0.0994962      -3.93607     -0.347657      0.375057      0.524208      0.581187      0.645634      0.677409      0.713193
  74   6 2626.2299    2.4711  1.5366 10.7638  0.0000  0.0176   0.0235   0.0462    0.0819   0.0000   441.8505    -0.0861734       21.2265      0.239778      -3.02508     -0.603443      0.372545      0.513435      0.586366      0.629569      0.682841      0.708217
  74   7 2842.6715    3.5364  1.3159 11.5975 -0.0004  0.0158   0.0369   0.0423    0.0940   0.0000   441.7744      0.323259       22.8183     -0.309448      -3.41085      0.336543      0.341537      0.467061      0.528911      0.588337      0.629160      0.647032
  74   8 3053.1209    4.3819  1.3198 11.9601 -0.0062  0.0157   0.0440   0.0419    0.0945   0.0000   442.2589     -0.308149       21.0123      0.643168      -2.92599      0.440369      0.331233      0.459018      0.504182      0.572835      0.601277      0.618355
  74   9 3257.6517    4.0727  1.8388 11.9614  0.0000  0.0189   0.0350   0.0501    0.0616   0.0000   442.5462     0.0256125       20.2442       2.19817      -2.13413      -1.11447      0.392998      0.545124      0.618786      0.681819      0.712590      0.735953
  74  10 3458.5565    3.0517  3.5141 11.5523  0.0001  0.0290   0.0199   0.0780    0.0408   0.0000   443.0007      0.455889       19.1836     0.0976021     -0.804379      -2.49528      0.588902      0.846509      0.918355       1.05380       1.07147       1.14819
  75   1 1321.4320    0.1248  0.1662  8.8336  0.0004  0.0091   0.0047   0.0202    0.0172   0.0000   440.2861    -0.0468324       21.7219      0.338911      -4.14483     -0.429342      0.180510      0.243570      0.274837      0.324246      0.322944      0.336882
  75   2 1655.7444    0.3088  0.4159  8.8716  0.0000  0.0104   0.0059   0.0244    0.0257   0.0000   441.5644     0.0238632       21.1378    -0.0345948      -4.15417     -0.232971      0.226335      0.292149      0.340469      0.364058      0.404366      0.420476
  75   3 1927.3888    0.6077  0.8637  9.1334 -0.0001  0.0140   0.0081   0.0367    0.0488   0.0000   441.8091     -0.227628       21.6917     -0.204418      -4.06632      0.519861      0.292979      0.383436      0.452094      0.500945      0.540689      0.557078
  75   4 2181.4050    1.0600  1.1970  9.5857  0.0000  0.0163   0.0120   0.0424    0.0764   0.0000   443.0055     -0.956356       20.9512    -0.0865646      -4.11148     -0.345433      0.334761      0.464032      0.521150      0.597028      0.611224      0.655609
  75   5 2416.4328    1.7082  1.4536 10.4257  0.0000  0.0176   0.0172   0.0465    0.0696   0.0000   442.5016      0.513772       20.6743     -0.703232      -3.21879     -0.108504      0.362283      0.496709      0.568044      0.627780      0.667685      0.687717
  75   6 2638.7138    2.5466  1.4832 10.9417 -0.0015  0.0166   0.0245   0.0464    0.0770   0.0000   442.6269     -0.586312       21.4276     -0.492041      -2.54816      0.457802      0.352834      0.490403      0.547380      0.605998      0.662921      0.676008
  75   7 2856.2041    3.6022  1.3485 11.5663  0.0000  0.0160   0.0361   0.0412    0.0962   0.0000   443.3322     -0.377203       21.7197      0.600126      -2.70493     -0.547264      0.345479      0.470027      0.532475      0.559764      0.639371      0.647562
  75   8 3067.3791    4.3207  1.4188 12.1307  0.0000  0.0165   0.0427   0.0433    0.0812   0.0000   442.4946      0.103466       21.5125      0.204512      -2.11396       2.76813      0.345057      0.477548      0.533469      0.596208      0.618175      0.626457
  75   9 3272.7328    3.9234  1.8959 12.2314  0.0000  0.0196   0.0340   0.0532    0.0537   0.0000   441.9995     -0.182010       20.7688       2.88006      -2.41208      0.718318      0.404236      0.568399      0.634592      0.702738      0.741993      0.761701
  75  10 3474.3910    2.9257  3.6998 11.6607  0.0000  0.0299   0.0186   0.0827    0.0369   0.0000   441.9469     -0.580573       21.2325       1.50691      -3.44268      -1.30634      0.597747      0.832605      0.937336       1.04883       1.11067       1.16249
  76   1 1328.9494    0.1187  0.1924  8.7970  0.0000  0.0091   0.0046   0.0271    0.0172   0.0000   440.7070      0.204743       21.4967     -0.262513      -4.30322      0.447581      0.209128      0.268062      0.313283      0.316196      0.348936      0.362349
  76   2 1664.1796    0.3222  0.4080  8.8804 -0.0000  0.0105   0.0062   0.0254    0.0255   0.0000   441.3006   -0.00805111       22.0449     -0.340347      -4.03061      0.933848      0.197923      0.295605      0.313245      0.348449      0.379894      0.408010
  76   3 1936.8838    0.6454  0.8499  9.0038  0.0000  0.0139   0.0084   0.0346    0.0522   0.0000   441.9563     -0.436445       21.8736      0.220745      -3.92408      0.165366      0.281065      0.380770      0.442085      0.480191      0.509286      0.525404
  76   4 2192.0860    1.0653  1.2689  9.4276 -0.0001  0.0166   0.0116   0.0435    0.0771   0.0000   442.4062     -0.453334       20.7197     0.0332468      -4.70238       1.35229      0.340173      0.475631      0.533566      0.594889      0.639436      0.657800
  76   5 2427.7744    1.7430  1.5381 10.3261  0.0000  0.0181   0.0170   0.0485    0.0685   0.0000   442.5188     0.0435491       21.1437      0.891030      -3.26430     0.0979070      0.367886      0.508576      0.578943      0.633918      0.676119      0.684176
  76   6 2651.1583    2.5675  1.4819 11.0278  0.0000  0.0170   0.0246   0.0446    0.0698   0.0000   442.1852     -0.228935       21.3161     -0.648982      -3.26340      0.765592      0.354442      0.475473      0.537616      0.596806      0.622137      0.670738
  76   7 2869.6152    3.7499  1.2900 11.7590  0.0000  0.0158   0.0386   0.0403    0.0882   0.0000   442.6478     -0.307154       21.5056     -0.186005      -3.61307      0.213603      0.323479      0.444398      0.483967      0.560987      0.592507      0.611163
  76   8 3081.5575    4.3690  1.4307 12.0869  0.0000  0.0166   0.0422   0.0433    0.0764   0.0000   443.3748    -0.0120733       20.8695      0.454048      -2.74005      0.211940      0.331842      0.478409      0.534332      0.589764      0.632296      0.652558
  76   9 3287.6696    3.8839  2.0007 12.0040  0.0001  0.0204   0.0321   0.0528    0.0555   0.0000   443.1064      0.652697       20.3544       1.16113      -2.07821      0.845618      0.397944      0.573371      0.630943      0.704351      0.740529      0.768473
  76  10 3490.1934    2.9717  3.9967 11.4075  0.0004  0.0315   0.0171   0.0833    0.0376   0.0000   442.3450      -1.44047       22.3561     -0.842198     -0.230071      0.378748      0.635824      0.888060       1.00788       1.11078       1.19570       1.20689
  77   1 1336.4198    0.1295  0.1643  8.7013 -0.0007  0.0089   0.0047   0.0205    0.0170   0.0000   440.5632     0.0531768       21.7275      0.163521      -4.32126    -0.0738517      0.209092      0.232665      0.325342      0.376616      0.395480      0.382601
  77   2 1672.5255    0.3434  0.4197  8.7457  0.0000  0.0096   0.0063   0.0241    0.0269   0.0000   441.5371    -0.0819511       21.3161     -0.125180      -4.19328      0.590771      0.199093      0.265174      0.313779      0.323540      0.358192      0.368668
  77   3 1946.2910    0.6418  0.8678  8.9832  0.0001  0.0138   0.0083   0.0358    0.0526   0.0000   441.3927     -0.626219       22.0998     -0.646446      -4.48471    -0.0531295      0.286968      0.391929      0.448781      0.508090      0.552076      0.563458
  77   4 2202.6616    1.1031  1.3318  9.3776  0.0000  0.0168   0.0116   0.0449    0.0744   0.0000   442.1507    -0.0900915       21.2622     -0.720386      -3.67092       1.37027      0.337937      0.482286      0.543709      0.605093      0.664867      0.688701
  77   5 2439.0679    1.7705  1.5114 10.2564 -0.0000  0.0174   0.0172   0.0469    0.0717   0.0000   442.7114      0.146255       21.0775     -0.787481      -3.47508     0.0219489      0.358847      0.489542      0.559894      0.609917      0.651373      0.679180
  77   6 2663.4735    2.6785  1.4967 10.9299 -0.0000  0.0169   0.0254   0.0450    0.0766   0.0000   442.6511     0.0645585       21.0875    -0.0672920      -2.95300     -0.126436      0.340111      0.465440      0.532308      0.575706      0.621920      0.655716
  77   7 2882.9213    3.6768  1.3783 11.5995 -0.0000  0.0160   0.0363   0.0432    0.0852   0.0000   442.9465     0.0498645       20.5829      0.327485      -2.62504      0.630123      0.332149      0.468835      0.518494      0.570209      0.614105      0.628800
  77   8 3095.6732    4.4089  1.3236 12.3673 -0.0000  0.0155   0.0448   0.0426    0.0649   0.0000   442.2798      -1.63036       21.6150      0.133106      -2.30545      -1.00597      0.320303      0.441492      0.485212      0.546382      0.587700      0.599893
  77   9 3302.5921    3.8664  2.0756 11.8644  0.0001  0.0201   0.0309   0.0534    0.0554   0.0000   443.5783     -0.529209       19.6515      0.925980      -1.76101     -0.894043      0.400397      0.563766      0.632795      0.685073      0.744391      0.776775
  77  10 3505.9333    2.8628  4.0153 11.4602 -0.0002  0.0326   0.0178   0.0864    0.0390   0.0000   441.7296      0.268179       19.4084      0.154516      -2.54074     -0.531661      0.632518      0.903412       1.00446       1.12405       1.22244       1.25643
  77  11 3706.2710    2.0500  6.3428 10.9551 -0.0056  0.0520   0.0071   0.1352    0.0175   0.0000   441.6976     -0.899751       24.0339       1.28827      -8.27477       1.52607       1.01873       1.42536       1.61215       1.75177       1.87890       1.98631
  78   1 1343.8258    0.1244  0.1599  8.7420  0.0000  0.0082   0.0046   0.0197    0.0168   0.0000   440.4326     -0.392942       21.4878      0.220873      -4.06802      0.135237      0.163274      0.231856      0.265243      0.299174      0.336442      0.365023
  78   2 1680.7652    0.3391  0.4514  8.8033  0.0000  0.0105   0.0060   0.0254    0.0264   0.0000   441.4040     -0.539198       22.2156     -0.330440      -4.23749       1.12739      0.206058      0.271818      0.321557      0.341696      0.401237      0.397712
  78   3 1955.6023    0.6648  0.9058  8.9576  0.0000  0.0140   0.0083   0.0356    0.0538   0.0000   441.2856     0.0932340       21.6089     -0.188115      -4.03515      0.333786      0.280590      0.392759      0.441653      0.487114      0.533904      0.533080
  78   4 2213.1970    1.1511  1.3211  9.3224  0.0000  0.0163   0.0120   0.0442    0.0881   0.0000   441.8970     -0.735897       21.7795     -0.262417      -4.29673       1.15517      0.334029      0.452454      0.512719      0.573443      0.603344      0.641223
  78   5 2450.2939    1.7932  1.5121 10.5768 -0.0000  0.0176   0.0177   0.0478    0.0584   0.0000   442.1341     -0.400819       21.4900    -0.0638966      -2.89106       1.05205      0.353556      0.489193      0.555036      0.613323      0.657973      0.676587
  78   6 2675.7885    2.7614  1.4453 10.8665  0.0000  0.0164   0.0263   0.0435    0.0881   0.0000   442.8369    -0.0771552       21.7176       1.24961      -3.15871      -1.10649      0.329798      0.461072      0.507759      0.564776      0.606531      0.632323
  78   7 2896.1678    3.8177  1.3661 11.6324  0.0000  0.0156   0.0374   0.0421    0.0866   0.0000   442.7149     -0.335032       20.8286      0.265590      -1.89503      0.513841      0.318004      0.439569      0.485379      0.543679      0.582141      0.595554
  78   8 3109.6248    4.3360  1.5084 11.8465  0.0000  0.0166   0.0398   0.0435    0.0830   0.0000   442.5019      0.424244       20.4161    -0.0672339      -3.83736     -0.685868      0.332039      0.455619      0.509394      0.572059      0.623966      0.638156
  78   9 3317.3934    3.7786  2.2434 11.8797  0.0000  0.0210   0.0288   0.0558    0.0508   0.0000   443.1736      0.489015       20.9908       2.47599      -3.72089     -0.128493      0.409703      0.582335      0.645552      0.716430      0.778483      0.815812
  78  10 3521.5248    2.8028  4.3075 11.4447  0.0000  0.0342   0.0161   0.0907    0.0359   0.0000   441.6611     -0.722883       22.7321      0.498610      -3.02354      -1.42675      0.657446      0.926702       1.03924       1.15482       1.21696       1.27624
  78  11 3722.2917    2.2189  7.4012 10.9885  0.0041  0.0573   0.0069   0.1460    0.0160   0.0000   440.6435      -1.49994       22.6956      -2.12460      -6.91285       2.74349       1.12762       1.56430       1.75792       1.94961       2.08175       2.20337
  79   1 1351.1692    0.1349  0.1658  8.6655 -0.0001  0.0088   0.0047   0.0176    0.0169   0.0000   440.5132     -0.451015       21.4705      0.264542      -4.36808     -0.196074      0.164023      0.233388      0.258968      0.298260      0.303499      0.313933
  79   2 1688.9444    0.3521  0.4401  8.7151 -0.0001  0.0103   0.0062   0.0240    0.0268   0.0000   441.4153     -0.662651       21.1736      0.111819      -3.91360     -0.924632      0.196481      0.267951      0.314921      0.350457      0.374762      0.379465
  79   3 1964.8773    0.6809  0.9392  8.9180  0.0000  0.0142   0.0084   0.0370    0.0579   0.0000   441.5911    -0.0756009       21.8817    0.00270507      -3.47448      0.587676      0.281722      0.395848      0.434340      0.490935      0.528489      0.547927
  79   4 2223.6013    1.1766  1.3667  9.3344  0.0000  0.0166   0.0119   0.0445    0.0793   0.0000   443.0171     -0.634553       20.4926    -0.0451521      -3.51575      0.125185      0.326913      0.455895      0.514657      0.562130      0.598118      0.621903
  79   5 2461.3869    1.8353  1.5744 10.3727  0.0000  0.0175   0.0170   0.0486    0.0611   0.0000   441.8193     -0.354648       21.1347       1.45760      -3.71440    -0.0127518      0.345334      0.470411      0.539152      0.593998      0.650627      0.652744
  79   6 2687.9798    2.7607  1.4288 11.0350  0.0000  0.0163   0.0263   0.0434    0.0741   0.0000   442.3564     -0.292362       21.4361     -0.763357      -3.86000     -0.937634      0.327756      0.444673      0.502677      0.569464      0.587986      0.611113
  79   7 2909.3455    3.8622  1.3377 11.8138  0.0040  0.0155   0.0387   0.0422    0.0823   0.0000   443.0867     -0.184418       21.1168    -0.0712719      -3.60202     -0.588475      0.311190      0.432774      0.484536      0.545866      0.592958      0.607023
  79   8 3123.5317    4.4448  1.5233 11.6808  0.0002  0.0163   0.0405   0.0440    0.0929   0.0000   442.7735     -0.256984       20.7131   -0.00946208      -1.90740     -0.816473      0.323463      0.450992      0.504568      0.553657      0.591092      0.619604
  79   9 3332.0225    3.6363  2.3660 11.9523  0.0000  0.0218   0.0276   0.0591    0.0451   0.0000   443.5581     -0.223168       19.1571       1.19133     -0.121474     -0.424095      0.422349      0.595678      0.664906      0.744825      0.778316      0.821616
  80   1 1358.4511    0.1394  0.1760  8.7257  0.0000  0.0078   0.0047   0.0196    0.0170   0.0000   440.4173      0.169252       21.5911    -0.0649686      -4.69011      0.258560      0.155416      0.208188      0.224762      0.259983      0.283088      0.277715
  80   2 1697.0298    0.3610  0.4570  8.7734  0.0000  0.0099   0.0062   0.0248    0.0280   0.0000   441.1373     -0.362911       21.9477     -0.357339      -3.66602      0.413860      0.200102      0.264822      0.306612      0.327437      0.361296      0.389810
  80   3 1974.1314    0.7122  0.8876  9.0817  0.0000  0.0135   0.0089   0.0345    0.0545   0.0000   441.7077     -0.301991       22.1525      0.122672      -4.35102      0.181448      0.262272      0.347766      0.386975      0.447176      0.461546      0.486871
  80   4 2233.8708    1.1832  1.4210  9.4610  0.0005  0.0170   0.0117   0.0452    0.0730   0.0000   441.2984      0.111193       21.8572     0.0862320      -3.63653      0.346648      0.327286      0.451843      0.499881      0.562179      0.595748      0.619903
  80   5 2472.4594    1.8729  1.6710 10.3914  0.0000  0.0182   0.0170   0.0492    0.0652   0.0000   442.6743     0.0701473       20.0542      0.686590      -2.42385     -0.610468      0.358796      0.482193      0.557142      0.605487      0.656070      0.673350
  80   6 2700.1149    2.8810  1.5463 10.8283  0.0001  0.0165   0.0260   0.0445    0.0879   0.0000   442.3803     0.0546746       20.9330      0.297945      -2.40247      0.432469      0.325847      0.449488      0.516122      0.561928      0.603135      0.619233
  80   7 2922.3533    3.8766  1.3330 11.9854  0.0014  0.0156   0.0387   0.0418    0.0789   0.0000   442.2633      0.158343       22.4176      0.850014      -3.98610     -0.848029      0.299688      0.419452      0.466203      0.522869      0.556178      0.561236
  80   8 3137.3894    4.4468  1.5435 11.9067  0.0070  0.0167   0.0408   0.0438    0.0858   0.0000   442.7845     -0.147233       20.8866     -0.909594      -2.75236      0.582049      0.322182      0.448752      0.493941      0.548917      0.598025      0.627605
  80   9 3346.7062    3.6509  2.3486 11.9209  0.0001  0.0216   0.0275   0.0573    0.0498   0.0000   443.2596     -0.179307       20.1281       1.54779     -0.678676     -0.680979      0.422481      0.583712      0.666455      0.724318      0.783262      0.830299
  81   1 1365.6801    0.1436  0.1599  8.7694  0.0000  0.0075   0.0047   0.0163    0.0168   0.0000   440.4640     -0.547821       21.5185      0.460175      -3.76868     0.0453453      0.166830      0.204550      0.222279      0.262861      0.256146      0.296629
  81   2 1705.0241    0.3695  0.4516  8.8623 -0.0000  0.0100   0.0064   0.0243    0.0278   0.0000   441.1489     -0.151045       21.6082     0.0520061      -3.64496     0.0257907      0.189326      0.257275      0.304182      0.316949      0.357313      0.366725
  81   3 1983.2583    0.6951  0.9673  9.2089 -0.0001  0.0146   0.0086   0.0383    0.0544   0.0000   441.4123     -0.124057       21.6402     0.0121348      -5.17147      0.158649      0.280723      0.390576      0.437361      0.486006      0.526095      0.543241
  81   4 2244.1245    1.2254  1.3959  9.5786  0.0006  0.0166   0.0121   0.0454    0.0726   0.0000   442.3787      0.656374       20.9240      0.496074      -2.63569     -0.118541      0.318017      0.437382      0.497597      0.543602      0.586786      0.604325
  81   5 2483.4337    1.9875  1.5670 10.3830  0.0000  0.0170   0.0180   0.0467    0.0734   0.0000   442.6790      0.145015       21.3272       1.58916      -3.94788      0.476804      0.324358      0.444440      0.511825      0.556364      0.607909      0.629635
  81   6 2712.1693    2.9212  1.4941 11.1146  0.0000  0.0166   0.0268   0.0441    0.0797   0.0000   442.4529     -0.814038       21.2757      0.654519      -3.87300       1.17751      0.309997      0.441575      0.490150      0.536470      0.594583      0.623085
  81   7 2935.3738    4.0537  1.3475 11.6635  0.0005  0.0153   0.0386   0.0394    0.0977   0.0000   441.9572     -0.874119       21.9751       2.07655      -4.09920     -0.613990      0.300360      0.420970      0.472568      0.533399      0.571390      0.599692
  81   8 3151.1069    4.3448  1.5770 12.0748  0.0005  0.0170   0.0388   0.0445    0.0731   0.0000   443.3682     -0.112743       20.5987      0.177631      -2.11881      -1.36612      0.321730      0.457101      0.509904      0.554095      0.599333      0.616120
  81   9 3361.2469    3.4607  2.6880 11.9878 -0.0000  0.0237   0.0245   0.0631    0.0409   0.0000   442.8174     -0.980631       19.5632      0.432562      -1.76989      -1.45719      0.447130      0.637110      0.711104      0.789535      0.851787      0.878069
  82   1 1372.8847    0.1385  0.2069  8.6764  0.0000  0.0094   0.0045   0.0200    0.0172   0.0000   440.1608     -0.298737       21.5216     -0.549943      -4.70773    -0.0106479      0.180012      0.237218      0.288911      0.320123      0.318399      0.345550
  82   2 1712.9631    0.3762  0.4734  8.7734 -0.0001  0.0099   0.0063   0.0247    0.0282   0.0000   441.5011     -0.336672       21.6361      0.824816      -3.87895      0.146859      0.195911      0.266435      0.301545      0.337771      0.369234      0.394047
  82   3 1992.3849    0.7257  0.9994  8.9758 -0.0000  0.0142   0.0086   0.0379    0.0622   0.0000   442.0709      0.135006       21.6910     -0.143354      -3.17424     0.0413463      0.266586      0.364599      0.416948      0.457963      0.507479      0.520762
  82   4 2254.2373    1.2295  1.4329  9.5509  0.0001  0.0167   0.0119   0.0458    0.0709   0.0000   442.0500      0.172538       21.5082      0.179180      -3.21883      0.601835      0.321922      0.449760      0.497066      0.560932      0.599737      0.638644
  82   5 2494.2680    1.9685  1.6309 10.5977 -0.0000  0.0178   0.0179   0.0484    0.0596   0.0000   442.4318     -0.409433       22.1679     -0.542166      -2.62315      0.710619      0.340434      0.457622      0.529964      0.571157      0.636331      0.653853
  82   6 2724.1581    2.9775  1.5019 10.9753 -0.0000  0.0164   0.0270   0.0430    0.0853   0.0000   442.4628     -0.485786       20.9506      0.719695      -2.97687      0.578617      0.309850      0.437090      0.474946      0.537168      0.567799      0.591057
  82   7 2948.2640    4.0898  1.3401 11.7874  0.0080  0.0154   0.0405   0.0406    0.0967   0.0000   442.3219   -0.00599575       21.2039     -0.344753      -3.40338      0.346267      0.291094      0.407196      0.447049      0.492692      0.538913      0.538767
  82   8 3164.7749    4.4570  1.5451 12.0242  0.0071  0.0165   0.0407   0.0444    0.0782   0.0000   442.9998     -0.307406       21.2325       2.04774      -2.79890     -0.695872      0.310067      0.435611      0.483992      0.525964      0.574544      0.587056
  82   9 3375.7071    3.4339  2.8348 11.9320  0.0000  0.0242   0.0238   0.0662    0.0394   0.0000   443.4014     -0.313296       20.0122      0.903907     -0.885952     -0.190981      0.453668      0.627859      0.720383      0.783714      0.844071      0.882546
  82  10 3583.0340    2.6114  5.1033 11.1728  0.0000  0.0384   0.0091   0.1002    0.0092   0.0000   442.4330      0.151198       22.6185      -1.52709      -4.38061       2.63704      0.731104      0.996548       1.16354       1.23727       1.39044       1.40311
  83   1 1379.9980    0.1411  0.1667  8.7462 -0.0002  0.0074   0.0046   0.0181    0.0165   0.0000   440.3616      0.119997       21.5645     -0.241724      -3.80465     0.0558810      0.153018      0.201454      0.249531      0.276919      0.302618      0.285798
  83   2 1720.7923    0.3744  0.5312  8.8819  0.0000  0.0110   0.0061   0.0279    0.0291   0.0000   441.2332    0.00805413       21.8139     -0.383353      -4.09618      0.223809      0.205621      0.277916      0.328303      0.361540      0.389290      0.394856
  83   3 2001.4304    0.7351  0.9598  9.2223 -0.0000  0.0144   0.0090   0.0365    0.0569   0.0000   442.0581     -0.323057       21.0710      0.127885      -4.08094     -0.318803      0.263698      0.375221      0.417096      0.465890      0.497071      0.511134
  83   4 2264.3194    1.2612  1.3986  9.7306  0.0000  0.0165   0.0124   0.0442    0.0677   0.0000   442.5368      0.245759       21.2410     -0.989168      -2.72937      0.155140      0.312624      0.420666      0.476467      0.524651      0.576293      0.585175
  83   5 2505.1172    1.9952  1.6468 10.6843 -0.0002  0.0180   0.0180   0.0478    0.0587   0.0000   441.5040     0.0577971       21.4562      0.819532      -3.17335      -1.15611      0.335922      0.463403      0.525042      0.583897      0.624718      0.631631
  83   6 2736.0855    2.9575  1.4783 11.3689 -0.0000  0.0164   0.0274   0.0439    0.0670   0.0000   442.2908      0.216666       21.9410      -1.20709      -2.32803      0.764806      0.303970      0.427034      0.473362      0.534688      0.575806      0.592586
  83   7 2961.0799    4.1588  1.3970 11.6399  0.0119  0.0151   0.0396   0.0417    0.1028   0.0000   442.8999     -0.126450       21.9335      0.609571      -4.34271      0.328038      0.289559      0.399974      0.450863      0.505703      0.538935      0.551484
  83   8 3178.3182    4.3745  1.5997 12.0845  0.0003  0.0170   0.0387   0.0444    0.0726   0.0000   442.8997     -0.479796       20.6637      0.157336      -2.85625      0.525404      0.320308      0.447885      0.500664      0.558701      0.592921      0.626850
  83   9 3390.0969    3.3656  2.8863 11.8834  0.0000  0.0246   0.0230   0.0662    0.0405   0.0000   442.8458      -1.64718       20.0116     -0.471660      -2.65232      0.850767      0.453399      0.626330      0.701621      0.787837      0.825106      0.855435
  84   1 1387.0958    0.1437  0.1906  8.8851 -0.0000  0.0077   0.0045   0.0201    0.0170   0.0000   440.1649     -0.464433       21.1942     -0.118244      -3.54021      0.495011      0.158713      0.203041      0.246914      0.265838      0.287306      0.319742
  84   2 1728.5683    0.4075  0.5686  8.9118 -0.0000  0.0111   0.0063   0.0274    0.0329   0.0000   440.8751     -0.319404       21.1298      0.534988      -4.35424      0.362566      0.219639      0.285441      0.328179      0.357881      0.385416      0.417053
  84   3 2010.3831    0.7595  1.0269  9.3258  0.0000  0.0145   0.0090   0.0382    0.0611   0.0000   441.7057     -0.172284       21.6425     -0.412865      -3.53792      0.658381      0.275726      0.389376      0.432910      0.481616      0.539654      0.556018
  84   4 2274.2969    1.3209  1.4665  9.7744  0.0001  0.0168   0.0125   0.0447    0.0762   0.0000   442.1916     -0.602708       21.9875      0.414934      -3.38727      0.523784      0.320211      0.443206      0.490204      0.537424      0.577047      0.600363
  84   5 2515.8783    2.0278  1.5421 10.9477 -0.0055  0.0175   0.0189   0.0464    0.0591   0.0000   442.5337     -0.655836       21.9779       1.52766      -3.40191       1.37665      0.324959      0.449950      0.512659      0.547588      0.618937      0.622029
  84   6 2747.9330    3.0381  1.4584 11.5688 -0.0071  0.0165   0.0279   0.0425    0.0676   0.0000   442.7235     -0.641115       21.3759       1.37853      -3.01846     -0.830893      0.300312      0.418847      0.466036      0.520677      0.559699      0.576411
  84   7 2973.7772    4.1262  1.3826 12.1100  0.0006  0.0154   0.0395   0.0416    0.0822   0.0000   442.3774     -0.495979       20.6957      0.800137      -2.34057     0.0707191      0.288419      0.404218      0.443807      0.511224      0.546352      0.569359
  84   8 3191.7889    4.3439  1.7091 12.2589  0.0000  0.0173   0.0366   0.0468    0.0613   0.0000   442.7049     -0.722413       20.7979       1.81197      -2.00351    -0.0793752      0.317940      0.449589      0.510563      0.557266      0.585486      0.616131
  84   9 3404.3451    3.2787  3.0533 12.1757 -0.0000  0.0255   0.0222   0.0702    0.0354   0.0000   443.0095       1.26708       21.0399    -0.0874791      -2.35957     0.0731671      0.470758      0.636530      0.735090      0.810480      0.869634      0.915292
  85   0  938.3582    0.0301  0.0081  9.1253 -0.0034  0.0141   0.0075   0.0056    0.0140   0.0000   436.2922      -1.09429       21.1825      0.347449      -4.74313     -0.767200      0.274212      0.236778      0.367089      0.512538      0.483632      0.543672
  85   1 1394.1262    0.1504  0.2189  8.8968 -0.0003  0.0082   0.0044   0.0227    0.0171   0.0000   439.9273     -0.155654       21.7533    -0.0557116      -4.55599      0.182220      0.149632      0.198392      0.243018      0.269327      0.281341      0.296147
  85   2 1736.2612    0.3976  0.5117  9.0098 -0.0003  0.0106   0.0063   0.0252    0.0302   0.0000   440.6183    -0.0123112       21.5241     -0.309819      -4.35307     -0.392201      0.199210      0.272534      0.300204      0.362568      0.399736      0.418014
  85   3 2019.3009    0.7567  1.0576  9.3902 -0.0000  0.0148   0.0088   0.0392    0.0581   0.0000   441.6308      0.337885       21.1899      0.678633      -2.96889      0.504864      0.279780      0.375196      0.417229      0.464584      0.499620      0.507571
  85   4 2284.2108    1.3209  1.4591  9.9464  0.0001  0.0171   0.0127   0.0459    0.0703   0.0000   441.9752     -0.452988       20.6314     0.0155751      -3.16406    -0.0111006      0.306811      0.437581      0.481489      0.528175      0.583475      0.608573
  85   5 2526.5373    2.0671  1.6380 10.8104 -0.0003  0.0177   0.0180   0.0461    0.0598   0.0000   442.3037      0.284717       20.9439     -0.393499      -3.59579    -0.0287291      0.326498      0.447316      0.511034      0.554396      0.623254      0.637985
  85   6 2759.7414    3.1312  1.5671 11.2493 -0.0003  0.0160   0.0271   0.0437    0.0759   0.0000   443.1966     -0.283667       21.4731      0.893490      -2.67900      0.265162      0.296105      0.405460      0.456570      0.505823      0.550818      0.564868
  85   7 2986.4268    4.1487  1.4815 11.8850  0.0000  0.0157   0.0369   0.0416    0.0786   0.0000   442.3483     -0.176836       21.7397     -0.336248      -2.96223     -0.636573      0.290949      0.404423      0.452138      0.489500      0.544801      0.561969
  85   8 3205.1822    4.3380  1.7506 12.1014  0.0001  0.0175   0.0356   0.0460    0.0690   0.0000   442.8001    -0.0120164       20.4356       1.10737      -3.58345     -0.119008      0.316224      0.439940      0.488734      0.545868      0.595031      0.618122
  85   9 3418.6108    3.2450  3.3471 11.9249 -0.0001  0.0271   0.0206   0.0730    0.0392   0.0000   443.7033     -0.576939       19.6545       1.03710      -2.84516     -0.519978      0.486551      0.678395      0.780115      0.852801      0.932986      0.977159
  86   1 1401.1183    0.1575  0.2144  8.6820 -0.0001  0.0081   0.0045   0.0196    0.0172   0.0000   440.3113     -0.561246       21.1364      0.268394      -4.07950    -0.0564654      0.158836      0.217008      0.242952      0.248459      0.278496      0.309432
  86   2 1743.8649    0.4042  0.5543  8.8352  0.0000  0.0108   0.0063   0.0275    0.0308   0.0000   440.7803      0.444214       21.2868    -0.0670626      -4.38806      0.463063      0.199995      0.265183      0.318790      0.346124      0.380693      0.390763
  86   3 2028.1665    0.7929  1.0464  9.0761 -0.0000  0.0145   0.0091   0.0380    0.0679   0.0000   442.0572    -0.0718293       20.8478     -0.165270      -2.90447       1.46784      0.259536      0.360723      0.405842      0.457677      0.484232      0.511609
  86   4 2293.9659    1.3771  1.5205  9.6202 -0.0001  0.0166   0.0126   0.0460    0.0750   0.0000   441.9936      0.689405       21.9987      -1.09870      -2.98190      -1.00314      0.305165      0.418065      0.479749      0.532368      0.570124      0.586222
  86   5 2537.1283    2.1253  1.6267 10.6433 -0.0000  0.0176   0.0183   0.0468    0.0603   0.0000   442.6812     -0.227890       21.0363     -0.134941      -2.91946       1.06188      0.309287      0.426490      0.487095      0.538371      0.567804      0.585401
  86   6 2771.4805    3.1590  1.4722 11.3170 -0.0005  0.0156   0.0284   0.0430    0.0693   0.0000   442.4321     -0.549513       22.1338      0.130522      -3.02484      0.640170      0.293953      0.398997      0.445716      0.503012      0.537066      0.561473
  86   7 2998.9981    4.1723  1.4441 11.9252  0.0000  0.0155   0.0378   0.0417    0.0716   0.0000   441.8900     -0.170928       21.3930      0.396168      -4.22257     -0.534444      0.286999      0.397673      0.440416      0.497761      0.537161      0.559642
  86   8 3218.5269    4.1966  1.7992 11.9966  0.0001  0.0177   0.0341   0.0475    0.0591   0.0000   442.9890     -0.153871       20.3480      0.910348      -2.28266      -1.11894      0.313180      0.446765      0.488045      0.548081      0.596934      0.624381
  86   9 3432.8100    3.2388  3.4416 11.5651 -0.0012  0.0277   0.0197   0.0738    0.0433   0.0000   442.7349      -1.13788       21.0531       1.32498     -0.908789       1.20369      0.472476      0.680887      0.752814      0.854830      0.890200      0.937753
  87   1 1408.0295    0.1680  0.2568  8.6605  0.0000  0.0087   0.0044   0.0233    0.0177   0.0000   439.9112     -0.418950       21.4366      0.202547      -4.04041    -0.0412067      0.177993      0.252873      0.285160      0.320910      0.352449      0.379303
  87   2 1751.4164    0.4190  0.5867  8.7915  0.0000  0.0112   0.0062   0.0278    0.0319   0.0000   440.9461     -0.429526       21.6264     -0.371531      -3.62714      0.317166      0.196234      0.274953      0.307456      0.332833      0.377202      0.378466
  87   3 2037.0241    0.8039  1.1460  9.1271 -0.0004  0.0152   0.0090   0.0408    0.0663   0.0000   442.0136     -0.459627       21.2083     -0.103578      -3.46364      0.601398      0.267157      0.367903      0.413994      0.462239      0.499816      0.521655
  87   4 2303.7047    1.3574  1.5002  9.9089  0.0000  0.0173   0.0126   0.0453    0.0619   0.0000   442.3895     -0.367302       21.8010       1.19450      -4.44118      0.258309      0.308196      0.427076      0.473858      0.541159      0.585799      0.594933
  87   5 2547.7225    2.2224  1.7546 10.4083  0.0001  0.0175   0.0181   0.0480    0.0725   0.0000   442.2357     -0.213535       20.7238      0.752870      -2.50985    -0.0697279      0.313817      0.434725      0.490512      0.536939      0.592039      0.601633
  87   6 2783.1359    3.2796  1.4505 11.3568 -0.0080  0.0160   0.0289   0.0407    0.0716   0.0000   442.1073      0.206140       21.1912      0.141991      -3.23071     -0.215778      0.281225      0.398714      0.440759      0.487797      0.520385      0.547600
  87   7 3011.4678    4.3215  1.4737 11.7675  0.0045  0.0156   0.0387   0.0413    0.0899   0.0000   442.8615     -0.307089       21.3750      0.614391      -3.07639       1.72471      0.274683      0.383945      0.426136      0.475404      0.524210      0.540593
  87   8 3231.8205    4.1938  1.9704 11.9520  0.0001  0.0187   0.0323   0.0489    0.0592   0.0000   442.6831     -0.249807       21.4630     -0.144822      -3.56702     -0.249445      0.327232      0.459552      0.506952      0.566729      0.610857      0.641473
  87   9 3446.8495    3.2414  3.8323 11.4345  0.0000  0.0256   0.0129   0.0664    0.0078   0.0000   443.2618      0.659386       20.4593      0.241787      -3.87939      0.579333      0.512357      0.621303      0.807892      0.811857      0.954053      0.950374
  88   2 1758.9170    0.4325  0.5794  8.9418 -0.0000  0.0110   0.0064   0.0268    0.0327   0.0000   440.8320     -0.165001       21.9793      0.724216      -4.11912      0.199544      0.198280      0.273104      0.310479      0.329790      0.352557      0.360666
  88   3 2045.7564    0.8099  1.1695  9.3440 -0.0070  0.0159   0.0089   0.0400    0.0622   0.0000   441.6267     -0.308479       20.9708      0.309965      -2.94530      0.429775      0.280546      0.382386      0.445295      0.487954      0.518343      0.559304
  88   4 2313.3618    1.3859  1.5549 10.0047 -0.0000  0.0172   0.0125   0.0462    0.0630   0.0000   442.4237     -0.519328       21.3267      0.560576      -3.87302      0.418181      0.304031      0.423786      0.471885      0.531519      0.585899      0.600461
  88   5 2558.2064    2.2420  1.6649 10.9305 -0.0000  0.0174   0.0194   0.0474    0.0624   0.0000   442.8672      0.392998       21.6545     -0.444616      -3.12355      0.343080      0.306028      0.423642      0.477101      0.524092      0.587772      0.603808
  88   6 2794.6844    3.3599  1.4666 11.5274 -0.0058  0.0158   0.0299   0.0418    0.0738   0.0000   442.6884     0.0106541       21.5798      0.619838      -3.80049     -0.353359      0.273161      0.388945      0.428310      0.480212      0.525025      0.551157
  88   7 3023.8864    4.2602  1.4404 12.1987  0.0000  0.0155   0.0387   0.0422    0.0700   0.0000   442.4020     -0.265587       22.6771      0.673387      -2.90137     -0.716636      0.276950      0.392968      0.434172      0.494252      0.518160      0.552358
  88   8 3244.9823    4.0866  1.9801 12.1896 -0.0000  0.0189   0.0316   0.0499    0.0542   0.0000   443.5728    -0.0505739       20.8873       2.15043      -1.98283     -0.307398      0.336152      0.477478      0.535083      0.586923      0.643132      0.671133
  88   9 3460.9054    3.1194  3.9514 11.6771  0.0028  0.0289   0.0124   0.0788    0.0080   0.0000   443.7795     -0.197607       20.6051      0.695857     -0.204616     -0.191353      0.521467      0.703039      0.829305      0.894891       1.00963       1.02495
  89   1 1421.7268    0.1631  0.2028  8.7496  0.0000  0.0081   0.0045   0.0163    0.0169   0.0000   439.7602     -0.183915       21.4027      0.304370      -4.00884     -0.492735      0.154901      0.204576      0.228772      0.257229      0.277506      0.296573
  89   2 1766.3211    0.4352  0.6415  8.9172  0.0003  0.0117   0.0062   0.0297    0.0331   0.0000   440.7271    -0.0423716       21.4846      0.175404      -3.84970     -0.410313      0.199077      0.271314      0.314901      0.340277      0.374748      0.396391
  89   3 2054.4931    0.8417  1.0644  9.2705  0.0000  0.0146   0.0094   0.0379    0.0673   0.0000   442.0713     0.0863452       21.8731     -0.181516      -3.58857      0.316117      0.245478      0.350148      0.380731      0.427376      0.459079      0.482773
  89   4 2322.9735    1.4093  1.5708 10.0964  0.0000  0.0173   0.0129   0.0479    0.0588   0.0000   441.5077     -0.418649       21.8508     -0.469361      -4.29809      0.493398      0.303477      0.411544      0.475871      0.523613      0.562914      0.584418
  89   5 2568.6513    2.2719  1.6362 10.9244  0.0000  0.0172   0.0196   0.0464    0.0600   0.0000   442.7902     -0.179002       20.8501      0.188406      -3.70840      0.446357      0.305138      0.425186      0.485225      0.531388      0.583705      0.601022
  89   6 2806.2172    3.3189  1.4886 11.7585 -0.0002  0.0160   0.0296   0.0429    0.0590   0.0000   442.6778     -0.748926       21.5486     0.0835574      -3.34119      0.991265      0.279857      0.390580      0.433933      0.488810      0.518971      0.536347
  89   7 3036.1968    4.3851  1.4718 12.1613  0.0026  0.0156   0.0394   0.0421    0.0723   0.0000   443.1178   -0.00856790       22.2616      0.811414      -2.89976      0.644425      0.268116      0.381400      0.426371      0.476960      0.513976      0.528379
  89   8 3258.0399    4.0816  1.9469 12.0984  0.0000  0.0185   0.0315   0.0494    0.0559   0.0000   442.2811    -0.0981863       21.2950       1.12386      -2.77322      -1.09772      0.316284      0.453900      0.499207      0.551377      0.589494      0.621652
  89   9 3474.8836    3.1120  4.1303 11.7030  0.0000  0.0320   0.0166   0.0835    0.0359   0.0000   443.0634     -0.700535       19.1138      0.578846      -2.84927     -0.199019      0.544729      0.759852      0.870225      0.955088       1.02830       1.05927
  90   1 1428.5110    0.1655  0.2411  8.6829 -0.0001  0.0082   0.0044   0.0210    0.0172   0.0000   440.1888    -0.0795684       21.4322    -0.0329611      -4.52479      0.279049      0.160159      0.208136      0.247384      0.265602      0.303802      0.347786
  90   2 1773.6560    0.4461  0.5953  8.8564  0.0000  0.0113   0.0065   0.0272    0.0331   0.0000   440.9488     0.0802399       21.9575     -0.557696      -4.20436     -0.663253      0.184585      0.261128      0.300798      0.321961      0.349132      0.365332
  90   3 2063.1413    0.8507  1.1696  9.3120 -0.0002  0.0151   0.0094   0.0415    0.0644   0.0000   441.3376     -0.760484       20.8911    0.00165547      -4.23656     -0.335164      0.264822      0.362335      0.415123      0.448368      0.498517      0.514072
  90   4 2332.4318    1.4501  1.5332 10.1294  0.0000  0.0169   0.0133   0.0472    0.0577   0.0000   441.9737     -0.554066       21.1692    -0.0848792      -3.30204      0.255344      0.295595      0.397311      0.460508      0.510187      0.540172      0.577171
  90   5 2578.9887    2.3158  1.6283 11.0196  0.0000  0.0170   0.0199   0.0469    0.0523   0.0000   442.6155      0.781529       21.2071     -0.254599      -3.87797      0.188141      0.294732      0.403527      0.466021      0.513965      0.569784      0.593889
  90   6 2817.6681    3.4054  1.4868 11.5722 -0.0000  0.0159   0.0301   0.0422    0.0669   0.0000   442.7636     -0.660347       21.4925      0.908840      -3.63033       1.34974      0.271718      0.382709      0.431733      0.467170      0.504994      0.535236
  90   7 3048.4878    4.3383  1.4937 12.0635  0.0001  0.0157   0.0381   0.0417    0.0689   0.0000   442.8481      0.129520       21.2359      0.370133      -2.85229       1.28451      0.268864      0.373350      0.407983      0.465123      0.492625      0.521681
  90   8 3271.1480    3.9706  2.2381 11.9775  0.0000  0.0197   0.0286   0.0535    0.0499   0.0000   443.6474     -0.608723       20.6364      0.917778      -2.39212     -0.148152      0.331239      0.472870      0.527588      0.581178      0.640284      0.656252
  90   9 3488.6565    2.8446  3.7760 11.6126 -0.0003  0.0302   0.0165   0.0829    0.0413   0.0000   443.3696    -0.0281033       21.6186     -0.119681      -1.34437       1.05287      0.516604      0.711744      0.806214      0.900997      0.955439       1.02187
  91   0  969.9671    0.0365  0.0114  9.0681 -0.0002  0.0110   0.0062   0.0071    0.0136   0.0000   436.2624      -1.14890       20.0827     -0.190192      -4.09118     -0.889568      0.189797      0.293351      0.367290      0.339996      0.358284      0.399537
  91   1 1435.2510    0.1705  0.2652  8.8089  0.0000  0.0085   0.0044   0.0230    0.0176   0.0000   440.0231     -0.450180       21.6252     -0.123967      -4.36207    -0.0908092      0.152823      0.201741      0.235244      0.255727      0.284521      0.285669
  91   2 1780.9672    0.4594  0.5890  9.0322  0.0000  0.0108   0.0066   0.0270    0.0323   0.0000   441.0774     -0.459139       21.5211      0.274030      -4.44119    -0.0376134      0.176888      0.255527      0.274160      0.315119      0.332749      0.349094
  91   3 2071.7633    0.8439  1.2030  9.3513  0.0000  0.0156   0.0090   0.0422    0.0644   0.0000   441.7632      0.204396       21.2723     -0.834944      -4.13049     -0.124261      0.258123      0.353055      0.417902      0.449889      0.490766      0.509276
  91   4 2341.8517    1.4540  1.5802 10.2345  0.0000  0.0172   0.0132   0.0482    0.0586   0.0000   441.6427     -0.604200       21.5487      0.925509      -3.40741     -0.115086      0.291327      0.399700      0.451554      0.502428      0.556884      0.567965
  91   5 2589.2958    2.3305  1.6836 11.1323 -0.0000  0.0176   0.0200   0.0476    0.0574   0.0000   442.0371     -0.992543       21.5430     -0.671139      -4.02489     -0.752414      0.299594      0.412674      0.474574      0.510500      0.561637      0.577350
  91   6 2829.0713    3.5666  1.4586 11.5540  0.0000  0.0153   0.0315   0.0410    0.0849   0.0000   443.0953      0.526215       21.4098      0.298907      -3.29124     -0.484182      0.265562      0.356897      0.400782      0.451728      0.499237      0.509895
  91   7 3060.6484    4.4304  1.5112 12.2154 -0.0002  0.0157   0.0388   0.0419    0.0708   0.0000   442.7564     -0.596917       21.0507      0.220209      -2.92061    -0.0475664      0.277664      0.382883      0.439464      0.490458      0.528287      0.555214
  91   8 3284.1104    3.9639  2.1016 12.1276  0.0000  0.0188   0.0291   0.0516    0.0522   0.0000   443.2686     -0.445879       20.9821      0.537274      -1.34861      0.586184      0.331776      0.454750      0.520824      0.568522      0.622702      0.653401
  92   1 1441.9224    0.1806  0.2583  8.8799  0.0000  0.0082   0.0044   0.0210    0.0175   0.0000   439.8608     -0.170797       21.8635     -0.501968      -4.00557     0.0391931      0.140713      0.185412      0.215973      0.232114      0.257308      0.274587
  92   2 1788.2097    0.4543  0.6190  9.1154  0.0000  0.0112   0.0065   0.0275    0.0332   0.0000   440.9505     -0.120098       21.6905      0.179051      -4.22614    -0.0272358      0.191196      0.262183      0.286605      0.327616      0.358514      0.371051
  92   3 2080.3207    0.8978  1.1555  9.5263  0.0000  0.0148   0.0099   0.0399    0.0700   0.0000   441.5402      0.196248       22.0591      0.137928      -3.53472      0.558619      0.256785      0.351611      0.401396      0.451152      0.484387      0.500696
  92   4 2351.1731    1.4998  1.6228 10.2740  0.0000  0.0172   0.0133   0.0469    0.0611   0.0000   442.4611   -0.00179381       22.0424      0.742567      -3.44350      0.379871      0.297094      0.406848      0.455263      0.510490      0.555833      0.576187
  92   5 2599.5551    2.3847  1.6859 11.2020 -0.0001  0.0176   0.0202   0.0471    0.0594   0.0000   442.3276     -0.438725       21.3620      0.271744      -2.94045      0.284509      0.293584      0.403722      0.454301      0.502011      0.546729      0.578802
  92   6 2840.4088    3.5675  1.4559 11.8517  0.0000  0.0151   0.0315   0.0426    0.0698   0.0000   442.5440     0.0817094       22.2173      0.464335      -3.21943      0.203849      0.260995      0.361626      0.402984      0.450286      0.486216      0.501238
  92   7 3072.7305    4.3684  1.5424 12.4206 -0.0058  0.0157   0.0378   0.0441    0.0598   0.0000   443.0531      0.205456       22.3839      0.768019      -2.58815     -0.106883      0.272772      0.368487      0.422558      0.468668      0.501261      0.520232
  92   8 3297.0022    3.8459  2.3320 12.2953 -0.0001  0.0208   0.0278   0.0559    0.0474   0.0000   443.3869      0.187430       21.1412      0.108291      -1.81481     -0.690513      0.344626      0.487610      0.538836      0.599608      0.641806      0.679342
  93   1 1448.5541    0.1804  0.2340  8.7710  0.0000  0.0074   0.0045   0.0192    0.0173   0.0000   439.7824      0.124079       21.9159     -0.518774      -3.95113      0.263839      0.130921      0.165478      0.190999      0.216962      0.239629      0.261693
  93   2 1795.3350    0.4662  0.6670  8.9866 -0.0000  0.0118   0.0064   0.0285    0.0351   0.0000   440.9505     -0.161987       21.9825      0.270097      -4.14086     -0.221595      0.193396      0.263214      0.305953      0.326956      0.363213      0.390034
  93   3 2088.8232    0.9082  1.1946  9.3639 -0.0000  0.0152   0.0096   0.0393    0.0695   0.0000   441.5854    -0.0834629       21.9259      0.619111      -3.96644      0.406109      0.253881      0.349801      0.398203      0.444563      0.471437      0.496818
  93   4 2360.4417    1.5243  1.6829 10.3035  0.0000  0.0178   0.0133   0.0494    0.0573   0.0000   442.5124    -0.0365304       21.5550     -0.813060      -1.86687     -0.521817      0.294337      0.410062      0.452833      0.512088      0.557188      0.586901
  93   5 2609.7711    2.3918  1.7138 11.1316 -0.0000  0.0174   0.0198   0.0482    0.0564   0.0000   442.9140     -0.319352       21.3955       1.03337      -1.95892    -0.0914783      0.286620      0.401083      0.456061      0.502841      0.546729      0.557931
  93   6 2851.6936    3.5715  1.4691 11.7198 -0.0086  0.0155   0.0309   0.0411    0.0721   0.0000   442.9475     -0.203571       21.5366      0.626884      -3.22865     0.0610196      0.260460      0.363587      0.416727      0.447373      0.492268      0.505537
  93   7 3084.8241    4.4239  1.5635 12.1407 -0.0002  0.0158   0.0372   0.0424    0.0697   0.0000   442.4885     -0.152104       21.1426       1.10163      -3.34574     -0.467356      0.259867      0.367113      0.408263      0.449337      0.496990      0.511951
  93   8 3309.8486    3.7667  2.4094 12.3031 -0.0000  0.0213   0.0267   0.0573    0.0416   0.0000   443.1909     -0.818341       19.4593       1.32874      -1.63748      0.383601      0.346700      0.493676      0.549358      0.609605      0.655190      0.690605
  94   0  985.3967    0.0445  0.0454  8.8508 -0.0021  0.0157   0.0054   0.0163    0.0137   0.0000   435.3236     -0.368897       20.7658      -1.92799      -6.24341       1.65417      0.266969      0.271860      0.419043      0.413154      0.501748      0.584466
  94   1 1455.1427    0.1783  0.2702  8.6766  0.0000  0.0090   0.0044   0.0206    0.0176   0.0000   440.0661     -0.426240       21.6955      0.306862      -4.53485     -0.134051      0.158302      0.210857      0.228052      0.254074      0.266759      0.298819
  94   2 1802.4398    0.4919  0.6629  8.8457 -0.0002  0.0111   0.0066   0.0284    0.0363   0.0000   440.5608    -0.0740291       21.8997     0.0596562      -3.44117     -0.863154      0.184227      0.248034      0.288086      0.320487      0.342700      0.370372
  94   3 2097.2182    0.9205  1.2665  9.1723  0.0000  0.0156   0.0093   0.0407    0.0687   0.0000   441.6036     0.0153958       21.9145      0.126469      -4.16665       1.11419      0.250464      0.352656      0.386885      0.447048      0.479768      0.498385
  94   4 2369.6475    1.5415  1.7113 10.2471 -0.0000  0.0179   0.0132   0.0494    0.0547   0.0000   442.3908     0.0897552       19.9946     -0.435270      -2.61030      0.478793      0.297707      0.410602      0.464410      0.503334      0.557264      0.567370
  94   5 2619.9251    2.5040  1.7513 11.0587  0.0000  0.0179   0.0206   0.0477    0.0587   0.0000   442.2868      0.119887       20.7867      0.181853      -2.03958     -0.296696      0.286394      0.409227      0.453569      0.497919      0.541872      0.554601
  94   6 2862.8666    3.6497  1.5671 11.4616 -0.0000  0.0157   0.0305   0.0420    0.0764   0.0000   442.0509     -0.978910       22.0344      0.599523      -3.22372      0.213897      0.258234      0.363508      0.403466      0.456070      0.485850      0.505088
  94   7 3096.7557    4.3976  1.5762 12.0337  0.0001  0.0156   0.0368   0.0435    0.0688   0.0000   442.5786     -0.200983       22.5309     0.0449868      -3.37264     -0.145131      0.260198      0.356373      0.398809      0.445443      0.478363      0.503079
  94   8 3322.5832    3.8066  2.5614 11.9477  0.0000  0.0216   0.0259   0.0577    0.0489   0.0000   442.8106     0.0239777       20.5476       1.52513      -2.32130      -1.00662      0.351074      0.494815      0.558481      0.611601      0.656285      0.693691
  95   0  990.5074    0.0466  0.0676  8.9022  0.0000  0.0183   0.0057   0.0245    0.0138   0.0000   436.9254      0.671101       22.7686     0.0580917      -5.54953      -1.33980      0.280503      0.426797      0.482299      0.462673      0.635410      0.734511
  95   1 1461.6904    0.1898  0.2630  8.6728  0.0002  0.0082   0.0044   0.0194    0.0177   0.0000   440.0784     -0.117070       21.3990      0.250921      -4.68759     -0.347951      0.152957      0.196485      0.210266      0.234469      0.268399      0.260268
  95   2 1809.4939    0.4891  0.6888  8.8955  0.0001  0.0117   0.0065   0.0284    0.0376   0.0000   440.5027    -0.0840226       22.0118     -0.226962      -3.70315     -0.339283      0.192693      0.258241      0.292565      0.332552      0.355147      0.377034
  95   3 2105.6666    0.9275  1.3697  9.2546  0.0000  0.0160   0.0090   0.0438    0.0649   0.0000   441.4419     -0.675682       22.7313      0.940799      -4.46057     -0.741660      0.257589      0.355619      0.409741      0.446870      0.494167      0.510860
  95   4 2378.7831    1.6053  1.6596 10.3057  0.0000  0.0179   0.0139   0.0469    0.0589   0.0000   442.4889    -0.0202019       20.7512      0.638403      -3.72086     -0.501296      0.287424      0.400068      0.456633      0.498240      0.540561      0.563848
  95   5 2630.0689    2.5133  1.7354 11.1909 -0.0000  0.0175   0.0206   0.0477    0.0548   0.0000   442.0090     -0.236741       22.2821      0.212990      -2.84057     -0.142625      0.282350      0.396535      0.451712      0.498287      0.537140      0.562413
  95   6 2873.9787    3.7364  1.4890 11.8598 -0.0000  0.0153   0.0321   0.0416    0.0617   0.0000   442.5234    -0.0115756       21.9678      0.419632      -2.88402      0.386139      0.245490      0.343987      0.377175      0.430493      0.458044      0.478294
  95   7 3108.6177    4.4092  1.6395 12.1453 -0.0001  0.0162   0.0360   0.0437    0.0614   0.0000   442.6822      0.894169       20.9514      0.333433      -3.37800     -0.560735      0.259078      0.369399      0.410039      0.455021      0.491668      0.511290
  95   8 3335.2918    3.6853  2.7436 12.0348 -0.0000  0.0225   0.0243   0.0618    0.0432   0.0000   443.0081     -0.227633       20.3661       1.41499      -2.32778    -0.0818019      0.360006      0.506070      0.563961      0.633548      0.682973      0.717263
  96   1 1468.1824    0.1880  0.3040  8.7060 -0.0001  0.0096   0.0043   0.0222    0.0180   0.0000   439.8823     -0.276133       21.1767      0.296393      -4.08616     -0.219211      0.144220      0.209188      0.232664      0.264934      0.297030      0.327948
  96   2 1816.4861    0.5124  0.7393  8.8264  0.0000  0.0117   0.0065   0.0298    0.0409   0.0000   440.7774     -0.444059       20.9630     -0.201426      -3.53010      0.366103      0.191813      0.255618      0.287394      0.322300      0.362266      0.370408
  96   3 2113.9889    0.9496  1.3472  9.3136  0.0000  0.0162   0.0092   0.0422    0.0641   0.0000   441.4847     -0.168686       21.9325     -0.344698      -4.83830     -0.330572      0.247232      0.356826      0.392611      0.441321      0.468959      0.493572
  96   4 2387.8519    1.6424  1.7174 10.2272  0.0000  0.0176   0.0140   0.0491    0.0652   0.0000   442.1001     -0.174982       21.5043     -0.650321      -3.83853      0.444209      0.282994      0.398233      0.436629      0.498405      0.535154      0.559254
  96   5 2640.0854    2.5986  1.7017 11.0746  0.0001  0.0173   0.0210   0.0455    0.0610   0.0000   442.5218     0.0605878       22.0004     -0.232738      -3.51569     -0.444193      0.266486      0.382559      0.419068      0.469216      0.508835      0.515241
  96   6 2885.0419    3.7170  1.5077 11.9058  0.0000  0.0154   0.0322   0.0426    0.0636   0.0000   442.7988    -0.0344926       21.3542      0.552865      -3.21688    -0.0802154      0.251610      0.350057      0.394395      0.435593      0.473058      0.487970
  96   7 3120.4804    4.3918  1.6246 12.3008  0.0000  0.0164   0.0362   0.0435    0.0569   0.0000   443.2258     -0.377115       21.5885      0.121273      -2.73514     -0.666775      0.257846      0.372513      0.405234      0.456104      0.489614      0.513759
  96   8 3347.9362    3.5883  2.8313 12.1270  0.0001  0.0236   0.0237   0.0632    0.0401   0.0000   443.9621     -0.531915       19.8356       2.36548      -1.57773      0.131126      0.373262      0.527597      0.588390      0.651439      0.707376      0.737847
  97   1 1474.6403    0.1911  0.2997  8.6298  0.0002  0.0091   0.0043   0.0215    0.0180   0.0000   439.9898     -0.254638       21.2959      0.439685      -3.97038     -0.243636      0.142122      0.201716      0.222479      0.250133      0.258942      0.295996
  97   2 1823.4101    0.5116  0.7669  8.8610  0.0000  0.0124   0.0065   0.0308    0.0392   0.0000   440.4835     -0.351675       21.7382      0.420613      -4.74844      0.513414      0.192026      0.276425      0.308445      0.352094      0.387703      0.415059
  97   3 2122.2952    0.9787  1.2931  9.3703  0.0000  0.0156   0.0097   0.0409    0.0629   0.0000   441.2819     -0.864288       21.8654      0.309207      -3.01655     -0.719748      0.242774      0.341050      0.378706      0.428045      0.451626      0.474856
  97   4 2396.8074    1.6320  1.7573 10.2835  0.0000  0.0182   0.0137   0.0493    0.0580   0.0000   442.2137     -0.227773       20.6868      0.522421      -2.60272     -0.117512      0.293354      0.402028      0.458208      0.506471      0.547176      0.571859
  97   5 2650.1082    2.6395  1.6531 11.1630  0.0000  0.0168   0.0219   0.0456    0.0587   0.0000   442.2932     -0.610386       20.7540     0.0650001      -3.43547      0.136012      0.265664      0.368727      0.418982      0.459715      0.490650      0.508549
  97   6 2896.0308    3.8115  1.5140 11.6461  0.0000  0.0154   0.0319   0.0410    0.0720   0.0000   443.2509     -0.288898       21.4372     -0.180988      -2.32139       1.25428      0.244534      0.346862      0.386755      0.433797      0.461821      0.483617
  97   7 3132.2599    4.3384  1.6921 12.0951 -0.0000  0.0163   0.0343   0.0437    0.0563   0.0000   443.3200      -1.05724       20.7479      0.861379      -1.98091     -0.440343      0.266277      0.372260      0.421246      0.465810      0.507774      0.527183
  97   8 3360.5589    3.5676  2.9143 12.0072 -0.0000  0.0235   0.0229   0.0646    0.0398   0.0000   443.2469     -0.674104       20.0535    0.00895517      -2.49099      0.892389      0.372090      0.516275      0.584154      0.645548      0.688318      0.724381
  98   1 1481.0481    0.1978  0.2741  8.7989  0.0001  0.0079   0.0045   0.0208    0.0177   0.0000   439.7708     -0.372478       21.6825     0.0286049      -4.51364     -0.130927      0.136431      0.169480      0.179672      0.207950      0.236873      0.237331
  98   2 1830.3269    0.5186  0.7847  8.9947  0.0000  0.0118   0.0065   0.0330    0.0403   0.0000   440.4195     -0.370107       21.9561      0.345060      -3.96012      0.785984      0.194613      0.260414      0.292982      0.343763      0.370516      0.385981
  98   3 2130.5167    0.9837  1.2752  9.5921 -0.0001  0.0155   0.0098   0.0408    0.0622   0.0000   441.4366     0.0530130       21.7781     -0.226699      -3.86785     -0.206993      0.242906      0.340846      0.384107      0.429597      0.470323      0.474412
  98   4 2405.7530    1.7219  1.7407 10.4727 -0.0001  0.0180   0.0140   0.0481    0.0572   0.0000   441.7098     0.0982851       21.0684      0.309432      -3.83652      0.243079      0.273967      0.391506      0.431242      0.493661      0.521255      0.552859
  98   5 2660.0276    2.6591  1.7414 11.2798 -0.0001  0.0172   0.0211   0.0453    0.0564   0.0000   442.3353     -0.396662       22.1352      0.778811      -3.29678     -0.116917      0.275673      0.374080      0.434224      0.476732      0.511993      0.530798
  98   6 2906.9570    3.8107  1.5400 11.9563 -0.0038  0.0157   0.0318   0.0417    0.0622   0.0000   442.8073     0.0468578       21.9430     0.0658442      -3.04536     -0.331032      0.242129      0.347047      0.383441      0.433980      0.456430      0.488482
  98   7 3143.9313    4.3018  1.7423 12.4635 -0.0000  0.0169   0.0347   0.0456    0.0522   0.0000   443.1225     -0.910300       22.5773      0.726338      -3.63563    -0.0138864      0.271544      0.372732      0.418603      0.463264      0.514444      0.523229
  98   8 3373.0332    3.5315  3.1427 12.0474  0.0000  0.0250   0.0219   0.0672    0.0420   0.0000   442.7450      0.131404       20.9788       1.12012      -1.84482       1.26662      0.388394      0.548073      0.615095      0.687724      0.746427      0.778329
  99   0 1010.6414    0.0359  0.0172  9.0526  0.0000  0.0098   0.0044   0.0076    0.0131   0.0000   436.7801     0.0860293       21.5782     -0.609559      -3.43082     0.0482754      0.186970      0.187317      0.241994      0.278881      0.349547      0.284791
  99   1 1487.3855    0.1974  0.2912  8.8827 -0.0001  0.0087   0.0044   0.0199    0.0178   0.0000   439.9351    -0.0405339       21.3230      0.180172      -3.75071    -0.0225313      0.143548      0.183681      0.217322      0.240352      0.265154      0.273202
  99   2 1837.1594    0.5326  0.8231  9.1040  0.0001  0.0121   0.0065   0.0336    0.0410   0.0000   440.6330     -0.486143       21.8302      0.193509      -4.43587     0.0623227      0.190258      0.256521      0.297074      0.332176      0.341964      0.366900
  99   3 2138.6970    0.9858  1.3802  9.6516  0.0000  0.0158   0.0095   0.0438    0.0613   0.0000   441.6324     -0.592577       21.7006     0.0487506      -3.79343      0.667358      0.253631      0.347366      0.400023      0.439295      0.480296      0.501958
  99   4 2414.6536    1.7133  1.7559 10.6243  0.0009  0.0177   0.0140   0.0489    0.0556   0.0000   442.1909      0.171403       21.3152      0.493653      -3.01395     0.0461116      0.278737      0.388238      0.432805      0.490785      0.527550      0.548323
  99   5 2669.9316    2.6922  1.6614 11.4662  0.0000  0.0168   0.0225   0.0453    0.0597   0.0000   442.0347     -0.238097       21.8684      0.883730      -3.03377      0.351931      0.266432      0.371053      0.414994      0.467565      0.495982      0.516499
  99   6 2917.8672    3.9568  1.5747 12.0343 -0.0002  0.0155   0.0325   0.0424    0.0660   0.0000   443.0538     -0.321583       21.3958       1.13412      -3.79896     -0.305157      0.241428      0.341804      0.379208      0.429930      0.455547      0.477171
  99   7 3155.5946    4.3264  1.7386 12.4695 -0.0002  0.0168   0.0345   0.0456    0.0555   0.0000   443.1249     -0.362538       21.4371       1.79345      -3.33938      0.497395      0.257177      0.367826      0.409224      0.455495      0.487394      0.507875
  99   8 3385.5316    3.4524  3.3742 12.1532  0.0000  0.0260   0.0211   0.0728    0.0405   0.0000   443.7571      0.514488       19.6646    0.00247107      -2.27407      0.758454      0.396981      0.559047      0.628798      0.709065      0.760530      0.799689
 100   0 1015.5698    0.0390  0.0339  8.9945  0.0000  0.0121   0.0052   0.0132    0.0131   0.0000   436.5031     -0.291986       21.8571      0.584647      -3.41886     0.0393713      0.195980      0.266857      0.297857      0.389823      0.454994      0.444296
 100   1 1493.7214    0.1990  0.2664  8.8405 -0.0000  0.0079   0.0045   0.0193    0.0177   0.0000   439.7453    -0.0563508       21.7641     -0.278281      -4.61472     -0.125157      0.128509      0.177121      0.212398      0.230949      0.250684      0.251135
 100   2 1843.9543    0.5261  0.8178  9.0872  0.0001  0.0126   0.0066   0.0323    0.0421   0.0000   440.7287     -0.172065       21.3223      0.114147      -4.20009     -0.201072      0.196289      0.266307      0.307991      0.342047      0.367124      0.377257
 100   3 2146.8214    1.0165  1.3684  9.6619  0.0000  0.0160   0.0098   0.0426    0.0617   0.0000   441.8275      0.449276       20.8524      0.172126      -4.43524       1.15314      0.247668      0.338055      0.383802      0.438351      0.470838      0.490323
 100   4 2423.4635    1.7621  1.8472 10.4137  0.0109  0.0185   0.0143   0.0495    0.0669   0.0000   441.3212     -0.249748       21.4057     -0.696679      -3.04703      0.370262      0.281026      0.385746      0.443513      0.485424      0.524692      0.539983
 100   5 2679.8097    2.7133  1.8076 11.4143 -0.0000  0.0174   0.0214   0.0479    0.0561   0.0000   442.2034     -0.600131       21.7738      0.279641      -2.82840     -0.749802      0.269940      0.375201      0.422645      0.473252      0.507359      0.526413
 100   6 2928.6632    3.9648  1.4640 12.1811 -0.0052  0.0155   0.0340   0.0401    0.0626   0.0000   442.9576      0.845642       21.4676      0.493106      -3.60998      0.264571      0.239300      0.339197      0.374284      0.419279      0.455993      0.469415
 100   7 3167.1610    4.3725  1.7599 12.4764 -0.0056  0.0169   0.0342   0.0455    0.0501   0.0000   443.4394      0.191469       21.2462       1.32436      -3.71478     -0.114234      0.255092      0.360077      0.404213      0.449200      0.487365      0.508373
 100   8 3397.9459    3.3907  3.2043 12.1897  0.0002  0.0253   0.0213   0.0706    0.0383   0.0000   443.3445       1.52213       20.9236     -0.367649      -1.78111       1.46429      0.386783      0.546513      0.608890      0.674419      0.734137      0.763138
 101   1 1500.0154    0.2095  0.3303  8.6741  0.0004  0.0091   0.0043   0.0212    0.0188   0.0000   439.7666     -0.133295       21.3051      0.109893      -4.09937     -0.293988      0.147452      0.186401      0.214508      0.241011      0.263660      0.287747
 101   2 1850.7070    0.5541  0.7881  8.9930  0.0000  0.0120   0.0068   0.0309    0.0416   0.0000   440.2415     0.0459065       20.9793      0.286207      -3.64370     -0.172539      0.182398      0.247530      0.291130      0.316373      0.347400      0.367832
 101   3 2154.8842    1.0098  1.4682  9.5573 -0.0039  0.0168   0.0094   0.0450    0.0569   0.0000   441.7612     -0.459866       21.5058    -0.0637938      -4.17811      0.261082      0.251918      0.348857      0.401341      0.432710      0.465667      0.480954
 101   4 2432.1835    1.7386  1.8512 10.5753  0.0011  0.0185   0.0142   0.0506    0.0555   0.0000   442.2139     -0.248366       21.8529     -0.155211      -4.72257     -0.894611      0.284910      0.390905      0.435679      0.500855      0.543618      0.564695
 101   5 2689.5852    2.7914  1.6716 11.4391  0.0000  0.0167   0.0229   0.0456    0.0559   0.0000   442.7466      0.513683       22.0794      0.120238      -3.20113      0.519157      0.255460      0.352452      0.403472      0.440158      0.487007      0.503586
 101   6 2939.4110    4.0181  1.5388 12.0171 -0.0001  0.0155   0.0336   0.0418    0.0662   0.0000   442.6228     -0.301763       21.7174       1.04222      -3.59178      0.239646      0.232793      0.326370      0.367209      0.405092      0.439856      0.460008
 101   7 3178.6968    4.3596  1.8343 12.2466 -0.0001  0.0170   0.0335   0.0462    0.0569   0.0000   442.7905      0.160522       21.5973       1.51463      -2.70605      0.525096      0.258304      0.363918      0.407610      0.449660      0.491837      0.516560
 101   8 3410.3015    3.2309  3.4405 12.0681 -0.0001  0.0273   0.0199   0.0757    0.0380   0.0000   443.5664     -0.697576       20.4880       1.30618      -2.26509      0.681245      0.410940      0.572451      0.652959      0.719556      0.782652      0.816854
 102   0 1025.3946    0.0483  0.0824  8.8937  0.0000  0.0179   0.0053   0.0345    0.0134   0.0000   437.0632      0.198890       20.8324     -0.740481      -4.20031     -0.202951      0.247380      0.324236      0.430019      0.464386      0.520178      0.553662
 102   1 1506.2294    0.2142  0.3133  8.7083 -0.0000  0.0086   0.0044   0.0206    0.0185   0.0000   439.7304     -0.267952       21.6061      0.274092      -4.52675     0.0968815      0.126979      0.174809      0.193570      0.221383      0.247571      0.242532
 102   2 1857.4210    0.5667  0.7873  8.9680 -0.0000  0.0116   0.0068   0.0306    0.0446   0.0000   440.2856      0.274576       22.3755      0.103126      -4.32222     0.0435762      0.182671      0.242515      0.282227      0.320585      0.338537      0.358060
 102   3 2162.9190    1.0229  1.4637  9.6981 -0.0068  0.0168   0.0095   0.0448    0.0534   0.0000   441.3899     -0.396334       21.4552      0.257377      -3.37291      0.412796      0.255970      0.358261      0.409065      0.451973      0.499385      0.517393
 102   4 2440.8824    1.8077  1.8360 10.4993  0.0046  0.0182   0.0146   0.0496    0.0616   0.0000   441.8889     -0.188626       20.7925      0.307338      -3.53570     -0.337319      0.269459      0.374287      0.423813      0.473476      0.509997      0.529400
 102   5 2699.3149    2.8330  1.7110 11.5539 -0.0001  0.0169   0.0227   0.0469    0.0512   0.0000   442.9528     -0.626533       21.5991       1.19438      -3.21667     -0.296967      0.251073      0.348300      0.391326      0.442699      0.473806      0.498381
 102   6 2950.1168    4.0685  1.4979 12.2131  0.0000  0.0149   0.0340   0.0407    0.0565   0.0000   442.2559      -1.15489       21.1938      0.735559      -2.93347    -0.0783085      0.229924      0.317423      0.363862      0.393841      0.438394      0.446679
 102   7 3190.1337    4.3116  1.8997 12.3493  0.0000  0.0175   0.0326   0.0474    0.0515   0.0000   443.0084     -0.611595       21.2389      0.994002      -1.94640     -0.664212      0.261337      0.366920      0.413807      0.454277      0.500861      0.519764
 103   0 1030.3004    0.0436  0.0604  8.9623  0.0000  0.0176   0.0054   0.0220    0.0133   0.0000   436.6658     -0.134340       21.9001      0.159820      -4.39429      0.129857      0.279289      0.275788      0.362396      0.508619      0.383472      0.484014
 103   1 1512.4223    0.2210  0.3129  8.8054  0.0002  0.0081   0.0045   0.0204    0.0185   0.0000   439.7499     -0.417163       21.8207      0.151761      -4.39892     -0.367485      0.128829      0.168200      0.199904      0.215674      0.238894      0.249010
 103   2 1864.0465    0.5581  0.9284  9.1263  0.0000  0.0135   0.0066   0.0355    0.0445   0.0000   440.5889      0.122573       21.7442      0.150667      -4.57809     -0.322334      0.197434      0.278689      0.308267      0.341526      0.366752      0.385012
 103   3 2170.9150    1.0490  1.4630  9.8007 -0.0001  0.0167   0.0099   0.0454    0.0585   0.0000   441.2925     -0.323535       22.3527      0.127208      -3.89864     -0.482642      0.242813      0.345671      0.389270      0.432381      0.449072      0.479124
 103   4 2449.5368    1.8191  1.8334 10.8353  0.0008  0.0183   0.0147   0.0510    0.0525   0.0000   442.0924      0.302997       21.5125      0.542591      -2.76680     -0.786344      0.275248      0.384028      0.440832      0.486400      0.512720      0.554157
 103   5 2709.0259    2.8755  1.7673 11.4845  0.0000  0.0167   0.0219   0.0461    0.0545   0.0000   442.9601     -0.417463       21.0696      0.114826      -3.06575    -0.0758129      0.250091      0.350094      0.398010      0.440764      0.478454      0.496268
 103   6 2960.7170    4.1050  1.5151 12.2183  0.0000  0.0151   0.0343   0.0410    0.0636   0.0000   442.3849      0.218036       21.4483      0.802683      -2.83057      0.167562      0.229186      0.323561      0.364753      0.410254      0.437061      0.458884
 103   7 3201.5370    4.2480  1.8960 12.6221  0.0000  0.0174   0.0322   0.0489    0.0442   0.0000   442.4373     0.0147169       20.7091      0.473843      -2.44728      0.270433      0.261256      0.359138      0.416286      0.452759      0.480622      0.514816
 103   8 3434.8422    3.2244  3.8352 12.0554  0.0017  0.0296   0.0117   0.0773    0.0100   0.0000   442.2559     -0.694333       19.4444       2.16948      -3.89330      -2.23100      0.440731      0.609613      0.704057      0.783126      0.848512      0.884584
 104   0 1035.1608    0.0524  0.0587  8.8836  0.0000  0.0133   0.0051   0.0161    0.0132   0.0000   437.0660     -0.276285       21.2422      0.147485      -3.91943     -0.115849      0.213939      0.267120      0.339355      0.339006      0.356582      0.422666
 104   1 1518.6003    0.2204  0.3321  8.7498  0.0000  0.0087   0.0044   0.0217    0.0185   0.0000   439.6791     -0.280267       21.4266     0.0967262      -4.53926      0.223601      0.128503      0.180544      0.209057      0.228171      0.249151      0.260322
 104   2 1870.6601    0.5690  0.8491  9.1006  0.0001  0.0125   0.0069   0.0326    0.0437   0.0000   440.6444     -0.571061       21.9219     -0.154562      -5.23392      0.247448      0.191480      0.255359      0.282155      0.327361      0.356903      0.361318
 104   3 2178.8363    1.0974  1.4440  9.6343  0.0000  0.0161   0.0101   0.0431    0.0660   0.0000   441.3684     0.0115774       21.3445      0.250325      -4.14324      0.724138      0.240409      0.329667      0.377973      0.419675      0.452659      0.484164
 104   4 2458.0634    1.8436  1.9154 10.7132  0.0080  0.0187   0.0148   0.0525    0.0563   0.0000   441.7325     -0.964029       20.8940     -0.480793      -3.35212     -0.164234      0.279820      0.378055      0.440264      0.483110      0.515682      0.538614
 104   5 2718.7166    2.9151  1.7660 11.4854  0.0000  0.0170   0.0229   0.0455    0.0576   0.0000   442.3226     -0.765090       21.8265      -1.01610      -3.69370      0.883596      0.257085      0.351776      0.402146      0.442601      0.478031      0.514684
 104   6 2971.2977    4.1750  1.6180 11.9847  0.0059  0.0154   0.0338   0.0419    0.0720   0.0000   442.7672     -0.722068       22.2192      0.638814      -3.75063    -0.0770790      0.236578      0.327781      0.365175      0.412049      0.455137      0.471630
 104   7 3212.8228    4.2117  1.9985 12.3988  0.0000  0.0179   0.0307   0.0484    0.0472   0.0000   442.6925     -0.383840       21.2990     -0.367686      -3.70659     0.0533236      0.266295      0.376739      0.421849      0.478634      0.505096      0.546810
 105   0 1040.0205    0.0513  0.0917  8.8555  0.0000  0.0201   0.0055   0.0272    0.0134   0.0000   436.9409     -0.675399       21.6069      0.619270      -4.18065     -0.557286      0.317721      0.450852      0.475161      0.458339      0.531299      0.611232
 105   1 1524.6963    0.2237  0.3631  8.6676  0.0005  0.0089   0.0044   0.0235    0.0194   0.0000   439.6066     -0.206527       21.7132     0.0268670      -4.27080     0.0334174      0.136749      0.180329      0.209424      0.235246      0.269649      0.279586
 105   2 1877.2450    0.5732  0.8471  9.0348  0.0000  0.0124   0.0068   0.0319    0.0436   0.0000   440.2174     -0.340762       21.5392      0.421558      -4.15302      0.241618      0.181082      0.252943      0.284247      0.319625      0.339775      0.341916
 105   3 2186.7026    1.0913  1.5352  9.6735 -0.0012  0.0169   0.0099   0.0461    0.0608   0.0000   441.7520      0.317851       21.4556      0.249471      -3.00857     -0.368479      0.247337      0.340097      0.395895      0.434112      0.477610      0.502906
 105   4 2466.6140    1.8695  1.9252 10.7820  0.0003  0.0191   0.0149   0.0514    0.0528   0.0000   441.6914      0.211392       21.2690     -0.208646      -2.41620     -0.651304      0.277406      0.388685      0.443869      0.495908      0.540874      0.564591
 105   5 2728.3522    2.9713  1.6766 11.6034 -0.0003  0.0165   0.0242   0.0452    0.0563   0.0000   442.2157    -0.0729980       21.3763      0.315314      -2.84851      0.554192      0.245901      0.336931      0.381476      0.425088      0.464017      0.486240
 105   6 2981.8207    4.2001  1.4721 12.3130  0.0069  0.0150   0.0359   0.0406    0.0605   0.0000   442.2425    -0.0736930       21.9363     -0.379236      -3.73452  -0.000489753      0.219252      0.310315      0.338640      0.382622      0.412783      0.429058
 105   7 3224.1376    4.2116  2.0750 12.2344  0.0000  0.0181   0.0300   0.0497    0.0505   0.0000   443.0400     -0.766169       21.0115      0.546709      -3.10064     -0.824738      0.263197      0.373806      0.411876      0.460876      0.495195      0.518821
 105   8 3459.0673    2.8373  3.4736 12.1253  0.0000  0.0299   0.0177   0.0819    0.0373   0.0000   443.1190      0.293941       21.4370     -0.846865      -4.27194     -0.902106      0.412730      0.598700      0.661934      0.746098      0.783936      0.822793
 106   1 1530.7801    0.2283  0.3681  8.7250 -0.0001  0.0089   0.0043   0.0231    0.0193   0.0000   439.6874     -0.336450       21.4889    -0.0993629      -4.27454      0.423348      0.130025      0.168611      0.201473      0.227531      0.235257      0.262704
 106   2 1883.7389    0.5781  0.9198  9.1011  0.0000  0.0129   0.0068   0.0352    0.0457   0.0000   440.6325     -0.282884       21.2868      0.279417      -4.73297     -0.238983      0.190056      0.263860      0.299658      0.330108      0.353328      0.371330
 106   3 2194.5245    1.1029  1.5420  9.8021 -0.0131  0.0170   0.0097   0.0451    0.0556   0.0000   441.6008     -0.246060       21.8683     -0.329018      -3.31938    0.00134869      0.248223      0.347460      0.390304      0.437568      0.479015      0.492757
 106   4 2475.0833    1.9248  1.8380 10.8897  0.0002  0.0186   0.0156   0.0501    0.0538   0.0000   441.9146     -0.397433       20.8771     -0.543659      -2.31084    -0.0468245      0.264890      0.373214      0.417235      0.466185      0.498410      0.530445
 106   5 2737.9149    2.9969  1.7981 11.5908  0.0000  0.0170   0.0235   0.0468    0.0563   0.0000   442.5249    -0.0202071       21.9310      0.442444      -3.26648     -0.222446      0.246828      0.342903      0.385960      0.434235      0.457101      0.485056
 106   6 2992.2582    4.2120  1.6781 12.0697  0.0004  0.0159   0.0327   0.0425    0.0633   0.0000   443.0481      0.395886       21.1181      0.158321      -3.70016      0.598158      0.230650      0.323416      0.373100      0.411353      0.444998      0.456800
 106   7 3235.3515    4.1494  2.0929 12.4430 -0.0000  0.0185   0.0295   0.0500    0.0439   0.0000   442.9919      0.249706       21.4267      0.949153      -3.25606      -1.03652      0.262810      0.372587      0.413107      0.471763      0.491085      0.513748
 107   0 1049.6184    0.0479  0.0775  8.8823  0.0000  0.0167   0.0050   0.0272    0.0131   0.0000   436.6071     -0.189444       21.6574    -0.0676054      -4.14324    -0.0693665      0.220497      0.275932      0.398176      0.383195      0.354364      0.383954
 107   1 1536.7759    0.2298  0.3744  8.7112  0.0000  0.0091   0.0043   0.0225    0.0195   0.0000   439.6591      0.104272       21.4616    -0.0418336      -3.95208     -0.340498      0.135679      0.179829      0.207886      0.223269      0.243140      0.254177
 107   2 1890.2429    0.5905  0.9286  9.1083  0.0000  0.0134   0.0068   0.0338    0.0465   0.0000   440.2463     -0.552524       22.0320    -0.0808839      -4.31180      0.545659      0.189944      0.256325      0.298984      0.328062      0.349891      0.362282
 107   3 2202.3266    1.1303  1.4699  9.9440 -0.0116  0.0165   0.0103   0.0449    0.0546   0.0000   441.6302     -0.633565       20.8925      0.108404      -3.68732     -0.321003      0.229604      0.323044      0.366322      0.404790      0.442493      0.453912
 107   4 2483.5238    1.9190  1.9798 10.9089  0.0007  0.0193   0.0152   0.0530    0.0530   0.0000   442.2479     -0.217961       21.8222     0.0912296      -3.16384     0.0777975      0.275876      0.387140      0.438228      0.486503      0.526881      0.549357
 107   5 2747.4491    3.0440  1.7073 11.6435  0.0000  0.0166   0.0240   0.0444    0.0564   0.0000   442.5797     -0.740799       21.8760    -0.0305864      -3.98051      0.630330      0.242707      0.334820      0.384081      0.426603      0.456776      0.485162
 107   6 3002.6712    4.2840  1.5635 12.2601  0.0000  0.0155   0.0344   0.0412    0.0599   0.0000   442.2142      0.297902       21.5752      0.184002      -4.16927      0.338745      0.217824      0.312690      0.348954      0.384289      0.411737      0.431113
 107   7 3246.5644    4.0743  2.2662 12.5156 -0.0001  0.0199   0.0287   0.0535    0.0417   0.0000   443.2361      0.312388       21.5015      0.236139      -2.94869     -0.288347      0.275143      0.392040      0.442106      0.493733      0.517169      0.554906
 107   8 3483.3466    2.9630  4.3673 12.0312  0.0047  0.0279   0.0099   0.0416    0.0067   0.0000   441.5345     -0.782296       23.7986       3.40907      -7.56151       1.12136      0.473558      0.509243      0.696253      0.711312      0.772713      0.820473
 108   0 1054.4162    0.0540  0.0714  8.8319  0.0000  0.0150   0.0048   0.0191    0.0130   0.0000   436.4538     -0.441785       21.9728      0.599882      -3.87290      0.212770      0.199639      0.272313      0.322107      0.319033      0.371795      0.338448
 108   1 1542.7794    0.2412  0.3799  8.6860 -0.0000  0.0089   0.0044   0.0220    0.0201   0.0000   439.7286      0.137699       21.8445      0.135434      -4.41897     -0.201892      0.132747      0.177524      0.212003      0.228728      0.255347      0.280793
 108   2 1896.6865    0.6123  0.9567  9.0446 -0.0000  0.0135   0.0070   0.0353    0.0510   0.0000   440.4669     -0.574321       21.9538    -0.0847505      -3.89324     0.0938111      0.183349      0.256221      0.289775      0.323302      0.342669      0.354993
 108   3 2209.9992    1.1470  1.5593  9.8524 -0.0006  0.0162   0.0101   0.0468    0.0554   0.0000   441.5064      0.749423       21.8255     -0.998613      -2.79926      0.305116      0.234500      0.317988      0.368110      0.412551      0.445654      0.457871
 108   4 2491.8852    1.9725  1.9119 10.9839  0.0076  0.0186   0.0157   0.0527    0.0511   0.0000   441.8692     -0.147502       21.6166     -0.139363      -2.45914       1.02286      0.262534      0.361695      0.425327      0.464014      0.490737      0.511869
 108   5 2756.9014    3.1371  1.8430 11.3697 -0.0000  0.0165   0.0231   0.0468    0.0645   0.0000   442.5352      0.441580       21.2457     0.0233965      -4.20212      0.500903      0.238173      0.323618      0.371528      0.405481      0.447001      0.466583
 108   6 3012.9614    4.3337  1.5813 12.1465 -0.0003  0.0153   0.0345   0.0414    0.0655   0.0000   442.9504     -0.358214       21.3634      0.662497      -2.99976     -0.345268      0.216241      0.302609      0.345356      0.379395      0.409170      0.434804
 108   7 3257.6168    4.0047  2.3025 12.4887  0.0000  0.0203   0.0280   0.0534    0.0407   0.0000   443.1413     -0.407907       21.1978    -0.0739434      -2.33472      0.952147      0.279539      0.401140      0.447332      0.506807      0.526287      0.553635
 109   0 1059.1665    0.0512  0.0533  8.8610 -0.0280  0.0193   0.0050   0.0181    0.0130   0.0000   436.9302     0.0319338       21.3020      0.117306      -4.43185     -0.667882      0.403872      0.571203      0.622672      0.590833      0.639526      0.548531
 109   1 1548.7481    0.2494  0.3620  8.7626 -0.0002  0.0087   0.0045   0.0204    0.0196   0.0000   439.3725     -0.579186       21.7073      0.331333      -4.08132    -0.0308740      0.124213      0.172773      0.193414      0.218826      0.229058      0.243062
 109   2 1903.0818    0.6245  0.9663  9.1018  0.0000  0.0132   0.0070   0.0345    0.0507   0.0000   440.1280     -0.215139       21.7332      0.542115      -4.46795      0.410372      0.181560      0.251275      0.292081      0.318694      0.350135      0.356670
 109   3 2217.6554    1.1382  1.5332 10.0823  0.0000  0.0169   0.0105   0.0465    0.0523   0.0000   441.8972     0.0202167       21.3730     -0.404175      -4.04322     -0.323785      0.246355      0.331463      0.389085      0.417101      0.454401      0.483420
 109   4 2500.1836    2.0566  1.9537 10.9328  0.0002  0.0185   0.0158   0.0515    0.0553   0.0000   441.6372      0.781785       21.5031      0.460047      -3.16611    -0.0356652      0.261988      0.359745      0.409606      0.460338      0.497006      0.516703
 109   5 2766.3949    3.2045  1.8055 11.5673  0.0000  0.0168   0.0242   0.0457    0.0618   0.0000   442.5842     -0.279814       20.3110      0.204791      -2.66422     -0.519197      0.233188      0.330342      0.365167      0.406006      0.446257      0.461110
 109   6 3023.2763    4.3113  1.5334 12.5610 -0.0066  0.0156   0.0359   0.0415    0.0522   0.0000   442.9965     -0.587279       22.2774     -0.424406      -4.14537   -0.00192191      0.221097      0.304383      0.345471      0.391202      0.419242      0.437601
 109   7 3268.7094    3.9417  2.5547 12.3992  0.0000  0.0212   0.0263   0.0572    0.0423   0.0000   442.7766      0.520287       20.6520      0.682536      -2.61242     -0.239332      0.293549      0.411298      0.467100      0.520425      0.551147      0.599738
 110   0 1063.8855    0.0565  0.0818  8.9455  0.0000  0.0176   0.0048   0.0204    0.0131   0.0000   436.9291      0.256604       20.7277      0.339476      -4.09276   -0.00545596      0.243292      0.284642      0.396731      0.374089      0.370123      0.367347
 110   1 1554.6405    0.2392  0.4343  8.8554  0.0000  0.0104   0.0043   0.0253    0.0203   0.0000   440.0427     -0.392275       21.3661      0.417366      -3.93816      0.169059      0.152622      0.206560      0.238820      0.261491      0.300800      0.298350
 110   2 1909.4657    0.6331  0.9974  9.2195  0.0000  0.0133   0.0071   0.0355    0.0526   0.0000   439.8599      0.320567       21.4085    -0.0442793      -4.17576      0.401921      0.190259      0.263448      0.297668      0.331776      0.367479      0.388854
 110   3 2225.2944    1.1834  1.6111 10.1678  0.0002  0.0170   0.0104   0.0473    0.0517   0.0000   441.0938     -0.931788       21.2816      0.305738      -4.10582      0.719688      0.240561      0.331330      0.384351      0.427808      0.466615      0.488071
 110   4 2508.5011    2.0304  1.9045 11.1501  0.0001  0.0185   0.0160   0.0517    0.0525   0.0000   441.7329      0.238979       22.3969    -0.0984329      -3.09795      0.704124      0.262112      0.365136      0.413197      0.456233      0.510986      0.537511
 110   5 2775.7721    3.1582  1.6674 11.9124  0.0000  0.0165   0.0250   0.0442    0.0543   0.0000   442.3849      0.115364       21.5131       1.09273      -2.95248      -1.59422      0.228831      0.326199      0.359840      0.405858      0.437513      0.459805
 110   6 3033.5040    4.2986  1.7437 12.2114 -0.0000  0.0158   0.0325   0.0441    0.0652   0.0000   443.4282    -0.0294523       21.4765      0.935188      -3.93244     -0.448157      0.223921      0.310993      0.357144      0.391255      0.427684      0.443124
 110   7 3279.7341    3.8739  2.5255 12.5346  0.0000  0.0213   0.0255   0.0572    0.0400   0.0000   442.7815      0.375831       20.7292       1.05482      -2.86675     -0.636667      0.289489      0.414665      0.461149      0.527189      0.566010      0.596313
 111   0 1068.5762    0.0597  0.0944  8.9201  0.0000  0.0135   0.0047   0.0265    0.0132   0.0000   436.8727     -0.398293       22.1194      0.273443      -4.04086      0.724095      0.204333      0.251544      0.309946      0.326581      0.314285      0.371288
 111   1 1560.5140    0.2501  0.3868  8.8227  0.0000  0.0087   0.0044   0.0227    0.0202   0.0000   439.6562     -0.362910       21.6230     0.0767145      -4.14382    0.00931742      0.122043      0.163286      0.192897      0.205272      0.226891      0.229365
 111   2 1915.7980    0.6472  1.0092  9.2308  0.0003  0.0133   0.0071   0.0359    0.0517   0.0000   440.0727      0.100861       21.7641    -0.0198363      -3.74503      0.265608      0.186534      0.257456      0.292551      0.331977      0.345363      0.377036
 111   3 2232.8488    1.1897  1.7156 10.0003 -0.0002  0.0176   0.0102   0.0494    0.0584   0.0000   441.0554     -0.436492       21.2365    -0.0306508      -4.12611     -0.206368      0.245677      0.334551      0.391660      0.421829      0.467524      0.482894
 111   4 2516.7100    2.0467  1.9606 11.2350 -0.0001  0.0191   0.0163   0.0539    0.0507   0.0000   442.0360      0.458094       21.2261      0.845714      -3.22609       1.22454      0.261924      0.361384      0.414371      0.469868      0.504375      0.542796
 111   5 2785.0906    3.2537  1.7546 11.8209  0.0002  0.0167   0.0252   0.0458    0.0578   0.0000   441.9708      0.230664       20.8860      0.420869      -3.47681     -0.274937      0.224232      0.321967      0.357432      0.402228      0.434647      0.468308
 111   6 3043.6566    4.3493  1.7331 12.4022 -0.0000  0.0158   0.0329   0.0441    0.0552   0.0000   443.1446     0.0928725       21.7751      0.490423      -3.90408      0.413052      0.222111      0.305963      0.349112      0.384450      0.421558      0.444569
 111   7 3290.6953    3.8880  2.7610 12.4185  0.0000  0.0220   0.0249   0.0607    0.0421   0.0000   443.2590     -0.307230       20.2470       1.07950      -2.24282     -0.812756      0.299828      0.420071      0.477506      0.529027      0.571503      0.606539
 112   0 1073.2882    0.0552  0.0905  8.8410  0.0000  0.0140   0.0047   0.0245    0.0130   0.0000   437.0324     -0.360956       21.6440      0.414939      -4.51552     -0.525662      0.197082      0.271990      0.323377      0.339869      0.378258      0.383700
 112   1 1566.3405    0.2601  0.4245  8.6930  0.0000  0.0094   0.0044   0.0229    0.0210   0.0000   439.4418     -0.273765       21.7894     -0.217084      -4.24229    -0.0890637      0.126713      0.171565      0.197634      0.224576      0.247732      0.252846
 112   2 1922.1003    0.6520  1.0752  9.1162  0.0000  0.0141   0.0072   0.0377    0.0563   0.0000   439.8798      0.371251       21.7629     -0.208829      -3.84493      0.545638      0.191284      0.272794      0.298546      0.341726      0.365964      0.388618
 112   3 2240.3620    1.2061  1.6266 10.0811  0.0000  0.0172   0.0104   0.0476    0.0523   0.0000   441.0945     -0.422636       21.9204      0.894656      -4.76044     -0.181756      0.236056      0.332159      0.375831      0.418004      0.445552      0.474275
 112   4 2524.9043    2.0902  1.9557 11.1484  0.0000  0.0190   0.0166   0.0532    0.0523   0.0000   441.9390      0.218424       20.8983     -0.705532      -3.67363      0.783607      0.260419      0.363668      0.416088      0.456304      0.501364      0.536008
 112   5 2794.3802    3.2625  1.7749 11.7402  0.0103  0.0164   0.0252   0.0464    0.0577   0.0000   442.1788     -0.274315       22.1107     -0.133061      -3.40685     -0.355943      0.224636      0.312974      0.357620      0.402929      0.436055      0.453572
 112   6 3053.7940    4.3459  1.6933 12.3872 -0.0001  0.0156   0.0336   0.0436    0.0541   0.0000   443.0410     -0.153477       21.3904      0.387553      -4.11504       1.62477      0.220463      0.302076      0.350320      0.380143      0.417097      0.441873
 112   7 3301.6110    3.7607  2.6188 12.4296 -0.0002  0.0217   0.0252   0.0605    0.0414   0.0000   443.0966     -0.372785       20.2484       1.90009      -1.70136     -0.387726      0.296872      0.410243      0.470786      0.523615      0.558451      0.601139
 113   0 1077.9675    0.0542  0.1065  8.8954  0.0000  0.0150   0.0049   0.0316    0.0131   0.0000   437.0015     -0.253196       21.1117      0.419297      -4.08101    -0.0915158      0.205918      0.278022      0.363262      0.383313      0.461239      0.479250
 113   1 1572.1283    0.2596  0.4578  8.7750  0.0000  0.0100   0.0043   0.0248    0.0214   0.0000   439.6196     -0.111102       21.2337    -0.0932439      -4.72434      0.108917      0.134824      0.181701      0.215165      0.227207      0.248965      0.259136
 113   2 1928.4024    0.6538  1.0609  9.2458  0.0000  0.0140   0.0073   0.0367    0.0543   0.0000   440.3497      0.148871       21.9456     -0.193196      -3.61361      0.501725      0.190592      0.259475      0.299084      0.338761      0.364783      0.372022
 113   3 2247.8422    1.2199  1.6958 10.1888  0.0008  0.0175   0.0103   0.0494    0.0522   0.0000   441.3647     -0.213533       21.6795      0.472714      -4.96918      0.242588      0.233880      0.329175      0.379881      0.410168      0.452198      0.463699
 113   4 2533.0622    2.1361  2.0278 11.2257  0.0001  0.0192   0.0165   0.0537    0.0524   0.0000   442.1165     -0.426835       20.6083     -0.262116      -2.37038      0.376960      0.264039      0.355965      0.412141      0.462720      0.504817      0.531530
 113   5 2803.6935    3.3147  1.8369 11.9571  0.0005  0.0171   0.0250   0.0464    0.0516   0.0000   442.6184     -0.531288       21.9401     0.0235738      -4.07241      0.922719      0.229011      0.325464      0.367542      0.410056      0.449668      0.466973
 113   6 3063.8681    4.3410  1.6919 12.5102 -0.0002  0.0158   0.0331   0.0436    0.0500   0.0000   442.4883     -0.167628       22.0290      0.152721      -3.61927     -0.670762      0.207551      0.298854      0.328885      0.374240      0.395085      0.420811
 113   7 3312.4080    3.8479  3.1175 12.3414  0.0005  0.0243   0.0237   0.0662    0.0444   0.0000   444.0924     -0.322632       19.8576   0.000490494      -1.44681      0.148747      0.329452      0.455759      0.521467      0.584440      0.631935      0.657394
 114   0 1082.5670    0.0533  0.0768  8.9585  0.0000  0.0133   0.0047   0.0222    0.0128   0.0000   437.4117     -0.826814       21.5346       1.21928      -3.84407     -0.998286      0.175672      0.253827      0.271234      0.330769      0.334666      0.368555
 114   1 1577.8805    0.2613  0.4358  8.8549  0.0000  0.0098   0.0044   0.0232    0.0216   0.0000   439.5008     -0.125295       21.7199    -0.0231290      -4.04118     -0.361877      0.125508      0.181737      0.197939      0.228511      0.238708      0.249716
 114   2 1934.6403    0.6495  1.0288  9.4045  0.0000  0.0138   0.0072   0.0370    0.0510   0.0000   440.0067     -0.396924       22.3076      0.894604      -4.48764      0.273740      0.182067      0.252754      0.288081      0.323540      0.346177      0.367192
 114   3 2255.2365    1.2552  1.7645 10.1768  0.0076  0.0181   0.0107   0.0498    0.0600   0.0000   441.0989     -0.420292       20.8648     -0.118012      -3.50559      0.515023      0.242371      0.333718      0.389334      0.428866      0.463540      0.484637
 114   4 2541.1729    2.1336  1.9630 11.4000  0.0003  0.0190   0.0167   0.0524    0.0493   0.0000   442.0469     -0.400242       21.1684      0.332690      -3.16189     -0.138158      0.258771      0.357389      0.406286      0.452640      0.495105      0.519082
 114   5 2812.8785    3.3975  1.7072 12.0752  0.0000  0.0161   0.0261   0.0444    0.0523   0.0000   442.6974    -0.0746707       21.3017      0.770891      -3.75840     -0.457901      0.215585      0.303334      0.342650      0.384870      0.409086      0.433240
 114   6 3073.8695    4.4246  1.7217 12.5860  0.0000  0.0158   0.0334   0.0431    0.0527   0.0000   442.5987     -0.629410       22.5839       1.36961      -3.84363      0.550392      0.216589      0.298746      0.344431      0.373991      0.407519      0.429944
 114   7 3323.3390    3.6946  3.0655 12.5397 -0.0003  0.0243   0.0230   0.0671    0.0392   0.0000   443.0606     -0.376763       20.6270      0.344311      -1.83226      0.447731      0.323824      0.457154      0.517144      0.575621      0.618129      0.657191
 115   0 1087.2563    0.0462  0.0219  8.9455  0.0018  0.0108   0.0055   0.0071    0.0124   0.0000   436.9355     -0.406025       21.1661      0.974223      -4.53014      -1.29273      0.151087      0.212567      0.231276      0.315587      0.281608      0.304956
 115   1 1583.5986    0.2715  0.4796  8.7999 -0.0001  0.0099   0.0044   0.0250    0.0225   0.0000   439.2676     0.0853214       21.5263      0.428604      -4.12824      0.541088      0.141264      0.192066      0.226011      0.248045      0.268624      0.286280
 115   2 1940.8184    0.6687  1.0683  9.3756  0.0002  0.0141   0.0074   0.0376    0.0525   0.0000   440.5656     -0.283185       21.9110    -0.0238877      -3.77818     0.0677702      0.188532      0.254093      0.302301      0.344495      0.358135      0.382489
 115   3 2262.6250    1.2580  1.7349 10.2845  0.0005  0.0179   0.0109   0.0505    0.0555   0.0000   441.3006     -0.273491       21.5814      0.410579      -3.53871     -0.543368      0.238036      0.339082      0.384133      0.432910      0.460507      0.487660
 115   4 2549.2216    2.1856  1.9568 11.3549  0.0000  0.0186   0.0171   0.0524    0.0515   0.0000   442.1327     -0.320578       22.0838      0.632602      -3.65893      0.925459      0.249175      0.344954      0.394126      0.441528      0.472752      0.505578
 115   5 2822.0438    3.4194  1.7455 12.0811 -0.0000  0.0162   0.0259   0.0456    0.0509   0.0000   442.2945    -0.0240669       21.0427      0.187441      -3.77005     -0.527739      0.216005      0.303342      0.343070      0.381078      0.414524      0.432799
 115   6 3083.8286    4.3387  1.8586 12.4362 -0.0001  0.0166   0.0315   0.0447    0.0535   0.0000   443.1703     0.0543886       21.3676      0.429896      -3.22564     -0.746829      0.221855      0.313254      0.351544      0.389614      0.419222      0.435557
 115   7 3334.0798    3.6593  3.0417 12.5559  0.0000  0.0244   0.0229   0.0681    0.0381   0.0000   443.4420      0.475730       20.0378      0.192266      -2.55522      0.191140      0.321066      0.447856      0.523716      0.569639      0.616087      0.643254
 116   0 1091.8576    0.0508  0.0663  8.7861  0.0000  0.0136   0.0047   0.0175    0.0127   0.0000   436.3818    -0.0911169       21.1587    -0.0561256      -3.49279      0.417395      0.205979      0.250248      0.270534      0.260669      0.372107      0.390747
 116   1 1589.2631    0.2798  0.5001  8.6841  0.0000  0.0099   0.0044   0.0255    0.0234   0.0000   439.4647      0.124054       21.4087      0.111135      -4.23283     -0.168694      0.136717      0.181480      0.218135      0.239682      0.257059      0.271015
 116   2 1946.9984    0.6757  1.1091  9.2641  0.0000  0.0145   0.0074   0.0389    0.0553   0.0000   440.2262     0.0795583       21.8520     -0.784791      -4.00762      0.319627      0.190237      0.262524      0.310651      0.336336      0.362779      0.384734
 116   3 2269.9329    1.2788  1.7151 10.2454  0.0001  0.0179   0.0109   0.0495    0.0533   0.0000   441.2468     -0.754501       21.5382      0.284866      -4.05229      0.118339      0.231585      0.323124      0.374116      0.405523      0.445807      0.462493
 116   4 2557.2870    2.2159  1.9859 11.2379 -0.0001  0.0190   0.0171   0.0523    0.0534   0.0000   441.8356      0.562094       21.9698      0.105000      -3.66462     -0.132744      0.246819      0.351049      0.400942      0.445594      0.481254      0.507672
[truncated: 133,079 more chars]
