# Supplementary material for: Global-Mode Analysis of Full-Disk Data from the Michelson Doppler Imager and the Helioseismic and Magnetic Imager
Source: Sol Phys. 2018 Jan 31;293(2):29. doi: 10.1007/s11207-017-1201-5 (PMC6566312; doi:10.1007/s11207-017-1201-5)
Supplement: Supplementary file 3 — (TAR 230.0 MB) [file 11207_2017_1201_MOESM3_ESM.tar › MDI/mdivwcomm.2262.36]

   0  15 2228.7360    1.0286  1.1240 10.1914  0.0000  0.1505   0.1584   1.1057    1.1415   0.0000    -0.0000       0.00000       0.00000       0.00000       0.00000       0.00000       0.00000       0.00000       0.00000       0.00000       0.00000       0.00000       0.00000       0.00000       0.00000       0.00000       0.00000       0.00000       0.00000       0.00000       0.00000       0.00000       0.00000       0.00000       0.00000       0.00000       0.00000       0.00000       0.00000       0.00000       0.00000       0.00000       0.00000       0.00000       0.00000       0.00000       0.00000       0.00000       0.00000       0.00000       0.00000       0.00000       0.00000       0.00000       0.00000       0.00000       0.00000       0.00000       0.00000       0.00000       0.00000       0.00000       0.00000       0.00000       0.00000       0.00000       0.00000       0.00000       0.00000       0.00000       0.00000       0.00000       0.00000       0.00000       0.00000       0.00000       0.00000       0.00000       0.00000       0.00000       0.00000       0.00000
   0  17 2496.1711    2.1434  1.0534  8.0313  0.0000  0.1508   0.2978   0.4954   27.3811   0.0000    -0.0000       0.00000       0.00000       0.00000       0.00000       0.00000       0.00000       0.00000       0.00000       0.00000       0.00000       0.00000       0.00000       0.00000       0.00000       0.00000       0.00000       0.00000       0.00000       0.00000       0.00000       0.00000       0.00000       0.00000       0.00000       0.00000       0.00000       0.00000       0.00000       0.00000       0.00000       0.00000       0.00000       0.00000       0.00000       0.00000       0.00000       0.00000       0.00000       0.00000       0.00000       0.00000       0.00000       0.00000       0.00000       0.00000       0.00000       0.00000       0.00000       0.00000       0.00000       0.00000       0.00000       0.00000       0.00000       0.00000       0.00000       0.00000       0.00000       0.00000       0.00000       0.00000       0.00000       0.00000       0.00000       0.00000       0.00000       0.00000       0.00000       0.00000       0.00000       0.00000
   0  18 2629.4937    2.1435  0.6464 11.9845 -0.0411  0.1372   0.3480   0.2844    0.6601   0.0000    -0.0000       0.00000       0.00000       0.00000       0.00000       0.00000       0.00000       0.00000       0.00000       0.00000       0.00000       0.00000       0.00000       0.00000       0.00000       0.00000       0.00000       0.00000       0.00000       0.00000       0.00000       0.00000       0.00000       0.00000       0.00000       0.00000       0.00000       0.00000       0.00000       0.00000       0.00000       0.00000       0.00000       0.00000       0.00000       0.00000       0.00000       0.00000       0.00000       0.00000       0.00000       0.00000       0.00000       0.00000       0.00000       0.00000       0.00000       0.00000       0.00000       0.00000       0.00000       0.00000       0.00000       0.00000       0.00000       0.00000       0.00000       0.00000       0.00000       0.00000       0.00000       0.00000       0.00000       0.00000       0.00000       0.00000       0.00000       0.00000       0.00000       0.00000       0.00000       0.00000
   0  21 3033.9252    4.5639  1.0765  0.9878  0.0000  0.1272   0.5579   0.5334 1000.0000   0.0000    -0.0000       0.00000       0.00000       0.00000       0.00000       0.00000       0.00000       0.00000       0.00000       0.00000       0.00000       0.00000       0.00000       0.00000       0.00000       0.00000       0.00000       0.00000       0.00000       0.00000       0.00000       0.00000       0.00000       0.00000       0.00000       0.00000       0.00000       0.00000       0.00000       0.00000       0.00000       0.00000       0.00000       0.00000       0.00000       0.00000       0.00000       0.00000       0.00000       0.00000       0.00000       0.00000       0.00000       0.00000       0.00000       0.00000       0.00000       0.00000       0.00000       0.00000       0.00000       0.00000       0.00000       0.00000       0.00000       0.00000       0.00000       0.00000       0.00000       0.00000       0.00000       0.00000       0.00000       0.00000       0.00000       0.00000       0.00000       0.00000       0.00000       0.00000       0.00000       0.00000
   0  22 3168.7074    4.4238  1.4723 11.4176  0.0000  0.1541   0.5173   0.7984    3.7922   0.0000    -0.0000       0.00000       0.00000       0.00000       0.00000       0.00000       0.00000       0.00000       0.00000       0.00000       0.00000       0.00000       0.00000       0.00000       0.00000       0.00000       0.00000       0.00000       0.00000       0.00000       0.00000       0.00000       0.00000       0.00000       0.00000       0.00000       0.00000       0.00000       0.00000       0.00000       0.00000       0.00000       0.00000       0.00000       0.00000       0.00000       0.00000       0.00000       0.00000       0.00000       0.00000       0.00000       0.00000       0.00000       0.00000       0.00000       0.00000       0.00000       0.00000       0.00000       0.00000       0.00000       0.00000       0.00000       0.00000       0.00000       0.00000       0.00000       0.00000       0.00000       0.00000       0.00000       0.00000       0.00000       0.00000       0.00000       0.00000       0.00000       0.00000       0.00000       0.00000       0.00000
   0  24 3438.7814    3.3017  3.3830 -3.0124  0.0000  0.2969   0.2263   1.1377 1000.0000   0.0000    -0.0000       0.00000       0.00000       0.00000       0.00000       0.00000       0.00000       0.00000       0.00000       0.00000       0.00000       0.00000       0.00000       0.00000       0.00000       0.00000       0.00000       0.00000       0.00000       0.00000       0.00000       0.00000       0.00000       0.00000       0.00000       0.00000       0.00000       0.00000       0.00000       0.00000       0.00000       0.00000       0.00000       0.00000       0.00000       0.00000       0.00000       0.00000       0.00000       0.00000       0.00000       0.00000       0.00000       0.00000       0.00000       0.00000       0.00000       0.00000       0.00000       0.00000       0.00000       0.00000       0.00000       0.00000       0.00000       0.00000       0.00000       0.00000       0.00000       0.00000       0.00000       0.00000       0.00000       0.00000       0.00000       0.00000       0.00000       0.00000       0.00000       0.00000       0.00000       0.00000
   1  13 2020.5819    0.7568  1.2956  9.1630  0.0000  0.1509   0.0521   0.2501    0.4973   0.0000   402.4708      -53.7419       0.00000       0.00000       0.00000       0.00000       0.00000       0.00000       0.00000       0.00000       0.00000       0.00000       0.00000       0.00000       0.00000       0.00000       0.00000       0.00000       0.00000       0.00000       0.00000       0.00000       0.00000       0.00000       0.00000       0.00000       0.00000       0.00000       0.00000       0.00000       0.00000       0.00000       0.00000       0.00000       0.00000       0.00000       207.550       82.9607       0.00000       0.00000       0.00000       0.00000       0.00000       0.00000       0.00000       0.00000       0.00000       0.00000       0.00000       0.00000       0.00000       0.00000       0.00000       0.00000       0.00000       0.00000       0.00000       0.00000       0.00000       0.00000       0.00000       0.00000       0.00000       0.00000       0.00000       0.00000       0.00000       0.00000       0.00000       0.00000       0.00000       0.00000
   1  14 2156.7024    0.9440  0.9284  9.2390  0.0000  0.1004   0.0709   0.1991    0.7008   0.0000   473.3632       3.33452       0.00000       0.00000       0.00000       0.00000       0.00000       0.00000       0.00000       0.00000       0.00000       0.00000       0.00000       0.00000       0.00000       0.00000       0.00000       0.00000       0.00000       0.00000       0.00000       0.00000       0.00000       0.00000       0.00000       0.00000       0.00000       0.00000       0.00000       0.00000       0.00000       0.00000       0.00000       0.00000       0.00000       0.00000       136.991       60.4846       0.00000       0.00000       0.00000       0.00000       0.00000       0.00000       0.00000       0.00000       0.00000       0.00000       0.00000       0.00000       0.00000       0.00000       0.00000       0.00000       0.00000       0.00000       0.00000       0.00000       0.00000       0.00000       0.00000       0.00000       0.00000       0.00000       0.00000       0.00000       0.00000       0.00000       0.00000       0.00000       0.00000       0.00000
   1  15 2291.8571    1.2944  1.2452  9.3946 -0.0283  0.1068   0.0812   0.2220    2.4172   0.0000   243.3745      -20.1561       0.00000       0.00000       0.00000       0.00000       0.00000       0.00000       0.00000       0.00000       0.00000       0.00000       0.00000       0.00000       0.00000       0.00000       0.00000       0.00000       0.00000       0.00000       0.00000       0.00000       0.00000       0.00000       0.00000       0.00000       0.00000       0.00000       0.00000       0.00000       0.00000       0.00000       0.00000       0.00000       0.00000       0.00000       147.150       67.5495       0.00000       0.00000       0.00000       0.00000       0.00000       0.00000       0.00000       0.00000       0.00000       0.00000       0.00000       0.00000       0.00000       0.00000       0.00000       0.00000       0.00000       0.00000       0.00000       0.00000       0.00000       0.00000       0.00000       0.00000       0.00000       0.00000       0.00000       0.00000       0.00000       0.00000       0.00000       0.00000       0.00000       0.00000
   1  17 2559.3156    2.1931  1.0449 -1.2440  0.0000  0.0718   0.1521   0.2694 1000.0000   0.0000   466.1545       41.8084       0.00000       0.00000       0.00000       0.00000       0.00000       0.00000       0.00000       0.00000       0.00000       0.00000       0.00000       0.00000       0.00000       0.00000       0.00000       0.00000       0.00000       0.00000       0.00000       0.00000       0.00000       0.00000       0.00000       0.00000       0.00000       0.00000       0.00000       0.00000       0.00000       0.00000       0.00000       0.00000       0.00000       0.00000       95.8238       47.4925       0.00000       0.00000       0.00000       0.00000       0.00000       0.00000       0.00000       0.00000       0.00000       0.00000       0.00000       0.00000       0.00000       0.00000       0.00000       0.00000       0.00000       0.00000       0.00000       0.00000       0.00000       0.00000       0.00000       0.00000       0.00000       0.00000       0.00000       0.00000       0.00000       0.00000       0.00000       0.00000       0.00000       0.00000
   1  19 2828.2804    3.7053  0.7541  8.4027  0.0000  0.0684   0.2871   0.2111   21.7746   0.0000   494.5188      -40.0233       0.00000       0.00000       0.00000       0.00000       0.00000       0.00000       0.00000       0.00000       0.00000       0.00000       0.00000       0.00000       0.00000       0.00000       0.00000       0.00000       0.00000       0.00000       0.00000       0.00000       0.00000       0.00000       0.00000       0.00000       0.00000       0.00000       0.00000       0.00000       0.00000       0.00000       0.00000       0.00000       0.00000       0.00000       88.0769       45.3160       0.00000       0.00000       0.00000       0.00000       0.00000       0.00000       0.00000       0.00000       0.00000       0.00000       0.00000       0.00000       0.00000       0.00000       0.00000       0.00000       0.00000       0.00000       0.00000       0.00000       0.00000       0.00000       0.00000       0.00000       0.00000       0.00000       0.00000       0.00000       0.00000       0.00000       0.00000       0.00000       0.00000       0.00000
   1  20 2963.4511    4.0004  0.8081 12.0762  0.0000  0.1115   0.2873   0.2284    0.9360   0.0000   516.4123      -46.3614       0.00000       0.00000       0.00000       0.00000       0.00000       0.00000       0.00000       0.00000       0.00000       0.00000       0.00000       0.00000       0.00000       0.00000       0.00000       0.00000       0.00000       0.00000       0.00000       0.00000       0.00000       0.00000       0.00000       0.00000       0.00000       0.00000       0.00000       0.00000       0.00000       0.00000       0.00000       0.00000       0.00000       0.00000       148.352       65.6278       0.00000       0.00000       0.00000       0.00000       0.00000       0.00000       0.00000       0.00000       0.00000       0.00000       0.00000       0.00000       0.00000       0.00000       0.00000       0.00000       0.00000       0.00000       0.00000       0.00000       0.00000       0.00000       0.00000       0.00000       0.00000       0.00000       0.00000       0.00000       0.00000       0.00000       0.00000       0.00000       0.00000       0.00000
   1  26 3776.7719    2.3939  5.7288  9.8747 -0.0017  0.3045   0.0689   0.8545    0.7523   0.0000    31.0762      -56.7875       0.00000       0.00000       0.00000       0.00000       0.00000       0.00000       0.00000       0.00000       0.00000       0.00000       0.00000       0.00000       0.00000       0.00000       0.00000       0.00000       0.00000       0.00000       0.00000       0.00000       0.00000       0.00000       0.00000       0.00000       0.00000       0.00000       0.00000       0.00000       0.00000       0.00000       0.00000       0.00000       0.00000       0.00000       370.093       231.547       0.00000       0.00000       0.00000       0.00000       0.00000       0.00000       0.00000       0.00000       0.00000       0.00000       0.00000       0.00000       0.00000       0.00000       0.00000       0.00000       0.00000       0.00000       0.00000       0.00000       0.00000       0.00000       0.00000       0.00000       0.00000       0.00000       0.00000       0.00000       0.00000       0.00000       0.00000       0.00000       0.00000       0.00000
   2  10 1674.5412    0.2725  0.2428 10.2751  0.0000  0.0504   0.0363   0.0995    0.0952   0.0000   455.6436      -19.1739      -9.42199       9.17293       0.00000       0.00000       0.00000       0.00000       0.00000       0.00000       0.00000       0.00000       0.00000       0.00000       0.00000       0.00000       0.00000       0.00000       0.00000       0.00000       0.00000       0.00000       0.00000       0.00000       0.00000       0.00000       0.00000       0.00000       0.00000       0.00000       0.00000       0.00000       0.00000       0.00000       0.00000       0.00000       39.7295       33.9647       13.9396       6.59465       0.00000       0.00000       0.00000       0.00000       0.00000       0.00000       0.00000       0.00000       0.00000       0.00000       0.00000       0.00000       0.00000       0.00000       0.00000       0.00000       0.00000       0.00000       0.00000       0.00000       0.00000       0.00000       0.00000       0.00000       0.00000       0.00000       0.00000       0.00000       0.00000       0.00000       0.00000       0.00000
   2  14 2217.4972    1.0748  0.9307  8.6090  0.0000  0.0642   0.0585   0.1481    1.1853   0.0000   414.5356      -13.9915      -15.8532      -3.10201       0.00000       0.00000       0.00000       0.00000       0.00000       0.00000       0.00000       0.00000       0.00000       0.00000       0.00000       0.00000       0.00000       0.00000       0.00000       0.00000       0.00000       0.00000       0.00000       0.00000       0.00000       0.00000       0.00000       0.00000       0.00000       0.00000       0.00000       0.00000       0.00000       0.00000       0.00000       0.00000       52.7646       41.3099       21.1794       6.96860       0.00000       0.00000       0.00000       0.00000       0.00000       0.00000       0.00000       0.00000       0.00000       0.00000       0.00000       0.00000       0.00000       0.00000       0.00000       0.00000       0.00000       0.00000       0.00000       0.00000       0.00000       0.00000       0.00000       0.00000       0.00000       0.00000       0.00000       0.00000       0.00000       0.00000       0.00000       0.00000
   2  15 2352.2457    1.4645  1.0842  9.7094  0.0000  0.0769   0.0792   0.1740    1.0203   0.0000   399.8286       8.46370       5.36808       7.12377       0.00000       0.00000       0.00000       0.00000       0.00000       0.00000       0.00000       0.00000       0.00000       0.00000       0.00000       0.00000       0.00000       0.00000       0.00000       0.00000       0.00000       0.00000       0.00000       0.00000       0.00000       0.00000       0.00000       0.00000       0.00000       0.00000       0.00000       0.00000       0.00000       0.00000       0.00000       0.00000       62.8390       48.1866       23.4664       7.85537       0.00000       0.00000       0.00000       0.00000       0.00000       0.00000       0.00000       0.00000       0.00000       0.00000       0.00000       0.00000       0.00000       0.00000       0.00000       0.00000       0.00000       0.00000       0.00000       0.00000       0.00000       0.00000       0.00000       0.00000       0.00000       0.00000       0.00000       0.00000       0.00000       0.00000       0.00000       0.00000
   2  16 2485.9146    1.8512  1.1343  9.9817  0.0000  0.0712   0.1008   0.1883    1.3372   0.0000   387.5356       36.0339       31.8813       3.43415       0.00000       0.00000       0.00000       0.00000       0.00000       0.00000       0.00000       0.00000       0.00000       0.00000       0.00000       0.00000       0.00000       0.00000       0.00000       0.00000       0.00000       0.00000       0.00000       0.00000       0.00000       0.00000       0.00000       0.00000       0.00000       0.00000       0.00000       0.00000       0.00000       0.00000       0.00000       0.00000       50.2849       41.5670       25.1177       8.70278       0.00000       0.00000       0.00000       0.00000       0.00000       0.00000       0.00000       0.00000       0.00000       0.00000       0.00000       0.00000       0.00000       0.00000       0.00000       0.00000       0.00000       0.00000       0.00000       0.00000       0.00000       0.00000       0.00000       0.00000       0.00000       0.00000       0.00000       0.00000       0.00000       0.00000       0.00000       0.00000
   2  17 2619.6476    2.3874  1.2088  5.1441  0.0000  0.0758   0.1190   0.1866  294.9322   0.0000   415.0230       25.0890       9.21000       1.16400       0.00000       0.00000       0.00000       0.00000       0.00000       0.00000       0.00000       0.00000       0.00000       0.00000       0.00000       0.00000       0.00000       0.00000       0.00000       0.00000       0.00000       0.00000       0.00000       0.00000       0.00000       0.00000       0.00000       0.00000       0.00000       0.00000       0.00000       0.00000       0.00000       0.00000       0.00000       0.00000       58.3260       43.2036       30.2308       9.17785       0.00000       0.00000       0.00000       0.00000       0.00000       0.00000       0.00000       0.00000       0.00000       0.00000       0.00000       0.00000       0.00000       0.00000       0.00000       0.00000       0.00000       0.00000       0.00000       0.00000       0.00000       0.00000       0.00000       0.00000       0.00000       0.00000       0.00000       0.00000       0.00000       0.00000       0.00000       0.00000
   2  18 2754.5168    2.9167  1.1494 10.8800  0.0000  0.0850   0.1492   0.1690    1.3044   0.0000   410.6522      -37.3182       46.4605       3.61439       0.00000       0.00000       0.00000       0.00000       0.00000       0.00000       0.00000       0.00000       0.00000       0.00000       0.00000       0.00000       0.00000       0.00000       0.00000       0.00000       0.00000       0.00000       0.00000       0.00000       0.00000       0.00000       0.00000       0.00000       0.00000       0.00000       0.00000       0.00000       0.00000       0.00000       0.00000       0.00000       69.7765       56.2240       24.7322       9.13791       0.00000       0.00000       0.00000       0.00000       0.00000       0.00000       0.00000       0.00000       0.00000       0.00000       0.00000       0.00000       0.00000       0.00000       0.00000       0.00000       0.00000       0.00000       0.00000       0.00000       0.00000       0.00000       0.00000       0.00000       0.00000       0.00000       0.00000       0.00000       0.00000       0.00000       0.00000       0.00000
   2  19 2889.6878    3.6625  1.0764  1.7254  0.0000  0.0661   0.1872   0.1729 1000.0000   0.0000   443.2272       20.0738      -16.8242       6.62301       0.00000       0.00000       0.00000       0.00000       0.00000       0.00000       0.00000       0.00000       0.00000       0.00000       0.00000       0.00000       0.00000       0.00000       0.00000       0.00000       0.00000       0.00000       0.00000       0.00000       0.00000       0.00000       0.00000       0.00000       0.00000       0.00000       0.00000       0.00000       0.00000       0.00000       0.00000       0.00000       47.1054       37.1992       26.2754       8.76526       0.00000       0.00000       0.00000       0.00000       0.00000       0.00000       0.00000       0.00000       0.00000       0.00000       0.00000       0.00000       0.00000       0.00000       0.00000       0.00000       0.00000       0.00000       0.00000       0.00000       0.00000       0.00000       0.00000       0.00000       0.00000       0.00000       0.00000       0.00000       0.00000       0.00000       0.00000       0.00000
   2  20 3024.9008    4.6892  0.8473  6.0480  0.0000  0.0563   0.2583   0.1368  313.5346   0.0000   389.5831       21.4375       12.0496      -5.08171       0.00000       0.00000       0.00000       0.00000       0.00000       0.00000       0.00000       0.00000       0.00000       0.00000       0.00000       0.00000       0.00000       0.00000       0.00000       0.00000       0.00000       0.00000       0.00000       0.00000       0.00000       0.00000       0.00000       0.00000       0.00000       0.00000       0.00000       0.00000       0.00000       0.00000       0.00000       0.00000       44.0028       33.8850       20.8228       6.65070       0.00000       0.00000       0.00000       0.00000       0.00000       0.00000       0.00000       0.00000       0.00000       0.00000       0.00000       0.00000       0.00000       0.00000       0.00000       0.00000       0.00000       0.00000       0.00000       0.00000       0.00000       0.00000       0.00000       0.00000       0.00000       0.00000       0.00000       0.00000       0.00000       0.00000       0.00000       0.00000
   2  23 3430.9508    3.4454  2.8556 10.7317  0.0000  0.1205   0.1195   0.3069    1.0659   0.0000   461.5347      -20.4107       4.07405       12.2085       0.00000       0.00000       0.00000       0.00000       0.00000       0.00000       0.00000       0.00000       0.00000       0.00000       0.00000       0.00000       0.00000       0.00000       0.00000       0.00000       0.00000       0.00000       0.00000       0.00000       0.00000       0.00000       0.00000       0.00000       0.00000       0.00000       0.00000       0.00000       0.00000       0.00000       0.00000       0.00000       88.7944       77.6272       38.6803       16.4078       0.00000       0.00000       0.00000       0.00000       0.00000       0.00000       0.00000       0.00000       0.00000       0.00000       0.00000       0.00000       0.00000       0.00000       0.00000       0.00000       0.00000       0.00000       0.00000       0.00000       0.00000       0.00000       0.00000       0.00000       0.00000       0.00000       0.00000       0.00000       0.00000       0.00000       0.00000       0.00000
   3  13 2137.7454    0.8820  0.8421  9.6556  0.0000  0.0555   0.0484   0.1347    0.3724   0.0000   420.8097       6.13699       35.7901     -0.868681       1.80346      -1.45523       0.00000       0.00000       0.00000       0.00000       0.00000       0.00000       0.00000       0.00000       0.00000       0.00000       0.00000       0.00000       0.00000       0.00000       0.00000       0.00000       0.00000       0.00000       0.00000       0.00000       0.00000       0.00000       0.00000       0.00000       0.00000       0.00000       0.00000       0.00000       0.00000       0.00000       27.2321       26.7729       20.2423       11.1077       5.45527       1.62604       0.00000       0.00000       0.00000       0.00000       0.00000       0.00000       0.00000       0.00000       0.00000       0.00000       0.00000       0.00000       0.00000       0.00000       0.00000       0.00000       0.00000       0.00000       0.00000       0.00000       0.00000       0.00000       0.00000       0.00000       0.00000       0.00000       0.00000       0.00000       0.00000       0.00000
   3  14 2273.4552    1.1022  0.7567 10.6585  0.0000  0.0648   0.0653   0.1281    0.2566   0.0000   476.3053       53.8189       6.80943      -6.11389      -1.87626      0.257714       0.00000       0.00000       0.00000       0.00000       0.00000       0.00000       0.00000       0.00000       0.00000       0.00000       0.00000       0.00000       0.00000       0.00000       0.00000       0.00000       0.00000       0.00000       0.00000       0.00000       0.00000       0.00000       0.00000       0.00000       0.00000       0.00000       0.00000       0.00000       0.00000       0.00000       37.2898       38.1469       23.3424       11.5170       5.15271       1.60163       0.00000       0.00000       0.00000       0.00000       0.00000       0.00000       0.00000       0.00000       0.00000       0.00000       0.00000       0.00000       0.00000       0.00000       0.00000       0.00000       0.00000       0.00000       0.00000       0.00000       0.00000       0.00000       0.00000       0.00000       0.00000       0.00000       0.00000       0.00000       0.00000       0.00000
   3  15 2407.5403    1.4228  1.0831 11.0186  0.0000  0.0784   0.0801   0.1904    0.3607   0.0000   419.5925      -17.1490       9.84586       9.32588      0.710821       1.66173       0.00000       0.00000       0.00000       0.00000       0.00000       0.00000       0.00000       0.00000       0.00000       0.00000       0.00000       0.00000       0.00000       0.00000       0.00000       0.00000       0.00000       0.00000       0.00000       0.00000       0.00000       0.00000       0.00000       0.00000       0.00000       0.00000       0.00000       0.00000       0.00000       0.00000       44.8782       43.0795       28.3987       13.0311       6.66073       1.88770       0.00000       0.00000       0.00000       0.00000       0.00000       0.00000       0.00000       0.00000       0.00000       0.00000       0.00000       0.00000       0.00000       0.00000       0.00000       0.00000       0.00000       0.00000       0.00000       0.00000       0.00000       0.00000       0.00000       0.00000       0.00000       0.00000       0.00000       0.00000       0.00000       0.00000
   3  17 2676.2377    2.4347  0.9184 11.3827  0.0000  0.0637   0.1371   0.1393    0.7039   0.0000   440.7338       9.33547      -13.7328      -18.2034       6.88439      -3.47563       0.00000       0.00000       0.00000       0.00000       0.00000       0.00000       0.00000       0.00000       0.00000       0.00000       0.00000       0.00000       0.00000       0.00000       0.00000       0.00000       0.00000       0.00000       0.00000       0.00000       0.00000       0.00000       0.00000       0.00000       0.00000       0.00000       0.00000       0.00000       0.00000       0.00000       33.5870       31.7359       24.3126       12.8380       6.24259       1.73037       0.00000       0.00000       0.00000       0.00000       0.00000       0.00000       0.00000       0.00000       0.00000       0.00000       0.00000       0.00000       0.00000       0.00000       0.00000       0.00000       0.00000       0.00000       0.00000       0.00000       0.00000       0.00000       0.00000       0.00000       0.00000       0.00000       0.00000       0.00000       0.00000       0.00000
   3  18 2811.4472    3.0154  0.9154 11.3427  0.0000  0.0604   0.1482   0.1371    0.8184   0.0000   435.8169       26.2821       30.2281       12.3151      -1.74162      -1.14545       0.00000       0.00000       0.00000       0.00000       0.00000       0.00000       0.00000       0.00000       0.00000       0.00000       0.00000       0.00000       0.00000       0.00000       0.00000       0.00000       0.00000       0.00000       0.00000       0.00000       0.00000       0.00000       0.00000       0.00000       0.00000       0.00000       0.00000       0.00000       0.00000       0.00000       32.2643       32.4280       21.6361       11.9316       5.43557       1.75393       0.00000       0.00000       0.00000       0.00000       0.00000       0.00000       0.00000       0.00000       0.00000       0.00000       0.00000       0.00000       0.00000       0.00000       0.00000       0.00000       0.00000       0.00000       0.00000       0.00000       0.00000       0.00000       0.00000       0.00000       0.00000       0.00000       0.00000       0.00000       0.00000       0.00000
   3  19 2947.1539    3.7586  1.0727 11.8239  0.0000  0.0577   0.1882   0.1640    0.8911   0.0000   417.3418       43.3126       7.77762      -7.70557     -0.676371     -0.828699       0.00000       0.00000       0.00000       0.00000       0.00000       0.00000       0.00000       0.00000       0.00000       0.00000       0.00000       0.00000       0.00000       0.00000       0.00000       0.00000       0.00000       0.00000       0.00000       0.00000       0.00000       0.00000       0.00000       0.00000       0.00000       0.00000       0.00000       0.00000       0.00000       0.00000       29.4769       29.4958       20.4775       11.2133       5.29724       1.71700       0.00000       0.00000       0.00000       0.00000       0.00000       0.00000       0.00000       0.00000       0.00000       0.00000       0.00000       0.00000       0.00000       0.00000       0.00000       0.00000       0.00000       0.00000       0.00000       0.00000       0.00000       0.00000       0.00000       0.00000       0.00000       0.00000       0.00000       0.00000       0.00000       0.00000
   3  20 3082.3097    4.3772  1.0119 12.6007  0.0000  0.0530   0.2175   0.1688    0.5150   0.0000   391.7622       5.22892       19.1025      -19.7229      -9.38178     -0.738465       0.00000       0.00000       0.00000       0.00000       0.00000       0.00000       0.00000       0.00000       0.00000       0.00000       0.00000       0.00000       0.00000       0.00000       0.00000       0.00000       0.00000       0.00000       0.00000       0.00000       0.00000       0.00000       0.00000       0.00000       0.00000       0.00000       0.00000       0.00000       0.00000       0.00000       31.0049       27.9707       20.2601       10.5973       4.71061       1.35288       0.00000       0.00000       0.00000       0.00000       0.00000       0.00000       0.00000       0.00000       0.00000       0.00000       0.00000       0.00000       0.00000       0.00000       0.00000       0.00000       0.00000       0.00000       0.00000       0.00000       0.00000       0.00000       0.00000       0.00000       0.00000       0.00000       0.00000       0.00000       0.00000       0.00000
   3  21 3217.8932    4.1634  1.1411 12.9638  0.0000  0.0604   0.2099   0.1749    0.4318   0.0000   396.5290      -7.97707       25.6902      -19.9422      -7.14819      0.202965       0.00000       0.00000       0.00000       0.00000       0.00000       0.00000       0.00000       0.00000       0.00000       0.00000       0.00000       0.00000       0.00000       0.00000       0.00000       0.00000       0.00000       0.00000       0.00000       0.00000       0.00000       0.00000       0.00000       0.00000       0.00000       0.00000       0.00000       0.00000       0.00000       0.00000       30.4823       28.6340       22.5877       12.9115       6.17373       1.73816       0.00000       0.00000       0.00000       0.00000       0.00000       0.00000       0.00000       0.00000       0.00000       0.00000       0.00000       0.00000       0.00000       0.00000       0.00000       0.00000       0.00000       0.00000       0.00000       0.00000       0.00000       0.00000       0.00000       0.00000       0.00000       0.00000       0.00000       0.00000       0.00000       0.00000
   3  22 3353.5036    3.4080  1.3532 13.3957  0.0000  0.0810   0.1797   0.2037    0.2424   0.0000   467.5632       71.1589       1.41263      -9.40633       12.1709      -1.94958       0.00000       0.00000       0.00000       0.00000       0.00000       0.00000       0.00000       0.00000       0.00000       0.00000       0.00000       0.00000       0.00000       0.00000       0.00000       0.00000       0.00000       0.00000       0.00000       0.00000       0.00000       0.00000       0.00000       0.00000       0.00000       0.00000       0.00000       0.00000       0.00000       0.00000       40.9727       40.5447       28.7816       17.0472       7.25026       2.32875       0.00000       0.00000       0.00000       0.00000       0.00000       0.00000       0.00000       0.00000       0.00000       0.00000       0.00000       0.00000       0.00000       0.00000       0.00000       0.00000       0.00000       0.00000       0.00000       0.00000       0.00000       0.00000       0.00000       0.00000       0.00000       0.00000       0.00000       0.00000       0.00000       0.00000
   3  23 3489.6625    3.1510  2.2031 12.0327  0.0000  0.0873   0.1276   0.2548    0.3333   0.0000   407.1739       2.14130      -37.7480       24.3203      -17.4400      -5.30038       0.00000       0.00000       0.00000       0.00000       0.00000       0.00000       0.00000       0.00000       0.00000       0.00000       0.00000       0.00000       0.00000       0.00000       0.00000       0.00000       0.00000       0.00000       0.00000       0.00000       0.00000       0.00000       0.00000       0.00000       0.00000       0.00000       0.00000       0.00000       0.00000       0.00000       46.7240       44.5896       32.4063       16.8462       8.33625       2.37967       0.00000       0.00000       0.00000       0.00000       0.00000       0.00000       0.00000       0.00000       0.00000       0.00000       0.00000       0.00000       0.00000       0.00000       0.00000       0.00000       0.00000       0.00000       0.00000       0.00000       0.00000       0.00000       0.00000       0.00000       0.00000       0.00000       0.00000       0.00000       0.00000       0.00000
   3  24 3626.3792    2.6163  3.6309 11.5345  0.0000  0.1184   0.0827   0.3594    0.2244   0.0000   392.1567      -76.5053      -14.8476      -16.0565      -18.7234      -5.99456       0.00000       0.00000       0.00000       0.00000       0.00000       0.00000       0.00000       0.00000       0.00000       0.00000       0.00000       0.00000       0.00000       0.00000       0.00000       0.00000       0.00000       0.00000       0.00000       0.00000       0.00000       0.00000       0.00000       0.00000       0.00000       0.00000       0.00000       0.00000       0.00000       0.00000       61.8527       58.8807       42.0732       26.0408       10.6592       3.31260       0.00000       0.00000       0.00000       0.00000       0.00000       0.00000       0.00000       0.00000       0.00000       0.00000       0.00000       0.00000       0.00000       0.00000       0.00000       0.00000       0.00000       0.00000       0.00000       0.00000       0.00000       0.00000       0.00000       0.00000       0.00000       0.00000       0.00000       0.00000       0.00000       0.00000
   4  11 1914.7437    0.4897  0.3427  9.5887 -0.0006  0.0527   0.0429   0.0844    0.1022   0.0000   432.5840      -5.93267       17.3552       11.5787       6.47379      0.424970     -0.182539      0.338628       0.00000       0.00000       0.00000       0.00000       0.00000       0.00000       0.00000       0.00000       0.00000       0.00000       0.00000       0.00000       0.00000       0.00000       0.00000       0.00000       0.00000       0.00000       0.00000       0.00000       0.00000       0.00000       0.00000       0.00000       0.00000       0.00000       0.00000       0.00000       26.3002       26.6567       20.1444       12.7290       5.95156       2.64996      0.836540      0.180500       0.00000       0.00000       0.00000       0.00000       0.00000       0.00000       0.00000       0.00000       0.00000       0.00000       0.00000       0.00000       0.00000       0.00000       0.00000       0.00000       0.00000       0.00000       0.00000       0.00000       0.00000       0.00000       0.00000       0.00000       0.00000       0.00000       0.00000       0.00000
   4  13 2188.3438    0.9287  0.7097  9.2677 -0.0095  0.0520   0.0485   0.1116    0.4288   0.0000   443.7650      -3.87959      -34.3012       27.5342       3.04799      -7.43989       2.33410     -0.684495       0.00000       0.00000       0.00000       0.00000       0.00000       0.00000       0.00000       0.00000       0.00000       0.00000       0.00000       0.00000       0.00000       0.00000       0.00000       0.00000       0.00000       0.00000       0.00000       0.00000       0.00000       0.00000       0.00000       0.00000       0.00000       0.00000       0.00000       0.00000       17.3249       21.9650       16.3496       11.7364       6.30940       3.61287       1.35342      0.453090       0.00000       0.00000       0.00000       0.00000       0.00000       0.00000       0.00000       0.00000       0.00000       0.00000       0.00000       0.00000       0.00000       0.00000       0.00000       0.00000       0.00000       0.00000       0.00000       0.00000       0.00000       0.00000       0.00000       0.00000       0.00000       0.00000       0.00000       0.00000
   4  14 2324.1667    1.4050  0.9361  8.0421  0.0014  0.0860   0.0633   0.1920    2.5422   0.0000   465.7968      -38.6575       17.6789      -1.56567       8.84985       5.07797      -1.20360     -0.269896       0.00000       0.00000       0.00000       0.00000       0.00000       0.00000       0.00000       0.00000       0.00000       0.00000       0.00000       0.00000       0.00000       0.00000       0.00000       0.00000       0.00000       0.00000       0.00000       0.00000       0.00000       0.00000       0.00000       0.00000       0.00000       0.00000       0.00000       0.00000       30.6301       45.7254       30.3079       16.7230       15.1490       3.59250       2.98251      0.823664       0.00000       0.00000       0.00000       0.00000       0.00000       0.00000       0.00000       0.00000       0.00000       0.00000       0.00000       0.00000       0.00000       0.00000       0.00000       0.00000       0.00000       0.00000       0.00000       0.00000       0.00000       0.00000       0.00000       0.00000       0.00000       0.00000       0.00000       0.00000
   4  17 2728.4153    2.9651  0.9525 -1.8152 -0.0016  0.0530   0.1234   0.1457  620.0112   0.0000   451.5728       13.7537      -2.63700      -12.5828      -2.31453      -5.26211     -0.145170     -0.528217       0.00000       0.00000       0.00000       0.00000       0.00000       0.00000       0.00000       0.00000       0.00000       0.00000       0.00000       0.00000       0.00000       0.00000       0.00000       0.00000       0.00000       0.00000       0.00000       0.00000       0.00000       0.00000       0.00000       0.00000       0.00000       0.00000       0.00000       0.00000       20.8949       19.4128       16.3556       14.0796       8.16564       3.66304       1.20788      0.315479       0.00000       0.00000       0.00000       0.00000       0.00000       0.00000       0.00000       0.00000       0.00000       0.00000       0.00000       0.00000       0.00000       0.00000       0.00000       0.00000       0.00000       0.00000       0.00000       0.00000       0.00000       0.00000       0.00000       0.00000       0.00000       0.00000       0.00000       0.00000
   4  18 2864.3204    3.7848  0.7715 11.5960  0.0042  0.0509   0.1784   0.1112    0.7014   0.0000   420.2566       1.49833       11.2273      -2.76697       12.7020      -6.14111      -1.09127     -0.496377       0.00000       0.00000       0.00000       0.00000       0.00000       0.00000       0.00000       0.00000       0.00000       0.00000       0.00000       0.00000       0.00000       0.00000       0.00000       0.00000       0.00000       0.00000       0.00000       0.00000       0.00000       0.00000       0.00000       0.00000       0.00000       0.00000       0.00000       0.00000       18.3070       21.0054       15.9629       11.9796       7.16300       3.04229       1.34041      0.386285       0.00000       0.00000       0.00000       0.00000       0.00000       0.00000       0.00000       0.00000       0.00000       0.00000       0.00000       0.00000       0.00000       0.00000       0.00000       0.00000       0.00000       0.00000       0.00000       0.00000       0.00000       0.00000       0.00000       0.00000       0.00000       0.00000       0.00000       0.00000
   4  20 3136.0269    4.0389  1.2596 12.1429  0.0064  0.0672   0.1883   0.1711    0.6804   0.0000   424.9958       16.5539       9.94023      -4.30815       1.15006      -8.86706       1.27599     -0.613026       0.00000       0.00000       0.00000       0.00000       0.00000       0.00000       0.00000       0.00000       0.00000       0.00000       0.00000       0.00000       0.00000       0.00000       0.00000       0.00000       0.00000       0.00000       0.00000       0.00000       0.00000       0.00000       0.00000       0.00000       0.00000       0.00000       0.00000       0.00000       23.6279       26.5051       21.3479       17.6312       8.35418       5.73670       1.68140      0.528634       0.00000       0.00000       0.00000       0.00000       0.00000       0.00000       0.00000       0.00000       0.00000       0.00000       0.00000       0.00000       0.00000       0.00000       0.00000       0.00000       0.00000       0.00000       0.00000       0.00000       0.00000       0.00000       0.00000       0.00000       0.00000       0.00000       0.00000       0.00000
   4  21 3271.9471    3.9427  1.4719 12.3552  0.0014  0.0798   0.1736   0.1954    0.5072   0.0000   418.0823      -20.9946       21.9369      -14.2258       2.33487      -4.11716     -0.240443     -0.461864       0.00000       0.00000       0.00000       0.00000       0.00000       0.00000       0.00000       0.00000       0.00000       0.00000       0.00000       0.00000       0.00000       0.00000       0.00000       0.00000       0.00000       0.00000       0.00000       0.00000       0.00000       0.00000       0.00000       0.00000       0.00000       0.00000       0.00000       0.00000       25.1000       29.6171       25.4740       17.9885       10.3736       6.05083       2.36438      0.617861       0.00000       0.00000       0.00000       0.00000       0.00000       0.00000       0.00000       0.00000       0.00000       0.00000       0.00000       0.00000       0.00000       0.00000       0.00000       0.00000       0.00000       0.00000       0.00000       0.00000       0.00000       0.00000       0.00000       0.00000       0.00000       0.00000       0.00000       0.00000
   4  22 3408.2270    3.4907  1.6960 12.3381 -0.0047  0.0763   0.1443   0.2057    0.3379   0.0000   432.4579       43.1196      -27.1220      -10.0589       1.18176      -5.64883     -0.178602      -1.20224       0.00000       0.00000       0.00000       0.00000       0.00000       0.00000       0.00000       0.00000       0.00000       0.00000       0.00000       0.00000       0.00000       0.00000       0.00000       0.00000       0.00000       0.00000       0.00000       0.00000       0.00000       0.00000       0.00000       0.00000       0.00000       0.00000       0.00000       0.00000       27.1567       29.5696       23.6738       19.6164       11.0950       5.82511       1.95400      0.599427       0.00000       0.00000       0.00000       0.00000       0.00000       0.00000       0.00000       0.00000       0.00000       0.00000       0.00000       0.00000       0.00000       0.00000       0.00000       0.00000       0.00000       0.00000       0.00000       0.00000       0.00000       0.00000       0.00000       0.00000       0.00000       0.00000       0.00000       0.00000
   4  23 3544.7419    2.7054  2.9276 11.9896 -0.0015  0.1086   0.0867   0.2834    0.1729   0.0000   453.3187      -21.5605       31.9311      -19.4903      -6.72479      0.663459     -0.819388     -0.654696       0.00000       0.00000       0.00000       0.00000       0.00000       0.00000       0.00000       0.00000       0.00000       0.00000       0.00000       0.00000       0.00000       0.00000       0.00000       0.00000       0.00000       0.00000       0.00000       0.00000       0.00000       0.00000       0.00000       0.00000       0.00000       0.00000       0.00000       0.00000       40.0313       41.7152       36.8255       26.1505       16.1231       8.10535       3.15544      0.761924       0.00000       0.00000       0.00000       0.00000       0.00000       0.00000       0.00000       0.00000       0.00000       0.00000       0.00000       0.00000       0.00000       0.00000       0.00000       0.00000       0.00000       0.00000       0.00000       0.00000       0.00000       0.00000       0.00000       0.00000       0.00000       0.00000       0.00000       0.00000
   5  11 1960.6137    0.6099  0.4263  9.5607 -0.0017  0.0325   0.0366   0.0664    0.1086   0.0000   420.0025      -8.12015     0.0248715       5.71108       9.07216      -6.06367       2.17823      -1.56044     -0.106018     0.0243938       0.00000       0.00000       0.00000       0.00000       0.00000       0.00000       0.00000       0.00000       0.00000       0.00000       0.00000       0.00000       0.00000       0.00000       0.00000       0.00000       0.00000       0.00000       0.00000       0.00000       0.00000       0.00000       0.00000       0.00000       0.00000       0.00000       10.6304       12.2178       10.1455       7.70045       5.12046       2.90194       1.47666      0.644523      0.207545     0.0510109       0.00000       0.00000       0.00000       0.00000       0.00000       0.00000       0.00000       0.00000       0.00000       0.00000       0.00000       0.00000       0.00000       0.00000       0.00000       0.00000       0.00000       0.00000       0.00000       0.00000       0.00000       0.00000       0.00000       0.00000       0.00000       0.00000
   5  12 2098.4446    0.7042  0.6275  9.8852  0.0048  0.0454   0.0374   0.0974    0.1259   0.0000   431.3141       11.6893       12.6473       7.32690      -2.74679      -1.56831      -2.23852     -0.331623      0.369581     0.0236424       0.00000       0.00000       0.00000       0.00000       0.00000       0.00000       0.00000       0.00000       0.00000       0.00000       0.00000       0.00000       0.00000       0.00000       0.00000       0.00000       0.00000       0.00000       0.00000       0.00000       0.00000       0.00000       0.00000       0.00000       0.00000       0.00000       11.9240       14.1076       12.2911       9.54815       7.06276       4.16428       2.01780      0.904645      0.341784     0.0827694       0.00000       0.00000       0.00000       0.00000       0.00000       0.00000       0.00000       0.00000       0.00000       0.00000       0.00000       0.00000       0.00000       0.00000       0.00000       0.00000       0.00000       0.00000       0.00000       0.00000       0.00000       0.00000       0.00000       0.00000       0.00000       0.00000
   5  13 2235.3919    1.0086  0.5667 10.4926  0.0030  0.0512   0.0531   0.0878    0.1275   0.0000   405.8567       5.98044       16.5384      -14.8550       4.47941       7.90731      -2.01057      -1.02687     0.0809926     0.0350405       0.00000       0.00000       0.00000       0.00000       0.00000       0.00000       0.00000       0.00000       0.00000       0.00000       0.00000       0.00000       0.00000       0.00000       0.00000       0.00000       0.00000       0.00000       0.00000       0.00000       0.00000       0.00000       0.00000       0.00000       0.00000       0.00000       11.7596       17.7257       10.7292       12.0645       7.13989       4.88128       2.25468      0.984377      0.297715      0.116652       0.00000       0.00000       0.00000       0.00000       0.00000       0.00000       0.00000       0.00000       0.00000       0.00000       0.00000       0.00000       0.00000       0.00000       0.00000       0.00000       0.00000       0.00000       0.00000       0.00000       0.00000       0.00000       0.00000       0.00000       0.00000       0.00000
   5  14 2371.1738    1.3022  0.7569 11.0053  0.0071  0.0479   0.0625   0.1097    0.1473   0.0000   413.5927       13.7491       6.16256       7.79706      -6.29177      -4.91171      -2.46278      0.407531     0.0275283    -0.0687350       0.00000       0.00000       0.00000       0.00000       0.00000       0.00000       0.00000       0.00000       0.00000       0.00000       0.00000       0.00000       0.00000       0.00000       0.00000       0.00000       0.00000       0.00000       0.00000       0.00000       0.00000       0.00000       0.00000       0.00000       0.00000       0.00000       13.9644       17.7728       12.8887       12.7029       7.08646       4.93200       2.01849       1.09685      0.268839     0.0963449       0.00000       0.00000       0.00000       0.00000       0.00000       0.00000       0.00000       0.00000       0.00000       0.00000       0.00000       0.00000       0.00000       0.00000       0.00000       0.00000       0.00000       0.00000       0.00000       0.00000       0.00000       0.00000       0.00000       0.00000       0.00000       0.00000
   5  15 2506.0981    1.8259  0.9104 10.9812 -0.0007  0.0548   0.0825   0.1325    0.2509   0.0000   435.6550       11.4452      0.237099      -4.49449       8.01696      -1.17144     -0.280091       1.26457     0.0448790    -0.0405430       0.00000       0.00000       0.00000       0.00000       0.00000       0.00000       0.00000       0.00000       0.00000       0.00000       0.00000       0.00000       0.00000       0.00000       0.00000       0.00000       0.00000       0.00000       0.00000       0.00000       0.00000       0.00000       0.00000       0.00000       0.00000       0.00000       14.7926       20.1977       15.9986       12.3820       8.51073       3.99534       2.87287      0.889763      0.418704      0.107979       0.00000       0.00000       0.00000       0.00000       0.00000       0.00000       0.00000       0.00000       0.00000       0.00000       0.00000       0.00000       0.00000       0.00000       0.00000       0.00000       0.00000       0.00000       0.00000       0.00000       0.00000       0.00000       0.00000       0.00000       0.00000       0.00000
   5  16 2641.2602    2.2685  0.8464 11.2090  0.0146  0.0421   0.1026   0.1103    0.3405   0.0000   454.1570      -28.5309       4.22867       1.48677     -0.283140      -2.92870     -0.850254      -1.23966      0.388241      0.115822       0.00000       0.00000       0.00000       0.00000       0.00000       0.00000       0.00000       0.00000       0.00000       0.00000       0.00000       0.00000       0.00000       0.00000       0.00000       0.00000       0.00000       0.00000       0.00000       0.00000       0.00000       0.00000       0.00000       0.00000       0.00000       0.00000       12.7729       13.7465       13.0072       9.75041       6.67933       4.12555       1.96538      0.929921      0.308028     0.0682872       0.00000       0.00000       0.00000       0.00000       0.00000       0.00000       0.00000       0.00000       0.00000       0.00000       0.00000       0.00000       0.00000       0.00000       0.00000       0.00000       0.00000       0.00000       0.00000       0.00000       0.00000       0.00000       0.00000       0.00000       0.00000       0.00000
   5  17 2777.3861    2.9113  0.9154 10.6318  0.0009  0.0492   0.1196   0.1187    0.8701   0.0000   441.0138       35.1338       41.4710      -21.0143       13.7380      -4.46295      -5.95798      0.839670      0.302397   -0.00579032       0.00000       0.00000       0.00000       0.00000       0.00000       0.00000       0.00000       0.00000       0.00000       0.00000       0.00000       0.00000       0.00000       0.00000       0.00000       0.00000       0.00000       0.00000       0.00000       0.00000       0.00000       0.00000       0.00000       0.00000       0.00000       0.00000       14.3638       17.3185       13.8155       12.2230       8.13273       4.83613       2.67290       1.05184      0.344233     0.0952700       0.00000       0.00000       0.00000       0.00000       0.00000       0.00000       0.00000       0.00000       0.00000       0.00000       0.00000       0.00000       0.00000       0.00000       0.00000       0.00000       0.00000       0.00000       0.00000       0.00000       0.00000       0.00000       0.00000       0.00000       0.00000       0.00000
   5  18 2913.7113    3.7099  0.9903 11.2137 -0.0045  0.0508   0.1410   0.1315    1.5398   0.0000   432.2169       22.9494       6.67894      -13.0470       6.79678      -3.78590     -0.525962      -1.14764      0.551175      0.148790       0.00000       0.00000       0.00000       0.00000       0.00000       0.00000       0.00000       0.00000       0.00000       0.00000       0.00000       0.00000       0.00000       0.00000       0.00000       0.00000       0.00000       0.00000       0.00000       0.00000       0.00000       0.00000       0.00000       0.00000       0.00000       0.00000       14.4042       16.7993       14.5329       11.3072       8.93482       4.65897       2.96233      0.969121      0.396718     0.0876811       0.00000       0.00000       0.00000       0.00000       0.00000       0.00000       0.00000       0.00000       0.00000       0.00000       0.00000       0.00000       0.00000       0.00000       0.00000       0.00000       0.00000       0.00000       0.00000       0.00000       0.00000       0.00000       0.00000       0.00000       0.00000       0.00000
   5  21 3322.6713    3.7314  1.3856 12.5178 -0.0020  0.0668   0.1432   0.1894    0.4749   0.0000   456.8311       35.2950       20.1866      0.398453       16.3294      -14.4609       1.66129     -0.645284      0.168134     -0.137729       0.00000       0.00000       0.00000       0.00000       0.00000       0.00000       0.00000       0.00000       0.00000       0.00000       0.00000       0.00000       0.00000       0.00000       0.00000       0.00000       0.00000       0.00000       0.00000       0.00000       0.00000       0.00000       0.00000       0.00000       0.00000       0.00000       19.2816       23.0913       19.1135       15.3824       10.0797       6.17322       3.12273       1.40233      0.437138      0.114324       0.00000       0.00000       0.00000       0.00000       0.00000       0.00000       0.00000       0.00000       0.00000       0.00000       0.00000       0.00000       0.00000       0.00000       0.00000       0.00000       0.00000       0.00000       0.00000       0.00000       0.00000       0.00000       0.00000       0.00000       0.00000       0.00000
   5  22 3459.4263    3.3815  2.2585 10.9427 -0.0013  0.0911   0.0937   0.2053    0.8594   0.0000   435.4261       19.5491       20.4565       8.59540     -0.119496      -12.6297     -0.769433      0.605744      0.226980    -0.0995607       0.00000       0.00000       0.00000       0.00000       0.00000       0.00000       0.00000       0.00000       0.00000       0.00000       0.00000       0.00000       0.00000       0.00000       0.00000       0.00000       0.00000       0.00000       0.00000       0.00000       0.00000       0.00000       0.00000       0.00000       0.00000       0.00000       23.4996       31.4229       26.9872       21.2420       13.8512       10.0750       3.72115       2.34072      0.714447      0.184932       0.00000       0.00000       0.00000       0.00000       0.00000       0.00000       0.00000       0.00000       0.00000       0.00000       0.00000       0.00000       0.00000       0.00000       0.00000       0.00000       0.00000       0.00000       0.00000       0.00000       0.00000       0.00000       0.00000       0.00000       0.00000       0.00000
   5  23 3596.9045    2.8962  3.5383 10.8969 -0.0083  0.1088   0.0695   0.2962    0.4884   0.0000   418.9072      -30.2304      -37.9489      -3.63167       2.16886       3.38655       2.21420     -0.787095      0.132066    0.00141286       0.00000       0.00000       0.00000       0.00000       0.00000       0.00000       0.00000       0.00000       0.00000       0.00000       0.00000       0.00000       0.00000       0.00000       0.00000       0.00000       0.00000       0.00000       0.00000       0.00000       0.00000       0.00000       0.00000       0.00000       0.00000       0.00000       30.4625       37.3887       32.7705       25.6609       18.4200       10.8287       5.80894       2.50517      0.878730      0.199565       0.00000       0.00000       0.00000       0.00000       0.00000       0.00000       0.00000       0.00000       0.00000       0.00000       0.00000       0.00000       0.00000       0.00000       0.00000       0.00000       0.00000       0.00000       0.00000       0.00000       0.00000       0.00000       0.00000       0.00000       0.00000       0.00000
   6  11 2003.9821    0.5399  0.4602  9.6673 -0.0054  0.0384   0.0319   0.0848    0.1016   0.0000   450.4736      -17.8699       29.7992       5.57416      -5.10030       2.10768     -0.853048      0.459388      -1.60263     -0.144087      0.120033    0.00556005       0.00000       0.00000       0.00000       0.00000       0.00000       0.00000       0.00000       0.00000       0.00000       0.00000       0.00000       0.00000       0.00000       0.00000       0.00000       0.00000       0.00000       0.00000       0.00000       0.00000       0.00000       0.00000       0.00000       0.00000       8.86329       9.82595       9.66109       8.89278       5.84247       3.56377       2.65294       1.42457      0.752529      0.227283     0.0722312     0.0156541       0.00000       0.00000       0.00000       0.00000       0.00000       0.00000       0.00000       0.00000       0.00000       0.00000       0.00000       0.00000       0.00000       0.00000       0.00000       0.00000       0.00000       0.00000       0.00000       0.00000       0.00000       0.00000       0.00000       0.00000
   6  12 2142.5387    0.8412  0.5401  9.9384 -0.0031  0.0413   0.0421   0.0801    0.1350   0.0000   429.5877      -5.00593       6.18257       3.65870      -2.30862      -2.13745     -0.881142       1.48108     -0.208081     -0.190148     -0.143198    0.00236635       0.00000       0.00000       0.00000       0.00000       0.00000       0.00000       0.00000       0.00000       0.00000       0.00000       0.00000       0.00000       0.00000       0.00000       0.00000       0.00000       0.00000       0.00000       0.00000       0.00000       0.00000       0.00000       0.00000       0.00000       12.3313       11.2680       9.27751       8.72710       8.38969       5.92251       3.19601       1.31577      0.609416      0.214744     0.0689809     0.0118537       0.00000       0.00000       0.00000       0.00000       0.00000       0.00000       0.00000       0.00000       0.00000       0.00000       0.00000       0.00000       0.00000       0.00000       0.00000       0.00000       0.00000       0.00000       0.00000       0.00000       0.00000       0.00000       0.00000       0.00000
   6  13 2279.7483    1.0225  0.9272 10.0734 -0.0155  0.0523   0.0436   0.1173    0.1954   0.0000   443.5577       5.60699      -10.2857     -0.274187       10.1477      -1.98435      -2.40361      0.739436     -0.943356    0.00862124      0.177688    -0.0163877       0.00000       0.00000       0.00000       0.00000       0.00000       0.00000       0.00000       0.00000       0.00000       0.00000       0.00000       0.00000       0.00000       0.00000       0.00000       0.00000       0.00000       0.00000       0.00000       0.00000       0.00000       0.00000       0.00000       0.00000       11.6063       14.3111       11.3742       11.3432       8.45999       5.92409       3.37845       1.92873      0.783296      0.318988     0.0935562     0.0233758       0.00000       0.00000       0.00000       0.00000       0.00000       0.00000       0.00000       0.00000       0.00000       0.00000       0.00000       0.00000       0.00000       0.00000       0.00000       0.00000       0.00000       0.00000       0.00000       0.00000       0.00000       0.00000       0.00000       0.00000
   6  14 2415.5707    1.4444  0.8164 11.2124  0.0022  0.0481   0.0619   0.1078    0.1269   0.0000   424.1548      -6.68374      -1.05954     -0.589667       12.9443     -0.749475      -1.25163      -1.50751     -0.842574    -0.0773381     0.0274863    -0.0163274       0.00000       0.00000       0.00000       0.00000       0.00000       0.00000       0.00000       0.00000       0.00000       0.00000       0.00000       0.00000       0.00000       0.00000       0.00000       0.00000       0.00000       0.00000       0.00000       0.00000       0.00000       0.00000       0.00000       0.00000       13.8479       13.1878       11.5841       10.8311       8.83581       5.80843       3.44959       1.71238      0.721420      0.247402     0.0715828     0.0140264       0.00000       0.00000       0.00000       0.00000       0.00000       0.00000       0.00000       0.00000       0.00000       0.00000       0.00000       0.00000       0.00000       0.00000       0.00000       0.00000       0.00000       0.00000       0.00000       0.00000       0.00000       0.00000       0.00000       0.00000
   6  15 2551.0669    1.8060  0.7798 11.4795 -0.0301  0.0423   0.0754   0.0920    0.1433   0.0000   428.3966       12.5085       6.23815      -3.83236      -3.37897       4.10564       7.67302     -0.810275      -1.72356     -0.501162      0.135586     0.0328304       0.00000       0.00000       0.00000       0.00000       0.00000       0.00000       0.00000       0.00000       0.00000       0.00000       0.00000       0.00000       0.00000       0.00000       0.00000       0.00000       0.00000       0.00000       0.00000       0.00000       0.00000       0.00000       0.00000       0.00000       11.7119       13.9766       12.9200       9.79506       7.02995       4.45235       2.62452       1.39811      0.610875      0.251113     0.0755283     0.0153516       0.00000       0.00000       0.00000       0.00000       0.00000       0.00000       0.00000       0.00000       0.00000       0.00000       0.00000       0.00000       0.00000       0.00000       0.00000       0.00000       0.00000       0.00000       0.00000       0.00000       0.00000       0.00000       0.00000       0.00000
   6  16 2687.1955    2.6136  0.7092 12.2658 -0.0029  0.0375   0.1156   0.0882    0.1419   0.0000   437.6555       23.0712       4.28341       3.61196       12.5850      -2.96101       1.44446      0.758851    -0.0640167     -0.366445      0.150978     0.0109058       0.00000       0.00000       0.00000       0.00000       0.00000       0.00000       0.00000       0.00000       0.00000       0.00000       0.00000       0.00000       0.00000       0.00000       0.00000       0.00000       0.00000       0.00000       0.00000       0.00000       0.00000       0.00000       0.00000       0.00000       9.64535       10.7889       9.77128       8.07163       6.71331       4.60522       2.62637       1.24073      0.572849      0.229385     0.0704258     0.0147923       0.00000       0.00000       0.00000       0.00000       0.00000       0.00000       0.00000       0.00000       0.00000       0.00000       0.00000       0.00000       0.00000       0.00000       0.00000       0.00000       0.00000       0.00000       0.00000       0.00000       0.00000       0.00000       0.00000       0.00000
   6  17 2823.8012    2.9805  1.0006 12.1853 -0.0033  0.0413   0.1126   0.1214    0.1891   0.0000   429.9071       15.7638       12.9274      -16.1248      -4.28746     -0.709239       4.51903      -1.46988    -0.0233479  -0.000880671     0.0486870    -0.0185240       0.00000       0.00000       0.00000       0.00000       0.00000       0.00000       0.00000       0.00000       0.00000       0.00000       0.00000       0.00000       0.00000       0.00000       0.00000       0.00000       0.00000       0.00000       0.00000       0.00000       0.00000       0.00000       0.00000       0.00000       11.3205       13.1059       11.2881       9.70998       7.26916       4.69009       2.80938       1.42341      0.608468      0.226638     0.0705238     0.0160853       0.00000       0.00000       0.00000       0.00000       0.00000       0.00000       0.00000       0.00000       0.00000       0.00000       0.00000       0.00000       0.00000       0.00000       0.00000       0.00000       0.00000       0.00000       0.00000       0.00000       0.00000       0.00000       0.00000       0.00000
   6  18 2960.7604    3.9027  0.7430 12.5015  0.0019  0.0361   0.1678   0.0950    0.2039   0.0000   455.4999       20.2474       18.8922      0.606182      -1.77520      0.187264      -2.31788     -0.817247    -0.0373836    -0.0442726    -0.0523574    0.00483492       0.00000       0.00000       0.00000       0.00000       0.00000       0.00000       0.00000       0.00000       0.00000       0.00000       0.00000       0.00000       0.00000       0.00000       0.00000       0.00000       0.00000       0.00000       0.00000       0.00000       0.00000       0.00000       0.00000       0.00000       10.9501       11.2337       9.64345       8.45436       6.84685       4.41328       2.54104       1.24152      0.521874      0.182058     0.0560916     0.0115078       0.00000       0.00000       0.00000       0.00000       0.00000       0.00000       0.00000       0.00000       0.00000       0.00000       0.00000       0.00000       0.00000       0.00000       0.00000       0.00000       0.00000       0.00000       0.00000       0.00000       0.00000       0.00000       0.00000       0.00000
   6  19 3097.4000    3.8025  1.1086 12.5500 -0.0061  0.0490   0.1445   0.1292    0.2992   0.0000   443.4163       1.23174      -3.99324      -18.2218       2.60398      -5.95068      -2.03403     -0.818863      -1.15228     -0.395068    -0.0976948   -0.00868797       0.00000       0.00000       0.00000       0.00000       0.00000       0.00000       0.00000       0.00000       0.00000       0.00000       0.00000       0.00000       0.00000       0.00000       0.00000       0.00000       0.00000       0.00000       0.00000       0.00000       0.00000       0.00000       0.00000       0.00000       12.1798       15.3509       12.8829       11.1535       8.08479       5.36503       3.04414       1.64696      0.692491      0.279751     0.0868965     0.0216977       0.00000       0.00000       0.00000       0.00000       0.00000       0.00000       0.00000       0.00000       0.00000       0.00000       0.00000       0.00000       0.00000       0.00000       0.00000       0.00000       0.00000       0.00000       0.00000       0.00000       0.00000       0.00000       0.00000       0.00000
   6  20 3234.0643    4.1156  1.2000 13.0255 -0.0229  0.0628   0.1707   0.1302    0.3150   0.0000   426.6914       17.6023       18.2293      -18.3720      -3.98380      -8.91390      0.863163      -4.24179     -0.494635     -0.687074      0.170858    0.00148615       0.00000       0.00000       0.00000       0.00000       0.00000       0.00000       0.00000       0.00000       0.00000       0.00000       0.00000       0.00000       0.00000       0.00000       0.00000       0.00000       0.00000       0.00000       0.00000       0.00000       0.00000       0.00000       0.00000       0.00000       17.7623       22.9712       19.4728       15.8589       10.7291       6.43770       3.95694       1.76250      0.992301      0.333638      0.116639     0.0267065       0.00000       0.00000       0.00000       0.00000       0.00000       0.00000       0.00000       0.00000       0.00000       0.00000       0.00000       0.00000       0.00000       0.00000       0.00000       0.00000       0.00000       0.00000       0.00000       0.00000       0.00000       0.00000       0.00000       0.00000
   6  21 3371.1059    3.8783  1.6973 12.0624 -0.0111  0.0657   0.1262   0.1712    0.4457   0.0000   461.8500      -26.7565       33.8040      -2.84663      -11.2015       3.76385      -10.8756      -3.85444       1.39365      0.254087     0.0960596     0.0293760       0.00000       0.00000       0.00000       0.00000       0.00000       0.00000       0.00000       0.00000       0.00000       0.00000       0.00000       0.00000       0.00000       0.00000       0.00000       0.00000       0.00000       0.00000       0.00000       0.00000       0.00000       0.00000       0.00000       0.00000       15.4365       18.9523       16.7129       15.2429       10.5255       7.91523       4.58979       2.28597       1.14968      0.447654      0.120538     0.0294260       0.00000       0.00000       0.00000       0.00000       0.00000       0.00000       0.00000       0.00000       0.00000       0.00000       0.00000       0.00000       0.00000       0.00000       0.00000       0.00000       0.00000       0.00000       0.00000       0.00000       0.00000       0.00000       0.00000       0.00000
   6  22 3508.6135    3.1847  2.0562 12.0719 -0.0103  0.0790   0.0993   0.2197    0.3163   0.0000   430.1584       2.84998      -1.53035      -42.3151       10.1453       14.5147     -0.350166      -9.87924      -2.95215      0.178988      0.237296     0.0398399       0.00000       0.00000       0.00000       0.00000       0.00000       0.00000       0.00000       0.00000       0.00000       0.00000       0.00000       0.00000       0.00000       0.00000       0.00000       0.00000       0.00000       0.00000       0.00000       0.00000       0.00000       0.00000       0.00000       0.00000       19.8799       22.7424       21.3160       18.1768       13.6717       9.94258       5.56066       3.04997       1.39059      0.552877      0.152203     0.0320538       0.00000       0.00000       0.00000       0.00000       0.00000       0.00000       0.00000       0.00000       0.00000       0.00000       0.00000       0.00000       0.00000       0.00000       0.00000       0.00000       0.00000       0.00000       0.00000       0.00000       0.00000       0.00000       0.00000       0.00000
   6  24 3783.8941    2.1149  4.9271 10.7059 -0.0044  0.1281   0.0439   0.3649    0.1886   0.0000   322.4550       47.1598       67.4087       7.02296      0.376818      -5.72317      -3.64759      0.124104       4.23317     -0.718820     -0.895649     0.0595990       0.00000       0.00000       0.00000       0.00000       0.00000       0.00000       0.00000       0.00000       0.00000       0.00000       0.00000       0.00000       0.00000       0.00000       0.00000       0.00000       0.00000       0.00000       0.00000       0.00000       0.00000       0.00000       0.00000       0.00000       31.8275       39.8299       37.5435       29.9180       24.5438       15.1910       9.60071       5.06934       2.36322      0.916121      0.307927     0.0567435       0.00000       0.00000       0.00000       0.00000       0.00000       0.00000       0.00000       0.00000       0.00000       0.00000       0.00000       0.00000       0.00000       0.00000       0.00000       0.00000       0.00000       0.00000       0.00000       0.00000       0.00000       0.00000       0.00000       0.00000
   6  25 3921.8653    1.8148  6.5463 10.4474 -0.0013  0.1537   0.0345   0.4460    0.1394   0.0000   460.5026       43.8252      -5.26908      -26.2313       18.5114       38.6749      -3.67225      -8.04236      -1.32970      -1.18493     -0.636403     -0.109591       0.00000       0.00000       0.00000       0.00000       0.00000       0.00000       0.00000       0.00000       0.00000       0.00000       0.00000       0.00000       0.00000       0.00000       0.00000       0.00000       0.00000       0.00000       0.00000       0.00000       0.00000       0.00000       0.00000       0.00000       37.6338       47.1996       41.5943       37.2987       28.0719       18.8531       11.8302       5.80800       2.98083       1.05924      0.331516     0.0705656       0.00000       0.00000       0.00000       0.00000       0.00000       0.00000       0.00000       0.00000       0.00000       0.00000       0.00000       0.00000       0.00000       0.00000       0.00000       0.00000       0.00000       0.00000       0.00000       0.00000       0.00000       0.00000       0.00000       0.00000
   7  12 2184.5427    0.8218  0.7754 10.0797 -0.0019  0.0432   0.0336   0.0954    0.1149   0.0000   434.3248      -6.44993       15.9633       8.07178      -5.59865       2.64980       2.07905      -2.20972      0.862776      0.448524      0.268903     0.0263695   -0.00814604    0.00469766       0.00000       0.00000       0.00000       0.00000       0.00000       0.00000       0.00000       0.00000       0.00000       0.00000       0.00000       0.00000       0.00000       0.00000       0.00000       0.00000       0.00000       0.00000       0.00000       0.00000       0.00000       0.00000       8.68396       10.5002       10.1453       7.72763       7.56086       5.21881       3.38194       2.05042       1.06300      0.484932      0.200514     0.0797955     0.0238117    0.00404346       0.00000       0.00000       0.00000       0.00000       0.00000       0.00000       0.00000       0.00000       0.00000       0.00000       0.00000       0.00000       0.00000       0.00000       0.00000       0.00000       0.00000       0.00000       0.00000       0.00000       0.00000       0.00000
   7  13 2322.1129    1.2787  0.7506 10.2573 -0.0077  0.0431   0.0513   0.0898    0.1539   0.0000   447.5923       10.0906      -4.64034      -1.29590       8.79696      -13.3398     -0.385387       3.99277       1.53670     -0.842514     -0.227559      0.135485    -0.0332007    0.00625444       0.00000       0.00000       0.00000       0.00000       0.00000       0.00000       0.00000       0.00000       0.00000       0.00000       0.00000       0.00000       0.00000       0.00000       0.00000       0.00000       0.00000       0.00000       0.00000       0.00000       0.00000       0.00000       8.81375       9.15581       9.47757       9.16693       7.72714       4.15166       3.21724       2.32398       1.15281      0.644139      0.198165     0.0702765     0.0216788    0.00367006       0.00000       0.00000       0.00000       0.00000       0.00000       0.00000       0.00000       0.00000       0.00000       0.00000       0.00000       0.00000       0.00000       0.00000       0.00000       0.00000       0.00000       0.00000       0.00000       0.00000       0.00000       0.00000
   7  14 2458.3363    1.5865  0.7688 10.8393  0.0003  0.0404   0.0605   0.0882    0.1340   0.0000   432.1358       7.69121       8.95062       1.81448      -10.3662      -7.30286       2.08367      -2.17681      0.938082     0.0581501   -0.00647880   -0.00879521    -0.0270189   -0.00143693       0.00000       0.00000       0.00000       0.00000       0.00000       0.00000       0.00000       0.00000       0.00000       0.00000       0.00000       0.00000       0.00000       0.00000       0.00000       0.00000       0.00000       0.00000       0.00000       0.00000       0.00000       0.00000       8.56984       9.88075       9.38705       8.69934       6.23198       5.06537       3.59830       1.73427       1.02755      0.484833      0.233337     0.0668675     0.0186107    0.00394892       0.00000       0.00000       0.00000       0.00000       0.00000       0.00000       0.00000       0.00000       0.00000       0.00000       0.00000       0.00000       0.00000       0.00000       0.00000       0.00000       0.00000       0.00000       0.00000       0.00000       0.00000       0.00000
   7  15 2594.2484    2.0562  1.0159 11.4117 -0.0003  0.0457   0.0723   0.1129    0.1468   0.0000   429.0304       11.3655      -3.57867       13.4452       6.06412      -9.88875       4.49730      -1.95610      -1.05219     -0.480563     -0.210040    -0.0836644    -0.0374949    0.00464818       0.00000       0.00000       0.00000       0.00000       0.00000       0.00000       0.00000       0.00000       0.00000       0.00000       0.00000       0.00000       0.00000       0.00000       0.00000       0.00000       0.00000       0.00000       0.00000       0.00000       0.00000       0.00000       9.73990       11.3335       11.6150       9.24348       7.66048       5.63211       3.42337       2.12905       1.15977      0.497063      0.227985     0.0868270     0.0235203    0.00411776       0.00000       0.00000       0.00000       0.00000       0.00000       0.00000       0.00000       0.00000       0.00000       0.00000       0.00000       0.00000       0.00000       0.00000       0.00000       0.00000       0.00000       0.00000       0.00000       0.00000       0.00000       0.00000
   7  17 2868.4326    3.2923  0.8017 12.6126 -0.0075  0.0365   0.1363   0.1028    0.1346   0.0000   426.3944       18.8399       6.84023      -4.01503       5.91883      -1.31911      -3.28678      -1.23863      0.262637     -0.833525    -0.0286471    -0.0559684    0.00141477   -0.00790544       0.00000       0.00000       0.00000       0.00000       0.00000       0.00000       0.00000       0.00000       0.00000       0.00000       0.00000       0.00000       0.00000       0.00000       0.00000       0.00000       0.00000       0.00000       0.00000       0.00000       0.00000       0.00000       8.26437       10.6858       8.95559       8.10910       6.53084       4.62375       3.22355       1.61161      0.953187      0.388756      0.191457     0.0546868     0.0189739    0.00412426       0.00000       0.00000       0.00000       0.00000       0.00000       0.00000       0.00000       0.00000       0.00000       0.00000       0.00000       0.00000       0.00000       0.00000       0.00000       0.00000       0.00000       0.00000       0.00000       0.00000       0.00000       0.00000
   7  18 3005.8371    3.9487  0.8948 12.4601  0.0112  0.0355   0.1456   0.1013    0.1673   0.0000   449.0447       15.2707       16.8465       8.36412       2.44350     -0.568162      0.136762      -1.30138       2.37739     -0.569860     -0.256572    -0.0659545   -0.00807140    0.00225102       0.00000       0.00000       0.00000       0.00000       0.00000       0.00000       0.00000       0.00000       0.00000       0.00000       0.00000       0.00000       0.00000       0.00000       0.00000       0.00000       0.00000       0.00000       0.00000       0.00000       0.00000       0.00000       8.27617       10.0039       9.36439       7.70485       6.66848       4.32482       2.94412       1.61031      0.837272      0.408903      0.163887     0.0577057     0.0178100    0.00323913       0.00000       0.00000       0.00000       0.00000       0.00000       0.00000       0.00000       0.00000       0.00000       0.00000       0.00000       0.00000       0.00000       0.00000       0.00000       0.00000       0.00000       0.00000       0.00000       0.00000       0.00000       0.00000
   7  19 3142.9119    4.1724  0.9809 12.7565 -0.0024  0.0439   0.1502   0.1048    0.1820   0.0000   432.7884       22.9244      -2.72968      0.774925       3.61753     -0.953371     -0.659936       1.86585      0.599705      -1.30070     -0.223448     0.0500892    -0.0120685    0.00133305       0.00000       0.00000       0.00000       0.00000       0.00000       0.00000       0.00000       0.00000       0.00000       0.00000       0.00000       0.00000       0.00000       0.00000       0.00000       0.00000       0.00000       0.00000       0.00000       0.00000       0.00000       0.00000       8.52950       10.6615       11.1979       7.86756       7.84887       4.97339       3.34287       2.12028       1.08170      0.554238      0.214649     0.0852733     0.0258104    0.00417770       0.00000       0.00000       0.00000       0.00000       0.00000       0.00000       0.00000       0.00000       0.00000       0.00000       0.00000       0.00000       0.00000       0.00000       0.00000       0.00000       0.00000       0.00000       0.00000       0.00000       0.00000       0.00000
   7  20 3280.0435    3.7920  1.3127 12.7684  0.0009  0.0527   0.1244   0.1284    0.1603   0.0000   433.7808       23.0338      -3.87818      0.909421      -6.30906      -3.87892      -10.3185      -1.32934       1.66563      -1.23703     -0.310538      0.194337     0.0315552   -0.00975584       0.00000       0.00000       0.00000       0.00000       0.00000       0.00000       0.00000       0.00000       0.00000       0.00000       0.00000       0.00000       0.00000       0.00000       0.00000       0.00000       0.00000       0.00000       0.00000       0.00000       0.00000       0.00000       10.9755       13.7180       13.0954       11.1127       9.13162       6.18718       4.16533       2.59832       1.28819      0.711926      0.250978     0.0996566     0.0283757    0.00533128       0.00000       0.00000       0.00000       0.00000       0.00000       0.00000       0.00000       0.00000       0.00000       0.00000       0.00000       0.00000       0.00000       0.00000       0.00000       0.00000       0.00000       0.00000       0.00000       0.00000       0.00000       0.00000
   7  21 3417.5713    3.4198  1.9133 11.9570  0.0031  0.0652   0.0960   0.1492    0.1950   0.0000   435.3448       19.6516      0.547363      -12.0552       12.7131     0.0353400      -12.3763      -3.88077       1.35202       1.08124    -0.0168850    -0.0567332     0.0160486   -0.00657373       0.00000       0.00000       0.00000       0.00000       0.00000       0.00000       0.00000       0.00000       0.00000       0.00000       0.00000       0.00000       0.00000       0.00000       0.00000       0.00000       0.00000       0.00000       0.00000       0.00000       0.00000       0.00000       13.4663       16.4681       16.0761       13.7754       11.2966       7.53362       5.56180       3.05046       1.84345      0.825684      0.370162      0.115968     0.0371584    0.00665828       0.00000       0.00000       0.00000       0.00000       0.00000       0.00000       0.00000       0.00000       0.00000       0.00000       0.00000       0.00000       0.00000       0.00000       0.00000       0.00000       0.00000       0.00000       0.00000       0.00000       0.00000       0.00000
   7  24 3832.1768    1.9751  5.3091 10.8795 -0.0024  0.1290   0.0380   0.3605    0.1107   0.0000   468.8427       25.4487       27.9487       20.2850       31.9233       3.50304      -14.0730      -5.04257       9.49072     -0.683723      0.393094      0.371360    -0.0637055   -0.00380679       0.00000       0.00000       0.00000       0.00000       0.00000       0.00000       0.00000       0.00000       0.00000       0.00000       0.00000       0.00000       0.00000       0.00000       0.00000       0.00000       0.00000       0.00000       0.00000       0.00000       0.00000       0.00000       27.3447       34.4707       32.1478       28.4794       23.1551       17.2253       11.5175       6.81665       3.81311       1.73586      0.771155      0.265564     0.0736658     0.0138731       0.00000       0.00000       0.00000       0.00000       0.00000       0.00000       0.00000       0.00000       0.00000       0.00000       0.00000       0.00000       0.00000       0.00000       0.00000       0.00000       0.00000       0.00000       0.00000       0.00000       0.00000       0.00000
   7  25 3970.3896    1.6344  6.6416 10.5107  0.0041  0.1489   0.0299   0.4245    0.0978   0.0000   420.3721       96.3389       25.0889      -10.4564      -29.3453       14.5370       37.2204      -25.4335      -1.17807       1.46684      0.977329     -0.366574     0.0224690   0.000931757       0.00000       0.00000       0.00000       0.00000       0.00000       0.00000       0.00000       0.00000       0.00000       0.00000       0.00000       0.00000       0.00000       0.00000       0.00000       0.00000       0.00000       0.00000       0.00000       0.00000       0.00000       0.00000       31.0212       38.3845       36.2685       33.1450       27.0968       19.8278       13.6654       8.30717       4.67429       2.17796      0.929037      0.313380     0.0862994     0.0159213       0.00000       0.00000       0.00000       0.00000       0.00000       0.00000       0.00000       0.00000       0.00000       0.00000       0.00000       0.00000       0.00000       0.00000       0.00000       0.00000       0.00000       0.00000       0.00000       0.00000       0.00000       0.00000
   8  10 1946.0598    0.5685  0.4524  9.5107 -0.0163  0.0352   0.0277   0.0672    0.0975   0.0000   428.1266      -4.50570       13.5119       1.28331      -2.69139     -0.152505       4.61665     -0.842526      -2.38061    -0.0483419      0.768786     -0.138283    -0.0641892    -0.0473964    0.00287148   0.000310330       0.00000       0.00000       0.00000       0.00000       0.00000       0.00000       0.00000       0.00000       0.00000       0.00000       0.00000       0.00000       0.00000       0.00000       0.00000       0.00000       0.00000       0.00000       0.00000       0.00000       5.35464       8.10925       6.94431       7.25658       5.28000       4.93676       3.45632       2.09449       1.59450      0.544963      0.493696      0.110252     0.0833451     0.0215016    0.00536122    0.00103961       0.00000       0.00000       0.00000       0.00000       0.00000       0.00000       0.00000       0.00000       0.00000       0.00000       0.00000       0.00000       0.00000       0.00000       0.00000       0.00000       0.00000       0.00000       0.00000       0.00000
   8  11 2086.1032    0.7137  0.5366  9.8595 -0.0037  0.0452   0.0333   0.0711    0.0933   0.0000   432.4800      -5.63302      -4.52148      -8.45401      -3.01860      -6.17934      0.819005      -1.76856      -1.67448      0.447058      0.277445      0.112212    0.00314189    -0.0293435  -0.000824447    0.00155176       0.00000       0.00000       0.00000       0.00000       0.00000       0.00000       0.00000       0.00000       0.00000       0.00000       0.00000       0.00000       0.00000       0.00000       0.00000       0.00000       0.00000       0.00000       0.00000       0.00000       6.46818       10.7590       9.05487       8.01290       7.39918       4.09003       3.93495       1.87424       1.38824      0.716005      0.312264      0.169698     0.0598168     0.0177117    0.00710146    0.00126350       0.00000       0.00000       0.00000       0.00000       0.00000       0.00000       0.00000       0.00000       0.00000       0.00000       0.00000       0.00000       0.00000       0.00000       0.00000       0.00000       0.00000       0.00000       0.00000       0.00000
   8  14 2499.4683    1.7959  0.8290 11.2188 -0.0128  0.0373   0.0676   0.0934    0.1341   0.0000   438.9691       10.8029       12.1793      -11.4143       2.72345      -5.23434       2.26953     -0.482109      -2.03493      -1.45228      0.147263     0.0173721     0.0942205    0.00107730   -0.00623134  -0.000133960       0.00000       0.00000       0.00000       0.00000       0.00000       0.00000       0.00000       0.00000       0.00000       0.00000       0.00000       0.00000       0.00000       0.00000       0.00000       0.00000       0.00000       0.00000       0.00000       0.00000       7.05939       9.05038       8.33409       7.73315       6.29090       4.37678       3.34590       1.98781       1.18979      0.654629      0.311355      0.144999     0.0504614     0.0153372    0.00479212   0.000914729       0.00000       0.00000       0.00000       0.00000       0.00000       0.00000       0.00000       0.00000       0.00000       0.00000       0.00000       0.00000       0.00000       0.00000       0.00000       0.00000       0.00000       0.00000       0.00000       0.00000
   8  15 2636.1977    2.4126  0.8442 11.1734  0.0091  0.0377   0.0819   0.0825    0.1783   0.0000   435.8399       7.92025       8.49011      -9.10036      -1.17343     0.0486078      -1.20357       1.03855      0.954210     -0.142682      0.133269     0.0143840     0.0583603    -0.0175489    0.00171917   0.000762947       0.00000       0.00000       0.00000       0.00000       0.00000       0.00000       0.00000       0.00000       0.00000       0.00000       0.00000       0.00000       0.00000       0.00000       0.00000       0.00000       0.00000       0.00000       0.00000       0.00000       7.18524       9.27876       8.19910       7.49647       6.48561       4.76091       3.61977       2.11238       1.34999      0.615914      0.357910      0.125696     0.0591955     0.0161341    0.00525864   0.000959242       0.00000       0.00000       0.00000       0.00000       0.00000       0.00000       0.00000       0.00000       0.00000       0.00000       0.00000       0.00000       0.00000       0.00000       0.00000       0.00000       0.00000       0.00000       0.00000       0.00000
   8  16 2773.8389    2.9549  0.7786 11.7417  0.0000  0.0366   0.1048   0.0864    0.1773   0.0000   444.4576      -6.39590       3.63139       5.45212      0.888614      -10.6476      -3.62405      0.999440      0.741540     -0.468303      0.150356     -0.281803   0.000369272     0.0364509    0.00842449   0.000751567       0.00000       0.00000       0.00000       0.00000       0.00000       0.00000       0.00000       0.00000       0.00000       0.00000       0.00000       0.00000       0.00000       0.00000       0.00000       0.00000       0.00000       0.00000       0.00000       0.00000       6.75140       7.40255       8.70982       6.65508       5.56502       4.73256       2.88434       1.78045       1.27135      0.633441      0.271631      0.138558     0.0605676     0.0192916    0.00452615   0.000675481       0.00000       0.00000       0.00000       0.00000       0.00000       0.00000       0.00000       0.00000       0.00000       0.00000       0.00000       0.00000       0.00000       0.00000       0.00000       0.00000       0.00000       0.00000       0.00000       0.00000
   8  18 3049.2371    3.6110  0.9896 13.2016  0.0007  0.0440   0.1252   0.1160    0.1211   0.0000   427.7287      -4.07622      -7.22800      -7.10941       1.64646       3.42918       2.36732     -0.772859      0.469859      0.125888      0.136574    -0.0746741   -0.00186765     0.0222389   -0.00347805  -0.000797905       0.00000       0.00000       0.00000       0.00000       0.00000       0.00000       0.00000       0.00000       0.00000       0.00000       0.00000       0.00000       0.00000       0.00000       0.00000       0.00000       0.00000       0.00000       0.00000       0.00000       7.73093       10.5262       9.06883       8.66791       6.95039       5.59866       3.89146       2.42101       1.45690      0.776562      0.361472      0.168214     0.0646470     0.0212251    0.00563210    0.00118722       0.00000       0.00000       0.00000       0.00000       0.00000       0.00000       0.00000       0.00000       0.00000       0.00000       0.00000       0.00000       0.00000       0.00000       0.00000       0.00000       0.00000       0.00000       0.00000       0.00000
   8  19 3186.8516    4.0782  1.1202 13.0056 -0.0067  0.0457   0.1305   0.1201    0.1508   0.0000   438.5188       4.75790       4.13087       12.8500       9.11178      -2.75224      -6.24786      -2.12378       3.11503      0.430552     -0.516047    -0.0907662   -0.00348614   -0.00470014   -0.00393300  -0.000569497       0.00000       0.00000       0.00000       0.00000       0.00000       0.00000       0.00000       0.00000       0.00000       0.00000       0.00000       0.00000       0.00000       0.00000       0.00000       0.00000       0.00000       0.00000       0.00000       0.00000       8.08261       10.9139       9.19993       8.86343       7.44373       5.88935       4.34600       2.68474       1.56237      0.856157      0.391352      0.189122     0.0686726     0.0222279    0.00626763    0.00123753       0.00000       0.00000       0.00000       0.00000       0.00000       0.00000       0.00000       0.00000       0.00000       0.00000       0.00000       0.00000       0.00000       0.00000       0.00000       0.00000       0.00000       0.00000       0.00000       0.00000
   8  20 3324.5567    3.6629  1.2530 13.0331  0.0144  0.0513   0.1183   0.1259    0.1303   0.0000   430.8345       7.52473       8.78395      -22.1956       8.13781      -5.22394      -5.76431      -7.24067       2.34573       1.08833      0.386262     -0.107631     0.0396758     0.0157253   -0.00846186   -0.00154322       0.00000       0.00000       0.00000       0.00000       0.00000       0.00000       0.00000       0.00000       0.00000       0.00000       0.00000       0.00000       0.00000       0.00000       0.00000       0.00000       0.00000       0.00000       0.00000       0.00000       10.4231       12.7336       11.4944       11.0371       8.84799       6.76254       4.65526       3.07816       1.81716      0.904005      0.485942      0.178607     0.0763912     0.0232000    0.00622586    0.00123314       0.00000       0.00000       0.00000       0.00000       0.00000       0.00000       0.00000       0.00000       0.00000       0.00000       0.00000       0.00000       0.00000       0.00000       0.00000       0.00000       0.00000       0.00000       0.00000       0.00000
   8  21 3462.6784    3.0654  2.2932 12.1484 -0.0043  0.0644   0.0714   0.1747    0.1022   0.0000   435.0170    -0.0507713       22.7975      -5.35029       16.5679      -15.4876     -0.476450      -5.00491       1.58417      0.662026      0.113214     -0.525671     0.0742879     0.0622652    0.00175311    0.00136606       0.00000       0.00000       0.00000       0.00000       0.00000       0.00000       0.00000       0.00000       0.00000       0.00000       0.00000       0.00000       0.00000       0.00000       0.00000       0.00000       0.00000       0.00000       0.00000       0.00000       11.6833       14.7175       14.3841       12.8774       10.8993       8.24105       5.87028       3.84064       2.24823       1.19933      0.638534      0.266652      0.106216     0.0351449    0.00924381    0.00161219       0.00000       0.00000       0.00000       0.00000       0.00000       0.00000       0.00000       0.00000       0.00000       0.00000       0.00000       0.00000       0.00000       0.00000       0.00000       0.00000       0.00000       0.00000       0.00000       0.00000
   8  22 3601.0806    2.6287  2.7842 11.8143 -0.0031  0.0787   0.0592   0.1964    0.1088   0.0000   423.9536       70.6175       15.5843      -6.28894      -21.1138      -8.75302       8.22559      -3.85441      -8.12644      0.623016      0.696293     -0.242448    -0.0805029     0.0198669     0.0105205    0.00112613       0.00000       0.00000       0.00000       0.00000       0.00000       0.00000       0.00000       0.00000       0.00000       0.00000       0.00000       0.00000       0.00000       0.00000       0.00000       0.00000       0.00000       0.00000       0.00000       0.00000       14.3400       18.6429       18.1207       15.8219       13.9739       10.0692       7.68958       4.67991       3.02084       1.47576      0.828664      0.323570      0.139522     0.0420717     0.0123537    0.00199720       0.00000       0.00000       0.00000       0.00000       0.00000       0.00000       0.00000       0.00000       0.00000       0.00000       0.00000       0.00000       0.00000       0.00000       0.00000       0.00000       0.00000       0.00000       0.00000       0.00000
   8  23 3739.7651    2.1397  4.1367 11.2301 -0.0020  0.1031   0.0401   0.2568    0.0974   0.0000   456.6080      -15.5689       47.1010      -3.81770       25.4027      -27.5587      -7.43118   -0.00535872      0.561148       1.67960      -1.77341      0.120611     -0.215746    0.00279147    -0.0139938   0.000644347       0.00000       0.00000       0.00000       0.00000       0.00000       0.00000       0.00000       0.00000       0.00000       0.00000       0.00000       0.00000       0.00000       0.00000       0.00000       0.00000       0.00000       0.00000       0.00000       0.00000       18.3656       24.2225       23.3677       21.2156       17.5076       13.3196       9.80969       6.20694       3.77885       2.05255       1.06272      0.466496      0.181425     0.0572964     0.0154832    0.00271312       0.00000       0.00000       0.00000       0.00000       0.00000       0.00000       0.00000       0.00000       0.00000       0.00000       0.00000       0.00000       0.00000       0.00000       0.00000       0.00000       0.00000       0.00000       0.00000       0.00000
   8  24 3878.4023    1.8365  5.3651 10.7826  0.0009  0.1277   0.0315   0.3148    0.0920   0.0000   456.4588      -24.1269      -11.5701       31.9051       40.2344      -10.8834       8.77402       5.34804       7.46059       2.31345     0.0240235    -0.0298752    -0.0568628     0.0704499    0.00988640  -0.000101058       0.00000       0.00000       0.00000       0.00000       0.00000       0.00000       0.00000       0.00000       0.00000       0.00000       0.00000       0.00000       0.00000       0.00000       0.00000       0.00000       0.00000       0.00000       0.00000       0.00000       21.6200       30.4090       28.0893       26.5379       21.4531       16.7128       11.5591       7.83526       4.36183       2.52189       1.18746      0.555616      0.204977     0.0742635     0.0188772    0.00361302       0.00000       0.00000       0.00000       0.00000       0.00000       0.00000       0.00000       0.00000       0.00000       0.00000       0.00000       0.00000       0.00000       0.00000       0.00000       0.00000       0.00000       0.00000       0.00000       0.00000
   8  28 4436.0777    0.8756 12.0453 10.1599 -0.0071  0.2839   0.0178   0.7853    0.0507   0.0000   388.0367      -40.7610       136.382      -63.0315      -30.1956       27.9731       15.3253      -37.8796      -9.54453       24.1038      -1.41990      -3.73483      0.230586      0.350257   -0.00478283    0.00649570       0.00000       0.00000       0.00000       0.00000       0.00000       0.00000       0.00000       0.00000       0.00000       0.00000       0.00000       0.00000       0.00000       0.00000       0.00000       0.00000       0.00000       0.00000       0.00000       0.00000       51.8893       64.9977       66.2271       61.1402       49.2072       39.2483       27.8085       18.9485       11.7362       6.51966       3.44066       1.47905      0.576473      0.176956     0.0421464    0.00729693       0.00000       0.00000       0.00000       0.00000       0.00000       0.00000       0.00000       0.00000       0.00000       0.00000       0.00000       0.00000       0.00000       0.00000       0.00000       0.00000       0.00000       0.00000       0.00000       0.00000
   9  10 1984.2098    0.5687  0.4776  9.5994 -0.0100  0.0315   0.0271   0.0652    0.0947   0.0000   436.5444      -1.44831       25.3520       1.60775      -5.20744     -0.316134      0.705191      0.414362      0.403582     0.0799735     -0.118244     -0.180087     -0.154612    -0.0172886    0.00889346    0.00254500   0.000785218  -6.63654e-06       0.00000       0.00000       0.00000       0.00000       0.00000       0.00000       0.00000       0.00000       0.00000       0.00000       0.00000       0.00000       0.00000       0.00000       0.00000       0.00000       0.00000       0.00000       4.42505       6.33678       5.88909       5.77057       4.50061       3.83638       2.68571       1.73748       1.29127      0.667256      0.428987      0.185277     0.0978591     0.0346366     0.0150982    0.00393208    0.00105695   0.000216544       0.00000       0.00000       0.00000       0.00000       0.00000       0.00000       0.00000       0.00000       0.00000       0.00000       0.00000       0.00000       0.00000       0.00000       0.00000       0.00000       0.00000       0.00000
   9  11 2125.1037    0.7921  0.6496  9.8784 -0.0184  0.0416   0.0303   0.0739    0.1309   0.0000   433.8030      -7.20830       8.70480      0.621814      -3.79393      -1.98029     -0.766168      -4.11704     0.0280649      -1.25960      0.404615      0.290493     0.0136775    -0.0275436    -0.0302734    0.00199240   2.53812e-05   0.000294563       0.00000       0.00000       0.00000       0.00000       0.00000       0.00000       0.00000       0.00000       0.00000       0.00000       0.00000       0.00000       0.00000       0.00000       0.00000       0.00000       0.00000       0.00000       5.99378       8.23392       7.07587       7.41266       6.98969       4.23181       3.59481       2.10737       1.66140       1.00817      0.523157      0.291580     0.0996383     0.0502640     0.0157200    0.00441853    0.00160763   0.000265655       0.00000       0.00000       0.00000       0.00000       0.00000       0.00000       0.00000       0.00000       0.00000       0.00000       0.00000       0.00000       0.00000       0.00000       0.00000       0.00000       0.00000       0.00000
   9  12 2264.5016    1.1528  0.6787 10.4186 -0.0240  0.0356   0.0480   0.0766    0.1103   0.0000   436.8114       4.00282       1.33988       3.02506      -5.50051       2.88875       5.13238      -4.06375      -1.46642      -1.07147     0.0947049    -0.0918233    -0.0249057    -0.0611964    0.00213216    0.00345908   -0.00130132   0.000417582       0.00000       0.00000       0.00000       0.00000       0.00000       0.00000       0.00000       0.00000       0.00000       0.00000       0.00000       0.00000       0.00000       0.00000       0.00000       0.00000       0.00000       0.00000       5.85010       6.37027       6.46429       7.63718       5.26558       3.82803       3.51552       2.64085       1.38948      0.716087      0.504644      0.291290      0.132635     0.0466035     0.0151042    0.00414776    0.00105382   0.000212707       0.00000       0.00000       0.00000       0.00000       0.00000       0.00000       0.00000       0.00000       0.00000       0.00000       0.00000       0.00000       0.00000       0.00000       0.00000       0.00000       0.00000       0.00000
   9  14 2539.5783    1.8915  0.9745 11.1635 -0.0082  0.0419   0.0598   0.0967    0.1418   0.0000   437.6566       14.6939       9.51071      -9.47420      -1.71961       5.05261    -0.0212816      -2.62599      -1.16767       1.32149      0.786520     -0.135706     -0.143172    0.00362136     0.0222897   -0.00173457    0.00212230   5.00314e-06       0.00000       0.00000       0.00000       0.00000       0.00000       0.00000       0.00000       0.00000       0.00000       0.00000       0.00000       0.00000       0.00000       0.00000       0.00000       0.00000       0.00000       0.00000       7.61620       7.85993       8.32544       8.74265       6.67643       5.08638       3.94476       3.01895       1.75139      0.927999      0.605722      0.343144      0.144209     0.0519165     0.0178622    0.00543053    0.00115424   0.000213225       0.00000       0.00000       0.00000       0.00000       0.00000       0.00000       0.00000       0.00000       0.00000       0.00000       0.00000       0.00000       0.00000       0.00000       0.00000       0.00000       0.00000       0.00000
   9  15 2677.0967    2.4506  0.8380 11.7287 -0.0014  0.0350   0.0837   0.0823    0.1357   0.0000   430.1691      -5.62890       15.5085       2.55605     -0.964497       1.58595      0.780588      -1.23650       1.67078     -0.588242     -0.172462     -0.205331     0.0178863    -0.0599287   -0.00559278    0.00117549   2.43083e-05   0.000194995       0.00000       0.00000       0.00000       0.00000       0.00000       0.00000       0.00000       0.00000       0.00000       0.00000       0.00000       0.00000       0.00000       0.00000       0.00000       0.00000       0.00000       0.00000       6.54184       7.72524       7.07478       6.84756       5.86212       4.68848       3.49708       2.39470       1.55859      0.825556      0.475066      0.233935     0.0991675     0.0384537     0.0143856    0.00402795    0.00105299   0.000191431       0.00000       0.00000       0.00000       0.00000       0.00000       0.00000       0.00000       0.00000       0.00000       0.00000       0.00000       0.00000       0.00000       0.00000       0.00000       0.00000       0.00000       0.00000
   9  16 2815.3033    2.9134  0.9844 11.9214 -0.0093  0.0391   0.0938   0.0851    0.1573   0.0000   435.3588       4.65771       11.7698      -9.43937       13.7325     -0.294230       2.35158      -7.54191       2.26995     -0.746057     -0.835829     0.0154548  -0.000759309    0.00256115    0.00721163   -0.00503724  -0.000246113   2.31463e-06       0.00000       0.00000       0.00000       0.00000       0.00000       0.00000       0.00000       0.00000       0.00000       0.00000       0.00000       0.00000       0.00000       0.00000       0.00000       0.00000       0.00000       0.00000       7.00340       8.81519       8.51093       8.01935       6.89938       4.75214       3.92114       2.55378       1.65434      0.979099      0.494270      0.296456      0.106511     0.0532755     0.0156209    0.00490246    0.00141671   0.000221437       0.00000       0.00000       0.00000       0.00000       0.00000       0.00000       0.00000       0.00000       0.00000       0.00000       0.00000       0.00000       0.00000       0.00000       0.00000       0.00000       0.00000       0.00000
   9  17 2953.6532    3.7210  0.8446 12.4809 -0.0015  0.0337   0.1236   0.0800    0.1477   0.0000   442.5541       5.08814       9.16328      -5.76459      -1.00867      -3.12132       2.96009       2.13986      0.925416      0.251115      -1.05786     -0.143861    -0.0495865    -0.0242941   -0.00425224   -0.00521281  -0.000160420  -0.000155304       0.00000       0.00000       0.00000       0.00000       0.00000       0.00000       0.00000       0.00000       0.00000       0.00000       0.00000       0.00000       0.00000       0.00000       0.00000       0.00000       0.00000       0.00000       6.29063       6.61597       6.01456       6.57188       5.86903       4.49743       3.17502       2.19359       1.54123      0.951312      0.519471      0.232507      0.104179     0.0386290     0.0134260    0.00387043   0.000944147   0.000173724       0.00000       0.00000       0.00000       0.00000       0.00000       0.00000       0.00000       0.00000       0.00000       0.00000       0.00000       0.00000       0.00000       0.00000       0.00000       0.00000       0.00000       0.00000
   9  18 3091.6338    4.3132  0.7986 12.7231  0.0018  0.0506   0.1462   0.0781    0.1514   0.0000   445.8882     -0.286944       6.68935      -9.67585       8.37184      -9.23754     0.0792453      -5.65917       1.14201     -0.845584      0.563851     -0.253191     -0.306366    0.00951463     0.0273196    0.00803430  -0.000109347   0.000199198       0.00000       0.00000       0.00000       0.00000       0.00000       0.00000       0.00000       0.00000       0.00000       0.00000       0.00000       0.00000       0.00000       0.00000       0.00000       0.00000       0.00000       0.00000       6.40684       11.4920       7.68700       9.34112       6.87877       6.20992       4.83481       3.04204       2.32829      0.957240      0.817465      0.199376      0.202873     0.0399159     0.0278055    0.00550610    0.00196306   0.000418699       0.00000       0.00000       0.00000       0.00000       0.00000       0.00000       0.00000       0.00000       0.00000       0.00000       0.00000       0.00000       0.00000       0.00000       0.00000       0.00000       0.00000       0.00000
   9  19 3229.6375    4.0473  1.0287 13.0427 -0.0007  0.0381   0.1282   0.0998    0.1294   0.0000   436.0667       4.61161       27.7690      -2.01750      -10.8516      -9.45955      -2.21405       1.26467      -2.49495      -1.57049      0.409510      0.126138    -0.0383838     -0.146460    -0.0320811     0.0152766    0.00257477   9.91056e-05       0.00000       0.00000       0.00000       0.00000       0.00000       0.00000       0.00000       0.00000       0.00000       0.00000       0.00000       0.00000       0.00000       0.00000       0.00000       0.00000       0.00000       0.00000       7.20540       8.71348       8.33335       7.65698       6.71436       5.06538       3.81432       2.55469       1.63493      0.960101      0.506265      0.251625      0.110078     0.0457697     0.0155404    0.00495442    0.00125034   0.000200095       0.00000       0.00000       0.00000       0.00000       0.00000       0.00000       0.00000       0.00000       0.00000       0.00000       0.00000       0.00000       0.00000       0.00000       0.00000       0.00000       0.00000       0.00000
   9  20 3367.8471    3.3517  1.5757 13.0527  0.0023  0.0841   0.0960   0.1346    0.0927   0.0000   428.5146       6.93419       20.8690     0.0628516       6.69762     -0.325500      -2.93380      -2.67457       1.01798      -1.36981      -1.60571    -0.0969397      0.344218     0.0359179    -0.0565988   -0.00126138    0.00242032  -1.71099e-05       0.00000       0.00000       0.00000       0.00000       0.00000       0.00000       0.00000       0.00000       0.00000       0.00000       0.00000       0.00000       0.00000       0.00000       0.00000       0.00000       0.00000       0.00000       10.1625       17.3146       16.0155       12.8132       15.7798       7.46415       10.0349       4.16679       4.11224       1.98327       1.07891      0.633810      0.207009      0.119868     0.0423313     0.0102569    0.00456103   0.000564473       0.00000       0.00000       0.00000       0.00000       0.00000       0.00000       0.00000       0.00000       0.00000       0.00000       0.00000       0.00000       0.00000       0.00000       0.00000       0.00000       0.00000       0.00000
   9  21 3506.4369    2.8768  2.5117 12.0573 -0.0036  0.0695   0.0621   0.1692    0.0835   0.0000   433.9033       18.5749       14.8915       1.89640      -17.3011      -9.29005      -2.05016      -1.97215       3.39355    0.00441428      0.140417    -0.0678781    -0.0976996    -0.0774090     0.0527234    0.00209444   -0.00217598  -0.000330496       0.00000       0.00000       0.00000       0.00000       0.00000       0.00000       0.00000       0.00000       0.00000       0.00000       0.00000       0.00000       0.00000       0.00000       0.00000       0.00000       0.00000       0.00000       10.9859       14.4568       14.1937       13.3496       11.0810       8.82134       6.79801       4.47086       2.88535       1.73455      0.936146      0.463286      0.225445     0.0928934     0.0338386    0.00996116    0.00252619   0.000435737       0.00000       0.00000       0.00000       0.00000       0.00000       0.00000       0.00000       0.00000       0.00000       0.00000       0.00000       0.00000       0.00000       0.00000       0.00000       0.00000       0.00000       0.00000
   9  22 3645.3528    2.4512  3.3444 11.7478 -0.0056  0.0800   0.0494   0.2114    0.0736   0.0000   413.3553       3.73092       30.0591      -1.70476      -5.37426      -20.0603       4.60848       8.49511       1.18726      -1.93727       1.43799     -0.282349      0.167428      0.147398    0.00457222     0.0164602   -0.00133435  -0.000141262       0.00000       0.00000       0.00000       0.00000       0.00000       0.00000       0.00000       0.00000       0.00000       0.00000       0.00000       0.00000       0.00000       0.00000       0.00000       0.00000       0.00000       0.00000       13.2893       16.4157       16.2463       15.7734       13.1414       10.3923       7.89522       5.50984       3.53880       2.11187       1.21492      0.595617      0.288151      0.110770     0.0399255     0.0117571    0.00282451   0.000480295       0.00000       0.00000       0.00000       0.00000       0.00000       0.00000       0.00000       0.00000       0.00000       0.00000       0.00000       0.00000       0.00000       0.00000       0.00000       0.00000       0.00000       0.00000
   9  23 3784.3288    2.0085  4.5613 11.3116 -0.0024  0.0997   0.0360   0.2696    0.0682   0.0000   440.8007       10.4889      0.984466       11.4415      -13.6727      -20.5939      -27.3865    -0.0360678       8.07354      -1.09321      -1.75013      0.234827     -0.407200     -0.330116    -0.0126519    0.00275512   -0.00321992    0.00100321       0.00000       0.00000       0.00000       0.00000       0.00000       0.00000       0.00000       0.00000       0.00000       0.00000       0.00000       0.00000       0.00000       0.00000       0.00000       0.00000       0.00000       0.00000       16.7147       20.4106       19.9581       19.3215       16.4020       13.5874       9.69973       6.99536       4.39878       2.76140       1.46089      0.738714      0.331522      0.140541     0.0482614     0.0152447    0.00341595   0.000607008       0.00000       0.00000       0.00000       0.00000       0.00000       0.00000       0.00000       0.00000       0.00000       0.00000       0.00000       0.00000       0.00000       0.00000       0.00000       0.00000       0.00000       0.00000
   9  25 4063.4504    1.4175  7.2098 10.6447 -0.0062  0.1452   0.0232   0.4048    0.0588   0.0000   339.6679       16.9303       31.8534      -3.62990       20.1693      -6.79992       38.7724      -4.25123      -9.42296       6.78749      0.900898      -3.00473     -0.143914     -0.247473    -0.0243971     0.0302933    0.00170060  -0.000168100       0.00000       0.00000       0.00000       0.00000       0.00000       0.00000       0.00000       0.00000       0.00000       0.00000       0.00000       0.00000       0.00000       0.00000       0.00000       0.00000       0.00000       0.00000       24.7453       30.3985       29.7999       28.4762       24.4118       20.3174       14.7483       10.3087       6.93073       4.13757       2.26448       1.19822      0.501625      0.219695     0.0773419     0.0226383    0.00515318   0.000868971       0.00000       0.00000       0.00000       0.00000       0.00000       0.00000       0.00000       0.00000       0.00000       0.00000       0.00000       0.00000       0.00000       0.00000       0.00000       0.00000       0.00000       0.00000
   9  27 4342.8356    0.9520 11.4757 10.2125 -0.0115  0.2484   0.0176   0.6709    0.0505   0.0000   390.0255       149.236       73.6950      -10.9516      -7.31590      -18.4549       21.0801       8.80043      -17.6572      -9.07249       7.60456       1.65512    -0.0250753     -0.948594     -0.289413     0.0958543     0.0453474  -2.03260e-05       0.00000       0.00000       0.00000       0.00000       0.00000       0.00000       0.00000       0.00000       0.00000       0.00000       0.00000       0.00000       0.00000       0.00000       0.00000       0.00000       0.00000       0.00000       39.2092       49.7418       52.2796       47.1262       42.3114       33.0802       26.1989       17.5524       12.2615       7.32305       4.07094       2.22994      0.937686      0.417417      0.145078     0.0410283     0.0101452    0.00148419       0.00000       0.00000       0.00000       0.00000       0.00000       0.00000       0.00000       0.00000       0.00000       0.00000       0.00000       0.00000       0.00000       0.00000       0.00000       0.00000       0.00000       0.00000
   9  28 4483.4837    0.8540 13.2954 10.0728  0.0007  0.2906   0.0171   0.7906    0.0501   0.0000   453.6171       16.2373       54.0655      -17.2989      -37.2181       37.5285      0.221930      -10.9640       12.6275       4.10445       4.43585       1.29806       1.09036      0.618371    0.00695511    -0.0438529   0.000461178   0.000695319       0.00000       0.00000       0.00000       0.00000       0.00000       0.00000       0.00000       0.00000       0.00000       0.00000       0.00000       0.00000       0.00000       0.00000       0.00000       0.00000       0.00000       0.00000       45.7747       58.5580       60.3417       54.7231       48.3967       39.3317       29.9397       21.1272       14.0531       8.31732       4.93630       2.35093       1.18013      0.453646      0.170071     0.0484568     0.0114115    0.00177557       0.00000       0.00000       0.00000       0.00000       0.00000       0.00000       0.00000       0.00000       0.00000       0.00000       0.00000       0.00000       0.00000       0.00000       0.00000       0.00000       0.00000       0.00000
  10   9 1880.0223    0.4385  0.3763  9.3831  0.0027  0.0332   0.0218   0.0532    0.0634   0.0000   430.2118       1.75185       3.09171      -1.90782      -1.01624       8.65941      -1.11333     -0.514659     -0.823102    -0.0978128      0.279301    -0.0408340     -0.140805     0.0335862     0.0255615   -0.00202876   -0.00929261   6.38798e-06  -4.53641e-05   4.96974e-05       0.00000       0.00000       0.00000       0.00000       0.00000       0.00000       0.00000       0.00000       0.00000       0.00000       0.00000       0.00000       0.00000       0.00000       0.00000       0.00000       5.71220       6.66985       5.92252       6.40629       6.06258       4.58371       2.84202       1.96360       1.50724       1.09318      0.656751      0.358028      0.164907     0.0657177     0.0258841    0.00974755    0.00326284    0.00102815   0.000255620   4.35686e-05       0.00000       0.00000       0.00000       0.00000       0.00000       0.00000       0.00000       0.00000       0.00000       0.00000       0.00000       0.00000       0.00000       0.00000       0.00000       0.00000
  10  10 2021.4719    0.6232  0.4775  9.4955 -0.0089  0.0315   0.0272   0.0549    0.0945   0.0000   437.8089       7.23320       10.5043      -5.96060      -5.42474       4.24282      0.822041      -2.06734      -2.43546       1.32017      0.872063     0.0337540     -0.129102     -0.131649     0.0124227     0.0261413   -0.00341396   -0.00137828  -0.000277657   1.97189e-05       0.00000       0.00000       0.00000       0.00000       0.00000       0.00000       0.00000       0.00000       0.00000       0.00000       0.00000       0.00000       0.00000       0.00000       0.00000       0.00000       4.58904       6.05102       5.19189       5.65972       4.83311       3.64854       3.05089       1.69528       1.50472      0.911197      0.606333      0.307279      0.144154     0.0776137     0.0295030     0.0121843    0.00386957   0.000884221   0.000296345   4.81815e-05       0.00000       0.00000       0.00000       0.00000       0.00000       0.00000       0.00000       0.00000       0.00000       0.00000       0.00000       0.00000       0.00000       0.00000       0.00000       0.00000
  10  11 2162.9386    0.9108  0.6240  9.7953  0.0096  0.0279   0.0354   0.0701    0.1513   0.0000   434.0041      -2.67372       8.53996      -6.74187      -2.72967       4.79676      -1.22972       1.06907      0.451353      0.995979     -0.802988    -0.0880238    -0.0173954      0.101994   -0.00275275   -0.00635490   -0.00657811  -0.000616787  -0.000312504  -5.65208e-06       0.00000       0.00000       0.00000       0.00000       0.00000       0.00000       0.00000       0.00000       0.00000       0.00000       0.00000       0.00000       0.00000       0.00000       0.00000       0.00000       4.23042       5.11928       5.53903       4.93969       4.18318       3.53485       2.62424       1.92568       1.32022      0.780915      0.442817      0.271706      0.138322     0.0635416     0.0263251     0.0110751    0.00366621    0.00101346   0.000221532   3.52630e-05       0.00000       0.00000       0.00000       0.00000       0.00000       0.00000       0.00000       0.00000       0.00000       0.00000       0.00000       0.00000       0.00000       0.00000       0.00000       0.00000
  10  12 2302.8855    1.1627  0.6548 10.2246  0.0045  0.0326   0.0417   0.0675    0.1592   0.0000   438.5740       2.67138       14.4371       7.21611       6.20706      -3.40063      -5.62210      -2.23387       1.71279       1.14724     -0.120680     0.0497155      0.191038     0.0425415    -0.0699024  -3.49180e-05     0.0125179  -0.000668308  -0.000213512   2.24101e-05       0.00000       0.00000       0.00000       0.00000       0.00000       0.00000       0.00000       0.00000       0.00000       0.00000       0.00000       0.00000       0.00000       0.00000       0.00000       0.00000       4.88181       6.50184       6.17411       6.30434       5.05332       4.49019       3.09453       2.38838       1.44734       1.07039      0.602397      0.329035      0.149708     0.0790882     0.0320473     0.0130530    0.00415304    0.00133459   0.000259276   5.15477e-05       0.00000       0.00000       0.00000       0.00000       0.00000       0.00000       0.00000       0.00000       0.00000       0.00000       0.00000       0.00000       0.00000       0.00000       0.00000       0.00000
  10  13 2440.8026    1.6805  0.7489 10.8849  0.0062  0.0411   0.0577   0.0715    0.1311   0.0000   440.0613       10.3779       9.81193      -4.87340      -3.45384      -5.42090      -6.66880      0.641989       2.21189     -0.827828     -0.376457      0.105705     -0.316932    -0.0405729     0.0522370     0.0167602    0.00169460  -0.000720761  -0.000174778   5.09785e-05       0.00000       0.00000       0.00000       0.00000       0.00000       0.00000       0.00000       0.00000       0.00000       0.00000       0.00000       0.00000       0.00000       0.00000       0.00000       0.00000       6.71888       6.59428       6.66719       8.38229       6.78737       4.11677       3.85756       3.21070       2.10662       1.02546      0.688113      0.453641      0.260774      0.114777     0.0443820     0.0137897    0.00426291    0.00104736   0.000301284   4.90352e-05       0.00000       0.00000       0.00000       0.00000       0.00000       0.00000       0.00000       0.00000       0.00000       0.00000       0.00000       0.00000       0.00000       0.00000       0.00000       0.00000
  10  14 2578.6609    2.0057  0.9259 11.3577  0.0067  0.0492   0.0640   0.0840    0.1283   0.0000   441.0367      -12.9948       7.54121      -4.79680      -4.82641      -10.1594       3.72918      -2.75744      -1.12026      0.127726     -0.842923      0.406843      0.127165     -0.199024    -0.0205179   -0.00396458    0.00629009    0.00453327   0.000475449   5.83568e-05       0.00000       0.00000       0.00000       0.00000       0.00000       0.00000       0.00000       0.00000       0.00000       0.00000       0.00000       0.00000       0.00000       0.00000       0.00000       0.00000       6.43933       9.48159       8.98804       8.23872       7.54997       5.44488       4.49924       2.87871       2.00651       1.31712      0.716065      0.409796      0.216946     0.0823178     0.0434072     0.0161962    0.00533262    0.00171611   0.000464204   7.41460e-05       0.00000       0.00000       0.00000       0.00000       0.00000       0.00000       0.00000       0.00000       0.00000       0.00000       0.00000       0.00000       0.00000       0.00000       0.00000       0.00000
  10  15 2717.0784    2.7356  0.7360 11.7458 -0.0095  0.0302   0.0934   0.0651    0.1328   0.0000   434.2111      -3.92519       4.77838       5.75521     -0.554561      -1.21702      -1.35687       2.18695    -0.0561044     0.0545443    -0.0486702    -0.0538994      0.149749   -0.00167345    -0.0333799   -0.00382184    0.00130693    0.00189994  -0.000676600  -2.63621e-05       0.00000       0.00000       0.00000       0.00000       0.00000       0.00000       0.00000       0.00000       0.00000       0.00000       0.00000       0.00000       0.00000       0.00000       0.00000       0.00000       4.86955       6.00984       5.81368       5.75333       4.61908       3.90890       3.11916       2.18447       1.45271      0.865815      0.537029      0.265211      0.148002     0.0668792     0.0305717     0.0104454    0.00375553   0.000940863   0.000240554   4.24811e-05       0.00000       0.00000       0.00000       0.00000       0.00000       0.00000       0.00000       0.00000       0.00000       0.00000       0.00000       0.00000       0.00000       0.00000       0.00000       0.00000
  10  16 2855.7578    3.1299  0.8204 12.1108 -0.0107  0.0299   0.1002   0.0794    0.1259   0.0000   433.5997       22.7058      -3.04891      -6.05820       6.66684      -4.52328       2.43477     -0.430194      -2.73528     -0.405286       1.39509    -0.0429848     -0.138244     0.0552945  -0.000126529    0.00213823   -0.00319190   -0.00171027   0.000893494   7.37869e-06       0.00000       0.00000       0.00000       0.00000       0.00000       0.00000       0.00000       0.00000       0.00000       0.00000       0.00000       0.00000       0.00000       0.00000       0.00000       0.00000       4.27335       5.36141       5.49073       5.20150       4.33582       3.72793       2.85813       2.07419       1.39419      0.914691      0.503572      0.307654      0.149330     0.0737338     0.0299615     0.0125569    0.00382445    0.00114164   0.000251788   4.22097e-05       0.00000       0.00000       0.00000       0.00000       0.00000       0.00000       0.00000       0.00000       0.00000       0.00000       0.00000       0.00000       0.00000       0.00000       0.00000       0.00000
  10  17 2994.5626    4.1181  0.7509 12.7562 -0.0123  0.0300   0.1500   0.0783    0.1165   0.0000   441.6599       10.7379       10.3638      -6.08790       3.79007      -7.38524      -3.49588      -4.06829      -2.30731       1.14536    -0.0469427     -0.673362     0.0801304      0.149866     0.0415896   -0.00531838    0.00518129  -0.000877756  -0.000208066   7.92827e-05       0.00000       0.00000       0.00000       0.00000       0.00000       0.00000       0.00000       0.00000       0.00000       0.00000       0.00000       0.00000       0.00000       0.00000       0.00000       0.00000       4.72084       6.25008       6.14045       5.66604       4.77014       4.13677       2.88889       1.99096       1.44809      0.813021      0.529346      0.261777      0.139416     0.0603681     0.0276194    0.00983811    0.00408204   0.000997819   0.000243554   4.38411e-05       0.00000       0.00000       0.00000       0.00000       0.00000       0.00000       0.00000       0.00000       0.00000       0.00000       0.00000       0.00000       0.00000       0.00000       0.00000       0.00000
  10  18 3133.0738    4.1531  0.8706 12.9414  0.0036  0.0370   0.1308   0.0782    0.1247   0.0000   441.9758       5.29659       11.7004      -3.51848       2.95744      -8.29633      -2.23029     -0.293745       2.09899      0.993611     -0.400476      0.149350     -0.125035    -0.0539578   -0.00123046    -0.0202001   -0.00315393    0.00139068   9.91413e-05  -6.38698e-06       0.00000       0.00000       0.00000       0.00000       0.00000       0.00000       0.00000       0.00000       0.00000       0.00000       0.00000       0.00000       0.00000       0.00000       0.00000       0.00000       4.88375       6.81524       6.83859       6.20621       5.98576       4.28262       4.30257       2.35647       2.04836       1.11461      0.650973      0.409388      0.166656      0.107699     0.0329478     0.0186015    0.00557646    0.00134851   0.000431315   5.57553e-05       0.00000       0.00000       0.00000       0.00000       0.00000       0.00000       0.00000       0.00000       0.00000       0.00000       0.00000       0.00000       0.00000       0.00000       0.00000       0.00000
  10  19 3271.4313    3.8793  1.4231 12.4505 -0.0045  0.0474   0.0984   0.1064    0.1282   0.0000   434.6058       18.2640     -0.702652      -6.85107       9.00995      -5.47924      0.175122     -0.900076       1.80691       1.48150     -0.317719     -0.502696     -0.158894     0.0933803     0.0747524    0.00596669    0.00114819  -0.000109020  -0.000388164   8.53842e-05       0.00000       0.00000       0.00000       0.00000       0.00000       0.00000       0.00000       0.00000       0.00000       0.00000       0.00000       0.00000       0.00000       0.00000       0.00000       0.00000       6.90234       8.44939       9.35888       7.74881       7.43263       6.04377       4.34616       3.45859       2.13992       1.36870      0.904957      0.451381      0.228550      0.124511     0.0488605     0.0177641    0.00670369    0.00198309   0.000416599   6.16344e-05       0.00000       0.00000       0.00000       0.00000       0.00000       0.00000       0.00000       0.00000       0.00000       0.00000       0.00000       0.00000       0.00000       0.00000       0.00000       0.00000
  10  20 3410.3380    3.2860  1.9108 12.2383 -0.0088  0.0510   0.0746   0.1325    0.0908   0.0000   450.1674       20.1706      -7.39607      -8.25417      -19.2657      -28.1072       7.10340       5.84810      -6.35887      -5.18718       1.96511       1.56176     -0.456998     -0.146536     0.0678167     0.0241267    -0.0116926   7.18206e-05   0.000677588  -5.94856e-06       0.00000       0.00000       0.00000       0.00000       0.00000       0.00000       0.00000       0.00000       0.00000       0.00000       0.00000       0.00000       0.00000       0.00000       0.00000       0.00000       7.96132       10.1051       9.66681       9.50735       7.96855       6.82259       5.20851       3.98870       2.51778       1.67425      0.945691      0.527599      0.277206      0.125147     0.0563414     0.0207003    0.00679916    0.00204025   0.000428066   7.52714e-05       0.00000       0.00000       0.00000       0.00000       0.00000       0.00000       0.00000       0.00000       0.00000       0.00000       0.00000       0.00000       0.00000       0.00000       0.00000       0.00000
  10  21 3549.1626    2.7108  2.7105 12.0527 -0.0005  0.0670   0.0554   0.1742    0.0712   0.0000   420.7095       3.60868       8.82020     -0.896843       15.5353      -24.1003      -2.65405      -1.02650       2.33382      -5.13870     -0.618037     -0.691223     -0.422739     0.0361702     0.0115647    -0.0479044   -0.00303278    0.00156267   0.000191439  -5.48327e-05       0.00000       0.00000       0.00000       0.00000       0.00000       0.00000       0.00000       0.00000       0.00000       0.00000       0.00000       0.00000       0.00000       0.00000       0.00000       0.00000       9.93064       12.5571       12.1630       12.2633       10.5213       8.56806       6.62901       4.91230       3.35494       2.13823       1.27464      0.717891      0.389884      0.167706     0.0759966     0.0274367    0.00937254    0.00259848   0.000596804   0.000100836       0.00000       0.00000       0.00000       0.00000       0.00000       0.00000       0.00000       0.00000       0.00000       0.00000       0.00000       0.00000       0.00000       0.00000       0.00000       0.00000
  10  22 3688.7230    2.1878  3.6351 11.6572 -0.0025  0.0863   0.0403   0.2294    0.0584   0.0000   450.4066       16.1286       13.8566      -21.2138      -3.36544       13.3284      -10.8206      -10.1677       4.86532     -0.423318      -1.19550     -0.424100      0.188606    0.00898122      0.148212    -0.0169784   -0.00444142    0.00287982   0.000394557  -0.000144660       0.00000       0.00000       0.00000       0.00000       0.00000       0.00000       0.00000       0.00000       0.00000       0.00000       0.00000       0.00000       0.00000       0.00000       0.00000       0.00000       12.0452       16.0178       16.1812       14.8591       13.8209       10.8333       8.71884       6.30247       4.16289       2.85240       1.57303      0.924532      0.462379      0.216409     0.0962076     0.0377406     0.0118548    0.00373960   0.000854483   0.000128458       0.00000       0.00000       0.00000       0.00000       0.00000       0.00000       0.00000       0.00000       0.00000       0.00000       0.00000       0.00000       0.00000       0.00000       0.00000       0.00000
  10  24 3967.5683    1.5390  6.9841 10.7761 -0.0042  0.1346   0.0235   0.3662    0.0533   0.0000   469.9974      -5.78875      -2.61044       20.9760       43.9014      -9.04240      -8.39126      -14.0090      -12.9323       8.62478       3.69380     -0.447750      -1.39179      0.236561      0.165754    -0.0397042    0.00844400     0.0133373   0.000939376   5.58398e-05       0.00000       0.00000       0.00000       0.00000       0.00000       0.00000       0.00000       0.00000       0.00000       0.00000       0.00000       0.00000       0.00000       0.00000       0.00000       0.00000       19.2185       24.6687       25.4390       23.6879       21.2092       17.7061       14.2043       10.0729       6.94499       4.63124       2.76234       1.51933      0.793361      0.375878      0.165743     0.0630297     0.0209969    0.00593622    0.00132298   0.000198437       0.00000       0.00000       0.00000       0.00000       0.00000       0.00000       0.00000       0.00000       0.00000       0.00000       0.00000       0.00000       0.00000       0.00000       0.00000       0.00000
  10  25 4108.0043    1.2992  8.2155 10.4378  0.0004  0.1586   0.0204   0.4229    0.0558   0.0000   473.0433      -29.2495      -17.7438      -29.1533       1.00925       21.2149      -28.1804       2.95789       8.05279      -16.4186       1.97954       2.88533       1.71782     -0.664875      0.232977     0.0290358     0.0238189   -0.00337260    0.00202553  -5.85945e-05       0.00000       0.00000       0.00000       0.00000       0.00000       0.00000       0.00000       0.00000       0.00000       0.00000       0.00000       0.00000       0.00000       0.00000       0.00000       0.00000       22.6015       29.1115       30.3699       27.3532       25.6577       20.2891       16.9574       11.9737       8.48100       5.44330       3.23510       1.89493      0.983263      0.471947      0.199413     0.0774449     0.0252287    0.00699916    0.00163032   0.000225850       0.00000       0.00000       0.00000       0.00000       0.00000       0.00000       0.00000       0.00000       0.00000       0.00000       0.00000       0.00000       0.00000       0.00000       0.00000       0.00000
  10  27 4388.2788    0.9239 12.5563 10.1484  0.0048  0.2480   0.0175   0.7219    0.0480   0.0000   396.0549       11.6293       47.6330      -73.2853       44.6012      -7.50129      -19.2411      -5.39166       36.7140       10.8781      -3.60231       2.96556     -0.754906     -0.841051     -0.267920     0.0685138     0.0108797   -0.00218292   -0.00149337  -0.000229052       0.00000       0.00000       0.00000       0.00000       0.00000       0.00000       0.00000       0.00000       0.00000       0.00000       0.00000       0.00000       0.00000       0.00000       0.00000       0.00000       36.3979       45.2665       48.5055       45.0574       40.3590       33.4019       25.9506       19.2491       13.3572       8.94313       5.47058       3.09265       1.70309      0.762962      0.348798      0.126012     0.0415046     0.0112731    0.00239188   0.000349386       0.00000       0.00000       0.00000       0.00000       0.00000       0.00000       0.00000       0.00000       0.00000       0.00000       0.00000       0.00000       0.00000       0.00000       0.00000       0.00000
  10  29 4669.0118    0.6214 16.7671  9.9379 -0.0017  0.4289   0.0121   1.0775    0.0366   0.0000   432.9491       22.9820       64.4677       21.5980      -34.1841      -9.10121       44.1537      -9.38643      -30.1956      -18.1220      -12.9023      -1.92557       9.47575     -0.887475      -1.18433     -0.224713     0.0792945     0.0371110   -0.00540446   1.93899e-05       0.00000       0.00000       0.00000       0.00000       0.00000       0.00000       0.00000       0.00000       0.00000       0.00000       0.00000       0.00000       0.00000       0.00000       0.00000       0.00000       61.8772       79.6017       80.2127       79.2338       69.7065       58.0825       46.5920       33.5486       24.6296       16.2564       10.2914       5.73624       3.18828       1.41532      0.649099      0.232366     0.0761143     0.0192660    0.00435713   0.000656646       0.00000       0.00000       0.00000       0.00000       0.00000       0.00000       0.00000       0.00000       0.00000       0.00000       0.00000       0.00000       0.00000       0.00000       0.00000       0.00000
  11  10 2058.0086    0.7022  0.4231  9.7082  0.0023  0.0301   0.0295   0.0503    0.0717   0.0000   434.4991       10.7577       12.7638       2.21529      -1.83078       6.53360      0.215377      -1.10877      -1.04749      0.200949      0.577049      0.163262   -0.00379584     -0.117037    -0.0310892     0.0142208   -0.00685135   -0.00182017  -0.000453133   0.000166550   8.95078e-05   3.83046e-06       0.00000       0.00000       0.00000       0.00000       0.00000       0.00000       0.00000       0.00000       0.00000       0.00000       0.00000       0.00000       0.00000       0.00000       4.18069       3.99851       4.33804       5.28511       4.60677       2.90769       2.47697       2.29707       1.63461      0.984265      0.479572      0.369118      0.249262      0.137163     0.0591151     0.0240370    0.00897073    0.00290962   0.000787686   0.000248262   5.48380e-05   8.24266e-06       0.00000       0.00000       0.00000       0.00000       0.00000       0.00000       0.00000       0.00000       0.00000       0.00000       0.00000       0.00000       0.00000       0.00000
  11  11 2199.7295    0.9490  0.7394  9.7250 -0.0101  0.0339   0.0302   0.0684    0.1460   0.0000   435.9573       1.75971       4.80514     -0.758329       1.65721      -1.78952      0.739943       1.70454      0.377224     -0.718006     -0.949395     0.0690056      0.453662    -0.0286749     -0.107966    0.00140761   -0.00578999   -0.00578903    0.00355224  -1.45388e-05  -0.000100962   1.30938e-05       0.00000       0.00000       0.00000       0.00000       0.00000       0.00000       0.00000       0.00000       0.00000       0.00000       0.00000       0.00000       0.00000       0.00000       4.42345       5.75794       5.91242       4.78614       5.72763       3.66985       3.77743       2.46959       1.60465       1.38092      0.666444      0.509152      0.244791      0.115509     0.0720655     0.0217104     0.0121481    0.00426894   0.000917651   0.000408879   9.49195e-05   1.00820e-05       0.00000       0.00000       0.00000       0.00000       0.00000       0.00000       0.00000       0.00000       0.00000       0.00000       0.00000       0.00000       0.00000       0.00000
  11  12 2340.0850    1.3710  0.8567 10.0250 -0.0062  0.0342   0.0451   0.0752    0.3030   0.0000   442.3061      -3.94258       8.28719      0.600571       3.71888       1.50177      -4.34210      -3.68958      0.691757      0.389965      0.620881     -0.437867     -0.436322     -0.119067   -0.00140264    -0.0265487   -0.00622083   0.000939761   0.000947724  -0.000155398  -0.000107347  -1.91581e-05       0.00000       0.00000       0.00000       0.00000       0.00000       0.00000       0.00000       0.00000       0.00000       0.00000       0.00000       0.00000       0.00000       0.00000       4.97948       5.37695       5.96410       6.00773       4.83198       4.18773       3.74268       2.74345       1.80255       1.25547      0.789594      0.463551      0.235865      0.135174     0.0618890     0.0319616     0.0112975    0.00421619    0.00116035   0.000314479   6.55009e-05   1.01103e-05       0.00000       0.00000       0.00000       0.00000       0.00000       0.00000       0.00000       0.00000       0.00000       0.00000       0.00000       0.00000       0.00000       0.00000
  11  13 2478.5505    1.7013  0.9023 11.1421 -0.0076  0.0361   0.0546   0.0869    0.1720   0.0000   436.1679      -1.89327       6.79033       13.3310      -6.56941      -7.66623      -4.01899     -0.129445     -0.956381       1.13529     0.0420042     -0.246332     -0.212211     -0.115712    -0.0906105   -0.00989083   -0.00822490     0.0100318    0.00195159   0.000553418   0.000110591   3.16019e-07       0.00000       0.00000       0.00000       0.00000       0.00000       0.00000       0.00000       0.00000       0.00000       0.00000       0.00000       0.00000       0.00000       0.00000       4.77471       5.89020       6.83620       5.38065       5.49436       4.80858       3.42108       3.07830       1.84066       1.38742      0.865661      0.450090      0.301181      0.145361     0.0649426     0.0327579     0.0134160    0.00428762    0.00161099   0.000473224   8.10204e-05   1.05661e-05       0.00000       0.00000       0.00000       0.00000       0.00000       0.00000       0.00000       0.00000       0.00000       0.00000       0.00000       0.00000       0.00000       0.00000
  11  14 2616.9761    2.2099  0.9513 11.3766 -0.0038  0.0344   0.0648   0.0784    0.1608   0.0000   445.3359      -2.21123      0.729556      -1.66929      -4.85171      -1.15828      -1.23448     -0.100243     -0.765329      -1.32782      0.601976     -0.412961    -0.0380695     -0.101449     0.0426490     0.0243361   -0.00546377   -0.00260136    0.00190633   0.000226512   4.10799e-05  -2.70498e-06       0.00000       0.00000       0.00000       0.00000       0.00000       0.00000       0.00000       0.00000       0.00000       0.00000       0.00000       0.00000       0.00000       0.00000       4.84092       5.56126       5.62677       5.91997       5.31520       4.25936       3.44199       2.64020       1.86534       1.26257      0.822211      0.466257      0.291011      0.142827     0.0691485     0.0295358     0.0121265    0.00384284    0.00130281   0.000335320   7.57070e-05   1.14228e-05       0.00000       0.00000       0.00000       0.00000       0.00000       0.00000       0.00000       0.00000       0.00000       0.00000       0.00000       0.00000       0.00000       0.00000
  11  15 2756.2106    2.7602  1.0126 11.6451 -0.0017  0.0348   0.0792   0.0851    0.1529   0.0000   444.1285       3.43051       2.59467      -13.7350       1.16246      -2.40719      -2.11410      -3.49825       1.17379      0.125582     -0.434580     -0.160926     -0.611054     0.0353453      0.134556     0.0213220   -0.00192813    0.00650071   -0.00179369  -0.000385946   1.28101e-05   1.78307e-05       0.00000       0.00000       0.00000       0.00000       0.00000       0.00000       0.00000       0.00000       0.00000       0.00000       0.00000       0.00000       0.00000       0.00000       4.83013       5.75298       5.90738       6.23613       5.30601       4.40014       3.23025       2.65201       1.80768       1.19169      0.760526      0.457250      0.262244      0.138317     0.0667743     0.0291417     0.0108424    0.00390607    0.00127156   0.000340509   6.76963e-05   1.20251e-05       0.00000       0.00000       0.00000       0.00000       0.00000       0.00000       0.00000       0.00000       0.00000       0.00000       0.00000       0.00000       0.00000       0.00000
  11  16 2895.4546    3.6469  0.7928 12.1542 -0.0040  0.0295   0.1192   0.0746    0.1403   0.0000   441.2632       6.49945       7.90052      -3.48152       5.37444      -6.99708       3.06550      -1.84420      -1.76418      -2.56674     -0.209696     0.0749561     -0.199024     0.0465366     0.0149976    0.00734787    0.00998060    0.00379693  -0.000791143   0.000478917   1.79919e-05  -5.45268e-06       0.00000       0.00000       0.00000       0.00000       0.00000       0.00000       0.00000       0.00000       0.00000       0.00000       0.00000       0.00000       0.00000       0.00000       3.97789       5.40226       5.15095       5.09052       4.53505       3.86149       2.82930       1.99352       1.53124      0.961116      0.655353      0.372883      0.203830     0.0990457     0.0499728     0.0195501    0.00870056    0.00313275    0.00113233   0.000281549   6.65984e-05   1.11294e-05       0.00000       0.00000       0.00000       0.00000       0.00000       0.00000       0.00000       0.00000       0.00000       0.00000       0.00000       0.00000       0.00000       0.00000
  11  17 3034.5453    3.8491  0.9592 12.6290 -0.0074  0.0341   0.1091   0.0774    0.1313   0.0000   431.9592       12.1424       15.4322      -3.08293     -0.648234      -4.10121       2.67912      -1.01720     -0.964475    -0.0820042      0.727012     -0.701528     -0.406552      0.218065     0.0560403     0.0248069   -0.00679922   -0.00590171  -0.000349270   4.99372e-05   6.96696e-06   3.62042e-06       0.00000       0.00000       0.00000       0.00000       0.00000       0.00000       0.00000       0.00000       0.00000       0.00000       0.00000       0.00000       0.00000       0.00000       4.68668       5.92041       5.83268       5.77837       4.96418       4.46599       3.40474       2.49937       1.70920       1.27869      0.731231      0.464652      0.246846      0.124752     0.0583357     0.0255990     0.0108776    0.00407304    0.00114396   0.000342245   6.90103e-05   1.22569e-05       0.00000       0.00000       0.00000       0.00000       0.00000       0.00000       0.00000       0.00000       0.00000       0.00000       0.00000       0.00000       0.00000       0.00000
  11  18 3173.5634    4.1706  1.1023 12.8757 -0.0070  0.0410   0.1155   0.0895    0.1269   0.0000   446.8855       8.06829       24.4943      0.240399      -2.58291      -11.8892       1.00871      -4.69448     -0.595884     -0.993554      0.603388     -0.160441    -0.0811427     -0.146282     0.0638990    -0.0121904    -0.0106321    0.00142676   3.98631e-05   0.000299014   1.47385e-05   1.14427e-05       0.00000       0.00000       0.00000       0.00000       0.00000       0.00000       0.00000       0.00000       0.00000       0.00000       0.00000       0.00000       0.00000       0.00000       5.64760       7.81182       6.74192       6.65500       5.50655       5.49779       4.39874       3.65801       2.25683       1.64253      0.832244      0.579811      0.246662      0.162357     0.0634119     0.0353714     0.0111805    0.00530755    0.00125422   0.000458796   8.41892e-05   1.66676e-05       0.00000       0.00000       0.00000       0.00000       0.00000       0.00000       0.00000       0.00000       0.00000       0.00000       0.00000       0.00000       0.00000       0.00000
  11  19 3312.4484    3.7358  1.4172 12.4295 -0.0042  0.0419   0.0942   0.1030    0.1154   0.0000   445.1736     -0.970412       18.9081      -8.80831       6.28055      -12.8113      -3.39457      -1.65190     -0.368245      -1.74813      0.445573     -0.448476    -0.0345796     -0.188264      0.124856     0.0447530    -0.0153523    0.00313770  -0.000140367   0.000408977  -4.27970e-05  -1.30653e-05       0.00000       0.00000       0.00000       0.00000       0.00000       0.00000       0.00000       0.00000       0.00000       0.00000       0.00000       0.00000       0.00000       0.00000       6.25334       8.04612       7.32037       7.42347       6.58200       5.68782       4.41145       3.12773       2.30205       1.50475       1.02028      0.551809      0.311616      0.152993     0.0705257     0.0318582     0.0127598    0.00434854    0.00150475   0.000367630   9.04133e-05   1.51945e-05       0.00000       0.00000       0.00000       0.00000       0.00000       0.00000       0.00000       0.00000       0.00000       0.00000       0.00000       0.00000       0.00000       0.00000
  11  20 3451.7497    3.2102  2.2115 11.9570 -0.0076  0.0555   0.0652   0.1321    0.0850   0.0000   446.5196       6.15857       21.4077      -2.38498       10.3064      -15.5330      -1.16379      -7.24039      -2.77912      -4.40305     0.0569489      0.361191    0.00933132     -0.193788     -0.176117     0.0808856   -0.00636136    -0.0125411  -0.000544375   0.000583854  -9.16179e-05  -1.17748e-05       0.00000       0.00000       0.00000       0.00000       0.00000       0.00000       0.00000       0.00000       0.00000       0.00000       0.00000       0.00000       0.00000       0.00000       7.79483       9.40290       9.36344       9.10037       8.66877       7.45443       5.41656       4.03405       2.96391       2.13252       1.33552      0.827103      0.425188      0.226110     0.0978709     0.0454557     0.0168804    0.00695787    0.00206249   0.000582594   0.000120400   1.82890e-05       0.00000       0.00000       0.00000       0.00000       0.00000       0.00000       0.00000       0.00000       0.00000       0.00000       0.00000       0.00000       0.00000       0.00000
  11  21 3591.3482    2.6020  3.2888 11.6892 -0.0038  0.0689   0.0456   0.1847    0.0638   0.0000   437.5185      -5.66145       22.2478      -12.6664       4.30119      -19.3503       11.0988      -4.52291      -1.35391      -1.60560   -0.00685429       2.15184      0.599544     -0.674277      0.334609  -0.000764846     0.0198399    -0.0132379    0.00426273  -7.55902e-05  -0.000348065  -2.18142e-05       0.00000       0.00000       0.00000       0.00000       0.00000       0.00000       0.00000       0.00000       0.00000       0.00000       0.00000       0.00000       0.00000       0.00000       9.80396       12.4092       12.2874       11.3727       10.8689       9.08308       7.20835       5.54396       3.86381       2.56349       1.61145      0.911873      0.530174      0.261868      0.122391     0.0542904     0.0219669    0.00767062    0.00267862   0.000745571   0.000161535   2.33786e-05       0.00000       0.00000       0.00000       0.00000       0.00000       0.00000       0.00000       0.00000       0.00000       0.00000       0.00000       0.00000       0.00000       0.00000
  11  22 3731.0060    2.1047  4.4102 11.3174 -0.0019  0.0865   0.0342   0.2267    0.0579   0.0000   428.0688       13.9802      -2.85319      -28.4405       18.1138      -13.2982      -5.32698       1.76892      -4.61422       1.08901       3.92409      -1.19343      0.710651      0.114216     -0.147094    -0.0146806   -0.00353759     0.0231964   0.000798432  -0.000189119   0.000318183  -1.30136e-05       0.00000       0.00000       0.00000       0.00000       0.00000       0.00000       0.00000       0.00000       0.00000       0.00000       0.00000       0.00000       0.00000       0.00000       11.3039       15.0096       15.1072       15.0226       12.7836       11.1203       9.01605       6.90549       4.69532       3.32576       2.00347       1.23136      0.677938      0.361842      0.175099     0.0797100     0.0320563     0.0117864    0.00353605    0.00100737   0.000207004   3.26977e-05       0.00000       0.00000       0.00000       0.00000       0.00000       0.00000       0.00000       0.00000       0.00000       0.00000       0.00000       0.00000       0.00000       0.00000
  11  23 3870.7816    1.7358  5.2961 11.0663 -0.0134  0.1009   0.0278   0.2724    0.0556   0.0000   438.8262       39.3126      -2.72664      -18.7992      -19.7500      -10.8037       6.46340      -12.0553     -0.426395       1.65505      -1.94974       3.31184       1.85319     -0.650068     -0.738013     0.0783495     0.0842650    -0.0275382   -0.00619517    0.00138586   0.000158893   1.19916e-05       0.00000       0.00000       0.00000       0.00000       0.00000       0.00000       0.00000       0.00000       0.00000       0.00000       0.00000       0.00000       0.00000       0.00000       13.7109       17.6249       17.8966       17.2754       15.6533       12.8862       10.6473       8.04762       5.63336       3.90538       2.41732       1.48750      0.843554      0.441197      0.218364     0.0951816     0.0386572     0.0137250    0.00422663    0.00116722   0.000245377   3.59060e-05       0.00000       0.00000       0.00000       0.00000       0.00000       0.00000       0.00000       0.00000       0.00000       0.00000       0.00000       0.00000       0.00000       0.00000
  11  25 4151.4404    1.2445  8.6416 10.5144 -0.0095  0.1568   0.0193   0.4249    0.0496   0.0000   407.2628       36.9491       3.57289      -11.9701       9.17445      -3.49568       11.8264      -8.91352       8.88578      -5.43521       6.93376     -0.815669     -0.681725      0.709414      0.805064     0.0679171     -0.112341     0.0469478   -0.00753464   1.36640e-06   0.000675759  -8.71465e-05       0.00000       0.00000       0.00000       0.00000       0.00000       0.00000       0.00000       0.00000       0.00000       0.00000       0.00000       0.00000       0.00000       0.00000       21.0343       26.5443       27.8234       27.2458       24.1943       20.5527       16.1419       12.3538       9.06134       6.10061       3.88878       2.40605       1.36169      0.732782      0.350365      0.157304     0.0621672     0.0229384    0.00707732    0.00182754   0.000377214   5.60421e-05       0.00000       0.00000       0.00000       0.00000       0.00000       0.00000       0.00000       0.00000       0.00000       0.00000       0.00000       0.00000       0.00000       0.00000
  11  26 4292.1606    1.0312 10.3154 10.3452 -0.0050  0.1997   0.0178   0.5472    0.0468   0.0000   442.9145       71.9259      -12.0662      -53.6817       7.41739       23.4101       27.6906      -7.38840      -21.0210      -1.76658       3.48887       1.85554       2.83394       1.78557     -0.668868     -0.137800     0.0370140    -0.0112242    0.00105408    0.00359664   4.57084e-05   6.53023e-05       0.00000       0.00000       0.00000       0.00000       0.00000       0.00000       0.00000       0.00000       0.00000       0.00000       0.00000       0.00000       0.00000       0.00000       25.6605       34.5346       35.1127       33.7450       31.4802       26.2095       20.9874       15.8779       11.3046       8.00457       5.06653       3.09326       1.77064      0.888791      0.466506      0.190471     0.0830491     0.0285938    0.00899611    0.00246858   0.000520229   7.52860e-05       0.00000       0.00000       0.00000       0.00000       0.00000       0.00000       0.00000       0.00000       0.00000       0.00000       0.00000       0.00000       0.00000       0.00000
  12  11 2235.8771    1.0710  0.7017  9.9638 -0.0054  0.0281   0.0338   0.0655    0.1053   0.0000   441.5326     -0.725455       6.47542    -0.0559335      -2.02953       1.92388       1.80799      -2.51071    -0.0882757     -0.909795    0.00502023      0.256819     -0.374022     0.0989452     0.0662105    -0.0216201    0.00823291    0.00483056    0.00525431   0.000961897  -0.000479712  -1.15640e-05   8.45854e-06   3.25470e-06       0.00000       0.00000       0.00000       0.00000       0.00000       0.00000       0.00000       0.00000       0.00000       0.00000       0.00000       0.00000       3.16677       4.82698       4.50081       4.62519       4.28016       3.32460       2.91273       2.05334       1.64519       1.05791      0.748318      0.435919      0.282696      0.140361     0.0825115     0.0371514     0.0182493    0.00699462    0.00303378   0.000948498   0.000327555   7.88213e-05   1.96917e-05   2.77494e-06       0.00000       0.00000       0.00000       0.00000       0.00000       0.00000       0.00000       0.00000       0.00000       0.00000       0.00000       0.00000
  12  13 2515.4800    1.8661  0.9399 11.0152 -0.0137  0.0347   0.0599   0.0843    0.2461   0.0000   428.1375      -2.60960       10.0074      -7.35312       1.79100      -1.64455      -4.46672      -5.24332      -2.06476      0.933933     -0.275200      -1.17449      0.203840      0.242577    -0.0503465    -0.0588301     0.0333597     0.0211276   -0.00358707  -0.000723356  -6.36974e-05   3.51264e-05   1.70612e-05   3.95769e-06       0.00000       0.00000       0.00000       0.00000       0.00000       0.00000       0.00000       0.00000       0.00000       0.00000       0.00000       0.00000       4.72966       5.84870       5.39547       5.42602       5.08482       4.31413       3.52102       2.86415       2.19970       1.44661      0.875225      0.528818      0.334892      0.193228      0.100833     0.0471776     0.0202382    0.00835035    0.00308424    0.00101427   0.000312091   8.06558e-05   1.76851e-05   2.78885e-06       0.00000       0.00000       0.00000       0.00000       0.00000       0.00000       0.00000       0.00000       0.00000       0.00000       0.00000       0.00000
  12  14 2654.6048    2.5687  0.7933 11.4419 -0.0049  0.0316   0.0817   0.0693    0.2401   0.0000   445.2559       7.76602       13.3581      -1.79733      -6.00824      0.723165       1.60731      -3.36869       3.27505     -0.443515     0.0174624      0.564097     -0.410550    -0.0758757    0.00835686     0.0628622     0.0117788    -0.0131925  -0.000645352    0.00267868   0.000131930  -3.63503e-05   2.39733e-06  -5.21851e-08       0.00000       0.00000       0.00000       0.00000       0.00000       0.00000       0.00000       0.00000       0.00000       0.00000       0.00000       0.00000       3.83452       4.90334       4.76105       5.51363       4.30674       3.63913       3.05305       2.61180       1.59696       1.24399      0.755489      0.559672      0.268137      0.174640     0.0820282     0.0514506     0.0202808    0.00984106    0.00295666    0.00118847   0.000255096   8.76093e-05   1.54850e-05   3.08698e-06       0.00000       0.00000       0.00000       0.00000       0.00000       0.00000       0.00000       0.00000       0.00000       0.00000       0.00000       0.00000
  12  15 2794.5457    2.9848  0.8046 12.1818  0.0007  0.0408   0.0899   0.0688    0.1403   0.0000   433.2813       14.1097       9.53497      -16.1420      -3.98595      -5.15836       1.43701      -7.45983       1.39409     -0.732393      -1.61048      0.171449      0.255293     0.0265265     -0.140695     0.0103006     0.0225718    0.00646741   -0.00350603  -0.000533673   0.000376815   2.32224e-05  -4.55510e-06   1.82050e-06       0.00000       0.00000       0.00000       0.00000       0.00000       0.00000       0.00000       0.00000       0.00000       0.00000       0.00000       0.00000       4.18979       6.18952       5.53373       6.49506       5.19765       4.26182       4.05462       2.82203       2.15491       1.34544       1.01623      0.633820      0.356622      0.191791      0.116090     0.0513371     0.0296845     0.0102740    0.00419537    0.00132040   0.000405492   9.25952e-05   2.61213e-05   4.13286e-06       0.00000       0.00000       0.00000       0.00000       0.00000       0.00000       0.00000       0.00000       0.00000       0.00000       0.00000       0.00000
  12  16 2934.4358    3.7542  0.6716 12.7079  0.0004  0.0285   0.1229   0.0587    0.1021   0.0000   440.5606     -0.439444       8.09080     -0.586202       4.54915      -2.94728      -2.06169     -0.870321       1.07568      0.714706     -0.108758     -0.196345     -0.379223     0.0849046     0.0526861    0.00878395     0.0117701     0.0127339    0.00347143   4.47922e-05  -8.56263e-06   6.59225e-05   2.08529e-05  -3.62842e-06       0.00000       0.00000       0.00000       0.00000       0.00000       0.00000       0.00000       0.00000       0.00000       0.00000       0.00000       0.00000       3.46543       4.77774       4.41811       4.98344       4.04633       3.48753       2.79387       2.04984       1.57202       1.03036      0.727372      0.397356      0.271045      0.143290     0.0803901     0.0341839     0.0183420    0.00683280    0.00282637   0.000816049   0.000281237   6.30553e-05   1.56140e-05   2.78206e-06       0.00000       0.00000       0.00000       0.00000       0.00000       0.00000       0.00000       0.00000       0.00000       0.00000       0.00000       0.00000
  12  17 3073.9673    4.2235  0.7544 12.9219 -0.0015  0.0264   0.1336   0.0710    0.1063   0.0000   442.1972       11.8292       11.1538       8.55218       5.68470      -9.89088       4.27570       2.53106      -2.48717     -0.751955       1.19812     -0.639524     0.0369897     -0.106011    0.00525550     0.0138095     0.0237683   -0.00215869   -0.00239899    0.00195581   0.000252481  -1.85580e-05   7.47321e-06  -3.38574e-06       0.00000       0.00000       0.00000       0.00000       0.00000       0.00000       0.00000       0.00000       0.00000       0.00000       0.00000       0.00000       3.69444       4.62964       4.71767       4.28814       3.79561       3.44591       2.91315       2.17274       1.62778       1.09224      0.691413      0.421376      0.235141      0.137906     0.0676332     0.0321033     0.0152484    0.00650260    0.00246938   0.000906102   0.000256807   6.41827e-05   1.36789e-05   1.96090e-06       0.00000       0.00000       0.00000       0.00000       0.00000       0.00000       0.00000       0.00000       0.00000       0.00000       0.00000       0.00000
  12  18 3213.3902    3.9918  1.1715 12.6040 -0.0074  0.0358   0.1071   0.0955    0.1295   0.0000   444.6273       4.62243       10.7887       1.67712      -4.42811       1.11614      -6.59025      -3.55918      -2.90568       3.43719     -0.735974      0.385127      0.145402     -0.226244     -0.105960     0.0541139    -0.0144814    0.00376854  -0.000448668    0.00246691  -0.000257470  -0.000177867  -7.84637e-06   1.47058e-06       0.00000       0.00000       0.00000       0.00000       0.00000       0.00000       0.00000       0.00000       0.00000       0.00000       0.00000       0.00000       4.61102       5.87648       5.68970       5.58681       5.19337       4.40485       3.70235       2.91501       2.28356       1.46707      0.960942      0.556382      0.342096      0.203482      0.104670     0.0472148     0.0230843    0.00911581    0.00343657    0.00123505   0.000381868   9.00721e-05   2.06801e-05   3.02793e-06       0.00000       0.00000       0.00000       0.00000       0.00000       0.00000       0.00000       0.00000       0.00000       0.00000       0.00000       0.00000
  12  19 3352.7752    3.6368  1.5700 12.3518 -0.0054  0.0464   0.0830   0.1033    0.1019   0.0000   440.3403       18.2898      -4.90728      -6.85151     -0.157350      -12.4117      -3.28678      -2.78822      -5.60434      -1.30033    -0.0792938      -1.77463      0.128747     0.0303580      0.148166     0.0468297     0.0482435     0.0327825    0.00693085   -0.00158840  -0.000386003  -2.38046e-05  -1.34421e-06   3.66792e-06       0.00000       0.00000       0.00000       0.00000       0.00000       0.00000       0.00000       0.00000       0.00000       0.00000       0.00000       0.00000       5.49784       8.04624       7.32713       7.95698       6.60046       5.85214       4.73906       3.86547       2.66509       1.94577       1.15674      0.806083      0.414646      0.237444      0.130060     0.0588625     0.0312569     0.0112245    0.00467696    0.00163137   0.000460610   0.000138874   2.85409e-05   4.87550e-06       0.00000       0.00000       0.00000       0.00000       0.00000       0.00000       0.00000       0.00000       0.00000       0.00000       0.00000       0.00000
  12  20 3492.5064    3.0941  2.5195 11.6306 -0.0045  0.0532   0.0551   0.1319    0.0788   0.0000   438.7599       6.47101       2.77581       13.6692       5.68395      0.963322       9.32175      -8.75729       2.04973       1.34012      -1.72326       1.13512      0.531937    -0.0428500     -0.241496     0.0346975     0.0908533    0.00496373    0.00375345    0.00249010  -0.000571956  -0.000255804  -8.39006e-06  -5.12072e-06       0.00000       0.00000       0.00000       0.00000       0.00000       0.00000       0.00000       0.00000       0.00000       0.00000       0.00000       0.00000       6.77710       8.67229       8.65102       8.62457       7.74038       6.69887       5.53788       4.35651       3.29095       2.19304       1.44994      0.876240      0.558357      0.291505      0.166447     0.0778225     0.0363531     0.0141358    0.00590768    0.00186488   0.000597900   0.000146481   3.15670e-05   4.65487e-06       0.00000       0.00000       0.00000       0.00000       0.00000       0.00000       0.00000       0.00000       0.00000       0.00000       0.00000       0.00000
  12  21 3632.7388    2.4860  3.4598 11.3945 -0.0024  0.0662   0.0399   0.1705    0.0641   0.0000   432.7797       6.48803       20.4782      -9.44985       3.07482      -11.0230      0.386758       1.18690     -0.352501      -2.72959       2.08286      0.477006     -0.697079      0.238050    -0.0502205    -0.0884218     0.0151431     0.0446822    0.00774950   -0.00133803   0.000688057   0.000197029  -1.94838e-05   6.92611e-06       0.00000       0.00000       0.00000       0.00000       0.00000       0.00000       0.00000       0.00000       0.00000       0.00000       0.00000       0.00000       8.37138       10.7896       10.8108       10.7636       9.75127       8.51948       7.20072       5.21233       4.09999       2.72853       1.90537       1.20223      0.684976      0.392074      0.189844      0.104655     0.0414023     0.0202325    0.00689269    0.00264747   0.000773382   0.000185434   4.16828e-05   5.80905e-06       0.00000       0.00000       0.00000       0.00000       0.00000       0.00000       0.00000       0.00000       0.00000       0.00000       0.00000       0.00000
  12  22 3772.5430    2.0304  4.6360 11.2788 -0.0054  0.0877   0.0313   0.2226    0.0536   0.0000   464.2534       34.9670     -0.649616      -27.8998      -12.9410       7.66979      -10.3168      -9.35164       3.50462      -8.25590      -3.88414      0.394140      0.854162      0.555533     -0.213522    -0.0248609     0.0910596    -0.0219798    0.00429926    0.00574383   -0.00154132  -0.000314386  -6.14575e-05  -1.18884e-06       0.00000       0.00000       0.00000       0.00000       0.00000       0.00000       0.00000       0.00000       0.00000       0.00000       0.00000       0.00000       10.8665       14.6240       14.9023       13.9195       13.4916       10.7670       9.56621       6.92501       5.29026       3.70845       2.43183       1.53353      0.908469      0.518470      0.268540      0.129215     0.0611433     0.0250562    0.00980827    0.00337959   0.000990430   0.000263810   5.86811e-05   7.46948e-06       0.00000       0.00000       0.00000       0.00000       0.00000       0.00000       0.00000       0.00000       0.00000       0.00000       0.00000       0.00000
  12  23 3913.1181    1.6472  5.9765 10.9748 -0.0036  0.1043   0.0251   0.2799    0.0513   0.0000   435.4168       11.8378      -15.1393      -29.9283       2.14871      0.662377      -10.2386      -1.54670      -2.98469       1.82695       2.55982      0.792390      0.817969     -0.858522     -0.291204      0.262417    -0.0296617    -0.0652034   -0.00950892    0.00516331   -0.00168022  -0.000139583   8.26628e-05  -1.05486e-05       0.00000       0.00000       0.00000       0.00000       0.00000       0.00000       0.00000       0.00000       0.00000       0.00000       0.00000       0.00000       13.4808       16.1134       17.3978       16.9334       15.8495       13.1823       11.0072       8.46551       6.42041       4.45768       2.90077       1.86095       1.12444      0.626422      0.333981      0.166687     0.0723385     0.0310830     0.0118443    0.00404241    0.00120259   0.000307664   6.29978e-05   8.13724e-06       0.00000       0.00000       0.00000       0.00000       0.00000       0.00000       0.00000       0.00000       0.00000       0.00000       0.00000       0.00000
  12  24 4053.9483    1.3671  7.5190 10.7075  0.0002  0.1315   0.0210   0.3543    0.0499   0.0000   483.7536      -2.88176      -36.0545       28.7514       5.03076      -19.6050      -1.04112      -15.3301     -0.898218      0.748573      -2.77622      -1.81018     -0.833125     -0.183590      0.516737      0.194279    -0.0867393     0.0554283    0.00139046   -0.00717896   -0.00343819   0.000831700  -3.81011e-05  -1.06214e-05       0.00000       0.00000       0.00000       0.00000       0.00000       0.00000       0.00000       0.00000       0.00000       0.00000       0.00000       0.00000       15.9811       20.8357       21.5093       22.1324       19.1819       16.7271       13.6647       10.7063       7.83560       5.49303       3.74649       2.41419       1.43255      0.816561      0.435371      0.219390      0.100205     0.0422903     0.0158195    0.00538527    0.00159263   0.000398283   8.02461e-05   1.20473e-05       0.00000       0.00000       0.00000       0.00000       0.00000       0.00000       0.00000       0.00000       0.00000       0.00000       0.00000       0.00000
  12  25 4193.9849    1.1207  8.6934 10.4672 -0.0015  0.1564   0.0183   0.4334    0.0488   0.0000   464.0007       46.3977       21.9925       4.19938       27.4212      -4.56446      -23.2936       36.0572       21.7829      -16.4507      -10.0792       1.95815       2.26537      -1.19081      0.217826      0.186862    0.00963010   -0.00401382    0.00952655   -0.00757956    0.00178856   0.000420037  -4.73645e-05   5.21258e-06       0.00000       0.00000       0.00000       0.00000       0.00000       0.00000       0.00000       0.00000       0.00000       0.00000       0.00000       0.00000       19.3341       24.9074       26.1343       25.7715       24.0302       19.5682       16.6845       12.7596       9.24324       6.64623       4.56473       2.91604       1.71420      0.997891      0.500392      0.267283      0.113599     0.0516669     0.0181272    0.00641423    0.00187623   0.000487128   0.000100508   1.34683e-05       0.00000       0.00000       0.00000       0.00000       0.00000       0.00000       0.00000       0.00000       0.00000       0.00000       0.00000       0.00000
  12  26 4335.3015    0.9717 10.9029 10.2844 -0.0109  0.1992   0.0168   0.5458    0.0463   0.0000   477.4053       34.6925      -11.7109      -10.4635       16.9436       15.5600      -13.5555       1.66547      -2.69023      -21.8178       4.31806       7.54471      -2.09014      -1.09751     -0.547959      0.553893      0.515000    -0.0124813    -0.0694175  -0.000455837    0.00182385   9.20781e-05   5.57926e-05   2.37928e-05       0.00000       0.00000       0.00000       0.00000       0.00000       0.00000       0.00000       0.00000       0.00000       0.00000       0.00000       0.00000       24.1963       31.5779       32.4781       32.1213       29.8196       25.1138       21.3263       16.7505       12.4648       8.75790       5.93064       3.70411       2.27601       1.30775      0.680244      0.357506      0.153689     0.0689201     0.0247327    0.00847902    0.00251536   0.000627284   0.000129232   1.77012e-05       0.00000       0.00000       0.00000       0.00000       0.00000       0.00000       0.00000       0.00000       0.00000       0.00000       0.00000       0.00000
  13   9 1983.8791    0.5738  0.4105  9.6980 -0.0132  0.0226   0.0238   0.0503    0.0608   0.0000   434.3231       1.69740       6.37121      -4.31045       5.82505     -0.213537       1.01444    -0.0633219      -1.87702      0.671540     -0.464448       1.14461      0.240660    -0.0352912     0.0695529    -0.0638511  -0.000253919    -0.0126457  -7.28615e-05    0.00203633  -0.000363845   0.000148167   3.87031e-05   4.33508e-06  -1.41538e-06  -2.60346e-07       0.00000       0.00000       0.00000       0.00000       0.00000       0.00000       0.00000       0.00000       0.00000       0.00000       2.59229       3.22734       3.48614       3.41181       3.32840       2.49458       2.25489       1.75918       1.44098      0.961707      0.612814      0.448083      0.248333      0.152928     0.0909867     0.0473826     0.0242960     0.0110325    0.00457203    0.00163286   0.000665656   0.000227509   5.95666e-05   1.62601e-05   3.55576e-06   4.23559e-07       0.00000       0.00000       0.00000       0.00000       0.00000       0.00000       0.00000       0.00000       0.00000       0.00000
  13  10 2128.5042    0.8292  0.5761  9.6809 -0.0002  0.0343   0.0289   0.0554    0.0805   0.0000   440.5757      -1.23748       8.52960     -0.801794      -2.29585      -3.51473      -1.13834       2.74672     -0.925367      0.498588      0.612418     -0.360851     -0.909889     -0.288421    -0.0559914    0.00860199   0.000513853    0.00608789    0.00255788   0.000270086    0.00111834  -3.57623e-06   3.33594e-05  -4.60709e-05   2.50387e-06  -4.75033e-07       0.00000       0.00000       0.00000       0.00000       0.00000       0.00000       0.00000       0.00000       0.00000       0.00000       3.71104       4.75613       5.04051       5.54758       4.05764       4.28030       3.51734       2.24963       2.19831       1.56364      0.915623      0.594897      0.468920      0.229618      0.144398     0.0740875     0.0435088     0.0116449    0.00809818    0.00298951    0.00145508   0.000362094   0.000103564   2.16555e-05   5.04221e-06   7.98552e-07       0.00000       0.00000       0.00000       0.00000       0.00000       0.00000       0.00000       0.00000       0.00000       0.00000
  13  11 2271.1510    1.0939  0.7576  9.9947 -0.0128  0.0279   0.0334   0.0634    0.1066   0.0000   427.4849       1.79308       10.9529     -0.701651      -3.33181      -2.87539       5.52807      -4.50252      -2.26633      -1.07264       1.93638      0.634764      0.322604     -0.233951    -0.0775236     0.0726876     0.0140048   -0.00994973   -0.00390137   0.000775569    0.00208856   0.000135971  -0.000141980  -3.20323e-06  -9.08448e-06  -5.00855e-07       0.00000       0.00000       0.00000       0.00000       0.00000       0.00000       0.00000       0.00000       0.00000       0.00000       3.66961       4.49170       4.89809       4.72362       4.33324       3.40433       3.16365       2.38057       1.70024       1.21875      0.842067      0.571683      0.312959      0.203055      0.106668     0.0538047     0.0293693     0.0130132    0.00645416    0.00216411   0.000810436   0.000266822   6.72607e-05   1.89188e-05   3.97958e-06   4.62705e-07       0.00000       0.00000       0.00000       0.00000       0.00000       0.00000       0.00000       0.00000       0.00000       0.00000
  13  12 2411.8790    1.4810  0.8562 10.6077 -0.0081  0.0376   0.0437   0.0702    0.1150   0.0000   429.2561      -3.97413       9.73602      -4.96430      -5.35015      -2.01713       3.43086       3.96472       2.61176     -0.985965     -0.206057      0.101350    -0.0193238     -0.266905    -0.0999686    -0.0597361     0.0333763   -0.00833559    0.00119276    0.00447823   0.000326952  -0.000156889  -6.39038e-05   3.27978e-05  -1.40864e-06  -2.28766e-07       0.00000       0.00000       0.00000       0.00000       0.00000       0.00000       0.00000       0.00000       0.00000       0.00000       4.16372       6.52818       6.01981       6.85847       5.27817       4.80196       3.53655       3.04513       1.84827       1.63747      0.858727      0.723785      0.325105      0.292243      0.117391     0.0893843     0.0301883     0.0218934    0.00645223    0.00384490   0.000861657   0.000433804   7.66734e-05   3.07420e-05   4.70680e-06   1.01490e-06       0.00000       0.00000       0.00000       0.00000       0.00000       0.00000       0.00000       0.00000       0.00000       0.00000
  13  13 2551.7848    1.9367  0.9267 11.2647 -0.0103  0.0322   0.0552   0.0761    0.1526   0.0000   440.6711     -0.784523       14.5466       3.95761       1.84128      -3.74384      -4.23801       2.57982      -3.46626     -0.876495     -0.803358      0.354609      0.440004     -0.105393   -0.00518004     0.0220767     0.0442326     0.0144191    0.00300203   9.54648e-06   0.000221784  -0.000201440  -4.50684e-05  -1.04613e-05   2.61544e-06  -2.08341e-07       0.00000       0.00000       0.00000       0.00000       0.00000       0.00000       0.00000       0.00000       0.00000       0.00000       3.70813       5.23153       4.92377       5.12290       4.62015       4.20302       3.09625       2.76014       1.81792       1.44674      0.951241      0.636947      0.408739      0.229971      0.133422     0.0650855     0.0372727     0.0134499    0.00752536    0.00243716    0.00101874   0.000305883   9.71388e-05   2.57816e-05   4.41281e-06   7.76778e-07       0.00000       0.00000       0.00000       0.00000       0.00000       0.00000       0.00000       0.00000       0.00000       0.00000
  13  14 2691.7169    2.4356  0.8884 11.7540 -0.0347  0.0393   0.0830   0.0770    0.2400   0.0000   431.5826       3.38274       18.0488      -3.38090       9.82417      -1.82891      -5.04788      -4.55110      0.895310       1.41624     -0.872045      0.292509      0.237883     -0.130792      0.171638     0.0905510    -0.0276883    -0.0385376   -0.00222402    0.00767759   -0.00323917  -0.000647262   0.000257404  -2.90473e-06  -2.75952e-06  -2.72795e-07       0.00000       0.00000       0.00000       0.00000       0.00000       0.00000       0.00000       0.00000       0.00000       0.00000       4.13581       6.14305       5.98451       5.81045       6.20375       4.21292       4.65835       2.75711       2.49142       1.77874       1.02774      0.893228      0.427449      0.301413      0.166454     0.0755235     0.0509938     0.0150886     0.0105405    0.00285245    0.00145144   0.000497630   9.42999e-05   3.27275e-05   7.96277e-06   8.30476e-07       0.00000       0.00000       0.00000       0.00000       0.00000       0.00000       0.00000       0.00000       0.00000       0.00000
  13  15 2832.2002    3.2313  1.0020 11.6247 -0.0024  0.0378   0.0878   0.0747    0.3122   0.0000   444.3354      -2.30424       13.3339      -2.12123      -1.82326      -3.40215      -3.49444       2.37543     -0.366395     -0.850854      -1.06109      0.310042     -0.129667     0.0448691     -0.162931   -0.00338725     0.0571365     0.0175563   0.000241007  -0.000205692  -3.40556e-05   0.000174993  -1.24605e-05  -3.30819e-06   1.07684e-06  -6.14347e-07       0.00000       0.00000       0.00000       0.00000       0.00000       0.00000       0.00000       0.00000       0.00000       0.00000       4.68329       5.05124       5.29410       6.12884       5.51884       3.60669       3.94401       3.29127       2.35024       1.46852       1.07495      0.834125      0.455418      0.250135      0.130785     0.0831229     0.0485638     0.0205428    0.00903182    0.00294317    0.00104365   0.000345663   8.46156e-05   2.51660e-05   5.57819e-06   6.66634e-07       0.00000       0.00000       0.00000       0.00000       0.00000       0.00000       0.00000       0.00000       0.00000       0.00000
  13  16 2972.6770    3.6663  0.8682 12.7023 -0.0059  0.0328   0.1073   0.0716    0.1397   0.0000   439.2072       4.98714       12.1906      -1.91121      -4.56512     -0.942068      -1.05284      0.544434      -1.48619     -0.190419     -0.315081     0.0638078     -0.224111     0.0947219     0.0610767   -0.00367770     0.0321358     0.0290800   -0.00363695   0.000177474   0.000965909   0.000183485   2.52158e-06   2.46175e-05  -4.79887e-06  -3.52083e-07       0.00000       0.00000       0.00000       0.00000       0.00000       0.00000       0.00000       0.00000       0.00000       0.00000       3.55301       4.63289       4.86666       4.63654       4.81953       3.51715       3.33702       2.52913       1.91313       1.27824      0.946459      0.621734      0.406653      0.203914      0.128200     0.0672196     0.0317819     0.0184874    0.00605450    0.00273262   0.000968207   0.000296005   9.57603e-05   2.38269e-05   5.53592e-06   6.50187e-07       0.00000       0.00000       0.00000       0.00000       0.00000       0.00000       0.00000       0.00000       0.00000       0.00000
  13  17 3112.6212    4.1474  0.9169 13.0899 -0.0050  0.0306   0.1205   0.0790    0.1100   0.0000   439.7234       6.95314       9.72823      -4.64755       2.87556      -2.31670     -0.585958      -2.19590       1.34876     -0.736802      -1.56479       1.29138    -0.0949194     -0.397484     0.0324474      0.102610     0.0287030     0.0157129  -0.000718329    0.00102547  -0.000385033   9.53464e-05   5.17388e-05  -1.15707e-05   1.03467e-06  -1.21367e-07       0.00000       0.00000       0.00000       0.00000       0.00000       0.00000       0.00000       0.00000       0.00000       0.00000       3.65495       4.70330       4.68005       4.56449       4.36718       3.56774       3.34688       2.43449       1.93620       1.34450      0.926965      0.627909      0.373499      0.221690      0.114055     0.0647458     0.0307597     0.0147250    0.00598973    0.00257925   0.000884219   0.000301552   7.96991e-05   2.08975e-05   4.91011e-06   6.03894e-07       0.00000       0.00000       0.00000       0.00000       0.00000       0.00000       0.00000       0.00000       0.00000       0.00000
  13  18 3252.4984    3.9648  1.2183 12.7642 -0.0062  0.0366   0.0977   0.0921    0.1126   0.0000   447.5569       9.29870       15.6572      -5.26047      -5.48090       4.42841      -3.41245      -5.55654      0.829283      -1.97377     -0.719411      0.782507     -0.323844     0.0550975     0.0502999    -0.0187433    -0.0869233     0.0316871    0.00565648  -6.42433e-05   -0.00118507   0.000301755  -0.000105914  -3.04494e-05  -4.77728e-07  -2.07918e-07       0.00000       0.00000       0.00000       0.00000       0.00000       0.00000       0.00000       0.00000       0.00000       0.00000       4.15557       5.65773       5.62330       5.64584       5.10161       4.42118       3.78040       2.83172       2.11686       1.55410       1.05593      0.703631      0.451047      0.244586      0.149802     0.0721313     0.0391059     0.0172139    0.00790248    0.00292238    0.00117766   0.000339970   0.000103468   2.61883e-05   5.56685e-06   7.98727e-07       0.00000       0.00000       0.00000       0.00000       0.00000       0.00000       0.00000       0.00000       0.00000       0.00000
  13  19 3392.4808    3.4249  1.7411 12.3582 -0.0145  0.0431   0.0734   0.1103    0.0902   0.0000   444.5737       9.72970       5.58176       4.08156     -0.848465      -5.78758      0.105197      -7.04270     -0.624997      0.756899      -2.05938     -0.622844      0.786145      0.357515     -0.302596      0.172171      0.103252    0.00619394    0.00467575    0.00142046  -0.000215276   0.000600122  -0.000135691   2.79552e-05   1.59959e-06   9.58218e-07       0.00000       0.00000       0.00000       0.00000       0.00000       0.00000       0.00000       0.00000       0.00000       0.00000       5.20156       5.94994       6.65435       7.00463       5.80584       5.38286       4.32030       3.52470       2.58207       1.88127       1.32734      0.843069      0.517992      0.324149      0.180742     0.0950187     0.0467731     0.0229046    0.00975553    0.00389313    0.00136710   0.000464180   0.000128360   2.98335e-05   5.50862e-06   8.65006e-07       0.00000       0.00000       0.00000       0.00000       0.00000       0.00000       0.00000       0.00000       0.00000       0.00000
  13  20 3532.8057    2.7171  2.5559 11.8779 -0.0027  0.0590   0.0487   0.1418    0.0679   0.0000   448.4833       6.22499       2.97941      -13.0898      -11.3818      -12.7817     -0.538146      -1.78782       3.91302     -0.111087       1.04726      0.268290      0.731588      0.214313     0.0323308      0.154528     0.0368712    -0.0171625    0.00882064   0.000456295   -0.00480638   0.000613469   0.000497270   7.45345e-07  -6.44141e-06  -3.07880e-07       0.00000       0.00000       0.00000       0.00000       0.00000       0.00000       0.00000       0.00000       0.00000       0.00000       6.51268       8.95620       9.19544       8.95837       8.20206       6.94142       6.51092       4.68704       3.85164       2.81381       1.72203       1.25870      0.707782      0.448829      0.235085      0.131795     0.0659620     0.0292189     0.0134030    0.00536941    0.00203861   0.000706258   0.000172611   4.85494e-05   1.02425e-05   1.30358e-06       0.00000       0.00000       0.00000       0.00000       0.00000       0.00000       0.00000       0.00000       0.00000       0.00000
  13  21 3673.2019    2.3587  3.8280 11.2600 -0.0038  0.0683   0.0354   0.1755    0.0608   0.0000   444.4728       20.9459       22.8234      -18.7296       1.03048      -15.6210       4.87462    -0.0455826      -5.66678    -0.0217301       2.38991      0.138220     -0.931102     -0.589817      0.731191      0.177966    -0.0216856    -0.0733185     0.0279852    0.00686134    0.00165376   -0.00136291   6.35918e-06   3.17447e-05  -2.60882e-07  -2.45801e-06       0.00000       0.00000       0.00000       0.00000       0.00000       0.00000       0.00000       0.00000       0.00000       0.00000       7.77832       10.2510       10.1203       10.6792       9.69050       8.65666       6.90845       5.66720       4.25749       3.16933       2.15956       1.40515      0.885360      0.545862      0.301931      0.159352     0.0805157     0.0351826     0.0161427    0.00625312    0.00227097   0.000758785   0.000220166   5.47570e-05   1.04341e-05   1.56948e-06       0.00000       0.00000       0.00000       0.00000       0.00000       0.00000       0.00000       0.00000       0.00000       0.00000
  13  22 3813.9623    1.9361  4.9146 11.1314 -0.0074  0.0852   0.0283   0.2181    0.0519   0.0000   444.8677      -19.9070       22.7465       13.1216      -11.6114      -20.1271      -3.12487      -4.10433      -3.18721      -2.87652       5.24668      -3.10339      0.686011       1.47549     -0.161450     -0.640541     0.0133752     0.0410541    -0.0132964    -0.0112736    0.00409282    0.00230207  -0.000182827  -3.70728e-05   2.77765e-05   9.74920e-08       0.00000       0.00000       0.00000       0.00000       0.00000       0.00000       0.00000       0.00000       0.00000       0.00000       9.59416       12.2895       12.9508       12.7070       11.8109       10.4203       9.14248       7.02548       5.36234       3.94825       2.78636       1.81475       1.12161      0.686487      0.387708      0.200142     0.0998026     0.0480410     0.0212837    0.00846847    0.00307614    0.00100673   0.000284332   6.88850e-05   1.36782e-05   1.78724e-06       0.00000       0.00000       0.00000       0.00000       0.00000       0.00000       0.00000       0.00000       0.00000       0.00000
  13  23 3954.4982    1.5385  6.6927 10.8504 -0.0052  0.1107   0.0227   0.2933    0.0499   0.0000   438.7899       20.2179       18.0302      -24.4948      -4.38844      -5.46053       13.9661      -10.3341      0.739188      -1.06912      0.942858       3.80055       1.63903      -1.08289      0.454107      0.457625     -0.293904    -0.0616173    -0.0227245     0.0131983  -0.000300571    0.00141756  -0.000310126   8.00268e-05  -2.09606e-05   1.35685e-06       0.00000       0.00000       0.00000       0.00000       0.00000       0.00000       0.00000       0.00000       0.00000       0.00000       12.5308       16.4677       17.6404       17.0868       15.8784       13.7180       11.8480       9.20227       7.04740       5.12363       3.59359       2.34150       1.49824      0.903416      0.498289      0.273556      0.137083     0.0630026     0.0280357     0.0113758    0.00408080    0.00134207   0.000380844   9.09411e-05   1.79627e-05   2.33140e-06       0.00000       0.00000       0.00000       0.00000       0.00000       0.00000       0.00000       0.00000       0.00000       0.00000
  13  25 4236.5107    1.1272 10.5029 10.3279 -0.0049  0.1619   0.0167   0.4670    0.0458   0.0000   420.5888       26.2410      -9.68060      -5.15669       5.38353      -26.5799      -51.4181       7.85332      -5.91425     -0.507647      -6.44635       3.86835       4.60243     -0.937682      -2.70329     -0.280464      0.230970      0.308330     0.0572458    -0.0419280   -0.00529143    0.00252384   1.82348e-06   4.55308e-05  -3.28790e-05  -6.28313e-06       0.00000       0.00000       0.00000       0.00000       0.00000       0.00000       0.00000       0.00000       0.00000       0.00000       19.2480       24.6991       25.7426       25.3864       23.5569       20.9308       17.1591       14.0295       10.3983       7.66186       5.39294       3.60217       2.30140       1.36262      0.762323      0.432868      0.205901      0.105168     0.0412260     0.0177764    0.00602324    0.00196224   0.000559207   0.000132995   2.44818e-05   3.41760e-06       0.00000       0.00000       0.00000       0.00000       0.00000       0.00000       0.00000       0.00000       0.00000       0.00000
  13  26 4378.1678    0.9023 11.3571 10.1989 -0.0160  0.1970   0.0155   0.5558    0.0451   0.0000   437.5067       25.9193       27.9339      -38.0458      -1.73657      -1.62940      -27.6987       25.2388      -9.99781      -5.43291       14.8182      0.439681      0.644896       1.82701       1.65386      0.249285     -0.441743     0.0759463     0.0813410    -0.0292692     0.0100544    0.00386669   0.000422617  -0.000204469   3.87293e-06  -5.19513e-06       0.00000       0.00000       0.00000       0.00000       0.00000       0.00000       0.00000       0.00000       0.00000       0.00000       23.2532       28.8808       30.8757       30.5033       28.2623       25.1280       20.6987       16.7795       12.7665       9.23528       6.61530       4.36411       2.79227       1.70588      0.946520      0.527966      0.259293      0.123550     0.0527800     0.0214063    0.00741498    0.00245053   0.000679209   0.000157143   2.96670e-05   4.02526e-06       0.00000       0.00000       0.00000       0.00000       0.00000       0.00000       0.00000       0.00000       0.00000       0.00000
  14  11 2305.6521    1.2292  0.7791 10.2750 -0.0028  0.0287   0.0347   0.0639    0.0924   0.0000   432.8439       3.96113       10.7689       4.64037       1.75010     -0.949585      -2.97021      -2.03528     -0.330850       1.19298       1.08638    -0.0990208     -0.528684      0.112242     0.0487256   -0.00120390     0.0932283    -0.0216935    0.00240025   -0.00568786    0.00118326   0.000534647   1.70906e-06  -9.38931e-05  -1.22284e-05  -2.48232e-08   1.08829e-06   7.72240e-08       0.00000       0.00000       0.00000       0.00000       0.00000       0.00000       0.00000       0.00000       2.96734       3.83063       4.00601       3.99441       3.57256       3.62771       2.61990       2.42802       1.74245       1.27037      0.900571      0.686473      0.396602      0.260570      0.142834     0.0855331     0.0406035     0.0238393    0.00992962    0.00521206    0.00171644   0.000766876   0.000247528   9.18379e-05   2.27936e-05   5.72750e-06   9.18093e-07   1.56901e-07       0.00000       0.00000       0.00000       0.00000       0.00000       0.00000       0.00000       0.00000
  14  12 2446.7267    1.6128  0.8297 11.0239 -0.0006  0.0316   0.0456   0.0669    0.0939   0.0000   436.1159      -2.46424       15.7282       5.27963      -6.34209      -5.12870      -5.04497      -3.33019      -1.51642       1.83369      0.641302      -1.37659     -0.257144    -0.0119544      0.155589     0.0282972     0.0444651    -0.0139153   -0.00152326  -0.000544915   -0.00301578  -2.30727e-05  -0.000127724   7.58296e-05  -2.64297e-05  -3.94858e-06   1.20217e-06   7.29502e-08       0.00000       0.00000       0.00000       0.00000       0.00000       0.00000       0.00000       0.00000       3.19856       4.38202       4.21278       4.74040       3.90054       3.76891       3.23993       2.42644       2.09659       1.44551       1.12302      0.676112      0.520378      0.254950      0.211876     0.0881305     0.0661800     0.0215268     0.0171740    0.00448918    0.00314102   0.000760183   0.000407745   8.30172e-05   3.09376e-05   5.34565e-06   1.33071e-06   1.88901e-07       0.00000       0.00000       0.00000       0.00000       0.00000       0.00000       0.00000       0.00000
  14  13 2587.4105    1.9853  0.9120 11.4799 -0.0166  0.0334   0.0562   0.0720    0.1126   0.0000   433.3650       3.33254       11.2130      -7.38068      -1.36418      -3.45424       3.96631      -2.08000      0.155285       1.06765      0.356150     -0.525586      -1.40342      0.395600     -0.329041      0.175375    -0.0188849     0.0204222    0.00718508     0.0125792    0.00154481    0.00146970   0.000332103   1.99563e-05  -6.85643e-07  -1.09629e-06   5.04926e-07   4.12567e-08       0.00000       0.00000       0.00000       0.00000       0.00000       0.00000       0.00000       0.00000       3.54852       4.47270       4.92335       4.60723       4.84527       3.62096       3.25674       2.83172       1.91382       1.50569       1.10035      0.677847      0.474884      0.279667      0.168448      0.101176     0.0473294     0.0250565     0.0131123    0.00519801    0.00224968   0.000863096   0.000250425   8.28554e-05   2.73924e-05   6.77236e-06   1.27621e-06   1.52824e-07       0.00000       0.00000       0.00000       0.00000       0.00000       0.00000       0.00000       0.00000
  14  14 2728.2799    2.6526  0.9142 11.5930 -0.0001  0.0307   0.0726   0.0723    0.1847   0.0000   440.5169       3.26856       6.68230      -5.27789       1.63907       1.75313      -1.53162      -1.96518     -0.104975      -1.52807       1.95133      0.316655     -0.147647      0.150603      0.189432     0.0222548   -0.00549999    -0.0546104    -0.0148060   -0.00146218   -0.00309063  -0.000494251   0.000130363   4.38955e-05   3.20082e-05   2.21993e-06  -6.64668e-09   2.27034e-07       0.00000       0.00000       0.00000       0.00000       0.00000       0.00000       0.00000       0.00000       3.41197       4.41750       4.99096       4.58875       4.36762       3.72362       3.25242       2.44942       1.93848       1.45004      0.934113      0.709048      0.420612      0.275392      0.154319     0.0865831     0.0491399     0.0239580     0.0114269    0.00493505    0.00218165   0.000798190   0.000297784   9.28045e-05   2.31044e-05   6.31910e-06   1.16413e-06   1.36472e-07       0.00000       0.00000       0.00000       0.00000       0.00000       0.00000       0.00000       0.00000
  14  15 2869.3244    3.5692  0.8458 11.9382 -0.0073  0.0422   0.1136   0.0666    0.2993   0.0000   440.7315       7.13473       14.0553      -2.44292      -2.99848      -4.67696      -1.71843      -1.66243     -0.569277      -1.02200      -1.24099     -0.513815     -0.104349      0.249945     -0.201426    -0.0349923    -0.0504069   -0.00107491   -0.00556303   0.000552856  -4.16854e-06   -0.00106339  -2.21323e-05  -0.000107727   7.37266e-06   3.29541e-06   2.08300e-06  -4.29010e-07       0.00000       0.00000       0.00000       0.00000       0.00000       0.00000       0.00000       0.00000       3.44421       6.01852       5.73123       5.44110       6.05693       3.53444       4.67174       2.45104       2.54476       1.66108       1.13742      0.922353      0.400018      0.380197      0.167523      0.113284     0.0549156     0.0245077     0.0154590    0.00504678    0.00290218   0.000948007   0.000332247   0.000131785   2.28869e-05   8.96083e-06   2.32272e-06   2.29074e-07       0.00000       0.00000       0.00000       0.00000       0.00000       0.00000       0.00000       0.00000
  14  16 3010.1974    3.9080  1.0158 12.2901 -0.0042  0.0347   0.1090   0.0758    0.2616   0.0000   441.2566       1.73423       12.4555      -2.44180       3.75754      -6.58812      -1.45069      -3.18064       5.24053      -2.29778      -3.19306       1.69509      0.888238     0.0699620     -0.133535      0.128881     0.0724601    0.00311205    -0.0137827     0.0106172   0.000398037   -0.00115079   2.20817e-05   1.81626e-05   2.77079e-05   7.77918e-06   3.82157e-07  -1.97956e-07       0.00000       0.00000       0.00000       0.00000       0.00000       0.00000       0.00000       0.00000       3.46242       4.72768       4.65499       4.87094       4.50517       4.02769       3.40287       2.66153       2.33555       1.55859       1.32178      0.733313      0.605886      0.325644      0.217981      0.127230     0.0609414     0.0389126     0.0118874    0.00882230    0.00227633    0.00130584   0.000382594   0.000109398   3.40769e-05   6.21400e-06   1.49760e-06   1.97373e-07       0.00000       0.00000       0.00000       0.00000       0.00000       0.00000       0.00000       0.00000
  14  17 3150.6396    3.9767  0.9452 13.0752  0.0031  0.0318   0.1109   0.0738    0.1306   0.0000   439.6057       6.96778       18.8465      -13.6905       1.94076      -8.46015    -0.0619417      -7.96978     0.0875482      -1.43045      0.297727      0.389524      0.105275      0.145852    -0.0672173   -0.00666431     0.0325908   -0.00673870    -0.0244273    0.00256678    0.00540015  -0.000884750  -0.000478964  -4.60429e-05   3.28866e-05   2.57256e-06  -4.62012e-07   2.62058e-08       0.00000       0.00000       0.00000       0.00000       0.00000       0.00000       0.00000       0.00000       3.65219       5.00752       5.15442       5.38960       4.68640       4.11442       3.36872       2.65131       2.00859       1.40230       1.01523      0.665706      0.455116      0.268516      0.161005     0.0877716     0.0494812     0.0244446     0.0114603    0.00512132    0.00216521   0.000799117   0.000284732   8.59808e-05   2.51578e-05   5.47533e-06   1.20808e-06   1.72230e-07       0.00000       0.00000       0.00000       0.00000       0.00000       0.00000       0.00000       0.00000
  14  18 3290.9729    3.7433  1.1460 12.9499 -0.0035  0.0423   0.1025   0.0855    0.1168   0.0000   435.2080       9.94736       6.14740      -9.95013      0.412466      -12.8400      -7.86828       1.58360      -3.94036      -4.82890     0.0979416     -0.171568     -0.138590      0.363663      0.177448    -0.0865462     0.0243441     0.0554235    -0.0122809    0.00354941    0.00276875   -0.00133372  -0.000249973   0.000183647   4.23089e-05  -1.01139e-06  -1.32447e-07  -2.66013e-07       0.00000       0.00000       0.00000       0.00000       0.00000       0.00000       0.00000       0.00000       4.19221       6.01666       5.78424       6.28810       5.54804       4.97298       4.38317       3.31471       2.76303       2.20565       1.30696       1.04887      0.536835      0.432538      0.219580      0.136397     0.0705818     0.0350073     0.0164096    0.00725616    0.00323358    0.00122273   0.000419410   0.000152264   2.96976e-05   9.47789e-06   1.72719e-06   2.51223e-07       0.00000       0.00000       0.00000       0.00000       0.00000       0.00000       0.00000       0.00000
  14  19 3431.5550    3.1917  1.8779 12.4966 -0.0115  0.0490   0.0671   0.1170    0.0794   0.0000   442.4239       4.16129       17.9136       3.90694       3.83700      -14.9084      -4.59318      -1.09567      -5.81520   -0.00332715      0.496173     0.0459590      -1.64019     -0.356608      0.339854      0.283421     -0.109818    0.00102362    0.00641280    0.00971773   0.000732773   -0.00219123  -0.000888483   0.000478913   1.41662e-05  -1.03702e-05  -1.78221e-06   2.51193e-07       0.00000       0.00000       0.00000       0.00000       0.00000       0.00000       0.00000       0.00000       5.30838       7.05760       6.74352       6.81870       6.81160       5.81151       5.33514       4.04652       3.26450       2.36305       1.76140       1.19853      0.809916      0.483204      0.297644      0.163207     0.0842882     0.0461527     0.0188399     0.0101100    0.00346256    0.00150129   0.000498060   0.000154174   4.31479e-05   9.93092e-06   2.09833e-06   2.58209e-07       0.00000       0.00000       0.00000       0.00000       0.00000       0.00000       0.00000       0.00000
  14  20 3572.3742    2.5926  3.0269 11.7014 -0.0027  0.0579   0.0427   0.1516    0.0659   0.0000   437.9512       10.2106       2.15791      -16.7926      -18.6578      -2.56113       1.03807      0.256725      -1.06725       5.86782      -2.08023      -4.07626      -1.09226      0.398320      0.163887     -0.307629     0.0177993    0.00617319     0.0314093   -0.00487103   -0.00761754    0.00326293  -4.85217e-05   6.03503e-05   3.61136e-05   7.38825e-06   1.31699e-07   1.88950e-07       0.00000       0.00000       0.00000       0.00000       0.00000       0.00000       0.00000       0.00000       6.20330       8.05618       8.56084       8.70675       8.03777       7.10197       5.83899       4.97590       3.87022       2.72955       2.03166       1.35444      0.876834      0.558255      0.320647      0.185000      0.100439     0.0499213     0.0245332     0.0104012    0.00448446    0.00166191   0.000574327   0.000189828   5.30450e-05   1.18707e-05   2.27973e-06   3.05915e-07       0.00000       0.00000       0.00000       0.00000       0.00000       0.00000       0.00000       0.00000
  14  21 3713.3350    2.1926  4.3425 11.2207 -0.0012  0.0734   0.0315   0.1890    0.0588   0.0000   431.3130      -16.1646       17.5869       12.0268      0.845902      -11.1852       9.42016     -0.829983       5.40966      -3.83519     -0.922619       1.96882       1.42340     -0.471651     -0.672316      0.241091     0.0291421    0.00296047    0.00881775     0.0222000    0.00412984   -0.00384228   0.000256740   0.000104654  -2.19733e-05  -9.09341e-06   1.64019e-06   9.85541e-07       0.00000       0.00000       0.00000       0.00000       0.00000       0.00000       0.00000       0.00000       8.00019       10.4685       10.8844       10.8434       10.0935       8.80538       7.82831       6.19844       4.96474       3.72331       2.56525       1.75176       1.17044      0.708160      0.414853      0.240551      0.128314     0.0672132     0.0301460     0.0141454    0.00557646    0.00227950   0.000762931   0.000235996   6.45282e-05   1.52578e-05   2.96424e-06   3.77280e-07       0.00000       0.00000       0.00000       0.00000       0.00000       0.00000       0.00000       0.00000
  14  22 3854.3726    1.8241  5.9195 10.8486 -0.0033  0.0891   0.0241   0.2411    0.0542   0.0000   431.7099     0.0429514      -7.25767       4.05135      -6.20561      -11.9746      -7.71080       1.74522      -2.26524       3.85403     -0.528934      0.167959      -1.71304     -0.594575      0.333678     0.0295758     -0.138497     0.0919006     0.0354960     0.0226866   -0.00983113   -0.00721327   0.000230577   0.000124617  -5.24662e-06  -3.08504e-05  -1.41567e-06   1.31514e-06       0.00000       0.00000       0.00000       0.00000       0.00000       0.00000       0.00000       0.00000       9.40981       12.4312       13.4214       13.3257       12.2089       10.9603       9.26933       7.46805       5.78691       4.34839       3.13591       2.08702       1.40815      0.868774      0.529102      0.302823      0.161472     0.0804686     0.0405472     0.0171016    0.00750013    0.00283955   0.000979949   0.000303794   8.45023e-05   1.88236e-05   3.57193e-06   4.69526e-07       0.00000       0.00000       0.00000       0.00000       0.00000       0.00000       0.00000       0.00000
  14  23 3995.5081    1.5195  7.3410 10.6439 -0.0042  0.1104   0.0207   0.3021    0.0515   0.0000   440.7999       38.4440      -23.0822      -21.9383      -19.1435      -6.97898       16.9641       2.25610       2.70579      -6.44714     -0.675294       1.47534    -0.0308118      0.541313      0.453688     -0.836866    -0.0638503     0.0834161     0.0595589    -0.0314519   -0.00216957    0.00461145   0.000268642   6.79053e-06  -8.23215e-05  -3.82117e-05  -5.65374e-06  -7.30447e-07       0.00000       0.00000       0.00000       0.00000       0.00000       0.00000       0.00000       0.00000       11.5318       15.4155       16.1000       16.1221       15.4228       13.5530       11.3624       9.34658       7.24940       5.35365       3.93722       2.66418       1.74790       1.10847      0.674293      0.374714      0.203374      0.103459     0.0477386     0.0224267    0.00897971    0.00342984    0.00119731   0.000376101   0.000104017   2.38718e-05   4.54319e-06   5.93273e-07       0.00000       0.00000       0.00000       0.00000       0.00000       0.00000       0.00000       0.00000
  14  24 4136.8223    1.2824  9.1541 10.4731 -0.0004  0.1387   0.0180   0.3850    0.0473   0.0000   471.4607       6.99594      0.198749       32.3672       3.35628      -8.74058      -17.3353       28.3609       3.93620      -2.26809      -5.17153      -3.67585       2.77231      0.151714      0.570370     -0.677445     -0.128568      0.212443    -0.0668246     0.0293898   -0.00906199   -0.00123333    0.00158939  -1.46963e-05  -0.000160187   3.80353e-05   3.98791e-07   7.81206e-07       0.00000       0.00000       0.00000       0.00000       0.00000       0.00000       0.00000       0.00000       14.3133       18.7201       19.9917       19.7920       18.7574       16.7636       14.4611       11.8672       9.09222       6.84002       4.99864       3.47869       2.23988       1.40478      0.874497      0.479690      0.256169      0.132386     0.0625781     0.0293932     0.0116147    0.00449098    0.00157647   0.000479856   0.000132065   3.07324e-05   5.67076e-06   7.32217e-07       0.00000       0.00000       0.00000       0.00000       0.00000       0.00000       0.00000       0.00000
  14  26 4419.6138    0.8570 13.6340 10.1935 -0.0070  0.2392   0.0148   0.6645    0.0416   0.0000   455.8311       37.6122       28.8422      -68.7007       16.7633       54.6227      -1.01725      -18.1506       3.50435       10.3068       1.87240      -21.3625      -4.32248       6.68669       1.37197     -0.198845     0.0654800   0.000421334     0.0488838     0.0709889    -0.0263548   -0.00142231  -0.000800734   0.000232511  -0.000174141   3.66769e-05   1.18663e-05   1.09130e-06       0.00000       0.00000       0.00000       0.00000       0.00000       0.00000       0.00000       0.00000       24.5659       32.9744       35.3017       33.9179       32.8551       29.3538       24.4830       20.7533       15.8070       12.0797       8.75678       5.91305       4.01098       2.50642       1.52122      0.890131      0.475802      0.245461      0.120450     0.0523854     0.0220720    0.00838489    0.00282393   0.000871804   0.000241536   5.44544e-05   9.73684e-06   1.26796e-06       0.00000       0.00000       0.00000       0.00000       0.00000       0.00000       0.00000       0.00000
  14  28 4703.0393    0.6017 17.8206  9.9023 -0.0016  0.4063   0.0097   0.9061    0.0298   0.0000   443.1035       21.4348       134.266      -27.6556      -2.07049       25.2881      -38.9308      -53.6898       31.1911      -8.44995      -27.5699       4.22609      -4.41551      0.632541       5.80486      -2.47865      -1.20544      0.331375     -0.140274    -0.0143157     0.0292885   -0.00532969    0.00329578   -0.00152238  -0.000152323   1.34934e-05   3.54846e-05  -6.69843e-07       0.00000       0.00000       0.00000       0.00000       0.00000       0.00000       0.00000       0.00000       40.0434       54.4716       57.4888       57.9936       53.5041       49.8856       41.4102       33.8084       27.1758       20.2324       14.6853       10.3676       6.86951       4.34244       2.71345       1.53185      0.852110      0.440985      0.210959     0.0952327     0.0388773     0.0145119    0.00505859    0.00152222   0.000405608   9.05338e-05   1.69740e-05   2.28730e-06       0.00000       0.00000       0.00000       0.00000       0.00000       0.00000       0.00000       0.00000
  15   8 1902.3046    0.4877  0.3227  9.5101 -0.0138  0.0233   0.0264   0.0467    0.0514   0.0000   438.4793      -1.14314       9.65086      0.932679      0.967000      0.478542    -0.0332430     -0.891956      -2.10989      0.331954      0.573706      0.323303      0.158287     0.0154950     -0.104998      0.191644    -0.0315479    -0.0562455    -0.0194350    -0.0150193   -0.00223084  -0.000211056   0.000430046   9.37054e-05  -1.08761e-05   9.94598e-06   2.85798e-06  -3.66557e-07  -2.45894e-07  -6.01053e-08       0.00000       0.00000       0.00000       0.00000       0.00000       0.00000       2.51510       2.73014       2.75698       3.11749       3.26056       2.47867       2.11271       2.00345       1.64580       1.06068      0.739384      0.589299      0.518838      0.273382      0.147163     0.0938344     0.0495682     0.0320119     0.0174730    0.00754023    0.00313208    0.00116301   0.000418095   0.000169757   5.00351e-05   1.63063e-05   4.76663e-06   1.00752e-06   1.97771e-07   2.43099e-08       0.00000       0.00000       0.00000       0.00000       0.00000       0.00000
  15   9 2049.6167    0.7334  0.5051  9.7196 -0.0046  0.0256   0.0266   0.0515    0.0774   0.0000   439.8975      -2.64302       14.4893      -2.54459       2.23037      -1.07520       2.90252     -0.625566      -1.35047      0.196568      0.641811     0.0731154     -0.415746      0.260232      0.348766    -0.0913945   -0.00148389  -0.000590889    0.00538037   -0.00200880    0.00135083   -0.00107662  -0.000328092   9.29968e-05  -9.32102e-05  -2.88296e-06   3.10857e-06   7.07615e-07  -1.59381e-07  -5.22651e-09       0.00000       0.00000       0.00000       0.00000       0.00000       0.00000       2.36177       3.25681       3.57583       3.33766       3.32530       2.93737       2.32539       2.02545       1.46899       1.10790      0.825903      0.577121      0.378073      0.241776      0.161517     0.0848891     0.0519176     0.0239403     0.0137303    0.00625273    0.00295632    0.00123418   0.000513273   0.000166483   6.82614e-05   1.99451e-05   5.77492e-06   1.32337e-06   2.28844e-07   3.09793e-08       0.00000       0.00000       0.00000       0.00000       0.00000       0.00000
  15  10 2195.8068    0.9484  0.6240  9.9699 -0.0020  0.0328   0.0296   0.0556    0.0801   0.0000   433.2451       2.29697       14.4027      0.613341      -1.07318      -2.05018      0.969760     -0.133390      -1.13546      0.394744      0.440418    0.00644075      0.239770     0.0324014    -0.0385324     0.0603655      0.172512     0.0432046    -0.0257861    -0.0143640    0.00294537   0.000911236  -0.000742741   3.46845e-05  -5.72199e-05  -5.25345e-05   3.09975e-06   1.29610e-07   1.36106e-07  -5.53474e-08       0.00000       0.00000       0.00000       0.00000       0.00000       0.00000       2.75437       4.37322       4.03909       4.14408       3.91437       3.70358       3.44262       2.63068       2.40625       1.47244       1.46744      0.690741      0.717361      0.287363      0.295054      0.116482     0.0905044     0.0493333     0.0197733     0.0132888    0.00346429    0.00264970   0.000703676   0.000324738   0.000122219   2.43163e-05   1.12666e-05   1.41905e-06   4.24808e-07   5.22594e-08       0.00000       0.00000       0.00000       0.00000       0.00000       0.00000
  15  12 2481.0681    1.7820  0.7519 11.0080  0.0016  0.0259   0.0498   0.0620    0.0901   0.0000   442.1942       1.05202       11.3869      -6.41128       2.05120       2.92426      -2.15428      -2.42582      0.852291     -0.752175    -0.0183204      -1.10340      0.614235      0.156192     -0.228888      0.178742     0.0237448     0.0140663    0.00291139    0.00235024   -0.00383716   -0.00209742   0.000588723   0.000176418  -0.000100388   3.10610e-05   6.70239e-06   2.48006e-07   1.76177e-07  -7.71989e-09       0.00000       0.00000       0.00000       0.00000       0.00000       0.00000       2.86906       3.59159       3.27509       3.51485       3.47126       3.12424       2.70459       2.24070       1.58943       1.29428      0.930250      0.699185      0.450436      0.308304      0.176343      0.107719     0.0556799     0.0304474     0.0142363    0.00746302    0.00295181    0.00142022   0.000487848   0.000185111   5.44547e-05   1.84019e-05   4.51752e-06   1.24455e-06   2.13409e-07   3.23954e-08       0.00000       0.00000       0.00000       0.00000       0.00000       0.00000
  15  13 2622.3958    2.2707  0.9411 11.3638 -0.0037  0.0312   0.0586   0.0689    0.1132   0.0000   440.4602      0.147650       7.70285     -0.173953       6.65956      -2.02312      -2.80511      0.757801       1.54947     -0.527272      0.356589     -0.774893     -0.854805     -0.295481      0.412068    -0.0162629     -0.116260  -0.000610492    -0.0125910   -0.00222685   -0.00336291   0.000241377  -0.000238673   5.04171e-05  -5.96120e-05   1.32545e-05   3.87731e-06  -2.41254e-07  -5.32291e-07  -8.41528e-09       0.00000       0.00000       0.00000       0.00000       0.00000       0.00000       3.39573       4.12272       4.10940       3.59758       4.12466       3.91475       3.31422       2.75964       1.80476       1.43716       1.18194      0.862010      0.620396      0.386202      0.238045      0.131952     0.0676299     0.0358525     0.0174286    0.00799151    0.00404967    0.00158110   0.000652696   0.000239938   7.56530e-05   2.41176e-05   7.35606e-06   1.56998e-06   2.61800e-07   3.28926e-08       0.00000       0.00000       0.00000       0.00000       0.00000       0.00000
  15  15 2905.8630    3.4098  0.8345 12.3101 -0.0076  0.0267   0.0951   0.0639    0.1696   0.0000   432.7982       6.13590       13.5200      -5.02959       1.67271      -4.62917      0.297942      -4.07810     -0.799973      0.300708    -0.0909628     -0.986167      0.358264   -0.00372944    -0.0361171      0.116348    -0.0433419     0.0356292   -0.00835569   -0.00901932    0.00400158  -0.000744056   6.65839e-05  -0.000115363  -5.31008e-05   4.64563e-07   3.37049e-06   2.70093e-07  -1.19030e-07   1.57310e-09       0.00000       0.00000       0.00000       0.00000       0.00000       0.00000       2.86431       3.70463       3.77847       3.84757       3.50605       3.07698       2.79063       2.37509       1.91997       1.41896       1.04345      0.698158      0.476725      0.283559      0.187427      0.101727     0.0596256     0.0331513     0.0153068    0.00843425    0.00323973    0.00166977   0.000553611   0.000224997   7.53705e-05   2.13652e-05   6.03686e-06   1.28182e-06   2.55529e-07   3.28215e-08       0.00000       0.00000       0.00000       0.00000       0.00000       0.00000
  15  16 3047.2289    4.2067  0.8820 12.5480 -0.0035  0.0323   0.1285   0.0646    0.2434   0.0000   437.3760      -2.34865       11.4651      -4.74174       7.66783      -2.28548       1.46593     -0.479133      -2.23632      -1.72170     -0.754835      0.283317     -0.408394     -0.753137      0.345635      0.191569     0.0558058    -0.0479949   -0.00486779     0.0354939   -0.00657871   -0.00208809    0.00211525  -6.33924e-05  -8.33546e-05  -2.23344e-05  -1.78355e-06  -1.12159e-06  -1.95337e-07  -5.25171e-09       0.00000       0.00000       0.00000       0.00000       0.00000       0.00000       3.14424       4.09076       4.27367       4.19976       4.19873       3.57927       3.01342       2.67581       2.00337       1.66497       1.04051      0.799445      0.538684      0.337838      0.203624      0.127460     0.0680307     0.0375150     0.0192907     0.0101078    0.00397602    0.00171427   0.000682852   0.000261385   8.29960e-05   2.47740e-05   6.74205e-06   1.78143e-06   2.92183e-07   4.05356e-08       0.00000       0.00000       0.00000       0.00000       0.00000       0.00000
  15  17 3188.1858    4.1313  1.0109 13.2067 -0.0014  0.0337   0.1163   0.0848    0.1413   0.0000   444.2831       4.72939       10.3976     0.0438956       9.67120      -8.80032       2.10312      -1.50155       5.01412     0.0351258      -1.79569      0.403505      0.178516      0.560445    -0.0288334    -0.0696716    -0.0731687     0.0513307     0.0297098    -0.0163852   -0.00913639    0.00259343    0.00199905  -0.000306167   2.45027e-06  -3.06904e-05  -1.39587e-05  -1.77586e-06   3.53008e-07   9.78589e-08       0.00000       0.00000       0.00000       0.00000       0.00000       0.00000       3.34467       4.41881       4.63532       4.66920       4.38474       3.90793       3.44049       2.60631       2.14786       1.60956       1.21670      0.782125      0.560389      0.357340      0.224685      0.135451     0.0737205     0.0430551     0.0186468     0.0107479    0.00390619    0.00214566   0.000719306   0.000308448   8.69728e-05   2.69453e-05   7.59431e-06   1.64746e-06   3.35599e-07   4.24061e-08       0.00000       0.00000       0.00000       0.00000       0.00000       0.00000
  15  18 3328.9390    3.4937  1.6056 12.9350 -0.0185  0.0523   0.0848   0.1091    0.1043   0.0000   440.1172       20.6773       11.8515      -8.27990       1.73789      -5.11413       3.21254       1.12564      -1.67051      -4.51051      -1.65946       1.79542      0.464486      0.305755      0.143069      0.285082     0.0863284    -0.0572713    -0.0344346     0.0109118   -0.00349572   0.000339347  -0.000289213  -0.000819063   2.65809e-05  -2.90493e-05   6.97041e-06  -7.51964e-07   1.52323e-07   9.65037e-08       0.00000       0.00000       0.00000       0.00000       0.00000       0.00000       6.91691       8.89474       8.52509       6.78849       5.69152       5.51542       6.20141       5.86308       5.05603       3.82955       2.55612       1.66725      0.945646      0.559327      0.314174      0.169381      0.100715     0.0514875     0.0273703     0.0128814    0.00591168    0.00250104   0.000994457   0.000348367   0.000129510   3.70614e-05   8.99166e-06   2.32469e-06   4.22560e-07   4.99211e-08       0.00000       0.00000       0.00000       0.00000       0.00000       0.00000
  15  19 3470.1448    2.9901  2.3336 12.1266 -0.0041  0.0504   0.0533   0.1219    0.0819   0.0000   442.1875       10.3054       11.2223      -1.63137      -3.91833      -10.3255       2.39004      -4.01998      -1.53210      -1.07403      -1.23782     -0.819059      0.312941     -0.149777     -0.327261     -0.144070    -0.0704880    -0.0353453     0.0661922   -0.00737724    -0.0127389   -0.00431687    0.00155822    0.00120091   8.37409e-06  -8.99763e-05  -1.44543e-05   2.49801e-06  -5.40180e-08  -6.32261e-08       0.00000       0.00000       0.00000       0.00000       0.00000       0.00000       4.90094       6.53696       6.82561       6.62213       6.66880       5.73308       5.16215       4.08816       3.39035       2.49170       1.79980       1.33017      0.912338      0.579066      0.358295      0.206806      0.119025     0.0648071     0.0332624     0.0161192    0.00712521    0.00305943    0.00118602   0.000450682   0.000153730   4.50436e-05   1.19296e-05   2.79504e-06   5.34555e-07   6.19790e-08       0.00000       0.00000       0.00000       0.00000       0.00000       0.00000
  15  20 3611.5240    2.5106  3.3995 11.6166 -0.0040  0.0590   0.0390   0.1629    0.0650   0.0000   427.9831       12.9317       9.15222      -5.73796      0.898194      -11.6525       12.8955      -1.46258      -1.53345      -4.06304      -4.68507       2.35586      0.228215      0.787994     -0.434023      0.410695      0.115458     0.0423403   -0.00906462   -0.00182017    0.00445188   -0.00541410   -0.00100687   1.94901e-06  -5.26125e-05  -1.89770e-06   8.73689e-06  -1.53385e-06  -5.36935e-07   2.83259e-08       0.00000       0.00000       0.00000       0.00000       0.00000       0.00000       5.92127       7.72401       8.42457       8.19269       7.91776       7.10284       6.09427       5.00910       3.87626       2.98364       2.21831       1.56866       1.05241      0.685260      0.436575      0.250992      0.142832     0.0789864     0.0390107     0.0191135    0.00885348    0.00384117    0.00146454   0.000546761   0.000183900   5.47890e-05   1.46893e-05   3.30082e-06   5.81640e-07   7.20163e-08       0.00000       0.00000       0.00000       0.00000       0.00000       0.00000
  15  21 3752.8026    2.1480  4.5350 11.0832 -0.0057  0.0718   0.0292   0.1868    0.0610   0.0000   439.6278      -3.20881       7.59616       6.14474      -6.48103      -4.57585      -1.18581      -14.0805      -9.83024       2.75316       4.15374     -0.516730     -0.360819     -0.867704      0.312447      0.447713     -0.182920     -0.175609    -0.0654732   -0.00617527    -0.0135805    0.00282507    0.00178111   5.83611e-05   3.58203e-05  -3.71463e-05   6.71192e-06   6.13849e-06   6.15265e-07  -6.09118e-08       0.00000       0.00000       0.00000       0.00000       0.00000       0.00000       7.16078       9.63130       10.1043       9.95341       9.75781       8.23623       7.66828       6.05766       4.91728       3.76101       2.70833       1.95808       1.28336      0.836711      0.529414      0.308878      0.175489     0.0957996     0.0476311     0.0240468     0.0105820    0.00477291    0.00180396   0.000675434   0.000226794   6.57759e-05   1.73081e-05   4.16084e-06   7.72321e-07   8.89905e-08       0.00000       0.00000       0.00000       0.00000       0.00000       0.00000
  15  22 3894.1285    1.7413  6.2222 10.7390 -0.0043  0.0897   0.0222   0.2417    0.0532   0.0000   436.4101       7.89199       24.3145       13.0645      -19.1666      -4.47657      -14.1430       5.59291       2.67621      -9.93696       1.09714       2.85126       1.73961     -0.178016     -0.619421      0.526116      0.407492    -0.0476295    -0.0155223     0.0203589   -0.00685102   0.000136464   -0.00180306    0.00146763   4.77114e-05   7.81680e-05   2.64851e-06  -6.24617e-07  -2.46857e-07   8.87835e-08       0.00000       0.00000       0.00000       0.00000       0.00000       0.00000       8.88293       11.5521       12.2638       12.2766       11.8121       10.5770       9.27574       7.63145       6.06419       4.64951       3.40201       2.46317       1.64536       1.08871      0.674430      0.396071      0.232158      0.121254     0.0626652     0.0318215     0.0132808    0.00621432    0.00234672   0.000852970   0.000291095   8.65773e-05   2.23382e-05   5.11469e-06   9.21892e-07   1.14314e-07       0.00000       0.00000       0.00000       0.00000       0.00000       0.00000
  15  24 4177.5595    1.1503  9.7347 10.4479 -0.0016  0.1448   0.0172   0.4173    0.0458   0.0000   451.7761       7.88359       37.0609      0.714962      -23.0613      -5.19835       23.9527      -2.41885      -7.73746      -5.96452       5.09562     -0.297038      -1.32776      -4.31136      0.882398      0.996981      0.532268     -0.389846     0.0133854     0.0316532     0.0349677    -0.0203929    0.00154053   0.000709675   0.000288455  -0.000204999  -4.39807e-05  -7.85088e-06  -1.91582e-07  -1.43276e-07       0.00000       0.00000       0.00000       0.00000       0.00000       0.00000       14.2113       19.0337       19.9175       20.1605       19.0889       17.4307       14.8798       12.2476       9.97791       7.54958       5.58769       3.95038       2.67992       1.75339       1.10625      0.664063      0.382397      0.203463      0.105808     0.0514502     0.0232611    0.00996193    0.00397073    0.00144621   0.000483145   0.000143251   3.68612e-05   8.16310e-06   1.51216e-06   1.92684e-07       0.00000       0.00000       0.00000       0.00000       0.00000       0.00000
  15  25 4319.6832    0.9832 12.1475 10.2283  0.0038  0.1884   0.0156   0.5374    0.0444   0.0000   438.1418      -43.7147      -7.39955       8.68984       14.4520      -41.3468       4.20392       14.9542      -17.4580       1.36364       2.71551      -3.84409     -0.569726      0.394344       2.06618     -0.890722     -0.726050      0.366339    -0.0990856    -0.0853634     0.0445600   -0.00432832    0.00169404    0.00185914  -0.000193800   0.000336406  -8.46247e-05  -6.08162e-06   1.78609e-06   8.55571e-08       0.00000       0.00000       0.00000       0.00000       0.00000       0.00000       18.1995       24.1771       25.9332       25.8736       25.4037       22.0911       19.3850       15.9328       12.9899       9.68603       7.31949       5.08867       3.51083       2.28063       1.43046      0.870616      0.483627      0.273699      0.136324     0.0671916     0.0307873     0.0130739    0.00507404    0.00190704   0.000613974   0.000187757   4.92072e-05   1.08612e-05   2.03307e-06   2.40593e-07       0.00000       0.00000       0.00000       0.00000       0.00000       0.00000
  15  28 4745.0725    0.5312 18.3369  9.8510 -0.0062  0.4362   0.0087   0.9880    0.0286   0.0000   508.6317      -53.8600       73.6610       13.8045       36.5081      -93.4871      -40.3774       46.1900       34.1351      -35.5976      -11.1254       5.89068     -0.814978       4.33035     -0.462843       1.78608    -0.0120746     0.0832436      0.449900      0.136054    -0.0205265    -0.0367840   -0.00282033    0.00243956  -0.000581807  -0.000497156  -8.28713e-06   1.75348e-06  -3.14774e-06  -8.08632e-07       0.00000       0.00000       0.00000       0.00000       0.00000       0.00000       40.9100       55.2962       59.9514       59.1628       57.1032       50.5278       45.1224       36.8386       30.5816       22.6611       17.2607       12.1028       8.52320       5.59263       3.50525       2.18905       1.26419      0.687689      0.371243      0.177760     0.0833336     0.0344856     0.0140704    0.00497769    0.00161372   0.000467214   0.000119139   2.54995e-05   4.77076e-06   5.63142e-07       0.00000       0.00000       0.00000       0.00000       0.00000       0.00000
  16  10 2228.4412    0.9869  0.6866 10.1235 -0.0007  0.0341   0.0291   0.0561    0.0940   0.0000   442.9586      -1.29541       11.4998       5.14063       1.10322       2.34539      -5.34834       2.59804      -1.02388      -1.96309      0.638353      0.540838     -0.735556      -1.03114     -0.169284    0.00663805      0.201596     0.0136697    -0.0283212    0.00728889   0.000215585    0.00119840    0.00117536  -1.01438e-05  -0.000105292   8.15219e-07   3.28592e-05   1.21143e-06   1.41125e-06  -5.31431e-07  -1.80578e-07  -8.95538e-09       0.00000       0.00000       0.00000       0.00000       2.61463       4.04797       4.41786       3.55632       4.66139       2.83040       3.50168       2.43146       2.17493       1.85653      0.990579       1.03976      0.478944      0.444056      0.252075      0.132158      0.104441     0.0383284     0.0304509     0.0127304    0.00576772    0.00363469   0.000990595   0.000603596   0.000221851   6.11645e-05   3.25248e-05   7.51490e-06   1.75147e-06   6.48269e-07   1.09945e-07   8.74499e-09       0.00000       0.00000       0.00000       0.00000
  16  11 2372.6058    1.4799  0.9051 10.4535  0.0014  0.0292   0.0386   0.0680    0.0992   0.0000   437.7779      -1.49208       8.78431      -3.84962       5.30997      0.510995     -0.346489       3.06969      -5.88650      -2.86700       1.62791     -0.140383     -0.218089    -0.0254567    -0.0579193     0.0524279     0.0119149     0.0940329    0.00802539   -0.00830288   0.000654162   0.000176464  -0.000187758  -0.000662775   0.000150736  -3.01587e-05  -3.07468e-06  -6.85110e-06   1.31986e-06  -2.26649e-07  -8.80579e-08  -1.52978e-09       0.00000       0.00000       0.00000       0.00000       2.73595       3.21279       3.82092       3.80942       3.68474       3.19059       2.68462       2.55970       1.87416       1.36663       1.17462      0.750252      0.552006      0.359293      0.219250      0.154770     0.0834454     0.0469076     0.0257028     0.0131292    0.00653910    0.00338232    0.00129852   0.000562593   0.000211004   7.03499e-05   2.07554e-05   7.19948e-06   1.91709e-06   3.61199e-07   6.12671e-08   7.83776e-09       0.00000       0.00000       0.00000       0.00000
  16  12 2514.8093    1.8545  0.8805 11.1298  0.0015  0.0295   0.0469   0.0622    0.0985   0.0000   439.0398       5.62677       9.48412      -2.58681       6.43463      0.577888      -1.24356      0.784148       4.01278       2.37338     -0.280505     -0.831693     -0.493803    0.00526300      0.107162    0.00648193     0.0613815     0.0180910    -0.0566482   -0.00918458     0.0151874   -0.00196212   -0.00165202   0.000580765   9.49482e-05  -7.38456e-05  -1.14560e-05   4.47806e-06  -3.53385e-07  -3.30078e-07  -4.08224e-08   5.68971e-09       0.00000       0.00000       0.00000       0.00000       2.88485       4.07995       4.18232       4.32983       4.06794       3.52309       3.03776       2.52774       1.94910       1.59016       1.01374      0.809440      0.521618      0.365797      0.217588      0.132384     0.0775299     0.0434785     0.0249366     0.0124906    0.00583041    0.00294321    0.00109979   0.000498554   0.000184429   6.52838e-05   2.15037e-05   6.21879e-06   1.54135e-06   4.21174e-07   6.93876e-08   9.62180e-09       0.00000       0.00000       0.00000       0.00000
  16  13 2656.9715    2.4680  0.8193 11.6400  0.0041  0.0263   0.0638   0.0602    0.0963   0.0000   434.4984       1.73780       10.6437      -3.66354      -6.95997      -3.66129      -4.14505      -2.02555      -1.12423      0.887311       2.68280     -0.843325     -0.951758     -0.709996     0.0777411   -0.00264945     0.0822690    -0.0271210    -0.0307464     0.0104148    0.00164973   0.000592526  -0.000107988   0.000158456   4.58787e-05  -1.17972e-05   1.54483e-06   3.20672e-06   2.01865e-06  -4.14673e-07   2.34077e-08   1.49608e-08       0.00000       0.00000       0.00000       0.00000       2.73475       3.37172       3.45422       3.67579       3.44421       3.05791       2.68326       2.40043       1.81196       1.42650       1.09038      0.780527      0.528710      0.332713      0.211914      0.143595     0.0819881     0.0423030     0.0229585     0.0117987    0.00601791    0.00290571    0.00114077   0.000465693   0.000180649   6.09552e-05   1.88939e-05   5.71059e-06   1.50542e-06   3.37093e-07   5.77298e-08   7.86151e-09       0.00000       0.00000       0.00000       0.00000
  16  14 2799.5795    2.9575  0.8702 12.1284 -0.0018  0.0325   0.0780   0.0620    0.1012   0.0000   446.0484      -1.02900       15.5364      -6.52761       3.21737      -4.62240      0.264006      -3.58669      -1.76622     -0.696838      -1.20714      0.275651      0.571324     0.0367362      0.236686     -0.150992    -0.0796575   -0.00223076     0.0223377    -0.0112710    -0.0101370    0.00368293   -0.00133996  -0.000251330   0.000214959   4.69693e-05   5.47522e-07  -1.19689e-05  -3.60563e-07   2.49195e-07  -2.13001e-08   8.01557e-09       0.00000       0.00000       0.00000       0.00000       3.01060       3.85498       4.51296       3.53905       4.14335       3.61635       2.84528       3.01675       1.98535       1.64095       1.40179      0.808973      0.667234      0.410923      0.229561      0.180272     0.0908785     0.0454197     0.0310483     0.0121638    0.00700319    0.00357687    0.00129667   0.000537549   0.000259505   6.83620e-05   2.13970e-05   8.75145e-06   2.41777e-06   4.60080e-07   6.75524e-08   8.08633e-09       0.00000       0.00000       0.00000       0.00000
  16  15 2941.8982    3.6192  0.7812 12.7080 -0.0005  0.0250   0.0993   0.0655    0.0975   0.0000   436.7135       13.9973       10.3563      -3.48529       3.58831      -6.64431      -1.94319       1.75888      -1.30084      -3.69165      0.526813    -0.0593337      0.181302     -0.114013     0.0118186      0.134820     0.0169501     0.0318906    0.00599308    0.00496094   -0.00110129  -0.000897675   0.000182894   0.000128443   7.70989e-05  -1.77708e-05   9.45187e-06  -1.00611e-05   2.76393e-06  -8.30805e-08   3.04499e-08   1.60644e-09       0.00000       0.00000       0.00000       0.00000       2.66579       3.21715       3.42051       3.39261       3.25654       2.88931       2.73727       2.22601       1.65904       1.25664      0.939371      0.747746      0.505531      0.331099      0.215168      0.126379     0.0727453     0.0377916     0.0204680     0.0103158    0.00543831    0.00249439    0.00112846   0.000426094   0.000164139   5.46160e-05   1.85893e-05   5.08775e-06   1.28934e-06   3.08182e-07   5.34981e-08   6.27324e-09       0.00000       0.00000       0.00000       0.00000
  16  16 3083.6432    4.0654  0.9029 12.8528 -0.0135  0.0383   0.1076   0.0632    0.1574   0.0000   439.9755      -4.55088       13.0197      -4.47023      0.584461      -5.57675      0.545504       2.38186       2.20275      -1.25811     -0.738551      0.349432      0.475798     -0.375631     -0.168450     0.0458497    -0.0337436    0.00878743     0.0113069    0.00142581    0.00383853   0.000593874   0.000444045   0.000635411  -0.000143673   9.00464e-05   8.54159e-06  -4.68353e-06  -2.17497e-07  -6.90304e-07  -4.78307e-08  -2.77098e-09       0.00000       0.00000       0.00000       0.00000       2.85254       4.87486       4.37229       4.66231       4.74865       3.64995       4.07523       2.41462       2.87807       1.50373       1.53680      0.997980      0.628931      0.519957      0.243756      0.199619     0.0899283     0.0633298     0.0292582     0.0156222    0.00817374    0.00297204    0.00177202   0.000587824   0.000254084   9.03237e-05   2.52334e-05   1.10713e-05   1.98485e-06   5.21127e-07   1.36060e-07   1.34833e-08       0.00000       0.00000       0.00000       0.00000
  16  17 3225.1338    3.9460  1.2575 12.6477  0.0002  0.0361   0.1003   0.0933    0.1942   0.0000   440.9934      0.123081       7.33315      -8.50698     -0.279558      -3.20566       7.62227     -0.207141      -4.42492       2.35157      0.609686      -1.06310     -0.820089      0.453556      0.103083     -0.130919    -0.0996457    -0.0243372   0.000121189   -0.00744750   -0.00560787    0.00207557  -3.34928e-05  -0.000523202  -0.000234999  -2.79226e-05  -2.10270e-06   1.08814e-06   1.98599e-06   1.75199e-07  -7.95533e-08   6.22922e-09       0.00000       0.00000       0.00000       0.00000       3.13527       4.48577       4.38333       4.32381       4.45300       3.82265       3.71686       2.87518       2.36809       1.78312       1.34330       1.00410      0.701570      0.464780      0.302644      0.175854      0.106389     0.0573018     0.0316592     0.0160468    0.00767820    0.00373995    0.00155688   0.000672674   0.000245109   8.67819e-05   2.91177e-05   8.17358e-06   2.25020e-06   5.28298e-07   1.01867e-07   1.18400e-08       0.00000       0.00000       0.00000       0.00000
  16  18 3366.5187    3.6017  1.7323 12.2964 -0.0059  0.0400   0.0769   0.1053    0.1676   0.0000   434.4291       4.77694       17.8951      -2.15752      -10.3922      -7.57122       1.12584       6.71477      0.249617      -2.45764       4.17998       1.85385     -0.279683     0.0497355     -0.535921      0.146491      0.121396    -0.0354264     0.0166768    -0.0143703    0.00205884    0.00257910   0.000185556   0.000301562   0.000614927  -8.19963e-05  -9.50034e-05   2.13465e-05   4.78298e-06  -1.30679e-06  -1.37599e-07   1.40740e-08       0.00000       0.00000       0.00000       0.00000       3.82588       5.08365       5.32152       5.60958       5.14576       4.62951       4.14622       3.38408       2.72778       1.99778       1.59083       1.12141      0.790689      0.515516      0.342067      0.207771      0.123908     0.0696595     0.0375582     0.0200778    0.00935364    0.00484156    0.00191440   0.000851665   0.000299138   0.000108579   3.43117e-05   9.75474e-06   2.51928e-06   5.31136e-07   1.03087e-07   1.27474e-08       0.00000       0.00000       0.00000       0.00000
  16  19 3508.1376    3.0461  2.3917 11.8438 -0.0059  0.0455   0.0533   0.1225    0.1131   0.0000   435.0224       7.63418       9.02856       7.08533      0.650494      -10.7643      -6.54830     -0.438410       4.49099      -2.67779       1.51135     -0.855188      -1.74456     -0.491141     0.0444369      0.137274     0.0960888      0.152750    -0.0556230    -0.0437651   -0.00534672    0.00245603   0.000606307  -0.000325752  -1.54182e-05   1.01719e-05   3.82657e-05  -4.07311e-06   6.01233e-06   2.69254e-07   1.84454e-07  -1.45138e-08       0.00000       0.00000       0.00000       0.00000       4.53791       5.87811       6.22129       6.14760       5.90546       5.35559       4.76604       3.90701       3.21652       2.37959       1.83011       1.34280      0.904285      0.618235      0.385746      0.239634      0.140101     0.0782358     0.0422614     0.0216706     0.0108870    0.00496405    0.00220196   0.000884993   0.000337936   0.000116613   3.84610e-05   1.13870e-05   2.75402e-06   6.10744e-07   1.12523e-07   1.32706e-08       0.00000       0.00000       0.00000       0.00000
  16  20 3649.9494    2.4057  3.5190 11.5284 -0.0057  0.0592   0.0362   0.1629    0.0714   0.0000   437.1493       10.7580       17.7823      -14.0491      -19.8220       1.78198     -0.929292      -9.65528       1.16924      -2.24041       1.85009      -1.59465     -0.841757       1.67696     -0.522057    -0.0372390      0.102815     0.0450009    -0.0539380   -0.00234598     0.0268664     0.0136502   0.000564933   0.000536732  -5.20730e-05  -5.30066e-05   1.70488e-05  -7.96144e-06  -1.19323e-06  -1.18436e-06   2.32108e-08   2.79519e-09       0.00000       0.00000       0.00000       0.00000       5.88887       7.37605       8.19251       8.15390       7.89550       7.00843       6.07550       5.12976       4.02660       3.17011       2.36232       1.67259       1.18644      0.814475      0.520029      0.309635      0.186378      0.105526     0.0608406     0.0291789     0.0148358    0.00666885    0.00304010    0.00118769   0.000471060   0.000154741   5.21241e-05   1.46882e-05   3.83446e-06   8.21375e-07   1.37993e-07   1.65179e-08       0.00000       0.00000       0.00000       0.00000
  16  21 3791.7339    2.0113  5.0343 10.9922 -0.0029  0.0757   0.0265   0.2002    0.0611   0.0000   446.6624       2.31683       10.9382       16.6808      -18.5885      -25.2280      -6.69613       4.77532      -1.01414       2.43794       1.11813      -2.04957       1.10061      0.666051     -0.493010     -0.246262      0.767836    -0.0560538    -0.0561963     0.0213281     0.0175557   0.000500174    0.00132968   -0.00195905  -0.000484068   0.000186929  -1.80956e-05   3.62881e-06  -1.95610e-06  -1.93182e-06  -1.75843e-07  -2.44160e-08       0.00000       0.00000       0.00000       0.00000       7.16523       9.48329       10.0479       10.2096       9.71942       8.87757       7.87607       6.33674       5.33653       4.09281       3.11672       2.19506       1.51391       1.01526      0.645125      0.418061      0.241628      0.137363     0.0705875     0.0378363     0.0177551    0.00853992    0.00356881    0.00154542   0.000575479   0.000213496   6.61589e-05   1.99429e-05   4.89932e-06   1.08355e-06   2.01286e-07   2.38581e-08       0.00000       0.00000       0.00000       0.00000
  16  23 4075.9306    1.3506  8.8530 10.4831 -0.0025  0.1191   0.0174   0.3323    0.0472   0.0000   458.5513       28.6295       16.4173      -11.8673      -11.7440       8.39150       4.97678       2.35913      -12.9461      -9.48169       4.06700       2.92269      -5.44327      -1.77308     -0.173472       1.21997     -0.310492     -0.428158     -0.202978      0.145363     0.0432073   -0.00437461   -0.00468759   -0.00140115  -0.000286393   0.000184530   3.08145e-05  -2.14877e-05  -1.28430e-05   3.03980e-06  -1.85315e-07  -4.79215e-08       0.00000       0.00000       0.00000       0.00000       11.1819       14.8420       15.6685       15.6448       15.3220       13.8180       12.3798       10.1043       8.38601       6.37078       4.91569       3.47752       2.50494       1.66579       1.07183      0.668023      0.397317      0.223386      0.122626     0.0630559     0.0308529     0.0143547    0.00615361    0.00256873   0.000987163   0.000344914   0.000110591   3.21319e-05   8.20546e-06   1.72984e-06   3.20082e-07   3.70206e-08       0.00000       0.00000       0.00000       0.00000
  16  24 4217.9150    1.1075 10.5545 10.3765 -0.0053  0.1528   0.0159   0.4272    0.0445   0.0000   464.0969       37.5928       5.69914       7.71521      -3.34555      -29.2399      -10.0057       10.2204      -2.71065      -12.9303       15.3807       5.72044      -4.90221      -2.16471      0.473556      0.985597      0.515271     -0.345659     -0.203271      0.157035     0.0341051    -0.0130046    -0.0300051    0.00289220    0.00314746  -0.000154259  -6.70281e-05   1.03548e-06   2.36141e-06   1.54918e-06   4.06468e-07   1.06086e-07       0.00000       0.00000       0.00000       0.00000       14.1121       18.6194       20.1588       19.9449       19.3403       18.0199       15.3273       13.1541       10.6961       8.25432       6.32577       4.54713       3.16477       2.15826       1.40764      0.863305      0.520567      0.298602      0.163821     0.0836352     0.0416884     0.0189931    0.00857386    0.00342202    0.00132404   0.000459557   0.000149080   4.28202e-05   1.07461e-05   2.26514e-06   3.94030e-07   4.83232e-08       0.00000       0.00000       0.00000       0.00000
  16  25 4359.8123    0.9096 12.4573 10.2844 -0.0031  0.1960   0.0144   0.5465    0.0400   0.0000   469.4685       32.6403       41.9981      -33.8731       23.8919      -51.7484     -0.915066      -25.3603       17.9622      -13.3981      -4.89021      -8.27768     0.0211110     -0.802138      0.979941     -0.115887      0.882092     -0.134545     -0.274766      0.182027     0.0698243   -0.00644794    -0.0181631   -0.00150751   -0.00156960   0.000106714   0.000161667   5.93449e-05   4.85876e-06  -5.97782e-06  -7.81667e-07  -2.00831e-08       0.00000       0.00000       0.00000       0.00000       18.0059       24.0304       25.9011       26.3561       24.6418       23.1804       20.0240       16.9150       13.6627       10.4801       8.02531       5.90701       4.16638       2.77480       1.82883       1.15505      0.686016      0.392016      0.215428      0.112136     0.0566088     0.0261528     0.0116042    0.00463071    0.00178539   0.000620116   0.000196681   5.53593e-05   1.38267e-05   2.91752e-06   5.10469e-07   6.39725e-08       0.00000       0.00000       0.00000       0.00000
  17  10 2260.2620    1.0717  0.7267 10.2844 -0.0124  0.0266   0.0305   0.0588    0.0950   0.0000   445.6988       2.65509       13.9526     -0.192016      0.890631       4.61714       2.16752      -6.13966      -4.63155     -0.692221      0.969482      -1.39671     -0.357201      0.146267     -0.363382    -0.0911825    -0.0194371     0.0129115     0.0528522     0.0195120    0.00854789    0.00291862   -0.00206201   -0.00113272    0.00103086  -0.000190758  -3.23222e-05   2.21789e-05  -4.30545e-06   6.52669e-07  -3.31268e-07  -8.80905e-08   7.72374e-09   1.06194e-09       0.00000       0.00000       2.14940       3.01509       3.20674       3.11559       3.24139       2.74728       2.46275       2.20331       1.64435       1.43957      0.967016      0.763426      0.545930      0.334619      0.248722      0.142155     0.0941694     0.0538450     0.0293809     0.0171878    0.00837028    0.00413608    0.00213609   0.000778692   0.000393292   0.000142542   5.10722e-05   1.95839e-05   5.94500e-06   1.51725e-06   4.65276e-07   1.04818e-07   1.64759e-08   2.05485e-09       0.00000       0.00000
  17  11 2405.0158    1.5469  0.7732 10.9443 -0.0015  0.0261   0.0428   0.0615    0.0812   0.0000   437.8813       9.23625       16.2706      0.448722       1.25738      -6.24533      -5.78007      0.451023      0.105641      -2.81435     -0.605020     -0.459640     -0.511987     -0.266365      0.451211      0.171965     0.0781519     0.0481673     0.0374582    0.00282812   -0.00521111  -0.000271262    0.00347473   0.000412871  -0.000599794  -0.000211900   0.000101473  -1.02029e-08  -7.79639e-06  -1.32648e-06  -2.47888e-07  -1.22269e-07   9.76810e-09  -1.77358e-09       0.00000       0.00000       2.32610       3.03564       3.23601       3.46435       3.19410       2.88940       2.70245       1.98591       1.75934       1.42605       1.03478      0.786677      0.515659      0.366072      0.228694      0.164322     0.0942023     0.0585070     0.0326578     0.0174031    0.00898298    0.00431395    0.00214903   0.000913318   0.000398968   0.000154513   5.91058e-05   1.98075e-05   5.78910e-06   1.67268e-06   3.53937e-07   9.16807e-08   1.68395e-08   1.98797e-09       0.00000       0.00000
  17  12 2548.1308    1.9814  0.8965 11.2208 -0.0079  0.0318   0.0508   0.0611    0.0970   0.0000   438.7322       1.39769       15.2004       1.47005     -0.459929       2.88967       1.24639      -3.77677     -0.326392     -0.840029       1.11593     -0.202203     -0.599127     -0.256640     -0.405869     0.0307131     0.0224603    -0.0199750     0.0207361    -0.0216222    0.00497667    0.00699398    0.00352179  -0.000611976  -0.000454878   0.000300155   7.69185e-05  -1.49662e-05  -9.06216e-06  -6.48262e-07   4.86626e-07   8.99499e-08  -1.67395e-08  -9.04099e-11       0.00000       0.00000       2.49527       3.57356       3.64826       3.67259       4.11223       2.86758       3.27837       2.37904       2.16316       1.74067       1.11996       1.01113      0.568137      0.495604      0.289152      0.184182      0.115374     0.0637263     0.0422194     0.0212946     0.0113841    0.00540801    0.00266163    0.00114063   0.000482431   0.000190076   7.05738e-05   2.17389e-05   7.86271e-06   2.06785e-06   4.41379e-07   1.48523e-07   2.53780e-08   2.31933e-09       0.00000       0.00000
  17  13 2691.0721    2.5291  0.9139 11.5532 -0.0045  0.0264   0.0610   0.0648    0.1048   0.0000   440.6254      0.131246       1.72933      -3.09111      -5.79072      -1.09633     -0.402445      -2.09654      -1.83509     -0.156842     -0.116544     -0.213392     -0.184504     0.0988814     0.0251380     -0.248899     0.0756678     0.0799731    -0.0317036     0.0309027    0.00526528   -0.00125113   -0.00168982   0.000460675  -8.60472e-05  -8.04598e-05  -4.85444e-06  -4.22858e-05  -2.57853e-06  -1.67730e-06  -1.31427e-07  -1.24456e-07   4.12265e-09  -7.71842e-10       0.00000       0.00000       2.60733       3.27660       3.27425       3.52353       3.38025       3.29277       2.82025       2.21562       1.68128       1.39083       1.08840      0.786548      0.550966      0.388933      0.266553      0.169781      0.103325     0.0620927     0.0336929     0.0181487    0.00854200    0.00426915    0.00189271   0.000916592   0.000367888   0.000152698   5.24921e-05   1.86983e-05   5.36733e-06   1.51297e-06   3.76393e-07   8.18543e-08   1.43824e-08   1.97622e-09       0.00000       0.00000
  17  14 2834.4430    3.1893  0.8225 12.2302  0.0009  0.0262   0.0799   0.0610    0.0938   0.0000   437.8265       5.11395       9.45469      0.935417      -2.36801      -6.49600     -0.538322      -4.57254     -0.976373       2.39915   0.000470002     -0.695373      0.141294     0.0737872     0.0971432    -0.0667939     -0.134979   0.000162338   -0.00669582   -0.00328757    0.00192581    0.00144069  -0.000572632  -0.000563881  -0.000274702   0.000119898  -5.65166e-05  -2.03727e-05  -1.28214e-06   3.89947e-06  -9.84471e-08  -2.75321e-07  -1.09354e-08   1.51384e-09       0.00000       0.00000       2.28394       3.08638       2.96472       3.30996       3.24998       2.73420       2.58316       2.13115       1.80377       1.33014       1.00958      0.733778      0.579670      0.382075      0.244857      0.164108     0.0895040     0.0619103     0.0277082     0.0191097    0.00903754    0.00472912    0.00220966   0.000881742   0.000397381   0.000152174   4.99615e-05   2.09013e-05   4.78301e-06   1.68662e-06   4.03263e-07   9.02805e-08   1.77067e-08   2.08792e-09       0.00000       0.00000
  17  15 2977.2918    3.8086  0.8805 12.5165  0.0020  0.0300   0.0940   0.0677    0.1043   0.0000   439.4937       4.64001       7.99401      0.189803      -5.49397      -7.70324      0.621994      -2.43564     -0.613424       1.68942     -0.404845       1.53215    -0.0944009     -0.335500     -0.558618      0.158532    -0.0432168    -0.0370696    0.00369536    0.00497082     0.0156924    0.00118777   -0.00312349  -0.000556863  -0.000808233  -7.64629e-05  -6.87647e-05  -2.25748e-06  -1.06105e-06   1.67383e-06  -1.86696e-07  -1.23842e-07   2.82102e-08  -9.02080e-10       0.00000       0.00000       3.37465       4.24794       4.37714       3.65091       3.24966       3.08066       2.92536       3.03541       2.74283       2.23466       1.65631       1.13651      0.742746      0.453609      0.280573      0.159825     0.0989933     0.0531830     0.0326531     0.0171671    0.00870745    0.00419223    0.00205157   0.000822534   0.000360325   0.000143521   5.41148e-05   1.75419e-05   6.22442e-06   1.71530e-06   4.40749e-07   8.60594e-08   1.40662e-08   1.68146e-09       0.00000       0.00000
  17  16 3119.5314    3.8618  0.9527 13.0770 -0.0068  0.0296   0.0982   0.0656    0.1091   0.0000   441.4234       10.3370       10.2874      -9.25258      -3.49644      -10.7705       4.65582      -2.45361       1.77049      -3.54187      0.265403     -0.349516      0.103239     -0.264609    -0.0722320      0.296948     -0.295959     -0.110688     -0.101943    0.00541089     0.0122712   -0.00145813   0.000260296   0.000131219   0.000272367   5.61862e-05   5.80412e-05   1.11872e-05  -4.12428e-06   6.57796e-07  -2.40959e-07  -1.07219e-07   2.06056e-08   1.79192e-10       0.00000       0.00000       2.62605       3.45121       3.52621       3.84105       3.61443       3.38821       2.77649       2.42668       1.98138       1.55942       1.17233      0.863910      0.588083      0.425912      0.278228      0.172185      0.110487     0.0636623     0.0378270     0.0188147     0.0108657    0.00474018    0.00233452   0.000972220   0.000451951   0.000152558   6.26199e-05   1.93931e-05   6.80639e-06   1.84986e-06   4.61455e-07   1.01420e-07   1.74617e-08   2.40186e-09       0.00000       0.00000
  17  17 3261.5166    3.9136  1.3554 12.6148 -0.0100  0.0348   0.0869   0.0819    0.1787   0.0000   435.5920       4.35106       19.2779      -1.13622       1.78853      -12.9006      0.421893      -5.73777       2.57921       1.64195     -0.563501    -0.0348749      0.283040     0.0624423     -0.287389     -0.119426     -0.155892   -0.00866766   -0.00193344    -0.0170897     0.0149559   -0.00422441   -0.00569074   0.000810720    0.00171014   9.68163e-05  -5.74694e-05   5.20156e-06  -2.88689e-06   2.02978e-08  -8.59566e-07  -3.07157e-08   2.81660e-08  -1.12789e-10       0.00000       0.00000       3.11014       4.16153       4.32084       4.39982       4.26333       3.77300       3.47468       3.02134       2.45822       1.95017       1.46925       1.11419      0.754601      0.538352      0.324112      0.227595      0.134441     0.0775436     0.0453660     0.0226467     0.0131225    0.00593998    0.00306867    0.00124126   0.000565614   0.000200527   8.39180e-05   2.50980e-05   8.32101e-06   2.46214e-06   5.65274e-07   1.33255e-07   2.25365e-08   2.67579e-09       0.00000       0.00000
  17  18 3403.6000    3.4233  2.1266 11.6030 -0.0021  0.0435   0.0628   0.1071    0.2187   0.0000   444.6594       9.07830       4.41011       4.87972       6.80888      -8.42741      -1.96003      -7.48884      -3.45426       3.01672       2.64039      0.253500     -0.985247     -0.241049    0.00580916     -0.191873     -0.158567    -0.0153525     0.0987065    -0.0379771    0.00109752   -0.00331980   5.41810e-05   0.000241979  -0.000158598  -0.000101407  -0.000179063   4.96978e-05  -4.71437e-07  -3.10697e-06  -8.26657e-07   2.58028e-07   9.16494e-09  -1.83841e-09       0.00000       0.00000       3.90600       5.23465       5.54227       5.32091       5.32176       4.67068       4.41396       3.71356       3.02541       2.56850       1.86015       1.35955      0.984276      0.644362      0.433542      0.264777      0.170319     0.0972097     0.0546469     0.0302591     0.0153885    0.00758977    0.00362721    0.00152949   0.000681016   0.000271107   9.98552e-05   3.45623e-05   1.05377e-05   2.82050e-06   7.73322e-07   1.68755e-07   2.80279e-08   3.17831e-09       0.00000       0.00000
  17  19 3545.6193    2.8507  2.8233 11.7025 -0.0078  0.0507   0.0467   0.1337    0.1058   0.0000   449.4309       7.91111       12.0333      -7.38555       5.46377      -15.5254      -10.5391      -2.73930     -0.868705      -4.46506      -2.54851      0.121173       1.48613     -0.607458     -0.283549      0.798385     -0.366413    -0.0404526     0.0440410     0.0372938    -0.0294800    0.00832853    0.00233123    0.00289770  -0.000192957   0.000334485   4.68758e-05  -2.51295e-05   9.24532e-06   5.27593e-06  -2.45248e-06  -1.31842e-07   4.02855e-08  -2.24971e-09       0.00000       0.00000       4.68662       6.08552       6.40663       6.63067       6.18440       5.86402       5.08676       4.34695       3.55168       2.85273       2.10064       1.60267       1.09469      0.766035      0.509797      0.322477      0.193284      0.117813     0.0651065     0.0364886     0.0180739    0.00926219    0.00418085    0.00196528   0.000789331   0.000318814   0.000112042   4.05332e-05   1.21495e-05   3.39073e-06   8.20569e-07   1.81070e-07   2.97830e-08   3.90956e-09       0.00000       0.00000
  17  20 3687.9620    2.2673  4.1377 11.2308 -0.0036  0.0649   0.0314   0.1711    0.0723   0.0000   444.8346       4.24893       14.5234      -20.2735       3.92551      -1.03140      0.385774       1.16231       4.21585      -3.14584      -4.92847       2.32562     -0.403579      0.956672     -0.389336     -0.344921      0.399930     0.0821243     -0.111316     0.0670746     0.0225237    -0.0141348    0.00980710  -8.72225e-05   -0.00125969   0.000578738   0.000240376  -0.000137397   7.14881e-06  -7.02268e-06  -8.71452e-07   2.02320e-07  -2.10585e-08  -4.05998e-10       0.00000       0.00000       5.73039       7.55479       7.98468       8.36961       7.69838       7.23801       6.40602       5.62782       4.46362       3.66188       2.74208       2.07577       1.41990      0.995935      0.658877      0.423869      0.256604      0.158715     0.0846190     0.0497342     0.0237439     0.0129023    0.00563869    0.00276941    0.00107401   0.000463531   0.000152845   5.70876e-05   1.64506e-05   4.70699e-06   1.12413e-06   2.48602e-07   3.98856e-08   5.21358e-09       0.00000       0.00000
  17  21 3830.2608    1.9752  5.9365 10.7737 -0.0039  0.0794   0.0233   0.2142    0.0594   0.0000   439.8745       3.88296       29.2665      -4.42971      -15.2247      -13.4606       4.40519      -9.73436       4.00001       5.56135      0.885959       2.41952      0.495993      -1.26583      0.945011       1.05911      0.215166      0.167228     -0.244202     0.0471170    0.00863314    -0.0227645    -0.0141014   -0.00531834  -0.000345124   0.000157136  -0.000227357   6.92737e-05   3.49130e-05  -8.42528e-06  -6.64140e-07   5.00468e-08  -3.65242e-08   9.08363e-10       0.00000       0.00000       7.08895       9.44630       10.0990       10.0480       9.90018       9.18504       8.03286       6.95756       5.50939       4.37271       3.35827       2.47475       1.82378       1.26233      0.828539      0.534250      0.329322      0.189299      0.109975     0.0589086     0.0307913     0.0152448    0.00731439    0.00317912    0.00135219   0.000537422   0.000200782   6.64524e-05   2.10294e-05   5.91574e-06   1.47227e-06   3.05257e-07   5.09672e-08   6.14619e-09       0.00000       0.00000
  17  22 3972.4848    1.6348  7.2604 10.5366 -0.0023  0.0923   0.0190   0.2603    0.0518   0.0000   446.5323      -2.97030       3.33190       4.63373      -5.93348      -17.9464       11.4614       4.99408      -3.02184     0.0979531      0.282446       3.22726      0.971001       1.06835      -1.44097      0.387424     -0.361859     0.0936129     0.0274097     0.0452795    0.00447838    -0.0375806    -0.0178092   -0.00223357  -0.000917058   0.000657723  -0.000161384  -5.10156e-05  -2.09489e-05  -8.85473e-06  -2.75003e-06  -1.16522e-07   1.38338e-08   9.30335e-10       0.00000       0.00000       8.10223       10.8941       11.7133       11.8258       11.2959       10.5422       9.35719       7.89060       6.54993       5.15756       3.96086       2.91519       2.09408       1.42866      0.954883      0.609688      0.376820      0.219429      0.124324     0.0697913     0.0339088     0.0176564    0.00827632    0.00366823    0.00150807   0.000632935   0.000222674   7.87227e-05   2.45123e-05   6.85604e-06   1.68852e-06   3.53761e-07   6.16785e-08   7.32376e-09       0.00000       0.00000
  17  23 4115.2562    1.2478  8.6027 10.5005 -0.0021  0.1208   0.0168   0.3322    0.0446   0.0000   444.7560       22.5549      -27.0052      -3.21791       2.45164       3.48268      -16.4303      -11.4901      -2.45234       1.49543       2.69199      -5.39623      -2.53100       1.28317      0.248348      -1.10591      0.182658      0.639081    -0.0846632    -0.0472441    -0.0528754    0.00396415    0.00113306    0.00120045   -0.00303003   0.000197412   4.96980e-05  -0.000205989  -4.05918e-05   2.37582e-05  -4.75144e-08  -5.68739e-07  -2.24462e-08   8.43269e-09       0.00000       0.00000       10.3851       13.8094       15.0112       15.1804       14.6353       13.4941       12.1371       10.2001       8.41199       6.83392       5.09044       3.88463       2.71775       1.86481       1.26866      0.807989      0.501030      0.293030      0.174392     0.0919112     0.0480031     0.0235882     0.0114219    0.00506554    0.00214781   0.000841205   0.000320922   0.000106005   3.34369e-05   8.99434e-06   2.23426e-06   4.80155e-07   7.96184e-08   9.45152e-09       0.00000       0.00000
  17  24 4257.7682    1.0741 10.6419 10.3776 -0.0149  0.1557   0.0151   0.4222    0.0408   0.0000   462.0674       10.6499      -12.5540      -31.5958       26.1842      -10.1450      -2.04318      -13.6818       32.2328      -9.02959      -7.59069       4.93924      -16.9733      -4.62741       3.40196     -0.400949       1.13029      0.194202     -0.372424     0.0794527      0.162652     0.0486094    -0.0481188    0.00547312    0.00612320   -0.00200566  -0.000596263   0.000147936  -7.53421e-06   4.94121e-06   3.73264e-06  -9.78625e-07   5.78943e-08  -6.48200e-09       0.00000       0.00000       13.8862       17.5452       20.3224       20.0443       19.3225       17.7537       15.8471       13.3722       10.8168       8.61016       6.58012       4.94136       3.54089       2.46787       1.64323       1.05743      0.648658      0.395056      0.223351      0.123453     0.0659566     0.0323860     0.0156749    0.00693397    0.00302975    0.00114820   0.000425449   0.000142296   4.28944e-05   1.18770e-05   2.83088e-06   5.92755e-07   9.62343e-08   1.10142e-08       0.00000       0.00000
  17  27 4686.4385    0.5514 16.3876 10.0025 -0.0222  0.3682   0.0089   0.8462    0.0277   0.0000   431.6348      -89.4573      -9.10766       32.0225       34.2321      -30.2835       29.8825       124.395       12.6494      -19.7723       10.5843       16.4545     -0.809424       1.17791       3.68592      -3.58371      -1.19476       1.52248      0.926198     -0.482138     0.0731700      0.155993    -0.0386524    -0.0290367    0.00634838   3.41818e-05  -0.000452862   0.000337341  -9.98863e-05   3.32928e-05   9.06280e-06  -5.42237e-06   2.90844e-07  -3.05779e-08       0.00000       0.00000       31.9031       41.3558       44.8163       46.3255       44.6990       41.3833       36.7794       31.0009       26.0506       20.4787       16.1785       11.8271       8.64173       5.99797       4.04020       2.65719       1.68658       1.01040      0.587177      0.336503      0.171363     0.0901101     0.0423973     0.0191353    0.00782311    0.00315462    0.00108696   0.000363403   0.000107701   2.92832e-05   6.97660e-06   1.41300e-06   2.45924e-07   2.85497e-08       0.00000       0.00000
  18   8 1992.7911    0.5880  0.4631  9.5294 -0.0112  0.0210   0.0226   0.0474    0.0603   0.0000   437.9102     -0.240956       12.6068      -2.94324      -2.62897      -6.36824      -2.53633      0.904176       1.46703     -0.607023      -1.18874     -0.294134      0.344609     -0.244200   -0.00962297     0.0605800    0.00155055     0.0148966     0.0532520    0.00725070   -0.00989833   -0.00541446    0.00546025   0.000311262   0.000695901   0.000348517  -4.25853e-05  -4.36021e-05   1.53072e-05   3.51166e-06   7.34513e-07  -5.68073e-07  -4.71955e-08   1.31617e-08   1.36188e-09   3.49402e-10       1.98017       2.27942       2.43745       2.55245       2.59658       2.56376       2.14466       1.62357       1.35788       1.25305      0.954092      0.719169      0.466673      0.332698      0.201953      0.152385      0.105878     0.0659366     0.0403856     0.0212417     0.0107032    0.00525753    0.00267118    0.00120722   0.000500803   0.000222158   9.54304e-05   3.81059e-05   1.31834e-05   4.07430e-06   1.23041e-06   3.32258e-07   7.22978e-08   1.76095e-08   2.74150e-09   3.34687e-10
  18   9 2143.6532    0.8274  0.6741  9.7694 -0.0101  0.0243   0.0227   0.0517    0.0747   0.0000   438.4238     -0.216869       12.0890      -4.89012     -0.304548      -1.07175      0.547876      -1.44015      -1.49970     -0.427153     -0.516027     -0.347576     0.0285563     -0.326973     -0.139990     -0.473057      0.127292     0.0887908     0.0286808    -0.0426806   -0.00566947   -0.00815389   -0.00155110  -0.000346057   0.000681923   0.000262923   3.91340e-05  -3.65475e-05   1.07048e-05  -2.62351e-07  -1.38849e-07   2.67308e-07   1.50553e-07   1.45655e-08  -1.61681e-09  -3.20482e-11       2.08762       2.72625       2.95774       2.97493       2.96169       2.63986       2.49353       1.96562       1.61700       1.28227       1.03174      0.727377      0.563976      0.370799      0.252676      0.180458      0.107619     0.0660134     0.0382207     0.0226801     0.0112260    0.00579394    0.00301502    0.00135527   0.000690751   0.000248515   0.000115863   4.31956e-05   1.57437e-05   5.00891e-06   1.38149e-06   4.14476e-07   1.03615e-07   2.09907e-08   3.90292e-09   4.05798e-10
  18  10 2291.6415    1.1813  0.7162 10.3437 -0.0002  0.0269   0.0320   0.0566    0.0963   0.0000   434.8286       3.26566       16.9906      -4.55613     -0.848859       2.99348       2.51101     -0.605916      -1.53779      -1.79570    0.00948957       1.04115     -0.641540    -0.0924927      0.209438      0.334918      0.177823     -0.176432    -0.0622019     0.0445983    0.00199477   -0.00716581   -0.00624167   -0.00102483   0.000500446   0.000227597  -0.000228709  -1.28600e-05   2.52338e-06   4.15137e-06  -1.63623e-06  -1.87404e-07   4.10827e-08   4.11618e-08   6.85472e-09   1.18422e-09       2.14906       2.98027       3.19469       3.12718       3.19239       2.77555       2.68456       2.18219       1.69954       1.37023       1.00005      0.784628      0.605467      0.420138      0.297854      0.181060      0.116546     0.0729075     0.0385386     0.0210925     0.0121017    0.00643580    0.00308242    0.00155854   0.000607540   0.000322841   0.000119258   4.67396e-05   1.65298e-05   5.71980e-06   1.65085e-06   4.45490e-07   1.19412e-07   2.51728e-08   4.24339e-09   4.78590e-10
  18  11 2436.8685    1.5594  0.8102 11.0555 -0.0098  0.0321   0.0409   0.0604    0.0992   0.0000   439.0514       1.30901       9.21049      -4.19511      -1.51041      -1.10744      -3.36611     -0.867075      -1.74499       1.73393      0.468245      -1.30763       1.34599      0.422328     0.0289424     0.0973919     0.0787774     0.0703329    -0.0623823     0.0212631    -0.0126406   -0.00921992   -0.00106809    0.00195817   0.000442223  -0.000394646   3.15298e-05   8.77200e-05   2.11663e-06  -9.54054e-07   1.07410e-06   1.89672e-07   4.37392e-08   1.39413e-09   1.28851e-09   1.88624e-10       2.23870       3.66132       3.49216       3.74084       3.63061       3.27061       3.31466       2.32024       2.49504       1.51816       1.56448      0.933828      0.827286      0.522265      0.339914      0.261915      0.117668      0.104450     0.0453767     0.0306116     0.0155857    0.00787128    0.00430307    0.00150295    0.00102710   0.000299318   0.000177285   5.27854e-05   2.29941e-05   8.42125e-06   1.83997e-06   7.59113e-07   1.58657e-07   2.91465e-08   7.30051e-09   7.05652e-10
  18  13 2724.7513    2.6386  0.8493 11.8699 -0.0056  0.0261   0.0635   0.0591    0.0914   0.0000   440.6492       2.51985       9.33273      -5.76397      -2.28057     -0.272279      -4.74924    -0.0489976      -1.32384      0.106970       1.29687      -1.76658    -0.0430479      0.120018     -0.166948     0.0257846   -0.00247932     0.0709566    -0.0381249     0.0195201    0.00907478    0.00695838    0.00126261  -0.000530521  -0.000291758  -0.000404830   0.000158632  -1.10470e-05  -8.57757e-06   1.52683e-05  -3.41844e-06  -3.56732e-07   5.65947e-08   2.71653e-08   4.79339e-09  -2.88483e-10       2.26849       3.07047       3.25307       3.24987       3.30974       2.92254       2.62784       2.21648       1.77877       1.44479       1.07536      0.821179      0.607624      0.428948      0.278151      0.196404      0.111332     0.0792849     0.0387476     0.0250689     0.0130503    0.00661999    0.00353985    0.00149980   0.000740447   0.000279927   0.000132705   4.40469e-05   1.67930e-05   6.05103e-06   1.50516e-06   5.01348e-07   1.13368e-07   2.57745e-08   4.15085e-09   4.69536e-10
  18  14 2868.7354    3.4024  0.7874 12.2680 -0.0006  0.0278   0.0828   0.0541    0.0934   0.0000   442.7131     -0.783180       14.1235      -2.00543     -0.532068      -9.42777      0.414722      -2.35600      -2.12789      -1.06124      0.107504     -0.317823     -0.506201      0.262914     0.0839061    -0.0327201    -0.0801429    -0.0289126    -0.0252248    0.00586918    -0.0126699   -0.00200675    0.00394407    0.00208813   -0.00121252   0.000106223   0.000113642   5.61958e-06   1.15335e-05  -1.10677e-06   1.84380e-06   8.80154e-08  -4.73365e-09  -7.59164e-09   5.53838e-09   1.19865e-10       2.22789       3.30951       3.31338       3.61280       3.43859       3.06702       2.67863       2.32809       1.97467       1.45827       1.13916      0.803797      0.684550      0.395995      0.313738      0.169119      0.134029     0.0686848     0.0445808     0.0237587     0.0127391    0.00769776    0.00332758    0.00190283   0.000677229   0.000350924   0.000108244   5.46198e-05   1.66645e-05   5.89596e-06   1.94487e-06   4.28718e-07   1.42084e-07   2.43994e-08   4.91986e-09   5.96443e-10
  18  15 3012.2592    3.9969  0.8888 12.5834  0.0051  0.0287   0.0927   0.0587    0.1003   0.0000   437.6422       8.34707       15.2844     -0.689783       4.57256      -3.95157      -1.02426      -2.27539      0.416348      -2.43779      0.761078      0.560428    -0.0753557     -0.511360     0.0171233      0.126907      0.201506    -0.0689464    -0.0423864     0.0258880    0.00828745    0.00519777   -0.00268404  -0.000377143  -0.000498436   0.000306013   4.66396e-05  -9.08929e-06   1.10943e-05  -6.73372e-07  -2.81698e-06  -5.71346e-08  -1.49320e-09  -4.85277e-09  -2.83847e-09   9.09663e-11       2.16007       3.19212       3.39926       3.26188       3.68641       2.58944       3.02361       2.10157       2.00222       1.53204       1.10385      0.982676      0.554401      0.501999      0.292429      0.208254      0.137057     0.0719113     0.0526032     0.0229906     0.0161051    0.00719048    0.00375264    0.00205257   0.000721122   0.000420211   0.000134971   5.54079e-05   2.16707e-05   5.40390e-06   2.26242e-06   5.37134e-07   1.15451e-07   3.43629e-08   5.70123e-09   4.75738e-10
  18  16 3154.9444    4.0383  1.0268 13.0315 -0.0027  0.0305   0.0944   0.0718    0.0921   0.0000   436.5840       6.27490       8.40617      -2.42016      -1.84315      -6.06044       1.66272      0.563679      -4.13019      -3.85668     -0.591939     -0.773929     0.0125024    -0.0762253    -0.0468967     0.0846411     -0.168000    -0.0422543    -0.0220839   -0.00588306    -0.0153464    0.00816004    0.00573469   -0.00226994   -0.00252210   7.31442e-05   6.08151e-05   6.74032e-05   7.81583e-06  -1.14912e-05   2.64122e-07   1.82745e-07  -2.53055e-09  -8.56936e-09   1.93359e-09   1.81621e-10       2.51956       3.56027       3.38924       3.75858       3.49395       3.10479       2.86043       2.48936       2.28321       1.63751       1.37841      0.956198      0.736759      0.475242      0.322699      0.217572      0.130622     0.0870542     0.0456688     0.0285040     0.0148470    0.00811884    0.00417544    0.00193577   0.000916193   0.000358862   0.000151552   5.40346e-05   1.90100e-05   6.73713e-06   1.76025e-06   5.65237e-07   1.29777e-07   2.51693e-08   5.38587e-09   6.27786e-10
  18  17 3297.5494    3.5951  1.5541 12.5603 -0.0024  0.0375   0.0710   0.0915    0.1055   0.0000   438.0859       7.48489       5.93933      -3.03314      -4.20945      -5.93403      -2.97357      -9.16827      -2.09001      -2.83217      0.806636      -1.74856      -1.09358      0.248422     -0.117237    0.00324430    -0.0574062    -0.0101763     0.0703459     0.0326348  -0.000199997   -0.00775523  -0.000366031  -0.000682819  -5.80119e-05   0.000535153   0.000100114   2.04555e-06   6.51744e-06  -1.41885e-05  -2.23536e-06   8.64883e-07   6.06787e-08  -6.67219e-09  -7.86667e-09  -2.68071e-10       2.98846       4.23691       4.15492       4.66343       4.24954       4.21983       3.43188       3.20148       2.42942       2.14819       1.45283       1.23320      0.806107      0.655443      0.396988      0.300419      0.154498      0.113684     0.0577444     0.0390876     0.0182464     0.0110944    0.00469066    0.00256078    0.00103021   0.000499058   0.000176445   7.84427e-05   2.38161e-05   9.60446e-06   2.27252e-06   7.76278e-07   1.50517e-07   4.01894e-08   5.56585e-09   8.43096e-10
  18  18 3440.2235    3.2096  2.0941 11.9882 -0.0057  0.0425   0.0567   0.1087    0.1274   0.0000   440.2845       1.70068       3.07142      -7.27241      -9.24506      -13.0348      -1.22109      -2.04521     -0.833471       1.10941       1.89728      -2.37889     -0.752199     -0.270717     -0.358156     -0.246716      0.142633     0.0166667     -0.151865     0.0355789    0.00125347    0.00708134   0.000276459  -6.26503e-05    0.00177018   0.000279426  -0.000195935  -0.000103500   3.29349e-05   1.08169e-05   8.44595e-07  -4.75492e-07   2.24861e-07  -3.80441e-08  -1.04776e-09  -3.25068e-10       3.54659       4.91209       4.96807       5.55598       5.11743       4.87881       4.15575       3.52005       3.03409       2.28255       1.87470       1.33097       1.01657      0.691936      0.484043      0.309329      0.200977      0.122475     0.0718679     0.0417927     0.0222830     0.0118132    0.00599580    0.00263168    0.00131839   0.000498028   0.000223750   8.11143e-05   2.90975e-05   9.80514e-06   2.92952e-06   8.02068e-07   1.98555e-07   3.80657e-08   7.30583e-09   8.96398e-10
  18  19 3582.7583    2.7773  3.2642 11.2303 -0.0040  0.0517   0.0398   0.1409    0.1205   0.0000   445.9080       10.3805       5.31390      -4.27461       3.94937      -1.07937       6.01146       2.06648       2.44805      -1.20535      -2.29032     -0.637089       1.67574       1.26513      0.470770      0.213988     -0.375509      0.227436     0.0305760     0.0115848     0.0574691   -0.00359527   0.000549719   -0.00164734   0.000457957   0.000328652  -0.000105919  -3.05783e-05   2.25301e-05   2.25253e-05   1.15818e-05  -3.85264e-07  -3.60250e-07  -6.68395e-08   6.98744e-10  -4.07317e-10       4.53619       5.74279       6.54609       6.54538       6.28528       5.92468       5.15769       4.46138       3.66078       2.86096       2.20224       1.70656       1.23606      0.859596      0.595173      0.390635      0.239920      0.153790     0.0859919     0.0491341     0.0268366     0.0144606    0.00694962    0.00347330    0.00149600   0.000690700   0.000261500   0.000102740   3.64754e-05   1.26223e-05   3.61075e-06   1.00283e-06   2.32465e-07   4.73386e-08   7.66666e-09   8.85680e-10
  18  20 3725.4134    2.2615  4.6277 10.9684 -0.0030  0.0652   0.0282   0.1733    0.0753   0.0000   440.1814       4.45288       10.0578      -5.21856       8.55951      -14.6573      -1.20801       7.87643      -1.04117      -1.14304       3.59262      -6.11835     -0.735228       1.03394      0.757879      0.689885      0.452017      0.179997     -0.106048     0.0223489    -0.0432636     0.0407810    0.00586617   -0.00721022   0.000149601  -0.000180129   0.000104064   0.000223824   5.05648e-05   4.88536e-06   5.10282e-06  -1.75272e-06   1.17668e-07   1.50245e-07  -1.03370e-08  -9.53527e-10       5.70504       7.52407       7.83225       8.01821       7.58885       7.30733       6.62287       5.73980       4.64443       3.75862       2.91821       2.19181       1.64335       1.12541      0.797362      0.505135      0.319509      0.195586      0.114113     0.0635302     0.0347162     0.0182750    0.00875889    0.00427503    0.00189235   0.000855409   0.000334265   0.000131432   4.69251e-05   1.55344e-05   4.56096e-06   1.21657e-06   3.06561e-07   6.08834e-08   1.03473e-08   1.24190e-09
  18  21 3868.4537    1.8682  5.8231 10.7250 -0.0044  0.0762   0.0217   0.2134    0.0576   0.0000   450.4441       4.11068       10.9116       1.74401      -13.2768      -17.9822      -1.72422      -14.3094       7.18464       5.21045   -0.00914675      -1.59964       1.29979      0.892570      -1.03947     -0.510558      0.254802     -0.237097     0.0597951     0.0798476     0.0384875    -0.0234255    -0.0186573   0.000905683    0.00196880  -0.000577586   -0.00104295   5.83414e-05  -6.97299e-05  -1.95161e-06   3.07779e-06  -2.64371e-07  -9.93262e-07  -7.57644e-08  -9.36144e-09  -8.62829e-10       6.41265       8.37483       9.16314       9.35856       9.18619       8.50418       7.44986       6.35917       5.45105       4.29041       3.35930       2.49181       1.86469       1.30039      0.873259      0.592696      0.373156      0.232625      0.137611     0.0777503     0.0435772     0.0226810     0.0111728    0.00573506    0.00226202    0.00111113   0.000407474   0.000164634   5.86186e-05   1.89974e-05   5.65641e-06   1.56301e-06   3.64426e-07   7.32271e-08   1.24913e-08   1.39468e-09
  18  22 4011.0929    1.4911  7.8685 10.4705 -0.0004  0.0990   0.0171   0.2775    0.0468   0.0000   434.6084       33.7524       17.2235       2.61802       7.86907      -20.6010      -3.73173      0.414421       6.27574       2.19533      -5.42549    -0.0719387      -1.45918     -0.332418       2.16008     0.0588520     0.0910272    -0.0584707     0.0263890     0.0732290    -0.0540324    0.00300242     0.0273306    0.00828837  -0.000402302  -0.000853236  -0.000518231  -8.48049e-05  -0.000160245   1.15509e-05  -6.09024e-06  -2.92273e-06  -1.47194e-07   1.22321e-07   1.48057e-08   5.67191e-10       8.21982       10.9027       11.7258       11.8338       11.7611       10.6559       9.78672       8.30085       7.04576       5.59147       4.46124       3.31459       2.40696       1.71726       1.16379      0.764800      0.494323      0.302910      0.176708      0.103598     0.0546641     0.0291806     0.0146799    0.00679335    0.00324848    0.00132307   0.000565996   0.000212809   7.41356e-05   2.48854e-05   7.40905e-06   2.02828e-06   4.81040e-07   9.88131e-08   1.68256e-08   1.81640e-09
  18  23 4154.1954    1.2112  9.8323 10.4217 -0.0047  0.1271   0.0155   0.3679    0.0410   0.0000   438.4572       7.67612       7.75818      -9.97690       11.7829      -11.8448       1.46658       27.3764       6.46041      -2.58963      -11.3754      -1.94504      -3.27493      0.806084      -2.09909      0.953963      0.619206    -0.0422787     -0.365606      0.226073     0.0794775     0.0425625     0.0284900   -0.00181375   -0.00180561   -0.00236501   0.000481511   0.000721905  -5.38106e-05  -3.24187e-05  -5.65314e-06   4.53942e-06   4.79542e-07  -1.54764e-07  -1.27899e-08  -8.21816e-10       10.8466       14.3577       15.6587       15.5402       15.5422       14.0575       12.6061       11.1318       9.17908       7.31282       5.75878       4.33194       3.14144       2.27499       1.51063       1.00496      0.646791      0.388326      0.234947      0.132593     0.0734227     0.0386486     0.0196580    0.00937941    0.00430525    0.00182588   0.000747267   0.000282478   9.92083e-05   3.18010e-05   9.89587e-06   2.66903e-06   6.26825e-07   1.28726e-07   2.07298e-08   2.29248e-09
  18  24 4297.5200    0.9809 11.7230 10.2840 -0.0091  0.1641   0.0140   0.4697    0.0401   0.0000   435.3197       69.2943       21.3779      -72.6019       2.34793      -6.73152     0.0145133      -1.03110      -1.36336      -11.4504       6.13162      -4.64446       3.36879       4.66000      -1.71694     -0.682616      0.613040     -0.800745     -0.265857    -0.0511598    -0.0702293     0.0121240    -0.0339224  -0.000298201   -0.00347739    0.00181500   0.000319633  -1.17445e-05  -0.000105279  -6.96455e-05   8.86428e-06  -4.92167e-06  -1.61593e-07   1.17104e-07   6.22997e-08  -6.02177e-09       13.5963       17.8157       19.5436       20.2367       19.4756       18.4002       16.0958       13.8368       11.5711       9.51852       7.18232       5.54167       4.03584       2.88452       1.97861       1.31307      0.838560      0.521717      0.315135      0.178473      0.100739     0.0527648     0.0264220     0.0128282    0.00567813    0.00252543    0.00100109   0.000383642   0.000137255   4.40178e-05   1.29644e-05   3.41336e-06   8.05780e-07   1.66588e-07   2.65999e-08   3.13063e-09
  19   7 1867.2853    0.4549  0.4256  9.3287 -0.0002  0.0206   0.0157   0.0412    0.0504   0.0000   440.0648      -1.05282       14.3182      0.594966      -3.28379     -0.869200      -1.39058      0.142637      0.270705    -0.0398509      0.724880      0.211073     -0.289020   -0.00809247     -0.279672     -0.200755      0.226834      0.138750     0.0985234     0.0107309    0.00342182   -0.00502656   -0.00346075  -0.000328647  -0.000734994   0.000108689  -6.44884e-05  -2.26653e-05  -2.72622e-05  -1.34196e-05  -8.69235e-06  -1.04728e-06  -7.46800e-08  -1.96866e-08  -6.89563e-09  -1.27472e-09       1.80080       2.27067       2.38487       2.46167       2.30460       2.25274       1.88615       1.76542       1.45261       1.27497      0.990114      0.762249      0.523954      0.368308      0.249398      0.162045      0.113634     0.0655567     0.0430245     0.0244520     0.0137872    0.00720354    0.00372340    0.00183163   0.000900177   0.000400586   0.000174697   6.96356e-05   2.89084e-05   1.05036e-05   3.53476e-06   1.12970e-06   3.68629e-07   8.90346e-08   2.21771e-08   4.41376e-09
  19   8 2021.7613    0.6732  0.4584  9.5593 -0.0102  0.0284   0.0241   0.0470    0.0663   0.0000   438.8740      -2.24209       16.5780      0.161275      -2.45384      -3.82026       1.33674      0.182470      0.461818     -0.893655     -0.478792      0.365223     -0.184589     -0.117962    -0.0798121      0.301156    -0.0846719     0.0531141     0.0197691     0.0324655     0.0103505    0.00393022   -0.00464745    0.00464397   0.000478073  -0.000558666   7.97016e-05   9.15479e-05  -2.16104e-05  -1.30073e-05   3.21805e-07   3.59584e-06   3.34131e-08  -2.01109e-08  -2.82722e-08   1.99888e-09       2.22511       2.61827       3.15250       3.01162       3.53666       2.86645       1.99598       2.50842       1.92196       1.45248       1.19176      0.765602      0.750182      0.504189      0.255125      0.249185      0.128958     0.0936080     0.0620096     0.0232453     0.0178200     0.0105831    0.00479408    0.00347354    0.00142324   0.000515961   0.000298982   9.99489e-05   2.70842e-05   1.70258e-05   5.14660e-06   1.09066e-06   4.62951e-07   1.59761e-07   3.58581e-08   5.64945e-09
  19   9 2173.7247    0.8958  0.7239  9.8527 -0.0023  0.0292   0.0230   0.0542    0.0730   0.0000   439.1139       6.46280       13.8626       5.23109       3.13602     -0.694555      -2.14956      -1.70682      -1.94954      -1.70435       1.01822      0.417117     0.0501417     0.0217073     0.0855677     0.0606145      0.168438     0.0303359     0.0216220    -0.0349217     0.0199944    0.00679729   -0.00378304    0.00153994  -0.000346427  -3.81088e-05   2.82797e-05  -0.000198889   3.58977e-05  -4.63159e-06  -7.12508e-07  -4.52466e-07   1.92214e-07   6.83917e-08   3.59481e-09  -1.25235e-08       2.33816       2.37698       3.50499       3.44341       2.65317       3.30602       2.83686       1.94592       2.09045       1.72529      0.984679      0.972115      0.777461      0.457956      0.343750      0.263280      0.146238     0.0931618     0.0652767     0.0348091     0.0177959     0.0118206    0.00602595    0.00275922    0.00137754   0.000720552   0.000288923   0.000105339   4.44875e-05   2.12243e-05   7.62539e-06   2.32388e-06   5.57998e-07   1.25261e-07   2.56748e-08   5.57923e-09
  19  10 2322.3749    1.2758  0.7434 10.4597 -0.0061  0.0256   0.0323   0.0527    0.0812   0.0000   437.0361       1.05164       9.49438     -0.387898       1.46696      -2.37220       1.81954      0.321455      0.474798      -1.57701      0.165580       1.85048     -0.269819     -0.265691     0.0717105      0.347530    -0.0326061    -0.0644361    -0.0131739    0.00835008     0.0171097     0.0111875    0.00448848   0.000601745   -0.00134450  -0.000564673   0.000397655   0.000159838  -5.94779e-05   7.21189e-06   2.31229e-06   7.95222e-07   5.62562e-07  -1.24510e-07   1.99264e-08  -5.00517e-09       2.38495       2.59724       2.53378       2.90343       3.27610       2.88961       2.26631       1.94870       1.87655       1.63187       1.16080      0.785771      0.602990      0.504902      0.367086      0.230891      0.137238     0.0810354     0.0518937     0.0348826     0.0214231     0.0117353    0.00595490    0.00275200    0.00121382   0.000502434   0.000210020   8.60304e-05   3.48306e-05   1.22876e-05   4.18520e-06   1.34239e-06   3.92623e-07   1.02845e-07   2.50594e-08   5.00280e-09
  19  12 2613.1196    2.2077  0.8941 11.6710 -0.0090  0.0276   0.0524   0.0566    0.0974   0.0000   437.4510      -1.34808       18.3532      -1.50527      -8.79117      -4.41405      0.119743       2.22893      -2.56679      -1.13326      -1.50723     -0.598326      0.286036      0.768329    0.00308587     -0.331075     0.0174486    -0.0138767    -0.0713040   -0.00692997     0.0265180    -0.0112570   -0.00347864   -0.00215353  -0.000158076  -0.000206629  -0.000534548  -0.000139708   1.73208e-05   6.56803e-06  -4.96904e-06  -2.10434e-06   6.37397e-07  -5.33319e-08  -2.91678e-09   5.69304e-09       2.20566       2.71481       3.07702       3.13269       3.11622       2.95409       2.57283       2.14082       1.93447       1.50386       1.14087      0.914142      0.673258      0.470781      0.355358      0.240719      0.148557     0.0899573     0.0604270     0.0342717     0.0199559     0.0112751    0.00547310    0.00290703    0.00129122   0.000662429   0.000270688   0.000115031   3.94195e-05   1.70670e-05   5.92382e-06   1.87066e-06   5.48776e-07   1.33236e-07   3.13432e-08   6.29620e-09
  19  13 2758.0383    2.8318  0.8637 12.0743 -0.0004  0.0255   0.0677   0.0566    0.0887   0.0000   440.7000       6.94663       9.02044      -3.50128    -0.0878019      0.439667       3.10831     -0.709125      -2.60624      -1.95268       1.06031      -1.28610     -0.762857     -0.112008    -0.0803757      0.135576      0.207628      0.151529   -0.00917594    -0.0165484     0.0184327     0.0160241    0.00814932   -0.00231077  -0.000148472  -0.000136403   4.46138e-05   0.000142810   3.31836e-05  -2.80438e-05  -4.27081e-06   6.94146e-07  -1.33388e-07  -7.73925e-08   3.62648e-08  -5.23913e-09       2.28325       2.91259       2.97897       3.05718       3.17025       2.81335       2.66048       2.18181       1.82073       1.43802       1.18214      0.894604      0.628647      0.465909      0.329352      0.223689      0.141775     0.0872241     0.0531857     0.0323407     0.0178998    0.00951431    0.00475401    0.00234810    0.00115424   0.000522863   0.000236934   9.43876e-05   3.69085e-05   1.30939e-05   4.29885e-06   1.43409e-06   4.12522e-07   1.11863e-07   2.62827e-08   5.65059e-09
  19  14 2902.6436    3.4510  0.8212 12.4962 -0.0077  0.0248   0.0845   0.0570    0.0883   0.0000   442.5037       1.93330       11.3788      -4.74179      -3.97321      -3.77337       3.27382      -5.19976      0.182593      -2.81187     -0.273161      -1.10966     -0.487213     -0.649264     -0.468986      0.409662     0.0403939     0.0775669    -0.0811772    -0.0686232   -0.00705507   0.000617424   -0.00436347   -0.00215805  -0.000154927   0.000198361   0.000412746  -4.79659e-05  -1.53506e-05   1.74657e-06   6.12806e-06  -1.09968e-06  -6.06909e-07  -1.24578e-07  -2.63207e-08  -2.09129e-09       1.98628       2.63752       2.60844       2.90258       2.71697       2.51012       2.27803       2.13308       1.70357       1.37362       1.12730      0.848317      0.626309      0.426723      0.321977      0.211356      0.131725     0.0822834     0.0502550     0.0300360     0.0173080    0.00933242    0.00445884    0.00255900    0.00115134   0.000570051   0.000237298   0.000105800   3.47462e-05   1.41277e-05   4.46708e-06   1.51313e-06   4.21252e-07   1.15986e-07   2.83914e-08   5.40816e-09
  19  15 3046.6711    4.1107  0.9117 12.7658 -0.0074  0.0259   0.0928   0.0592    0.0976   0.0000   437.3549       4.41991       13.0168      -2.02367     -0.832843      -6.41166      0.646130      -3.90148    -0.0305278      -1.39091      0.323996     -0.727939      0.326878       1.16583     -0.160722     -0.110302    -0.0599358     0.0310841    -0.0421921     0.0387957   0.000635109   -0.00530703    0.00115111    0.00621472    0.00121471  -0.000163982  -0.000135033  -6.51567e-05   3.39619e-05   5.43710e-06  -1.41563e-06  -1.94891e-06  -1.39861e-07  -1.11923e-07  -5.71762e-08   6.04886e-09       2.11341       2.61017       3.05599       3.07599       3.00619       2.89503       2.43221       2.10465       1.80832       1.41942       1.10786      0.830031      0.610093      0.450058      0.333847      0.200931      0.137778     0.0866404     0.0499298     0.0308610     0.0183584    0.00966141    0.00494895    0.00262992    0.00123633   0.000513265   0.000247099   0.000104443   4.06455e-05   1.42984e-05   5.07726e-06   1.74349e-06   5.05159e-07   1.24708e-07   3.02787e-08   5.49539e-09
  19  16 3189.9998    3.8847  1.1289 13.2014 -0.0098  0.0342   0.0895   0.0769    0.0896   0.0000   436.9936       6.01278       14.9513      -7.88382       2.37639      -6.19192       3.66464      -3.52205       1.23235     -0.865951     -0.319210      0.642037     -0.227780      0.431554     -0.199374     -0.204844      0.164509     0.0183798    -0.0207072    -0.0668766    -0.0135983    0.00863588    -0.0210345    0.00226378   -0.00104236  -0.000752977   0.000463439   1.75854e-05   8.07703e-06   1.61210e-05  -6.61434e-06  -8.65901e-07  -5.44722e-07   3.58614e-08  -1.07550e-08   5.68755e-09       2.65980       3.73565       3.69976       4.09523       4.04766       3.70892       3.24252       2.69643       2.31930       1.83642       1.55848       1.08319      0.852436      0.565826      0.418297      0.286867      0.186186      0.116678     0.0750722     0.0426471     0.0259756     0.0127234    0.00721744    0.00336271    0.00155753   0.000796670   0.000291525   0.000142469   4.84648e-05   1.94838e-05   6.88746e-06   2.11689e-06   6.30811e-07   1.73489e-07   4.19565e-08   7.84879e-09
  19  17 3333.0413    3.5934  1.5857 12.6720  0.0001  0.0357   0.0672   0.0859    0.0814   0.0000   435.2402       9.01928       10.8048       1.22294      -2.30211      -8.35146      -3.17177      -1.66394       1.18948      -4.05379      0.857155       1.12244      0.169227      -1.04733      0.609699      0.219428     -0.183741    -0.0963573     0.0191550     0.0262563    -0.0226847    -0.0202518    0.00146612    0.00435168    0.00138918   8.30400e-05  -0.000392744  -0.000323552   1.34471e-05   1.50115e-06   3.72367e-06   2.33909e-06   1.32920e-06   8.08162e-08   1.87060e-08   1.55471e-08       3.02361       3.82340       4.05443       4.10573       4.06822       3.93838       3.52522       2.95308       2.46805       2.07585       1.58946       1.26044      0.919166      0.668107      0.452113      0.310521      0.209556      0.130047     0.0807895     0.0454062     0.0265486     0.0136172    0.00734818    0.00358991    0.00175710   0.000769544   0.000342400   0.000141928   5.82078e-05   2.05837e-05   7.69226e-06   2.27006e-06   7.01111e-07   1.74261e-07   4.05004e-08   8.58069e-09
  19  18 3476.2908    2.9354  2.5534 11.8189 -0.0043  0.0443   0.0456   0.1154    0.0932   0.0000   444.2126       6.47603       11.1549      -2.79407      -7.37881      -8.81229       7.40564      -2.88642      -4.80393     -0.832948       2.44080      0.515877      -1.24969      -1.34610      0.726781     -0.267898     -0.182211      0.299692     0.0604724     0.0312519    0.00514343     0.0183892    -0.0108375   -0.00525165    0.00120531  -0.000459629  -0.000862281   0.000146664   6.53582e-05  -1.00424e-05  -2.60189e-05   1.00210e-06   9.03147e-07  -1.02167e-07  -5.10088e-09   1.52002e-08       3.56426       4.65768       4.93504       5.19952       5.00722       4.67156       4.30601       3.64713       3.23265       2.51784       1.96507       1.54060       1.14139      0.834404      0.588036      0.390101      0.256884      0.156645     0.0959368     0.0580194     0.0329508     0.0179682    0.00964098    0.00482017    0.00232430    0.00110331   0.000455375   0.000195334   7.67218e-05   2.82986e-05   9.73148e-06   3.11961e-06   9.05958e-07   2.27513e-07   5.23534e-08   1.09149e-08
  19  19 3619.4925    2.5085  3.6865 11.4229 -0.0033  0.0584   0.0350   0.1505    0.0779   0.0000   436.8079       5.25552       9.00699       3.13413       5.66814    -0.0759383      -6.89540      -2.18619      -3.10473       1.13592     -0.589104     -0.274815    -0.0870196      0.324630     -0.326728      0.233185      0.162956     -0.123381     -0.244272    -0.0109477    -0.0138951    -0.0113878    0.00259603    0.00407747   -0.00258555   0.000750021   0.000956512  -0.000464191  -8.53026e-05  -1.44066e-05   1.06227e-05  -5.54054e-07   3.49146e-07   1.67804e-07   1.92858e-07  -1.67773e-09       4.58034       6.01810       6.57066       6.60029       6.59657       6.15991       5.70551       4.70118       4.11860       3.32881       2.70114       2.01787       1.54254       1.05761      0.750386      0.501949      0.332642      0.216031      0.128874     0.0754983     0.0430651     0.0230574     0.0117805    0.00622329    0.00285236    0.00134511   0.000568918   0.000255322   9.61146e-05   3.69658e-05   1.29096e-05   4.11370e-06   1.18333e-06   3.08152e-07   7.48527e-08   1.44090e-08
  19  20 3762.8131    2.1168  5.1258 10.8874 -0.0030  0.0680   0.0251   0.1870    0.0659   0.0000   440.3388       10.5154       6.40986      -8.14086      -6.90046      -15.2328       8.79363    -0.0145522      -8.46018       3.13492       4.97436      -2.93859      0.731614       1.89972     0.0712396     -0.238982      0.197808      0.381885    -0.0867857    0.00972231     0.0319299     0.0110640  -0.000977789    0.00584822    0.00785467  -0.000698608  -0.000404940   2.27449e-05   0.000286957  -9.77186e-05  -1.34613e-05   1.70570e-06   6.50961e-07  -2.74670e-07   2.26476e-08  -1.89737e-08       5.90848       7.35062       7.89748       8.14288       8.02617       7.59073       7.03048       5.99319       4.94617       3.88979       3.04623       2.31843       1.83444       1.32482      0.954803      0.629445      0.409017      0.256957      0.152003     0.0893612     0.0507916     0.0275505     0.0144882    0.00730531    0.00354593    0.00155783   0.000711541   0.000288907   0.000116329   4.21420e-05   1.46698e-05   4.64560e-06   1.30707e-06   3.41943e-07   8.09858e-08   1.57425e-08
  19  21 3906.0475    1.7374  6.9435 10.4595 -0.0024  0.0837   0.0179   0.2277    0.0529   0.0000   434.8702       15.6593       21.4656      -6.64120      -1.41988      -5.96252       8.71730      -3.04509       4.09928       1.76877      -2.81069      -4.75754      -2.15651       1.45967      0.641564      0.123717      0.183861     -0.165935     0.0207479      0.111313     0.0876622    -0.0718567    -0.0186051    0.00260386   -0.00616850   3.47927e-05   0.000654594  -5.37176e-05  -0.000379122  -2.67818e-05  -6.63289e-06   2.47116e-06   9.53966e-07   1.63025e-07  -6.04160e-08  -3.92614e-08       6.39512       8.59169       9.45299       9.52049       9.38990       8.85194       8.09694       6.84214       6.06623       4.65245       3.83584       2.89852       2.17986       1.58898       1.11355      0.742637      0.497677      0.308851      0.190501      0.112246     0.0634720     0.0348698     0.0187231    0.00930065    0.00443048    0.00215419   0.000885614   0.000386492   0.000151130   5.58300e-05   1.92647e-05   6.22362e-06   1.85500e-06   4.73216e-07   1.07467e-07   2.14656e-08
  19  22 4049.3830    1.4026  8.6667 10.3664 -0.0005  0.1035   0.0156   0.2960    0.0450   0.0000   442.8963       1.98336       7.75114       24.3022       2.02277      -8.44854      -6.28109       16.6495       12.6890      -7.04904       1.31890      0.253120      -1.37420      -2.22468      0.335013     -0.184178     -0.938162    -0.0950183     0.0252438      0.199204     0.0359078    -0.0841694  -0.000921707   -0.00688891   0.000520786    0.00394023   -0.00249197   5.32477e-05  -3.64740e-05   5.32392e-05  -4.52990e-05   7.59250e-06  -1.25585e-06   5.60349e-07   2.64614e-07  -1.29307e-08       8.31393       10.6895       11.8274       11.9519       11.8058       10.8157       10.0485       8.81036       7.45880       6.01545       4.87295       3.63838       2.77376       2.01134       1.36375      0.946054      0.613809      0.388549      0.237849      0.140812     0.0787932     0.0444043     0.0233560     0.0117265    0.00585628    0.00257940    0.00120130   0.000469412   0.000193121   7.05607e-05   2.37511e-05   7.55415e-06   2.18552e-06   5.89034e-07   1.32416e-07   2.62168e-08
  19  23 4192.3382    1.1927  9.9717 10.3262 -0.0040  0.1254   0.0145   0.3508    0.0403   0.0000   444.8363      -13.4256       1.43785      -8.17061       10.3091       4.86930       8.39379      -4.30619       1.79322       10.6910      -6.86752      -11.7127       5.34233       5.06616      -1.78977     -0.782754     -0.427830      0.392568    -0.0331974     -0.490826    -0.0153765     0.0843085   -0.00818227    0.00555687   -0.00940729   -0.00271449  -0.000338106   0.000270478   0.000304850  -8.16059e-05  -5.43927e-05   1.87575e-06   3.50199e-06   9.04869e-07   9.00894e-08  -6.32929e-08       9.93232       13.2283       14.7321       14.7615       14.7236       13.5237       12.3044       10.5227       9.00478       7.18081       5.82763       4.41434       3.29048       2.37243       1.62961       1.13568      0.735038      0.476706      0.291934      0.173034     0.0981564     0.0545204     0.0289044     0.0144209    0.00723394    0.00318412    0.00148896   0.000584143   0.000238803   8.66000e-05   2.99839e-05   9.42171e-06   2.71726e-06   7.26702e-07   1.61546e-07   3.23142e-08
  19  24 4336.1503    0.9365 12.0666 10.2552 -0.0111  0.1751   0.0130   0.4761    0.0376   0.0000   416.3660       5.65828      -21.5409       3.77797       18.9068      -13.4908      -4.34051      -25.7470       8.99423    -0.0860757       1.67941      -4.34536       13.1799      0.723949      -2.93763      -1.13737      -1.15343      0.429418      0.287099      0.367426     0.0304768     -0.128225   -0.00407387    0.00470878   -0.00378305    0.00619418    0.00120718   0.000330774  -0.000137760  -7.58436e-05  -0.000118732  -1.07288e-05  -5.28806e-06  -1.55878e-06   1.64960e-07  -2.27002e-08       13.3687       18.0045       19.4536       20.3113       19.5120       18.9014       16.4379       14.5622       12.4589       10.1934       8.15643       6.10546       4.73442       3.30827       2.36747       1.62072       1.05363      0.682438      0.420888      0.253861      0.145232     0.0810360     0.0432098     0.0220858     0.0104038    0.00514389    0.00208912   0.000920548   0.000346370   0.000129438   4.40665e-05   1.38884e-05   3.88163e-06   1.03511e-06   2.32166e-07   4.45681e-08
  19  25 4479.4459    0.7817 14.1611 10.1561 -0.0094  0.2204   0.0108   0.5956    0.0319   0.0000   464.8887       16.7501       10.5941       1.33619      -9.74197      -8.56850       27.1281      -7.11523      -18.7516       2.03071       12.7933      0.751585      -3.09140      0.114606       6.46110     -0.366863      -1.07903     -0.490320     -0.944225      0.346058      0.142518    -0.0136971    -0.0460869     0.0541875     0.0344756    -0.0114835   -0.00403009   -0.00140668  -0.000182101  -9.61789e-05   4.72448e-06   1.24913e-05  -2.92042e-06  -4.43096e-07  -1.79530e-07   1.65811e-08       16.8901       22.1789       24.4760       25.4139       24.7856       23.2769       20.9058       18.3164       15.6169       12.6020       10.2336       7.86503       5.75774       4.25855       3.00276       2.04878       1.32778      0.879633      0.531699      0.321673      0.187403      0.104403     0.0548343     0.0289538     0.0138430    0.00648393    0.00285529    0.00120688   0.000454990   0.000166998   5.63854e-05   1.78592e-05   5.02641e-06   1.31689e-06   2.89275e-07   5.82929e-08
  20   7 1893.9070    0.5020  0.3666  9.3179 -0.0128  0.0190   0.0199   0.0370    0.0496   0.0000   437.1995     0.0374301       17.2856      0.377737      -4.35867       2.97395     -0.269939     -0.631110      0.414770      -1.16129     0.0130233     -0.398529      0.358021      0.523199      0.222143      0.152476    -0.0416374     0.0774056    -0.0337705     0.0122258    0.00175671    0.00162843    0.00236102    0.00411497   -0.00156273  -0.000275856  -0.000810924  -6.64826e-05   1.92291e-05   2.44500e-05   4.20581e-06   1.05104e-07   2.21543e-07   7.60211e-07   8.67393e-08   1.11571e-08       1.33469       1.76138       1.89408       2.02740       1.86775       1.81230       1.54702       1.45710       1.23399       1.07739      0.824300      0.620762      0.508980      0.320467      0.259916      0.150165      0.102550     0.0725157     0.0462957     0.0245600     0.0152292    0.00852072    0.00496575    0.00259945    0.00139278   0.000665441   0.000278241   0.000146044   5.56490e-05   2.23261e-05   8.02465e-06   3.09374e-06   1.09914e-06   3.32455e-07   8.68485e-08   2.22967e-08
  20   8 2050.0467    0.7228  0.5419  9.5394 -0.0068  0.0242   0.0214   0.0454    0.0657   0.0000   439.1450     -0.795809       13.6409      -1.03814      -2.44310      -3.28964       1.59149      0.245759     -0.269558      0.529646      -1.09912     -0.192094     -0.418792     -0.168764     -0.483814     0.0355773     -0.128088    -0.0891058    -0.0171767     0.0801335    -0.0282076     0.0111076   -0.00777188    0.00217383   0.000620773   -0.00148432  -0.000332276   8.67299e-05  -4.01373e-05   4.42152e-05  -5.81905e-06  -7.20976e-06  -2.66982e-07  -7.21106e-08  -2.31095e-08  -7.52436e-09       2.23940       2.46563       2.73669       2.78292       2.29662       2.40224       2.56661       2.19350       1.74562       1.56039       1.24053      0.846025      0.734253      0.579425      0.386243      0.250288      0.179814      0.113505     0.0582268     0.0362096     0.0242652     0.0123033    0.00552194    0.00320896    0.00188412   0.000902219   0.000323295   0.000150723   7.45144e-05   3.54840e-05   1.29310e-05   4.21248e-06   1.22225e-06   3.36978e-07   9.40530e-08   2.46958e-08
  20   9 2203.1277    0.9639  0.7526 10.0587 -0.0042  0.0253   0.0239   0.0571    0.0789   0.0000   438.4296     -0.527411       15.0674      -2.04865     -0.342051      0.446261      -2.64889      -2.11999       1.00166      0.692954     -0.357252     -0.231555      0.565988      0.411712      0.161493    -0.0624827     -0.209689     0.0473664   -0.00162442    -0.0234461     0.0195901   -0.00667515     0.0207666    0.00118530    0.00179402  -0.000214751  -0.000107950  -9.73880e-05   1.73654e-05   2.33045e-05  -1.94882e-05  -2.09171e-06  -9.94848e-08  -6.19460e-08   1.03399e-07   2.35375e-08       1.70014       2.58031       2.49340       2.70356       2.73227       2.34617       2.44408       1.78526       1.77108       1.28198       1.15873      0.822869      0.651621      0.477341      0.325445      0.239268      0.143265      0.109605     0.0583300     0.0416341     0.0200506     0.0128040    0.00698437    0.00345968    0.00185978   0.000761401   0.000427998   0.000160533   7.86115e-05   3.00101e-05   1.13909e-05   4.54929e-06   1.25417e-06   5.12005e-07   1.11962e-07   3.34916e-08
  20  10 2352.4777    1.3084  0.7571 10.6675 -0.0149  0.0283   0.0357   0.0542    0.0768   0.0000   439.7422       3.62564       12.6373       2.24917       3.94520      -1.93278      -1.15089      -3.07531      -4.81315      -1.66782      -1.65927      -1.25475     -0.536109    -0.0721366    -0.0576217     -0.178408    -0.0535548      0.148918     0.0566334     0.0344790    -0.0234235    0.00423010    0.00526320  -0.000465017  -0.000271054   -0.00113258  -3.62699e-05  -0.000135173  -6.78530e-05   2.95008e-05   1.66403e-05  -3.11791e-06  -8.50526e-07   3.86795e-07   1.18652e-07  -3.18996e-08       2.75839       3.57270       3.71044       3.27316       2.84172       2.58598       2.64224       2.61530       2.57006       2.15005       1.75082       1.39028      0.951679      0.644089      0.423036      0.277169      0.169995      0.111041     0.0641906     0.0378249     0.0225390     0.0111853    0.00660381    0.00304078    0.00172106   0.000777019   0.000405193   0.000164004   8.14081e-05   2.67225e-05   1.20549e-05   3.46566e-06   1.47020e-06   4.24079e-07   1.19908e-07   3.16428e-08
  20  11 2498.9702    1.7526  0.9874 11.0941  0.0012  0.0270   0.0394   0.0635    0.1027   0.0000   441.0828       2.33799       11.9132       1.60595       1.66155      -5.66351      -1.93749     -0.683326     -0.300233     -0.804913       1.28243      0.441545      -1.55118      0.796603     0.0567066      0.249881     -0.170305      0.114628    -0.0926948    -0.0534696  -0.000496473    -0.0209266    0.00173962   -0.00604232   -0.00156330    0.00109900   0.000424492  -0.000155609  -4.76879e-05  -8.49847e-05   1.05022e-05   7.79864e-06   1.52394e-06  -5.10692e-07   1.77657e-07   1.94301e-08       2.18869       2.78810       3.03962       3.07342       3.05625       2.80046       2.67947       2.27810       1.92514       1.62456       1.23679      0.956636      0.722122      0.555999      0.407854      0.271841      0.181332      0.109740     0.0741135     0.0416825     0.0246826     0.0147776    0.00792199    0.00437390    0.00206935    0.00104505   0.000456092   0.000230830   8.92680e-05   3.89294e-05   1.36466e-05   5.32819e-06   1.61126e-06   5.07479e-07   1.44241e-07   3.42174e-08
  20  12 2644.9701    2.3901  0.9344 11.5679 -0.0020  0.0275   0.0549   0.0594    0.1170   0.0000   438.5595      0.379650       13.3012      -1.64036       5.43591       3.49225      0.584573      -4.04582       2.64437       1.63098       3.47583     -0.708446     -0.655476     -0.838084     -0.623876     -0.193052     -0.214187     -0.106309    -0.0497327    -0.0357303    -0.0311589   -0.00587569   -0.00482577   -0.00501367   -0.00163614   2.50206e-05  -0.000101155  -0.000246414   4.18422e-05   5.54193e-06  -6.79361e-06   6.94182e-06  -1.46660e-06  -5.90235e-08  -1.66164e-08  -2.64115e-08       2.00279       2.75352       3.01913       2.95460       3.17683       2.77421       2.69171       2.28732       1.82636       1.66541       1.18216      0.978296      0.740589      0.532986      0.389271      0.253708      0.187340      0.106422     0.0792663     0.0391716     0.0282869     0.0138882    0.00819587    0.00449571    0.00211860    0.00120026   0.000467000   0.000257926   8.42033e-05   4.63423e-05   1.41200e-05   5.76886e-06   2.08844e-06   4.38477e-07   1.73343e-07   3.58546e-08
  20  13 2790.7658    3.0067  0.8295 12.2416 -0.0041  0.0263   0.0692   0.0537    0.0819   0.0000   438.7823       2.83946       16.1849      -2.46493      -2.91224     -0.508026      0.213701      -1.16339     -0.637520       1.69978      -1.35432      0.292916      0.629720     -0.497829     -0.383554      0.319202     0.0379495    -0.0328250    -0.0600210     0.0570226   -0.00851590    -0.0147650   -0.00373963    0.00134155   8.46678e-05  -0.000132056   0.000632255   5.04896e-05   1.84106e-05  -2.12581e-05  -2.30949e-05   3.94556e-06  -2.04896e-07  -3.55090e-07  -1.27250e-08  -7.22841e-09       1.88957       2.66922       2.76293       3.04923       2.74175       2.56884       2.49721       1.99039       1.76914       1.47305       1.21098      0.841772      0.694398      0.475265      0.341880      0.218833      0.154524      0.100720     0.0578767     0.0382279     0.0219816     0.0127899    0.00654442    0.00360646    0.00187836   0.000897232   0.000422446   0.000172912   8.53907e-05   3.13346e-05   1.41031e-05   4.32884e-06   1.51177e-06   4.68363e-07   1.10190e-07   3.16899e-08
  20  14 2936.0129    3.5901  0.8984 12.5046 -0.0089  0.0253   0.0851   0.0601    0.0902   0.0000   436.4155       4.98551       15.6429      -2.73291      -4.34651     -0.325992       2.13368      -3.82754      -2.87604      -4.09229       2.39723    -0.0554022     -0.777613    0.00348978      0.395640      0.153135    -0.0627957     0.0381123    -0.0438720    -0.0120160     0.0127028     0.0157883   -0.00446629   -0.00327310   -0.00159045  -0.000766386   0.000498901   0.000206885   9.70655e-05  -1.21431e-05  -1.30572e-05   4.08659e-06  -1.91730e-06  -6.46726e-07  -9.66040e-08   3.21685e-08       1.87608       2.59188       2.59268       2.79590       2.68576       2.57493       2.42933       2.02019       1.81576       1.39559       1.17037      0.814096      0.694628      0.496947      0.365995      0.251564      0.156505      0.113888     0.0624026     0.0408109     0.0218131     0.0136610    0.00675037    0.00388490    0.00195884   0.000940554   0.000423338   0.000188910   8.66733e-05   3.18826e-05   1.28861e-05   4.35938e-06   1.53727e-06   4.72774e-07   1.20828e-07   3.62970e-08
  20  15 3080.5621    4.0923  0.9674 12.7405 -0.0051  0.0296   0.0890   0.0595    0.1003   0.0000   441.2976       2.12825       8.99208      -3.51806      0.277696      -8.00187       2.94650      -1.99251       1.30042      -2.46842     -0.249713      0.648850     -0.600579     -0.389325     -0.119593     -0.280855     0.0124526     0.0696909    -0.0508478     0.0223211     0.0198803  -0.000752017    0.00859454   -0.00493945  -0.000306753   0.000594584  -8.41613e-05  -0.000415214   0.000113867  -3.91109e-05   2.13575e-05   1.02159e-05  -5.57076e-07  -3.54203e-07   1.84917e-07  -1.23881e-08       2.09730       3.09167       2.96545       3.33355       3.22724       2.92229       2.86854       2.18554       2.10465       1.54154       1.43166      0.948640      0.790722      0.540687      0.408149      0.284757      0.176155      0.119521     0.0735536     0.0460281     0.0252336     0.0148020    0.00831703    0.00411366    0.00203995   0.000950292   0.000460352   0.000217295   8.77106e-05   3.63717e-05   1.40644e-05   5.04162e-06   1.74204e-06   4.99047e-07   1.44972e-07   3.85198e-08
  20  16 3224.5010    3.9405  1.1618 12.9540 -0.0015  0.0335   0.0834   0.0735    0.0882   0.0000   438.5822       5.65623       10.8494      -4.42259      -2.11599      -4.51987       1.65261     -0.921811       2.79517      -3.70784      -1.21486      -1.13438      0.286005      0.475857     -0.512518      0.445045     0.0799753      0.218021    -0.0658873     0.0182080     0.0176806    0.00622335   -0.00259820  -0.000892356    0.00136594   -0.00122031  -0.000578485   0.000111219   1.92887e-05  -4.53577e-05   1.20032e-05   1.62085e-06  -2.23593e-07  -7.45237e-07  -6.86549e-08   5.84942e-08       2.40706       3.48015       3.49181       3.92322       3.52915       3.39174       3.27925       2.53810       2.29935       1.91579       1.56093       1.09909      0.892333      0.621898      0.465133      0.288464      0.216053      0.125746     0.0853503     0.0474037     0.0308696     0.0158746    0.00932213    0.00446263    0.00247086    0.00110439   0.000525788   0.000229133   0.000101116   4.30837e-05   1.64047e-05   5.96730e-06   1.87566e-06   5.99742e-07   1.52256e-07   3.91565e-08
  20  17 3368.2049    3.5244  1.7981 12.4090 -0.0014  0.0369   0.0585   0.0891    0.0710   0.0000   433.8689       6.97452      -4.37350      -6.80637       2.12591      -7.05500       2.50293      -2.90544       1.99493      -3.02945       1.74893     -0.627389    0.00273651       1.98850     -0.348388     -0.133157     0.0157661      0.354871     0.0148542     0.0288531    -0.0131172     0.0183239     0.0247254    0.00986552   -0.00226890    0.00178109  -7.97583e-05  -0.000155194   2.10956e-05   6.95583e-05  -8.30863e-06  -1.32353e-05  -2.19695e-06   4.05543e-07   2.77428e-07  -4.80774e-08       2.86688       3.60090       4.01226       4.21144       4.01351       3.84118       3.49876       3.00518       2.58914       2.07252       1.73813       1.28718       1.01578      0.726783      0.499832      0.347950      0.240597      0.158517     0.0973036     0.0593924     0.0361013     0.0194681     0.0111306    0.00554794    0.00315311    0.00146684   0.000689433   0.000308247   0.000131225   5.23202e-05   2.08931e-05   6.83649e-06   2.41587e-06   6.80768e-07   2.00203e-07   5.16198e-08
  20  18 3512.0389    2.8106  2.8187 11.9159 -0.0049  0.0469   0.0398   0.1216    0.0637   0.0000   431.5716       9.16224       17.2707      -9.84920      -7.09984      -7.87756       3.33444      -3.59644      -3.50046      -4.81554      -3.51577      -1.42115       1.77050       1.47204      0.467659     -0.233724     -0.419004      0.442372      0.155776    -0.0863491  -0.000616147     0.0401114    -0.0165499   -0.00168899    0.00922498    0.00372137   -0.00260798  -0.000626445   0.000304031   0.000162503  -2.44241e-05  -4.39211e-06   5.85776e-07   7.85934e-07  -3.66032e-07  -1.38422e-07       3.58390       4.63815       5.10900       5.12868       5.11467       4.97607       4.45424       3.90260       3.20010       2.71700       2.22819       1.66957       1.31357      0.939240      0.667606      0.468378      0.316076      0.203451      0.131087     0.0784232     0.0471071     0.0262065     0.0144378    0.00748097    0.00380584    0.00185874   0.000859867   0.000390766   0.000163647   6.78667e-05   2.58632e-05   9.34884e-06   3.09590e-06   9.27380e-07   2.67868e-07   6.92123e-08
  20  19 3655.8281    2.3463  3.6768 11.4509 -0.0075  0.0555   0.0322   0.1472    0.0683   0.0000   438.0569       3.81064       23.9500      0.365423      -14.0022      -17.4580     -0.575503      -12.8525      -6.10246      -7.07342      -2.26335       2.29780       2.42578    -0.0801035     -0.139518     -0.178349      0.219256    -0.0742638   -0.00525328     0.0566919     0.0238917   -0.00534848    0.00306425    -0.0110220   -0.00574170    0.00313374   0.000388002  -0.000599095   8.30272e-05  -4.47497e-05   4.86402e-05   2.29216e-05   3.25221e-06  -1.16555e-06  -4.87515e-07  -1.90479e-07       4.34188       5.57218       5.96416       6.26116       6.19141       5.90308       5.21833       4.60046       4.00561       3.33164       2.60891       2.07006       1.54155       1.13898      0.802174      0.558372      0.377671      0.242006      0.152341     0.0947745     0.0557313     0.0319591     0.0175895    0.00908039    0.00485437    0.00221774    0.00110396   0.000449407   0.000206166   7.60770e-05   3.16515e-05   1.06672e-05   3.67246e-06   1.13733e-06   3.12512e-07   7.91198e-08
  20  20 3799.6083    2.0082  5.7646 10.7186 -0.0015  0.0698   0.0215   0.1957    0.0583   0.0000   440.8447       6.66379       6.30181      -3.74295      -12.8594      -4.53530      -2.27194      -8.00351       5.87665      -5.89196      -5.77653       4.91391      -2.40236     -0.456793      0.877938     -0.230122     -0.752276      0.555186     -0.130483     -0.298249      0.105874     0.0592176    -0.0473989   -0.00481905    0.00646319  -0.000486567    0.00117016  -0.000563348  -0.000254182  -0.000182925  -1.74488e-05  -1.02194e-05  -1.16870e-06   4.85428e-08   7.75042e-09  -3.36169e-08       5.28600       7.04211       7.57494       7.81587       7.69970       7.11212       6.74256       5.73984       5.11544       4.12737       3.34148       2.63508       1.93359       1.46061       1.00654      0.715380      0.470545      0.303554      0.191612      0.117053     0.0684644     0.0386643     0.0214524     0.0111512    0.00565501    0.00275742    0.00129803   0.000580567   0.000244034   9.87477e-05   3.82679e-05   1.36623e-05   4.57406e-06   1.42637e-06   3.98269e-07   1.00748e-07
  20  21 3943.1172    1.6239  7.7332 10.5510 -0.0015  0.0906   0.0170   0.2517    0.0449   0.0000   426.2963       33.4640       8.12923      -23.7278      -20.8912       12.1746       3.97320      -12.3221       6.31722      -2.13789       6.29236      0.625641       2.84696      -1.04128       1.85809      0.971842      -1.02103     -0.313135      0.293006     0.0252436   -0.00288650     0.0612297    -0.0297246     0.0274021    0.00856575   -0.00299119  -0.000212686    0.00133074  -0.000159728   1.36771e-05   3.93692e-05   3.05330e-06   2.48938e-06   3.72418e-06   8.01642e-08  -7.41246e-08       6.88789       8.89387       9.84079       10.0797       9.73720       9.40277       8.55924       7.61699       6.40936       5.35863       4.33614       3.36231       2.53967       1.86335       1.32847      0.925240      0.612823      0.404417      0.250608      0.155873     0.0900849     0.0511784     0.0283143     0.0149139    0.00747067    0.00366291    0.00176214   0.000766768   0.000333475   0.000133709   5.12677e-05   1.81755e-05   6.11969e-06   1.90101e-06   5.22404e-07   1.35307e-07
  20  22 4086.9784    1.3828  8.8893 10.3792 -0.0054  0.1048   0.0146   0.2919    0.0410   0.0000   447.4241       7.48795       9.68657      -8.26749       9.03728      -10.7041       7.90328       1.79171     0.0277160      -15.0455       8.79237       4.98166      -2.54840       1.65572       1.81892     -0.418519     -0.579873     0.0336839     0.0523910     -0.142879      0.298047   -0.00331107    -0.0611669   0.000185441   -0.00152261   -0.00178337   -0.00131016    0.00143803  -0.000666927   3.84300e-06   0.000126098   2.29786e-05   5.40369e-06  -2.07541e-06   2.40098e-07   2.18870e-07       7.74855       10.4767       11.6440       11.5896       11.5180       10.8480       9.89575       8.88504       7.48023       6.16711       4.98672       3.86734       2.96234       2.14050       1.56022       1.06932      0.717492      0.473218      0.289951      0.182176      0.105208     0.0602540     0.0333114     0.0175805    0.00900598    0.00447301    0.00206882   0.000949014   0.000392897   0.000160809   6.11117e-05   2.16023e-05   7.32058e-06   2.30830e-06   6.26352e-07   1.65441e-07
  20  23 4230.8100    1.0921 10.2806 10.3537 -0.0072  0.1324   0.0136   0.3710    0.0371   0.0000   417.7142       10.5415       20.6036       14.2822      -30.8719      -24.9641       23.4806       1.00910       1.83711       5.79002       3.41414       4.92838      0.763101      -1.09460      -3.77522       1.05854       1.06170     -0.170563     -0.452141     0.0667329     -0.111780    -0.0878966    -0.0135870    -0.0163844   -0.00828668    0.00576340  -0.000584771   -0.00254235   0.000875125   0.000131623  -0.000193115  -2.56220e-05   1.14637e-05   6.15357e-06   1.92424e-07   6.08242e-08       10.0892       12.8968       14.7184       14.7162       14.3928       13.9385       12.5714       11.0807       9.60016       7.73883       6.27003       4.85592       3.70256       2.77616       1.98847       1.35193      0.923591      0.607523      0.372779      0.232828      0.138411     0.0766200     0.0445115     0.0232283     0.0118712    0.00586327    0.00275899    0.00121924   0.000517276   0.000214242   8.11138e-05   2.77734e-05   9.56190e-06   2.93700e-06   8.10536e-07   2.02201e-07
  20  24 4374.4258    0.9008 13.1001 10.2557 -0.0050  0.1831   0.0118   0.4981    0.0332   0.0000   434.7529       34.0408       43.1624      -4.94376       1.87645      -28.3180     -0.200012       21.5176       12.3675      -11.2425     -0.935454       2.22392       3.84302       9.02019      -1.56932      -1.82041      0.323029       1.50941     -0.253234     0.0736156      0.302109     -0.103210   -0.00346933    0.00915877    -0.0183223    0.00409249    0.00535622   -0.00153779  -0.000678423   0.000341073   9.38710e-05  -2.45803e-05  -2.39207e-05   9.00238e-07   2.12406e-06   9.85471e-08       13.4209       18.0865       19.5892       20.6016       19.7691       19.3005       16.8863       15.3984       13.0138       10.7060       8.70594       6.75289       5.14537       3.82422       2.68736       1.89616       1.27019      0.842607      0.535042      0.327369      0.194648      0.113047     0.0623667     0.0330753     0.0174998    0.00841739    0.00393903    0.00178641   0.000760923   0.000301032   0.000115409   4.07687e-05   1.33681e-05   4.08301e-06   1.13119e-06   2.87345e-07
  20  25 4518.1924    0.7248 14.6571 10.1262 -0.0048  0.2374   0.0099   0.6035    0.0293   0.0000   438.8104       39.3417       1.41887      -49.4106      -1.81916       10.0284       37.8172      -20.0766      -29.7213       9.06007     -0.916865       4.94964       2.27101      -5.96606       1.93674       6.26778       3.82377      -3.67645      0.376349      0.385678     0.0305194     -0.147960      0.101308    0.00846091    0.00860599     0.0225805   0.000352319  -0.000829892  -0.000256363  -6.33756e-05  -0.000119773   5.03558e-05   7.69927e-06  -6.28825e-06  -2.38520e-06  -2.40501e-07       17.3294       23.0332       25.3714       26.2461       25.5540       24.4088       22.0232       19.6168       16.8796       13.9941       11.1063       8.82957       6.70014       4.92961       3.53148       2.46538       1.66423       1.09939      0.697865      0.432743      0.254885      0.148993     0.0832740     0.0446795     0.0232005     0.0115315    0.00531976    0.00246274    0.00101152   0.000411838   0.000154715   5.50314e-05   1.78816e-05   5.48239e-06   1.46573e-06   3.71707e-07
  20  26 4661.9325    0.5963 15.5617  9.9954 -0.0048  0.2895   0.0086   0.6878    0.0261   0.0000   409.0150       7.15420       12.9959      -19.3027      -38.4896       2.25480      -1.18121      -7.61766      -2.19249      -19.5380      -21.5395      -17.9991       24.7401       5.14144      -3.76611      -1.81488       1.27461       1.09796     0.0202580     -0.331312      0.293017      0.442627     0.0976970     -0.173473     0.0216654     0.0117397    -0.0130198   -0.00492181    0.00156614  -0.000238331   1.18127e-05   5.26117e-06   3.30173e-05  -7.50000e-06  -2.67932e-06   1.36824e-06       21.5076       27.4589       31.3223       32.1210       31.4938       29.5717       27.1043       24.2625       20.3670       16.8547       13.8573       10.6330       8.17972       6.11895       4.28712       3.07723       2.06844       1.37181      0.878632      0.548710      0.326627      0.190324      0.107951     0.0577754     0.0304676     0.0148708    0.00725061    0.00316194    0.00137737   0.000534610   0.000205116   7.03571e-05   2.27338e-05   6.70122e-06   1.85299e-06   4.65613e-07
  21   7 1919.8085    0.5201  0.4716  9.3618 -0.0045  0.0264   0.0164   0.0446    0.0535   0.0000   437.8571       3.26161       16.2955     -0.932681      -3.29635      0.232782       3.60377     -0.578144      -2.10145     -0.340276    -0.0675755      0.748838      0.401257   -0.00110493     -0.109399      0.189964    -0.0426452     -0.106422      0.152554     0.0935653    -0.0176587   -0.00743582   -0.00343652    0.00608421    0.00266684   -0.00202790   0.000235587  -0.000394434   5.59513e-05   3.20518e-05  -1.27343e-05  -7.47620e-06   2.29185e-06  -3.50790e-07   1.02394e-07  -4.89731e-08       1.65458       2.26979       2.39997       2.20785       2.30732       2.41705       2.00939       1.96727       1.78554       1.07219       1.38441      0.792962      0.692799      0.493010      0.282918      0.221186      0.164045      0.123407     0.0728975     0.0684726     0.0228516     0.0201827    0.00904169    0.00383960    0.00238867    0.00132024   0.000627995   0.000257561   0.000185029   5.35343e-05   2.49110e-05   9.59765e-06   3.60138e-06   1.27843e-06   3.06605e-07   1.88913e-07
  21   8 2077.7276    0.7385  0.6225  9.6765 -0.0023  0.0228   0.0197   0.0470    0.0642   0.0000   435.9379       1.99478       17.7018     -0.996669      -1.91222      -3.60805     -0.831120      -1.17549       2.31158      -1.85631     -0.916150      0.627233      0.552571      0.428017      0.460527      0.167367    0.00569443     0.0196596    -0.0392142    -0.0365920    -0.0145869   -0.00549358   -0.00948836  -0.000134752   -0.00284095   -0.00139519   0.000234178   0.000116458   7.37843e-05  -2.39099e-05   1.05017e-05   1.83595e-06  -1.61630e-06   1.85506e-06  -2.81699e-07  -1.11260e-07       1.78397       2.28935       2.45229       2.52880       2.55383       2.54137       2.30759       1.80724       1.57165       1.34708       1.07667      0.867865      0.673090      0.463402      0.328161      0.223148      0.164689      0.111023     0.0729755     0.0480794     0.0275016     0.0163744    0.00849577    0.00494768    0.00231114    0.00126112   0.000558661   0.000302071   0.000112689   5.67694e-05   1.98873e-05   9.28701e-06   3.08288e-06   1.20484e-06   3.73802e-07   1.13405e-07
  21   9 2231.9167    1.0281  0.7108 10.2185 -0.0109  0.0226   0.0264   0.0523    0.0792   0.0000   437.7731      -2.44627       8.39910       1.78384     -0.855427      -4.62851      0.879384     -0.655524       1.87528     -0.792359      -1.11227      -1.67044      0.574808      0.197575     -0.255591     -0.258579    -0.0640656    -0.0166467      0.123699     0.0219707   0.000844511    -0.0435388     0.0141178    0.00364169  -0.000847641   -0.00174772  -0.000164146  -2.01715e-05  -0.000250038  -6.61847e-05   1.74770e-06   2.12545e-05  -1.69258e-06  -1.59290e-06  -2.50561e-08   1.34330e-07       1.78493       2.23435       2.43074       2.46090       2.45154       2.31549       2.15881       1.82354       1.55674       1.36282       1.15291      0.888529      0.653487      0.468579      0.334302      0.245158      0.154910      0.108389     0.0674709     0.0432490     0.0269310     0.0155179    0.00875914    0.00471054    0.00234032    0.00118818   0.000570264   0.000275456   0.000125163   5.44427e-05   2.19894e-05   9.10837e-06   3.13586e-06   1.12061e-06   3.72850e-07   1.04201e-07
  21  10 2381.9183    1.4152  0.8874 10.7411 -0.0078  0.0273   0.0316   0.0590    0.0797   0.0000   439.3482      -2.10184       16.0548       1.55475      -5.60948      0.278169      -1.36570      0.995380      0.582421     -0.348870      0.435238       2.21404     0.0967786     -0.678451     0.0248416      0.153379    -0.0464208     0.0972183    0.00542712     -0.113271     0.0239885     0.0184985   -0.00860066   -0.00216648    0.00451802  -0.000157446  -0.000904187   0.000356198   0.000365050  -3.90209e-05  -3.03589e-05  -2.29734e-05   4.44992e-07   2.71301e-06   2.17525e-07  -2.63811e-08       2.01904       2.61485       2.76431       2.85829       2.59338       2.62608       2.61628       2.15745       1.91340       1.64706       1.22230      0.956770      0.789892      0.597781      0.422505      0.316549      0.217462      0.128421     0.0863346     0.0531728     0.0324956     0.0176805     0.0103261    0.00617459    0.00280317    0.00156887   0.000737973   0.000382378   0.000161436   6.76227e-05   2.82178e-05   1.25283e-05   4.27700e-06   1.67346e-06   4.56770e-07   1.35606e-07
  21  11 2529.3208    1.9400  0.8794 11.2652 -0.0003  0.0254   0.0428   0.0550    0.0821   0.0000   438.6696       2.88011       10.3004      -1.90980   -0.00245721      -1.55149      -4.85645      0.263376      0.224241    -0.0385519       1.32668      0.339579     -0.496206     0.0510546      0.208419     -0.150939      0.205389      0.326444    0.00439783     -0.107615    -0.0117714     0.0417442    0.00244616   -0.00994160   -0.00164419    0.00123782   -0.00158463   5.58046e-05   0.000110549  -9.57322e-05   3.72128e-05   1.00755e-05  -4.04838e-06  -7.76761e-07  -5.56966e-08  -2.40287e-07       1.86948       2.45727       2.57555       2.56562       2.83682       2.37573       2.32001       1.98748       1.75462       1.50854       1.19557      0.943464      0.696331      0.534700      0.390664      0.268781      0.187488      0.118230     0.0749774     0.0477340     0.0281779     0.0186787    0.00967152    0.00532187    0.00293898    0.00140277   0.000725077   0.000327715   0.000139874   6.53028e-05   2.53746e-05   9.31742e-06   3.70675e-06   1.25278e-06   3.73799e-07   1.25903e-07
  21  12 2676.2439    2.5630  0.8826 11.9275 -0.0130  0.0267   0.0610   0.0596    0.1048   0.0000   437.4071       1.32313       11.5277      -5.07271     -0.219409     -0.794803      -3.44036      -4.51155      0.420040       1.14118     -0.481190     -0.258707     -0.785731      0.681886      0.614418     -0.345077     -0.202852     0.0596078     -0.102596     0.0508131     0.0321602   -0.00757937   -0.00412248  -0.000297947    0.00142529   0.000564521   0.000676069  -0.000309527  -0.000298125   0.000222799   2.17092e-05  -2.08875e-05  -6.63609e-06   3.06512e-06   8.15487e-08   2.31684e-08       1.91982       2.74201       2.78742       2.91546       2.61379       2.76562       2.23699       2.38131       1.83164       1.61641       1.23638       1.03554      0.741681      0.594361      0.393730      0.294554      0.186669      0.131822     0.0743893     0.0488293     0.0286151     0.0168819    0.00883210    0.00521944    0.00257142    0.00140117   0.000688632   0.000331932   0.000137028   6.56363e-05   2.55376e-05   1.00646e-05   3.61733e-06   1.30270e-06   4.23731e-07   1.30592e-07
  21  13 2823.0327    3.1208  0.8081 12.4057 -0.0063  0.0239   0.0719   0.0548    0.0922   0.0000   439.8043       5.48449       17.6287      -3.03351      -7.19524      -2.99479       1.51337      -2.20702      -4.77376    -0.0732977       3.03544     -0.610979     0.0197669      0.207918     0.0482807     -0.210302      0.107462      0.186051     0.0417784     0.0793340    -0.0169576    -0.0175901     0.0107960    0.00916702    0.00158515    0.00131912  -0.000879218   0.000447101  -6.54409e-05   8.73664e-06   9.85993e-06   4.04095e-06   5.28814e-06  -1.79842e-06  -1.64751e-07  -1.54407e-07       1.94551       2.70131       2.72389       2.76736       2.56605       2.42554       2.22075       2.02122       1.81313       1.58886       1.32109       1.01424      0.768281      0.546990      0.362772      0.252517      0.164778      0.110051     0.0706306     0.0442328     0.0264030     0.0148898    0.00864208    0.00464793    0.00252851    0.00119357   0.000645348   0.000271531   0.000139694   5.02512e-05   2.47355e-05   8.52109e-06   3.52759e-06   1.15391e-06   3.66354e-07   1.06617e-07
  21  14 2968.9493    3.7567  0.8717 12.5204 -0.0047  0.0227   0.0835   0.0543    0.0882   0.0000   439.2448       3.42304       15.5192       1.57498      -4.66888      -3.68827     0.0702135      -3.54523     -0.222202     -0.258889      0.360647    -0.0390660     -0.209933     0.0405776     -0.599608      0.261237      0.260582      0.212172    -0.0646097    -0.0335952    -0.0439128    0.00790181   0.000305883   -0.00797431  -0.000279420  -0.000944699   0.000617696   0.000375994   0.000136955  -4.13307e-05  -3.65816e-05   3.48059e-06   3.23379e-06  -8.54809e-07  -2.78699e-07  -1.63682e-07       1.76561       2.21135       2.31632       2.57796       2.56681       2.33190       2.12914       1.91848       1.60815       1.35598       1.05073      0.827128      0.621939      0.493435      0.354172      0.242619      0.162144      0.109806     0.0760235     0.0442858     0.0263013     0.0145727    0.00910593    0.00507587    0.00278769    0.00131486   0.000654129   0.000304236   0.000137315   5.92925e-05   2.45831e-05   8.91722e-06   3.44785e-06   1.13970e-06   3.71556e-07   1.06310e-07
  21  15 3114.0594    4.1744  0.9162 12.9808  0.0007  0.0241   0.0926   0.0622    0.0830   0.0000   438.9645      0.872406       15.1805     -0.369163       1.11545      -5.32251     -0.271970      -3.00412       1.65824      -2.55990     -0.421245     -0.841795     -0.413318      0.233875      0.266219     0.0729059      0.165854    0.00694706     -0.106929     0.0138336     0.0531591    -0.0124085    -0.0155047    0.00929260    0.00175996   -0.00172543  -0.000351880  -0.000393241   4.76376e-05   5.98819e-05   1.30396e-05  -2.52715e-05  -6.45300e-06   1.29121e-06  -1.57404e-07  -7.93795e-08       1.83628       2.40582       2.53383       2.58596       2.58716       2.21732       2.16162       2.00100       1.72960       1.52154       1.15793      0.967609      0.732774      0.513527      0.370891      0.260964      0.173839      0.112888     0.0702229     0.0454656     0.0269837     0.0155123    0.00901968    0.00492278    0.00249749    0.00135147   0.000646746   0.000320388   0.000141778   5.92111e-05   2.28492e-05   9.78305e-06   3.28923e-06   1.23614e-06   3.73338e-07   1.08938e-07
  21  16 3258.6517    3.9874  1.2106 12.8673 -0.0085  0.0295   0.0782   0.0685    0.0931   0.0000   436.3074       7.55964       10.3870     -0.556750      -3.95444      -9.22018     -0.138258     -0.418738       1.86073     -0.909582     -0.597993      0.838418     -0.498755     -0.516677     -0.859139     -0.214693      0.371201      0.262071     -0.109851    -0.0884069    0.00209871    0.00960348   -0.00159852    0.00205088   -0.00102055   0.000969353   0.000417128  -0.000268899  -0.000337398   0.000144761   2.91340e-06   9.67180e-06  -9.93592e-06   8.68492e-08   7.96997e-07   1.30954e-07       2.25963       2.99814       3.16069       3.37574       3.39957       3.25912       2.73481       2.46280       2.09892       1.80247       1.43114       1.09859      0.823858      0.620852      0.433954      0.327677      0.215015      0.137138     0.0893629     0.0561792     0.0349442     0.0217317     0.0116635    0.00664745    0.00340227    0.00169439   0.000859209   0.000392382   0.000174133   7.53139e-05   3.07770e-05   1.13770e-05   4.54197e-06   1.59606e-06   4.73233e-07   1.49997e-07
  21  17 3403.0288    3.3971  2.0280 12.0128 -0.0033  0.0362   0.0502   0.0907    0.0687   0.0000   439.8818       8.44683       7.00613      -9.12608      0.853587      -7.03789      0.796244      -11.9609       4.20620      0.443680       3.84610      0.419545      0.702043      0.210450      0.522094      0.360420     -0.160680      0.146604     0.0907628     -0.128003     0.0234519    -0.0379396   -0.00334339    0.00380815    0.00552222  -0.000548987  -0.000447333  -0.000210375   0.000250437   3.01852e-05  -9.71038e-07   3.39686e-05   2.46518e-07  -2.63453e-06   4.54235e-07   3.91222e-07       2.60259       3.44594       3.70463       3.93474       3.82189       3.67527       3.43298       2.98231       2.52363       2.20420       1.65770       1.38017       1.02599      0.791114      0.562854      0.403511      0.269801      0.186628      0.117191     0.0753191     0.0438126     0.0272952     0.0149960    0.00830109    0.00438202    0.00235595    0.00106923   0.000510637   0.000231134   0.000101354   4.07909e-05   1.66704e-05   5.98194e-06   2.14621e-06   6.77774e-07   2.01374e-07
  21  18 3547.3202    2.6465  2.7283 12.0633 -0.0001  0.0468   0.0388   0.1214    0.0547   0.0000   444.2701       6.93235       7.38522      -1.99513       4.45356      -8.07269       1.00386       3.34180      0.393349      -3.09529       5.71782       1.73126      -1.45165     -0.943171     -0.612099      0.684228     -0.229272      0.143543    -0.0965033      0.197187    0.00167717     0.0181696    0.00341706    0.00351100    0.00336211   -0.00110220   0.000367692  -6.93732e-05   0.000172200  -3.41662e-06  -5.68575e-05  -5.87350e-05  -1.40997e-05   1.12910e-06   9.94164e-07   1.70909e-07       3.39392       4.48697       5.02807       5.11665       5.09594       4.81063       4.47539       3.90009       3.26353       2.78749       2.21574       1.71412       1.32669       1.03067      0.732786      0.509892      0.360928      0.241618      0.151242     0.0950787     0.0586675     0.0342487     0.0195169     0.0106199    0.00573642    0.00300302    0.00144896   0.000676256   0.000301052   0.000132632   5.62593e-05   2.26916e-05   8.28040e-06   2.81114e-06   8.85027e-07   2.68307e-07
  21  19 3691.7734    2.2472  4.3364 11.2672 -0.0033  0.0593   0.0271   0.1588    0.0565   0.0000   433.6472      -6.17873       10.2564       1.32283       10.5265      -9.34370       1.69911      -9.71791      -12.9590      0.167495      -2.27450      -1.34174      0.472118      0.124767     -0.324583     -0.870430      0.386235      0.224895      0.352358  -0.000274063     0.0654836    -0.0184807    -0.0251827     0.0211400   0.000468135   -0.00118104    0.00104991  -0.000330269  -0.000262098  -1.51330e-06  -2.78874e-05  -5.36613e-06  -7.02265e-06  -2.61680e-06   2.54148e-06  -2.04053e-07       4.36082       5.59657       6.13384       6.31107       6.31958       6.08275       5.54419       4.82472       4.26877       3.44322       2.79727       2.27664       1.69447       1.32492      0.926456      0.661630      0.453466      0.307314      0.198642      0.124367     0.0752905     0.0421358     0.0249073     0.0137488    0.00730202    0.00361448    0.00184992   0.000851965   0.000390630   0.000162139   7.01528e-05   2.67323e-05   1.00550e-05   3.39774e-06   1.12952e-06   3.39304e-07
  21  20 3835.8500    1.9009  5.6814 10.8685 -0.0019  0.0704   0.0213   0.1914    0.0517   0.0000   433.5992       8.65149       4.64514      -1.44312       8.21212       1.19195      -9.52222      -7.06529       2.20561      -9.63643      -3.31983       1.99117     -0.135296      -1.82047      0.140708     -0.861277     -0.279080      0.510449     -0.103463      0.114040     0.0706462     0.0552171  -0.000597406  -0.000987782    0.00259800   -0.00602477   0.000527419    0.00260251  -0.000494985  -0.000378420   8.96055e-05   5.10337e-05  -1.41076e-05  -6.13226e-06   3.04033e-07  -3.60149e-07       5.10188       6.75660       7.46909       7.58629       7.65783       7.04416       6.69619       5.75552       5.01349       4.25325       3.37752       2.71136       2.05352       1.51517       1.12785      0.789411      0.534492      0.357839      0.226817      0.144451     0.0869017     0.0511723     0.0294301     0.0159861    0.00851272    0.00431600    0.00213004    0.00100313   0.000465124   0.000197585   8.24716e-05   3.21616e-05   1.19265e-05   4.16742e-06   1.35730e-06   4.01743e-07
  21  21 3980.0730    1.5608  7.9834 10.5738 -0.0054  0.0924   0.0162   0.2579    0.0412   0.0000   441.0630      -7.77619       14.7163       1.13726       5.48199      -6.74229     -0.382696       11.0218      -4.74461       6.87438      -11.3292      -2.13873       2.12544       2.68146      -2.89656     -0.703453      0.425643      0.114822    -0.0555285     0.0689683    -0.0261643    -0.0502973    -0.0449046     0.0342384     0.0168424   0.000681727   -0.00117281   -0.00100990   0.000800454   9.42801e-05  -0.000136935  -1.62896e-05   2.08737e-05   1.10854e-05  -2.60584e-06  -6.21050e-07       6.63909       8.69811       9.65766       9.64696       9.73843       9.30206       8.48689       7.71177       6.48380       5.56797       4.44451       3.51944       2.65186       2.07506       1.50322       1.04320      0.737069      0.480354      0.305616      0.195639      0.117311     0.0699758     0.0399329     0.0217502     0.0119107    0.00587574    0.00296935    0.00140928   0.000611647   0.000278127   0.000113667   4.46264e-05   1.68689e-05   5.58494e-06   1.80353e-06   5.60704e-07
  21  22 4124.0829    1.2706  9.4796 10.4144 -0.0082  0.1113   0.0138   0.3173    0.0373   0.0000   435.9238      -14.7632       24.9818      -9.73839      -16.9190      -8.76340      -24.8213      -11.6893       6.92172      0.100469     -0.246058      -3.08152      -3.98806       4.86769     -0.155564      0.930923       1.25206    0.00518020     0.0334078     -0.378042    -0.0407482     0.0634789     0.0273204     -0.101974     0.0120344     0.0202925    0.00502383   -0.00400414   -0.00206375   0.000147792   0.000169949  -4.27857e-05  -9.09743e-06  -1.39802e-07   9.50639e-07  -9.59282e-07       8.06784       10.5837       11.9073       12.2160       11.9404       11.5466       10.4248       9.26086       8.08681       6.48671       5.38558       4.27195       3.23163       2.45243       1.78952       1.25081      0.867815      0.575916      0.381411      0.236769      0.142988     0.0846771     0.0490938     0.0264954     0.0146646    0.00738097    0.00364838    0.00175798   0.000777341   0.000354524   0.000139815   5.48046e-05   2.04922e-05   6.93609e-06   2.23699e-06   6.84942e-07
  21  23 4268.5708    1.0237 11.4204 10.3422 -0.0036  0.1485   0.0124   0.4143    0.0335   0.0000   437.7752       10.7220       23.2109      -15.1028      -17.9727      -21.8973       17.3990       6.63868       17.3901      -13.0059      -11.1185      -11.9963      -1.74180       4.07715      0.679859      0.243731      -2.84121      0.708574       1.15021    0.00233553     -0.379408     -0.132619     0.0972211    0.00887631     0.0229602    -0.0189635   -0.00271672  -0.000432585   0.000350689   0.000348132   0.000278364   3.76204e-05  -3.58188e-05   1.69726e-05   2.35648e-06  -8.73297e-07       10.4582       14.0632       14.8851       16.1977       15.1517       15.0461       13.5372       12.2799       10.5484       8.76095       7.14944       5.69954       4.41345       3.31375       2.38368       1.71841       1.18403      0.794427      0.516885      0.325614      0.198728      0.120431     0.0678997     0.0377286     0.0202041     0.0109348    0.00522323    0.00255455    0.00114337   0.000504396   0.000199971   7.98336e-05   2.84576e-05   9.99096e-06   2.99563e-06   9.06085e-07
  21  24 4412.5781    0.8188 13.2752 10.3019 -0.0082  0.2032   0.0110   0.5320    0.0296   0.0000   437.4029       50.6913       34.5093      -25.9853       12.3770      -8.83799       12.1512       13.1614       4.38217       5.98211       24.5997      0.375800      -1.50426       2.31869       1.61816       1.97518      0.814173      0.385699       1.14622     0.0410374     -0.294402      0.314583      0.257858    -0.0326644    -0.0184131    -0.0177620    -0.0101765   0.000689463    0.00283199   0.000745508  -0.000581292  -0.000275853  -8.58361e-05   1.18351e-05   6.06730e-06  -2.65894e-07       14.5043       18.7242       21.4691       21.7741       21.5020       20.7788       18.8087       16.5778       14.6650       11.9447       9.99189       7.84257       5.99283       4.52318       3.29802       2.33699       1.59410       1.08108      0.710880      0.443422      0.273852      0.163703     0.0940013     0.0529723     0.0285185     0.0147216    0.00729348    0.00357785    0.00156792   0.000712993   0.000284443   0.000110741   3.99764e-05   1.38630e-05   4.30553e-06   1.29413e-06
  22   8 2104.7776    0.7928  0.6342  9.8339 -0.0013  0.0222   0.0206   0.0499    0.0612   0.0000   440.1868      -2.81321       15.4015     -0.705202     0.0236178      -2.39856      -3.36507      -1.60402     0.0484427     -0.327092      -2.42894     -0.855993      0.772476    -0.0943348     -0.251610      0.174083     0.0340890    -0.0617115    -0.0550709    0.00277982     0.0281328    -0.0143994    -0.0156897   -0.00294469    0.00258504  -0.000814724   -0.00139502  -0.000200781   4.45921e-05   0.000107289   1.69872e-05  -1.36355e-05   2.99886e-06  -3.84887e-07  -2.93226e-06   8.38831e-07       1.66359       2.08091       2.40632       2.48136       2.20695       2.35575       2.17080       1.65203       1.64963       1.39847       1.00394      0.847447      0.680558      0.459952      0.336396      0.267859      0.166866      0.109123     0.0839665     0.0473336     0.0293870     0.0183629     0.0110922    0.00567153    0.00337799    0.00174599   0.000907332   0.000422938   0.000205652   9.43342e-05   4.02914e-05   1.59366e-05   6.52844e-06   2.50877e-06   1.09690e-06   3.77099e-07
  22  10 2410.8605    1.5157  1.0121 10.6288 -0.0031  0.0260   0.0317   0.0616    0.1004   0.0000   438.7198       2.95009       12.4195      -3.44525      -2.13054      0.361953     -0.829401      -5.11939      -1.04606       1.48368       1.07915     -0.214395      0.155309      0.739734      0.532480     -0.386188      0.126978     -0.190896     -0.171628     0.0698958     0.0582054     0.0192769   -0.00508432    -0.0171277    0.00446512  -0.000794816  -1.69429e-06  -0.000562881  -0.000308158   0.000144184  -2.68668e-05   1.63497e-05  -2.62419e-06  -1.55941e-06   3.64360e-07  -5.86008e-08       1.72892       2.29308       2.45439       2.74446       2.55690       2.38980       2.20479       2.12250       1.65252       1.45298       1.21399      0.980326      0.705767      0.553985      0.401916      0.306066      0.193375      0.136323     0.0892237     0.0592943     0.0372481     0.0213258     0.0133576    0.00767187    0.00449613    0.00215406    0.00118942   0.000578639   0.000278602   0.000145431   5.54341e-05   2.67108e-05   9.56361e-06   3.60029e-06   1.28053e-06   3.95985e-07
  22  11 2559.2525    1.9544  1.0245 11.2711  0.0036  0.0249   0.0400   0.0631    0.0854   0.0000   440.2833       2.51970       13.9309      -1.41901      0.132851      -6.24612       2.09288     -0.131727      -1.73409      -1.65133       2.34633      -2.17495     -0.878740       1.27776      0.282668      0.119206     0.0308487     0.0914520     0.0331678     -0.103371   -0.00633683     0.0247110     0.0244058    0.00102487   -0.00600740  -0.000586058    0.00184248  -0.000629700   0.000321143  -9.83184e-05   3.56873e-06   2.44563e-05  -1.51666e-06  -1.45238e-06   7.93778e-07   3.62100e-07       1.90553       2.49348       2.53645       2.70940       2.65963       2.63511       2.43283       2.16944       1.73077       1.52990       1.22052       1.03710      0.785542      0.582865      0.421788      0.296598      0.206355      0.145676     0.0975524     0.0646985     0.0377094     0.0238140     0.0127795    0.00756394    0.00396798    0.00209207    0.00110641   0.000505126   0.000266154   0.000109196   5.47772e-05   2.02681e-05   9.01601e-06   2.99695e-06   1.15889e-06   3.73586e-07
  22  12 2707.1781    2.5738  0.8027 12.0824 -0.0064  0.0216   0.0608   0.0540    0.0785   0.0000   441.1515       2.89665       11.5899      -1.97213      0.137284      -4.58931       3.67689      0.854184    0.00600222     -0.304210       1.19442     -0.275883     -0.231755       1.54072     -0.313097      0.182340     -0.217006     -0.257896      0.200164     0.0695027    -0.0194892    0.00800358     0.0137042    0.00263699   -0.00787078   -0.00231934    0.00181895   0.000354700   0.000149161  -1.49624e-05   3.51097e-06   3.98543e-05   5.22118e-06   1.73659e-06  -1.76192e-06   1.43525e-07       1.64012       2.12857       2.20483       2.21765       2.19545       2.11703       2.09465       1.82111       1.56048       1.33686       1.06387      0.849170      0.661972      0.517036      0.372352      0.276916      0.190774      0.130130     0.0796423     0.0511303     0.0326979     0.0183455     0.0115095    0.00612925    0.00332861    0.00183270   0.000881923   0.000465048   0.000224103   9.10344e-05   4.65212e-05   1.66147e-05   7.59687e-06   2.92738e-06   9.60407e-07   3.26971e-07
  22  13 2854.8056    3.3501  0.7800 12.6259 -0.0080  0.0218   0.0796   0.0532    0.0858   0.0000   437.9362       4.77042       18.2081      -3.92000     -0.455591      -8.25261     -0.920842      0.928903      -1.17706      0.910265     -0.468002     -0.848672      -1.36758       1.61734     -0.250803      0.811941    -0.0402951    -0.0854014      0.257888   -0.00290397   -0.00340540   -0.00663321    -0.0171950    -0.0122199   0.000388451    0.00327991   0.000865915  -0.000828258   0.000112008   0.000209471   9.94958e-06   3.83472e-05  -4.65249e-06  -1.46723e-06   4.76255e-07   2.21338e-07       1.57689       2.01157       2.26658       2.32122       2.39483       2.23332       1.99387       1.78601       1.52740       1.24237       1.06923      0.818814      0.603753      0.482879      0.355909      0.260339      0.177951      0.116729     0.0772191     0.0507697     0.0297695     0.0191692     0.0112917    0.00637736    0.00350637    0.00185986   0.000889807   0.000453074   0.000216803   9.62258e-05   4.51289e-05   1.83417e-05   7.34222e-06   2.73830e-06   9.54692e-07   3.25532e-07
  22  14 3001.4595    3.8052  0.8835 12.9071  0.0012  0.0237   0.0833   0.0577    0.0821   0.0000   438.6396       7.12529       9.99353      -2.00956     -0.577106      -7.45608      -2.49977       1.98769      0.705196      -2.24867       3.09054      0.936136     -0.451463     -0.591634     -0.389807     -0.229219      0.149563      0.108918     -0.113465  -0.000420488    -0.0387643     0.0133646     0.0255144   -0.00953141   -0.00284112  -0.000811302    0.00150483  -2.48995e-05  -0.000204040   1.83797e-05   0.000102673  -5.04208e-06  -3.58008e-06  -5.48531e-06   1.11439e-06  -1.99714e-07       1.61065       2.28872       2.36763       2.35336       2.48560       2.22258       2.17699       1.98973       1.56331       1.45953       1.07695      0.923611      0.689347      0.521422      0.391409      0.279056      0.189231      0.133236     0.0839566     0.0544256     0.0329522     0.0196401     0.0114494    0.00648084    0.00352627    0.00189158   0.000971137   0.000463128   0.000242461   9.69053e-05   5.01305e-05   1.83658e-05   7.89887e-06   2.85014e-06   1.02801e-06   3.37771e-07
  22  15 3147.1427    4.0839  0.9460 13.0104  0.0124  0.0248   0.0888   0.0622    0.0787   0.0000   438.2162       1.78746       13.9170      -2.27180      -1.52719      -7.74415      -1.65554     -0.670211       2.74149     -0.721113       2.11658       1.56621      -2.26990     -0.434165      0.381327    -0.0477950      0.396545    0.00911533     -0.155441     0.0215748    -0.0134727     0.0418108     0.0274039   -0.00560653   -0.00675662   -0.00111045    0.00168203   0.000469581   0.000138651  -9.74103e-06  -8.96329e-06   5.57110e-06   8.81429e-06   5.66779e-06  -2.91630e-07   1.57061e-07       1.73305       2.48855       2.58425       2.67823       2.68205       2.48233       2.30424       2.06145       1.74736       1.51327       1.20018      0.968979      0.763147      0.544212      0.406715      0.277980      0.197736      0.132026     0.0868353     0.0545924     0.0343880     0.0205158     0.0120386    0.00669411    0.00361784    0.00195423    0.00102260   0.000496040   0.000238219   0.000109114   4.71168e-05   1.97581e-05   8.01436e-06   2.95125e-06   1.05155e-06   3.58806e-07
  22  16 3292.3989    3.5762  1.4467 12.7407 -0.0026  0.0351   0.0633   0.0777    0.0712   0.0000   441.8554       5.72770       11.6294      -5.50310      -1.16930      -6.14144       3.26631      -3.71227      -2.19917      -1.34357       1.25750     -0.997000      0.777502     -0.517523      0.150858     0.0308680     -0.187578    -0.0237376    0.00235750     0.0498911    -0.0556399    -0.0298148     0.0218802    0.00122581   -0.00741560  -0.000354471   4.58991e-05   0.000641456  -0.000372195   0.000116825   6.84304e-05   3.46331e-05  -8.93253e-06  -2.46938e-06  -1.53952e-06   6.23716e-07       2.52926       2.98457       3.41315       3.86526       3.71286       3.17788       3.26356       2.83819       2.46817       2.11892       1.54887       1.40962       1.09082      0.787380      0.542338      0.412927      0.312514      0.184363      0.130355     0.0861145     0.0521409     0.0321135     0.0179111     0.0111041    0.00578296    0.00302453    0.00166031   0.000815828   0.000423713   0.000186418   8.27457e-05   3.15048e-05   1.21639e-05   4.62147e-06   1.81330e-06   5.68245e-07
  22  17 3437.4244    3.1283  2.0841 12.2817 -0.0043  0.0378   0.0469   0.0929    0.0574   0.0000   440.9475       1.07622       9.75241      -1.82328      -1.07145      -4.68083       5.62375      -5.47090     -0.128707      -5.49689       1.42488     -0.709989      -1.80142      -2.18106    -0.0823183      0.226828     -0.616665    -0.0104034      0.224213     0.0217797    -0.0411041     0.0736948    0.00307559   -0.00451537   -0.00364501   -0.00121673   0.000781378    0.00139855  -0.000597970  -0.000467243  -3.82152e-05   5.24947e-05   1.50680e-05  -4.53603e-06   5.12201e-07   2.38482e-07       2.74757       3.49846       3.83532       3.94560       4.10987       3.70363       3.50001       3.14989       2.69954       2.28799       1.86257       1.44409       1.17858      0.868293      0.643278      0.461200      0.319087      0.216362      0.146235     0.0909513     0.0571894     0.0346482     0.0205062     0.0114375    0.00653305    0.00346748    0.00181178   0.000900494   0.000422048   0.000195932   8.48988e-05   3.61310e-05   1.38347e-05   5.36477e-06   1.86111e-06   6.15335e-07
  22  18 3582.2905    2.5477  3.2502 11.7263 -0.0029  0.0491   0.0325   0.1254    0.0496   0.0000   444.3702       18.2119      0.853687      -14.7952       4.26860      -10.1027     -0.194942      -8.62917      -3.77329      -4.24809       3.32961       1.74046       1.39033     -0.603909       1.73188       1.10786     -0.320912     -0.152294     -0.440004      0.109924    -0.0519211    -0.0403097   -0.00428758     0.0159341    0.00432479   -0.00601394   -0.00202858   8.22730e-05  -0.000160394   3.36219e-05   0.000197939   6.83894e-05  -4.61959e-05  -5.16717e-06  -2.23258e-06  -1.97470e-08       3.37800       4.59350       5.06035       5.02256       5.21750       4.77222       4.41620       4.12989       3.40015       3.00144       2.40690       1.88959       1.53232       1.10979      0.846793      0.593298      0.413270      0.286550      0.182984      0.120004     0.0735546     0.0452364     0.0265445     0.0148924    0.00832653    0.00444783    0.00227929    0.00113732   0.000556371   0.000239449   0.000113995   4.49944e-05   1.86434e-05   6.89095e-06   2.42257e-06   8.05656e-07
  22  19 3727.1190    2.1714  4.5703 11.1872 -0.0010  0.0586   0.0245   0.1593    0.0520   0.0000   436.2602       23.9618       7.81698      -20.5367     -0.167041      -6.97123      0.964725      -5.29408     -0.896996       1.33365       1.43715      -3.51553      -4.23644     0.0784666      0.290649      0.301663      0.225346      0.112800     -0.259641    -0.0499462     0.0341004    0.00917103   -0.00834144     0.0182982    -0.0111493    0.00642260   0.000810232   -0.00285508  -0.000269929   0.000251445  -9.09743e-06   1.20823e-05   3.81549e-05  -4.19036e-06  -2.81299e-06  -3.11445e-07       4.14709       5.45858       5.93800       6.19955       6.18035       5.89454       5.48777       4.72891       4.18688       3.52861       2.95289       2.29278       1.78674       1.35781      0.987613      0.724805      0.504853      0.342747      0.219317      0.141679     0.0890013     0.0565739     0.0326091     0.0182935     0.0103259    0.00527187    0.00275936    0.00137788   0.000638667   0.000289337   0.000127032   5.51354e-05   2.15158e-05   8.41673e-06   2.98165e-06   9.93708e-07
  22  20 3871.8093    1.7663  6.2473 10.8451 -0.0006  0.0738   0.0191   0.2056    0.0443   0.0000   436.2064       15.8094       13.7994      -3.42003      -2.26833      -8.75682      -5.67719      -12.5193       1.71311      -4.75518      -8.24357      -2.50896      0.670625       2.42924      -1.91801      0.413709     -0.557849      0.378319      0.214935      0.325533     0.0203925    0.00955266     0.0564822     0.0257869   -0.00192909   -0.00351854    0.00229004   -0.00225459   0.000289127   0.000594358  -0.000356975  -1.61866e-05  -3.74308e-06   7.01825e-06   1.47572e-07   3.46863e-07       5.11516       6.66339       7.37229       7.56910       7.65844       7.37316       6.66158       6.07500       5.15299       4.45372       3.55330       2.95279       2.22078       1.74006       1.25478      0.911566      0.640936      0.433125      0.289500      0.188118      0.114576     0.0716308     0.0414802     0.0234996     0.0129758    0.00693351    0.00357025    0.00178132   0.000831883   0.000393760   0.000168792   7.21594e-05   2.82085e-05   1.08759e-05   3.80651e-06   1.28783e-06
  22  21 4016.4329    1.4466  7.6869 10.5969 -0.0057  0.0903   0.0155   0.2512    0.0392   0.0000   444.8397       3.49337       16.5657      -25.7436       21.4056      -9.17069      -23.9501       11.5940       16.3743      -3.38069     -0.351372      -4.50682     -0.589280      -1.30627       1.53874       1.11740     -0.396716     -0.216514      -1.00909      0.413495     0.0706532     -0.150271    -0.0469957     0.0828573    0.00551742    -0.0269399    0.00393845    0.00195255   -0.00312566   0.000202105   0.000760666  -2.35715e-05  -3.51205e-05  -2.67303e-06  -8.37165e-06   5.45773e-08       6.34618       8.20305       9.04233       9.46696       9.36993       8.82994       8.17171       7.49049       6.48990       5.36741       4.47984       3.63409       2.82611       2.07684       1.57919       1.11801      0.799127      0.532310      0.352821      0.231065      0.142713     0.0878676     0.0517222     0.0296503     0.0162104    0.00868452    0.00454146    0.00225638    0.00108623   0.000517577   0.000219311   9.34000e-05   3.64176e-05   1.38937e-05   4.71646e-06   1.60597e-06
  22  22 4161.2057    1.1917 10.1549 10.4070 -0.0065  0.1193   0.0133   0.3352    0.0355   0.0000   446.4085      -2.35198       26.5700       7.42860      -15.3548      -8.18797       4.63361      -2.79710       19.6365      -4.06560      -4.27659      -2.47847       5.98749      -4.08607      -3.40461       1.17577       1.62590      0.520842      0.222078     0.0975398     -0.147029   -0.00539372     0.0740143    -0.0547534    -0.0275151    0.00951055  -0.000528948   -0.00195459   -0.00147418   -0.00112951   0.000297758  -1.64092e-05   1.06030e-05  -1.74802e-05  -1.03689e-05   3.06731e-07       8.08527       10.5960       11.8080       12.2229       12.1573       11.6488       10.8614       9.62113       8.40010       7.14982       5.83086       4.71261       3.64614       2.82285       2.04884       1.50020       1.05135      0.716091      0.473268      0.308648      0.191569      0.116715     0.0700198     0.0390480     0.0217948     0.0117937    0.00606649    0.00301412    0.00147211   0.000656328   0.000303201   0.000121483   4.98527e-05   1.90432e-05   6.54571e-06   2.18997e-06
  22  23 4305.8557    1.0275 12.5368 10.3118 -0.0055  0.1560   0.0114   0.4317    0.0311   0.0000   436.7529      -3.89830      -1.69161      -19.7821      -8.79501       10.2831       10.4705       13.4738      -18.2201       4.79612       11.6310       5.58584       4.04335      -1.05118       5.06433      -1.21754     -0.689266      0.134898     -0.457130    -0.0725608      0.300206     -0.331386     0.0842350     0.0500051    -0.0280522     0.0112463    0.00116192   -0.00327153  -0.000533504   0.000368930   0.000622121  -0.000217841  -4.15968e-05   5.11343e-05   1.49209e-05   1.85112e-06       10.4773       14.2277       15.3862       16.2614       16.0580       15.4666       14.0052       12.6109       10.9540       9.41510       7.77697       6.12271       4.85952       3.57435       2.73127       1.93443       1.37391      0.929088      0.621640      0.401891      0.253855      0.159930     0.0932181     0.0545911     0.0301136     0.0162964    0.00838904    0.00423108    0.00201193   0.000921307   0.000410671   0.000171967   6.84612e-05   2.59029e-05   8.74960e-06   2.96597e-06
  22  25 4594.8196    0.6258 14.5067 10.1405 -0.0095  0.2530   0.0089   0.6338    0.0252   0.0000   483.7083       87.7111       21.3142      -27.9971       43.3487      -32.3132       20.6790      -5.36701      -35.6141       8.22455       17.9414       8.22882      -26.3479      -3.77447       11.7164       5.65958      -5.84250       2.79173      0.931401      -1.59927    -0.0847028     -0.158076      0.403288    -0.0907409     -0.155247     0.0624178    0.00442401   -0.00126640   0.000422618  -4.22968e-05   0.000780322   0.000474927   6.36187e-05   2.45847e-05  -1.18599e-05   1.00113e-05       16.9121       22.0381       25.0964       25.4404       25.8040       24.0579       22.8518       20.5746       17.5139       15.0940       12.5358       9.99170       7.85060       6.00583       4.42632       3.19109       2.29687       1.55011       1.04715      0.677639      0.429879      0.268550      0.158339     0.0916334     0.0521185     0.0280582     0.0145427    0.00761425    0.00355298    0.00169986   0.000723171   0.000320261   0.000120133   4.70226e-05   1.51637e-05   5.03874e-06
  23   6 1804.2259    0.4064  0.3573  9.2806 -0.0046  0.0213   0.0139   0.0384    0.0412   0.0000   438.8810      -1.68431       19.5677     -0.220294      -3.88971     -0.414669      -1.45499      -1.79070      -1.74280     -0.539695       1.07135    -0.0623493     -0.262161     -0.227281     -0.171457    -0.0444296      0.277581      0.117948    -0.0259369    -0.0576454     0.0102808     0.0163150    0.00791359   -0.00203848   0.000633649   0.000445319   0.000579892  -0.000101458   5.67043e-05  -7.41709e-05   1.02874e-05  -2.59394e-06   1.56692e-05  -1.95386e-06  -1.93988e-06  -2.58186e-08       1.35695       1.48457       2.05361       2.04191       1.97282       1.60174       1.92936       1.52897       1.24335       1.20913      0.829897      0.751299      0.550155      0.395936      0.334035      0.242375      0.160360      0.109468     0.0760643     0.0493752     0.0277990     0.0182939     0.0119463    0.00627064    0.00382418    0.00207351    0.00117562   0.000631037   0.000308032   0.000144129   6.34573e-05   3.70478e-05   1.70313e-05   6.83863e-06   2.04435e-06   7.58592e-07
  23   8 2131.0882    0.8609  0.6163  9.9133 -0.0067  0.0237   0.0212   0.0435    0.0608   0.0000   440.1791      -1.18991       16.2372      -2.56225      -2.41546     -0.114544      0.618659      -2.76206     0.0176374      -1.92580      0.242685     -0.898727     -0.324986     -0.193806      0.529883      0.347825     -0.287502      0.170562    -0.0496447    -0.0517287     0.0244557    -0.0118250     0.0109491    0.00383676    0.00326511   -0.00464830    0.00221359   0.000602756   5.46966e-05  -0.000280173   3.25295e-05  -7.01661e-06   1.87474e-05  -8.94491e-07  -1.92296e-07   1.07036e-06       1.74447       2.21374       2.35511       2.37583       2.74626       2.62507       2.16887       1.80744       1.52734       1.52263       1.26077      0.928714      0.660593      0.476692      0.412888      0.319407      0.222535      0.151662     0.0827839     0.0591018     0.0365454     0.0268653     0.0175592     0.0103880    0.00570620    0.00321389    0.00151812   0.000759565   0.000338927   0.000156983   7.02454e-05   3.07643e-05   1.33334e-05   5.77018e-06   2.04769e-06   8.04162e-07
  23   9 2287.4921    1.2267  0.7643 10.4839 -0.0052  0.0228   0.0279   0.0495    0.0716   0.0000   440.8510      -2.99959       11.1948      -2.66505     0.0629907      -3.61717      -2.19707      -1.24320       1.85948      0.910800       1.18330    -0.0975102      0.544180      0.351422     0.0982964     -0.307952      0.430220     0.0141734  -0.000455185    -0.0577612    -0.0567721   -0.00559173   -0.00660421     0.0132619   -0.00122798  -0.000294373   -0.00284393   0.000156860  -0.000470912  -5.52633e-05   9.83584e-05   5.10230e-05  -2.74657e-06  -1.06997e-05   1.21600e-06   5.77442e-07       1.43917       2.03728       2.14800       2.26052       2.24623       2.13604       1.86483       1.91199       1.48362       1.37386       1.08508      0.890120      0.708463      0.512641      0.400739      0.284684      0.210772      0.137876     0.0922083     0.0619100     0.0374054     0.0238777     0.0143112    0.00817972    0.00468620    0.00269868    0.00128467   0.000745895   0.000351234   0.000178616   8.40527e-05   3.57586e-05   1.61600e-05   6.21986e-06   2.27780e-06   9.02343e-07
  23  10 2439.2168    1.6229  1.0108 10.8390 -0.0001  0.0309   0.0330   0.0625    0.0943   0.0000   438.0451       1.68104       15.7585       1.21422       1.58206      -2.52200      -1.88734     -0.279586      -1.17796     -0.179175       2.32203     -0.641043     -0.704944      0.205622    -0.0891641     -0.182987     -0.292145    -0.0440180    -0.0955818     0.0831216     0.0218498    0.00947700    0.00343125   -0.00234070  -0.000511171  -0.000867940   0.000528972  -0.000858429   2.55988e-05  -2.65981e-05  -0.000187227   3.47605e-05   3.79126e-05  -7.75544e-06   6.45055e-07  -4.64375e-07       2.41577       3.13697       2.65348       2.80366       3.01615       3.49133       3.23324       2.71237       1.94521       1.50163       1.46788       1.42517       1.16114      0.823908      0.517248      0.325273      0.242675      0.203756      0.158531      0.112939     0.0733377     0.0442028     0.0240063     0.0131363    0.00652376    0.00333306    0.00167660   0.000863757   0.000409879   0.000209633   9.09617e-05   4.43692e-05   1.61187e-05   7.69418e-06   2.34796e-06   9.11000e-07
  23  11 2588.7285    2.0923  1.1674 11.0884 -0.0003  0.0268   0.0386   0.0657    0.0997   0.0000   439.3079      0.293602       14.5406      -2.36292       4.41003      -4.90193      -1.42837     -0.609361      -2.10150      0.792667     0.0336055       1.60633      -1.19475      -1.28277      0.182448     -0.267336    -0.0769884      0.115438     -0.180394    -0.0192718    -0.0214594    0.00226016   -0.00372726    -0.0174041   -0.00767823    0.00152839    0.00162691   -0.00135778  -0.000662585  -7.73916e-05  -0.000103737  -8.16637e-06   2.14139e-05   3.31156e-06  -2.21820e-06   7.38789e-07       1.83658       2.48265       2.47006       2.63221       2.56180       2.47879       2.31654       2.15464       1.87117       1.68691       1.37780       1.10197      0.849591      0.690206      0.476105      0.376470      0.254688      0.183697      0.113998     0.0727726     0.0478929     0.0294691     0.0185887     0.0102769    0.00609956    0.00319361    0.00171336   0.000882826   0.000459365   0.000213927   9.37253e-05   4.35640e-05   1.78307e-05   7.49020e-06   2.88050e-06   1.06179e-06
  23  12 2737.6627    2.8707  0.8746 11.7954 -0.0050  0.0223   0.0602   0.0529    0.0935   0.0000   438.6224       2.36834       14.2652      -3.49135      -4.81925      -4.48897       1.23558    -0.0469773      0.831615      -4.06838       2.88243      0.967110     -0.240648      0.594899     -0.544481      0.475215      0.102012     0.0367516    -0.0830837     0.0176392    0.00777446   -0.00596011    -0.0306174   -0.00686630    0.00345957   -0.00274841  -0.000826833    0.00116906   3.49197e-05  -0.000152891   8.95842e-05  -2.52296e-06   2.60986e-06  -1.59587e-07  -2.27360e-06  -1.79870e-06       1.49964       1.96049       2.13903       2.12573       2.23543       2.06962       1.97710       1.81023       1.49302       1.28255       1.10779      0.899198      0.662219      0.545524      0.375534      0.284341      0.206291      0.130200     0.0964634     0.0622948     0.0373330     0.0251148     0.0147262    0.00831606    0.00467434    0.00263864    0.00131704   0.000694323   0.000356460   0.000161922   7.60145e-05   3.70623e-05   1.49223e-05   6.10600e-06   2.37508e-06   8.90797e-07
  23  13 2886.1957    3.5050  0.8672 12.4379 -0.0056  0.0232   0.0756   0.0538    0.1060   0.0000   436.9945       4.33038       15.7330      -1.95408       3.46374      -4.41452       2.80318      -2.46006       1.23077      -3.79936      -1.64565      0.924157     -0.429216     -0.999920      0.179220     -0.196280     -0.124484     0.0616692      0.151735     0.0240822    -0.0169816     0.0122069    0.00875835   -0.00813889   -0.00129868   -0.00187506   0.000428707  -0.000196173  -0.000115300  -0.000393138   7.28777e-05   8.18641e-05   6.79027e-06   2.76419e-06  -4.58972e-07  -2.48536e-07       1.54207       2.06510       2.27403       2.33311       2.25881       2.18846       2.15009       1.79312       1.67638       1.37642       1.12491      0.872492      0.732017      0.553146      0.395405      0.309374      0.200404      0.141280     0.0958245     0.0620674     0.0399374     0.0229012     0.0151600    0.00798699    0.00477998    0.00254047    0.00141832   0.000732249   0.000350925   0.000170595   8.37676e-05   3.60448e-05   1.53588e-05   6.03807e-06   2.55593e-06   1.02698e-06
  23  14 3033.5469    3.9439  0.9015 12.8173 -0.0019  0.0251   0.0828   0.0545    0.1071   0.0000   436.6179       4.96944       13.4519     -0.379713      -4.47881      -5.36823       1.67229      -1.90743       1.81496      -1.61388      0.482797       1.80861       1.07181      -1.35334     -0.527831      0.603420      0.411362     -0.390183    -0.0273238     0.0647112    -0.0465280    -0.0139150   -0.00839413  -0.000680245   -0.00599965    0.00351862   -0.00168628   0.000512171  -0.000102445   1.68117e-05  -3.10743e-05  -5.41866e-06   6.58165e-06   2.81219e-06  -7.85711e-07  -2.40646e-06       1.70217       2.26241       2.50885       2.38532       2.55198       2.26867       2.38599       2.00940       1.75306       1.54099       1.13673       1.00310      0.712342      0.588336      0.468379      0.324733      0.246917      0.157648      0.108233     0.0686904     0.0405565     0.0271765     0.0155566    0.00917145    0.00520695    0.00270288    0.00159729   0.000730862   0.000391144   0.000181786   7.87770e-05   4.11891e-05   1.57147e-05   6.95741e-06   2.59800e-06   9.38404e-07
  23  15 3179.7607    4.0609  1.0288 13.1301 -0.0109  0.0261   0.0832   0.0638    0.0802   0.0000   438.4726       3.40030       11.3854      0.335910      0.283481      -4.37444      -3.09919      -5.49066      -2.43533      -1.31394       1.45566      -1.26505      0.471082      -1.04785     0.0212650     -0.509503      0.482179      0.179610     -0.146206     0.0263356    -0.0302242    -0.0736386     0.0370298    -0.0101373    0.00458710    0.00236608   -0.00327921   0.000401187   0.000182087  -0.000134637   0.000122743   3.27698e-05   3.43225e-05  -5.91022e-06   5.92479e-08  -1.92997e-06       1.81755       2.32725       2.36522       2.73884       2.81404       2.43469       2.31340       2.13468       1.93758       1.50285       1.23088       1.04338      0.836966      0.624048      0.430522      0.341793      0.245324      0.171267      0.108752     0.0701899     0.0448502     0.0301112     0.0180311     0.0104259    0.00550245    0.00310456    0.00166362   0.000904310   0.000467779   0.000225120   0.000101647   4.50695e-05   1.76466e-05   6.93726e-06   2.56336e-06   9.46297e-07
  23  16 3325.7030    3.6868  1.5911 12.4965  0.0016  0.0317   0.0605   0.0770    0.0710   0.0000   438.6885       10.4678       9.89804     -0.971357       2.14690      -8.81542       2.25062      -2.24218      -3.70665      -1.46785       4.56523     0.0714401      -1.46538      0.702549    -0.0499351      0.697573    -0.0115581    -0.0617854    0.00891929    0.00260204    -0.0542965     0.0131329     0.0627702   -0.00520932   -0.00948048   -0.00301326    0.00158324   2.95436e-05   0.000463325  -6.35513e-05  -2.66350e-05   3.27576e-06   2.28015e-05   7.68874e-06  -3.10560e-06   1.22465e-06       2.17828       2.94081       3.08776       3.10696       3.20759       2.98793       2.87100       2.67778       2.27007       1.95800       1.61888       1.23999       1.02733      0.786033      0.601114      0.435490      0.308638      0.214135      0.144003     0.0906513     0.0585399     0.0350599     0.0221231     0.0119375    0.00721565    0.00380111    0.00211624    0.00107947   0.000540218   0.000256677   0.000117691   5.31934e-05   2.23234e-05   9.26660e-06   3.40331e-06   1.28167e-06
  23  17 3471.3990    3.0719  2.3329 12.0591 -0.0027  0.0376   0.0418   0.0986    0.0528   0.0000   446.1184       2.80048       4.69151      -7.60754       3.65105      -6.90030       2.88530      -5.11477      -5.87859      -3.89428       1.51356       1.44298     -0.362182    -0.0836235     -0.850777     -0.179489      0.761666     0.0956513     -0.267945      0.137026    -0.0406076   -0.00203666    -0.0659033     0.0163946     0.0160969    0.00574589  -0.000754723   0.000531550   0.000532858  -0.000576360  -0.000195771   0.000134401   2.79124e-05  -1.84114e-05  -1.68891e-06  -4.95626e-07       2.54218       3.31422       3.67605       3.71840       3.92683       3.66668       3.39897       3.00814       2.60619       2.24380       1.84072       1.49581       1.17149      0.883962      0.682197      0.480817      0.347418      0.238470      0.165943      0.106260     0.0702479     0.0427301     0.0257737     0.0152613    0.00876376    0.00472844    0.00261587    0.00126737   0.000666765   0.000310529   0.000141964   6.57462e-05   2.70321e-05   1.12342e-05   4.22843e-06   1.51538e-06
  23  18 3616.8827    2.3852  3.6997 11.6750  0.0008  0.0516   0.0280   0.1374    0.0417   0.0000   445.6331       2.39387       3.26348      -3.14579      -3.40089      -13.8494      -4.01294      -2.14103     -0.789953      -6.24735      -1.83309       3.81785      -2.18741     -0.707684       2.16173     0.0559156      -1.09122      0.306601      0.533668  -0.000962928     -0.227366    -0.0108464     0.0567077     0.0127490    -0.0112779    0.00249452    0.00584446    0.00231830  -0.000960487  -0.000714060   0.000282241   1.33251e-05  -2.49212e-05  -1.03028e-05  -1.11898e-05  -2.55664e-06       3.42858       4.45620       5.02191       5.09466       5.02429       4.87131       4.59521       4.17050       3.56548       3.11491       2.57677       2.03130       1.65464       1.27339      0.931168      0.680116      0.495233      0.340952      0.225542      0.147989     0.0980305     0.0590244     0.0352248     0.0207268     0.0121685    0.00637975    0.00351924    0.00179959   0.000917186   0.000449822   0.000210933   8.63968e-05   3.92232e-05   1.64755e-05   6.31261e-06   2.30675e-06
  23  19 3762.2988    2.0208  5.1213 11.1645 -0.0036  0.0626   0.0220   0.1668    0.0445   0.0000   439.6407       19.8696       5.66469       3.59950      -17.2193      -19.3727       2.78571       1.36431       1.70065      -3.98732       3.92899      -2.99787       2.45367       1.58342      0.332731     -0.452270     -0.652703      0.514758     0.0322342     0.0950640    -0.0550661     0.0564802    -0.0705324     0.0539751     0.0291264    0.00175133    -0.0126679   -0.00100762   0.000995068   0.000666958  -0.000250479  -0.000168475  -2.81086e-05  -6.47177e-06   3.34092e-06   1.76338e-06       4.20945       5.48318       6.03583       6.11457       6.42888       5.99760       5.62755       5.01577       4.44124       3.70570       3.16447       2.53848       1.96918       1.51306       1.15442      0.840533      0.604586      0.410141      0.279427      0.183392      0.118200     0.0729860     0.0451272     0.0264325     0.0151791    0.00826443    0.00448450    0.00227173    0.00113063   0.000545792   0.000258618   0.000113351   4.86307e-05   1.96982e-05   7.28358e-06   2.68287e-06
  23  20 3907.4646    1.6956  6.6915 10.6790 -0.0028  0.0744   0.0169   0.2075    0.0433   0.0000   455.2002       18.8157       6.49349      -9.41583       5.94941      -11.4567      -4.15558       7.86084      -3.47145       3.58456      -1.40072       4.23523      -2.37237       1.35571      -1.30430     -0.475915      0.147219      0.877359     -0.554533      0.118599      0.113366      0.111003     -0.122535   -0.00103039     0.0157685   -0.00235855    0.00347782    0.00412008   -0.00122095  -0.000755140  -0.000184285  -9.72101e-05  -5.39786e-05  -8.95431e-06  -1.41565e-05   3.16774e-06       4.94615       6.41806       7.39268       7.42158       7.57856       7.08432       6.77195       6.14968       5.18594       4.44444       3.72471       3.03211       2.38494       1.79715       1.37671      0.989634      0.701964      0.497244      0.331985      0.219019      0.140784     0.0878646     0.0523317     0.0310487     0.0173936    0.00972699    0.00507813    0.00269970    0.00132619   0.000653692   0.000306185   0.000135481   5.92948e-05   2.43533e-05   9.06825e-06   3.33082e-06
  23  21 4052.5127    1.4094  8.9044 10.5055 -0.0036  0.0979   0.0143   0.2715    0.0373   0.0000   427.0185       20.8419       27.9309      -7.03456      -3.89861      -27.3991       4.94619       1.83010      -3.64758       7.16318       3.87808      -7.29467     -0.106125       3.30188     0.0862896     -0.418229      0.493482      0.432473      0.499121     -0.252037     0.0154797      0.106901     0.0126144    0.00238970    -0.0170359    -0.0148507    0.00638951    0.00394071  -5.98775e-05   0.000804305   0.000420904  -0.000252191   0.000160651   4.90534e-06  -1.81690e-05  -2.73936e-06       6.39154       8.50423       9.41093       9.65803       9.79921       9.40676       8.86468       7.73230       6.94037       5.92713       4.86710       3.90794       3.15525       2.36222       1.80286       1.33358      0.936170      0.662795      0.438262      0.290283      0.187905      0.115294     0.0715221     0.0419885     0.0236422     0.0132115    0.00707913    0.00362662    0.00182550   0.000872829   0.000406906   0.000182545   7.67061e-05   3.15506e-05   1.19600e-05   4.45089e-06
  23  22 4197.8660    1.1475 11.0387 10.4266 -0.0025  0.1287   0.0129   0.3669    0.0339   0.0000   428.9141     -0.644936       9.56357      0.772257       13.4562      -10.2763       4.15528      -2.13348       5.84302      -3.60668       10.3048       1.28638      0.970834       2.62932     -0.471567       1.84405    -0.0985882      0.585705      0.421515      -1.05179     -0.700378      0.176482     0.0545666     0.0774493     0.0183981   -0.00114733     0.0104591    0.00549709  -0.000121315   -0.00162416  -0.000307275   0.000117692  -1.64405e-05  -1.03305e-05   3.16071e-06   4.69392e-06       8.49846       11.0869       12.3757       12.7986       12.8817       12.3963       11.5427       10.3465       9.14389       7.70154       6.48301       5.09986       4.14047       3.14348       2.42825       1.71106       1.27346      0.868004      0.589308      0.389489      0.250113      0.156046     0.0940761     0.0562939     0.0318264     0.0177396    0.00960835    0.00499984    0.00249393    0.00122151   0.000562445   0.000251823   0.000105958   4.45760e-05   1.63209e-05   6.02788e-06
  23  23 4343.2927    0.9305 12.5446 10.3474 -0.0028  0.1639   0.0113   0.4496    0.0301   0.0000   432.5345       45.6548       18.6454      -19.8830      -3.87413       10.2595      -13.0996      -2.51550      -1.97484      -7.21310      -8.67055       14.4350       2.88713      0.809594      -2.32475      -2.78655       3.73802      -1.20391     -0.239904      0.324429      0.852536      0.146907    -0.0656130    -0.0589276     0.0220978     0.0511914     0.0138878   9.60185e-05  -0.000657662  -0.000820528   -0.00103232    0.00106016   0.000166835  -9.13137e-06  -2.14079e-05  -6.49847e-07       10.5764       13.9866       15.7255       16.1073       16.3806       15.6906       14.4844       13.0183       11.6280       9.81078       8.27675       6.61394       5.22749       4.10250       3.03236       2.23822       1.61642       1.11770      0.748424      0.504156      0.326197      0.200573      0.123538     0.0743604     0.0418880     0.0241008     0.0127156    0.00670795    0.00338305    0.00165827   0.000763924   0.000349107   0.000144034   5.93384e-05   2.21252e-05   8.06877e-06
  23  24 4487.9702    0.7365 14.7006 10.2651  0.0001  0.2230   0.0095   0.5904    0.0263   0.0000   383.7431       39.1511       25.4171      -20.5070       38.2229      -38.9280      -17.4587       12.4894       23.6017      -6.41100       5.91881      0.855216       6.60665       4.30059       1.65232      -5.09504      -3.82360     0.0386080     -0.268817    0.00455310     -0.627631      0.146270      0.395179     0.0173447    -0.0536391    -0.0545046     0.0239913   -0.00105623   -0.00365018   -0.00154649    0.00134448   8.64868e-05   6.03933e-07  -0.000154793   3.69502e-05   2.70372e-05       14.1892       18.8176       21.1634       21.8435       21.7310       21.3791       19.7304       17.6489       15.3775       13.2509       11.2479       8.93383       7.15825       5.52294       4.16011       3.02054       2.18606       1.52686       1.04562      0.696405      0.449285      0.285609      0.173121      0.103397     0.0596481     0.0335254     0.0181863    0.00949925    0.00489749    0.00237648    0.00110435   0.000504673   0.000211937   8.68183e-05   3.13819e-05   1.14943e-05
  24   7 1993.5686    0.6312  0.5353  9.6581 -0.0070  0.0200   0.0174   0.0446    0.0501   0.0000   439.9395      0.808740       15.4501      -2.10324     -0.784970    -0.0403127      0.936447      0.501296      0.372717      -1.15755     -0.737713     -0.480078      0.849353     -0.541384     -0.304476      0.164443     0.0453052    -0.0309250    -0.0408677    -0.0451744   -0.00334362    -0.0147524   -0.00797999   -0.00328020  -0.000526490   -0.00157376   0.000742768   0.000607027   0.000756584   5.56513e-05  -3.14652e-05  -5.76192e-06   2.62997e-06  -3.79664e-06  -1.69118e-07  -1.02849e-06       1.47858       1.79892       1.97813       1.93248       1.79519       1.73524       1.87667       1.79326       1.55959       1.29415      0.958629      0.752653      0.603779      0.511109      0.396510      0.334672      0.238339      0.166357      0.105665     0.0730816     0.0455707     0.0257801     0.0138825    0.00905083    0.00551435    0.00298539    0.00166769   0.000920837   0.000436883   0.000219840   0.000115956   5.70095e-05   2.71916e-05   1.00303e-05   4.28932e-06   1.69326e-06
  24   8 2156.7557    0.9342  0.6252  9.9402  0.0040  0.0204   0.0223   0.0426    0.0614   0.0000   438.8895       4.04139       14.0729      -1.12567      0.864613      -4.52615     -0.851517     -0.259453     -0.335194     -0.204882       2.24530     -0.597347     0.0695053      0.329449      0.202545     -0.115284      0.367028    -0.0417516    -0.0512736    0.00961118    -0.0450468    0.00137951     0.0356117   -0.00127240   -0.00636483    0.00302748   0.000644214   -0.00101242   0.000384776  -0.000453744  -0.000165400   3.78557e-05   1.74320e-06   2.94643e-05   5.31083e-06   1.80410e-06       1.32004       1.51128       1.92168       2.02101       1.86637       1.69442       1.82858       1.54900       1.24842       1.24631       1.05622      0.758551      0.627183      0.501287      0.385196      0.249684      0.198634      0.150159     0.0881479     0.0594786     0.0396692     0.0281848     0.0163672    0.00881027    0.00625325    0.00353987    0.00164249   0.000934919   0.000495324   0.000277274   0.000127222   5.30499e-05   2.34920e-05   1.18817e-05   5.54988e-06   2.17200e-06
  24   9 2314.3397    1.2398  0.8091 10.5981 -0.0090  0.0228   0.0265   0.0514    0.0658   0.0000   439.2845      -1.07819       14.9350      -2.43886      -3.91407      -1.31330       3.19069      -1.95392     -0.656158      0.829032       2.86339     0.0773449      -1.86014      0.848391      0.377609     -0.152196     0.0980048    -0.0312327    -0.0217291    0.00540570     0.0607079   -0.00829163    -0.0199230    -0.0169964    0.00241854    0.00384057    0.00138254   0.000443441   0.000978794  -0.000315267   0.000111577   0.000158306  -6.95459e-06  -1.12403e-05   5.80537e-06   1.17990e-06       1.40219       1.87368       2.06745       2.00747       2.14785       2.07630       1.98546       1.71991       1.53975       1.31775       1.08850      0.931150      0.694185      0.572143      0.425594      0.303285      0.234992      0.161706      0.105643     0.0779919     0.0479453     0.0310464     0.0192933     0.0112150    0.00685044    0.00381972    0.00203032    0.00112182   0.000589259   0.000272973   0.000144417   6.83129e-05   2.82688e-05   1.28147e-05   5.31958e-06   2.04850e-06
  24  10 2467.0485    1.7114  0.9943 10.9398 -0.0061  0.0259   0.0336   0.0575    0.0948   0.0000   439.7873      0.318100       13.1394      0.756534      -3.05163     -0.953801      -1.78168      -2.19009      -1.03775      0.276126    0.00129363      -1.22733     -0.297652     -0.685303     -0.189726     -0.137889     -0.123592      0.409214    -0.0737125    -0.0672759     0.0352387    -0.0183932   0.000536934    0.00453610    -0.0135975   -0.00500515    0.00278658   -0.00122941  -0.000130940  -0.000346110   6.68845e-06   1.77697e-05  -4.25150e-05  -7.84813e-06   1.17213e-05   1.54232e-06       1.61063       2.19162       2.45188       2.35776       2.55008       2.25106       2.10446       2.00777       1.79161       1.60445       1.30228       1.09006      0.889970      0.659845      0.499995      0.354941      0.257181      0.186994      0.123440     0.0791414     0.0536677     0.0337724     0.0219507     0.0121588    0.00765233    0.00419290    0.00228379    0.00121385   0.000670309   0.000338911   0.000160925   7.73155e-05   3.13620e-05   1.46602e-05   5.71592e-06   2.29531e-06
  24  11 2617.7091    2.1654  0.9668 11.6794 -0.0059  0.0247   0.0443   0.0582    0.0836   0.0000   438.5403      -1.01952       14.8245      -6.11316      -2.92173      -5.04524      -1.64602      -1.72016      -2.00708     -0.417025     -0.525254       3.20747     -0.643854    -0.0402963     -0.434965    -0.0651693     -0.259127      0.101057      0.120792   -0.00450462    -0.0509818    -0.0228762     0.0378483     0.0185817   -0.00417373   0.000847020   -0.00332759   -0.00100675   0.000596611   0.000345467   0.000199812  -3.55985e-05   1.76383e-05   1.76278e-05   2.68000e-06  -8.70096e-08       1.67490       2.25850       2.29616       2.23817       2.39554       2.28466       2.23884       2.13299       1.77781       1.52389       1.20700      0.948245      0.794051      0.600940      0.497325      0.376617      0.279299      0.195890      0.129663     0.0845780     0.0553210     0.0321078     0.0213107     0.0118487    0.00717918    0.00389710    0.00215172    0.00114739   0.000573961   0.000293420   0.000139860   6.60447e-05   2.90997e-05   1.24687e-05   4.83131e-06   1.96620e-06
  24  12 2767.6897    2.8253  0.9707 11.9709  0.0027  0.0227   0.0558   0.0569    0.0828   0.0000   440.6295       5.17823       13.3806      -5.53014      -1.20790      -1.66598     -0.231322     -0.970785      -1.96839      0.873180      0.309230      -1.16103      0.443617      0.380043     -0.456776    -0.0335974      0.187026     0.0732426     -0.109216    -0.0748254    -0.0762742    -0.0619214     0.0182148    -0.0174684   -0.00262847    0.00155215    0.00276693   0.000112152   -0.00110745   0.000389838   0.000188917  -1.55158e-05  -6.77318e-05  -1.13654e-05   1.24730e-06   6.89710e-07       1.48454       2.00149       2.12581       2.30934       2.20049       2.10844       1.97043       1.83369       1.60695       1.34581       1.15413      0.995404      0.763433      0.585409      0.428342      0.325172      0.225527      0.158738      0.105390     0.0766498     0.0482582     0.0306732     0.0188183     0.0112980    0.00655409    0.00374994    0.00208073    0.00104175   0.000557189   0.000288546   0.000138192   6.67956e-05   3.14143e-05   1.32402e-05   5.11010e-06   2.06431e-06
  24  13 2917.0047    3.6011  0.8924 12.6040 -0.0033  0.0212   0.0736   0.0537    0.0857   0.0000   439.2543       2.50790       13.8853       1.33016      -2.36536      -2.69927      -2.88454     -0.514364     -0.246259      -1.35280     -0.735825      -1.11444     -0.211457      0.487908     -0.270293      0.218034      0.244898   -0.00348209      0.156630    -0.0824382     0.0205214   -0.00249784    -0.0133016    -0.0131740   -0.00530687   -0.00154769    0.00452750   -0.00154103   0.000669826   4.40805e-05   4.05135e-05   5.87658e-06  -3.58043e-05   2.45256e-06   1.39529e-06   2.09535e-07       1.35794       1.84036       1.93595       2.04288       2.11906       1.94459       1.84049       1.61935       1.51084       1.24292       1.09588      0.877019      0.690506      0.529173      0.394417      0.302653      0.211404      0.154833     0.0974603     0.0678009     0.0429664     0.0279476     0.0176332     0.0106248    0.00630550    0.00352381    0.00191591    0.00105859   0.000532811   0.000265768   0.000132742   6.13897e-05   2.69311e-05   1.16511e-05   4.76391e-06   1.82705e-06
  24  14 3065.1114    3.9518  0.9537 12.9088 -0.0103  0.0238   0.0828   0.0584    0.0990   0.0000   436.9595       5.28241       15.6407      -3.31515      -4.02945      -3.28556      -1.44450      -4.24788      0.375718      -1.38750   0.000307251      -1.20821     -0.312853      0.768436     -0.134527     0.0244896      0.573817      0.252160     0.0360090    -0.0950071    -0.0305260    -0.0687959   -0.00449045  -0.000458667   -0.00763567   0.000553624   -0.00228387  -0.000529017   0.000887453  -6.53531e-05  -0.000184387   7.74408e-05   7.45873e-07  -3.90792e-06   2.57679e-06  -1.53115e-06       1.60497       2.04072       2.09672       2.37479       2.29940       2.28107       1.97995       1.82994       1.64472       1.53677       1.25423      0.951047      0.788439      0.616626      0.469216      0.341590      0.245659      0.162994      0.113006     0.0805768     0.0515882     0.0314313     0.0185220     0.0115056    0.00715994    0.00417457    0.00239124    0.00124045   0.000640098   0.000304927   0.000152407   6.70539e-05   3.17361e-05   1.23084e-05   5.31352e-06   2.09831e-06
  24  15 3212.1260    4.0062  1.1241 13.0021 -0.0035  0.0276   0.0789   0.0656    0.0952   0.0000   442.5538       3.56274       17.2761      -2.00464      -3.01056      -6.61164      0.711135      -4.51616      -5.49585       2.02281     -0.105306      -1.85643     0.0204725     0.0563834   -0.00427311      0.375941      0.160887     0.0598010     -0.203738    -0.0133811    0.00594068     0.0541159    0.00286198    -0.0115214    -0.0109269    0.00662311    0.00426915  -0.000981133   0.000934943  -0.000102170  -0.000125866   6.23490e-05  -2.81796e-05  -1.14614e-05   9.22026e-07   2.45158e-06       1.78812       2.19025       2.46316       2.59315       2.64403       2.39853       2.40960       2.09379       1.93984       1.72646       1.30678       1.07985      0.922115      0.689505      0.534799      0.376937      0.269162      0.202704      0.136357     0.0906757     0.0571016     0.0383110     0.0238271     0.0133452    0.00798196    0.00469816    0.00241062    0.00137183   0.000728943   0.000377042   0.000178864   7.72610e-05   3.49760e-05   1.55933e-05   6.58250e-06   2.63099e-06
  24  16 3358.6870    3.4172  1.7922 12.5101 -0.0032  0.0324   0.0538   0.0897    0.0608   0.0000   441.3985       9.62161       11.4365      -4.48621       4.02144      -4.68644      -3.19563      -3.70482      -3.52052     0.0605080       2.54597      0.882708      -1.66970       1.28447     -0.437779      0.541444      0.336749      0.221557      0.468852      0.186144      0.126843     0.0673678     0.0185691  -0.000766268   -0.00765939    0.00548599    0.00467589  -6.81364e-05  -0.000455436  -0.000419715   0.000205056  -1.94531e-05  -3.33169e-05   2.87798e-05   4.77086e-06  -1.87354e-06       2.28024       3.02083       3.35446       3.52362       3.53699       3.26172       3.07284       2.79495       2.39126       2.06234       1.71443       1.37030       1.09093      0.827821      0.621201      0.470422      0.336552      0.242002      0.158930      0.101486     0.0672416     0.0435982     0.0266481     0.0164855    0.00963373    0.00537400    0.00293044    0.00159317   0.000829763   0.000410552   0.000207317   9.46260e-05   4.13562e-05   1.78110e-05   7.70786e-06   2.95665e-06
  24  17 3505.0067    2.8444  2.5781 12.0602 -0.0032  0.0417   0.0367   0.1038    0.0484   0.0000   449.2973      -1.81826     0.0990675       2.45823       3.57649      -9.15715       1.58656     -0.583215      -2.98965       3.56415      0.188858     -0.751443      0.786306      0.879835     -0.574620      -1.43188     -0.340138      0.108877    -0.0739315    -0.0512117    0.00251275    -0.0376244    -0.0158930    -0.0263289     0.0151644   -0.00474215    0.00430958   -0.00302217   0.000181443  -0.000103824   0.000110541   5.32599e-06  -7.87042e-05   4.59299e-05   8.49303e-06  -8.59264e-06       2.54840       3.38821       3.81924       3.93876       3.89102       3.84154       3.53851       3.18547       2.84543       2.45877       2.03102       1.74070       1.32890       1.01441      0.814661      0.572341      0.418335      0.287307      0.207840      0.132467     0.0890726     0.0578224     0.0344345     0.0222305     0.0122944    0.00726678    0.00395483    0.00214470    0.00110927   0.000553637   0.000264677   0.000128747   5.70412e-05   2.55824e-05   1.01540e-05   4.04954e-06
  24  18 3651.0589    2.3422  3.8898 11.5021 -0.0017  0.0501   0.0258   0.1352    0.0420   0.0000   437.6268       10.7510       6.47736      -1.51092      -1.44758      -4.98877       2.66860      -3.22463      -5.64447      -3.38060      -4.43721     -0.730785     -0.983460       1.06653       1.30005       1.20433     -0.275178      0.543777      0.422666    -0.0481618     -0.199547      0.113462     0.0254639    0.00777270    -0.0296930    -0.0161470    0.00466209    0.00229053    0.00108048  -0.000895380  -0.000381845   0.000344101  -6.02679e-06  -4.19590e-05   1.24838e-05   6.82883e-06       3.25543       4.14131       4.81013       4.85898       4.97696       4.72889       4.31674       4.02545       3.52529       3.02412       2.56776       2.03154       1.68559       1.27192      0.967293      0.715015      0.517868      0.355635      0.251672      0.167234      0.109480     0.0706653     0.0431401     0.0264433     0.0154749    0.00880473    0.00489645    0.00271974    0.00132542   0.000728278   0.000330703   0.000161020   7.36511e-05   3.07276e-05   1.24530e-05   5.06894e-06
  24  19 3796.9755    1.9247  5.5773 11.0795  0.0008  0.0648   0.0200   0.1772    0.0405   0.0000   432.0254      -6.20286       3.85143       2.27018       4.67614      -15.0732      -2.99776       3.44969      -4.95283       2.30881      -3.53878       1.69573      0.548853      -2.72971     0.0482903      0.645395      -1.11989    -0.0750292      0.436586      0.127758     -0.378845     -0.122289    0.00597426     0.0375267   -0.00374958    -0.0112832   -0.00393528  -0.000336464  -0.000935959    0.00234213   0.000474227  -0.000400314  -4.05672e-06   3.55222e-05   3.10823e-06   3.56158e-06       4.21240       5.39964       6.06726       6.41633       6.36631       6.06824       5.76502       5.15563       4.63642       3.87402       3.28862       2.61850       2.18714       1.66990       1.25969      0.914618      0.681507      0.473324      0.327331      0.224082      0.141380     0.0918360     0.0578930     0.0343912     0.0201153     0.0111551    0.00627410    0.00349198    0.00178275   0.000902806   0.000437222   0.000208753   9.17436e-05   4.03568e-05   1.59508e-05   6.49782e-06
  24  20 3942.7882    1.5993  7.0538 10.7699 -0.0024  0.0779   0.0164   0.2206    0.0385   0.0000   449.4806       2.22136       14.2870      -5.51759       3.95090      -19.1185       2.33306     -0.531291       5.21722       1.29762       3.10125       6.48284       1.49530    -0.0304236       3.04162      -1.42958      -1.31150     -0.198131      0.344238    -0.0796752     0.0304159     0.0244585      0.111256     0.0496015     0.0165489     0.0113048    -0.0179914    0.00701191    0.00141197   0.000204297   0.000525391  -0.000128670   3.61271e-05   8.10631e-06  -1.50174e-05   8.06470e-06       5.01763       6.43334       7.36411       7.44455       7.50318       7.38303       6.82201       6.18324       5.53614       4.63514       3.97694       3.21547       2.59821       2.02156       1.50600       1.13588      0.810119      0.579637      0.399575      0.266990      0.175613      0.112787     0.0698495     0.0417385     0.0249478     0.0138335    0.00773887    0.00421153    0.00216587    0.00109195   0.000539752   0.000251183   0.000113774   4.86960e-05   1.98541e-05   7.83666e-06
  24  23 4379.4985    0.8326 12.1520 10.4170 -0.0069  0.1758   0.0113   0.4721    0.0283   0.0000   432.6363       36.8359       22.1191      -16.9933       24.1745      -15.6412       15.0889       2.89022       9.18300      -4.79834      -1.39982       2.78017      -1.43608      -4.71812      -1.43061       2.54567     -0.927630      -2.14552       1.27895     -0.167998     -0.879799     -0.375324      0.127187    0.00837707     -0.159878    -0.0191614   0.000277942   0.000428965   -0.00360406    0.00131571   -0.00266606    0.00105587   0.000328079  -0.000169689   1.97701e-05  -2.62035e-05       10.8958       14.7670       16.1708       17.0703       17.0793       16.7925       15.1620       14.1266       12.1466       10.6786       8.86622       7.41759       5.89036       4.57296       3.48484       2.56811       1.83925       1.32298      0.915077      0.627353      0.416031      0.263347      0.166309      0.100754     0.0597915     0.0346295     0.0192753     0.0105514    0.00545244    0.00282931    0.00136916   0.000643839   0.000295562   0.000125174   4.81848e-05   1.91586e-05
  25   8 2181.7530    0.9247  0.7165 10.1344 -0.0002  0.0214   0.0209   0.0471    0.0582   0.0000   442.5893      0.457650       13.3768      -1.61432     -0.474160     -0.243983       1.93115      -2.40643     -0.326346      0.237040      0.984969       1.62601    -0.0287355     -0.667740    -0.0731244     -0.207122      0.346420      0.172323     -0.143119      0.106173     0.0118504   -0.00503635     0.0188618    0.00230866   -0.00906318   -0.00280165    0.00381539   2.39697e-05   0.000556883  -0.000777106   0.000104393   0.000241042  -8.03990e-05  -1.34346e-05   2.91111e-05   2.37604e-06       1.27509       1.73878       1.79419       1.90118       1.93636       1.94525       1.79522       1.66167       1.43430       1.19486       1.04334      0.890386      0.672494      0.527709      0.410314      0.313923      0.234956      0.175241      0.112317     0.0820427     0.0504209     0.0341250     0.0220818     0.0138680    0.00836381    0.00462395    0.00278859    0.00139167   0.000767142   0.000405440   0.000197874   9.93020e-05   4.61020e-05   2.23940e-05   9.21141e-06   3.81778e-06
  25   9 2340.5655    1.3790  0.8533 10.6133 -0.0072  0.0244   0.0288   0.0524    0.0716   0.0000   441.1115     -0.371242       11.5366      -3.68332      -2.59217       1.91635       1.19011      -4.02724       2.17211      -2.86966      -1.32886     -0.563426      0.936046    -0.0148876     -0.468512     -0.908287      0.147764     -0.145556    -0.0217111     0.0318070    -0.0957661    -0.0410693    -0.0112980    0.00182791   -0.00106122   -0.00251922    0.00126125    0.00178075   0.000879234  -0.000569283   0.000117881  -4.14169e-06   5.78916e-05  -2.55880e-05  -8.83546e-07   1.42077e-06       1.66838       2.16249       2.15271       2.23033       2.08445       2.07056       2.19802       2.16758       1.85760       1.51094       1.21830      0.936144      0.735539      0.589078      0.515538      0.426698      0.326229      0.227304      0.156933      0.100296     0.0626037     0.0382237     0.0239829     0.0147388    0.00864959    0.00488736    0.00271388    0.00156329   0.000777298   0.000427214   0.000199878   0.000102946   4.81857e-05   2.32293e-05   9.89062e-06   4.22036e-06
  25  10 2494.4381    1.8065  0.9356 11.1876 -0.0047  0.0239   0.0357   0.0529    0.0770   0.0000   439.5047     -0.458721       13.6260       1.72696       1.99555     -0.876409       1.27530      -5.20841      0.220607      -2.80259       2.01231       1.36670      0.646841     0.0894882     -0.701103      0.817440      0.102316    -0.0351914    -0.0795346      0.142195     0.0136103     0.0105659     0.0119655    0.00229296    0.00185259    0.00178146    0.00291554    0.00293512   -0.00113103  -0.000506994   1.04425e-05   0.000220026   3.08107e-05   9.21029e-06  -2.07093e-06  -8.07801e-06       1.44269       1.98778       2.06372       2.20086       2.21510       2.05276       1.95764       1.83705       1.65226       1.40652       1.23459      0.989990      0.812695      0.617632      0.488393      0.358934      0.262990      0.184135      0.130413     0.0879779     0.0563755     0.0373726     0.0229377     0.0152504    0.00851650    0.00504593    0.00292423    0.00163114   0.000886241   0.000451163   0.000239625   0.000106277   5.45129e-05   2.32144e-05   1.09273e-05   4.15108e-06
  25  11 2646.3067    2.3810  0.9784 11.6267 -0.0069  0.0243   0.0464   0.0548    0.0903   0.0000   439.3157       3.25070       16.8025      -3.06069    -0.0172537      -1.46087      -3.73919       1.02165      -2.40132      -2.06248      0.670978      0.846700      0.409089      0.453567     -0.811904      0.236456     -0.247488      0.138175     -0.131564    0.00728673     0.0828959    -0.0779425   -0.00833382   -0.00158437     0.0133413    0.00296628   0.000576204  -0.000568458    0.00114535  -0.000117314   0.000201038  -4.53973e-05  -0.000151529  -5.55282e-06   1.70295e-05   8.05959e-06       1.50417       2.04094       2.13557       2.35825       2.19423       2.19697       2.10287       1.90446       1.74675       1.46555       1.23845       1.02031      0.820456      0.623823      0.495987      0.380638      0.278274      0.202200      0.132111     0.0915517     0.0612686     0.0387471     0.0235550     0.0153771    0.00864872    0.00553865    0.00296538    0.00167357   0.000868881   0.000453194   0.000231588   0.000115998   5.40577e-05   2.50260e-05   1.05958e-05   4.55071e-06
  25  12 2797.4287    3.0738  0.8540 12.4141 -0.0065  0.0214   0.0636   0.0509    0.0672   0.0000   437.5706     -0.118143       15.3245      0.931242       1.43788      -5.50863       3.45623     -0.399933      -1.31905      -1.74952      0.173352     -0.460865     -0.285229      0.325043     -0.456941      0.338334      0.374297    -0.0345428     0.0682264    -0.0987313     -0.101849     0.0325911   -0.00520880    -0.0142231    0.00386256  -0.000544819    0.00426284   -0.00380540   -0.00150456   0.000582657   3.99371e-05  -6.88920e-05  -4.97455e-05   2.58155e-05   5.49111e-06   1.16552e-06       1.29902       1.76162       1.91385       2.01439       2.06511       1.87238       1.88161       1.69912       1.41580       1.30768       1.05949      0.870797      0.697158      0.560082      0.433006      0.308012      0.240901      0.155885      0.118455     0.0787699     0.0533975     0.0336967     0.0212955     0.0127442    0.00804069    0.00449347    0.00258953    0.00152332   0.000781638   0.000425118   0.000196618   0.000103615   4.89257e-05   2.13854e-05   9.56488e-06   3.90711e-06
[truncated: 1,575,085 more chars]
