# Supplementary material for: Global-Mode Analysis of Full-Disk Data from the Michelson Doppler Imager and the Helioseismic and Magnetic Imager
Source: Sol Phys. 2018 Jan 31;293(2):29. doi: 10.1007/s11207-017-1201-5 (PMC6566312; doi:10.1007/s11207-017-1201-5)
Supplement: Supplementary file 3 — (TAR 230.0 MB) [file 11207_2017_1201_MOESM3_ESM.tar › MDI/mdifdvwap.3331.18]

   0  15 2228.8224    0.9534  0.8129 10.8770  0.0000  0.1577   0.1539   0.3254    0.5428   0.0000     0.0000       0.00000       0.00000       0.00000       0.00000       0.00000       0.00000       0.00000       0.00000       0.00000       0.00000       0.00000       0.00000       0.00000       0.00000       0.00000       0.00000       0.00000       0.00000       0.00000       0.00000       0.00000       0.00000       0.00000       0.00000       0.00000       0.00000       0.00000       0.00000       0.00000       0.00000       0.00000       0.00000       0.00000       0.00000       0.00000
   0  16 2362.9237    1.2006  0.6598 10.7205 -0.3127  0.2043   0.2510   0.3059    7.9253   0.0000     0.0000       0.00000       0.00000       0.00000       0.00000       0.00000       0.00000       0.00000       0.00000       0.00000       0.00000       0.00000       0.00000       0.00000       0.00000       0.00000       0.00000       0.00000       0.00000       0.00000       0.00000       0.00000       0.00000       0.00000       0.00000       0.00000       0.00000       0.00000       0.00000       0.00000       0.00000       0.00000       0.00000       0.00000       0.00000       0.00000
   0  23 3304.0179    4.0086  2.5431  7.5780  0.0000  0.1787   0.2955   0.7533   99.8185   0.0000     0.0000       0.00000       0.00000       0.00000       0.00000       0.00000       0.00000       0.00000       0.00000       0.00000       0.00000       0.00000       0.00000       0.00000       0.00000       0.00000       0.00000       0.00000       0.00000       0.00000       0.00000       0.00000       0.00000       0.00000       0.00000       0.00000       0.00000       0.00000       0.00000       0.00000       0.00000       0.00000       0.00000       0.00000       0.00000       0.00000
   0  24 3439.5991    3.1469  3.5615  9.7442 -0.0088  0.2643   0.1866   0.9109    5.7890   0.0000     0.0000       0.00000       0.00000       0.00000       0.00000       0.00000       0.00000       0.00000       0.00000       0.00000       0.00000       0.00000       0.00000       0.00000       0.00000       0.00000       0.00000       0.00000       0.00000       0.00000       0.00000       0.00000       0.00000       0.00000       0.00000       0.00000       0.00000       0.00000       0.00000       0.00000       0.00000       0.00000       0.00000       0.00000       0.00000       0.00000
   0  25 3575.2050    2.8795  2.7859 11.8268  0.0000  0.2378   0.2301   1.0542    1.0928   0.0000     0.0000       0.00000       0.00000       0.00000       0.00000       0.00000       0.00000       0.00000       0.00000       0.00000       0.00000       0.00000       0.00000       0.00000       0.00000       0.00000       0.00000       0.00000       0.00000       0.00000       0.00000       0.00000       0.00000       0.00000       0.00000       0.00000       0.00000       0.00000       0.00000       0.00000       0.00000       0.00000       0.00000       0.00000       0.00000       0.00000
   1  14 2156.7783    0.9336  0.8548  9.8566  0.0000  0.0730   0.0599   0.1620    0.4597   0.0000   423.7073       7.70612       0.00000       0.00000       0.00000       0.00000       0.00000       0.00000       0.00000       0.00000       0.00000       0.00000       0.00000       0.00000       0.00000       0.00000       0.00000       0.00000       94.3509       52.2453       0.00000       0.00000       0.00000       0.00000       0.00000       0.00000       0.00000       0.00000       0.00000       0.00000       0.00000       0.00000       0.00000       0.00000       0.00000       0.00000
   1  15 2291.8678    1.3645  1.0824  9.3342  0.0000  0.0823   0.0808   0.1970    1.6298   0.0000   350.8462      0.979086       0.00000       0.00000       0.00000       0.00000       0.00000       0.00000       0.00000       0.00000       0.00000       0.00000       0.00000       0.00000       0.00000       0.00000       0.00000       0.00000       108.552       50.2141       0.00000       0.00000       0.00000       0.00000       0.00000       0.00000       0.00000       0.00000       0.00000       0.00000       0.00000       0.00000       0.00000       0.00000       0.00000       0.00000
   1  16 2425.6349    1.5130  0.6189 11.4482  0.0000  0.0599   0.1117   0.1359    0.3054   0.0000   457.0999       10.3801       0.00000       0.00000       0.00000       0.00000       0.00000       0.00000       0.00000       0.00000       0.00000       0.00000       0.00000       0.00000       0.00000       0.00000       0.00000       0.00000       64.0706       45.9480       0.00000       0.00000       0.00000       0.00000       0.00000       0.00000       0.00000       0.00000       0.00000       0.00000       0.00000       0.00000       0.00000       0.00000       0.00000       0.00000
   1  19 2828.3558    2.9265  1.0201  1.7152  0.0000  0.0753   0.1549   0.1733 1000.0000   0.0000   438.3909       120.063       0.00000       0.00000       0.00000       0.00000       0.00000       0.00000       0.00000       0.00000       0.00000       0.00000       0.00000       0.00000       0.00000       0.00000       0.00000       0.00000       102.036       49.4246       0.00000       0.00000       0.00000       0.00000       0.00000       0.00000       0.00000       0.00000       0.00000       0.00000       0.00000       0.00000       0.00000       0.00000       0.00000       0.00000
   1  22 3233.4828    4.2308  1.0641  5.5680  0.0000  0.0763   0.2309   0.2225 1000.0000   0.0000   424.8033       157.506       0.00000       0.00000       0.00000       0.00000       0.00000       0.00000       0.00000       0.00000       0.00000       0.00000       0.00000       0.00000       0.00000       0.00000       0.00000       0.00000       99.4966       49.8076       0.00000       0.00000       0.00000       0.00000       0.00000       0.00000       0.00000       0.00000       0.00000       0.00000       0.00000       0.00000       0.00000       0.00000       0.00000       0.00000
   1  23 3368.7614    3.6741  2.3288 10.8307  0.0000  0.1356   0.1380   0.3494    1.7028   0.0000   227.5899       179.867       0.00000       0.00000       0.00000       0.00000       0.00000       0.00000       0.00000       0.00000       0.00000       0.00000       0.00000       0.00000       0.00000       0.00000       0.00000       0.00000       174.118       84.9958       0.00000       0.00000       0.00000       0.00000       0.00000       0.00000       0.00000       0.00000       0.00000       0.00000       0.00000       0.00000       0.00000       0.00000       0.00000       0.00000
   1  24 3504.2831    3.3716  3.1330  0.1067  0.0000  0.1371   0.1101   0.4182 1000.0000   0.0000   489.7278       228.332       0.00000       0.00000       0.00000       0.00000       0.00000       0.00000       0.00000       0.00000       0.00000       0.00000       0.00000       0.00000       0.00000       0.00000       0.00000       0.00000       178.635       93.2458       0.00000       0.00000       0.00000       0.00000       0.00000       0.00000       0.00000       0.00000       0.00000       0.00000       0.00000       0.00000       0.00000       0.00000       0.00000       0.00000
   1  25 3640.4303    2.8337  5.4890  4.5242  0.0000  0.2104   0.0658   0.6394  261.1462   0.0000   588.4296       87.1685       0.00000       0.00000       0.00000       0.00000       0.00000       0.00000       0.00000       0.00000       0.00000       0.00000       0.00000       0.00000       0.00000       0.00000       0.00000       0.00000       276.012       142.679       0.00000       0.00000       0.00000       0.00000       0.00000       0.00000       0.00000       0.00000       0.00000       0.00000       0.00000       0.00000       0.00000       0.00000       0.00000       0.00000
   2  13 2082.0109    0.7552  1.0260  9.6459  0.0000  0.0835   0.0352   0.1562    0.3769   0.0000   390.5787       50.3322       21.5877      -1.92503       0.00000       0.00000       0.00000       0.00000       0.00000       0.00000       0.00000       0.00000       0.00000       0.00000       0.00000       0.00000       0.00000       0.00000       63.4168       52.0721       25.1277       9.86736       0.00000       0.00000       0.00000       0.00000       0.00000       0.00000       0.00000       0.00000       0.00000       0.00000       0.00000       0.00000       0.00000       0.00000
   2  14 2217.6404    1.1774  1.1413  9.4451 -0.0030  0.0777   0.0521   0.1351    1.0300   0.0000   332.9692       18.9728       14.9591       9.53738       0.00000       0.00000       0.00000       0.00000       0.00000       0.00000       0.00000       0.00000       0.00000       0.00000       0.00000       0.00000       0.00000       0.00000       64.1083       47.8883       27.5050       8.62483       0.00000       0.00000       0.00000       0.00000       0.00000       0.00000       0.00000       0.00000       0.00000       0.00000       0.00000       0.00000       0.00000       0.00000
   2  15 2352.2013    1.5732  0.9215 -5.3458  0.0000  0.0500   0.0719   0.1370 1000.0000   0.0000   353.2215      -21.1413       9.82330       3.26786       0.00000       0.00000       0.00000       0.00000       0.00000       0.00000       0.00000       0.00000       0.00000       0.00000       0.00000       0.00000       0.00000       0.00000       41.1898       31.0767       17.1068       5.28684       0.00000       0.00000       0.00000       0.00000       0.00000       0.00000       0.00000       0.00000       0.00000       0.00000       0.00000       0.00000       0.00000       0.00000
   2  16 2485.8671    1.9453  1.2910  4.5006  0.0000  0.0668   0.0765   0.1713  342.8503   0.0000   392.1419       36.2188       47.2440       7.81594       0.00000       0.00000       0.00000       0.00000       0.00000       0.00000       0.00000       0.00000       0.00000       0.00000       0.00000       0.00000       0.00000       0.00000       58.5427       43.0536       21.7928       6.52944       0.00000       0.00000       0.00000       0.00000       0.00000       0.00000       0.00000       0.00000       0.00000       0.00000       0.00000       0.00000       0.00000       0.00000
   2  17 2619.6608    2.5172  1.3042  0.3022  0.0000  0.0613   0.0983   0.1568 1000.0000   0.0000   447.1054       41.8265       16.5833       3.44524       0.00000       0.00000       0.00000       0.00000       0.00000       0.00000       0.00000       0.00000       0.00000       0.00000       0.00000       0.00000       0.00000       0.00000       49.1333       37.4948       21.8037       7.19758       0.00000       0.00000       0.00000       0.00000       0.00000       0.00000       0.00000       0.00000       0.00000       0.00000       0.00000       0.00000       0.00000       0.00000
   2  19 2889.8791    3.2171  1.2629  3.9487  0.0000  0.0559   0.1362   0.1787 1000.0000   0.0000   440.6652       97.5112       11.6969      -12.5056       0.00000       0.00000       0.00000       0.00000       0.00000       0.00000       0.00000       0.00000       0.00000       0.00000       0.00000       0.00000       0.00000       0.00000       38.7173       34.3618       19.2439       7.70949       0.00000       0.00000       0.00000       0.00000       0.00000       0.00000       0.00000       0.00000       0.00000       0.00000       0.00000       0.00000       0.00000       0.00000
   2  21 3160.1790    3.8605  1.4757  3.0131  0.0000  0.0658   0.1411   0.1759 1000.0000   0.0000   391.6129       94.6430      -25.4464       2.87387       0.00000       0.00000       0.00000       0.00000       0.00000       0.00000       0.00000       0.00000       0.00000       0.00000       0.00000       0.00000       0.00000       0.00000       51.5251       42.7917       20.5100       8.19800       0.00000       0.00000       0.00000       0.00000       0.00000       0.00000       0.00000       0.00000       0.00000       0.00000       0.00000       0.00000       0.00000       0.00000
   2  23 3430.9907    3.5251  3.2558  0.6616  0.0000  0.1063   0.0891   0.2927 1000.0000   0.0000   273.7246       100.160       40.2410      0.936175       0.00000       0.00000       0.00000       0.00000       0.00000       0.00000       0.00000       0.00000       0.00000       0.00000       0.00000       0.00000       0.00000       0.00000       79.6859       64.7637       36.6808       12.6245       0.00000       0.00000       0.00000       0.00000       0.00000       0.00000       0.00000       0.00000       0.00000       0.00000       0.00000       0.00000       0.00000       0.00000
   2  24 3567.2454    3.1807  3.8946 10.1221 -0.0029  0.1246   0.0760   0.3186    1.7039   0.0000   483.2684       159.495      -16.7772       4.30020       0.00000       0.00000       0.00000       0.00000       0.00000       0.00000       0.00000       0.00000       0.00000       0.00000       0.00000       0.00000       0.00000       0.00000       87.6060       75.7586       42.1746       16.6685       0.00000       0.00000       0.00000       0.00000       0.00000       0.00000       0.00000       0.00000       0.00000       0.00000       0.00000       0.00000       0.00000       0.00000
   3  11 1865.1810    0.4882  0.6437  9.4452  0.0079  0.0654   0.0273   0.1636    0.3053   0.0000   437.4137      -15.4494       6.31599       19.1222       8.16319    -0.0714358       0.00000       0.00000       0.00000       0.00000       0.00000       0.00000       0.00000       0.00000       0.00000       0.00000       0.00000       0.00000       35.1723       41.7712       26.9202       10.8119       8.43633       2.06944       0.00000       0.00000       0.00000       0.00000       0.00000       0.00000       0.00000       0.00000       0.00000       0.00000       0.00000       0.00000
   3  13 2137.7543    0.8174  0.7975 10.1399  0.0000  0.0489   0.0397   0.1211    0.2909   0.0000   393.1689       11.9977       24.5634      -9.29014       12.8229       1.56392       0.00000       0.00000       0.00000       0.00000       0.00000       0.00000       0.00000       0.00000       0.00000       0.00000       0.00000       0.00000       25.7927       24.1482       17.8367       9.20908       4.26269       1.16482       0.00000       0.00000       0.00000       0.00000       0.00000       0.00000       0.00000       0.00000       0.00000       0.00000       0.00000       0.00000
   3  14 2273.4641    1.1424  0.6828 10.9186  0.0001  0.0453   0.0583   0.1070    0.2333   0.0000   412.4237       8.87670      -10.9052       4.27498     -0.624742    -0.0778269       0.00000       0.00000       0.00000       0.00000       0.00000       0.00000       0.00000       0.00000       0.00000       0.00000       0.00000       0.00000       25.9808       24.5486       16.8841       8.22533       4.03642       1.11354       0.00000       0.00000       0.00000       0.00000       0.00000       0.00000       0.00000       0.00000       0.00000       0.00000       0.00000       0.00000
   3  15 2407.6359    1.4783  1.2082  9.5633  0.0000  0.0715   0.0653   0.1513    1.6990   0.0000   439.7943      -10.7749     0.0652852      -4.79540      -1.42378      -2.42028       0.00000       0.00000       0.00000       0.00000       0.00000       0.00000       0.00000       0.00000       0.00000       0.00000       0.00000       0.00000       43.6308       41.6487       27.1400       13.0801       5.19495       1.31380       0.00000       0.00000       0.00000       0.00000       0.00000       0.00000       0.00000       0.00000       0.00000       0.00000       0.00000       0.00000
   3  16 2541.6815    2.0847  1.2212  9.9388  0.0013  0.0682   0.0876   0.1359    2.0812   0.0000   445.3299     -0.386481      -1.13668       4.19573       5.36793      0.588093       0.00000       0.00000       0.00000       0.00000       0.00000       0.00000       0.00000       0.00000       0.00000       0.00000       0.00000       0.00000       35.3154       34.5407       25.6732       12.0717       7.08888       1.99826       0.00000       0.00000       0.00000       0.00000       0.00000       0.00000       0.00000       0.00000       0.00000       0.00000       0.00000       0.00000
   3  17 2676.2017    2.6258  1.0440  0.1996  0.0000  0.0497   0.1075   0.1268 1000.0000   0.0000   430.0075       53.1714       20.0407      -7.82736       10.2895      -1.41176       0.00000       0.00000       0.00000       0.00000       0.00000       0.00000       0.00000       0.00000       0.00000       0.00000       0.00000       0.00000       25.8153       26.4347       18.0726       10.3360       4.62363       1.46596       0.00000       0.00000       0.00000       0.00000       0.00000       0.00000       0.00000       0.00000       0.00000       0.00000       0.00000       0.00000
   3  19 2947.1910    4.0679  0.7955 12.5914  0.0000  0.0403   0.1836   0.1094    0.5238   0.0000   437.7654       15.9735       14.9907      -1.27974      -6.53574      0.506504       0.00000       0.00000       0.00000       0.00000       0.00000       0.00000       0.00000       0.00000       0.00000       0.00000       0.00000       0.00000       23.3174       22.0310       14.7012       8.08900       3.29639      0.993062       0.00000       0.00000       0.00000       0.00000       0.00000       0.00000       0.00000       0.00000       0.00000       0.00000       0.00000       0.00000
   3  20 3082.5165    4.1569  1.1295 12.0358  0.0027  0.0472   0.1648   0.1349    0.9117   0.0000   400.2867       49.9719       7.12064       19.1197      -3.79335      -3.84556       0.00000       0.00000       0.00000       0.00000       0.00000       0.00000       0.00000       0.00000       0.00000       0.00000       0.00000       0.00000       25.1631       23.2188       17.3231       10.3450       4.36905       1.26685       0.00000       0.00000       0.00000       0.00000       0.00000       0.00000       0.00000       0.00000       0.00000       0.00000       0.00000       0.00000
   3  21 3218.1193    3.8521  1.1990 13.2618  0.0000  0.0565   0.1578   0.1530    0.3228   0.0000   398.4623       48.7265       25.5082      -1.53305      0.545391       1.29548       0.00000       0.00000       0.00000       0.00000       0.00000       0.00000       0.00000       0.00000       0.00000       0.00000       0.00000       0.00000       32.0821       31.4994       20.4221       10.8734       4.64232       1.44776       0.00000       0.00000       0.00000       0.00000       0.00000       0.00000       0.00000       0.00000       0.00000       0.00000       0.00000       0.00000
   3  22 3353.7745    3.7962  1.7569 12.3980  0.0000  0.0652   0.1266   0.1820    0.4287   0.0000   401.2991       43.4970       37.2056       18.5769      -5.14209     -0.751314       0.00000       0.00000       0.00000       0.00000       0.00000       0.00000       0.00000       0.00000       0.00000       0.00000       0.00000       0.00000       30.4945       33.8881       21.7261       13.6808       5.82018       2.25586       0.00000       0.00000       0.00000       0.00000       0.00000       0.00000       0.00000       0.00000       0.00000       0.00000       0.00000       0.00000
   3  23 3489.8649    3.0084  2.6716 12.3181  0.0034  0.0951   0.0897   0.2273    0.2200   0.0000   443.9506      -27.9970      -41.9691       29.2842       4.36780      -4.12370       0.00000       0.00000       0.00000       0.00000       0.00000       0.00000       0.00000       0.00000       0.00000       0.00000       0.00000       0.00000       54.8040       49.8725       35.5787       20.0408       8.35929       2.41425       0.00000       0.00000       0.00000       0.00000       0.00000       0.00000       0.00000       0.00000       0.00000       0.00000       0.00000       0.00000
   3  24 3626.4289    2.5078  3.1367 12.0413  0.0000  0.1037   0.0723   0.2584    0.2059   0.0000   497.3261       165.535       40.8747       13.6292      -7.41893      -6.49349       0.00000       0.00000       0.00000       0.00000       0.00000       0.00000       0.00000       0.00000       0.00000       0.00000       0.00000       0.00000       56.4214       54.3692       37.5873       20.8007       9.12692       2.83675       0.00000       0.00000       0.00000       0.00000       0.00000       0.00000       0.00000       0.00000       0.00000       0.00000       0.00000       0.00000
   3  25 3763.4716    2.1591  4.9243 11.9368  0.0000  0.1475   0.0604   0.4000    0.1575   0.0000   593.9127       55.1871       12.5341      -57.9999      -13.6308      -4.38594       0.00000       0.00000       0.00000       0.00000       0.00000       0.00000       0.00000       0.00000       0.00000       0.00000       0.00000       0.00000       84.3148       80.2534       54.6733       28.4105       12.8222       3.90698       0.00000       0.00000       0.00000       0.00000       0.00000       0.00000       0.00000       0.00000       0.00000       0.00000       0.00000       0.00000
   4  11 1914.7506    0.4305  0.4108  9.9090  0.0058  0.0364   0.0245   0.0678    0.0847   0.0000   447.9429       7.39159      -16.3822      0.919011       9.85206     -0.585280      -1.07501      0.219410       0.00000       0.00000       0.00000       0.00000       0.00000       0.00000       0.00000       0.00000       0.00000       0.00000       12.8480       12.8423       12.0965       8.37999       4.72767       2.77241       1.00055      0.243748       0.00000       0.00000       0.00000       0.00000       0.00000       0.00000       0.00000       0.00000       0.00000       0.00000
   4  12 2051.6577    0.6155  0.5285 10.2097 -0.0011  0.0381   0.0332   0.0918    0.1067   0.0000   443.0164      -16.3315      -9.80329      -1.13915       2.00490      -1.41608      0.307971     0.0965737       0.00000       0.00000       0.00000       0.00000       0.00000       0.00000       0.00000       0.00000       0.00000       0.00000       15.5342       14.7315       12.1051       9.47274       5.36170       2.59935      0.839641      0.226973       0.00000       0.00000       0.00000       0.00000       0.00000       0.00000       0.00000       0.00000       0.00000       0.00000
   4  13 2188.3814    0.9452  0.6748 10.0739  0.0027  0.0456   0.0439   0.0940    0.2674   0.0000   402.2491      0.443187       21.9733       6.86246       2.55901      -2.98945      0.118357      0.258262       0.00000       0.00000       0.00000       0.00000       0.00000       0.00000       0.00000       0.00000       0.00000       0.00000       20.3140       22.4297       16.7951       10.0822       5.46389       2.47266       1.02448      0.284881       0.00000       0.00000       0.00000       0.00000       0.00000       0.00000       0.00000       0.00000       0.00000       0.00000
   4  14 2324.1897    1.2733  0.7736  9.9749 -0.0027  0.0510   0.0516   0.1174    0.5764   0.0000   450.0316       11.2773       11.2428       2.75496       1.32769     -0.427089      0.884688     0.0371898       0.00000       0.00000       0.00000       0.00000       0.00000       0.00000       0.00000       0.00000       0.00000       0.00000       16.9326       21.0363       17.0911       10.3952       7.22364       3.10859       1.52224      0.404676       0.00000       0.00000       0.00000       0.00000       0.00000       0.00000       0.00000       0.00000       0.00000       0.00000
   4  16 2593.0695    2.1243  1.0327  3.4789  0.0000  0.0502   0.0691   0.1310 1000.0000   0.0000   450.4783       38.5455       12.1494      -7.53623       10.3393      -1.75764       0.00000       0.00000       0.00000       0.00000       0.00000       0.00000       0.00000       0.00000       0.00000       0.00000       0.00000       0.00000       16.2873       21.0445       17.8092       11.6148       9.07862       3.22532       1.83481      0.435023       0.00000       0.00000       0.00000       0.00000       0.00000       0.00000       0.00000       0.00000       0.00000       0.00000
   4  17 2728.4966    2.6241  1.0475 11.8285  0.0001  0.0491   0.0943   0.1246    0.4622   0.0000   385.5245       63.8658       12.1330      -9.52468      -8.54390       7.32567      0.815568      0.359051       0.00000       0.00000       0.00000       0.00000       0.00000       0.00000       0.00000       0.00000       0.00000       0.00000       20.1674       21.8642       16.2346       12.5234       6.78467       3.44407       1.13580      0.345951       0.00000       0.00000       0.00000       0.00000       0.00000       0.00000       0.00000       0.00000       0.00000       0.00000
   4  19 3000.3949    3.6981  1.0017 12.7096  0.0066  0.0455   0.1666   0.1209    0.4828   0.0000   447.2951       48.2353       23.7627       18.6991      -9.06339       2.03291     -0.783679     -0.367893       0.00000       0.00000       0.00000       0.00000       0.00000       0.00000       0.00000       0.00000       0.00000       0.00000       20.0270       18.8883       15.9764       11.3613       6.70026       3.13800       1.16033      0.261018       0.00000       0.00000       0.00000       0.00000       0.00000       0.00000       0.00000       0.00000       0.00000       0.00000
   4  21 3272.1018    3.7042  1.1925 13.3595 -0.0049  0.0563   0.1624   0.1504    0.3151   0.0000   454.3043       46.9199      -13.9252       6.41667       10.0814       7.35811     -0.300260     -0.481159       0.00000       0.00000       0.00000       0.00000       0.00000       0.00000       0.00000       0.00000       0.00000       0.00000       20.1346       22.8069       17.1659       13.6971       7.13266       4.16289       1.32181      0.440011       0.00000       0.00000       0.00000       0.00000       0.00000       0.00000       0.00000       0.00000       0.00000       0.00000
   4  22 3408.4202    3.3882  1.8734 12.6167 -0.0038  0.0707   0.1144   0.1814    0.2831   0.0000   476.3077       43.7024       24.1422       19.8437       9.18113       1.68089      -1.39484     -0.815451       0.00000       0.00000       0.00000       0.00000       0.00000       0.00000       0.00000       0.00000       0.00000       0.00000       27.1995       29.1074       24.5511       16.0081       9.77232       4.61899       1.95335      0.488653       0.00000       0.00000       0.00000       0.00000       0.00000       0.00000       0.00000       0.00000       0.00000       0.00000
   4  23 3544.7200    2.7095  2.7475 12.0510  0.0049  0.0842   0.0740   0.2390    0.1863   0.0000   388.0865       84.5043       57.7474      -25.3873      -13.4557      -5.78789     -0.783704     -0.980570       0.00000       0.00000       0.00000       0.00000       0.00000       0.00000       0.00000       0.00000       0.00000       0.00000       31.9126       36.4065       27.9818       20.0575       12.1797       5.62678       2.24591      0.633397       0.00000       0.00000       0.00000       0.00000       0.00000       0.00000       0.00000       0.00000       0.00000       0.00000
   5  10 1823.3600    0.3659  0.2748  9.7973 -0.0281  0.0328   0.0296   0.0672    0.0679   0.0000   439.0854      -27.1686       7.75768      -10.1044       4.64944     -0.573564     -0.503403      0.711606     0.0184896     0.0254215       0.00000       0.00000       0.00000       0.00000       0.00000       0.00000       0.00000       0.00000       13.0357       13.8149       10.8078       8.58630       5.79074       3.10683       1.54557      0.506754      0.149349     0.0398849       0.00000       0.00000       0.00000       0.00000       0.00000       0.00000       0.00000       0.00000
   5  11 1960.5726    0.4991  0.5186 10.0355 -0.0082  0.0365   0.0251   0.0800    0.0837   0.0000   440.6961      -10.0830       4.28734      -2.80179      -9.73552      -2.41350     -0.293992     -0.312059     -0.294782    -0.0923032       0.00000       0.00000       0.00000       0.00000       0.00000       0.00000       0.00000       0.00000       10.0439       13.0461       10.1697       8.08297       6.43791       2.73470       2.03827      0.550429      0.291032     0.0718739       0.00000       0.00000       0.00000       0.00000       0.00000       0.00000       0.00000       0.00000
   5  12 2098.4384    0.6341  0.4836 10.5733 -0.0043  0.0336   0.0311   0.0726    0.0841   0.0000   435.6873       24.7781       13.3211      -1.11894     -0.940375      -1.81236     -0.553923     -0.769806      0.165800    0.00449475       0.00000       0.00000       0.00000       0.00000       0.00000       0.00000       0.00000       0.00000       9.83698       10.8695       10.2597       7.56461       4.75162       2.90011       1.57250      0.705542      0.224096     0.0494891       0.00000       0.00000       0.00000       0.00000       0.00000       0.00000       0.00000       0.00000
   5  13 2235.3993    0.9498  0.5398 11.0264  0.0001  0.0314   0.0434   0.0779    0.0945   0.0000   408.3526       10.7391       10.5509      -8.39599      -4.21890      -4.94392     -0.951412     -0.953505     0.0214589    -0.0287380       0.00000       0.00000       0.00000       0.00000       0.00000       0.00000       0.00000       0.00000       9.23471       10.8453       9.28974       6.89509       4.60320       2.81654       1.29845      0.624231      0.204758     0.0489021       0.00000       0.00000       0.00000       0.00000       0.00000       0.00000       0.00000       0.00000
   5  14 2371.1178    1.3200  0.6905 11.2549 -0.0081  0.0337   0.0532   0.0796    0.1350   0.0000   450.2365       29.0026       8.08515       8.18006       1.90830       5.64115       3.36793     -0.585629     -0.216552      0.118428       0.00000       0.00000       0.00000       0.00000       0.00000       0.00000       0.00000       0.00000       10.7337       12.0561       10.1235       8.29354       5.45228       3.12327       1.71080      0.655460      0.222995     0.0591840       0.00000       0.00000       0.00000       0.00000       0.00000       0.00000       0.00000       0.00000
   5  15 2506.1013    1.7284  0.7448 11.5530 -0.0149  0.0372   0.0755   0.0835    0.1931   0.0000   410.7887       10.5768       21.0665     0.0682727       4.18104       4.17833       1.96033      -2.80969    -0.0542629    -0.0978175       0.00000       0.00000       0.00000       0.00000       0.00000       0.00000       0.00000       0.00000       12.0385       13.1773       11.0035       9.42856       5.80554       3.68205       1.76831      0.808251      0.223059     0.0611155       0.00000       0.00000       0.00000       0.00000       0.00000       0.00000       0.00000       0.00000
   5  16 2641.3301    2.2051  0.9302 11.5578 -0.0010  0.0379   0.0797   0.0918    0.3134   0.0000   447.9936       43.1188       12.5007      -1.73248      -3.26705      -2.75260       3.01520     -0.542144    -0.0890875    -0.0566495       0.00000       0.00000       0.00000       0.00000       0.00000       0.00000       0.00000       0.00000       11.4278       13.3454       11.4021       9.08261       5.66541       3.48566       1.83587      0.788795      0.260515     0.0677790       0.00000       0.00000       0.00000       0.00000       0.00000       0.00000       0.00000       0.00000
   5  17 2777.5120    2.9587  1.0080 11.1184 -0.0025  0.0382   0.0952   0.1061    0.8178   0.0000   430.6653       36.5460       14.3931       9.64817      -3.26240       6.55787      0.531356     -0.898997      0.648016    -0.0691471       0.00000       0.00000       0.00000       0.00000       0.00000       0.00000       0.00000       0.00000       12.5934       14.3448       12.3852       9.20740       6.35237       3.58103       1.74356      0.750603      0.276676     0.0596499       0.00000       0.00000       0.00000       0.00000       0.00000       0.00000       0.00000       0.00000
   5  18 2913.9323    4.1560  0.7682  2.1654  0.0000  0.0381   0.1476   0.0985 1000.0000   0.0000   428.8346       46.1856       23.7816       10.9922       8.69010      -8.09261       0.00000       0.00000       0.00000       0.00000       0.00000       0.00000       0.00000       0.00000       0.00000       0.00000       0.00000       0.00000       12.3781       14.5581       11.8870       9.58729       5.22666       3.55307       1.77368      0.833151      0.220242     0.0643371       0.00000       0.00000       0.00000       0.00000       0.00000       0.00000       0.00000       0.00000
   5  21 3322.8778    3.7175  1.6124 12.5241 -0.0125  0.0604   0.1026   0.1636    0.4359   0.0000   419.3967       38.5418       23.7113       32.6942       4.43205     -0.142509       1.83789      0.275215      0.193437     -0.303945       0.00000       0.00000       0.00000       0.00000       0.00000       0.00000       0.00000       0.00000       17.0229       19.9555       17.6875       14.5611       9.65653       6.25622       3.12585       1.40740      0.451191      0.112161       0.00000       0.00000       0.00000       0.00000       0.00000       0.00000       0.00000       0.00000
   5  22 3459.5829    3.2670  2.7110  2.7312  0.0000  0.0736   0.0649   0.2053 1000.0000   0.0000   436.2590       45.2097       9.87669       46.4097      -16.2314      -4.36230       0.00000       0.00000       0.00000       0.00000       0.00000       0.00000       0.00000       0.00000       0.00000       0.00000       0.00000       0.00000       22.7531       24.7671       22.6815       18.3907       12.1914       7.63803       4.00833       1.74455      0.543051      0.118077       0.00000       0.00000       0.00000       0.00000       0.00000       0.00000       0.00000       0.00000
   5  23 3596.8624    2.8568  3.3920 11.1928 -0.0047  0.0942   0.0570   0.2371    0.3591   0.0000   461.8814       56.2577       26.9106       23.8592      -5.85623      -2.69585     -0.210201      -1.06460     -0.385352     -0.208112       0.00000       0.00000       0.00000       0.00000       0.00000       0.00000       0.00000       0.00000       28.4969       30.8191       29.9263       23.0361       14.4472       8.93067       5.16990       2.17662      0.720413      0.154379       0.00000       0.00000       0.00000       0.00000       0.00000       0.00000       0.00000       0.00000
   5  25 3872.1076    1.9750  5.8993 11.0107 -0.0056  0.1385   0.0318   0.3684    0.1248   0.0000   450.3656       107.099       13.6981      -1.10780      -6.87618       10.7207      -2.20300      0.480022     -0.345140     -0.157790       0.00000       0.00000       0.00000       0.00000       0.00000       0.00000       0.00000       0.00000       42.1915       51.2551       44.9752       33.7354       21.4380       13.0298       7.02120       3.10101       1.06229      0.250065       0.00000       0.00000       0.00000       0.00000       0.00000       0.00000       0.00000       0.00000
   6  10 1866.0675    0.4006  0.3867  9.7707  0.0025  0.0438   0.0215   0.0634    0.0674   0.0000   418.9882       9.34260       27.0695       6.83575      -7.22628      -1.72049     -0.507982     -0.834218      0.981782      0.383112     0.0593888   -0.00574712       0.00000       0.00000       0.00000       0.00000       0.00000       0.00000       12.9900       16.7471       13.9109       10.0255       7.59014       4.46084       2.58657      0.827137      0.641558      0.181633     0.0751487     0.0165029       0.00000       0.00000       0.00000       0.00000       0.00000       0.00000
   6  12 2142.5015    0.8269  0.6285 10.1917  0.0039  0.0314   0.0307   0.0688    0.1112   0.0000   428.8495       3.51556       29.3607       2.90759      -3.94358      0.923292     -0.831832      0.649643     -0.153537     -0.139656    -0.0583919     0.0203767       0.00000       0.00000       0.00000       0.00000       0.00000       0.00000       8.59774       9.59584       9.61203       7.02938       5.38175       3.36496       2.01787       1.01054      0.495155      0.189203     0.0614670     0.0108846       0.00000       0.00000       0.00000       0.00000       0.00000       0.00000
   6  14 2415.6115    1.3492  0.8972 11.5184 -0.0044  0.0403   0.0480   0.0930    0.1157   0.0000   441.6293       36.3372       5.82586      -4.50468       1.07502      -3.07847       1.59823      0.276823     -0.120955      0.151895     0.0493744     0.0304201       0.00000       0.00000       0.00000       0.00000       0.00000       0.00000       9.90188       11.7006       10.3129       8.79528       6.63819       4.60646       2.70962       1.27930      0.653448      0.236765     0.0723186     0.0164421       0.00000       0.00000       0.00000       0.00000       0.00000       0.00000
   6  15 2551.0790    1.8647  0.8751 11.9249 -0.0185  0.0380   0.0653   0.0930    0.1326   0.0000   436.3912       20.1106       3.00091       7.55666     0.0838321     -0.442511      0.144498      -1.09707      -1.82588     0.0770203      0.156484    -0.0227269       0.00000       0.00000       0.00000       0.00000       0.00000       0.00000       9.31523       11.6746       9.83935       8.16798       6.71386       4.06684       2.53263       1.21141      0.605520      0.199666     0.0769285     0.0165162       0.00000       0.00000       0.00000       0.00000       0.00000       0.00000
   6  16 2687.2385    2.4020  0.7602 12.5688 -0.0018  0.0314   0.0843   0.0817    0.1154   0.0000   438.5874       9.16476       4.87568       3.02854       4.91339       7.48946       1.42382     -0.417511       1.08328     -0.173485     0.0142364    0.00285667       0.00000       0.00000       0.00000       0.00000       0.00000       0.00000       7.72357       8.66926       8.40970       6.98774       5.28538       3.45510       2.19416       1.13075      0.542890      0.192091     0.0608407     0.0122683       0.00000       0.00000       0.00000       0.00000       0.00000       0.00000
   6  17 2823.8911    2.9002  0.7836 12.9493  0.0019  0.0349   0.1048   0.0893    0.1208   0.0000   427.4907       27.0331       26.5827       2.69005       1.30857       3.03534      -1.10404     -0.812964      0.819917     0.0818700    -0.0179629    -0.0163118       0.00000       0.00000       0.00000       0.00000       0.00000       0.00000       8.84474       11.2568       9.05163       7.99860       5.94294       3.84360       2.37749      0.970345      0.556517      0.173574     0.0633854     0.0156158       0.00000       0.00000       0.00000       0.00000       0.00000       0.00000
   6  18 2960.8791    3.4697  0.8014 13.1954 -0.0068  0.0351   0.1226   0.0806    0.1493   0.0000   448.8429       23.6113      -4.83484       8.83782       5.38482      -2.38757       3.14121      -2.16686     -0.608911     0.0481235     0.0962034    0.00580020       0.00000       0.00000       0.00000       0.00000       0.00000       0.00000       9.76879       10.2811       10.4074       8.11247       6.02568       4.39491       2.44784       1.13071      0.579098      0.228850     0.0639420     0.0113573       0.00000       0.00000       0.00000       0.00000       0.00000       0.00000
   6  19 3097.5949    3.7304  1.0107 13.3926 -0.0069  0.0397   0.1286   0.1024    0.1806   0.0000   418.5680       54.2235       14.2947       18.0327       5.21092      -6.15175      -3.87895      0.273681       1.33216     0.0436053     0.0814103    0.00144992       0.00000       0.00000       0.00000       0.00000       0.00000       0.00000       9.81818       11.5355       11.3361       8.36501       6.83139       4.28666       2.59599       1.36833      0.624245      0.248508     0.0832381     0.0154060       0.00000       0.00000       0.00000       0.00000       0.00000       0.00000
   6  20 3234.2007    3.8245  1.1690 13.3258 -0.0070  0.0450   0.1256   0.1126    0.2387   0.0000   416.5647       36.2381      -20.2338      -10.3399      -1.77612      -2.39602     -0.271077      -2.14707      -1.25149     -0.519449      0.142330    -0.0192204       0.00000       0.00000       0.00000       0.00000       0.00000       0.00000       12.4420       14.8480       13.8319       10.5146       7.61996       4.97027       2.96882       1.45039      0.741991      0.273089     0.0844060     0.0170523       0.00000       0.00000       0.00000       0.00000       0.00000       0.00000
   6  21 3371.2763    3.6068  1.8157 12.2210 -0.0018  0.0573   0.0900   0.1516    0.3536   0.0000   437.6229       92.1617      -15.1452      -17.5219       17.5088      -6.48880      -1.33676      -2.58186       1.31184     -0.786934    -0.0512460     0.0301371       0.00000       0.00000       0.00000       0.00000       0.00000       0.00000       15.8554       18.4476       16.4145       13.9079       10.0998       6.32862       3.86109       2.07234      0.909701      0.335604      0.103321     0.0221267       0.00000       0.00000       0.00000       0.00000       0.00000       0.00000
   6  22 3508.6432    2.9849  2.4722 12.0170 -0.0090  0.0717   0.0673   0.1897    0.2603   0.0000   429.2369       28.9984       29.9673       17.5795       2.02802       6.10543       4.72565      -2.06975      -3.71555     -0.620697      0.158199     0.0185192       0.00000       0.00000       0.00000       0.00000       0.00000       0.00000       16.9808       20.4716       20.1097       16.4188       12.8437       8.35279       5.45979       2.91755       1.38409      0.515671      0.164654     0.0309552       0.00000       0.00000       0.00000       0.00000       0.00000       0.00000
   6  23 3646.3729    2.5097  4.0005 11.5938 -0.0002  0.0961   0.0468   0.2674    0.1530   0.0000   413.8548       55.3608       41.6491       6.43623      -10.5450       15.2686       4.36151      -4.90862     -0.433731      0.197430    -0.0627014    -0.0219019       0.00000       0.00000       0.00000       0.00000       0.00000       0.00000       22.9332       29.7564       26.8905       22.3711       17.3526       11.3886       7.35071       3.40616       1.84331      0.646132      0.221958     0.0448100       0.00000       0.00000       0.00000       0.00000       0.00000       0.00000
   6  25 3922.4462    1.7094  6.7470 10.8243 -0.0066  0.1318   0.0267   0.3913    0.1098   0.0000   429.6132       126.577       4.94319      0.234181       20.7377       21.7733       5.50022      -11.4347      -5.75269     -0.402114     -0.117622     -0.150495       0.00000       0.00000       0.00000       0.00000       0.00000       0.00000       32.8027       39.6675       38.7609       31.6259       24.2239       16.6277       10.1272       5.59680       2.58923       1.01915      0.300377     0.0565421       0.00000       0.00000       0.00000       0.00000       0.00000       0.00000
   7  10 1906.8756    0.4415  0.3529 10.0037 -0.0023  0.0262   0.0227   0.0562    0.0574   0.0000   437.6189       5.77677       10.9855       4.04178       2.54224      -1.62540     -0.660080      0.441704      0.414809     -0.240024     -0.107291    -0.0227651     0.0107102  -0.000407222       0.00000       0.00000       0.00000       0.00000       5.96028       6.76015       5.61263       4.82587       4.43012       3.49989       2.07291       1.21895      0.596202      0.258238      0.104845     0.0411889     0.0119288    0.00240227       0.00000       0.00000       0.00000       0.00000
   7  11 2045.7873    0.6256  0.5245  9.9334  0.0058  0.0267   0.0253   0.0665    0.0807   0.0000   439.0522       7.51441      0.234913       1.90552       5.00504     -0.236166      -2.62111      0.323392     -0.181854     -0.118958      0.212597    -0.0351483    -0.0161089   -0.00105160       0.00000       0.00000       0.00000       0.00000       5.75951       6.14618       6.09307       5.91896       4.40533       2.99707       1.80867       1.34554      0.755706      0.315856      0.124345     0.0463296     0.0114684    0.00235325       0.00000       0.00000       0.00000       0.00000
   7  12 2184.6178    0.8631  0.5700 10.3894  0.0011  0.0258   0.0320   0.0700    0.0896   0.0000   439.8698       16.5990       17.5491     -0.115060      0.398797       1.47725       2.10717      0.628039     -0.354508    0.00541428      0.177866    0.00991652     0.0292707   0.000173023       0.00000       0.00000       0.00000       0.00000       5.50259       6.49138       5.66426       5.23426       4.34396       3.21735       2.01390       1.20052      0.668000      0.266815      0.119047     0.0408280     0.0119749    0.00249239       0.00000       0.00000       0.00000       0.00000
   7  13 2322.1166    1.1634  0.7375 10.7080 -0.0011  0.0339   0.0372   0.0718    0.1168   0.0000   451.2355       7.19439       18.9469       1.12291       3.74146      -3.48169       4.30304      0.750924      0.212373     -0.972834      0.132647     0.0245792     0.0288796    0.00656891       0.00000       0.00000       0.00000       0.00000       6.64600       8.15000       8.68673       6.04524       5.84690       3.84843       2.41247       1.64148      0.829672      0.411217      0.156628     0.0681678     0.0200477    0.00307675       0.00000       0.00000       0.00000       0.00000
   7  14 2458.2764    1.5733  0.8213 11.3580 -0.0095  0.0333   0.0487   0.0804    0.1198   0.0000   456.9370       17.7444      -7.53671       7.64964       6.10704     0.0405567      -3.29737      -1.94695     -0.688494      0.744337     0.0511267     0.0605558     0.0264576   -0.00769745       0.00000       0.00000       0.00000       0.00000       7.05853       8.72694       8.06073       6.91194       5.61064       4.05584       2.49838       1.62203      0.790774      0.397063      0.147114     0.0607069     0.0165106    0.00335564       0.00000       0.00000       0.00000       0.00000
   7  15 2594.4258    2.0892  0.6991 11.9615  0.0015  0.0317   0.0704   0.0690    0.1110   0.0000   432.7611     -0.783982       8.19567       21.2195       10.8806      -7.97712      -3.64665      -1.18669       2.38036     0.0925749      0.245541    -0.0598519    0.00395290  -0.000639233       0.00000       0.00000       0.00000       0.00000       7.10105       8.11058       6.74846       6.35212       5.48334       4.36544       2.70448       1.57795      0.808007      0.342911      0.147133     0.0529964     0.0139051    0.00309379       0.00000       0.00000       0.00000       0.00000
   7  16 2731.2999    2.5676  0.7724 12.6967 -0.0006  0.0318   0.0854   0.0841    0.1038   0.0000   446.6775       8.56530       6.01531       11.0540       15.7765      0.785050      -2.74202      -3.47024      0.648491      0.290382    -0.0862205    -0.0531990   -0.00604766   -0.00120687       0.00000       0.00000       0.00000       0.00000       7.67293       8.52858       8.76063       7.40135       5.35657       3.42299       2.39090       1.41442      0.795726      0.384356      0.159116     0.0494581     0.0141788    0.00256299       0.00000       0.00000       0.00000       0.00000
   7  17 2868.5195    3.2571  0.7363 13.2865 -0.0100  0.0383   0.1137   0.0794    0.1011   0.0000   437.2163       33.6598       5.47731       19.1054      -1.75099      -6.12222       2.46334       2.09371     -0.748062     0.0714731     -0.121214     0.0459557    0.00640182   -0.00162881       0.00000       0.00000       0.00000       0.00000       8.71023       8.42684       7.79906       9.34427       6.78310       3.78507       2.66720       2.11246       1.20691      0.518116      0.177347     0.0540457     0.0148932    0.00348129       0.00000       0.00000       0.00000       0.00000
   7  18 3005.8339    3.7109  0.7633 13.4056 -0.0058  0.0289   0.1267   0.0803    0.1026   0.0000   444.8975       24.4370       8.76979       3.30902       3.55590      -8.15780      -3.71425      -2.98862      0.364269      0.626271    -0.0851198   -0.00751855   -0.00928803   9.29137e-05       0.00000       0.00000       0.00000       0.00000       6.93250       7.56089       7.41421       6.64687       4.92943       3.55449       2.21262       1.41086      0.750153      0.362819      0.137833     0.0483757     0.0122497    0.00243223       0.00000       0.00000       0.00000       0.00000
   7  19 3143.0706    3.9469  1.0573 12.8909  0.0005  0.0403   0.1127   0.0915    0.1731   0.0000   451.9770       54.2950      -5.51671       6.51544       15.0540      -7.16664      -4.97403     -0.589860      0.562879     -0.378267    -0.0446822    -0.0256455     0.0337732   -0.00118750       0.00000       0.00000       0.00000       0.00000       10.3860       10.8023       8.44309       8.08054       7.67629       6.22487       4.00859       2.07635       1.01418      0.408693      0.178406     0.0562563     0.0164371    0.00327929       0.00000       0.00000       0.00000       0.00000
   7  20 3280.2512    3.5707  1.3783 13.0612  0.0017  0.0478   0.0978   0.1082    0.1325   0.0000   449.4894       61.7822     -0.624883     -0.422541      -11.6562      -4.19909       1.18461      -5.52696     -0.279035     -0.340496     0.0439358     -0.134507    0.00517435   -0.00123834       0.00000       0.00000       0.00000       0.00000       9.76519       12.6493       11.0015       10.4220       7.69978       5.90686       3.76336       2.27856       1.17944      0.579259      0.240294     0.0844874     0.0227058    0.00529540       0.00000       0.00000       0.00000       0.00000
   7  21 3417.8270    3.1141  1.9069 12.5591 -0.0031  0.0515   0.0727   0.1348    0.1228   0.0000   452.0904       47.3077       13.6431       1.74529       3.33658      -10.8026      -3.74357      0.521590       1.17112     -0.284282     0.0973781     -0.156477   -0.00977839    0.00488892       0.00000       0.00000       0.00000       0.00000       10.8969       13.8290       12.5907       11.1099       8.95279       6.22867       4.12900       2.49924       1.38822      0.631531      0.266385     0.0923442     0.0271375    0.00542537       0.00000       0.00000       0.00000       0.00000
   7  22 3555.8081    2.6876  2.8687 12.1812 -0.0001  0.0696   0.0556   0.1928    0.1185   0.0000   428.9790       60.0790       43.0066       21.3334       30.8237       4.31410      -6.20501       2.13883       2.05421     0.0691883    -0.0374565     0.0263479    -0.0490281    0.00227798       0.00000       0.00000       0.00000       0.00000       14.5848       18.4191       17.3341       14.9227       12.2803       8.65012       5.80400       3.37297       1.90293      0.834766      0.382982      0.131242     0.0389559    0.00720612       0.00000       0.00000       0.00000       0.00000
   7  23 3693.8185    2.2307  3.4825 11.8978 -0.0070  0.0835   0.0427   0.2207    0.1016   0.0000   406.4373       75.7402      -15.9116      -32.3226      -25.1196       2.79592       2.65412      -13.1345      -3.00863       1.34583     -0.627052     -0.339604     0.0129836     0.0164547       0.00000       0.00000       0.00000       0.00000       17.2041       22.3267       20.5386       18.6379       14.6624       10.8348       7.08353       4.39222       2.17578       1.18328      0.448108      0.170988     0.0471644    0.00926208       0.00000       0.00000       0.00000       0.00000
   7  24 3832.4837    1.8643  5.2748 11.3124 -0.0011  0.1101   0.0302   0.3154    0.0821   0.0000   456.7829       111.388       20.7320      -8.44719       31.4103       43.7382      -27.5423      -19.2168       5.97504       2.56580      -1.62369     -0.549424      0.117969     0.0121877       0.00000       0.00000       0.00000       0.00000       23.4803       29.4431       28.7250       25.2096       19.0931       13.8970       9.10997       5.65025       3.00573       1.51752      0.612505      0.223405     0.0602012     0.0114980       0.00000       0.00000       0.00000       0.00000
   7  27 4249.2479    1.0463  8.8902 10.6473 -0.0049  0.1802   0.0174   0.5233    0.0571   0.0000   482.6587       147.733      -22.4681      -6.51562       65.7252       46.5146      -21.6601      -1.23126       8.36907      -5.36044      -2.17852      0.538934      0.297116    -0.0111486       0.00000       0.00000       0.00000       0.00000       38.1321       45.8329       47.4131       39.4319       33.2737       23.7130       15.9953       10.1294       5.67258       2.69799       1.14067      0.400834      0.107609     0.0176106       0.00000       0.00000       0.00000       0.00000
   8  10 1946.1025    0.5214  0.3854  9.9549 -0.0028  0.0246   0.0218   0.0478    0.0689   0.0000   436.8127     -0.495104       10.4095       8.36955     0.0862806     0.0448112      -2.52802      -1.21407     -0.399583      0.119222     -0.150415     0.0304087     0.0112922   -0.00509828  -0.000433176  -0.000571013       0.00000       0.00000       5.13757       5.45833       6.36113       5.14241       3.80847       3.31470       2.12319       1.21828      0.860719      0.434857      0.181329     0.0983011     0.0423147     0.0121328    0.00260121   0.000411733       0.00000       0.00000
   8  11 2086.1151    0.7047  0.5292 10.1151 -0.0013  0.0272   0.0264   0.0614    0.0756   0.0000   436.9749       1.93907       8.14989       7.79545      -3.12031      -6.52521     -0.254153      -1.17084     0.0707392      0.651256     0.0431845    -0.0718507     0.0432599     0.0165901    0.00138173   0.000821497       0.00000       0.00000       6.29128       7.77101       7.79971       6.61678       4.74526       3.51930       2.28671       1.35512      0.845272      0.438871      0.216586     0.0952882     0.0395605     0.0113517    0.00280815   0.000543872       0.00000       0.00000
   8  12 2225.2327    0.9112  0.6311 10.6895 -0.0003  0.0297   0.0320   0.0647    0.0800   0.0000   433.3356       12.5419       18.6168      0.688448      -1.24161       5.16481      -3.55690       1.41153     -0.117177     -0.109384      0.162586      0.121728    -0.0689640   -0.00162716    0.00458673   0.000772308       0.00000       0.00000       4.80764       6.90152       6.03998       5.70297       4.78615       3.47736       2.54625       1.61244      0.953394      0.547562      0.229252      0.122103     0.0426500     0.0147087    0.00429098   0.000820359       0.00000       0.00000
   8  13 2362.8985    1.1658  0.9269 10.9451 -0.0019  0.0323   0.0344   0.0895    0.0975   0.0000   435.0144       9.13957       18.7448       5.13177      -2.26476       6.77922       2.83159      -1.36600      -1.83209     -0.100069      0.120874     -0.166040    -0.0172675    -0.0136972   -0.00334344   0.000122890       0.00000       0.00000       6.21871       7.35199       7.44792       6.73853       5.25691       4.06237       2.93394       1.75038       1.11203      0.620228      0.266396      0.141022     0.0509037     0.0157187    0.00410550   0.000741487       0.00000       0.00000
   8  15 2636.2545    2.1154  0.7390 12.1468 -0.0008  0.0310   0.0658   0.0683    0.1053   0.0000   427.6376       31.3109       11.8088      -3.58266       4.84587       8.85218     -0.424806      0.642245      0.579972     -0.317271     -0.519574    -0.0931137     0.0113783     0.0104997    0.00186993  -0.000104721       0.00000       0.00000       5.77789       7.51027       6.36242       6.65020       4.89425       3.97658       2.55309       1.76764       1.06104      0.559725      0.277177      0.115640     0.0443616     0.0142749    0.00343967   0.000843685       0.00000       0.00000
   8  16 2773.9222    2.8373  0.6680 12.7328 -0.0010  0.0273   0.0901   0.0661    0.1014   0.0000   426.3813       16.9784       2.49967       8.96365       3.23380      -8.92145     -0.858641      -2.74973     -0.514909      0.233580     -0.415337   -0.00644271    -0.0355163    -0.0111727  -0.000971088   0.000589899       0.00000       0.00000       5.56116       7.34505       6.76198       5.98707       4.67020       3.46633       2.37270       1.39645      0.953643      0.399869      0.256621     0.0809454     0.0436700     0.0116749    0.00346338   0.000667375       0.00000       0.00000
   8  17 2911.7419    3.5297  0.7987 13.0089 -0.0088  0.0301   0.1027   0.0713    0.1199   0.0000   437.3748       15.1058       5.27129     0.0121611      -2.04139       12.0910       4.89109     -0.529096      -2.04801      -1.27019     0.0352172    -0.0116189     0.0456673   -0.00849180    0.00331630   -0.00100764       0.00000       0.00000       5.67559       7.03906       6.66742       5.73901       4.99847       3.81318       2.76680       1.68752      0.998814      0.505064      0.266935      0.105040     0.0441987     0.0141231    0.00386555   0.000707916       0.00000       0.00000
   8  18 3049.3573    3.7034  1.0044 13.4307  0.0043  0.0387   0.1031   0.0957    0.1085   0.0000   442.0614       33.9596       19.2706      -3.52920      -7.59785      -7.04877      0.658657       1.70472       1.40424     -0.231897     -0.392852      0.122660    -0.0179962     0.0133850    0.00753474  -0.000343764       0.00000       0.00000       8.26699       10.4666       8.91628       7.98694       6.64912       5.35303       3.74938       2.32871       1.25880      0.638029      0.319526      0.133311     0.0517203     0.0165171    0.00440413   0.000903825       0.00000       0.00000
   8  19 3186.9703    3.8445  1.0508 13.5678 -0.0080  0.0386   0.1132   0.1042    0.1152   0.0000   444.0655       47.3774      -6.55065       12.5065       5.56714       2.57828      -4.88779      0.279144     -0.721610      -2.25463     -0.236755     -0.290302    -0.0432330     0.0145667    0.00370039    0.00190114       0.00000       0.00000       6.69816       9.17384       8.37031       7.88767       6.59433       4.58043       3.55167       2.16514       1.35169      0.705183      0.378558      0.148134     0.0618817     0.0185024    0.00585450    0.00107314       0.00000       0.00000
   8  20 3324.6783    3.5835  1.5176 13.3239  0.0084  0.0524   0.0897   0.1237    0.0967   0.0000   458.5566       20.8462       16.9795      -1.13059      -4.39365       8.19915      -3.03885      -1.60350     -0.204175     -0.199726      0.795408     -0.190710     0.0390591    0.00205443   -0.00350698    0.00253795       0.00000       0.00000       8.98263       12.8842       10.5550       11.1426       8.43418       6.42166       4.53898       2.75794       1.84139      0.839821      0.510772      0.173591     0.0831195     0.0229309    0.00706871    0.00155527       0.00000       0.00000
   8  21 3462.7046    2.9750  2.0253 12.7502 -0.0051  0.0535   0.0663   0.1387    0.0878   0.0000   432.0030       58.4151       20.2530       27.7842       11.6120      -12.7948      -9.47958      -4.91198     -0.177646      -1.92468      0.271674      0.220289     0.0410141    -0.0499267    0.00568073    0.00142354       0.00000       0.00000       10.5044       12.5415       12.5228       11.5759       9.00181       6.81359       4.95695       3.20524       1.77322       1.06919      0.494185      0.243914     0.0829772     0.0278804    0.00693004    0.00125907       0.00000       0.00000
   8  22 3601.3201    2.4066  2.8477 12.2646 -0.0081  0.0689   0.0466   0.1701    0.0773   0.0000   417.7355       39.0427       27.8719       22.6841       12.8076       6.76247       1.94309      -8.45061     -0.473990      0.814365      0.406860     0.0370165      0.161830    -0.0753206    0.00152023    0.00260044       0.00000       0.00000       12.6175       15.6996       14.9690       14.1203       12.1259       8.63329       6.58669       4.10401       2.65246       1.42512      0.699901      0.307924      0.120387     0.0363739     0.0101005    0.00173448       0.00000       0.00000
   8  23 3739.9521    2.0697  4.0769 11.6893 -0.0034  0.0821   0.0341   0.2327    0.0753   0.0000   430.7047       61.9148       32.6430      -2.52431      -3.48091       19.8073       5.67896      -20.9188       2.41042      -1.55400     0.0558664     -0.579936    0.00151503    -0.0353449   -0.00933902    0.00186635       0.00000       0.00000       15.6977       19.5280       18.6206       17.0679       14.4839       10.5057       7.73846       4.93566       3.06311       1.64514      0.810760      0.354217      0.137020     0.0426806     0.0117757    0.00199901       0.00000       0.00000
   8  24 3878.7937    1.7228  5.1853 11.2885 -0.0042  0.1015   0.0253   0.2826    0.0660   0.0000   423.8832       61.4608       8.50953       17.9000      -10.1599      -16.5724       8.15930       5.27936      -5.24853      -4.40479      0.965374     -0.435784    -0.0630570     0.0778318   -0.00900715   -0.00936965       0.00000       0.00000       18.6874       23.1592       23.3663       20.3285       17.9107       13.1722       9.75409       6.24419       3.83452       2.16962       1.02453      0.479735      0.178944     0.0576949     0.0154460    0.00245554       0.00000       0.00000
   8  25 4017.9702    1.5046  6.6990 10.8997 -0.0017  0.1232   0.0207   0.3359    0.0608   0.0000   456.4093       61.7775       24.7541       24.4675       6.25202       10.3645     -0.547926      -5.86007       5.16935       2.77751     -0.189885      -1.35890     -0.400572     0.0482687     0.0250744  -0.000668183       0.00000       0.00000       21.8635       28.0429       28.2926       24.5947       21.6856       15.9934       11.3955       7.52488       4.67519       2.47027       1.30526      0.526403      0.219755     0.0714945     0.0192553    0.00310925       0.00000       0.00000
   9   9 1843.6201    0.3972  0.3283  9.7998 -0.0040  0.0214   0.0190   0.0485    0.0544   0.0000   430.2813       6.28965       8.82887       8.64684     -0.992065       1.76232       1.31010      -1.36759      -1.08540     -0.595442     -0.378197   -0.00187684     0.0719632    -0.0114267     0.0115441   7.50897e-05  -5.43573e-05  -0.000158737       3.49555       4.21364       4.12311       3.97366       3.38714       2.69331       1.80741       1.24591      0.914842      0.477626      0.303497      0.138225     0.0602867     0.0227494    0.00990473    0.00261040   0.000663672   0.000122045
   9  10 1984.2171    0.5439  0.4024 10.0765 -0.0003  0.0301   0.0220   0.0451    0.0729   0.0000   439.0178       1.25368       3.39919      -1.31914       9.21941    -0.0185343      -3.40234       2.69506      0.743582      -1.19522     -0.110834    -0.0540754    -0.0719983    0.00343552    0.00238205   -0.00345989   0.000377227   5.34568e-05       3.88764       6.25788       5.68150       5.03463       4.68653       3.20808       2.58151       1.71548       1.06048      0.644697      0.385999      0.143443     0.0979116     0.0296578     0.0130708    0.00415264    0.00118687   0.000205522
   9  11 2125.1044    0.7396  0.6374 10.1491 -0.0125  0.0343   0.0244   0.0616    0.1073   0.0000   440.6195      0.468012     -0.161138      -2.38175       6.57101      -4.38236      -2.07034     -0.743705       2.27753      0.459842     -0.681261     -0.260117    -0.0923670     0.0138232     0.0101384    0.00568328  -0.000720524  -0.000107391       5.92520       6.53307       6.20419       6.41955       6.20982       4.13037       2.56391       1.99878       1.44667      0.996204      0.516274      0.237128     0.0967882     0.0368933     0.0121211    0.00447241    0.00110119   0.000173127
   9  12 2264.6227    1.0460  0.7632 10.7116 -0.0002  0.0320   0.0317   0.0707    0.0971   0.0000   436.8209       8.85378       21.3380       10.4329      -3.59065       3.89904      -7.44021      0.504812      0.906705     -0.405717     -0.328262    -0.0826662     -0.115994     0.0180756   -0.00249057    0.00604181   0.000110161   7.73693e-05       5.21595       6.21854       6.10367       5.95151       5.02971       3.98446       3.02925       1.84450       1.39800      0.802367      0.444252      0.209882     0.0952482     0.0392549     0.0149359    0.00384970    0.00103989   0.000182878
   9  13 2402.3976    1.4079  0.7972 11.3993  0.0101  0.0301   0.0424   0.0754    0.0880   0.0000   439.8859       15.4988       7.42881      -2.87423       4.15390      -3.68182      -7.36825     -0.608265      0.451739    -0.0131220      0.116821      0.398759    0.00527383    -0.0549899    0.00118864   -0.00188575   -0.00117225   9.42408e-05       4.84168       6.27706       5.58708       5.69338       4.39217       4.05130       2.89763       2.00580       1.19616      0.782257      0.355024      0.210685     0.0800820     0.0413929     0.0122631    0.00411314   0.000883564   0.000200257
   9  14 2539.6765    1.9043  0.8187 11.8313 -0.0087  0.0285   0.0567   0.0780    0.0978   0.0000   443.1219       11.6785       8.16535       3.70895       2.13254      -2.53228       2.24518       3.54981       1.73694      -1.51355   -0.00645322     -0.201038    -0.0326724     0.0712919   -0.00225352   -0.00198700   0.000421308   0.000130095       4.56763       5.97399       5.42965       5.67161       4.11570       3.67635       2.60701       1.82383       1.13199      0.669301      0.368622      0.176399     0.0878963     0.0342906     0.0125998    0.00364072   0.000850586   0.000187900
   9  15 2677.1585    2.2578  0.7999 12.3842 -0.0130  0.0293   0.0671   0.0711    0.0944   0.0000   442.6541       14.2605      0.160684       5.67560       3.44386      -2.88356    -0.0841052      0.119949      -1.01174      -1.95689      0.209010      0.467643     -0.111346     -0.104832    0.00644260    0.00858125   0.000459360   0.000229520       5.31914       6.85547       6.03146       6.03666       4.94686       3.85936       2.71138       1.84645       1.21459      0.715616      0.395890      0.176613     0.0854299     0.0310448     0.0116712    0.00339782   0.000887825   0.000180756
   9  16 2815.3750    2.9969  0.8554 12.4165 -0.0020  0.0307   0.0835   0.0705    0.1189   0.0000   436.0907       22.5218       9.53079       12.7543      0.574501       1.80205      -4.86521      -1.88725       3.27786     -0.245023      0.403010      0.272137     0.0505489   -0.00221442    -0.0180052    0.00118301   0.000666782  -3.64189e-05       4.82430       6.48454       5.91632       5.87170       4.75859       4.01053       2.82662       2.23238       1.13219      0.788815      0.358481      0.224802     0.0866443     0.0423800     0.0115057    0.00483101    0.00102306   0.000207263
   9  17 2953.7722    3.6823  0.8376 12.8095 -0.0053  0.0283   0.0990   0.0653    0.1155   0.0000   435.0523       36.0163       21.6634       8.40798       1.92795      -5.04696       1.22038      0.533611       1.27530     -0.397983      0.127052     -0.178504     0.0688965    -0.0320952    -0.0376375    0.00448827   0.000713661   0.000306242       5.06266       6.77733       6.66857       5.81434       4.93121       3.57561       2.87886       1.64142       1.16492      0.664553      0.337050      0.180313     0.0742795     0.0360346     0.0124610    0.00349770    0.00105474   0.000164130
   9  18 3091.7532    3.8389  1.1037 13.0989 -0.0012  0.0342   0.0965   0.0812    0.1238   0.0000   434.3997       29.7423       16.6885      -9.80706       2.32220       2.39462     -0.690847      -2.00955     -0.185581     -0.504134      0.432520      0.257910    -0.0414646    -0.0361730   -0.00339718    0.00190710   0.000693293  -0.000108664       5.98641       7.62931       7.19558       7.07475       5.59333       4.61164       3.07856       2.26985       1.37204      0.891784      0.451361      0.243047      0.101770     0.0444877     0.0144514    0.00480398    0.00102406   0.000211143
   9  19 3229.6778    3.6229  1.3080 13.2072 -0.0004  0.0382   0.0857   0.0985    0.1028   0.0000   427.5486       34.2040       16.7429       2.89486      -11.5712      -6.96255       3.53731      -2.33030      -2.54484      -2.07758     -0.647308      0.245325     -0.188189    -0.0305898     0.0111788   0.000263576  -0.000217687  -0.000110340       6.35117       7.81876       7.85156       7.35994       6.19976       4.99580       3.44135       2.42724       1.65247      0.937912      0.543132      0.255184      0.121061     0.0460029     0.0182971    0.00537396    0.00127293   0.000222735
   9  20 3368.0003    3.2185  1.5831 13.2511 -0.0083  0.0470   0.0744   0.1150    0.0797   0.0000   423.2408       25.5940       13.3986       10.8570      -2.21387      -1.25289       4.86427      -1.33200       1.02262      -2.29040     -0.256643     0.0772764    -0.0923346    -0.0892350   -0.00828587    0.00162246  -0.000696349   0.000111988       7.77513       10.6011       9.40932       8.86564       7.92343       6.15557       4.78588       3.17931       2.07693       1.20000      0.657781      0.329328      0.150098     0.0609413     0.0220323    0.00664186    0.00171963   0.000297346
   9  21 3506.4927    2.7088  2.4020 12.6970 -0.0049  0.0582   0.0531   0.1503    0.0617   0.0000   433.2420       69.1140       9.71673       15.2441      0.188111      -5.09578      -11.7330       9.63634       6.19278      -3.45009      -1.35113      0.285750     -0.402094      0.104118    -0.0465630   -0.00975970    0.00284673  -2.22256e-05       9.93338       12.2399       12.1612       11.0470       9.71994       7.52320       5.79490       3.90988       2.61525       1.46070      0.819435      0.451365      0.182336     0.0791813     0.0282810    0.00823794    0.00209777   0.000328143
   9  22 3645.4743    2.2668  3.2679 12.2211 -0.0096  0.0715   0.0401   0.1850    0.0560   0.0000   411.5839       46.4077       20.5225      -13.2234      -16.9019       13.2678      -1.82100      -11.2210      -4.31490      -3.23186       2.46242      -1.61563     -0.693010      0.420814     0.0933996    -0.0459576   -0.00251447   0.000857121       11.5270       15.2825       14.7714       13.8164       11.8006       9.58703       6.95363       5.03486       3.09704       1.97306       1.05237      0.540808      0.248060      0.103746     0.0358256     0.0116779    0.00268259   0.000461181
   9  23 3784.4850    1.9177  4.3564 11.7309 -0.0008  0.0837   0.0301   0.2228    0.0575   0.0000   428.2063       63.7043       49.8485       8.71620      -38.4027      0.113277      -3.21084       2.60611      -2.11700      -1.78917      0.767758      0.577699     0.0755843     -0.166658     0.0255493    -0.0125808   -0.00185613  -0.000392260       14.2323       17.4663       18.5991       16.5052       13.9913       11.1283       8.29387       5.47525       3.72817       2.29102       1.24943      0.608898      0.296128      0.122799     0.0439917     0.0127322    0.00307673   0.000470648
   9  24 3924.1537    1.6318  6.1219 11.1640 -0.0018  0.1039   0.0217   0.2821    0.0535   0.0000   437.4320       18.4523      -1.14440       28.3772      -25.7933      -43.2069       7.58758       2.18996       3.31758      -4.92156      -1.25841      0.281874      0.327083      0.190677     -0.112680  -0.000673822    0.00326841  -0.000802306       17.3137       22.4226       22.4331       20.6724       17.9107       13.5170       10.7525       7.05745       4.75012       2.80851       1.55509      0.814433      0.360728      0.153402     0.0535886     0.0156104    0.00405398   0.000629418
   9  25 4063.7554    1.3685  7.3213 10.9535 -0.0030  0.1238   0.0189   0.3457    0.0497   0.0000   454.6483       7.31043      -5.22654       48.7078       2.65410      -15.4901       3.79842      -4.01993      -5.63959      -2.39340       2.42879      -1.23699     -0.279191     -0.392271     0.0244221     0.0162966    0.00459869    0.00159369       21.0754       26.1676       27.0344       24.2919       21.5173       16.4822       12.4479       8.67425       5.72711       3.38504       1.91680       1.01045      0.440749      0.184556     0.0655861     0.0193950    0.00466786   0.000701258
   9  26 4203.3728    1.1589  9.3067 10.6755  0.0037  0.1526   0.0157   0.4382    0.0443   0.0000   476.9149       72.1703      -14.4920       38.8733     -0.680490      -13.7977       13.3055      -4.76423      -8.73173      -7.61978      0.175792     -0.334058     -0.606185     0.0318536     -0.114921    -0.0424710     0.0127781    0.00124989       24.9657       31.9057       31.4023       30.0158       25.4240       20.8524       15.5881       11.1763       7.20473       4.31627       2.50322       1.23518      0.594820      0.230351     0.0836401     0.0246212    0.00569220   0.000960312
   9  27 4343.6420    0.9816 11.0360 10.4908 -0.0014  0.1812   0.0141   0.5272    0.0428   0.0000   392.9802       68.6901       99.0976      -7.56593      -40.5590      -43.1634       18.7520       18.7276       6.56894      -7.54651      0.289441     -0.216784     -0.378229     -0.206440     -0.113427     0.0321469    0.00395923  -0.000515839       29.5450       37.4355       38.5226       34.9782       31.0295       24.4361       18.6780       13.0105       8.53788       5.20697       2.89314       1.50331      0.684669      0.283770     0.0999967     0.0297259    0.00712790    0.00108856
  10   8 1737.8060    0.2967  0.2785  9.5230 -0.0082  0.0209   0.0158   0.0442    0.0441   0.0000   436.6156       2.60090       9.95990      -1.31413      -5.23959       1.52083       1.46440       1.22812     0.0245962     -0.568154     -0.188734     0.0423167    -0.0355258     0.0414110    0.00242251    0.00555278   -0.00420649  -0.000876217       2.75977       3.75602       3.42647       3.60216       3.00390       2.36716       2.11222       1.31311      0.958486      0.562510      0.356551      0.175811     0.0916108     0.0469711     0.0187401    0.00767184    0.00251271   0.000687880
  10  10 2021.4844    0.5741  0.3666 10.1162 -0.0049  0.0194   0.0235   0.0405    0.0632   0.0000   432.9132     -0.572755      -2.37249      -2.74701       4.06712      0.355158      -1.17750      -1.15486      0.518506      -1.77058     -0.216569     0.0611960     0.0465020     0.0567754     0.0181915    -0.0132276  -0.000931592   0.000437181       3.24200       3.46216       3.87572       3.71709       3.18176       2.60045       1.91143       1.25623      0.994744      0.684709      0.361331      0.211626      0.114540     0.0420792     0.0217792    0.00830628    0.00261121   0.000665270
  10  11 2162.9267    0.8217  0.5859 10.4977 -0.0016  0.0245   0.0276   0.0588    0.0997   0.0000   431.2726       12.4276       11.6974      0.791054       5.21633      -2.21120       2.48417       2.41666     -0.685003     -0.404086      0.460583     -0.191461    -0.0682505    -0.0317276     0.0223232    0.00684588  -0.000698802    0.00163058       3.71669       4.89459       4.56081       4.69675       3.78096       2.97856       2.31822       1.69607       1.13194      0.655528      0.419150      0.228220      0.123064     0.0569731     0.0238175    0.00849397    0.00289137   0.000788786
  10  13 2440.8456    1.4473  0.9631 11.3734 -0.0015  0.0317   0.0395   0.0791    0.1055   0.0000   434.5309       14.4239       10.7455     -0.192136      -3.92455      -3.03294      -3.33872      -3.08939     -0.993185      -1.09865     -0.971058    -0.0981873    -0.0709434     0.0195079     0.0426438     0.0348852   -0.00403685   -0.00161301       4.94859       6.49131       6.23452       5.54853       5.34908       3.99163       3.21346       2.13669       1.54974      0.941142      0.591894      0.300977      0.155419     0.0700482     0.0304356     0.0111400    0.00389366    0.00111136
  10  14 2578.8094    1.9982  0.8245 12.0117 -0.0095  0.0296   0.0538   0.0659    0.0882   0.0000   431.8626       8.33171       15.5056       3.53704      -1.75156     -0.101266      -1.71779       1.01820       1.42919      -1.42916    -0.0897603      0.371025     -0.154992    -0.0489868    0.00163367   -0.00251224    0.00527710  -0.000554246       4.36376       6.23862       5.68530       5.77158       4.61873       3.80614       2.72881       2.03885       1.24206      0.871141      0.482071      0.274337      0.130194     0.0678151     0.0272422     0.0107100    0.00330805    0.00106020
  10  15 2717.0940    2.5838  0.9421 12.0060 -0.0016  0.0273   0.0650   0.0705    0.1177   0.0000   441.5914       13.3776       15.6441       4.29328       1.59592      -3.78010      -2.06975      -2.17578      0.287464    -0.0996707   -0.00385600      0.544883     0.0472237    -0.0235482    -0.0333239   -0.00433391   0.000161722   0.000955095       4.29313       5.33027       5.26038       4.94489       4.36611       3.45294       2.77399       1.98188       1.32060      0.798008      0.477197      0.258923      0.142435     0.0597479     0.0286777    0.00963487    0.00343956   0.000957734
  10  16 2855.8378    3.1734  0.8932 12.6839 -0.0001  0.0280   0.0826   0.0672    0.1020   0.0000   428.2018       19.6342       8.83627       11.0069      -7.09415     -0.520265      -4.04182      0.440798       1.86882       1.17339      0.558874     -0.457471     0.0264958    0.00738723     0.0472729     0.0243084    0.00201748  -0.000560814       4.40232       5.46753       5.37722       5.13202       4.32975       3.72026       2.96057       2.00808       1.48532      0.847613      0.511033      0.282323      0.150554     0.0631286     0.0285259     0.0112377    0.00374227   0.000954643
  10  17 2994.6827    3.6299  0.8580 13.1471 -0.0097  0.0285   0.0990   0.0720    0.0964   0.0000   435.1708       23.5868       6.31012       3.57482     -0.599957     -0.197457       2.64630     -0.412698      -2.77771      -2.50378     -0.358346      0.362289    0.00332793    -0.0346289    -0.0434531    0.00716325    0.00321655   2.63499e-05       4.30896       5.59740       5.12833       5.15660       4.42541       3.63014       3.06015       1.90197       1.45449      0.860385      0.548271      0.264174      0.143115     0.0617683     0.0282741     0.0104505    0.00329503   0.000917262
  10  18 3133.1590    3.9139  1.0376 13.3060 -0.0002  0.0318   0.0991   0.0766    0.1065   0.0000   441.3878       13.8352       15.5273       13.0696       12.4678      -5.61993      -5.37478     -0.703896      0.565504     -0.907462      0.335686      0.151250      0.132630     0.0710855     0.0210027     0.0130709    0.00360937    0.00233939       4.74024       6.32536       6.01036       6.17507       4.96620       4.29465       2.96677       2.44628       1.40081       1.01423      0.567919      0.313439      0.163210     0.0756258     0.0334012     0.0120399    0.00399124    0.00127912
  10  19 3271.5428    3.6239  1.1825 13.3071 -0.0067  0.0384   0.0924   0.0874    0.1077   0.0000   453.0613       45.0713       13.1959       15.9633       5.82356      -8.20267      0.994075     -0.786168      0.537163      -1.21593      0.179383     0.0530257     -0.243122     -0.202301    -0.0283984     0.0227777   -0.00409035  -0.000574136       5.39847       7.34874       6.63809       7.54879       5.39031       5.46167       3.67035       3.05758       1.66533       1.42377      0.685684      0.454355      0.181462      0.115258     0.0395663     0.0180118    0.00456092    0.00159616
  10  20 3410.5216    3.0452  1.6083 13.1582 -0.0037  0.0475   0.0685   0.1118    0.0713   0.0000   443.8537       35.5665       4.97900       26.9168      -3.24621      -6.11765      -4.40125      -4.93908      0.463235      -1.67310     -0.732756     -0.710901     -0.117474     0.0189084    -0.0729539    -0.0175555   -0.00194337    0.00168229       6.58548       9.54364       8.91903       8.94296       7.12256       6.14036       4.44350       3.34804       2.16841       1.38260      0.855304      0.449566      0.236124      0.112724     0.0503875     0.0181234    0.00640438    0.00179607
  10  21 3549.4542    2.5899  2.8406 12.4126 -0.0019  0.0580   0.0442   0.1569    0.0559   0.0000   448.5063       42.1872      0.739937      -1.12512      -2.42760       6.30197      -6.07926      -7.53995      -7.30856     -0.365797      -1.40586     -0.395589    -0.0854162     0.0151497  -0.000344356     0.0344336    -0.0107536    0.00121761       8.47800       11.1738       10.8289       10.5880       9.18711       7.50809       5.91380       4.39415       2.92951       1.83748       1.05775      0.616498      0.303724      0.150368     0.0604909     0.0246557    0.00777074    0.00237270
  10  22 3688.7373    2.0427  3.4092 12.2144 -0.0019  0.0714   0.0351   0.1903    0.0485   0.0000   431.8456       32.5168       17.3114       11.1780      -19.7704       3.51414      -2.13350      -8.87842      -2.12346      0.818011      0.804232      -1.02001      0.191915     0.0499970    -0.0379757    -0.0114905   -0.00721888   -0.00399439       10.4288       13.2667       13.5990       12.2777       11.5852       9.15301       7.17629       5.34636       3.60626       2.39700       1.46789      0.782316      0.442375      0.183746     0.0902655     0.0307818     0.0106593    0.00314252
  10  23 3828.3953    1.7761  4.5909 11.7742 -0.0039  0.0853   0.0278   0.2298    0.0460   0.0000   425.2013       61.8498       11.9520       31.7237       8.19571       1.64538      -10.9238      -5.74998      -5.69817      -7.54651       6.91604       1.38372     0.0435512      0.289703     0.0368988    -0.0273403  -2.43594e-05    0.00510982       12.5677       15.8251       16.1636       15.4166       13.6037       11.0518       8.86634       6.30195       4.41160       2.83340       1.72250      0.960390      0.495761      0.236895     0.0997687     0.0388261     0.0122701    0.00353460
  10  25 4108.3122    1.2608  7.7314 10.9714 -0.0030  0.1266   0.0175   0.3572    0.0419   0.0000   414.9301       5.90521       26.6857      -17.0466       12.1065      -24.7121      -25.1987      -2.30979      -7.05463      -10.2097     -0.787793       2.80577      -1.86431      0.216040     0.0222946      0.129165    0.00793545    -0.0224556       18.5376       23.9903       24.4420       23.1716       20.5945       16.8584       13.0513       9.54156       6.56794       4.38326       2.64986       1.46846      0.785169      0.359425      0.160605     0.0601516     0.0194698    0.00554704
  10  27 4388.4183    0.8786 11.6661 10.4722 -0.0009  0.1991   0.0136   0.5708    0.0398   0.0000   423.1582       41.2015       86.9886      -31.5519      -45.9148       28.4795       21.6110      -43.3822      -10.6166       14.7767       4.15603      -3.98218      -1.22590     -0.664752      0.330111     0.0709032    -0.0341694     0.0170972       28.9713       36.2531       38.9415       36.5634       31.8828       26.0618       20.8662       14.9635       10.5697       6.78939       4.19453       2.38469       1.23515      0.609269      0.254717     0.0983939     0.0316695    0.00865782
  11   9 1915.4425    0.4870  0.3026  9.8679 -0.0059  0.0204   0.0224   0.0365    0.0501   0.0000   436.2534      -4.96632       12.5132       1.89796      -2.03797       2.85019       1.57898     -0.487957    -0.0579153      0.128679     -0.171127    -0.0252730     0.0916262     0.0411691   -0.00887109    0.00252355   0.000767243   -0.00723998       2.58741       3.42057       3.50649       2.98729       3.52530       2.18140       2.25894       1.22309      0.960260      0.754570      0.397731      0.299029      0.133776     0.0685200     0.0367278     0.0117744    0.00630134    0.00263909
  11  10 2057.9877    0.6640  0.5062 10.0347 -0.0070  0.0225   0.0214   0.0515    0.0650   0.0000   434.9075      -1.71825       17.7141       10.1235      -7.17784     -0.883772       1.53975       1.93283     -0.647075     -0.462320     -0.368267     0.0174267      0.224543     0.0403379     0.0140993    -0.0193703    0.00984237   -0.00104536       3.18792       3.87173       3.60212       3.62386       3.73710       2.83902       2.17129       1.35720       1.07851      0.793406      0.535603      0.318971      0.159218     0.0793443     0.0342301     0.0152539    0.00575996    0.00219046
  11  11 2199.7807    0.9155  0.6761 10.2621 -0.0046  0.0250   0.0274   0.0578    0.1098   0.0000   432.3100       14.0265       4.64636     -0.329077      0.778468       2.42854     -0.497863      -5.51722       1.62582      0.321427      -1.65671     -0.681033      0.271916      0.101996    -0.0389408    -0.0324759    0.00908470   -0.00182073       3.71765       4.72340       4.40181       4.50992       3.78030       3.19455       2.58555       1.98699       1.40109      0.839115      0.555583      0.309970      0.176049     0.0928123     0.0411201     0.0193711    0.00666186    0.00247148
  11  12 2340.0294    1.2155  0.8593 10.8285 -0.0053  0.0282   0.0356   0.0719    0.1588   0.0000   441.9608       3.51247       14.8260      -2.06066       4.36412      -1.50317       2.13775     0.0219644      -1.32280      0.252166      0.450691      0.489032    -0.0383745     0.0162392   0.000524172     0.0178941    0.00340652   0.000316409       4.23004       5.37397       5.40617       4.78226       4.41172       3.63059       3.01357       2.14315       1.57796      0.985826      0.583456      0.358856      0.180387      0.104218     0.0419026     0.0216072    0.00761654    0.00311162
  11  13 2478.5786    1.6551  0.8575 11.3719 -0.0016  0.0282   0.0442   0.0679    0.1447   0.0000   443.3327       11.4304       5.20761      -8.86473       5.86789      0.775080      -1.73866       1.54504     -0.343917     -0.609369      0.822362      0.447539     -0.292174    -0.0647443      0.107641    -0.0407324    0.00654791    0.00300348       4.20255       5.51589       5.21230       4.94975       4.20006       3.77098       2.89650       2.28501       1.52331      0.991016      0.597938      0.338816      0.183715     0.0987094     0.0425246     0.0209220    0.00753481    0.00281977
  11  14 2617.0571    2.0916  0.9382 11.9222 -0.0031  0.0278   0.0528   0.0722    0.1162   0.0000   440.5349       9.63640       7.70605      -7.00954      0.718334       7.12776     -0.341375       2.17164      0.387406      0.559413     -0.756415     0.0330511     -0.149809    -0.0403488     0.0289868   -0.00695381    0.00713720    0.00506279       4.18018       5.20476       4.96682       4.90240       4.47223       3.62469       2.93664       2.14937       1.51636       1.01005      0.642337      0.378928      0.205254      0.100706     0.0519698     0.0199594    0.00828194    0.00288089
  11  15 2756.2026    2.6046  0.8444 12.4899  0.0021  0.0262   0.0669   0.0623    0.0900   0.0000   438.4325       4.18645       8.14108       11.9657      -1.98632      -10.0069       2.17645       2.68444       2.75686     -0.753435      -1.13164      0.143053    -0.0288501      0.261811     0.0560844    -0.0183041    -0.0110571   -0.00120058       3.88673       4.79855       5.10489       4.46930       4.12357       3.50744       2.63630       2.02470       1.42527      0.890411      0.567872      0.341963      0.175324     0.0915790     0.0478474     0.0181705    0.00767725    0.00298729
  11  16 2895.5729    3.2067  0.7547 12.9450 -0.0082  0.0277   0.0905   0.0586    0.0860   0.0000   441.8268       11.6010       13.6783       11.0771      -1.62824      -4.04495      -2.21186      -4.00286     -0.653973      -1.35822     -0.185081     -0.895179     0.0784889    -0.0141301    -0.0871612    -0.0124600     0.0113960    0.00303296       3.84107       4.90457       5.11183       4.76602       4.58911       3.26971       2.98093       1.87530       1.36525      0.978176      0.584959      0.390780      0.179399     0.0988874     0.0493384     0.0196960    0.00870760    0.00308163
  11  17 3034.7858    3.6531  0.9474 13.0723 -0.0034  0.0258   0.0894   0.0710    0.0946   0.0000   434.9218       20.4247       13.5610       14.2934       1.39000      -2.83478       2.04198     -0.765048      0.289393     -0.586070      0.392077      0.456817     -0.103793    -0.0193943    -0.0487503   -0.00759616    -0.0134961   0.000126607       3.73697       4.66152       4.78938       4.55009       4.11880       3.31381       2.65991       1.87249       1.33694      0.911785      0.575783      0.351890      0.179770     0.0970736     0.0452929     0.0207431    0.00789704    0.00298637
  11  18 3173.6682    3.7773  1.1913 13.2730 -0.0085  0.0338   0.0882   0.0831    0.0997   0.0000   438.0659       47.6369       14.7684       7.70209       2.60089      -1.42169    -0.0124455      -1.28248     -0.847720      -4.10982       1.04947     -0.426162     0.0735361      0.264481     0.0111383   -0.00204115    0.00409294    0.00271900       4.68068       6.12618       6.09896       5.60115       5.31631       4.15571       3.50168       2.52235       1.71531       1.22699      0.730958      0.434216      0.231217      0.117701     0.0583867     0.0252393    0.00998270    0.00357760
  11  19 3312.6816    3.5433  1.3701 13.1572  0.0000  0.0362   0.0772   0.0889    0.0878   0.0000   449.7750       31.2635       8.58201       4.97016      -2.33688     -0.121660      -5.58985      -3.06402      -1.92621     -0.316352     -0.405001     -0.908010     -0.197772      0.214009    -0.0108413    -0.0515930   -0.00552567    0.00786701       5.26574       6.67751       6.68843       6.26329       5.58493       4.79289       3.88721       2.86014       2.01820       1.35674      0.826604      0.487658      0.274314      0.142619     0.0652945     0.0306580     0.0119604    0.00434402
  11  20 3452.0799    3.0755  2.1137 12.3802 -0.0019  0.0440   0.0527   0.1108    0.0712   0.0000   435.1493       30.3338       8.74682       27.4690       7.43436      -5.59052       7.07154      -4.22513      -2.46460      -3.33212       1.40709     -0.127470     -0.104212     -0.237193    -0.0214281    -0.0246839    -0.0140073  -0.000679266       6.13629       8.29907       8.26409       8.01269       6.98315       5.73144       4.38439       3.27029       2.31526       1.54905      0.948726      0.576365      0.332810      0.163218     0.0839543     0.0332080     0.0142769    0.00497407
  11  21 3591.5719    2.4770  2.9982 12.1964 -0.0030  0.0548   0.0389   0.1510    0.0522   0.0000   446.6090       42.0734       3.01749       19.3046       3.51026      -11.0138       1.54890      -4.51259       2.82105      -3.30358     -0.875024      0.464248     -0.163565     -0.371710     -0.112059     0.0496590    -0.0155119   -0.00489277       7.90881       9.82864       9.84805       9.43280       8.44404       7.17409       5.99622       4.33529       3.07328       2.09427       1.32581      0.774498      0.424333      0.229265      0.100395     0.0504816     0.0182113    0.00674887
  11  22 3731.3243    2.0377  4.2204 11.8231 -0.0029  0.0708   0.0287   0.1941    0.0442   0.0000   423.7194       31.2432       26.0325      -14.4226       25.2546      -17.9577       1.25001       7.73189       3.60151      0.203649       4.66163      0.146400     -0.184858     -0.540578     0.0388037    -0.0298532    -0.0374401     0.0344732       9.24686       11.9179       12.4289       12.0989       10.7745       9.09082       7.33340       5.41052       4.04979       2.63762       1.74284       1.05396      0.574807      0.307461      0.150209     0.0663002     0.0252086    0.00972834
  11  23 3871.4821    1.6736  5.2208 11.4829  0.0001  0.0853   0.0230   0.2334    0.0428   0.0000   416.5450       41.3958       26.2852       21.7198       15.2853       25.4076      -18.6314      -8.50255       1.78292      -6.00375     -0.994124       2.06061     -0.516266     -0.451488      0.186304    -0.0427703    -0.0556481    0.00522339       11.6426       14.6095       15.0873       15.5687       12.9071       11.0209       8.91127       6.70798       4.63965       3.22304       2.07462       1.23736      0.683315      0.361163      0.177118     0.0798431     0.0308814     0.0108812
  11  24 4011.0511    1.3888  6.4425 11.2092 -0.0073  0.1025   0.0187   0.2885    0.0410   0.0000   444.6972       82.1326       12.4937      -22.1081       10.0947      -34.4529       1.65510       18.2041       10.5883      -7.35775      -7.63756       4.23234       1.82821      -1.13716      0.199020   -0.00472321     0.0510253     0.0104145       13.9446       17.6892       18.6061       17.5367       16.0121       13.3627       10.9272       8.07043       5.86859       3.89907       2.54661       1.52680      0.853299      0.447689      0.219077     0.0974357     0.0371700     0.0137155
  11  25 4151.7794    1.1668  8.1910 10.8803 -0.0033  0.1283   0.0159   0.3581    0.0402   0.0000   426.3343       70.7377       13.6278       10.8608       17.9213       2.32809      -1.26947      -25.0318      -2.13891       8.91739       1.60646       2.37550      0.747328     -0.998953      0.567408      0.123613     -0.123611   0.000111448       17.5282       21.8937       22.8866       21.9975       19.5562       16.6877       13.8750       10.2777       7.46546       5.03500       3.20265       1.92711       1.09758      0.585245      0.276111      0.127031     0.0482671     0.0175260
  11  26 4292.3158    0.9832  9.5710 10.6699 -0.0033  0.1547   0.0139   0.4336    0.0372   0.0000   391.1912       19.7048      -3.02493      -4.48255       34.9610      -7.14863      -26.2168      -18.5193       21.0080     -0.994943      -9.36616       5.76690       1.09920      0.131024     -0.224499     -0.225123    -0.0322212    0.00325488       20.2954       26.8066       27.3930       26.1897       24.2589       20.0268       16.5801       12.2675       9.01632       6.05778       3.93661       2.35685       1.35263      0.710590      0.339203      0.153745     0.0565805     0.0207305
  11  28 4574.3859    0.7011 15.5879 10.3338 -0.0019  0.2877   0.0111   0.7522    0.0329   0.0000   459.0528      -2.78332       70.3414       26.0398       44.9553      -20.7635      -96.1620       32.9509       24.5167      -19.4175      -10.7177       4.36939       1.91367      0.177851     -0.205638      0.181401     0.0729026    -0.0478247       36.9897       48.4455       51.8537       48.5261       45.2175       37.4908       31.1164       23.1447       17.1288       11.5101       7.58160       4.63888       2.63572       1.41221      0.709377      0.310134      0.116392     0.0424835
  12   8 1805.8013    0.3555  0.3064  9.7088 -0.0060  0.0184   0.0148   0.0438    0.0434   0.0000   434.6719      -1.95572       10.9022      -1.04661      -2.19823      -1.72765       2.04740     -0.711269      0.144451      0.583993     -0.287617     -0.165774      0.191687    -0.0627080     0.0197351    0.00743822    0.00449449   -0.00263363       2.50522       3.01476       2.68958       2.51143       2.93872       2.58038       1.92026       1.43319       1.04163      0.764657      0.569359      0.324127      0.207480      0.104018     0.0515513     0.0219551     0.0100322    0.00365748
  12   9 1949.9600    0.4823  0.4873  9.8674 -0.0016  0.0260   0.0161   0.0483    0.0538   0.0000   433.3172      -1.06826       11.6941       2.24565      -2.61899      -4.14479      0.527356       2.60616      0.384820      0.341055     -0.622444      0.492356     -0.148389     0.0433288    -0.0289104    -0.0162767     0.0109085    0.00181516       3.19170       4.10404       3.93122       4.01254       3.83610       3.21259       2.71577       1.78804       1.37830      0.913867      0.756510      0.409776      0.260879      0.127047     0.0649292     0.0316628     0.0145031    0.00619351
  12  10 2093.6370    0.6785  0.5871 10.0844 -0.0007  0.0230   0.0200   0.0528    0.0632   0.0000   434.3435      -4.64230       13.7528      -4.38883      -4.34173      -2.81336      -3.43093      0.340032       1.92590    -0.0997424    0.00191657     -0.243471    -0.0910137     0.0509846    -0.0284786   -0.00284364    -0.0272569    0.00364429       2.64678       3.30710       3.60837       3.47385       3.19574       2.59373       2.25891       1.74510       1.23445      0.864623      0.580931      0.335870      0.222449      0.117452     0.0629135     0.0329800     0.0143084    0.00633366
  12  11 2235.8980    1.0139  0.6894 10.5029 -0.0009  0.0235   0.0270   0.0517    0.0768   0.0000   444.2121      -1.75403       17.9280     -0.847232       3.41311      0.637188     -0.908159      0.561307     -0.774181       1.12077      0.693693     0.0787427     -0.213071      0.174681      0.160634     0.0542416     0.0125408   -0.00754421       3.31373       3.96182       4.13554       4.09433       3.57111       3.04843       2.41461       1.79327       1.44813      0.964852      0.555969      0.370082      0.231580      0.122283     0.0728218     0.0329237     0.0132857    0.00517826
  12  12 2376.3788    1.2853  0.7652 11.0511 -0.0058  0.0257   0.0341   0.0602    0.1182   0.0000   440.4555       10.4579       7.63933      -3.28035      0.441086      0.833577      -2.63505     -0.644628     0.0644237      0.323671      0.197756      0.313370      0.458943     0.0779208     0.0123256     0.0155996   -0.00316394   -0.00354099       3.03886       4.10169       3.77846       4.01117       3.47733       3.13979       2.54582       1.99912       1.38526       1.01951      0.677148      0.441837      0.244976      0.146386     0.0690437     0.0362370     0.0159872    0.00660727
  12  13 2515.5461    1.6835  0.8619 11.5603 -0.0087  0.0284   0.0473   0.0681    0.1434   0.0000   441.7825       7.64671       16.3297       1.66918      -7.55578      -4.19133      -2.13660      -4.00994      -3.15835     -0.862805     -0.665078      0.186399    -0.0369549      0.107655     0.0560698    0.00474622     0.0254054    -0.0143972       3.58146       4.92363       4.78228       4.75389       4.27046       3.46306       2.91853       2.06150       1.55538       1.09632      0.713568      0.445405      0.260266      0.148166     0.0734182     0.0360398     0.0160087    0.00714077
  12  14 2654.7276    2.2687  0.9799 11.6383  0.0018  0.0270   0.0548   0.0686    0.2029   0.0000   435.0774       13.8092       7.96350       3.98066       6.40267      -1.47162      -1.98245      -2.40311     -0.402881      0.694089      -1.16909     0.0375153     -0.271187    -0.0933173     0.0491781   -0.00505452    -0.0122573    0.00132468       3.63487       4.33895       4.53656       4.45176       4.09019       3.46075       2.62477       2.08941       1.48595       1.05297      0.696387      0.448756      0.258660      0.147532     0.0757224     0.0362386     0.0167094    0.00657888
  12  15 2794.7081    2.6972  0.9216 12.6223 -0.0009  0.0254   0.0640   0.0679    0.1039   0.0000   438.6859       17.1088       9.68706      0.830697      -1.09073     -0.462872      -1.56490      -1.96411     -0.323107     -0.169466      0.314956     0.0486137    -0.0308692      0.110921     0.0318349     0.0329069    0.00477015   -0.00578571       3.60480       4.34116       4.51396       4.41430       3.89439       3.41552       2.65267       1.98817       1.52925       1.02825      0.679265      0.412487      0.257432      0.139594     0.0738050     0.0344730     0.0153200    0.00633978
  12  16 2934.5528    3.5759  0.7892 12.9708  0.0022  0.0241   0.0897   0.0584    0.0920   0.0000   442.6115       19.9352       13.8764       4.10231      -6.25128      -5.30720      0.223767      -1.35120      0.662699      -1.08279      -1.09114     -0.229922     -0.366440      0.290518     0.0806274   -0.00155844    -0.0103997   -0.00127881       3.40101       4.28126       4.22091       3.78153       3.47962       2.99421       2.72376       2.11736       1.56994       1.01325      0.646404      0.381896      0.216198      0.113392     0.0618441     0.0298976     0.0134423    0.00549745
  12  17 3074.0921    3.7988  0.8981 13.3041 -0.0025  0.0269   0.0926   0.0675    0.0882   0.0000   438.3710       21.7267       5.88712       4.79101     -0.190235       3.66231      0.155258      -1.12842       1.37045      -2.02481     -0.357947      0.394334     -0.396103    -0.0263796      0.140420     0.0295474    -0.0143016    0.00195767       3.09656       4.43909       4.24650       4.25423       3.85507       3.18593       2.73349       1.90427       1.45338       1.06224      0.651720      0.423787      0.255843      0.138678     0.0734509     0.0337345     0.0151433    0.00661819
  12  18 3213.4652    3.7616  1.3669 13.0970 -0.0016  0.0364   0.0769   0.0853    0.0846   0.0000   442.2328       28.5966       4.18018       4.48536       16.9771      -1.72547      -4.71184      -4.80514      -3.27677      -3.42316      0.560050     0.0654146     -0.371504     -0.334707   -0.00431743     0.0426966    -0.0219866   -0.00756113       4.24885       6.14088       5.96345       5.88870       5.53554       4.27699       3.62711       2.64091       2.06801       1.34951      0.907747      0.559798      0.338562      0.191139     0.0975596     0.0494119     0.0198140    0.00847814
  12  19 3352.9758    3.3268  1.7678 12.8028 -0.0054  0.0386   0.0614   0.0959    0.0706   0.0000   434.1823       32.1006       6.49026      0.839325      -8.83274       6.95113       8.15461      -10.2046     -0.249377     -0.483060     -0.191929      -1.58835      0.402339      0.116609     -0.171241    0.00843860     0.0190472   -0.00822781       5.03664       6.41781       6.53572       6.36917       5.83792       4.90784       4.07246       3.17280       2.37932       1.55678       1.06182      0.638423      0.387216      0.217140      0.112838     0.0567452     0.0242431     0.0100807
  12  20 3492.7275    2.8061  2.3617 12.4736 -0.0005  0.0461   0.0457   0.1183    0.0577   0.0000   439.0502       24.4605      -7.21197       4.77954       7.95132     -0.562624     0.0688491      -3.94395      -1.41786      -2.15768     -0.752410      0.491179      0.165747     -0.309499    -0.0257698    0.00311643    0.00631799   -0.00296544       5.90527       7.57573       7.87790       7.48524       6.99412       5.74880       4.83182       3.63563       2.70828       1.92762       1.21385      0.785887      0.459428      0.267335      0.136135     0.0664148     0.0288689     0.0124447
  12  21 3632.8965    2.3983  3.2715 11.9746 -0.0005  0.0547   0.0341   0.1456    0.0488   0.0000   430.0109       30.6157       10.0475       18.6897       1.94538      -20.6201       3.95852       7.90096       3.58124      -4.96410     -0.457387      0.701121      0.414741    -0.0422624     0.0346131      0.148796    -0.0199704     0.0147414       6.93557       8.67363       9.05566       8.77416       7.94804       6.92815       5.72236       4.56910       3.26531       2.36918       1.53387      0.951205      0.586507      0.322848      0.171154     0.0845860     0.0365857     0.0159325
  12  22 3772.9453    1.9354  4.7331 11.5767 -0.0035  0.0718   0.0247   0.1883    0.0431   0.0000   440.7791       44.7034       7.11993       7.24232      -6.34188       3.11117      -8.53884       3.19143       4.94430     -0.666633      -3.75194      -1.39703      0.629625      -1.01775     -0.377189     0.0679112     0.0162174   -0.00383432       8.75308       11.6618       11.6164       11.6546       10.3470       9.22550       7.50359       5.98009       4.42281       3.07699       2.03609       1.29632      0.766273      0.437498      0.226661      0.111454     0.0478569     0.0198543
  12  23 3913.4991    1.5950  5.7744 11.3408 -0.0019  0.0858   0.0206   0.2310    0.0411   0.0000   464.5567       63.7720       17.9538      -13.4227       23.6104     -0.479831      -21.1083     -0.164763    -0.0777323       7.57161       1.68144      -1.96093      0.720338      0.298795     -0.465095     0.0681623      0.114272    -0.0336894       10.8364       13.8287       14.4352       13.7319       12.5556       10.9625       9.20374       7.20092       5.30407       3.73320       2.49721       1.59162      0.959090      0.527610      0.284609      0.145864     0.0599972     0.0258414
  12  24 4053.9083    1.3142  7.4858 11.0266 -0.0032  0.1093   0.0171   0.3002    0.0409   0.0000   439.6581       86.3728      -16.9945       1.87122       7.72896      -29.3141      -12.0044       20.7102       5.51959      -4.52100      -3.01051      -1.78677      0.491499      0.328772     -0.230659     -0.131033      0.102189    -0.0173584       13.6395       17.2149       18.3281       17.6480       16.3405       14.2394       11.4430       8.95519       6.72842       4.67448       3.18023       1.99681       1.23386      0.687157      0.364842      0.183063     0.0745205     0.0327140
  13   8 1838.6720    0.3766  0.3165  9.6766 -0.0149  0.0172   0.0148   0.0381    0.0452   0.0000   437.6618      -1.76461       16.0702       1.23049      -2.00330      0.172536    -0.0924305       1.15434      0.573770     -0.827331      0.850235      0.490987     -0.363669    -0.0546783    -0.0348320    -0.0250504     0.0169806    0.00602542       1.97703       2.64588       2.46381       2.58509       2.12643       2.18047       1.73921       1.47663      0.937290      0.804717      0.501633      0.350187      0.205904      0.123629     0.0689077     0.0317111     0.0160079    0.00732300
  13   9 1983.8396    0.5300  0.4789  9.8263 -0.0036  0.0229   0.0163   0.0431    0.0542   0.0000   435.6994      0.500536       14.8117       6.33539       2.00150      0.305367     -0.754562       1.50137      -1.34246       1.90741    -0.0932168      0.169636     -0.145099     -0.165305    -0.0808265    0.00167052     0.0242785   -0.00217444       2.78037       3.30607       3.25794       3.63173       2.85712       2.54170       2.37602       1.96341       1.22900      0.962133      0.695718      0.445022      0.261854      0.142428     0.0837613     0.0433839     0.0212036     0.0107362
  13  10 2128.5420    0.7641  0.5327 10.1986 -0.0013  0.0207   0.0235   0.0485    0.0604   0.0000   439.7543       3.62883       19.7961       7.28561       1.09382      -5.10998     -0.411215       2.62006       1.59661      -1.77446      0.711858      0.459328     -0.259502     -0.228350     0.0426998     0.0794169     0.0283202     0.0170734       2.91160       3.98641       4.18693       4.05565       3.35107       2.86614       2.30701       1.76844       1.24678      0.885683      0.563359      0.337048      0.211608      0.115821     0.0614033     0.0345038     0.0172005    0.00729919
  13  11 2271.1573    1.0646  0.7532 10.5801 -0.0021  0.0261   0.0264   0.0523    0.0755   0.0000   437.6998       2.06653       14.0135       6.06532       6.42393      -1.45736       1.75411      -1.40509     -0.967876      0.483905      0.922878      -1.03341     -0.337725      0.126165   -0.00500657     0.0159915   -0.00826939   -0.00623161       2.76797       3.89310       3.59449       3.98225       3.19886       3.22561       2.49852       2.03780       1.38767       1.13160      0.710879      0.489367      0.299818      0.174241     0.0995799     0.0478147     0.0239085     0.0110083
  13  12 2411.9396    1.3896  0.8363 11.1873 -0.0093  0.0254   0.0345   0.0585    0.0836   0.0000   441.2987       10.3204       7.94831       6.28027      -8.66117     -0.180655       2.76131       2.34346      -2.53689      -1.68185      0.660136     -0.987530     0.0575023    0.00933032     0.0457147    -0.0339900    -0.0371133     0.0194922       3.09089       3.87428       4.15447       4.03462       3.83660       3.25337       2.65226       1.99141       1.54148       1.13848      0.705524      0.522999      0.325414      0.173765      0.105394     0.0533082     0.0269504     0.0116470
  13  13 2551.7689    1.8142  0.8011 11.7475 -0.0176  0.0303   0.0461   0.0585    0.1064   0.0000   439.8605       9.49943       2.67737      -2.86733       5.80514      -4.42946      -5.58974      -1.38762       1.38464      -1.15776    0.00544437     -0.606751      0.317513     0.0615289      0.173732     0.0477916     0.0788810    0.00306660       3.89785       5.19964       4.73999       3.80311       3.80333       3.51395       3.59768       2.92188       2.25501       1.54747       1.02026      0.603879      0.345825      0.190638      0.102117     0.0514931     0.0236513     0.0114602
  13  14 2691.8105    2.4320  0.9570 11.4164  0.0005  0.0291   0.0611   0.0643    0.2596   0.0000   440.1624       16.6257       19.6364       2.31374       8.09081     0.0175362      0.795425     -0.894306      -2.38550       1.46014       1.23042     -0.269827     -0.395848     0.0874364      0.127280    -0.0630490   -0.00773766    -0.0116043       4.15695       5.74940       6.24947       6.04648       5.20064       4.15070       3.23626       2.33507       1.64675       1.10214      0.742483      0.489072      0.303255      0.167305     0.0912754     0.0535551     0.0254796     0.0125592
  13  15 2832.3794    2.9472  0.9049 12.8278 -0.0000  0.0262   0.0732   0.0665    0.1148   0.0000   437.4665       1.44586       13.5617       3.60777       1.48754       4.13353      -4.87720      -1.78964       2.60192      -2.06322       1.24338     0.0199764      0.101151     -0.135475   -0.00877303     0.0209802     0.0283930   0.000688360       3.11195       3.93513       4.10112       4.00206       3.76419       3.03485       2.71364       2.10926       1.53087       1.13070      0.771133      0.491102      0.301667      0.181053      0.108693     0.0535608     0.0257880     0.0132199
  13  16 2972.7745    3.3851  0.9376 13.1245 -0.0032  0.0285   0.0777   0.0641    0.1030   0.0000   440.8460       15.4603       16.9183       3.98398       1.03425       3.90218      0.416069      -1.57067     -0.502139      0.120809       1.15985     -0.450813     -0.277774    -0.0827090      0.164466    -0.0264966    0.00809822     0.0166988       3.54538       4.78903       4.47699       4.04567       3.76046       3.37405       3.11468       2.68657       1.98017       1.45310      0.865486      0.572962      0.322955      0.190837     0.0976515     0.0554058     0.0259035     0.0114488
  13  17 3112.7548    3.7459  0.9246 13.4178 -0.0042  0.0254   0.0901   0.0702    0.0857   0.0000   439.6308       22.4866       11.2112       4.19343       5.32716      -2.32086      -3.76027      -6.38524     -0.182678      -1.05755      0.487176     -0.121671    0.00486829    -0.0193121     0.0533472     0.0435951    -0.0760087    0.00150423       3.17119       3.87676       3.82361       4.07064       3.60511       3.17692       2.56052       2.17168       1.55925       1.08737      0.764990      0.510699      0.320800      0.172790     0.0966622     0.0528829     0.0284070     0.0124174
  13  18 3252.6408    3.6065  1.3262 13.2377 -0.0029  0.0334   0.0760   0.0839    0.0858   0.0000   443.8391       29.0026       5.08905       4.84987       7.09337      -4.89339       2.69463      -1.75531      -2.01242     -0.260112      0.183187      -1.05359     0.0116883     -0.253811     -0.121434     0.0951147   -0.00396266    -0.0235238       4.10950       5.06609       5.26766       5.28563       4.69030       4.32745       3.46144       2.72460       1.97422       1.51627      0.993074      0.692016      0.411430      0.244716      0.141398     0.0685034     0.0335559     0.0162387
  13  19 3392.6970    3.0164  1.8514 12.9481  0.0003  0.0401   0.0562   0.1068    0.0599   0.0000   437.5653       25.0329      -1.62844       14.6118       8.17103      -3.22564      -3.06541      -3.17237       2.23331      -1.89173       1.82103     -0.751643      -1.51575     -0.229085      0.198553     0.0273359     0.0483021     0.0111458       4.77336       5.89101       6.41158       6.18201       5.62210       4.98451       4.11471       3.22006       2.50070       1.75607       1.21260      0.795828      0.494883      0.291369      0.165921     0.0879107     0.0422166     0.0200754
  13  20 3532.9164    2.6893  2.6301 12.2306 -0.0014  0.0457   0.0409   0.1251    0.0535   0.0000   442.7821       45.5982       10.2701      -8.03494       8.38454      -8.54229      -10.1568      -1.67000     -0.221471      -1.42608       1.28647     -0.633984      0.247793     -0.510723      0.349379    -0.0848670     0.0199105     0.0224671       5.39539       7.11982       7.28458       7.22509       6.52610       5.69868       4.90689       3.66807       2.92162       1.98120       1.43320      0.923135      0.570800      0.333500      0.190333     0.0961801     0.0462748     0.0221174
  13  21 3673.5443    2.2061  3.7456 11.8087 -0.0011  0.0580   0.0295   0.1538    0.0454   0.0000   432.1580       41.8735       22.1668       16.7039       16.1988      -2.87524      -10.1378     -0.204318       1.45996     -0.608999      0.792211      -2.08461     -0.130329     -0.135180      0.427668     0.0165430    -0.0720475   -0.00673272       6.93810       8.85245       9.00549       9.06358       8.35523       7.27763       6.15563       5.08093       3.73097       2.69817       1.89456       1.23434      0.773329      0.448910      0.253101      0.134531     0.0644059     0.0313916
  13  22 3814.1784    1.8206  5.3751 11.3586 -0.0008  0.0728   0.0218   0.2031    0.0416   0.0000   423.4457       26.6385       13.8233       11.4044       1.08116       4.83829      -10.4111      -16.7753      0.213680       1.00792    0.00360737      -1.47957     -0.885639      0.615768      0.198864     -0.355635   -0.00161738   -0.00649986       8.57172       10.9342       11.3858       11.2160       10.5284       9.18266       7.76000       6.08712       4.66348       3.31853       2.40888       1.54195      0.986471      0.587466      0.332166      0.171897     0.0817816     0.0383483
  13  25 4236.8422    1.0460 10.2579 10.6237 -0.0054  0.1419   0.0137   0.3997    0.0380   0.0000   465.6018       61.5671     -0.117672       14.1852       21.0000       1.32661       16.2034       31.1566       6.77899      -28.2760      -4.61672     -0.657003      0.669145       1.57659     -0.471484     -0.148090      0.449280    -0.0969646       15.7745       20.5660       21.7335       21.4014       19.8993       17.5670       14.9809       11.9344       9.02860       6.54429       4.71075       3.12506       1.97321       1.16895      0.667072      0.348283      0.165499     0.0788767
  13  27 4519.6667    0.7281 13.7677 10.3583 -0.0014  0.2240   0.0114   0.6113    0.0328   0.0000   415.1032       53.9572       68.9603       6.36919      -2.91574      -36.1381      -26.6797       39.2033       31.4569      -20.3070      -14.2819       9.35330      -2.47483      -5.79261      0.208981    0.00782890      0.310488    -0.0461449       25.0125       32.9481       35.2748       34.7001       32.0277       28.1401       24.0852       18.9378       14.7477       10.7249       7.55404       5.02195       3.26899       1.97030       1.10778      0.616258      0.273435      0.130474
  14   8 1870.8452    0.4631  0.3427  9.7507 -0.0081  0.0212   0.0163   0.0353    0.0466   0.0000   437.5124      -4.10822       13.5024      -1.51793      -2.05131       1.69572       2.96465       1.14365     -0.472061      0.263995      0.898045      0.915495      0.217300     0.0509733     -0.117749    -0.0184486    -0.0126531   -0.00590502       2.42253       2.78873       3.80240       3.44558       2.99318       2.65864       2.18425       1.37780       1.35172      0.890553      0.507314      0.472173      0.285954      0.132137     0.0972393     0.0598624     0.0218624     0.0153227
  14   9 2017.0461    0.5996  0.4956  9.9751 -0.0105  0.0193   0.0179   0.0445    0.0554   0.0000   436.5980      0.668173       11.2087     -0.404055      -1.52640       1.87969       1.39891     -0.453611     -0.154683     0.0751486      0.374616     -0.208914     -0.446322     -0.158031    -0.0812883      0.114916     0.0309036    -0.0363160       1.94341       2.48426       2.58585       2.79158       2.42353       2.30168       1.91637       1.47044       1.10647      0.817205      0.641063      0.375179      0.269957      0.177308     0.0976219     0.0522540     0.0314828     0.0147958
  14  10 2162.5755    0.8411  0.6287 10.2235  0.0021  0.0224   0.0210   0.0458    0.0648   0.0000   438.4368     -0.222025       7.28237      -2.03281       2.72401      -2.72151     -0.409640      -1.66958       1.19608      -1.07553      0.320630      0.353881     -0.226263     -0.305369      0.281854    -0.0549038     0.0106413     0.0403593       2.50394       3.08411       2.82247       3.29886       3.05566       2.63695       2.12798       1.82071       1.38797       1.04884      0.713917      0.487503      0.322281      0.195648      0.120791     0.0636352     0.0324535     0.0167215
  14  11 2305.7583    1.1088  0.7612 10.8697 -0.0019  0.0258   0.0270   0.0539    0.0701   0.0000   437.9014       4.04683       15.0552       6.01051      0.844730     -0.298772     -0.581848   -0.00539400       2.35363     0.0631752     -0.441892     -0.549754      0.207382      0.421014     -0.227612    -0.0548920   -0.00900734     0.0119091       2.48418       3.78626       3.31089       3.91766       3.20922       3.13415       2.44643       2.01718       1.44377       1.14959      0.809906      0.532116      0.356944      0.217446      0.131381     0.0703983     0.0355755     0.0173910
  14  12 2446.7377    1.5189  0.8430 11.2023 -0.0009  0.0248   0.0344   0.0570    0.0797   0.0000   437.8680       2.88595       12.7022       4.53572      -4.79548     -0.215819      -1.66003     -0.175157      -1.75289      -1.41968      0.868548     -0.126563     -0.530471     0.0875458      0.396541    -0.0223934     0.0175689   -0.00927863       3.05272       3.77360       3.44642       3.46533       3.40203       3.30739       2.83046       2.08453       1.51448       1.15399      0.864693      0.630684      0.422265      0.249232      0.136948     0.0710295     0.0350660     0.0177743
  14  13 2587.4210    1.9782  0.8345 11.7077 -0.0021  0.0233   0.0454   0.0564    0.0904   0.0000   438.2145       4.48776       7.26951       4.62554      -2.04150      -7.15176       5.51698      -1.11333      0.123575      0.254357      0.675019     -0.575138     -0.327140     -0.442638   -0.00219538     0.0123863     0.0222925    -0.0430475       2.80378       3.53317       3.94899       3.80909       3.45749       2.93287       2.55869       1.91315       1.47453       1.05566      0.764048      0.511605      0.296833      0.199040      0.118489     0.0660111     0.0313569     0.0174474
  14  14 2728.3437    2.5987  0.8474 12.2356 -0.0032  0.0239   0.0601   0.0586    0.1270   0.0000   440.9910       10.8698       12.2722       1.59913       3.06054      -2.49459     -0.383754      -4.36052      -4.23793      -1.43412     -0.324623     -0.170224     -0.276552     0.0291894    0.00241361    -0.0342686     0.0364688     0.0171327       2.88116       3.64417       3.61341       3.35073       3.22126       2.79259       2.61096       2.18512       1.70096       1.20436      0.841015      0.569251      0.349455      0.207731      0.119301     0.0644543     0.0331444     0.0170224
  14  15 2869.4260    3.1966  0.9546 12.5448 -0.0020  0.0253   0.0761   0.0635    0.1724   0.0000   432.4879       10.9819       14.6339       3.80162      -2.90591      -5.78071      -3.06090      0.447232       1.80981     -0.518824       1.09492      0.207031      0.120976     -0.201235    0.00767061     0.0930680    -0.0461748   -0.00393902       2.91868       3.70110       3.95078       3.69854       3.52391       3.07572       2.66759       2.12488       1.67608       1.22921      0.818631      0.579014      0.375042      0.217260      0.127624     0.0739242     0.0364219     0.0200373
  14  16 3010.3673    3.9126  0.9190 13.0310 -0.0017  0.0247   0.0917   0.0625    0.1574   0.0000   439.1533       15.8181       7.68567       11.0818      0.268433      -4.05043       2.95906     -0.328635      0.161960     -0.984903     0.0515243     -0.599003     -0.228242     -0.226928    -0.0133084    -0.0152618    -0.0115335     0.0258750       2.84811       3.66777       3.82646       3.62601       3.43199       3.05323       2.48127       2.13175       1.62960       1.17202      0.861646      0.532107      0.357118      0.208587      0.130319     0.0704264     0.0365638     0.0178768
  14  17 3150.8087    3.7010  1.0923 13.4465 -0.0125  0.0284   0.0833   0.0755    0.1131   0.0000   435.6665       26.5380       10.0725       6.00297      -5.64899       5.00962      -2.33054      -3.37548      -3.21522      -2.34935     -0.565640      0.234509   -0.00826076      0.695052     0.0349184    -0.0744084     0.0190566    -0.0218005       3.23218       4.16796       4.40787       4.13316       3.89525       3.43141       3.01167       2.35662       1.83730       1.35525      0.953296      0.651652      0.396109      0.261473      0.148602     0.0787120     0.0432363     0.0199410
  14  18 3291.1404    3.5207  1.3558 13.2839 -0.0012  0.0322   0.0713   0.0823    0.0823   0.0000   434.6649       31.5260       6.06009       6.28229       4.34540      0.378128     -0.661991      -2.94775       4.28130      -1.03645      -1.10892     -0.369324      0.986660      0.183238      0.124640     0.0688658   -0.00365414    -0.0344540       3.57959       4.69010       4.87984       4.80531       4.39356       3.99584       3.33262       2.70939       2.08340       1.51296       1.08622      0.733744      0.484819      0.298738      0.166023     0.0977437     0.0489950     0.0251413
  14  19 3431.7816    2.9594  2.1838 12.6409 -0.0028  0.0422   0.0472   0.1042    0.0600   0.0000   439.0334       27.2506       18.0348       10.0950       8.46333      -3.13255      -2.06887      -5.18103       7.14328      -4.77936       1.05167      0.169694    -0.0969688     -0.685906    -0.0429364      0.206482    -0.0564777    -0.0289973       4.45760       5.91402       6.19716       6.11295       5.73663       5.17494       4.58416       3.33685       2.84979       1.94003       1.47460      0.998637      0.694728      0.392419      0.246509      0.130284     0.0663193     0.0334023
  14  20 3572.5174    2.5152  3.0837 12.1282 -0.0025  0.0486   0.0351   0.1297    0.0510   0.0000   440.4903       31.1470     -0.658671       24.5590       3.20205      -21.6643       1.32698       3.02539      -5.76473      -3.82075     -0.475853      -2.05350      0.435666     -0.953029     -0.153645     0.0462097    -0.0865055    -0.0365467       5.37202       6.84132       7.36847       7.28478       6.88364       6.03133       5.09157       3.98488       3.17167       2.28178       1.67994       1.15667      0.731224      0.484995      0.272822      0.158645     0.0796244     0.0401966
  14  21 3713.5478    2.1458  4.1948 11.6499 -0.0022  0.0605   0.0264   0.1550    0.0465   0.0000   444.7918       47.6104       14.0610       6.46826       17.2830      -4.42677      0.156760       1.87396      -1.65509      -1.65047      -5.00249     -0.973388     -0.563796     -0.494484     -0.108216     -0.163492     -0.154968    -0.0999719       6.31392       8.47108       8.44365       9.04562       7.79086       7.52418       6.13012       5.17491       3.89931       3.00137       2.10343       1.45250      0.955655      0.584409      0.346766      0.194462     0.0985945     0.0498101
  14  22 3854.5456    1.7335  5.8787 11.2473 -0.0016  0.0775   0.0200   0.2023    0.0427   0.0000   448.8613       44.0351      -7.13304       29.9480     -0.305121      -5.48457       17.9689       5.16205      -1.37171      -6.81833       2.38895      -2.92103      -1.05944      0.162300      0.219851      0.170129   0.000907381    -0.0216938       8.36908       10.9018       11.8468       11.3890       11.0346       9.57222       8.30222       6.47718       5.01076       3.70962       2.73716       1.85698       1.24046      0.755136      0.455048      0.254138      0.122404     0.0638176
  14  23 3995.9503    1.4248  6.9363 11.1107 -0.0018  0.0905   0.0171   0.2505    0.0387   0.0000   441.7930       17.0028       1.23669       10.5487      -9.63965      -10.8877       4.24335      -11.8861      -2.22747       2.94388       2.77915      -3.12031      0.294519     0.0902595     -0.332988     -0.129921     -0.285098   -0.00768982       9.71026       12.8517       13.4963       13.4277       12.5861       11.1221       9.44567       7.94243       5.93140       4.53388       3.25155       2.18289       1.45485      0.907195      0.527172      0.302535      0.150509     0.0762022
  14  26 4420.0576    0.8286 12.4877 10.4435 -0.0026  0.1767   0.0116   0.4972    0.0349   0.0000   436.6689       43.6072      -12.5153       5.28772       39.0002       13.3689      -22.0687       12.7034       2.70880      -1.13010       9.83215      -8.88824      0.154424      -3.07470     -0.144667       1.56731     0.0775363     -0.189773       18.1981       23.9062       25.7403       25.4711       24.0377       21.6753       18.2055       15.0897       11.7091       8.62520       6.47114       4.40477       2.97143       1.88363       1.09644      0.630552      0.312394      0.159058
  15   7 1753.8080    0.3130  0.2605  9.5369  0.0012  0.0136   0.0121   0.0311    0.0363   0.0000   435.3274     -0.179649       11.9757     -0.827988      -3.48527      -2.46587      0.500019     -0.858947    -0.0559683      0.120100     0.0997905      0.139757     0.0247049     -0.193920    -0.0325585    0.00335319    0.00645139   -0.00591815       1.53642       1.88403       1.99519       1.96257       1.75116       1.59648       1.42227       1.16976      0.937441      0.744383      0.505807      0.346380      0.229132      0.133808     0.0891180     0.0503254     0.0269883     0.0154396
  15   8 1902.3403    0.4650  0.4235  9.6554 -0.0030  0.0187   0.0143   0.0386    0.0455   0.0000   437.2787      -3.34313       14.7650      -1.57558    -0.0366182      0.353903       2.19818      0.640023      -1.42534     -0.172816      0.116369     0.0685995     -0.368359     0.0265646     0.0471444    -0.0377580   -0.00201774   -0.00299435       1.95668       2.67350       2.75873       2.62431       2.31884       2.10041       2.00817       1.46334       1.31324      0.926445      0.662417      0.441847      0.302042      0.182046      0.106679     0.0650013     0.0317193     0.0183473
  15   9 2049.6308    0.6080  0.5227 10.0424 -0.0084  0.0206   0.0176   0.0451    0.0584   0.0000   437.6496      -5.29397       14.8901       2.40721      -3.77751       1.24788      -5.83494    0.00383904     -0.381038     -0.583552     -0.118011     -0.440481     -0.271975      0.355939    -0.0710932     -0.119077    -0.0601173  -0.000801376       2.07743       2.55412       2.54646       2.47250       2.47233       2.23887       2.09075       1.62690       1.23777      0.956171      0.722650      0.523002      0.339526      0.223875      0.138476     0.0760643     0.0437836     0.0207390
  15  10 2195.8613    0.8783  0.6649 10.3941 -0.0000  0.0224   0.0219   0.0502    0.0648   0.0000   440.9003       4.74046       14.2939       1.90114       1.42023       5.65876     -0.377481      -1.40091      -3.66476     -0.676496      0.669598      0.163329      0.324460    -0.0611359      0.101186    -0.0227528     0.0640015     0.0220888       2.54586       3.32302       3.10059       2.93596       2.68071       2.58594       2.29911       2.09797       1.62864       1.26875      0.881485      0.605570      0.378053      0.260405      0.133532     0.0893004     0.0409114     0.0228314
  15  11 2339.5873    1.2344  0.8238 10.8637 -0.0034  0.0227   0.0272   0.0558    0.0708   0.0000   437.8655       2.70552       17.9069       1.30789      -3.11569      -6.71471       2.07340       1.33666      -3.04626      -2.28261      0.659818      0.449826     -0.223237      0.345074    -0.0229787    -0.0666153     0.0280289   -0.00136443       2.38820       3.16212       3.03086       3.22930       2.89359       2.74714       2.31383       1.94396       1.42336       1.09646      0.804970      0.576276      0.391693      0.252229      0.149586     0.0835418     0.0466564     0.0246519
  15  12 2481.1433    1.6336  0.9239 11.3576 -0.0012  0.0251   0.0343   0.0589    0.0807   0.0000   439.6044       7.03212       12.9838       7.28021       2.01315    0.00436288      0.578076      -1.02972      -1.53454     -0.994052     -0.118288     -0.124084      0.382358    -0.0223087      0.117719    -0.0489397     0.0162233     0.0157182       2.64007       3.29123       3.28307       3.55194       3.38672       2.86218       2.53311       2.15622       1.59922       1.14923      0.904485      0.615822      0.452807      0.259843      0.171379     0.0939003     0.0537111     0.0274200
  15  13 2622.4676    2.0166  0.9585 11.7096 -0.0031  0.0244   0.0425   0.0609    0.0839   0.0000   440.7205       6.96842       11.4965       3.22278      -2.99760      -6.57192      -4.12424      0.180682     -0.371008      -1.56976      0.130969      -1.25340     -0.811540     -0.329537      0.191208      0.127391   -0.00850556     0.0420658       2.72991       3.65536       3.53445       3.37780       3.15359       2.88138       2.65148       2.19393       1.86541       1.39060       1.02519      0.664741      0.407445      0.260773      0.160567     0.0986600     0.0524791     0.0266413
  15  14 2764.3168    2.5952  0.8985 12.4590 -0.0063  0.0243   0.0584   0.0580    0.0904   0.0000   438.6121       14.3519       5.13408     -0.919710      -1.26810       3.19593      0.980984      -1.39837      0.741900     -0.885684     -0.683295     -0.391480     0.0562855     -0.253071     -0.104899     -0.243235     0.0925085     0.0229652       2.47066       3.27363       3.20568       3.23533       3.18683       2.75335       2.49072       2.03043       1.56929       1.20176      0.838778      0.637320      0.409575      0.261524      0.158724     0.0917318     0.0502562     0.0258399
  15  15 2905.9617    3.2512  0.8906 12.7775 -0.0078  0.0235   0.0736   0.0593    0.1176   0.0000   435.2328       8.23542       20.6150       2.51612      -3.65120      -2.84883      -2.03149      -7.04025     -0.725922      -1.74250      0.564537     -0.158578    -0.0564122      0.157857     -0.249549      0.146386    0.00237836    -0.0253986       2.51858       3.31680       3.49791       3.72511       3.36897       2.85389       2.49626       1.92692       1.52568       1.06126      0.816298      0.565240      0.378596      0.247122      0.148235     0.0914050     0.0484075     0.0263467
  15  16 3047.2790    3.8780  0.9460 12.8944 -0.0036  0.0247   0.0884   0.0617    0.1665   0.0000   436.4994       19.7578       8.38748      0.685274      -1.54421      -6.53683       2.81154      -1.01624    -0.0675444      0.379988     -0.391999     -0.211216      0.714254     0.0847519     -0.261999    -0.0972744    -0.0162484     0.0185247       2.51989       3.27402       3.40998       3.19758       3.28957       2.77407       2.47153       2.02537       1.60804       1.26834      0.866765      0.621316      0.404687      0.256753      0.159210     0.0955051     0.0518959     0.0274292
  15  17 3188.2468    3.8371  1.2100 13.1204  0.0006  0.0287   0.0837   0.0762    0.1438   0.0000   443.4009       16.5110       8.66086       3.37144       3.60063      -4.67381      -3.08673      -2.32433      0.805125     -0.131723       1.58377      0.717035     -0.357017     -0.452487     -0.110115     -0.162678      0.115062     0.0226421       3.07098       3.84969       4.31991       4.10155       3.87363       3.59402       2.88601       2.40861       2.01599       1.43225       1.04102      0.756879      0.453923      0.312089      0.192277      0.114689     0.0634452     0.0333301
  15  18 3329.1505    3.4113  1.6685 13.0568 -0.0010  0.0353   0.0628   0.0922    0.0867   0.0000   443.1719       21.3682       12.4267       16.2558      -2.46797      0.170420      -2.85296      -3.03425       2.64460     -0.956168      -1.64523     -0.961765    -0.0197027     -0.210935     -0.247363     -0.124243    -0.0218116   -0.00143813       3.43460       4.60508       4.97580       4.77657       4.71094       4.04889       3.44367       2.91309       2.22810       1.69829       1.27305      0.850242      0.571467      0.384175      0.232691      0.133029     0.0767201     0.0419902
  15  19 3470.2036    2.8502  2.3103 12.6247 -0.0036  0.0416   0.0454   0.1082    0.0619   0.0000   446.0765       26.6553       7.02750      0.733111       9.05806       2.50887       2.67834       4.70204      -2.33060       1.79962      -2.17661     -0.910184       1.31820      0.112610      0.181551     0.0300030    -0.0490344   0.000545205       4.30735       5.34950       5.74149       5.60513       5.41146       4.90964       4.25318       3.58923       2.77007       2.09778       1.59312       1.10629      0.754647      0.486538      0.298529      0.172034     0.0946329     0.0500745
  15  20 3611.5656    2.3721  3.2701 12.1066 -0.0026  0.0510   0.0331   0.1356    0.0511   0.0000   440.4770       33.3656       6.69348       1.65799      -8.12506      -5.70926       8.53928       10.6495       2.11823      -1.90927      -1.56876    -0.0297225       1.72086      0.385554     -0.505747     0.0448578      0.150105    -0.0541663       5.15071       6.56638       7.00950       7.10926       6.68846       6.18457       5.08720       4.41925       3.38940       2.60952       1.89994       1.36592      0.929713      0.612518      0.358518      0.214727      0.117510     0.0633076
  15  21 3752.9569    1.9593  4.8388 11.4280 -0.0012  0.0640   0.0228   0.1716    0.0459   0.0000   445.7777       27.7511      0.889866       23.7045     -0.337418      -15.0437     -0.383582      0.963057      -6.48065      -7.00859       6.77643      0.854530    -0.0807522     -0.665565    -0.0120106      0.441798    -0.0375458     -0.159102       6.44828       8.44794       8.83435       9.04136       8.57258       7.67592       6.58045       5.51864       4.30399       3.29207       2.43672       1.73419       1.15564      0.745828      0.470130      0.277687      0.146527     0.0784120
  15  22 3894.6294    1.6435  6.2324 11.1056  0.0004  0.0785   0.0182   0.2092    0.0414   0.0000   438.7697       25.8417       19.3126       3.11071      -22.9033      -12.9263      0.195837      -7.51183       4.33172      -6.51244      -1.86075      -1.49089     -0.558796      0.180234      0.920454     -0.115523     -0.107812     -0.134855       7.63993       10.0465       10.8626       10.8514       10.2367       9.47349       7.90231       6.58969       5.36459       3.99052       3.01692       2.07493       1.43003      0.921682      0.577632      0.342678      0.182225     0.0986710
  15  23 4036.0883    1.3424  7.9176 10.9277 -0.0012  0.0967   0.0155   0.2697    0.0377   0.0000   435.8182       47.2519       19.2275       1.95144       5.00800      -1.15085       14.0916       10.0559      -2.58748      -6.63347       1.69613      -2.92099      0.802176      0.710544     -0.953306     -0.119362      0.689388      0.172786       9.58459       12.6732       13.7129       13.5503       12.9588       11.4218       10.1722       8.25802       6.57245       5.01629       3.73039       2.56563       1.80870       1.14589      0.717331      0.432633      0.221779      0.120449
  15  24 4177.9932    1.1340  9.5040 10.7310 -0.0025  0.1192   0.0138   0.3413    0.0367   0.0000   443.5612       50.5782      -13.1019      -19.0649       22.3116      -4.16533      -17.3803       23.6999       19.9161      -19.7990      -3.46919      -2.43095      -1.61276    -0.0587300       1.88472      -1.61877     -0.227920      0.200782       11.4606       15.4111       15.9577       16.5559       15.4365       14.2785       12.1748       9.97560       8.21023       6.07442       4.58694       3.28700       2.21031       1.45702      0.891651      0.542269      0.277996      0.150955
  15  25 4319.9830    0.9258 11.3294 10.5917 -0.0010  0.1534   0.0132   0.4414    0.0361   0.0000   459.0561       33.0236       15.3718      -18.0349      -1.72244      -4.17990       19.4219     -0.697077       8.76971      -9.17194       6.63507      -7.37923       4.88294       3.30212      -1.38291     -0.952154      0.546432      0.108644       14.8503       19.6033       20.7867       20.8808       20.2664       18.1608       15.8302       13.1259       10.3754       7.94865       6.03398       4.16779       2.95339       1.89048       1.18558      0.698826      0.369208      0.199373
  16   7 1783.2612    0.3494  0.2458  9.6292 -0.0006  0.0130   0.0135   0.0288    0.0359   0.0000   440.0279      -1.28075       10.6767     0.0312475      -2.79973       1.21985       2.11819     -0.427209      -1.09951      0.719350     -0.111738     -0.239245     -0.277015   -0.00223007     0.0885377   0.000546503     0.0196881     0.0224296       1.37933       1.76188       1.90847       1.71871       1.76919       1.81724       1.65339       1.09356      0.992522      0.734523      0.482274      0.427175      0.288507      0.180422      0.131710     0.0805225     0.0403649     0.0190705
  16   8 1933.1460    0.5069  0.4407  9.7144 -0.0020  0.0171   0.0145   0.0376    0.0477   0.0000   438.5218       2.43164       13.8954      0.436393     -0.509983     -0.354441      -1.56680       1.05129     -0.833684      0.642075      0.308513    -0.0208394      0.192585     0.0429741     0.0394409     0.0523311     0.0359385     0.0134163       1.57472       2.12677       2.07835       2.22312       2.03024       1.92766       1.59991       1.41102       1.13628      0.894597      0.635966      0.445115      0.319723      0.204444      0.131560     0.0821795     0.0443467     0.0273978
  16   9 2081.6330    0.6556  0.6523  9.9396 -0.0030  0.0197   0.0163   0.0514    0.0634   0.0000   440.0027      0.295232       9.05809      -1.75560      -1.74605      -2.88898     -0.636881      0.600619      -2.00368       1.14541     -0.996664      0.600355      0.132694     -0.418660      0.142839    -0.0115181    -0.0348958    0.00748796       1.93869       2.69505       2.66424       2.80837       2.67477       2.40168       1.97856       1.69570       1.26926       1.03675      0.717379      0.532200      0.362312      0.254226      0.152640     0.0927760     0.0539184     0.0292780
  16  10 2228.4490    0.9514  0.6951 10.5309 -0.0019  0.0209   0.0226   0.0494    0.0708   0.0000   437.8288       3.64686       11.2448      -2.52650      0.467317      0.651852       3.36361      -2.05662      -1.14545      -1.46414     -0.132846       1.01175      0.143887    -0.0134553     0.0838196     0.0836318    -0.0201090     0.0580688       2.08445       2.57417       2.86317       2.74626       2.80301       2.50624       2.05326       1.69805       1.46904       1.01536      0.824510      0.519319      0.417795      0.253297      0.172187     0.0998034     0.0586060     0.0344896
  16  11 2372.6015    1.2869  1.0168 10.8267 -0.0002  0.0242   0.0254   0.0625    0.0782   0.0000   439.1166     0.0189865       15.7498       3.08374      0.533345      -5.94807      0.940477      -1.57420      -1.58962      0.386287     -0.917299     -0.434043      0.858764     -0.699869     0.0528816      0.262842    -0.0596456     -0.114913       2.53326       3.16684       3.15730       3.15870       3.23202       2.99661       2.65687       2.03169       1.59017       1.22680      0.975629      0.720081      0.506104      0.335502      0.214975      0.134348     0.0805495     0.0426897
  16  12 2514.9564    1.6438  1.0769 11.4211  0.0023  0.0266   0.0319   0.0643    0.0772   0.0000   436.9794       5.12529       16.7051       4.25263     -0.502923      -2.01253      -3.19318      -1.13210       1.02199      -2.05059      0.775193    -0.0621751     -0.273902     -0.282236      0.249273      0.154462    -0.0448807    0.00556265       2.46919       3.35802       3.39533       3.67867       3.26165       3.10755       2.57362       2.23124       1.76454       1.34734       1.00301      0.671934      0.532762      0.326155      0.208440      0.128506     0.0719419     0.0421964
  16  13 2657.0300    2.2679  0.9535 11.8960 -0.0025  0.0221   0.0457   0.0596    0.0795   0.0000   438.2738       12.9959       16.3503       1.05409      -1.79599       5.98653      0.196304      -2.43419      -1.32668      -1.32108      0.525782    -0.0107493     -0.375408     -0.274201    -0.0175121     -0.157511      0.180691     0.0567319       2.24790       2.97176       3.21208       3.24269       3.06168       2.73654       2.31329       1.90120       1.48597       1.16298      0.809634      0.607405      0.413832      0.271928      0.180652      0.107488     0.0607025     0.0368993
  16  14 2799.6822    2.8511  0.8349 12.5911  0.0021  0.0218   0.0608   0.0522    0.0736   0.0000   439.2117       11.5308       7.57445      0.924035      0.719681     -0.957023      -3.71195      -3.53639       2.65190      -2.79178    -0.0488417      0.540601    -0.0561726     -0.336934      0.449128     0.0939475    -0.0943564    -0.0306204       2.23874       3.05888       3.04833       3.14266       2.82561       2.71534       2.31463       2.00022       1.50241       1.20441      0.836793      0.641817      0.423315      0.288953      0.176685      0.106195     0.0602921     0.0317953
  16  15 2941.9573    3.4698  0.8884 12.8064 -0.0050  0.0220   0.0732   0.0537    0.0962   0.0000   438.6560       18.2440       16.7409       3.38118       3.11154       1.09328      -6.21945      -3.21939      -4.35601      -1.17093      0.159484     0.0499375     -0.890726      0.186971     -0.294093      0.325123      0.124874    -0.0309878       2.16116       2.73544       2.79406       2.85439       2.66753       2.45594       2.25616       1.88581       1.54633       1.11560      0.879477      0.596027      0.457099      0.290954      0.186612      0.105001     0.0626267     0.0347618
  16  16 3083.6826    3.8787  1.0420 12.9518  0.0057  0.0243   0.0785   0.0634    0.1415   0.0000   438.5372       16.2963       14.4919       6.57059      -1.53647      -5.41162      -4.89081      -2.23024       2.76368      -3.50118    -0.0428093    -0.0199849     -0.716820     -0.460383     0.0147317    -0.0218643    -0.0879844     0.0682168       2.29037       3.06070       3.30616       3.14870       3.05423       2.77779       2.36794       2.07747       1.62579       1.30429      0.955378      0.669144      0.461555      0.298864      0.193047      0.116494     0.0675935     0.0372360
  16  17 3225.2418    3.6897  1.2420 13.0327 -0.0017  0.0278   0.0763   0.0727    0.1384   0.0000   433.2108       20.2164      0.695892       4.19199       2.96723      -4.34501       1.28362       1.37619       1.58389    -0.0415539      -1.76862      -1.23475     -0.898311      0.702539      0.239180     -0.247879     -0.149786     0.0132561       2.77124       3.51283       3.71068       3.66758       3.48127       3.21659       2.85873       2.43723       1.94482       1.54008       1.12277      0.800029      0.573583      0.381744      0.234833      0.144124     0.0796309     0.0472224
  16  18 3366.6448    3.3124  1.8007 12.6732 -0.0006  0.0362   0.0600   0.0915    0.1178   0.0000   443.6216       24.2227       11.9688      0.849326      -6.43687     -0.590663       5.34775      -5.47411     -0.129187      0.933598     0.0802472      -1.87682     -0.873804     -0.740656     -0.285821     -0.162410     0.0966956    -0.0344955       3.28255       4.53140       4.57584       4.89726       4.52894       4.16927       3.53768       2.92600       2.43462       1.80550       1.35483       1.00766      0.690983      0.456180      0.304132      0.176266      0.103917     0.0587398
  16  19 3508.3071    2.7075  2.5267 12.5367 -0.0005  0.0442   0.0434   0.1169    0.0650   0.0000   437.9849       19.4518       1.86925      -5.26216     -0.809393      0.919603       5.66243       3.04797      -3.09905       2.57677       3.87488      -1.69227     -0.847939      0.442947     -0.527200      0.153749    -0.0848247      0.140112       4.24412       5.62355       5.48403       5.96405       5.60063       5.10860       4.47609       3.65749       3.12127       2.33204       1.83999       1.26545      0.891650      0.574981      0.377919      0.229073      0.140536     0.0760207
  16  20 3650.1630    2.2941  3.6209 11.8561 -0.0012  0.0504   0.0290   0.1388    0.0539   0.0000   437.1308       28.3098       7.33478       4.40877      -3.42123     -0.963132      -4.22747      -11.2152       4.58098      -1.93286       1.05066      -2.07235     0.0193095      0.381082     0.0296255     -0.220656    -0.0462442     0.0673324       4.97209       6.20041       6.75952       6.84377       6.45480       5.95678       5.25886       4.30844       3.49540       2.72973       2.01310       1.46127       1.05232      0.682203      0.448438      0.268278      0.156329     0.0871931
  16  21 3791.9172    1.9054  4.9382 11.3814 -0.0013  0.0623   0.0216   0.1720    0.0468   0.0000   442.9500       40.1588      -8.25392      -3.21178       7.48142       13.2038      -1.06220     -0.261022     -0.130062      -3.54889      0.333344       1.73757     -0.410541     -0.230362      0.139319     -0.192366    -0.0427999      0.175952       6.11490       7.80246       8.30313       8.31097       7.84657       7.18582       6.43560       5.36322       4.45938       3.48774       2.59825       1.84470       1.28911      0.845361      0.547579      0.331171      0.189429      0.107686
  16  22 3934.0089    1.6152  6.8672 10.9800 -0.0005  0.0788   0.0167   0.2169    0.0415   0.0000   444.8937       25.4426       7.23315       3.57551      -8.16003       2.56492      -9.64515      -12.1818       5.28136      -1.80134      -5.79799      -2.99955       4.86065      -1.24234     -0.746774    -0.0599232      0.241499     -0.139949       7.29466       9.88377       10.4697       10.3899       10.2715       8.97124       8.22465       6.78255       5.42485       4.30236       3.21010       2.32250       1.63090       1.07186      0.684348      0.424342      0.231497      0.130585
  16  23 4076.1680    1.2936  8.6401 10.7809 -0.0047  0.0982   0.0141   0.2783    0.0383   0.0000   462.4676       45.7055      -4.84780       3.98548      -7.11208      -1.78766      -2.36240      -18.7525      -2.61477      -3.58103       7.36783      -7.19071      -3.07457       4.10913     -0.303792      -1.40508     -0.226083      0.212033       9.11948       12.1561       12.9367       13.1021       12.6085       11.5363       10.0415       8.55453       6.75618       5.31906       4.05856       2.89797       2.05433       1.38524      0.875305      0.541397      0.301030      0.169414
  16  24 4218.0353    1.0983 10.4374 10.6817  0.0004  0.1224   0.0127   0.3548    0.0344   0.0000   447.0860       35.6227       4.92383      -58.9771       25.5817      -4.88575      -13.2377       14.0139      -1.58491      -9.44746       6.33728      -5.28829      -2.63477      0.528045      0.148677       1.03758     -0.456987      0.108190       11.3567       15.0897       15.8949       16.2956       15.4866       14.1413       12.4808       10.6181       8.51663       6.66984       5.09666       3.62702       2.61130       1.75025       1.12185      0.693747      0.380721      0.218882
  16  25 4360.9087    0.9245 12.4774 10.5004 -0.0047  0.1540   0.0113   0.4377    0.0333   0.0000   415.4639       37.7206       6.48092       13.3532      0.150906      -1.43136       10.0377      -21.7850       29.6446       5.37800      -12.7535      -2.86199      0.405554      0.295085       1.30611     -0.761673      0.844468    -0.0478369       14.2616       18.8367       20.3644       20.7579       19.8516       18.1197       15.6389       13.0610       10.7600       8.31810       6.30772       4.55854       3.26077       2.16340       1.41946      0.886954      0.494607      0.279647
  17   7 1811.9924    0.3700  0.3181  9.6390 -0.0011  0.0152   0.0122   0.0312    0.0372   0.0000   438.0997       1.19433       14.7748      -2.32040      -2.78818       1.59251       1.57143      0.263160      0.291079      -1.35365     -0.187100      0.503938      0.202664     -0.243465     0.0916646     0.0586610    -0.0125762    0.00434929       1.43956       2.02619       2.20048       2.18808       2.14084       1.86308       1.55710       1.33436       1.07972      0.793665      0.679713      0.386426      0.324883      0.200743      0.131801     0.0822108     0.0496290     0.0299930
  17   8 1963.3479    0.5026  0.4103  9.8873 -0.0044  0.0164   0.0148   0.0353    0.0431   0.0000   440.2574     -0.439627       14.9979       3.10872      -1.70052       3.30560    -0.0799238     -0.386128       1.56901       1.15861      -1.68823     -0.267896      0.439332     -0.612251     0.0376465   -0.00395025     0.0248860    -0.0171983       1.45716       1.92356       2.11166       1.91996       1.87967       1.80724       1.58354       1.31028       1.20156      0.840438      0.712406      0.483694      0.343542      0.235000      0.149653     0.0914923     0.0553587     0.0314927
  17   9 2113.0240    0.7399  0.5331 10.2197  0.0005  0.0175   0.0191   0.0412    0.0511   0.0000   438.5661      0.701006       13.1170       1.18901      -5.22073      -2.28049      -1.84455     -0.374040     -0.215341      -1.02469      0.960234      0.372762      0.490288      0.142203     -0.211964     -0.232476     0.0549414     0.0397371       1.64992       2.13625       2.39972       2.41009       2.37651       1.97657       1.80961       1.38886       1.17449      0.959176      0.661982      0.499148      0.354617      0.214131      0.152354      0.101622     0.0583815     0.0342167
  17  10 2260.3656    1.0665  0.8190 10.3997 -0.0021  0.0211   0.0224   0.0508    0.0877   0.0000   438.4199       1.46530       11.9555       1.31375      0.228478     -0.894789      -3.57458       1.31482      -2.32528      0.568643       1.21078     -0.941347     -0.184563      0.120652      0.385742     0.0321129     0.0142403    -0.0529062       1.96295       2.47575       2.70406       2.60316       2.58914       2.35030       2.04390       1.80116       1.48930       1.12218      0.870056      0.652187      0.462761      0.296047      0.217532      0.122166     0.0771882     0.0440991
  17  11 2405.0892    1.3130  0.8969 11.1908 -0.0041  0.0228   0.0277   0.0572    0.0706   0.0000   438.8504       6.65711       11.2059      -2.26316      -2.39784      -1.02756       2.16108     -0.310404      -1.19635      -2.38112     -0.823559      -1.49881     -0.270445      0.102718     -0.268291     -0.173072     0.0230716    -0.0585751       1.97388       2.60247       2.86743       2.82188       2.76556       2.52714       2.19339       1.87600       1.43328       1.21684      0.908123      0.667429      0.453333      0.322135      0.207020      0.133496     0.0810067     0.0469186
  17  12 2548.1970    1.7871  1.0460 11.3858 -0.0046  0.0245   0.0334   0.0605    0.0858   0.0000   441.3412       4.80726       13.5095       3.27162      0.687448     -0.316907      -2.36015      -4.26837      -1.62277    0.00406134      0.800589     -0.136212      0.881890     -0.242185      0.147193    0.00452978    -0.0989077    -0.0153536       2.41546       3.28555       3.50898       3.48612       3.34457       2.97687       2.62294       2.14908       1.76683       1.36219       1.00630      0.721164      0.527275      0.338354      0.230167      0.138911     0.0825345     0.0486141
  17  13 2691.1948    2.3547  0.9697 12.1238 -0.0000  0.0232   0.0450   0.0598    0.0745   0.0000   444.5484       7.87525       12.7123       4.72513      -2.59346      -3.39748      -2.57127      -1.42482     -0.101511      -1.25807     -0.284304     -0.978138     -0.266499     -0.618902     0.0691602      0.105977     0.0188512    -0.0251054       2.20305       2.95668       3.04665       3.18423       3.12930       2.67723       2.41001       1.99506       1.65818       1.28845      0.900521      0.718389      0.499392      0.356257      0.215788      0.132344     0.0842309     0.0476182
  17  14 2834.5019    2.9423  0.8427 12.7618 -0.0037  0.0217   0.0600   0.0528    0.0682   0.0000   441.0947       10.1219       12.4457       6.20595       1.24434      -3.22958      0.891679      -4.06303       1.08524      -1.64340      -1.23347      0.205101      0.498860     -0.564911      0.160459     0.0795250    -0.0896164    -0.0123721       2.00234       2.82623       2.87144       2.98069       2.83093       2.52187       2.23555       1.80376       1.50385       1.13553      0.861798      0.615225      0.443235      0.294324      0.188624      0.121342     0.0721163     0.0421925
  17  15 2977.4262    3.4709  0.8953 12.9692 -0.0062  0.0214   0.0719   0.0546    0.0776   0.0000   439.6007       15.6411       10.6220       8.34217      0.428860      0.260742       6.86212      -5.40874      -1.73956      -1.28035     -0.567470      0.417467      0.175163      0.203075     0.0778100      0.203673     -0.154692    -0.0540027       1.99856       2.58873       2.68419       2.77351       2.72601       2.35436       2.09110       1.84290       1.48528       1.16738      0.866341      0.616050      0.452330      0.301884      0.198263      0.118408     0.0763824     0.0437041
  17  16 3119.7014    3.7491  1.0691 13.1831 -0.0070  0.0283   0.0741   0.0613    0.0993   0.0000   436.8602       10.3935       15.7381       10.2416      -2.13842     -0.866165       3.49279      -7.85971       2.82096     -0.439042       1.09643     -0.115432    -0.0693985     -0.119556      0.121656    -0.0335863     0.0167074     0.0750317       3.21187       4.23344       4.16035       3.56266       3.02398       2.72412       2.91936       2.95807       2.62628       2.16940       1.58154       1.10761      0.716259      0.451728      0.259590      0.155581     0.0867327     0.0519552
  17  17 3261.6725    3.5950  1.4727 13.0099  0.0001  0.0303   0.0658   0.0797    0.1065   0.0000   440.2132       18.5485       12.9543       1.47220       8.00706      -3.07701      -1.29302      -1.38964      -2.04362      -1.50931       3.50620    -0.0745626    -0.0400321     -0.263950     -0.426150     -0.109556      0.121498      0.106419       2.78552       3.84643       3.94341       4.03703       3.83037       3.51184       3.14563       2.56753       2.14305       1.59762       1.26981      0.903459      0.656111      0.452695      0.289296      0.183654      0.107251     0.0624537
  17  18 3403.7389    3.2123  2.0974 12.3752 -0.0016  0.0355   0.0523   0.0992    0.1191   0.0000   449.0386       19.3627       14.9237       6.94965      -1.43102      0.304111       3.97763      -3.46575      0.310376      -1.17119      -1.35726      -1.71323     -0.915452     -0.127205     -0.341299    -0.0889757    -0.0586248    -0.0769821       3.28208       4.26361       4.57797       4.57917       4.46465       4.04187       3.55569       3.07054       2.50920       2.01413       1.51199       1.12014      0.775948      0.529860      0.350343      0.218835      0.134920     0.0795152
  17  19 3545.8023    2.7001  2.9781 11.9868 -0.0040  0.0426   0.0362   0.1186    0.0784   0.0000   442.4194       26.0826       18.4742       14.0837      0.115710      -8.18907      -1.77687      -12.2987      -3.17296       3.88388      -2.58001     -0.821732       2.22559      0.394859      -1.05835      0.475552     0.0843982    -0.0224486       3.91671       4.98525       5.43001       5.40885       5.22997       4.87126       4.27109       3.66396       2.99593       2.37581       1.83970       1.35348      0.944499      0.640911      0.425493      0.273177      0.162641     0.0967301
  17  20 3688.1317    2.2358  4.3843 11.4863 -0.0018  0.0544   0.0246   0.1490    0.0559   0.0000   431.9762       33.2032       7.21070      -3.29021       8.53685      -5.50762      -3.59448      -3.85683      0.430709       1.28756       1.47448      0.855034     0.0891206       1.01093      0.246033     0.0636690     -0.272992     0.0637268       4.77974       6.23863       6.72554       6.77263       6.71944       6.06488       5.42074       4.57991       3.75852       3.04407       2.24455       1.69723       1.22283      0.844417      0.550337      0.357330      0.206172      0.123416
  17  21 3830.4292    1.8455  5.7244 11.1439 -0.0003  0.0651   0.0189   0.1842    0.0468   0.0000   437.7610       24.5168       10.4521       7.27181      -3.28354      -15.8091       4.95909      -10.3773      -7.95312     -0.500900      -1.57086      -2.49606     -0.822656     -0.154220     -0.275564      0.396516    -0.0337909    -0.0839872       5.81395       7.62568       8.18259       8.10956       8.07178       7.46446       6.45058       5.64220       4.59279       3.63493       2.86056       2.01281       1.50226       1.01556      0.678005      0.423685      0.252066      0.148809
  17  22 3972.8780    1.5083  7.2646 10.9082 -0.0022  0.0802   0.0154   0.2286    0.0401   0.0000   435.1223       36.5574      -12.2141      -9.41265      -7.53354       8.65733       2.69862      -3.83435       15.5049       2.81514      -3.30860      -2.76488       3.10084      0.775970      0.188288     -0.692244      0.460273      0.424569       7.04951       9.30690       10.1467       10.1652       10.0425       8.95191       8.12435       6.81793       5.66624       4.42834       3.42573       2.51506       1.81834       1.22166      0.833740      0.519779      0.301192      0.179931
  17  23 4115.5431    1.2373  9.7401 10.6765 -0.0026  0.1043   0.0130   0.3027    0.0375   0.0000   433.7662       44.7005      -5.93011      -6.84381       19.8338       25.5354      -3.62348      -2.79794      -10.6545      -7.21761       3.76223       2.02772      -6.96454       1.46366      0.175257      -1.02100      0.229181     -0.107957       9.35028       11.9899       13.3553       13.5424       12.8222       11.8859       10.4350       9.01644       7.27418       5.80822       4.52842       3.24347       2.37573       1.62687       1.09009      0.696865      0.397930      0.239620
  17  24 4258.5083    1.0112 11.1089 10.6337 -0.0015  0.1319   0.0118   0.3788    0.0329   0.0000   464.7904       12.0692       4.55187      -21.4822      -13.1446       4.07008      -38.9578       17.0905      -8.67067      -8.93267       8.40934      -1.55054      -4.71204      -1.68543     -0.571952      0.918105      0.282767     -0.509073       11.4437       14.8089       16.3539       16.4915       16.0114       14.6194       13.2471       11.2806       9.16890       7.27686       5.65767       4.18851       3.04694       2.09479       1.37825      0.910403      0.513219      0.303856
  18   7 1840.0064    0.4172  0.3368  9.6803 -0.0018  0.0155   0.0134   0.0301    0.0379   0.0000   437.1877      -2.09204       11.7212     0.0506595      0.375148     -0.897659      -1.06063      0.203084       2.68183       1.25005      0.169825     -0.238086      0.572615    -0.0768171    -0.0607633     0.0246199     0.0240928     0.0335778       1.30587       1.78960       1.74547       1.86019       1.77006       1.68859       1.38712       1.34789       1.04767      0.924171      0.691595      0.558994      0.350216      0.244334      0.142270      0.100176     0.0687795     0.0464349
  18   8 1992.8539    0.5452  0.5311  9.8529 -0.0077  0.0217   0.0138   0.0386    0.0495   0.0000   439.3109      -3.08923       15.6667      -2.33107     -0.802842     -0.143968      0.944870      -1.34940    -0.0368577     -0.679183      0.817853      0.974853     -0.268526    -0.0949010     -0.222744      0.129564    -0.0637650    -0.0347457       1.56765       2.40396       2.34580       2.64450       2.13372       2.25521       1.83754       1.58348       1.36222       1.08166      0.808052      0.635939      0.446192      0.292957      0.214560      0.131102     0.0808842     0.0480044
  18   9 2143.7308    0.7746  0.6258 10.1975 -0.0027  0.0188   0.0175   0.0428    0.0555   0.0000   436.8507     -0.607338       9.87415     -0.568266      -4.84621      -1.34860     -0.931629      0.936664     -0.964726      -1.79394       1.49238      0.910040     -0.634943     -0.572147     -0.119536    -0.0168939     -0.100898     0.0134770       1.60147       1.95231       2.19026       2.29531       2.07135       1.93342       1.85824       1.53219       1.22086       1.04487      0.818483      0.594414      0.422705      0.300221      0.196032      0.129377     0.0829103     0.0517931
  18  10 2291.6751    1.0790  0.7369 10.7817 -0.0073  0.0195   0.0243   0.0506    0.0661   0.0000   436.6677      0.720849       15.4270       1.98666      -1.09859      -3.74234       3.15855      -2.19671     -0.488919     -0.948927      -1.25836      0.414254      0.820005      0.149346     -0.276290     -0.121159      0.276357     0.0499785       1.70700       2.17219       2.32769       2.48722       2.33167       2.07558       1.91257       1.60862       1.31024       1.05938      0.849282      0.589143      0.448955      0.306838      0.197162      0.135292     0.0856787     0.0516057
  18  11 2436.9283    1.4674  0.9184 11.2786 -0.0039  0.0235   0.0301   0.0552    0.0841   0.0000   441.8363       1.97857       12.5617     -0.600348      -2.89466       4.16752       1.65590      -2.31869      0.893719      0.757980       3.47196     -0.455929     -0.586635      0.370392     0.0235177     0.0365254    -0.0658056      0.153255       2.09059       2.78094       2.80325       2.76206       2.84306       2.53785       2.24892       2.02378       1.68787       1.39893       1.11495      0.775483      0.562710      0.407830      0.253062      0.175167      0.101927     0.0628731
  18  12 2580.9307    1.8890  0.9483 11.7617 -0.0030  0.0231   0.0369   0.0562    0.0714   0.0000   435.5369       4.33972       8.76738       6.78543       3.73370     -0.231827      -1.88643       2.95234       2.87210      -1.70133      -1.00768     -0.900875       1.37158     -0.333438     0.0724188      0.102258     0.0969887    -0.0160043       2.10370       2.80087       2.83270       2.77294       2.59054       2.35680       2.16288       1.99622       1.82613       1.43949       1.12140      0.817203      0.581445      0.385113      0.247632      0.157075     0.0955653     0.0578609
  18  13 2724.8488    2.5235  0.8401 12.2625 -0.0046  0.0195   0.0504   0.0525    0.0703   0.0000   436.7322       6.96595       8.75969       3.35730     -0.738961      -2.98829       3.05138      -1.05908      0.360364      -1.63775      -1.12212      0.700511      0.294569      0.178771     -0.621045     0.0122077     0.0595437   -0.00973297       1.72996       2.23932       2.26458       2.41905       2.39960       2.16772       1.93885       1.59145       1.35127       1.06821      0.856957      0.611876      0.428186      0.320361      0.213323      0.137369     0.0874226     0.0520772
  18  14 2868.8243    3.0993  0.9394 12.4947 -0.0022  0.0217   0.0579   0.0512    0.0785   0.0000   435.2461       13.0500       14.5869       5.64637       3.77344     -0.937929      -3.62297      -6.51067     -0.964677     -0.802731     -0.982391     -0.941186      0.477650     -0.430459     -0.202775      0.164025   -0.00241715    -0.0715344       1.95189       2.39243       2.64703       2.78873       2.57157       2.27061       2.06746       1.95098       1.47704       1.25424      0.921248      0.703156      0.523099      0.335591      0.236625      0.151834     0.0931460     0.0555907
  18  15 3012.2785    3.6992  1.0101 12.9004 -0.0021  0.0223   0.0674   0.0553    0.0822   0.0000   439.6416       14.2689       10.1127       2.72898      0.807296      0.852443     0.0248742      -2.71584      -2.60040      -2.30123     -0.168794     -0.474731     -0.542724      0.476278      0.306973      0.188189     -0.102863     0.0244011       2.07046       2.67444       2.64941       2.70653       2.67182       2.44063       2.23700       1.91804       1.64859       1.28210       1.02207      0.755677      0.540213      0.379016      0.249261      0.162391      0.102324     0.0597318
  18  16 3155.1260    3.9251  1.1260 13.0961  0.0037  0.0245   0.0706   0.0656    0.0906   0.0000   436.1611       15.4465       5.36181       9.11279      0.993061      -2.89566      -3.86393      -3.17275     -0.679428      -1.68764       2.13026     -0.518599     -0.463632     -0.241940    -0.0444254      0.146871  -0.000763689    -0.0411273       2.29551       3.11739       3.14198       3.13479       2.89793       2.73924       2.46783       2.23284       1.83341       1.49614       1.15490      0.845032      0.602438      0.413730      0.261945      0.170567      0.106862     0.0626106
  18  17 3297.7192    3.4646  1.4025 13.0415 -0.0050  0.0285   0.0613   0.0729    0.0883   0.0000   434.6991       15.1881       15.8352       6.13863     -0.785343      -3.15895      -3.09675      -2.88130       2.18272      -3.31572       1.12615      0.289535      0.789341      -1.06918      0.291380     -0.695886      0.220611      0.108641       2.35664       3.26012       3.37304       3.33489       3.43153       2.98175       2.78049       2.41030       1.96747       1.61084       1.22478      0.917496      0.683729      0.476731      0.314490      0.204593      0.126765     0.0770490
  18  18 3440.3991    3.0546  2.1777 12.4828 -0.0003  0.0360   0.0473   0.0968    0.0883   0.0000   440.0012       32.0022       18.6905      -1.62086       8.36813      -9.15034      -3.18642      -9.74680     -0.955918     0.0995315      -2.99986     -0.352502      0.257157     -0.549256     -0.394602      0.207417    -0.0238952     -0.107823       3.10933       4.02006       4.39653       4.36243       4.28898       3.93190       3.57414       3.09536       2.46506       2.04789       1.59613       1.18829      0.861316      0.592690      0.403119      0.261382      0.166509     0.0996002
  18  19 3582.9611    2.5092  3.4732 11.7983 -0.0005  0.0472   0.0312   0.1296    0.0717   0.0000   438.1502       26.2873       5.10424       5.17060       8.10602      -4.33905      0.667468      -6.80674      -2.95133      -5.22216      -1.62646      0.810266       1.79714      -1.03628      0.383284     -0.290941  -0.000250497     0.0859194       3.91602       5.10069       5.57910       5.68957       5.66391       5.14272       4.59004       3.95266       3.36803       2.66192       1.99461       1.55336       1.14676      0.810140      0.538206      0.357959      0.215501      0.130945
  18  21 3868.5316    1.7376  6.4027 11.0189 -0.0013  0.0686   0.0168   0.1949    0.0426   0.0000   435.2200       35.7642       22.2769      -4.20694      -5.49158      0.424951      -4.41148      0.625130      -6.63693      -7.24615      -2.01952       3.82976      -1.08518     0.0764058   -0.00777404     -0.175600     -0.144435      0.218062       5.79449       7.57099       8.21203       8.43606       8.27073       7.48573       6.82184       5.84208       4.88626       3.84842       3.01111       2.28708       1.67810       1.18346      0.801953      0.526160      0.322406      0.195487
  18  22 4011.3571    1.4292  7.5573 10.8525 -0.0016  0.0808   0.0143   0.2336    0.0381   0.0000   445.5775       48.3168       1.85643       6.86987      -4.02281      -11.1222       4.80070      -14.4256      -5.23094      -4.39749     -0.541079      0.939783       1.19457      -1.62387     -0.234520      0.876821     -0.576355     -0.336403       6.96815       9.22370       10.0918       10.2378       9.84952       9.27672       8.14226       7.03401       5.77317       4.70052       3.62508       2.69275       1.98969       1.40156      0.948850      0.613516      0.378176      0.229921
  18  23 4154.1233    1.1847  9.7633 10.6772 -0.0003  0.1030   0.0124   0.3007    0.0345   0.0000   440.9517       50.1784       18.5944      -12.9179      -12.0734       8.99278       1.32032       10.0869      -7.09025       1.40048       2.58102       4.21919       2.20072     -0.716638     -0.830266       1.47347     -0.244941      0.177091       8.87010       11.3306       12.5261       12.8522       12.4732       11.4259       10.3003       8.82768       7.36967       5.89941       4.62416       3.49460       2.53846       1.78518       1.22269      0.803892      0.495953      0.302633
  18  24 4297.5344    1.0030 12.1524 10.5080 -0.0021  0.1380   0.0111   0.3827    0.0339   0.0000   435.5501       49.3242       48.6854      -42.8955      -31.8108      -3.52067       14.3076    -0.0990037      -17.9452      -14.1452       5.04686      -4.21452       3.49497      -5.90389      -1.23153       1.88852     -0.117966     -0.614488       11.1077       15.0987       15.8822       16.6435       15.8920       15.0786       13.5448       11.6052       9.76032       7.77060       6.14583       4.67945       3.41319       2.43178       1.65071       1.08641      0.655381      0.402481
  18  25 4440.3938    0.7949 13.0540 10.5070 -0.0005  0.1715   0.0102   0.4794    0.0285   0.0000   423.9846       22.0549       56.0664       12.9528      -6.18702      -30.3494       11.1900       5.25876      -2.21288      -23.1816      -16.5689      -3.62929       3.84102     -0.619599      0.366525      0.202760      0.795576       1.22528       13.8010       18.4791       20.2577       20.3770       20.1332       18.6557       16.6346       14.4558       12.1239       9.70606       7.69290       5.77225       4.27480       3.05490       2.06535       1.39026      0.805185      0.497336
  18  26 4583.7452    0.6419 15.4714 10.3465 -0.0021  0.2296   0.0081   0.5950    0.0247   0.0000   423.2594       58.1665       55.9584      -15.0556      -3.06812      -39.3376      -16.8545      -5.28317       11.1783       1.36741      -19.8548     -0.731073       8.71402      -8.50932      0.131950      -3.73695       1.68694      0.391694       18.2406       24.5536       26.2801       27.5385       26.5893       24.9446       22.0911       19.1341       16.3555       12.9825       10.3408       7.71978       5.77375       4.09424       2.79345       1.84618       1.09947      0.675281
  18  27 4726.0692    0.5257 17.2020 10.1774 -0.0023  0.2935   0.0067   0.7124    0.0219   0.0000   435.7064       89.2799       21.3381       42.6350       23.9135      -20.2037       6.38677       10.7633       31.6142       31.7909      -18.0772       15.6877       14.7243      -16.1021       3.17699       2.41797      -2.81301      0.745282       23.3839       30.9694       34.1230       35.2368       33.6059       32.1866       28.3166       24.8644       20.2806       16.9343       12.9149       9.98895       7.38436       5.26901       3.64281       2.40917       1.41332      0.872599
  19   7 1867.3088    0.4131  0.3565  9.7230 -0.0077  0.0171   0.0126   0.0319    0.0391   0.0000   437.0828     -0.172690       10.5273       2.20015      -1.07452      -1.87866      -1.46745       1.50895     -0.851944      -1.86430     -0.388686     -0.961786     -0.153767      0.512611     0.0886168     -0.317872   0.000777016     0.0881226       1.30231       1.98520       2.06614       1.98134       2.09863       1.73084       1.79309       1.26400       1.22175      0.902644      0.744034      0.569776      0.356356      0.285893      0.180185      0.128048     0.0760552     0.0510646
  19   8 2021.7958    0.6215  0.5229  9.8615 -0.0028  0.0162   0.0157   0.0403    0.0528   0.0000   436.7369     -0.509294       11.5942    -0.0607672     -0.325801     -0.143007     -0.967849     -0.901273      -1.30479     -0.762354     -0.438724      0.224025      0.356705      0.425298    0.00924251     -0.123069    -0.0961031     0.0647856       1.30247       1.77386       1.93206       2.01340       1.91146       1.80434       1.55603       1.37979       1.09827      0.948175      0.675277      0.554260      0.423190      0.259599      0.193084      0.131185     0.0832302     0.0538198
  19   9 2173.8226    0.8801  0.6537 10.3183 -0.0007  0.0188   0.0190   0.0422    0.0568   0.0000   438.3951     -0.834285       13.3984       1.01322     -0.643914       3.14014      -2.09526      -2.23324       1.97774     -0.959623      0.212008      0.726330     -0.265519    -0.0769503     -0.307619     -0.103290     0.0778547     0.0367117       1.45138       2.03879       2.17596       2.19899       2.17011       1.93403       1.74521       1.57440       1.24480       1.04104      0.803332      0.599071      0.439184      0.320330      0.216672      0.147399     0.0874974     0.0557389
  19  10 2322.3844    1.1846  0.7802 10.7979  0.0025  0.0199   0.0236   0.0476    0.0625   0.0000   439.4982       2.18106       5.83903       1.11582     -0.542788      -3.69566      -1.38004     -0.400756     -0.254110      0.610349       1.58496      0.411210     -0.609056     -0.307543      0.177878    -0.0324350     -0.220364     0.0719277       1.82817       2.51688       2.76203       2.79083       2.66187       2.36680       2.12985       1.73092       1.48118       1.22189      0.964770      0.683046      0.490419      0.348671      0.224823      0.151761     0.0945532     0.0626782
  19  11 2468.2540    1.5892  0.8814 11.4664 -0.0033  0.0226   0.0321   0.0539    0.0785   0.0000   437.4570       3.35820       11.4594     0.0814238     -0.808839      0.835897      -3.75821      -1.59956      -4.07623      0.325805      0.778615    -0.0716557      0.157133      0.605536     -0.226088     -0.225093     -0.153309     0.0261747       1.96872       2.57235       2.49261       2.48377       2.41054       2.32728       2.24635       2.03460       1.67765       1.32428       1.04367      0.806462      0.611221      0.453842      0.290781      0.200377      0.128409     0.0778868
  19  12 2613.1647    2.0339  1.0072 12.0080 -0.0012  0.0219   0.0385   0.0577    0.0772   0.0000   439.5757       8.75245       13.3196       2.77667      -6.85530      0.132345      -1.27825      -1.02854     -0.779837     -0.309016      0.303134      -1.51376      0.326324    -0.0265688     -0.244611     0.0318294      0.145083     0.0169402       1.87514       2.40792       2.48492       2.60381       2.49055       2.26128       2.10179       1.89490       1.60252       1.33552       1.01875      0.782278      0.595347      0.413554      0.274653      0.187366      0.122653     0.0748970
  19  13 2758.1111    2.7141  0.9499 12.1220 -0.0007  0.0227   0.0504   0.0524    0.0829   0.0000   436.3537       9.17622       14.8009      -3.05927     -0.220758      0.211726      -1.01376      -2.37101      -1.01232      -2.45241       2.02311       1.39684      0.671356      0.307533      0.120815     0.0214734     -0.124799     0.0223784       2.34853       3.32183       3.74915       3.78209       3.67795       3.20388       2.79838       2.32402       1.78409       1.39567       1.02015      0.761287      0.550441      0.379162      0.260937      0.167379      0.105464     0.0671427
  19  14 2902.7108    3.2365  0.8782 12.8001 -0.0019  0.0200   0.0609   0.0500    0.0709   0.0000   436.0802       6.92218       14.1246       2.85764      -2.83520       1.18287      -1.41938     -0.142584    -0.0213506      -2.17575      0.356377     -0.479326     -0.111953     -0.310554     -0.181981     -0.371598     0.0559046   -0.00255951       1.62762       2.24824       2.22861       2.33003       2.26578       2.18235       1.96066       1.64407       1.43584       1.13294      0.894718      0.689729      0.508998      0.358757      0.251914      0.163971      0.105023     0.0698758
  19  15 3046.8325    3.8147  0.9056 13.1851 -0.0007  0.0212   0.0702   0.0500    0.0704   0.0000   434.3325       11.6663       6.15556       4.87270       4.04150      -2.95994     -0.207120       1.72243      -2.95168     -0.580587      0.537003     -0.536417      0.112413     -0.582770     0.0160857     -0.208035      0.105389    -0.0220958       1.84925       2.47462       2.46472       2.49828       2.51538       2.42409       2.15920       1.76786       1.50704       1.22430      0.955759      0.755675      0.529622      0.396460      0.250329      0.176489      0.114134     0.0724518
  19  16 3190.0615    3.5500  1.3348 13.0796  0.0008  0.0269   0.0592   0.0685    0.0667   0.0000   438.2492       22.7677       15.9090      0.843555      -3.84348      -2.43250      -3.26395       1.95147       1.17376      -5.17341      0.984253     -0.766133     -0.215191     -0.765203    0.00800867      0.254684    -0.0141638     0.0263995       2.19343       2.93448       3.13260       3.12570       3.13063       2.92722       2.58958       2.26453       1.91641       1.54351       1.16936      0.924649      0.670560      0.509905      0.341699      0.223662      0.148653     0.0873146
  19  17 3333.2292    3.2953  1.6002 13.1028 -0.0016  0.0306   0.0538   0.0789    0.0648   0.0000   441.6771       14.6393       16.7997       1.98686      -2.62262      -2.96020       4.25505      -1.48659      -2.95754      -1.42366       1.60282     -0.870000     -0.255443      0.725072    0.00844972      0.118600    -0.0809141    -0.0164164       2.48618       3.42919       3.41600       3.62153       3.54573       3.34069       2.99777       2.63949       2.16877       1.76364       1.36665       1.03825      0.777693      0.578463      0.399418      0.264700      0.167190      0.102919
  19  18 3476.4870    2.7741  2.2972 12.5357 -0.0034  0.0376   0.0400   0.0957    0.0655   0.0000   438.0672       34.7530       2.97977       2.01641      -4.68716       1.91592       5.15756      -7.58069     -0.526833       2.23007       4.79955      -3.45821       1.18212     -0.127569     0.0798753     -0.932327     -0.140737    -0.0721760       3.01040       4.22224       4.23812       4.69147       4.22370       4.13617       3.49667       3.33434       2.66902       2.30988       1.68685       1.36747      0.987490      0.698284      0.474985      0.322922      0.199392      0.123044
  19  19 3619.7484    2.4360  3.8765 11.6555 -0.0005  0.0476   0.0272   0.1288    0.0628   0.0000   441.4838       27.8311       2.97694       6.26977       6.79649      -6.17989      -1.19555       3.00241      -2.33740      -4.41926     -0.429052     -0.757467       2.31057      0.303756     -0.768201     -0.371113     -0.318425     0.0937221       3.84954       5.02759       5.45352       5.61818       5.42812       5.09133       4.57483       4.02506       3.40123       2.77404       2.18122       1.70365       1.24348      0.884971      0.616804      0.421607      0.260061      0.163187
  19  20 3762.8917    1.9923  5.3486 11.3079 -0.0008  0.0610   0.0202   0.1649    0.0488   0.0000   441.5627       25.9318       13.8825       7.75443       5.81697       4.11455      -3.49821       3.94232       7.75568      -1.04076      -1.08711      -2.18557      0.677300       1.06344     -0.736012     -0.229833      0.332977     0.0244096       4.85259       6.44365       6.92814       6.99786       6.92674       6.44096       6.06445       5.07759       4.34415       3.51195       2.80129       2.14346       1.61940       1.15282      0.798328      0.533865      0.344254      0.218001
  19  21 3906.2291    1.6674  7.0677 10.9269 -0.0018  0.0716   0.0151   0.2025    0.0397   0.0000   434.2669       28.4716       22.5926      -5.31160      0.318542      -5.23101      -11.4769      -8.03550       7.26324      -14.2605     -0.749342      0.877383      0.167099       1.10040     -0.545828     0.0308717      0.688229      0.339748       5.82772       7.44994       8.28755       8.45285       8.25216       7.67973       7.01316       6.02407       5.10771       4.23544       3.26973       2.54363       1.87361       1.35376      0.935743      0.643165      0.393321      0.249990
  19  22 4049.4652    1.3934  8.5587 10.7045 -0.0001  0.0863   0.0127   0.2407    0.0361   0.0000   455.4377       31.7873      -7.46143       2.41436      -3.21250       2.65887      -12.9669      -5.28549      -4.82394      -1.17892       6.76824      0.803404      -1.76388       2.38133       3.12945    -0.0527546      0.736992      0.445114       6.81577       9.06923       9.87740       9.99266       9.79546       9.18757       8.35168       7.23622       6.20336       5.02043       4.00583       3.07409       2.26091       1.66038       1.13306      0.771465      0.476508      0.301965
  19  24 4336.1872    0.9400 12.4233 10.4664 -0.0014  0.1398   0.0099   0.3887    0.0314   0.0000   449.5174       63.5719      -4.26226      -8.64957      -2.91907      -8.40926      -7.77119       2.00341       3.54131      -6.55279       4.58969      0.626806       4.17669       1.82532      -3.49253     -0.782974       1.85617     -0.911129       10.8267       14.0704       15.6085       16.0070       15.7519       14.9372       13.1281       11.7271       9.91913       7.95106       6.50414       4.91519       3.73007       2.64734       1.87669       1.25693      0.791054      0.508869
  19  26 4623.2072    0.6293 16.7538 10.3129 -0.0025  0.2384   0.0071   0.6004    0.0222   0.0000   451.3052       20.2811      -35.9687      -40.1306       18.4480      -5.10257       1.41601       34.6000       16.3795      -4.07218      -6.30747       3.43782      -14.7350       11.4948       6.87053     -0.446860       1.90358       1.48268       18.2989       24.3587       26.4788       27.3761       26.4955       25.4517       22.3812       20.1257       16.9582       13.7671       11.0594       8.46691       6.48662       4.56770       3.23607       2.17382       1.36389      0.860407
  20   6 1734.2033    0.3056  0.2456  9.5857 -0.0091  0.0118   0.0110   0.0265    0.0310   0.0000   439.7541      -1.30421       15.8220     -0.981154      -4.63491      -1.89111     -0.240842      0.750293      0.592689      0.348830      0.733918      0.154801     -0.455162     0.0642826     -0.110072     -0.166506     -0.134659    -0.0534009      0.976383       1.20146       1.20024       1.38163       1.31624       1.25635       1.17981       1.06746      0.833260      0.630836      0.568560      0.494280      0.352766      0.227088      0.149875      0.115787     0.0836932     0.0563424
  20   7 1893.9149    0.4565  0.4283  9.7573 -0.0077  0.0176   0.0122   0.0323    0.0392   0.0000   437.7201      -1.31997       16.4423      -1.27969     -0.411630     -0.728550      0.412713      -1.20561     0.0477765      -2.53625     -0.291106     0.0354725      0.317238     -0.504152      0.215616     -0.128214    -0.0848621    -0.0120465       1.53519       2.12022       2.41669       2.48341       2.47663       2.17018       1.94910       1.62755       1.25703       1.02692      0.794762      0.540285      0.448542      0.294655      0.219961      0.153162     0.0977005     0.0604616
  20   9 2203.1819    0.9037  0.6789 10.4343 -0.0028  0.0184   0.0188   0.0421    0.0574   0.0000   436.3468       3.32641       16.4259      -2.74788      -3.13049     -0.673090       2.46120      -1.55603      -1.26911     -0.212133       1.01739     -0.349525    -0.0562034      0.442322     0.0659015     -0.298073    -0.0880952     -0.102389       1.43315       1.94601       1.87479       1.91510       1.98346       1.93450       1.80135       1.49956       1.23871       1.01446      0.793475      0.656611      0.476921      0.359689      0.249645      0.168059      0.110526     0.0741485
  20  10 2352.4611    1.2745  0.9403 10.8264 -0.0001  0.0213   0.0231   0.0530    0.0675   0.0000   438.3831       8.64297       12.9357      0.249271       2.51950      -1.36450      -2.55990      0.769264       1.12463      -1.92296      0.380656     -0.671592      0.326102     -0.105776    -0.0517083      0.180670     -0.130720     0.0247091       1.57305       2.27968       2.19613       2.39393       2.18023       2.21197       1.85737       1.84920       1.43510       1.28710      0.934252      0.769052      0.565612      0.420596      0.294892      0.204290      0.127581     0.0835869
  20  11 2499.0283    1.6060  0.9883 11.5586 -0.0022  0.0214   0.0296   0.0585    0.0719   0.0000   438.3308       5.75831       10.4715      0.277581     -0.760875      -3.61752      0.548414      0.288884      0.521941      -2.18020     -0.638249       1.20908      0.552236     0.0746114     -0.539735    -0.0273944     0.0576501    -0.0258293       1.73531       2.22823       2.36370       2.52057       2.39139       2.26342       2.04547       1.87441       1.50681       1.19275      0.966939      0.781659      0.571440      0.418221      0.298814      0.200125      0.138138     0.0901493
  20  12 2645.0193    2.1534  0.8984 12.0805 -0.0046  0.0210   0.0420   0.0525    0.0822   0.0000   443.8022       6.82249       12.4121     -0.265544       1.54021      -3.19949       2.87786      -2.13538     0.0717795      -1.28950      0.357742    -0.0427304    -0.0410076     -0.715352      0.418599      0.339181     0.0457945      0.218404       1.69015       2.28282       2.45450       2.56455       2.58814       2.34498       2.10175       1.82126       1.46737       1.21789      0.990684      0.707006      0.545003      0.404058      0.288586      0.198502      0.124298     0.0829795
  20  13 2790.8841    2.7098  0.8979 12.5038  0.0005  0.0199   0.0503   0.0503    0.0670   0.0000   439.2119       7.14258       12.7813       4.28306      -1.26704       2.24733      0.138920      -1.15064      0.364266      0.583207      0.120890     -0.591712     -0.319227     -0.103662     -0.481980     0.0590836     0.0920094     0.0192085       1.54662       2.08388       2.25196       2.29411       2.26807       2.03639       1.89005       1.64429       1.38474       1.16490      0.929480      0.733473      0.519782      0.377033      0.268596      0.177218      0.116187     0.0804792
  20  15 3080.7169    3.8419  0.9680 13.2063 -0.0035  0.0217   0.0688   0.0511    0.0716   0.0000   440.2743       13.6373       10.1614       5.62681      -3.23414     -0.500802       1.23372      -2.91344       1.24001      -1.35411      -1.61820      -2.70577      0.525558     -0.266038    -0.0556629     -0.245581     -0.105343     0.0319787       1.84015       2.52328       2.71202       2.73086       2.75340       2.44772       2.28375       1.92917       1.63806       1.27989       1.04492      0.840641      0.590376      0.434365      0.288072      0.206768      0.130521     0.0868111
  20  16 3224.6482    3.6323  1.2501 13.3142 -0.0006  0.0260   0.0614   0.0668    0.0655   0.0000   438.7239       15.4124       11.9194       1.12779     -0.125670     -0.954490      -1.47294      -1.90824       2.77505      -2.50803     -0.459352     -0.643113      0.120408     -0.686132      0.469569      0.181438      0.131580      0.177945       2.05764       2.64828       2.81755       2.96980       2.77890       2.54971       2.46119       2.07686       1.89956       1.55254       1.23115      0.959094      0.730339      0.511973      0.348750      0.243061      0.157126      0.105848
  20  17 3368.4008    3.2268  1.6870 12.9929 -0.0003  0.0307   0.0484   0.0767    0.0553   0.0000   438.1366       17.8190       17.7118       1.05947      -4.65185       1.10064       1.54401      -4.20435      -4.05535     -0.829755       1.13488     -0.593118     -0.425688     -0.106015      0.882801      0.223872    -0.0486114    -0.0427450       2.37154       3.24184       3.24528       3.53275       3.46931       3.28942       2.90902       2.54087       2.15668       1.83631       1.42748       1.13203      0.826864      0.602445      0.425159      0.290287      0.193494      0.124158
  20  18 3512.2049    2.6975  2.6670 12.3914 -0.0021  0.0383   0.0336   0.1022    0.0506   0.0000   442.4026       21.2889       9.16850       7.34176       6.55083      -3.54534       3.31970      -4.67152      -2.28810     -0.706545      -1.10510      0.906738      -1.52208    -0.0738106       1.46813   -0.00756334     -0.419153     0.0752388       2.84378       3.86738       4.03011       4.31673       4.10493       4.00121       3.52525       3.18743       2.65219       2.25434       1.80519       1.41073       1.03797      0.761007      0.545286      0.372068      0.238393      0.156171
  20  19 3656.0175    2.2646  3.8688 11.6944  0.0015  0.0474   0.0255   0.1302    0.0550   0.0000   437.3539       32.6806       25.4125      -6.45722     -0.798594      -1.55431      -4.36607      -5.02074       9.06080       6.02831    -0.0336342     -0.170291      0.110702      -1.00625      0.182922      0.365325    -0.0568276     -0.215952       3.83144       4.89308       5.50789       5.47898       5.42878       5.12085       4.64552       4.04556       3.46316       2.82153       2.28796       1.74439       1.32518      0.956696      0.702092      0.461546      0.308990      0.199572
  20  20 3799.6895    1.9071  5.5395 11.2523 -0.0001  0.0604   0.0186   0.1684    0.0449   0.0000   444.9813       23.6354      -4.56266      -13.5913      -9.94409      -8.07404       9.43873       5.13530     -0.574871      -2.45862      -4.44617      -1.55932       1.26955     -0.417174      0.527020     0.0952962     0.0516967     0.0316428       4.52340       5.96174       6.54032       6.62716       6.59451       6.19025       5.58445       5.02848       4.34393       3.55898       2.87011       2.25017       1.69179       1.22362      0.886609      0.594823      0.385295      0.246316
  20  21 3943.4057    1.5935  7.5791 10.8196 -0.0016  0.0747   0.0138   0.2081    0.0380   0.0000   444.6034       25.2370       1.85384       10.4810     -0.898865      -9.24070      -7.24283      -4.62268      -7.16670      -8.53266       6.58095       4.45087      -1.60020      -3.30421      0.330595     -0.542633    -0.0907700     -0.128606       5.60310       7.39668       8.04710       8.32033       8.21089       7.87809       6.95370       6.20562       5.23771       4.41892       3.50014       2.72356       2.05911       1.53049       1.07428      0.743109      0.477021      0.314577
  20  22 4087.3254    1.3174  9.6104 10.6575 -0.0009  0.0935   0.0117   0.2685    0.0335   0.0000   454.5102       30.1405      -4.79381      -5.22774      -18.7785      -9.19695     -0.939483       2.42956       5.68305      -10.9850      -7.36656      -1.02624       1.85616      0.636747       2.28048      -1.99027       1.45096      0.795764       6.97749       9.33590       10.1710       10.3562       10.3275       9.56498       8.88277       7.76056       6.71630       5.50598       4.48110       3.48911       2.64542       1.91869       1.35989      0.931699      0.602782      0.389886
  20  23 4230.6070    1.0761 10.7494 10.5908 -0.0000  0.1140   0.0107   0.3163    0.0302   0.0000   433.3906       48.2024       9.08706       27.1766       29.5567      -25.2725      -22.7077       6.58176       14.1357       4.70518      -12.9410      -2.96317       3.22572       1.74269      -3.65820      -1.46434     -0.367975      0.199196       8.47529       11.3785       12.4614       12.7716       12.5341       11.8654       10.8093       9.64823       8.09047       6.70516       5.36107       4.26536       3.18700       2.37590       1.66468       1.14121      0.743973      0.482431
  20  24 4375.1367    0.8752 13.4779 10.5236 -0.0030  0.1557   0.0090   0.4357    0.0266   0.0000   442.4389       15.2468      -5.87487       29.1632       8.74845       6.82351      -1.38394      -13.8263       4.98056       1.21526      -18.3637       10.2090       5.56798      -1.28525      -3.30918     -0.106237       1.97589      0.291872       11.0978       15.3704       16.6083       17.2377       16.9313       15.9386       14.5734       12.9232       10.7017       9.26873       7.28951       5.72497       4.35177       3.21939       2.25718       1.56640      0.993276      0.634629
  20  25 4518.8829    0.7281 16.0725 10.4059 -0.0018  0.2036   0.0075   0.5358    0.0228   0.0000   434.2548       66.7835      -13.4377      -15.3299       43.6446      -6.14525      -37.4364      -3.09058       9.02613      -21.8007       3.90307       7.76034       1.15573       3.73886      -5.98175      -1.74536      0.308306      0.379435       14.8718       20.1689       21.8778       22.6011       22.1902       21.4715       19.1578       16.8346       14.4749       11.9336       9.73983       7.62070       5.71263       4.24100       3.02862       2.08982       1.33149      0.862449
  20  26 4662.2986    0.5560 16.3692 10.2747 -0.0036  0.2573   0.0067   0.6350    0.0216   0.0000   451.0119       17.3379      -1.78010       50.6839       17.3810      -20.1432       7.23805      -72.2599       5.94729      -11.6187       6.77312      -10.3774       10.0511      -4.35154      -6.18649       3.02998       3.87274    -0.0857963       18.3752       25.0679       27.5761       28.1341       27.9037       26.3825       23.5087       21.4708       18.1251       15.2581       12.2582       9.63968       7.35212       5.31838       3.86310       2.62012       1.65301       1.06884
  21   6 1758.2471    0.3269  0.3127  9.6090 -0.0077  0.0144   0.0105   0.0290    0.0328   0.0000   439.5669       1.19322       15.0300      0.239037      0.132614      0.317823     -0.489895     -0.335621      0.767333      0.265324    -0.0438249     -0.184003    -0.0466246     -0.467576      0.168401     0.0543583     0.0734426    0.00926239       1.09601       1.52408       1.66916       1.73418       1.71166       1.62577       1.48545       1.27453      0.995303      0.832377      0.676022      0.539402      0.369051      0.287027      0.220188      0.139800      0.106536     0.0653768
  21   7 1919.8556    0.4918  0.4199  9.7761  0.0005  0.0141   0.0125   0.0321    0.0389   0.0000   438.6740      -2.39015       14.1735       3.75334      -2.68543      -1.11497      0.198076      -1.25711     -0.353072     -0.767636      0.288429    -0.0958521    -0.0757523     0.0376476      0.242198      0.130102     -0.101448    -0.0877193       1.07780       1.25698       1.36066       1.45030       1.49320       1.35187       1.19322       1.09322      0.984821      0.828130      0.652159      0.487118      0.392188      0.286754      0.212926      0.154265     0.0994471     0.0613591
  21   8 2077.7626    0.7054  0.6341  9.9835 -0.0024  0.0176   0.0146   0.0392    0.0532   0.0000   437.2665      0.882339       14.2208       1.19614      -2.77116       1.74082      -1.84234      0.298461       1.11756     -0.588031     -0.984675      0.577669    -0.0770361    -0.0372196      0.175302   -0.00208225    -0.0576767    -0.0445137       1.25056       1.77243       1.84842       1.89158       1.85479       1.69768       1.58886       1.38579       1.26186       1.02812      0.870760      0.639800      0.509926      0.363279      0.252771      0.179152      0.115728     0.0778091
  21   9 2231.9273    0.9763  0.7266 10.4832 -0.0074  0.0184   0.0196   0.0450    0.0610   0.0000   437.0261       3.18922       12.2699     -0.517191      -3.38924       1.79949       2.33476       2.23438     -0.716927      -2.10187       1.54688     -0.468152      -1.33476     -0.639856     0.0545862     -0.207710     -0.200774      0.116699       1.29178       1.73295       1.90169       1.85518       2.07048       1.78065       1.66490       1.54036       1.22686       1.05501      0.828159      0.692820      0.524795      0.362360      0.264326      0.183996      0.128567     0.0854578
  21  10 2382.0012    1.3346  0.8475 11.1008 -0.0034  0.0198   0.0244   0.0485    0.0593   0.0000   434.6539       3.21019       12.7109       6.66413      -1.61221     -0.379236      0.383948     -0.212738      -1.21669      0.476393       1.34445     -0.352993      0.390933      -1.04573     -0.286615      0.235071    -0.0240164    -0.0381916       1.42079       2.01280       2.12954       2.23688       2.08467       1.95791       1.88290       1.55154       1.45433       1.13419      0.964037      0.730302      0.566856      0.406039      0.293212      0.211322      0.133087     0.0871140
  21  11 2529.3824    1.7278  0.8717 11.7738 -0.0022  0.0206   0.0322   0.0490    0.0598   0.0000   439.5397       3.81858       13.1865       1.59249       1.82601      -1.35302       1.38377      -1.65940      0.482638      0.108442    0.00586861      -1.12501      0.159758     -0.418327      0.223911      0.149474    -0.0160487     0.0286989       1.51817       2.10185       2.27343       2.34217       2.37545       2.16049       1.98338       1.77037       1.42102       1.17265      0.920454      0.733432      0.577199      0.402946      0.298660      0.203962      0.137668     0.0955189
  21  12 2676.3084    2.2748  0.9921 12.1223 -0.0091  0.0221   0.0409   0.0557    0.0838   0.0000   436.9794       9.66303       12.4164       2.03025      -6.15128      -2.69438       3.88074      -3.03590      0.258291      0.312787       1.56250     -0.684217       1.77191     -0.377237     -0.396449     -0.439437     -0.126492     -0.137509       1.70108       2.25526       2.45070       2.38504       2.30352       2.09415       1.92658       1.88244       1.61081       1.42201       1.15126      0.923925      0.687495      0.500294      0.338111      0.240926      0.154018      0.102411
  21  13 2823.1102    3.0214  0.9056 12.4444 -0.0005  0.0196   0.0528   0.0478    0.0910   0.0000   437.4591       12.3053       9.21542      -1.17898     -0.993089       2.51893      -1.62548     -0.762878     -0.819795      -2.26029      0.440457     -0.236983     -0.163229      0.145631     -0.277111      0.197382    -0.0862024    -0.0271650       1.44206       2.03138       2.11732       2.28748       2.13353       2.02617       1.84140       1.62904       1.41282       1.14967      0.965433      0.745428      0.560688      0.410280      0.287131      0.201449      0.131233     0.0878201
  21  14 2969.1022    3.5303  0.9145 12.9805 -0.0055  0.0206   0.0631   0.0484    0.0708   0.0000   437.5346       10.8074       11.5718       3.32107       2.93385      0.542778      -1.30943      -1.40940      -3.88281      -3.31459     -0.934925       1.05435      0.215081      0.347646     -0.115860      0.144600    -0.0344870      0.132227       1.49284       2.12762       2.15469       2.34143       2.19617       2.14320       1.85344       1.73420       1.43093       1.23766      0.951126      0.778056      0.564549      0.425098      0.289770      0.213605      0.142289     0.0915384
  21  15 3114.1875    3.8264  1.0822 13.1404 -0.0021  0.0217   0.0649   0.0571    0.0747   0.0000   438.1685       13.9051       12.0373       4.06323      -2.20196      -1.07239     0.0650823      -3.18840      0.925488      -1.93956      0.384012   -0.00794394      0.980584      -1.17945    -0.0624175      0.272892    0.00855123    -0.0767563       1.70212       2.27139       2.48547       2.61274       2.61655       2.39654       2.18600       1.90986       1.54218       1.24778       1.00020      0.809013      0.581264      0.432049      0.320741      0.226474      0.154808     0.0985448
  21  16 3258.8319    3.6252  1.3108 13.1560  0.0010  0.0251   0.0585   0.0645    0.0662   0.0000   443.1237       12.5990       13.6955       3.95356      -2.31782    -0.0346617      -4.50338      -6.75243       1.32880      -1.41003      0.604351     -0.892135      0.588087     -0.307837      0.204513     -0.222861    -0.0188381     0.0552213       1.96130       2.42458       2.50172       2.72288       2.74403       2.49440       2.35077       2.11381       1.78023       1.50420       1.19133      0.944234      0.736808      0.554956      0.387032      0.275464      0.189836      0.123955
  21  17 3403.2250    3.1244  1.8695 12.8153 -0.0013  0.0303   0.0433   0.0816    0.0499   0.0000   437.1748       19.7386       13.9621       7.01974      0.989629       2.92795      -4.62296      -4.94953       3.03987      -1.77051      -1.40144      -4.22171     -0.416333     -0.497787     -0.274008      0.600951     -0.171316      0.119584       2.28229       2.96193       3.17243       3.28513       3.23567       3.11733       2.79395       2.55853       2.11624       1.77393       1.48898       1.17684      0.890013      0.658095      0.473694      0.320652      0.218341      0.156585
  21  18 3547.5008    2.5482  3.1081 12.1426 -0.0026  0.0402   0.0285   0.1074    0.0435   0.0000   442.1974       20.6883       14.9424       1.64328       6.22522       3.68296      -7.17376      -7.64510       3.88376      -6.28938      -2.17223       1.08113      -1.08650      0.325704    -0.0740575     -0.487925     -0.106184     -0.268038       2.96824       3.92941       4.35500       4.50961       4.44658       4.31765       3.74120       3.42722       2.79941       2.39240       1.90147       1.47076       1.16184      0.841801      0.625022      0.435338      0.291187      0.191839
  21  19 3691.9539    2.1297  4.5763 11.5663 -0.0009  0.0518   0.0212   0.1391    0.0434   0.0000   435.2484       22.1840       15.7385      -3.67090      -8.87639       1.67449       3.17790      -6.94699      -2.33504     -0.164141      -2.22616      -4.40052      0.921576     -0.283410      0.639027     -0.173764     -0.273369     -0.136832       3.75001       4.89866       5.51996       5.65402       5.64147       5.29484       4.85927       4.21771       3.72797       2.99850       2.55830       1.91614       1.49403       1.12684      0.796286      0.576142      0.369984      0.248431
  21  20 3836.1600    1.8154  6.0484 11.1625  0.0004  0.0613   0.0166   0.1728    0.0394   0.0000   443.2113       33.2358       20.8744       4.04128      -1.89530      0.802658      -6.24052      -2.70851    -0.0358544      -3.33284     -0.321775      -4.97611      -1.08746     -0.626587      0.264944     -0.112078      0.231822      0.374874       4.44903       5.80017       6.48333       6.68528       6.61425       6.24384       5.79536       5.01815       4.39409       3.59798       2.94134       2.32901       1.77115       1.33532      0.967369      0.675552      0.446317      0.304655
  21  21 3980.3446    1.5177  8.0269 10.8672 -0.0009  0.0780   0.0130   0.2164    0.0335   0.0000   436.6198       17.2840       14.0339       12.8754       16.3510      -3.89098       2.17105      -11.6925      -1.81540      -2.95885       1.07216      -2.86790      -5.87763     -0.784161       4.35101      -1.33994      -1.60193     -0.300537       5.57868       7.47932       8.18665       8.51409       8.37865       7.82808       7.26104       6.46070       5.58856       4.61343       3.76595       2.95361       2.30498       1.69298       1.23695      0.871406      0.573724      0.372573
  21  22 4124.5307    1.2478  9.8881 10.6472 -0.0026  0.0950   0.0109   0.2698    0.0313   0.0000   432.7382       34.4446       25.4562       17.7928      -20.4432      -16.9457       5.94562      -8.45314       7.31342       10.8628      -8.15164      -8.29251      -3.80251       3.55342      0.891818     -0.687757      -1.66391       1.35619       6.90369       9.09823       9.94262       10.3448       10.1466       9.80495       8.90477       7.89439       6.80742       5.67926       4.59341       3.61062       2.81406       2.09551       1.52143       1.07108      0.715167      0.474334
  21  23 4269.1011    1.0116 11.7600 10.5915 -0.0036  0.1250   0.0098   0.3514    0.0279   0.0000   446.7950       43.6518       20.5361       3.52154       26.1438      -18.7566       13.9644      -12.5068      -6.17188      0.723473      -6.14666      -4.23852      0.372009       1.36777       3.20956      0.447763       1.31705       1.07808       8.75386       11.7789       12.7189       13.3305       13.1658       12.7749       11.3878       10.2246       8.69268       7.52001       5.95051       4.78653       3.66289       2.73500       1.98370       1.41002      0.909039      0.609022
  21  24 4413.1454    0.8209 13.4451 10.5306 -0.0013  0.1593   0.0087   0.4408    0.0250   0.0000   454.1748       12.2861      0.687221       26.0386      -21.2525      -20.5868       27.0419       14.8109      -4.90047      -32.0619       10.5744      -2.49855      -1.64119      -1.32772       6.33967     -0.492886     -0.386143     -0.380400       11.2379       14.9587       16.4031       17.3586       16.8434       16.1712       14.7433       13.0868       11.1647       9.50812       7.66186       6.09457       4.67327       3.49465       2.57316       1.79250       1.17731      0.777402
  21  25 4557.1099    0.6558 15.6697 10.3890 -0.0010  0.2088   0.0070   0.5476    0.0221   0.0000   423.7214       2.80991       11.3170       61.1303      -8.14848      -30.4124      -2.16547       10.1238       3.37741      -15.9997      -6.52671     -0.206880      -7.98745       8.05825       2.66987      -7.88981    -0.0623685      0.324655       14.6044       19.4360       21.7029       22.0658       22.0359       20.7892       19.2164       16.8857       14.9593       12.5137       10.2000       8.07217       6.21024       4.68604       3.37744       2.42058       1.53825       1.01683
  22   7 1945.1082    0.5329  0.4462  9.8109 -0.0041  0.0147   0.0128   0.0311    0.0397   0.0000   440.5781      0.831051       15.3146      -1.69056      0.465081       1.37315     -0.644054      -3.33768     -0.647598     0.0799970      0.860040     -0.165406     -0.115475     -0.630238     -0.144671     0.0735603     -0.141518    -0.0443650       1.11515       1.56621       1.67052       1.79701       1.72891       1.71023       1.47098       1.30983       1.06861      0.893969      0.708406      0.552432      0.404189      0.332751      0.221891      0.168860      0.112710     0.0746072
  22   8 2104.7802    0.7459  0.6758 10.0422 -0.0010  0.0183   0.0149   0.0408    0.0525   0.0000   437.2651     -0.226338       15.1204     -0.378745      -2.77113     -0.943408       1.19330     -0.905707      -2.12846      0.974207       1.59845      -1.14278     -0.316184      0.170344     0.0729592      0.319924     0.0119631      0.105602       1.28758       1.85577       1.91177       2.06805       1.94517       1.89333       1.73375       1.53026       1.27753       1.05514      0.884813      0.711029      0.540276      0.383175      0.290277      0.198617      0.137883     0.0928073
  22   9 2260.0739    1.0668  0.7578 10.6173  0.0013  0.0187   0.0201   0.0443    0.0573   0.0000   440.3122       1.69259       15.1182      0.348731     -0.725542       2.27310      -4.22432      -1.29935      0.715477     -0.276265      0.444238   -0.00219375  -0.000469723     -0.481545      0.591424      0.429574      0.195182     -0.165484       1.25651       1.71472       1.87660       1.81995       1.84185       1.71438       1.59890       1.43210       1.29744       1.11806      0.925531      0.718420      0.571962      0.416094      0.309652      0.212599      0.143594     0.0941605
  22  10 2410.8757    1.4211  0.8866 11.2672 -0.0017  0.0203   0.0256   0.0478    0.0666   0.0000   439.1399      0.445749       8.13067       1.90591       1.73384      0.525751      0.718713      0.915090      0.171164       1.13016      0.409627      0.154451     -0.690290      0.567284     -0.356425    -0.0591773     0.0850538      0.121907       1.36574       1.84730       1.94402       2.04227       2.04684       1.87207       1.83158       1.57644       1.34017       1.16531      0.957383      0.749158      0.601724      0.436238      0.336342      0.218295      0.160624      0.106765
  22  11 2559.2996    1.8765  0.9498 11.7206 -0.0016  0.0197   0.0326   0.0507    0.0626   0.0000   440.5996       3.65009       17.9007      0.426117      0.309018     -0.760216     -0.542823     -0.318594       1.47412      0.362175      0.593648      0.739841       1.20462     -0.413715     -0.399447     -0.130256     -0.188788    -0.0930572       1.42594       1.93133       2.03107       2.16115       1.96701       1.94967       1.87144       1.68174       1.41450       1.22291      0.965441      0.732774      0.594811      0.451783      0.329994      0.243575      0.177340      0.113828
  22  12 2707.2139    2.4808  0.8563 12.3271  0.0004  0.0186   0.0450   0.0466    0.0677   0.0000   437.8158       8.48842       12.4925      0.227274      -2.91405      -2.01278      -2.14790      -2.08045      0.497989      -1.70971     0.0828919     -0.105806    -0.0197506    -0.0537246     -0.334984    -0.0464152      0.106055     0.0807616       1.36401       1.82330       1.94229       2.07688       2.04500       1.90497       1.78082       1.56962       1.35476       1.09514      0.902130      0.690057      0.547149      0.411980      0.304229      0.217512      0.152341      0.102166
  22  13 2854.9064    3.0290  0.8788 12.8080  0.0028  0.0196   0.0568   0.0505    0.0742   0.0000   437.7138       8.58457       14.1405       2.36147       4.42078      -1.17434      -1.58877     -0.138283     -0.950269      -3.01059       2.03682    -0.0532414      -1.16811      0.200832     -0.285818      0.114093      0.175373     0.0454018       1.49484       1.87532       2.01006       2.05602       2.06582       1.85148       1.88299       1.60178       1.38795       1.19631      0.970203      0.761825      0.601362      0.438984      0.339721      0.245989      0.172481      0.111010
  22  14 3001.6175    3.5650  0.9155 13.2049 -0.0012  0.0189   0.0639   0.0503    0.0652   0.0000   437.6152       9.10582       13.2157       2.99011     0.0715016      0.462083       1.71085      -2.28057    -0.0841669     -0.899409      0.573555     -0.610683    -0.0154316     -0.227944     -0.759159     0.0151765     0.0583740      0.229766       1.42318       1.87567       2.00656       2.04436       2.02358       1.90203       1.74467       1.56928       1.40107       1.18873      0.936494      0.754156      0.587310      0.434437      0.318703      0.222616      0.158224      0.105146
  22  15 3147.2767    3.8166  1.1101 13.2121  0.0001  0.0228   0.0620   0.0567    0.0699   0.0000   441.0999       13.5679       12.3357       5.82962      0.698923      -3.65776      -1.05801      -2.92709       1.01693      0.424829      0.928248      -1.46785     -0.717317     -0.696254     -0.258123      0.164696     -0.208612   -0.00387435       1.52674       2.17293       2.18783       2.40668       2.28074       2.18615       1.90304       1.90911       1.52811       1.38654       1.05767      0.870430      0.677474      0.508086      0.369904      0.252096      0.177832      0.118780
  22  16 3292.5374    3.4446  1.5166 12.9699 -0.0030  0.0268   0.0501   0.0662    0.0569   0.0000   439.6639       24.2353       12.2249       4.10775      -2.94914      -2.53737       1.51802      -4.66897     -0.999179      -5.09506      0.879044      0.161260     0.0802628      0.482207     -0.697872     -0.276657     -0.103892      0.198280       1.97538       2.64574       2.92397       2.98641       2.92532       2.72818       2.49108       2.24569       1.96744       1.69697       1.33227       1.11391      0.832162      0.612990      0.456782      0.310333      0.219247      0.141682
  22  17 3437.5888    2.9518  2.1205 12.6157  0.0013  0.0326   0.0371   0.0829    0.0452   0.0000   439.5722       20.3772       10.9434       4.54023      -3.16294     -0.705730      -8.30077      -1.24318      -2.15373      -5.74849       2.03897       1.14663       1.03935      -2.22188    -0.0188513      0.147698      0.574559    -0.0491467       2.24020       3.12381       3.19801       3.40372       3.33801       3.15932       2.94884       2.72461       2.29887       1.98297       1.56125       1.28439       1.00356      0.741907      0.550594      0.392380      0.272711      0.182803
  22  18 3582.4186    2.4014  3.5337 12.0182 -0.0004  0.0431   0.0251   0.1153    0.0383   0.0000   441.0178       25.3016       16.9055       3.45952       1.11549      -1.38903      -9.11824      -3.16329       4.44563      -4.45612      0.595849      -6.00077       2.39273      0.634348     -0.580616     0.0883456     -0.889065    -0.0848654       3.04967       4.06274       4.44019       4.42631       4.36905       4.30746       3.85768       3.51844       3.09156       2.63942       2.21003       1.77365       1.37162       1.01309      0.729381      0.527534      0.358629      0.237309
  22  19 3727.5486    1.9837  4.8022 11.5915 -0.0014  0.0517   0.0191   0.1445    0.0368   0.0000   438.4032       18.9247       16.3282      -8.53925       11.3873      -5.32661       4.36746      -4.17130       1.74371      -5.50290       3.77451      -1.57856      -1.04224     -0.381965       1.65697     0.0124397      0.116181      0.320111       3.68022       4.73464       5.28956       5.38780       5.39416       5.11791       4.71148       4.31744       3.69733       3.15280       2.54871       2.05815       1.57129       1.21941      0.896510      0.651762      0.436249      0.295969
  22  20 3872.1707    1.6679  6.4522 11.1852 -0.0001  0.0663   0.0153   0.1800    0.0344   0.0000   429.1094       18.5755       15.5743      -4.16147      -2.96259       3.79784       2.60037      -6.95816       14.9849      -1.56365      -5.97154      -4.80778      -4.04344       1.95448       1.53625      -1.03889     -0.170278     -0.106470       4.54741       6.03313       6.66994       6.89820       6.93127       6.57423       6.11618       5.37580       4.70487       3.92201       3.21075       2.58852       2.01772       1.52581       1.10177      0.818121      0.541501      0.369532
  22  21 4016.7864    1.3839  8.4299 10.8325 -0.0004  0.0803   0.0119   0.2309    0.0308   0.0000   433.7673       23.7384       11.9288       13.1138      -5.80292       8.12122       9.52042     -0.156042      -9.53282      0.776457       5.91360       2.24061       2.44043      -1.06976      0.833873       1.10396       1.46629      0.117788       5.57350       7.31702       8.24197       8.31304       8.39674       8.06530       7.31552       6.65912       5.71030       4.79228       3.97778       3.12992       2.44810       1.87871       1.38462      0.991472      0.665485      0.456889
  22  22 4161.5276    1.1830 10.6911 10.6657 -0.0015  0.1036   0.0104   0.2911    0.0284   0.0000   437.4624       29.3808       1.62439      -5.54128       13.7372      -7.07598      -26.6023      -3.83334       16.0934     -0.180219       10.0685      -10.1454      -5.62730     -0.221922       3.92569       3.88719      0.768936     -0.388196       7.11061       9.40027       10.3844       10.9728       10.6305       10.3620       9.37230       8.48223       7.37601       6.20796       5.09956       4.05194       3.18276       2.42934       1.77374       1.26832      0.861062      0.577345
  22  23 4306.6391    1.0091 12.9321 10.5540 -0.0006  0.1334   0.0088   0.3635    0.0258   0.0000   439.5887       47.3439       39.0923      -3.71545       27.1336      -24.7458      -22.2344      -10.9189       25.3199      -11.6677      -2.80518      0.843305      0.756045      -2.89445       5.76922      -1.14512      -1.25880     0.0442472       8.72504       12.0143       12.9410       13.5493       13.5901       12.8477       12.0120       10.6361       9.33613       7.96117       6.56550       5.23704       4.09573       3.11440       2.28997       1.64121       1.09409      0.734319
  22  24 4450.9966    0.7740 14.3540 10.5196  0.0007  0.1732   0.0080   0.4620    0.0230   0.0000   433.2269       27.5674       48.9814      -5.17188      -3.70267       12.3959      -31.8063      -19.1199       19.6783      -14.2172       6.25357       1.05628      0.953136      -10.0162     -0.878698      0.526987     -0.852911       1.25690       11.3508       15.5991       16.9687       17.6995       17.7268       16.9676       15.3915       14.2571       12.0745       10.2389       8.64755       6.71756       5.37550       4.04798       2.97913       2.15527       1.43703      0.953990
  22  25 4595.0014    0.6427 16.4130 10.3493 -0.0008  0.2148   0.0067   0.5508    0.0206   0.0000   413.6285       101.237       39.1107       30.1699       27.5892       8.33960       16.9705      -22.9474       10.6384       10.3126       15.3516      -1.56827      -2.79750     -0.617488       1.25003       1.12880      -3.30586      -1.03495       14.0622       18.9143       20.8730       21.9088       21.4021       20.7737       19.1480       17.0694       15.0764       12.8773       10.6282       8.48898       6.72261       5.05616       3.72560       2.71836       1.76285       1.19888
  23   5 1632.7966    0.2269  0.1663  9.4850 -0.0086  0.0125   0.0096   0.0200    0.0258   0.0000   440.3261     -0.890322       18.2735     -0.414077      -2.36234       1.48236      0.922921     -0.485178      0.846882      0.640645     0.0942851      0.518877     -0.327672    -0.0524811      0.185568     -0.191538    -0.0647650   -0.00430158      0.856674      0.895576       1.38998       1.10091       1.20439       1.07074      0.922763      0.982819      0.792420      0.715198      0.568930      0.451601      0.349076      0.247007      0.193274      0.175166     0.0884820     0.0643330
  23   6 1804.2142    0.3965  0.3126  9.6270  0.0019  0.0124   0.0111   0.0264    0.0324   0.0000   439.9772       2.21599       15.4455      -1.77216     -0.633651     -0.482982      -1.07915     0.0545420      0.348349     -0.287028      0.424148     0.0734674     -0.147211    -0.0492696   -0.00151546     0.0485538      0.115578      0.158155      0.863540       1.28673       1.36796       1.43965       1.46978       1.33131       1.27208       1.06004      0.887428      0.752746      0.591283      0.461482      0.368509      0.273091      0.217333      0.138168     0.0988185     0.0731820
  23   7 1969.6249    0.5454  0.5217  9.8911 -0.0007  0.0151   0.0124   0.0373    0.0408   0.0000   439.8658      0.773284       17.1248      0.445780      0.903543     -0.586664      0.167300      0.843875      -1.18037      0.602038      0.262904     0.0278980      0.150326     -0.101772      0.400286     0.0503516      0.174180    -0.0577717       1.04588       1.35014       1.46573       1.41089       1.51150       1.44364       1.29328       1.21748       1.02621      0.897017      0.739448      0.595431      0.469340      0.362673      0.267123      0.192552      0.132637     0.0887059
  23   8 2131.0953    0.7781  0.6596 10.2689 -0.0005  0.0180   0.0152   0.0388    0.0469   0.0000   438.9394       1.50466       12.5184       1.54189      0.266429      0.897376     -0.362750      0.878683       1.43020       1.01635      0.931392    -0.0487899      0.223230     -0.184213    -0.0208769     -0.121247     -0.174073     0.0920377       1.29295       1.80722       1.87103       1.80434       1.70584       1.61330       1.54584       1.51809       1.29100       1.19611      0.981959      0.810205      0.628755      0.480871      0.339332      0.235340      0.160208      0.113002
  23   9 2287.4964    1.1328  0.8112 10.7334  0.0004  0.0177   0.0201   0.0448    0.0574   0.0000   438.3949       4.46235       14.8976       1.33762      -3.27560      -1.86358       1.13126      -3.17885      -1.89911     0.0460245       1.55651      0.940069      0.146068     -0.522155    -0.0659357      0.340927     0.0318134     -0.116343       1.19998       1.62040       1.62134       1.75275       1.78842       1.71246       1.57568       1.38275       1.24869       1.04966      0.872303      0.708267      0.566411      0.411305      0.303272      0.227628      0.163082      0.108932
  23  10 2439.2361    1.5660  0.9255 11.3022 -0.0010  0.0196   0.0263   0.0479    0.0670   0.0000   437.3608       3.16039       10.3159      0.733963      -4.77332      0.540875      -1.00397      -1.27493      -1.79690     -0.373499       1.64074      0.377340      0.462723     -0.362056    -0.0836970      0.601885     0.0622602    -0.0630329       1.42954       1.83059       2.04950       2.13621       2.25584       2.05305       1.84649       1.60466       1.44369       1.19874      0.974932      0.793361      0.602342      0.465093      0.337862      0.244711      0.181325      0.118596
  23  11 2588.7498    1.9806  1.0370 11.6898 -0.0011  0.0207   0.0318   0.0509    0.0696   0.0000   437.6556       6.67755       13.5409       1.77754       1.81770     -0.596921     -0.835410      -2.43325     -0.408876      0.794162      0.640992     -0.205496    0.00590598     -0.536683     0.0369974     0.0243832    -0.0436361     -0.293849       1.35624       1.87405       1.98264       2.08380       2.15756       2.00327       1.88865       1.62885       1.45643       1.21114      0.994647      0.787379      0.627739      0.490066      0.361155      0.251201      0.186030      0.127822
  23  12 2737.7630    2.5591  0.9421 12.5245 -0.0040  0.0195   0.0449   0.0516    0.0594   0.0000   440.7921       7.04203       12.5349      0.111623       2.50105      -2.62983      -1.22562      -1.76182      0.938162      -2.79125     -0.258764     0.0193066      0.125257      0.291393     -0.296855     -0.405051     0.0227035     0.0190372       1.37489       1.93164       1.94104       2.13256       2.10932       2.03139       1.88098       1.63821       1.39630       1.19729      0.969840      0.781480      0.615967      0.458753      0.341702      0.240111      0.172770      0.120753
  23  13 2886.2704    3.1720  0.9196 12.8963 -0.0048  0.0201   0.0574   0.0469    0.0773   0.0000   437.3004       7.87426       11.0293       3.27989      0.315673      -3.08643      -4.52924    -0.0716551      0.657057      -2.85798      0.733889      -3.17041     -0.866488      0.132171     -0.723627     -0.515979     -0.159936    -0.0520196       1.43296       1.92595       2.03123       2.17566       2.19579       2.07219       1.94021       1.71183       1.49639       1.23465       1.01447      0.789763      0.601715      0.467593      0.366316      0.280026      0.201064      0.130311
  23  14 3033.6801    3.7515  0.8850 13.2885 -0.0034  0.0192   0.0672   0.0490    0.0729   0.0000   439.0738       7.59629       12.4004      0.881607      -2.93709      -1.47071      -1.87993      -2.70259       1.48581     -0.733290      -1.15434      -1.09877       1.99567      0.159803      0.287311     -0.250090     0.0128334      0.263920       1.44012       1.94923       2.02957       2.18744       2.12650       2.07480       1.96579       1.67558       1.44126       1.14168      0.956171      0.737018      0.598725      0.436583      0.341691      0.246206      0.177191      0.119062
  23  15 3179.9302    3.7801  1.1496 13.3758 -0.0026  0.0230   0.0615   0.0587    0.0668   0.0000   439.9237       9.57937       14.1538     -0.300152     -0.228707      -4.41582      -7.11930      -2.19953      -1.44457     -0.163597       1.26314      -2.57290      0.514012    -0.0395025      0.697092     0.0900843     -0.297602     0.0815883       1.57330       2.10877       2.42516       2.35457       2.52514       2.33614       2.19036       1.89104       1.62738       1.34252       1.11414      0.912262      0.718001      0.527913      0.395679      0.277778      0.199015      0.136044
  23  16 3325.8516    3.3526  1.7568 12.8299  0.0015  0.0281   0.0442   0.0727    0.0518   0.0000   441.2591       16.2033       10.8870       6.07360       1.54619      0.778640      -1.17326      -5.23532      -1.93275      -2.77872       3.81261     -0.363733     -0.903379       1.11422      0.268207    -0.0477714      0.220649      0.120128       1.82163       2.51945       2.60726       2.78207       2.84045       2.62654       2.49399       2.21139       1.92515       1.67435       1.38494       1.10747      0.890551      0.661530      0.496770      0.361549      0.247039      0.174658
  23  17 3471.5854    2.8803  2.4906 12.3350 -0.0023  0.0331   0.0314   0.0866    0.0419   0.0000   443.3318       20.1825       13.8556      -2.35397       6.91712      -1.00483      -1.75766      -6.03752      -5.18748      -4.71367     -0.754619     -0.837038   -0.00504544      -1.25313      0.997430     -0.583735      0.426749     0.0199447       2.21303       2.93300       3.25967       3.20442       3.37393       3.13652       2.88531       2.70192       2.26294       2.03319       1.66414       1.37664       1.07465      0.797166      0.607695      0.422714      0.302154      0.205301
  23  18 3617.0823    2.3176  3.6594 11.9852 -0.0017  0.0422   0.0229   0.1166    0.0348   0.0000   441.2386       23.5954       6.79855       1.55910     -0.860472      -5.53979       4.65515      0.138530      -6.85070      -1.31630       1.14375      -2.10550      -1.23028       1.55559      -1.05294     -0.243315      0.104455      0.468505       2.87157       3.82813       4.23009       4.45371       4.33555       4.16005       3.74203       3.40806       3.07066       2.61075       2.13890       1.74188       1.38433       1.03728      0.781568      0.536376      0.385826      0.264086
  23  19 3762.4637    1.9404  5.1054 11.5143 -0.0011  0.0533   0.0180   0.1476    0.0357   0.0000   435.9769       25.5351       11.4638       9.63059      -7.05720      -14.2464      0.856929      -3.59132      -1.42928      -3.36493       4.93566     -0.710645      -2.72798      -1.94452       1.03484     -0.677440     -0.904206      0.444627       3.59309       4.74929       5.22775       5.28751       5.34911       5.20022       4.86880       4.34073       3.82839       3.18912       2.67531       2.19271       1.70751       1.33798      0.968297      0.718858      0.490576      0.343674
  23  20 3907.8436    1.6102  7.0549 11.1112 -0.0000  0.0674   0.0138   0.1871    0.0317   0.0000   432.7936       25.1362       9.47871      -3.55675       3.55452      0.861564      -5.68494      -1.93426       2.88394       1.01450      -2.12617      -4.61481       2.87030       1.35833       1.10499     -0.841114      0.155683       1.33737       4.45795       5.80218       6.61134       6.76616       6.71877       6.41953       5.89316       5.50115       4.73538       4.03515       3.39872       2.81992       2.13661       1.68759       1.22736      0.904191      0.608302      0.422162
  23  21 4053.0763    1.3472  8.8580 10.8616 -0.0010  0.0839   0.0115   0.2353    0.0289   0.0000   433.4192       10.8649       13.3310       10.9680       10.8180      -22.9172       8.28063       4.63283      -7.21712      -7.63578       5.52250      -4.35383       1.48864      -1.31470       3.50407     -0.466572     -0.657020      0.450271       5.38880       7.38613       8.04130       8.35307       8.33737       8.01183       7.45043       6.70712       5.95697       5.04904       4.23684       3.43230       2.70860       2.09740       1.52608       1.12912      0.754612      0.531421
  23  22 4197.9493    1.1070 11.0942 10.7256  0.0007  0.1091   0.0100   0.3119    0.0263   0.0000   421.9569       35.9999       19.8971       14.2630      -12.0495       1.72992       7.24879      0.577083       9.15641      -8.83649       3.62559       1.13097      -4.72017     -0.679827       1.64107      -5.05183      -1.49059      0.692639       7.04443       9.41564       10.6217       10.6852       10.9335       10.4868       9.58520       8.82184       7.74298       6.50792       5.53422       4.37950       3.45774       2.71394       1.99407       1.47749       1.00713      0.698416
  23  23 4343.1329    0.8908 12.5336 10.6185 -0.0042  0.1372   0.0085   0.3776    0.0240   0.0000   403.8324       32.6782       28.6623      -16.5191      -7.03775       2.17711       18.1386      -4.23369       4.90889      0.304318      -9.32543      0.569722      -1.13787      0.119037      -1.88530       3.77821     -0.796645     -0.318642       8.87123       11.6584       13.1593       13.2657       13.5423       13.0741       12.3614       10.9483       9.74098       8.17664       6.75539       5.53304       4.38013       3.38078       2.55773       1.85669       1.28945      0.899701
  23  24 4488.2798    0.7227 14.7434 10.5362  0.0004  0.1833   0.0075   0.4854    0.0214   0.0000   422.3214       32.5376      -9.79047       7.03000       34.8621      -31.5437     -0.909771       10.5180      -18.7938       10.7854       12.4879      -2.27327      -25.4092      -1.97359       7.76805      0.299671     -0.574861      -1.58932       11.4882       15.4838       17.3177       17.8838       17.7966       17.1833       15.8385       14.6960       12.7243       11.0407       9.14261       7.53105       5.81051       4.60459       3.39758       2.49151       1.67714       1.15425
  24   5 1653.7027    0.2448  0.2083  9.4886 -0.0009  0.0105   0.0089   0.0236    0.0258   0.0000   438.8906      0.101967       17.6056      0.227904      -1.79178      0.267424      0.788128      0.385900     0.0459786       1.48063      0.453392     0.0938662    -0.0469613      0.198603    -0.0607366      0.311183    -0.0142332    -0.0534555      0.722899      0.854096       1.03487       1.07895       1.03333       1.07488      0.896369      0.878573      0.782147      0.593555      0.521009      0.462153      0.338275      0.258148      0.206886      0.141312      0.106427     0.0770612
  24   7 1993.6054    0.5993  0.5145  9.8815 -0.0009  0.0147   0.0130   0.0336    0.0425   0.0000   438.7161      -1.95215       14.6446     -0.894426     -0.838941       1.88235       1.94624       1.15111    -0.0602133     -0.611635       1.47024      0.560123    -0.0838645     -0.263932      0.208328     -0.309627     0.0918121     0.0926502      0.960796       1.30625       1.38671       1.38977       1.40085       1.32835       1.18912       1.13111      0.979118      0.913175      0.790019      0.646654      0.512684      0.390705      0.277509      0.199882      0.141878     0.0974041
  24   8 2156.8074    0.8428  0.6866 10.3248 -0.0038  0.0156   0.0161   0.0408    0.0490   0.0000   439.4662     -0.903472       15.1383       2.77669      0.642416     -0.219795       1.98480      -1.04677       1.14262     -0.903926      0.261812     -0.441584      0.463208      0.162786      0.717677      0.275618     0.0621045    -0.0153506       1.02144       1.33030       1.46234       1.51611       1.46221       1.46761       1.36727       1.23054       1.05415      0.972051      0.786360      0.619112      0.518013      0.373425      0.304607      0.216612      0.158393      0.107660
  24   9 2314.3563    1.2057  0.8401 10.8511  0.0003  0.0185   0.0208   0.0440    0.0551   0.0000   438.4240       1.64302       11.5244     -0.896508      0.823566       1.22693      0.731034       1.75506      0.637172      0.449859      0.748611      0.199899      0.962312      0.254032     -0.270177      0.252620      0.632325      0.160056       1.11622       1.52487       1.71388       1.70575       1.73110       1.63071       1.62154       1.38170       1.25845       1.07669      0.880033      0.718463      0.586004      0.458385      0.336248      0.256393      0.169338      0.125907
  24  10 2467.1299    1.5984  0.9044 11.4866 -0.0034  0.0184   0.0273   0.0478    0.0635   0.0000   439.1033       4.76130       15.6454      0.782728      -1.76160      -1.64671      0.516824      -1.29980      -3.27494      0.393211     0.0949259      -1.20199      0.232991      0.494675     -0.129845     -0.262320     -0.245580      0.157570       1.23774       1.64162       1.74988       1.87740       1.86546       1.77141       1.70964       1.51229       1.30860       1.10799      0.905307      0.733093      0.592256      0.457566      0.346639      0.252081      0.183220      0.126619
  24  11 2617.8034    2.1246  0.8657 12.1435 -0.0011  0.0176   0.0371   0.0475    0.0601   0.0000   439.8968       3.66260       13.0917       3.42357      -1.20059       1.27071      -1.23107      0.970064       2.07069      -3.63800       1.02618       1.15210      0.203036     -0.972625      0.119981    -0.0909203    0.00615517  -0.000481657       1.19319       1.49655       1.60330       1.75599       1.75629       1.63263       1.53082       1.39475       1.22069       1.08935      0.911966      0.715125      0.573682      0.435526      0.344843      0.246831      0.185022      0.125972
  24  13 2917.1459    3.3218  0.9231 13.0104  0.0000  0.0193   0.0567   0.0475    0.0681   0.0000   440.0545       11.0059       9.24333      0.423037      -1.62512     0.0738871       2.42312      -1.79126      0.363051     -0.547723     -0.477512      0.478313      0.801621     0.0205349     -0.476482     0.0636269      0.119265     0.0448692       1.32246       1.84219       1.98661       1.99757       2.00928       1.89099       1.70773       1.65530       1.41174       1.22589       1.04584      0.805421      0.660612      0.506149      0.359195      0.277405      0.190338      0.141955
  24  14 3065.2301    3.7449  1.0158 13.2476 -0.0039  0.0203   0.0630   0.0519    0.0761   0.0000   439.4629       11.7252       11.6672       3.16739      -2.05058      -5.42182       1.58653      -5.31473       1.49950      -2.09373     -0.394991    -0.0770227     -0.330153      0.484976      0.134764      0.662246    -0.0460041    -0.0418631       1.39806       1.84607       1.90090       2.03731       2.12126       1.99066       1.86802       1.66788       1.42917       1.26207       1.02660      0.877155      0.674441      0.532597      0.383306      0.285359      0.196571      0.144588
  24  15 3212.2869    3.7396  1.2350 13.3340 -0.0027  0.0232   0.0601   0.0626    0.0707   0.0000   439.6801       12.4766       10.2652       3.50807      -2.15324     -0.695528     -0.497719      -5.89921     -0.987768      -2.94467     -0.674165     -0.946034     -0.424165     -0.725827     -0.687107      0.280829    -0.0463295    -0.0768378       1.50611       2.03324       2.17333       2.29330       2.28551       2.23723       2.09594       1.90408       1.62478       1.36251       1.12569      0.895383      0.752084      0.572464      0.439092      0.318937      0.222734      0.158046
  24  16 3358.7981    3.2496  1.7801 12.8796 -0.0019  0.0276   0.0429   0.0731    0.0485   0.0000   441.4358       13.7989       9.31528       7.16066       1.28454      -10.8207      -1.10884      -5.52442       3.83540      -3.40710     -0.241665      -1.60566      0.985064      0.975301      0.477976     0.0243063     0.0840630    -0.0195193       1.83326       2.42264       2.58190       2.71382       2.71977       2.63224       2.40764       2.20391       1.96085       1.66864       1.42986       1.14794      0.933760      0.711758      0.528414      0.393612      0.275958      0.196036
  24  17 3505.2348    2.6916  2.6421 12.4438 -0.0024  0.0347   0.0295   0.0915    0.0377   0.0000   440.1231       23.6872       8.33787       6.41895       2.00761      -6.44280       1.22060       3.80688     -0.213227      -7.80326      0.279145     -0.659824     -0.302011      -1.66185      0.499543      0.814358     -0.396840    -0.0603689       2.19061       2.96611       3.25741       3.36484       3.40962       3.30110       3.02943       2.73068       2.41637       2.06500       1.77143       1.44909       1.14849      0.878844      0.680779      0.484410      0.330998      0.242850
  24  18 3651.3594    2.1771  4.0083 11.8906 -0.0018  0.0444   0.0208   0.1198    0.0322   0.0000   443.4955       25.5726       11.0934       1.62937       5.02525       9.90865      -2.25007      -12.0938       1.64686      -4.84586     -0.554484      0.762943     -0.125647      -2.05042      0.239632      0.468417     -0.138650      0.130384       2.86978       3.73662       4.17674       4.27935       4.34784       4.12917       3.91398       3.60819       3.06789       2.67605       2.24757       1.84042       1.44840       1.11534      0.870478      0.633531      0.450359      0.319734
  24  19 3797.2210    1.8255  5.5675 11.4429 -0.0017  0.0554   0.0163   0.1520    0.0323   0.0000   440.7339       28.3896       5.05287       4.67295      -6.35893       2.57606      -1.21781       2.87350      -6.27487      -7.93048       1.96874      -1.96947       1.40110      -1.00119     -0.975231      0.732413     -0.725719      0.278059       3.53007       4.70229       5.23128       5.42374       5.44224       5.30807       4.87926       4.48287       3.87664       3.32753       2.86902       2.20807       1.83978       1.39813       1.06165      0.794816      0.565553      0.392875
  24  20 3943.2073    1.5265  7.7511 11.0423 -0.0007  0.0703   0.0127   0.2002    0.0296   0.0000   437.8168       29.9746       12.1492       7.80267       1.15063      -3.42536       6.16302      -1.99076       1.65699      -5.12904      -9.85324      -1.11246       3.35224      0.716927       1.29157       2.17326     -0.477858      -1.22011       4.50759       5.83495       6.60916       6.80667       6.83743       6.72809       6.12717       5.57122       4.95772       4.20734       3.58819       2.92157       2.34748       1.81044       1.37443       1.01022      0.704468      0.501792
  24  21 4088.8674    1.2883  9.7997 10.7728 -0.0009  0.0903   0.0108   0.2505    0.0287   0.0000   436.2472       29.7931       29.0500       2.86907       4.38074      -2.59491      -12.1630       1.25409       2.87489      -2.07676      -6.68707      -7.89560       2.63647       3.12658     -0.781427      -1.86605      0.511964    -0.0989023       5.62839       7.41219       8.30572       8.50474       8.74541       8.17114       7.99888       7.06887       6.24485       5.42762       4.54114       3.75659       2.92005       2.33621       1.73974       1.33260      0.902794      0.645051
  24  22 4234.3368    1.0228 11.5171 10.7559 -0.0012  0.1147   0.0097   0.3319    0.0247   0.0000   450.5291       43.3866       3.52315      -20.2627      -15.4016      -8.84366       4.56017       1.65434       4.70354      -15.2027      -3.14309      -6.37339       1.41417       3.46244      -1.47829    -0.0232164     -0.463786       1.44414       7.27833       9.43720       10.6954       11.0774       11.0495       10.8681       9.98091       9.11257       8.01225       7.05527       5.83693       4.76046       3.80216       2.94422       2.27859       1.69449       1.17208      0.830540
  24  23 4379.8395    0.8338 13.6238 10.6474  0.0001  0.1540   0.0081   0.4240    0.0222   0.0000   427.4744       26.8329      -1.59611       32.4672       16.4185      -25.4017      -1.50292      -2.97685       3.27406       7.85991      -1.42069      -1.18624       7.77641      0.116917       4.62607      0.630038     -0.875235     0.0257193       9.45187       12.5842       14.2486       14.8808       14.6865       14.3525       13.4160       12.1162       10.7813       9.28356       7.73213       6.37818       5.14372       3.93833       3.05044       2.23135       1.55302       1.08960
  24  24 4525.2892    0.6780 15.0257 10.4990  0.0009  0.1931   0.0070   0.4961    0.0204   0.0000   440.7397       10.3352       44.4393      -23.2984      -6.17637      -8.70675      -19.1379    -0.0671000      -4.73080      -4.53731      -13.8179      -3.91884      -2.29881      -7.50867      -7.68130     -0.695139       1.60342      0.991587       11.6275       15.7799       17.4543       18.2695       18.2949       17.7820       16.5988       15.1774       13.2855       11.7600       9.74977       7.95842       6.53034       4.95747       3.80720       2.84691       1.97039       1.37503
  25   5 1674.1035    0.2747  0.2284  9.5014 -0.0046  0.0110   0.0093   0.0226    0.0264   0.0000   441.1817      0.581467       18.5449       1.25498      -2.32729      0.895318      0.318599      -2.32743      0.850794     -0.142589      0.146956      0.245619    -0.0632056     -0.343158      0.170490     -0.102590    0.00539949   -0.00599267      0.692527      0.834557       1.05383      0.921384       1.07097      0.964820      0.907952      0.932967      0.707760      0.637953      0.524730      0.430281      0.342064      0.264324      0.222591      0.156784      0.107687     0.0916903
  25   6 1847.8924    0.4172  0.4336  9.6691 -0.0024  0.0135   0.0101   0.0326    0.0344   0.0000   441.7997     -0.205913       17.2948     -0.296346     -0.817250      0.972714      -1.74690       1.02513       1.73692     -0.102271     -0.369282     -0.202990     -0.310662      0.193788     0.0659297      0.197435    -0.0964638     0.0208976      0.857423       1.09616       1.25732       1.26313       1.24886       1.15605       1.17500       1.06985      0.975700      0.868372      0.687781      0.583442      0.410215      0.340991      0.282328      0.205802      0.168267      0.123208
  25   7 2016.9427    0.6183  0.5761 10.0076 -0.0003  0.0149   0.0125   0.0353    0.0405   0.0000   437.9369       1.96802       15.4079      0.625235      -3.63667     -0.477413     -0.320797      -1.12399     -0.403669      0.412688      0.482220      -1.91077     -0.293605      0.301843      0.132871     -0.290624     -0.134597      0.110773      0.928484       1.34551       1.39586       1.51458       1.46933       1.42219       1.32982       1.18146       1.09647      0.892739      0.791324      0.669850      0.503698      0.419395      0.290416      0.223631      0.157260      0.109584
  25   8 2181.7797    0.8615  0.7207 10.5268 -0.0002  0.0168   0.0161   0.0428    0.0454   0.0000   440.4997       1.05466       17.1069      0.713335      -2.68167      -2.80832      -2.14558      -1.19555     -0.725912     -0.643301      0.464737     -0.404682     0.0527479      0.322636     -0.217763     -0.336695      0.198446    -0.0292170       1.11914       1.52584       1.61932       1.72037       1.74519       1.70193       1.51793       1.34927       1.22218       1.04755      0.905233      0.735541      0.553279      0.452824      0.343300      0.252169      0.175295      0.126063
  25   9 2340.5810    1.2687  0.9379 10.9385  0.0001  0.0186   0.0208   0.0473    0.0566   0.0000   440.2747       5.03752       12.4073      -1.39989      -3.86902      -1.08581       1.86379      -1.23587      0.185664      -2.25416      0.155022      0.286596      0.486404     -0.619628    -0.0580163      0.212742     -0.139084     -0.102305       1.15587       1.53404       1.72651       1.81011       1.82531       1.70681       1.67049       1.44796       1.30667       1.10937      0.913701      0.746800      0.613010      0.469171      0.365099      0.274739      0.188511      0.137091
  25  10 2494.4753    1.7095  0.8835 11.5214 -0.0013  0.0184   0.0283   0.0428    0.0607   0.0000   437.8893       3.59940       15.6544     -0.292845      -3.78367      -2.67870       2.33309     -0.113603     -0.221606      0.794719       1.79766     -0.258140     -0.535197     -0.583825    -0.0631157    -0.0530011     -0.499546      0.312687       1.16963       1.61181       1.65900       1.84397       1.80927       1.78225       1.65947       1.47782       1.24921       1.14403      0.926703      0.768870      0.604707      0.485634      0.364883      0.278976      0.185000      0.137100
  25  11 2646.3785    2.2151  1.0308 11.9759  0.0009  0.0200   0.0348   0.0512    0.0713   0.0000   439.2268       8.19532       13.6660       4.23852      -1.38926       1.72007      0.360357      -3.04434    -0.0658925      -1.12574       2.26183     -0.376117     -0.379650     -0.224804     0.0761220    -0.0195735      0.216051     -0.139025       1.30579       1.75872       1.88969       1.99007       2.01587       1.80743       1.74234       1.61892       1.43519       1.25657       1.06032      0.861273      0.716738      0.550537      0.410911      0.304508      0.219564      0.157633
  25  12 2797.5260    2.7968  0.9471 12.6348  0.0012  0.0188   0.0453   0.0473    0.0588   0.0000   438.7629       7.20243       15.6935       3.12312      -1.99584      0.602962      -1.39237      -1.75103      0.551555      0.504986      0.593354     -0.306063      0.240692     0.0389243     -0.268827     -0.656284      0.281241      0.157729       1.25248       1.61851       1.71987       1.92299       1.81384       1.68233       1.63015       1.51750       1.31732       1.18749       1.01544      0.857668      0.659111      0.527170      0.390251      0.291012      0.210329      0.147475
  25  13 2947.6033    3.4794  0.8376 13.1170  0.0012  0.0191   0.0599   0.0443    0.0569   0.0000   438.8065       11.9678       15.2366       3.31483      -1.77852      -3.51236      -1.46374      -1.00176      -1.15843      0.268715     -0.225205      -1.39815    -0.0499606    -0.0518305    -0.0233217      0.648249      0.300922     -0.291298       1.57353       2.28275       2.67911       2.89081       2.93270       2.73141       2.42307       2.10796       1.73026       1.40684       1.09786      0.842655      0.648400      0.472436      0.354012      0.255323      0.180569      0.128492
  25  14 3096.4240    3.8902  1.0051 13.3115  0.0029  0.0192   0.0640   0.0511    0.0741   0.0000   440.5263       16.7482       10.7092       5.47749      -2.09837       1.35683      0.803694      -1.51411      -1.57886      -1.64262      -1.24908     -0.630243    -0.0882802      0.980887      -1.28225     -0.666035     -0.124747      0.395362       1.29308       1.70659       1.79854       1.86032       1.86774       1.78270       1.75964       1.58562       1.39177       1.22061       1.00679      0.813259      0.661315      0.519625      0.400982      0.295492      0.220590      0.163080
  25  15 3244.1724    3.7202  1.3560 13.3347 -0.0012  0.0240   0.0562   0.0642    0.0654   0.0000   437.0056       11.0361       12.9152       6.12446      -2.48133      -1.13934      0.261833      -3.22348      -1.04489      -3.23190     -0.357582      0.378808      0.673676      0.574876     -0.538191   -0.00205430      0.182249   -0.00745761       1.49734       2.03891       2.18597       2.31365       2.32591       2.17302       2.08921       1.91332       1.68143       1.47300       1.22873      0.970369      0.803044      0.641245      0.486824      0.354346      0.254486      0.184855
  25  16 3391.4061    3.1196  2.0034 12.7247 -0.0008  0.0285   0.0381   0.0763    0.0489   0.0000   439.8426       18.2043       8.85607       6.72476       3.91964       4.61883       1.99519      -3.02801      -2.22890      -4.79794       1.51830      -2.01942     -0.655080      -1.39678      0.527104      0.378347      0.244213     -0.152693       1.79936       2.36755       2.56498       2.72658       2.73504       2.64038       2.46798       2.34075       1.98921       1.74130       1.43618       1.17514      0.951238      0.751682      0.574600      0.441905      0.317303      0.228543
  25  17 3538.5166    2.5681  2.9765 12.2981 -0.0012  0.0361   0.0260   0.0965    0.0354   0.0000   443.1942       19.1624       9.54711       8.22865      -2.39599      -1.03412       2.35239      -1.29766      -3.34762       3.02008       4.62110     -0.883803       3.22887      -1.57830      0.163310      0.975346      0.234956     -0.819585       2.16878       2.90220       3.20135       3.32708       3.33632       3.23607       3.01566       2.83540       2.49573       2.22725       1.81290       1.47147       1.21412      0.950151      0.732287      0.552331      0.407843      0.287802
  25  18 3685.2552    2.0704  4.5699 11.7409 -0.0009  0.0467   0.0183   0.1288    0.0307   0.0000   435.7217       25.7469       14.0218       3.85076   -0.00626491       7.08042      -2.83136      -1.48035       1.62869      -4.00450       3.59799      -2.05163       1.24639      0.729103     -0.945417      0.664959      0.322753      0.546820       2.88067       3.74434       4.27289       4.37580       4.40388       4.27836       4.02667       3.67747       3.34503       2.75660       2.37208       1.96426       1.55468       1.23536      0.943152      0.713195      0.529497      0.369371
  25  19 3831.6958    1.7259  6.1000 11.4254 -0.0015  0.0588   0.0150   0.1640    0.0290   0.0000   441.0847       25.7967       14.1459      0.263404       3.58214      -15.4304      -7.44735     -0.415364       7.80242      -10.1128       4.72659      -1.34744      -2.42354     -0.688290       1.84442     -0.136829     -0.342025      0.470333       3.52926       4.68397       5.27772       5.49167       5.50706       5.29006       5.09826       4.52421       4.11260       3.52767       2.98972       2.42160       2.00881       1.55082       1.21185      0.898712      0.629032      0.455714
  25  20 3977.8649    1.4576  7.6841 11.0617 -0.0006  0.0711   0.0124   0.2018    0.0289   0.0000   439.9320       21.5081       7.30627       20.6738      -8.38836      -9.24327     -0.144782      -5.81824       9.99778       1.32687      -4.48200      -2.74530       2.79059      -1.05696       2.33420       1.19569      -1.37298     -0.270653       4.24540       5.73595       6.40139       6.63336       6.73936       6.63814       6.08845       5.52279       4.92787       4.28645       3.57685       2.96443       2.36789       1.88543       1.42617       1.08927      0.765086      0.544928
  25  21 4124.3104    1.2031  9.7584 10.8414 -0.0022  0.0915   0.0105   0.2609    0.0269   0.0000   420.8710       14.0288       6.23497       13.4206      -10.8753      -6.10718      -2.28775      -8.40964      -5.26517       1.90684      -5.55225      -6.28093       1.01227     -0.372116      -1.44848      -1.17498      -1.88558       2.09208       5.37874       7.29094       8.03184       8.46738       8.59668       8.38424       7.75472       7.12431       6.34982       5.44326       4.60001       3.81340       3.06354       2.42057       1.84388       1.39280      0.986311      0.710651
  25  22 4270.6606    0.9716 11.6298 10.7693 -0.0003  0.1194   0.0094   0.3392    0.0238   0.0000   437.7742       34.9487       9.26053      -5.96568      -12.2371      0.945296      -7.80642      -10.8581      -6.72459       4.72553      -7.32553      0.570516      -1.98972       2.23459       4.02012      -2.53818       2.04465      0.176802       7.04460       9.50150       10.4660       11.0225       10.9282       10.7730       10.0791       9.22818       8.33756       7.14510       6.02638       5.05976       4.05220       3.23854       2.44669       1.87661       1.30251      0.947605
  25  24 4561.8556    0.6533 16.2921 10.4495 -0.0016  0.2050   0.0064   0.5209    0.0194   0.0000   405.4472       37.6329       47.4825      -8.18904       23.5454      -24.9901      -21.9081      -3.63883       24.1757       11.5207      -4.77039      -21.5985      -3.64345       5.10720     -0.458634       2.79980      0.303829       4.21822       11.7630       16.0573       17.6494       18.8491       18.7625       18.3831       17.1988       15.7182       14.0775       12.1940       10.3138       8.65810       6.95814       5.51822       4.24046       3.20342       2.19047       1.58246
  26   6 1869.0336    0.4628  0.3959  9.6752 -0.0048  0.0127   0.0114   0.0281    0.0354   0.0000   439.4247      0.975850       18.8375     -0.144020      -2.58535     -0.142376     -0.401464      -2.50988     -0.468890      0.417234      -1.75669     -0.951861      0.772604      0.396211    -0.0914849     -0.163949     0.0404019     -0.150849      0.777903       1.02793       1.08971       1.18041       1.10989       1.14467       1.01006      0.965283      0.860461      0.772536      0.689305      0.608520      0.476770      0.371937      0.288095      0.220299      0.153896      0.111879
  26   7 2039.7462    0.6592  0.6544  9.9560 -0.0014  0.0165   0.0124   0.0369    0.0446   0.0000   439.4693     -0.861161       17.8837      0.592642      -2.05730      0.972808       1.15821      0.518316     -0.355751     -0.544084       1.14279      0.389551      0.527311     -0.264077      0.205946      0.233066      0.273545     -0.139872      0.965797       1.34068       1.41265       1.49857       1.56406       1.45506       1.36461       1.24430       1.16823      0.981287      0.807535      0.684036      0.549427      0.435091      0.326923      0.265699      0.185846      0.143297
  26   8 2206.0672    0.9511  0.8250 10.4488 -0.0027  0.0182   0.0164   0.0426    0.0532   0.0000   439.5382       2.25917       12.8444      -1.12877      0.822236     -0.922125       3.94014      0.965731     -0.240548    -0.0138253      0.110054      -1.68856     -0.404278     -0.722260     -0.560329     -0.572591      0.539195      0.273988       1.00816       1.45090       1.52630       1.60561       1.65059       1.50619       1.54781       1.36954       1.21684       1.05651      0.890408      0.768465      0.589934      0.493119      0.359423      0.285090      0.203472      0.146626
  26   9 2366.1162    1.3465  0.8677 11.0954 -0.0050  0.0174   0.0227   0.0456    0.0548   0.0000   439.4096       2.94888       15.4950      0.699003      -2.26061      -3.79576      0.936187     -0.697985       1.54571      -1.50474      -1.63263     -0.593215     -0.519019       1.83418     0.0852319     -0.356573     0.0552576    -0.0329143       1.07648       1.44013       1.46846       1.54991       1.61772       1.57193       1.47907       1.27015       1.17191       1.04208      0.927537      0.770155      0.613349      0.490146      0.367659      0.281746      0.203620      0.140548
  26  10 2521.2924    1.8467  0.9551 11.5223 -0.0011  0.0183   0.0289   0.0450    0.0631   0.0000   438.2534       4.95549       14.6340      -3.32581      -1.13168       1.46037   -0.00899567      0.373207      -2.57620     -0.837691     -0.317383     -0.783882      0.190400     0.0387815    -0.0374636     -0.228305      0.531402      0.224808       1.06881       1.41315       1.57041       1.54226       1.65785       1.56527       1.50762       1.42235       1.23784       1.07861      0.922006      0.745908      0.618441      0.498922      0.373618      0.293834      0.227522      0.158802
  26  12 2826.7384    2.9985  0.9274 12.5755  0.0007  0.0178   0.0472   0.0437    0.0655   0.0000   438.8379       7.34361       11.8364       3.59818      -3.18739      -2.77264      -1.89634     -0.622982      -1.65743      -2.25632       2.51253      0.998816     -0.826124      0.132536      0.297868      0.125594     -0.262204      0.135494       1.07008       1.46609       1.55472       1.68118       1.67834       1.61408       1.53447       1.37758       1.27532       1.08544      0.922514      0.735129      0.609203      0.491348      0.376654      0.285179      0.204484      0.152016
  26  13 2977.6702    3.5747  0.9346 12.9818  0.0010  0.0177   0.0563   0.0438    0.0611   0.0000   440.2185       10.3492       12.7946       6.31347      -1.18738      -1.10677       1.45202      -4.11687       1.02088      -3.00112      0.982057     -0.210734      -1.35153     -0.759559      0.363987    -0.0506441     0.0419449   -0.00273940       1.12737       1.43548       1.58424       1.62521       1.68140       1.57365       1.54148       1.48324       1.22959       1.06104      0.910450      0.760792      0.596766      0.488422      0.366048      0.289086      0.216021      0.157930
  26  14 3127.1565    3.8587  1.0758 13.5283 -0.0030  0.0203   0.0613   0.0529    0.0601   0.0000   440.2088       12.1091       14.2922       4.69554       1.68761      -2.00312       3.71242      -3.00722       1.09588      -1.10956      0.283442     -0.987690     -0.928003     -0.785204     -0.258378      0.290031     -0.161965     -0.100107       1.29095       1.73559       1.81774       1.97120       1.92869       1.85469       1.79538       1.61210       1.46190       1.27441       1.12548      0.917547      0.747422      0.582148      0.447457      0.338966      0.250966      0.181856
  26  15 3275.6420    3.5596  1.5233 13.1252 -0.0035  0.0251   0.0503   0.0693    0.0621   0.0000   437.6902       14.9323       12.1182       8.12600      -1.09055      -4.92662       3.22078      -3.00453      -2.18574      -2.67742      0.651503     -0.372622     -0.152659      0.125214      0.147882     0.0361303     -0.367569     0.0653151       1.45481       2.08970       2.14708       2.30823       2.27511       2.24518       2.03358       1.95296       1.68114       1.49967       1.33389       1.08333      0.919131      0.693399      0.535450      0.401180      0.288276      0.207505
  26  16 3423.6400    2.9790  2.0345 12.7898 -0.0050  0.0293   0.0367   0.0780    0.0474   0.0000   446.1914       17.5500       8.19871       2.12903      -3.54230      -3.89214      -1.16054      -10.6879      -3.16384      -3.25273      0.476239     -0.623415      0.191658      -1.36509     -0.329276     -0.109406     0.0356413      0.522759       1.74531       2.39874       2.56737       2.71480       2.68563       2.60740       2.47658       2.31146       2.03552       1.79456       1.52528       1.30071       1.06355      0.839742      0.625067      0.488507      0.346784      0.248900
  26  17 3571.3258    2.4587  3.1533 12.2703  0.0005  0.0370   0.0245   0.1018    0.0344   0.0000   439.0388       21.1282       8.44900       4.75628       8.42638      -2.46677      -1.71880       1.97858      -1.70750      -3.97083       2.84549    -0.0282542      -1.43645     -0.837895      0.137814     -0.232167      0.521851     -0.358818       2.14317       2.93279       3.14063       3.33834       3.32476       3.31816       3.09199       2.91341       2.51447       2.20087       1.87952       1.57172       1.26477       1.01042      0.777831      0.597786      0.437602      0.313482
  26  18 3718.8338    2.0241  4.7606 11.6179 -0.0016  0.0472   0.0173   0.1273    0.0312   0.0000   443.0947       26.0472       11.4646       2.20048       1.09351      -6.71344      -4.83973      -10.9153      -1.74815      -1.30534      -3.00681       2.83047     -0.698960       1.43160      0.595564       1.49504      0.247638     0.0844226       2.82731       3.82242       4.08724       4.33947       4.32603       4.23388       3.99977       3.64396       3.23114       2.93900       2.51500       2.06906       1.67786       1.33734       1.02117      0.786788      0.569998      0.408088
  26  19 3865.8600    1.6574  6.3010 11.3590 -0.0030  0.0590   0.0139   0.1665    0.0277   0.0000   434.3073       23.9074     -0.139042       7.80117     -0.971601       2.49506       2.32849      -21.6114       7.04513       2.16023       3.47357      -9.35768      -2.39199       2.40377      0.754902      0.476103     -0.915718      0.180952       3.35532       4.62880       4.97906       5.29717       5.29996       5.10652       4.94841       4.50646       4.13923       3.50012       3.03042       2.51964       2.03306       1.61291       1.26283      0.965552      0.702001      0.511332
  26  20 4012.7322    1.3553  8.3782 10.9979 -0.0014  0.0768   0.0116   0.2141    0.0275   0.0000   440.1005       17.4605       15.1423       22.0872     -0.621908      -20.0604       3.56869      -15.7503       9.34569      -7.27944       2.17094     -0.936230      -7.61749      -1.08955      0.878627     0.0357370      -2.08709       1.01205       4.39359       5.95219       6.64557       6.85026       6.93865       6.77860       6.32646       5.97349       5.29146       4.64512       3.98355       3.27532       2.68789       2.12026       1.65075       1.24954      0.932318      0.672762
  26  21 4159.2898    1.1326 10.7162 10.8512 -0.0007  0.0999   0.0102   0.2883    0.0252   0.0000   416.2573       24.8997       37.5790       4.95332      -6.08110      -11.2868       5.64087      -1.81251       9.94955     -0.266800     -0.697434       2.21088      0.106747       1.07822     -0.157975     -0.507262      0.699166      0.505394       5.76024       7.70597       8.63666       9.08975       9.06149       9.00314       8.41940       7.64216       6.92077       6.05793       5.12729       4.25352       3.53076       2.78040       2.15189       1.64492       1.17692      0.848997
  26  22 4305.9019    0.9321 12.8473 10.7351  0.0008  0.1358   0.0085   0.3640    0.0222   0.0000   421.3272       33.9279       8.99720      -13.1094      -20.2428       14.9476      -6.23893      -26.0823       16.3849      -19.9480       9.57298     -0.138918      -1.27966      -1.63970      0.484642       1.11942     -0.680946      0.577033       7.58198       10.3158       11.5193       12.0058       12.2860       11.6916       11.3545       10.3642       9.20541       8.12870       6.89239       5.79524       4.68277       3.78487       2.88640       2.26043       1.57035       1.14708
  27   5 1713.5779    0.3224  0.2571  9.5085 -0.0038  0.0124   0.0096   0.0218    0.0277   0.0000   439.5832      -1.81303       20.3550     -0.469375      -3.19757     0.0309078      0.797325       1.63707      0.466670     -0.124602      0.512263      0.181126      0.321083      0.498157    -0.0373781    -0.0310546      0.139307     0.0503761      0.734505       1.03151       1.09910       1.03587       1.14069      0.881847      0.996959      0.833261      0.817548      0.846447      0.690941      0.566080      0.456103      0.380929      0.256969      0.209018      0.166382      0.111854
  27   6 1889.7945    0.4754  0.4372  9.7198 -0.0001  0.0133   0.0105   0.0283    0.0346   0.0000   439.4709    -0.0289899       17.2157       1.50666     -0.910966     -0.288285     -0.589148     -0.313934      0.387930     -0.452042      0.477466      0.606605      0.200892      0.344886     0.0148207    -0.0544928     -0.144790    -0.0956982      0.863870       1.18123       1.33263       1.40504       1.36812       1.37801       1.23272       1.14187      0.966401      0.900803      0.750448      0.617562      0.508833      0.381093      0.307259      0.228633      0.162366      0.122547
  27   7 2062.0346    0.6884  0.6693 10.0892 -0.0014  0.0169   0.0128   0.0376    0.0432   0.0000   440.3522      0.690181       19.2048     -0.371818     -0.561793      -1.45266      -2.04317     -0.642316      0.463035     -0.945538       1.19670     -0.212977     -0.535853      0.386500      0.126244     -0.443915      0.108430      0.236492      0.944901       1.35749       1.42660       1.55570       1.65271       1.49781       1.47052       1.30904       1.15505      0.991885      0.860209      0.700893      0.571603      0.437361      0.346178      0.272410      0.197615      0.143583
  27   8 2229.7825    0.9989  0.8191 10.6283  0.0001  0.0172   0.0167   0.0426    0.0492   0.0000   441.6431       1.72860       15.5486       2.06947      -1.34143      -1.08866      0.555144      -1.49941      -1.46342    -0.0376887       1.88914      -1.15692     -0.432250     0.0557122      0.600920     -0.106114     -0.554358      0.268908      0.999271       1.40814       1.50962       1.66548       1.59030       1.56229       1.42537       1.34689       1.21301       1.05317      0.906371      0.739669      0.626537      0.499668      0.390145      0.286701      0.211155      0.149475
  27   9 2391.0869    1.4288  0.9227 11.1196 -0.0008  0.0178   0.0227   0.0446    0.0574   0.0000   439.1982       4.69390       14.0653       3.20218      -2.76825      -1.48973     -0.984165     -0.401395      0.178078      0.410086     -0.924348     -0.181480    -0.0617350     -0.183839     -0.260235      0.156388     -0.230979     -0.428880       1.07155       1.41267       1.49886       1.60955       1.61645       1.50934       1.40904       1.31176       1.25243       1.08659      0.931204      0.794315      0.649277      0.526138      0.404100      0.308976      0.227582      0.168469
  27  10 2547.6679    1.8658  1.0215 11.7248  0.0012  0.0193   0.0287   0.0497    0.0581   0.0000   440.6009       3.33784       16.8480      -1.18621      -3.67951      -1.29088      -3.28368     -0.244531      -1.18445      -2.25166      0.340779      0.129006      0.917775     0.0828550      0.643973     -0.182728     -0.211083      0.490906       1.06893       1.54269       1.62884       1.66646       1.73442       1.69245       1.63081       1.46449       1.36209       1.11278      0.989434      0.853230      0.673252      0.561721      0.406254      0.332172      0.230855      0.179245
  27  11 2702.2331    2.3905  0.9844 12.3437 -0.0023  0.0189   0.0374   0.0471    0.0585   0.0000   439.2073       3.78313       13.3642       4.56902       2.02628     -0.932106      -2.63139      -1.33380      0.434691      -1.73219       1.14891      -2.10044     -0.406871     0.0693107     -0.714643      0.111179     -0.148481      0.205368       1.13061       1.56134       1.61302       1.74316       1.77142       1.70465       1.61363       1.47064       1.28030       1.19936      0.973050      0.853062      0.678054      0.547758      0.431096      0.328301      0.233705      0.166948
  27  12 2855.5546    3.0903  0.9084 12.7930 -0.0022  0.0173   0.0489   0.0440    0.0636   0.0000   439.4343       6.51581       14.2984       2.13499      -1.24401     -0.855708      -3.93694      -2.50555      -1.95592      -1.58083      0.426263      0.621893     -0.166760     -0.886444     -0.317827     -0.533750   -0.00361753      0.186218       1.02620       1.40042       1.51551       1.60715       1.63173       1.52639       1.52025       1.35986       1.21400       1.08605      0.889595      0.772350      0.654367      0.494453      0.389019      0.311114      0.217790      0.162251
  27  13 3007.2610    3.5970  1.0036 13.0891 -0.0022  0.0182   0.0550   0.0473    0.0604   0.0000   436.6884       11.2032       14.4901       2.25978     -0.384543      -2.21212      -3.31353      -3.97446      -1.16244    -0.0212299     -0.254792      -1.34026      0.589548     -0.305164    -0.0239060      0.132849     -0.265034     0.0625063       1.07595       1.44940       1.54792       1.64243       1.66710       1.54763       1.43048       1.36789       1.23226       1.13304      0.969293      0.810684      0.686805      0.540069      0.428960      0.323046      0.227708      0.170432
  27  14 3157.5377    3.8409  1.2294 13.1573  0.0021  0.0205   0.0545   0.0547    0.0608   0.0000   437.9567       13.4317       14.2784      0.977809      -1.01395      0.673336       2.28670      -2.11327      -2.20374      -2.09394       1.58593       1.23922      -1.09076     -0.609143     -0.430838      0.282186      0.442794     0.0264678       1.19556       1.57658       1.74617       1.84289       1.84295       1.75136       1.72453       1.53584       1.38709       1.26055       1.06305      0.900514      0.760662      0.591354      0.453272      0.350960      0.253061      0.187028
  27  15 3306.7921    3.4807  1.6302 13.0378 -0.0017  0.0252   0.0457   0.0654    0.0598   0.0000   441.9679       10.3299       14.7108       1.31665      -1.73488      -5.92883      -4.10536      -6.88154    -0.0926415      -2.06895      -1.89421      -2.29368     -0.469779     -0.163799     -0.809028     -0.140280     -0.222097      0.727492       1.48174       1.97778       2.17122       2.22582       2.26011       2.20364       2.11232       1.99183       1.75073       1.57144       1.30030       1.12227      0.922418      0.739495      0.579971      0.433852      0.333445      0.239827
  27  16 3455.5277    2.8788  2.3982 12.4800 -0.0048  0.0307   0.0320   0.0827    0.0487   0.0000   439.6420       17.0193       10.2590       1.64451     -0.163511      -2.20461      0.292721      -4.25544       2.01064       1.90151      -4.02406     -0.802539       2.56325      -1.38367      -1.36038      0.556634       1.12631     -0.162530       1.77425       2.41665       2.68252       2.80641       2.87196       2.75080       2.59631       2.42103       2.11187       1.91135       1.62825       1.36593       1.11086      0.875686      0.687362      0.530906      0.389402      0.291259
  27  17 3603.8894    2.2965  3.5323 12.1053 -0.0012  0.0388   0.0218   0.1082    0.0335   0.0000   438.0399       20.0096       11.8019       1.87734       4.79675      -1.16976      -7.71765      -1.23102       3.08412      -8.31662      -2.36222      -1.29532      -2.61430     -0.241353       1.42089       1.32576     -0.333948     -0.172643       2.20868       2.92895       3.22875       3.46700       3.49673       3.38441       3.23547       2.92934       2.64598       2.33645       2.03223       1.71098       1.36633       1.10981      0.876519      0.668495      0.487872      0.352511
  27  18 3752.0636    1.9332  5.1048 11.6205  0.0006  0.0493   0.0162   0.1371    0.0292   0.0000   442.9676       19.8683       14.3440       11.6155       2.54931      -5.62322      0.903062      -8.52181       1.90470      -5.20160       2.68534       2.74732      -2.29994      -1.27249     -0.128914     -0.162632     0.0711626     -0.118273       2.82046       3.75780       4.17171       4.36269       4.36241       4.36228       3.95974       3.76746       3.39317       3.00810       2.57089       2.19178       1.78252       1.45845       1.12224      0.867131      0.621324      0.458325
  27  19 3899.6152    1.5852  6.8012 11.2977 -0.0001  0.0620   0.0130   0.1735    0.0267   0.0000   434.7325       23.7316       8.21223      -6.71646      -2.37205       1.69115      -1.36756      -3.76008      -1.40072      -1.08103       4.80756      0.800694     -0.549986      -3.05492      -1.67867      -1.02878    0.00540257      0.112216       3.47603       4.60866       5.23759       5.50877       5.55728       5.46146       5.06856       4.70047       4.30843       3.73468       3.19605       2.64458       2.22228       1.77011       1.37964       1.06847      0.772711      0.568512
  27  20 4046.9407    1.3077  8.9043 11.0214 -0.0003  0.0807   0.0112   0.2252    0.0260   0.0000   445.0731       21.9599       8.11247       12.7891       16.2018      -19.4707      -14.5277       5.20431       11.2150      -7.71274       4.17882      0.361576       3.35161      -2.23220       1.23984       1.19367       1.40265     -0.932736       4.48517       6.01490       6.83502       7.07347       7.15416       7.02401       6.58355       6.14998       5.56987       4.85470       4.22886       3.48600       2.88229       2.31540       1.81615       1.41591       1.00758      0.752460
  27  21 4194.1893    1.0737 11.2250 10.8421 -0.0006  0.1074   0.0097   0.3048    0.0245   0.0000   436.4922       38.4288       13.4024      -9.27923       4.31075       22.7628      -4.95264      0.456260      -10.1291      -13.1023       1.28849      -8.27793      -6.47839       3.42172     0.0557629      -2.70215       1.94316       1.05831       5.86964       7.94364       8.92524       9.31860       9.51843       9.14887       8.77315       8.18889       7.25844       6.48680       5.54352       4.58769       3.86842       3.05206       2.41667       1.87365       1.34755      0.994894
  27  22 4341.2366    0.8739 12.9282 10.7280 -0.0000  0.1371   0.0081   0.3720    0.0215   0.0000   435.6052       54.7878       35.8865      -2.93599      -8.22021      -15.0689      -16.9012       10.1309      -4.84415      -15.0795       1.43501      0.496492      -9.29736       5.40585      0.362946       1.63352       1.60797       1.44356       7.48429       10.2364       11.2647       12.0515       12.0932       12.0374       11.3710       10.4503       9.35504       8.24688       7.04150       5.89517       4.87786       3.94264       3.06544       2.36291       1.72366       1.26096
  27  23 4487.5887    0.7021 14.3086 10.5841 -0.0021  0.1685   0.0069   0.4534    0.0195   0.0000   412.9255       31.6251       5.92864       32.6258       16.8008      0.137313       14.1035       16.6608     -0.278409      -3.20788      -10.0705      -10.4055      -1.26730      -4.52861       6.40189       5.42118      -3.79632      -2.16057       9.16243       12.3146       13.8311       14.6002       14.6743       14.2888       13.9352       12.6234       11.3989       10.1111       8.61561       7.34322       5.95935       4.86622       3.78758       2.95556       2.12064       1.57337
  28   5 1732.7505    0.3453  0.2833  9.5465  0.0005  0.0105   0.0092   0.0221    0.0275   0.0000   439.9154      0.514934       19.3681      0.909831      -4.05329      -1.38718     -0.522596      0.400944      0.205168      0.703295    0.00803234     -0.442657   0.000280690      0.522238   -0.00564018     0.0269526    0.00467465     -0.196400      0.673527      0.903513      0.985516       1.03047       1.00237      0.885300      0.779521      0.778498      0.768860      0.734996      0.650668      0.572117      0.482687      0.373801      0.266574      0.209512      0.163048      0.114557
  28   6 1910.1611    0.5361  0.4302  9.7588 -0.0018  0.0120   0.0114   0.0265    0.0362   0.0000   440.7734     0.0461099       18.8572     -0.823379      -2.98491     -0.194633     -0.359614      0.700810      -1.12722       1.10268       1.02076     0.0964104     -0.504354      0.204723      0.528885    -0.0998362   -0.00576214     -0.180861      0.688075      0.954709       1.01011       1.02302       1.03719      0.973341      0.955669      0.932080      0.875965      0.773907      0.628921      0.528403      0.440140      0.354559      0.281077      0.221101      0.170714      0.128546
  28   7 2083.9225    0.7297  0.7068 10.1502 -0.0007  0.0157   0.0130   0.0396    0.0451   0.0000   441.5848       1.92712       18.8185      0.261708     -0.568591      0.413176       2.08108     -0.741951     -0.436579      0.737290      0.638118     -0.506958     -0.383400     0.0489273      0.284475    -0.0699953      0.463495    -0.0226480      0.942684       1.29060       1.37991       1.41417       1.39232       1.28890       1.26551       1.19508       1.13394      0.995720      0.896828      0.722487      0.615493      0.485636      0.376308      0.291134      0.213987      0.157655
  28   8 2252.8636    1.0495  0.8675 10.7190 -0.0015  0.0171   0.0169   0.0441    0.0505   0.0000   440.5634       2.92537       13.0810      0.770091      0.859223       2.16292      0.565500      0.583431      -2.24128      0.139596       1.96843      0.406245    -0.0537136     -0.349108     0.0207726      0.567168      0.121630     -0.130848      0.933924       1.24563       1.35475       1.42223       1.43873       1.41791       1.36030       1.19096       1.13909       1.00844      0.870574      0.754249      0.623441      0.496442      0.389150      0.305571      0.224482      0.167518
  28   9 2415.4508    1.5043  0.9548 11.3397  0.0005  0.0183   0.0232   0.0468    0.0550   0.0000   439.9879       3.74800       17.6213       3.63528     -0.199715      0.267155      -3.77408       1.19187       1.03256     -0.953663     0.0233700       1.27768      -1.14857      0.577585     -0.375778     0.0382854      0.292482     0.0973565      0.957541       1.36562       1.43970       1.52933       1.51542       1.52035       1.49182       1.32039       1.24636       1.07227      0.943371      0.752875      0.666203      0.534372      0.419217      0.311187      0.244116      0.181885
  28  10 2573.5011    1.9004  1.0860 11.9862  0.0009  0.0206   0.0290   0.0510    0.0546   0.0000   439.3816       3.74259       14.3839       2.65261      -1.24425       4.68341      -2.10582      -1.96125      -1.97123      0.818093      0.997875     -0.145263    0.00350164     -0.867388    -0.0764871     -0.142333      0.389811      0.423092       1.12504       1.62914       1.66852       1.89022       1.89758       1.81400       1.74130       1.55993       1.44605       1.23483       1.09085      0.911327      0.728358      0.592149      0.461583      0.366098      0.267102      0.198298
  28  11 2729.4751    2.6751  0.9603 12.4298 -0.0012  0.0175   0.0405   0.0446    0.0583   0.0000   438.4772       4.69098       12.5317       3.47295      -2.66604      -1.97014       1.01746       1.60316      0.203992      -1.28255       1.11478      0.844838      -1.47644      0.119528     -0.198573      0.268818    -0.0855286      0.297291       1.00835       1.41440       1.48622       1.56624       1.53079       1.47532       1.44315       1.34189       1.23461       1.08738      0.941394      0.813608      0.679441      0.552469      0.409589      0.321636      0.246285      0.178006
  28  12 2883.9136    3.3282  0.9165 12.9175 -0.0005  0.0167   0.0507   0.0444    0.0613   0.0000   438.1154       7.34467       13.9287       2.65448      -1.80283       1.12754    -0.0970171      -1.40623     -0.108665     -0.711813      -1.62911     -0.560053      -1.20621     -0.398048      0.661272     -0.234555    -0.0506680      0.179119      0.983251       1.31412       1.42611       1.52034       1.53583       1.50569       1.41158       1.34423       1.21427       1.05836      0.873897      0.732472      0.607022      0.478608      0.396110      0.301748      0.231069      0.173561
  28  13 3036.4545    3.8285  0.9794 13.2386  0.0013  0.0185   0.0572   0.0461    0.0607   0.0000   439.4820       10.3362       13.2098       4.77047      -2.59179       1.08911      -2.60595      -4.04726     -0.864669      -2.70636      0.239433      -1.50361      0.432611      -1.67973       1.81128      0.473991      0.280748      0.146500       1.04298       1.49016       1.50811       1.64489       1.62576       1.57595       1.49530       1.37682       1.30079       1.13223      0.990097      0.837532      0.683156      0.548245      0.423653      0.325914      0.253297      0.187142
  28  14 3187.4514    3.8122  1.2735 13.1835 -0.0024  0.0210   0.0518   0.0541    0.0573   0.0000   438.1063       11.9991       13.0393       7.24911      -2.93067      -1.00821       1.83086     -0.280291    -0.0937604      -1.32927      0.156428      -1.29637      0.386419      0.228199     -0.321777      0.690482      0.112883    -0.0809940       1.15784       1.62299       1.67230       1.83238       1.86470       1.79615       1.69507       1.63386       1.40400       1.31281       1.09061      0.917133      0.733248      0.616194      0.470749      0.371704      0.282471      0.219158
  28  15 3337.6240    3.3736  1.8027 12.9142 -0.0002  0.0255   0.0398   0.0676    0.0497   0.0000   438.6106       14.6100       10.4849       4.71829      -2.46043       3.87926     -0.139089      -1.05027      0.272277     -0.938284     -0.180111      0.407738      -2.24438      0.496510     -0.520846     -0.294017    -0.0467243      0.653813       1.39260       1.94189       2.12769       2.26160       2.28391       2.28203       2.11484       1.98435       1.71608       1.56453       1.35425       1.11298      0.948774      0.753847      0.585275      0.459648      0.332659      0.249887
  28  16 3487.0996    2.8142  2.5444 12.5847 -0.0008  0.0320   0.0313   0.0872    0.0444   0.0000   440.8808       12.2630       8.82297       5.96510      -2.71463      -4.35479       5.67698       2.40021     -0.333509      -6.87014      0.431024      -2.99145      0.149915      0.125252     -0.419614      -1.14910     0.0347185      0.125935       1.77054       2.34004       2.56990       2.72576       2.74830       2.77700       2.56874       2.41004       2.14600       1.89849       1.68097       1.42615       1.17424      0.966036      0.731745      0.581122      0.434826      0.319233
  28  17 3636.0659    2.2592  3.6748 12.0869 -0.0019  0.0395   0.0213   0.1099    0.0340   0.0000   440.8358       20.3914       10.0178       3.28752      -8.04043      -3.40425      -1.16741      -4.29037       1.89823      -7.37429     -0.897547      0.156999      -1.41524      -1.77777   -0.00355916     -0.854633    -0.0651018      0.487731       2.16396       2.88432       3.27849       3.32972       3.53619       3.41186       3.23674       2.95804       2.67765       2.36519       2.04802       1.74613       1.44189       1.17931      0.906237      0.708372      0.526183      0.394037
  28  18 3784.8464    1.8705  5.6168 11.5056 -0.0001  0.0516   0.0148   0.1410    0.0281   0.0000   443.2526       16.5209       8.56648       5.02011       6.60490      -1.90954       2.64186      -4.06784       4.19420      -3.11432      -4.68194      -2.34182       2.30478      0.293634      -1.66599     -0.316988     -0.217364     -0.541016       2.81342       3.74454       4.28754       4.33664       4.49758       4.39827       4.21980       3.89874       3.55765       3.07216       2.68917       2.26424       1.86911       1.52539       1.20686      0.935648      0.687181      0.515701
  28  19 3933.0166    1.5155  7.2692 11.2592 -0.0013  0.0645   0.0122   0.1799    0.0258   0.0000   430.9019       24.0375       11.4178       4.15206      -3.85465      -1.26949      -3.37717      -6.83699       5.08831       6.34528       4.38431      -5.56035      0.581799       1.39541       2.38072      0.832873     -0.718985      0.286442       3.55939       4.71662       5.35054       5.60719       5.74007       5.62384       5.31328       4.92454       4.48971       3.86771       3.37194       2.84221       2.36895       1.90475       1.50673       1.17754      0.863579      0.644271
  28  20 4080.9109    1.2296  9.3912 11.0322  0.0007  0.0860   0.0108   0.2402    0.0252   0.0000   445.3868       37.1024       15.3230       12.3022       7.41145      -18.9799     -0.417830      -12.7893       3.69258       11.4556      0.624681     -0.650544       1.52837       3.77703     -0.243940      -2.84793      0.757323      0.902510       4.55946       6.16083       6.90289       7.16717       7.39348       7.29644       6.89528       6.31073       5.81890       5.08849       4.46065       3.79722       3.10986       2.52129       1.99968       1.55591       1.15223      0.854805
  28  21 4228.8510    1.0231 11.7629 10.8837 -0.0013  0.1130   0.0091   0.3167    0.0226   0.0000   441.8165       17.7036       14.4270       3.75273      -1.96526      -9.56211      -9.97432      -1.06925      -10.7677      -5.24310       15.9324      -7.84080      -1.72181      -5.78566      -2.78284       2.67832      0.744728      -1.84642       6.04175       8.07482       9.07133       9.61180       9.62743       9.56754       9.10846       8.48661       7.63084       6.75022       5.86290       5.02252       4.09600       3.36503       2.66512       2.06113       1.52532       1.13814
  28  22 4376.3552    0.8307 13.8901 10.7370 -0.0021  0.1488   0.0072   0.3940    0.0197   0.0000   433.3816       23.4919       34.5389      -1.88011       21.3317      -26.6799      -12.9777       17.6392      -6.18112     -0.920149      -6.18926      -3.59457       8.07239       2.35379     -0.371115      0.347547     -0.712436     -0.412685       7.82140       10.6611       11.6670       12.6387       12.7291       12.3697       11.9141       11.1129       10.0279       9.00915       7.58383       6.59302       5.37515       4.40955       3.47530       2.74044       2.00895       1.50286
  29   5 1751.5580    0.3431  0.3299  9.5734 -0.0039  0.0128   0.0090   0.0258    0.0288   0.0000   440.6435      -1.06843       16.0724       2.06231      -1.48449      -1.72350      0.359975      0.685343     -0.895588     -0.623789      0.649040      0.108218     -0.519080     -0.195877     -0.300102     -0.166444    -0.0120812    -0.0450841      0.632716      0.879957      0.914113       1.08596       1.01329       1.00413      0.987871      0.892784      0.819572      0.730978      0.632146      0.519479      0.412648      0.363055      0.279026      0.227718      0.163359      0.121435
  29   6 1930.2134    0.5286  0.4864  9.8273 -0.0037  0.0129   0.0110   0.0311    0.0354   0.0000   440.4962       1.40724       19.9042       1.03916      -2.11655      0.947670      0.220984      -2.26862      0.745349     -0.490949    -0.0749333     -0.677517      0.638410     -0.605572     0.0854423     -0.234814     -0.104615      0.160496      0.728684       1.02620       1.08290       1.15708       1.17764       1.09392       1.06452      0.960320      0.897240      0.792006      0.716295      0.625146      0.558047      0.441036      0.356023      0.263672      0.193405      0.140388
  29   7 2105.3575    0.7834  0.7006 10.1972  0.0001  0.0149   0.0133   0.0368    0.0440   0.0000   440.9603       2.80690       18.1517       1.70600    -0.0943188     -0.515705       1.15343      0.410686    -0.0186434    -0.0539444       1.06405     -0.524908       1.31233       1.35644     -0.660267      0.188941      0.209998     0.0969972      0.819244       1.04706       1.14156       1.27785       1.29593       1.26790       1.17458       1.06358       1.00550      0.891224      0.798125      0.639498      0.545936      0.472859      0.365105      0.273603      0.213254      0.152620
  29   8 2275.4366    1.1624  0.7699 10.7677 -0.0007  0.0154   0.0189   0.0379    0.0502   0.0000   441.4611       1.71031       16.3953      -1.18484      0.690622      0.699252      -1.65924      -2.15253     -0.827042      0.283086     -0.538988     -0.915987      0.474943      0.334042     -0.880933     -0.468557    -0.0540634      0.439685      0.826227       1.12762       1.18313       1.29175       1.29181       1.30915       1.22689       1.19780       1.01787      0.891759      0.807994      0.671233      0.591530      0.472338      0.367821      0.282224      0.216126      0.162126
  29   9 2439.1626    1.5886  1.1170 11.2398 -0.0011  0.0194   0.0224   0.0499    0.0614   0.0000   439.4306       4.06416       15.8213       1.03817      -3.67452     -0.894106       2.02104       1.77377       1.06457     0.0282349      0.978781     -0.266497      0.328497      0.198048      0.418953      0.286655     -0.228603     -0.220831       1.05477       1.37715       1.50133       1.62044       1.61469       1.60507       1.53804       1.48109       1.29231       1.13082       1.01149      0.834488      0.716162      0.553548      0.466033      0.372629      0.265057      0.206177
  29  10 2598.7965    2.1081  1.0001 11.9071 -0.0022  0.0174   0.0310   0.0456    0.0576   0.0000   440.0650       5.01519       14.9531       3.39912      -3.36686      -1.46406      -1.90691      -2.56486      -2.80556      0.681328      0.790565      -1.53554      -1.52639     0.0265884      0.774552     -0.250931      0.122299      0.385455      0.998905       1.35657       1.51417       1.59772       1.62074       1.58022       1.47970       1.39121       1.25579       1.14498      0.960920      0.826158      0.659911      0.547965      0.430325      0.336918      0.263744      0.193445
  29  11 2756.3024    2.7294  0.9383 12.5192  0.0005  0.0168   0.0409   0.0439    0.0547   0.0000   438.3814       6.05261       15.1044       1.61130      0.611255      -2.19422     -0.955967      -2.85824     -0.331590      0.259952       1.14509     -0.332207     -0.574196     -0.245317      0.475934      0.307324      0.292948     0.0365232      0.946842       1.25052       1.32387       1.38816       1.45123       1.40504       1.34330       1.21934       1.12726       1.00380      0.906022      0.782186      0.654471      0.525314      0.413277      0.324025      0.248230      0.182401
  29  12 2911.8396    3.2935  0.9877 13.0498  0.0001  0.0175   0.0501   0.0471    0.0594   0.0000   438.6231       8.65233       12.7344       4.46190      -4.21352       1.88885      -3.26507      -4.27782       1.41870     -0.297629      -1.52324      -1.58008     -0.960474      0.291822     0.0802346      0.563353      0.169576      0.340841       1.00078       1.36257       1.46490       1.60242       1.63891       1.56872       1.52107       1.39581       1.25972       1.09696      0.946659      0.767028      0.666391      0.525583      0.422285      0.328399      0.251308      0.189108
  29  13 3065.1962    3.7530  1.0821 13.3262  0.0003  0.0191   0.0540   0.0493    0.0605   0.0000   438.5282       12.0255       14.9806       2.84528     -0.730000       2.40742     -0.219898      -2.52366      -1.31478      -1.04154    -0.0659212     -0.656550     -0.768832     -0.705026     -0.714772      0.377488     -0.115890     0.0425297       1.03609       1.42932       1.53731       1.59927       1.59305       1.56802       1.50382       1.40628       1.28505       1.18673       1.01842      0.871684      0.733123      0.592353      0.478881      0.372563      0.274778      0.211743
  29  14 3217.0576    3.6701  1.3309 13.1378 -0.0000  0.0216   0.0489   0.0551    0.0572   0.0000   439.1873       13.3252       12.3877       7.34772      -2.19847      0.529779      -2.02999     -0.521016       2.57515      0.975800       1.45676      -2.42078      -1.38098     -0.372231     -0.154722      0.252329    -0.0208174      0.297011       1.10044       1.52493       1.64510       1.73811       1.82519       1.72375       1.68529       1.56156       1.41271       1.27261       1.08577      0.962860      0.780270      0.638740      0.507497      0.386857      0.303199      0.231294
  29  15 3367.9874    3.2093  1.9212 12.8468 -0.0010  0.0263   0.0366   0.0689    0.0432   0.0000   441.3237       13.2518       11.7940       4.86634      -4.24224      -8.31678       2.32727      -6.09543      0.352499      -3.02827      0.844719     -0.717085     -0.260789     -0.799910      0.482434      0.105182      0.141441      0.451968       1.42546       1.91347       2.15564       2.26963       2.29508       2.31404       2.16803       1.99933       1.84066       1.56279       1.39266       1.20436      0.978564      0.804492      0.618757      0.498351      0.378839      0.287453
  29  16 3518.2837    2.6568  3.0811 12.3187 -0.0002  0.0347   0.0258   0.0933    0.0380   0.0000   441.0032       16.4309       6.52171       1.26955      0.846626     -0.531836       4.19262      -5.61322      -6.12952      0.116886    -0.0172049      0.765209      -1.73308      -1.12836     -0.884354      0.339523     -0.136983    -0.0709870       1.83566       2.48165       2.81146       2.89312       2.98884       2.87014       2.75901       2.56894       2.31828       2.09975       1.84522       1.55576       1.29932       1.05831      0.821268      0.660649      0.501270      0.377079
  29  17 3667.9634    2.1774  4.5252 11.6645 -0.0006  0.0422   0.0181   0.1182    0.0338   0.0000   442.3063       16.4614       13.1970       3.76043      0.583062       3.13185       4.46868      -6.94075      0.312847      -1.31695      0.541269       1.11664     -0.670647      -1.65642     -0.907436       1.74248      0.826023    -0.0329554       2.27390       2.96654       3.29084       3.52310       3.52437       3.55297       3.37428       3.16011       2.87654       2.54314       2.17791       1.87152       1.54715       1.25066       1.03194      0.801366      0.605536      0.465734
  29  18 3817.2233    1.7575  5.9978 11.4522 -0.0004  0.0557   0.0140   0.1508    0.0267   0.0000   439.5761       17.5626       21.1305       6.22175      -9.07126       5.70822    0.00667309      -2.05801       5.79587      -7.13253      -3.42640       4.75563       3.00618      -1.09719      0.365985      0.166394       1.57132      0.287438       2.87063       3.95718       4.39905       4.52569       4.63490       4.57376       4.29348       4.12009       3.71232       3.28288       2.94655       2.50021       2.09305       1.72225       1.35987       1.04447      0.799984      0.597945
  29  19 3966.1363    1.4355  8.0545 11.1825 -0.0015  0.0699   0.0114   0.1978    0.0241   0.0000   439.2450       16.7663       12.8270       3.37165      -8.81051       3.29937      -3.88865       4.26213       2.52783      -11.5311     0.0420752       5.01016      -1.19291      0.565289       3.44257       3.05122       1.76517      0.248337       3.71283       5.02426       5.65835       5.96955       6.02926       5.92920       5.64222       5.28801       4.77322       4.31231       3.71285       3.13157       2.62195       2.14824       1.69609       1.34503       1.01969      0.755663
  29  20 4114.6793    1.1766 10.2925 10.9954 -0.0006  0.0940   0.0101   0.2647    0.0232   0.0000   441.7702       14.6137       32.5250       8.21620       3.31951       4.87566      -3.01546    -0.0708827      0.202622     -0.151244      -8.26425      -4.39352      -4.16102       4.11222       3.63242       2.01423      -2.16794       2.45781       4.80982       6.58796       7.37543       7.69123       7.80252       7.76721       7.44008       6.97528       6.32887       5.58396       4.88716       4.11918       3.52015       2.82772       2.26463       1.79146       1.32992       1.00983
  29  21 4262.9307    0.9511 12.1088 10.8553 -0.0020  0.1251   0.0085   0.3304    0.0215   0.0000   442.8268       22.7597       5.68828      -21.6479      -3.30161       2.32566       2.85292      -21.9889      -3.14655      -16.7529       10.2399       6.99911       5.43823     -0.399095      -5.40768       6.14776     -0.132250      0.650142       6.17373       8.61424       9.38570       10.1319       10.4309       10.1242       9.76210       9.04391       8.30982       7.33667       6.43342       5.42443       4.59574       3.73650       2.98566       2.38106       1.70438       1.31493
  29  22 4410.6226    0.7935 14.0063 10.6754 -0.0023  0.1509   0.0069   0.3952    0.0191   0.0000   408.3026       33.5335       6.19880      0.484238       13.0289      -10.7313      -9.87673      -2.19948     -0.434706       5.92662       1.62356      -11.4278      -7.02789       11.8573       1.13509      -10.4834       1.36545       4.17294       7.75253       10.2824       11.5673       12.5094       12.5647       12.5330       11.8245       11.0078       10.2366       8.90579       7.80554       6.77828       5.53305       4.63526       3.60727       2.91382       2.14427       1.61456
  29  23 4558.4959    0.6591 16.6811 10.4637 -0.0010  0.1962   0.0057   0.4857    0.0173   0.0000   455.2034       32.7548      -16.3946       35.2647      -14.0164      -35.1055      -4.41036       27.8460      -15.9417      -2.64713     -0.589425       1.93810      -3.22328       3.55722       10.6219      -2.16984      -3.78419     -0.138404       9.73394       13.4017       14.9346       15.7837       16.0980       16.1590       15.0516       14.1710       13.0163       11.5104       10.2301       8.60693       7.25820       5.97392       4.73524       3.73886       2.74815       2.07179
  30   4 1581.9121    0.1944  0.1719  9.4677 -0.0101  0.0099   0.0074   0.0202    0.0216   0.0000   440.9542     -0.546151       18.9160      0.140799      -2.97196     0.0118444       1.71011      0.110131      -1.11154      0.252046     0.0689592    0.00343971   -0.00850717     0.0502149      0.482623    0.00402057    -0.0365365    -0.0883306      0.504210      0.698806      0.814462      0.825083      0.729348      0.815482      0.692252      0.737781      0.643420      0.588884      0.489248      0.446981      0.345851      0.278822      0.237579      0.182456      0.141833      0.130525
  30   7 2126.3948    0.8097  0.7209 10.2331 -0.0042  0.0157   0.0134   0.0369    0.0443   0.0000   440.0444     -0.181998       19.5457       1.39673      -1.67135     0.0901795     -0.262194     -0.164271     0.0705570      0.683612     -0.244541     -0.317527    -0.0851775      0.184642      0.369325     -0.383053     -0.497856      0.143367      0.759990       1.11722       1.16088       1.27458       1.30791       1.27811       1.24604       1.13762       1.02815      0.917094      0.789565      0.678975      0.577322      0.445482      0.374508      0.279847      0.221276      0.169796
  30   8 2297.4149    1.1897  0.9401 10.9154 -0.0016  0.0177   0.0179   0.0444    0.0506   0.0000   440.3624       3.08243       16.3169       1.56112      -3.03118     -0.670412      0.718685     -0.579210      -2.29031      -1.03478     -0.267878     -0.436193     -0.550554      0.279452     -0.112940      0.122362     -0.200999      0.405963      0.893398       1.23595       1.34620       1.41333       1.41474       1.42316       1.32805       1.32736       1.16937       1.04562      0.908007      0.760806      0.665364      0.546061      0.427449      0.342348      0.273168      0.195575
  30   9 2462.3505    1.6220  1.1033 11.4429 -0.0020  0.0194   0.0229   0.0493    0.0585   0.0000   440.3085       5.13697       16.1843       6.21940     -0.380816      0.268721       1.57508     -0.134796      0.499377      -1.57416      -1.36959      -1.09702     -0.295254    -0.0115975      0.151477      0.561935      0.155667     -0.106385       1.03181       1.40258       1.60015       1.67908       1.72790       1.67184       1.59272       1.46777       1.35314       1.23579       1.03113      0.903029      0.734080      0.590722      0.482617      0.365942      0.299504      0.231927
  30  10 2623.6310    2.1772  1.0357 12.1316  0.0006  0.0189   0.0314   0.0463    0.0551   0.0000   441.4629       5.65964       16.4433       1.99370      -1.50071       1.25619      0.957259      -1.20376      0.478311       1.28814      0.687922       1.14381     0.0920049     -0.595315      0.334078      0.499698      0.221604     -0.205474      0.976593       1.34651       1.45068       1.52273       1.52975       1.47634       1.48206       1.39679       1.26839       1.16868      0.962340      0.833791      0.685151      0.570226      0.468847      0.374127      0.284446      0.217218
  30  11 2782.6629    2.8837  0.9387 12.5450 -0.0009  0.0166   0.0422   0.0419    0.0556   0.0000   441.8996       7.65774       14.7631     -0.497149      -4.04244      0.121183      -1.90596      -3.43417      0.443443      -1.42201     -0.122775      -1.04519      -1.52016     -0.853875     0.0675196     -0.215169     -0.191224      0.185301      0.856526       1.15818       1.24684       1.36682       1.39270       1.28410       1.29111       1.20912       1.11865      0.971791      0.853187      0.762425      0.621604      0.538506      0.413352      0.331871      0.254537      0.190110
  30  12 2939.3475    3.3773  0.9456 13.1222  0.0007  0.0173   0.0507   0.0428    0.0530   0.0000   440.1033       8.74166       14.0663       3.76042       1.48819      -2.23357     -0.297872      -3.60838       1.18028     0.0280489     -0.471996      -2.20376      0.813242   -0.00939019     -0.222144      0.162014      0.678248     -0.316868      0.902695       1.20761       1.29493       1.40205       1.39166       1.36907       1.31498       1.26881       1.14866       1.03376      0.913926      0.783259      0.647262      0.511446      0.423156      0.336697      0.264436      0.203131
  30  13 3093.6279    3.8873  1.1494 13.3390 -0.0018  0.0198   0.0547   0.0519    0.0650   0.0000   439.9023       10.5648       15.7711       3.65148      -1.80228      -4.18715       2.19430      -2.69094       1.29767      -1.90495       1.32751      -2.13036     -0.813143     -0.477869      0.170076      0.108233      0.342793      0.428547       1.03021       1.41964       1.55547       1.58659       1.65675       1.62781       1.53535       1.49335       1.37123       1.17942       1.03006      0.878746      0.738043      0.585932      0.485316      0.384421      0.298790      0.229120
  30  14 3246.2782    3.6660  1.4140 13.3474 -0.0039  0.0223   0.0478   0.0600    0.0468   0.0000   440.0136       9.26595       17.4664       2.22249      -1.84930       1.68310      -1.91594      -3.07456       3.44486      -3.05801      0.483495     -0.156609      0.962977      -1.16263      -1.51431    -0.0219562      0.668327     -0.258163       1.21602       1.66788       1.85207       2.02763       2.04496       2.01446       1.92409       1.76705       1.60196       1.41517       1.19921       1.03211      0.828494      0.698870      0.557745      0.438523      0.336277      0.248604
  30  15 3397.9848    3.1525  2.1283 12.6034 -0.0007  0.0266   0.0324   0.0692    0.0416   0.0000   441.7062       16.7915       12.2627       3.22132       1.42448      -4.07180      -2.60199      -5.41144      0.888450     -0.916306      -4.35618      -1.09674      -2.13370     -0.762667      0.532859      0.420998     -0.146369     -0.914165       1.38560       1.86130       2.03491       2.16306       2.18751       2.19087       2.08594       1.99043       1.80327       1.62146       1.36854       1.20370      0.985604      0.827003      0.677418      0.531748      0.396265      0.309918
  30  16 3549.1315    2.5122  3.2676 12.2402 -0.0024  0.0355   0.0228   0.0955    0.0338   0.0000   435.2169       15.4906       13.0273       8.73336      -3.65311      -2.55339     -0.650491      -10.1181       1.92814      -5.13677       1.46905      0.629897     -0.598694      -2.53205      0.301936      0.843920     -0.146469      0.644403       1.78170       2.46444       2.74943       2.86974       2.93670       2.91007       2.75134       2.60401       2.36895       2.10610       1.85636       1.59729       1.33065       1.11669      0.871983      0.687717      0.530816      0.411138
  30  17 3699.6530    2.0742  4.6972 11.7462 -0.0003  0.0448   0.0172   0.1219    0.0302   0.0000   437.1240       18.7416       18.9169       1.71729      -3.87739       1.37508       2.35965      -3.72126      -2.04146      -3.64479       1.94637    -0.0771016     -0.704946     -0.444095    -0.0803067      0.856156     -0.523999      0.472562       2.27418       3.06432       3.40051       3.62435       3.69345       3.59793       3.40815       3.26755       2.94712       2.69500       2.36272       2.01671       1.69094       1.39483       1.10922      0.891625      0.675990      0.515987
  30  18 3849.4679    1.7281  6.5620 11.3182 -0.0009  0.0561   0.0130   0.1546    0.0266   0.0000   439.7311       18.9581       21.5488       11.6525       1.60492      -2.49474       4.51457      -2.68749      -1.31834      -2.24859       3.31432      -4.49079       2.88807      -3.09837      -1.15304      0.253398      -1.02912     -0.948193       2.93069       3.86637       4.36237       4.54710       4.66141       4.62843       4.42318       4.17814       3.80956       3.38394       2.91155       2.56415       2.13106       1.76797       1.38331       1.12612      0.853975      0.662083
  30  19 3998.8341    1.3772  8.3832 11.1308  0.0001  0.0727   0.0108   0.2039    0.0237   0.0000   443.3563       21.4393       4.76668       10.0118       2.54617      -2.40467       7.03202       4.50132    -0.0624654      -3.81505      -2.44432       4.15219      0.522266       1.06809    -0.0797991      0.711320      -1.40848      0.324056       3.67418       4.93559       5.66294       5.86047       6.03401       6.04668       5.68324       5.34387       4.90341       4.33254       3.80039       3.30937       2.70027       2.25760       1.81426       1.43120       1.09031      0.826089
  30  20 4148.0881    1.1222  9.8081 11.0085 -0.0014  0.0910   0.0098   0.2548    0.0227   0.0000   435.4085       15.6818       16.7367     -0.131688       6.03070       3.69741       6.99605      -13.6364     -0.562161       1.76552       10.2646      -4.89093       1.48894       5.69078      -3.28953      -3.88495       3.36163      -1.10759       4.55823       6.11855       6.89414       7.33506       7.43685       7.32773       7.08537       6.58849       6.05497       5.40624       4.73505       4.15114       3.42608       2.87116       2.26120       1.82052       1.37096       1.04364
  30  21 4296.5165    0.9210 12.5717 10.8201 -0.0013  0.1262   0.0079   0.3424    0.0205   0.0000   429.0699       20.7031       2.36926       5.96243      -6.18052      -15.6836       14.5842      -4.94864       1.15958      -3.48014      -7.74516      -5.57877       7.17374       2.05754      -5.35392      0.231238       1.40628       1.66822       6.09840       8.34993       9.44404       9.89880       10.1717       10.0406       9.54114       9.05208       8.34625       7.39001       6.56424       5.57909       4.67440       3.93230       3.09347       2.50512       1.86318       1.42389
  30  22 4445.1547    0.7675 14.5412 10.6500  0.0009  0.1547   0.0066   0.4056    0.0184   0.0000   444.0374       16.1535       32.3644      -7.93675       5.40059       7.41888       20.5783      -21.1504       16.1445       3.30767      -5.80236      -15.8084      -7.63063       1.13343       2.67010       1.78337      -3.25191       2.86551       7.70785       10.3582       11.5490       12.3806       12.4480       12.5504       11.8893       11.0712       10.3416       9.06305       8.11568       7.00135       5.79790       4.88176       3.94920       3.08381       2.33438       1.77291
  30  23 4593.6371    0.6275 16.9803 10.4406  0.0026  0.1975   0.0054   0.5020    0.0165   0.0000   418.5192       22.2772       15.3899      -14.0668      -1.23262      -25.8152      -4.79212       20.9431      -19.5228      -4.62454       2.72810      -4.20444       4.16211      -5.39408       2.35153      -1.19043      -2.56091       1.29825       9.50948       13.0538       14.4581       15.6882       15.7585       15.7061       15.0922       14.2338       12.9542       11.5507       10.1607       8.77257       7.37304       6.10648       4.95695       3.90880       2.88579       2.21206
  31   4 1599.3327    0.2243  0.1938  9.4758 -0.0033  0.0091   0.0076   0.0199    0.0220   0.0000   440.8858     -0.264458       19.3648       1.20270      -2.74826      -1.55236     -0.613327     -0.324849    -0.0145934     -0.285904     -0.481999     -0.266049      0.108945     -0.178087      0.140838     0.0115701     -0.204923     0.0859722      0.477148      0.644449      0.734517      0.800242      0.827543      0.791981      0.799890      0.730588      0.624517      0.543725      0.491277      0.446180      0.340703      0.286056      0.227134      0.192840      0.143563      0.101497
  31   5 1788.2610    0.3839  0.4031  9.6347 -0.0025  0.0125   0.0087   0.0286    0.0300   0.0000   440.4885      -1.12006       20.0826      0.701881      -2.57990     0.0161422      0.245531      0.556747     -0.107499      0.228170      -1.17383     -0.360523     -0.678049      0.176794      0.149787      0.159840      0.452969    -0.0643476      0.645142      0.904555      0.990593       1.03977       1.02993      0.905986      0.916140      0.839414      0.807918      0.768533      0.699734      0.633203      0.510548      0.418194      0.321633      0.256084      0.204359      0.160023
  31   6 1969.4630    0.6001  0.5191  9.9257 -0.0008  0.0124   0.0113   0.0294    0.0373   0.0000   439.6343      0.717556       19.3117      0.215482      -1.11568       2.18250      -1.25871     0.0713799     -0.212512       1.04929       1.04578      -1.00085       1.06942    -0.0358464    -0.0438971     -0.356501      0.236412     0.0369879      0.679996      0.870067      0.967206       1.00293       1.01813      0.987106      0.988731      0.909745      0.857461      0.776537      0.681579      0.566254      0.485295      0.399863      0.320734      0.255882      0.209245      0.156851
  31   7 2147.0572    0.8723  0.7625 10.3179 -0.0010  0.0150   0.0139   0.0381    0.0460   0.0000   440.4265      0.295905       19.7252       1.51428      -3.91364      -3.65268      0.681962      0.896160      0.712417     -0.873243      0.497699      0.121574      0.469637      0.313416     0.0611844     -0.264149     -0.261182     0.0751678      0.752334       1.02577       1.13638       1.17507       1.24639       1.22606       1.14497       1.06610      0.964639      0.893804      0.783351      0.687065      0.576800      0.480837      0.379625      0.298533      0.239676      0.180625
  31   8 2319.0110    1.2668  0.8825 11.0617 -0.0022  0.0169   0.0194   0.0413    0.0495   0.0000   440.6314       2.57583       16.9552       1.07327      0.107335     -0.354142      0.880335     -0.871236      -1.57486      -3.48309       1.30725      0.544401     -0.844287      0.482772      0.412680    -0.0919221     -0.506007     -0.194910      0.853610       1.16081       1.21966       1.33001       1.41718       1.27454       1.26973       1.20260       1.12158      0.986633      0.873663      0.777191      0.653288      0.547666      0.412998      0.354274      0.271615      0.204927
  31   9 2485.1241    1.7072  1.1139 11.4848 -0.0026  0.0183   0.0235   0.0487    0.0576   0.0000   439.1331       2.72481       16.1549     -0.339686      0.209108       1.50145      0.494669    -0.0466124     -0.557852      -2.16470     0.0848851     0.0685794     -0.463331      -1.16735     -0.178080      0.417609     -0.268338     -0.101512      0.940994       1.21850       1.35188       1.42937       1.50564       1.45664       1.42661       1.33987       1.20503       1.07197      0.963900      0.828317      0.704560      0.572905      0.468079      0.366782      0.289905      0.223560
  31  10 2647.9626    2.2343  1.0069 12.3000  0.0012  0.0177   0.0326   0.0468    0.0529   0.0000   438.5481       6.18022       16.0699     -0.510148      -2.93187      0.585487     -0.605491      -1.71942      0.458861      -1.91680    -0.0516116       2.04063      -1.09233     0.0653803      0.200573      0.376514      0.363265      0.188144      0.955983       1.25461       1.38474       1.43829       1.51034       1.48896       1.41659       1.30086       1.23878       1.10648      0.975871      0.828984      0.673223      0.571879      0.452052      0.357688      0.287367      0.226278
  31  11 2808.5327    2.8815  1.1050 12.6228 -0.0016  0.0183   0.0397   0.0478    0.0577   0.0000   439.9779       5.81897       14.1932       2.07816     -0.493280      -1.69251      -2.05492     -0.948678       1.32682      -4.17420       2.27527      -1.27612      0.356295     -0.441980   -0.00668434     -0.626692      0.115496     -0.293455      0.965849       1.30504       1.40413       1.45509       1.52472       1.48903       1.39721       1.32709       1.22550       1.15916       1.00235      0.869309      0.722557      0.593535      0.468004      0.381774      0.300429      0.232220
  31  12 2966.3477    3.6175  0.9500 13.1047 -0.0019  0.0164   0.0524   0.0410    0.0562   0.0000   440.2403       7.63259       16.7404       3.69358      -3.53227      0.559541     -0.550289    -0.0463715      0.136648      -2.04009      -1.90014     -0.957779     -0.307217     -0.598919     -0.450129     0.0228234      0.133592      0.132830      0.858983       1.15790       1.26504       1.35905       1.36316       1.27936       1.26747       1.19412       1.08154       1.01395      0.916734      0.787410      0.641510      0.556891      0.429702      0.353627      0.278414      0.210440
  31  13 3121.5861    3.8250  1.2192 13.3391 -0.0014  0.0201   0.0514   0.0518    0.0602   0.0000   440.9033       11.6354       17.9691       2.03878     -0.197508       2.39663     -0.898670      -1.05147     0.0136334      -3.99225     -0.864569      -1.33046      0.143421     -0.132994    -0.0565369   -0.00193653     -0.173317     0.0999291       1.00379       1.40839       1.50673       1.59393       1.64009       1.51932       1.53460       1.41793       1.30425       1.21167       1.06904      0.933693      0.807075      0.655781      0.531532      0.413421      0.331036      0.245893
  31  14 3275.1238    3.5677  1.4502 13.2696 -0.0033  0.0223   0.0457   0.0592    0.0512   0.0000   440.1009       12.3846       13.1970       4.96287       1.15965      -1.13549       1.83534     -0.980917       2.01406      -1.21887      -1.77275      -1.71755      0.100282      -1.71679      -2.12417     -0.449715     -0.128558     0.0168298       1.16485       1.60767       1.70343       1.82277       1.89933       1.84768       1.72724       1.60677       1.50880       1.36558       1.24404       1.02585      0.882157      0.736212      0.589603      0.469065      0.366747      0.274711
  31  15 3427.7192    2.9848  2.1603 12.7812 -0.0012  0.0272   0.0311   0.0726    0.0369   0.0000   441.3801       16.3833       9.47004      -2.07411       2.41223       2.52869      -2.25433      -2.46464      -3.61601      -3.65291     -0.172987      -1.14441       1.56301       1.16413      0.183040     -0.739769      0.214883     -0.542832       1.37529       1.86231       2.08977       2.14064       2.24845       2.17300       2.14421       1.97933       1.83982       1.67633       1.48188       1.20047       1.06646      0.865851      0.707268      0.567964      0.435706      0.341921
  31  16 3579.5442    2.4209  3.5967 12.1397 -0.0002  0.0359   0.0202   0.1005    0.0304   0.0000   439.4800       18.1527       12.0578    -0.0267571       5.39122      -2.12499      -3.02155      -8.64628       2.48032      -2.86387      0.947455      -1.42859      -1.61183       1.24890      0.517740     -0.692452      -1.41913      0.424023       1.76468       2.40189       2.73590       2.84942       2.95972       2.87571       2.80774       2.65396       2.36646       2.18564       1.85948       1.62603       1.36594       1.12835      0.904929      0.739785      0.555705      0.427904
  31  17 3730.7795    2.0158  5.0899 11.6491 -0.0008  0.0457   0.0157   0.1259    0.0288   0.0000   439.5449       17.7115       11.4197       7.93290      -5.28294      -1.33452      -6.55785      -5.05048      -1.33365     -0.605867     -0.962236     -0.383163      -4.61996     -0.220103     0.0245020      -1.86489       1.20337      0.265959       2.25154       3.03164       3.38714       3.49779       3.66173       3.63893       3.47678       3.30066       3.00499       2.69475       2.38844       2.03328       1.75879       1.45672       1.16203      0.955574      0.721375      0.550832
  31  18 3881.1580    1.6591  7.0114 11.2789 -0.0010  0.0589   0.0120   0.1613    0.0250   0.0000   439.1112       25.1882       23.8757       12.6757      -6.00831      -16.0936     -0.219463      -6.93600       6.75890      -7.72559      -2.79540      -2.20332     -0.164810      -2.86635      -1.92030     0.0436008     -0.406550      0.113352       2.85095       3.87204       4.35241       4.51831       4.70126       4.70743       4.42979       4.20212       3.86963       3.53321       3.03027       2.66077       2.24770       1.84371       1.52619       1.20849      0.920917      0.708567
  31  19 4031.4912    1.3159  9.1274 11.0995 -0.0005  0.0781   0.0102   0.2199    0.0229   0.0000   432.9672       13.7809       6.52829       9.00467      -5.69229      -3.64727     -0.675810      -6.37877      -2.94624      -1.74305      -3.14820      -4.86187       2.84410     -0.899436      -2.19121      -1.62447       1.36975     -0.868797       3.78469       5.18888       5.79223       6.13370       6.34540       6.17055       6.01004       5.61351       5.17421       4.65570       4.07411       3.54053       2.96579       2.49823       2.02341       1.60911       1.22673      0.932712
  31  20 4181.2988    1.0919 11.6773 10.9849 -0.0015  0.1064   0.0088   0.2976    0.0212   0.0000   435.6023       17.2886       22.5893       10.9829      -20.3386       6.77013       7.76674      -9.07130       1.01476      -4.03284       10.3703      -4.99950       1.17778     -0.836233      -1.56340       2.08690       3.76736    -0.0414509       5.07142       6.87271       7.82845       8.17520       8.38405       8.26666       7.99184       7.46157       6.95312       6.24448       5.54642       4.84719       4.04528       3.39514       2.77412       2.18859       1.67487       1.28266
  31  21 4330.7717    0.8973 13.2686 10.8123 -0.0011  0.1299   0.0074   0.3532    0.0195   0.0000   434.3549       18.3019       12.4140       9.89303       4.67316      -26.8626      -20.8015     -0.502552       6.81265      -1.15560      -7.96710      -1.61186      0.692485       2.22154      -3.98755      -3.51429      -1.06953       1.27715       6.19940       8.43056       9.34784       10.0746       10.3127       10.1220       9.72999       9.38960       8.34140       7.69802       6.67109       5.86793       4.93838       4.12292       3.35934       2.66709       2.03009       1.55923
  31  22 4479.4012    0.7191 15.4267 10.6220 -0.0018  0.1702   0.0060   0.4340    0.0176   0.0000   426.0736       18.5011       27.6924      -11.6819      -20.7767      -9.53272      -18.5447       5.13170       5.59353      -36.3855      -20.1308       11.4213       11.9901      -6.75217      -2.41592      0.448702       1.89194     -0.664973       7.92835       10.9501       12.1661       13.1604       13.2978       13.3828       12.6469       12.1699       10.9973       9.95187       8.76102       7.72223       6.35670       5.36816       4.35115       3.48121       2.61686       2.00650
  32   6 1988.6488    0.6290  0.5981  9.7960 -0.0020  0.0138   0.0111   0.0313    0.0409   0.0000   441.0179    0.00459064       20.4808      -1.40502      -2.84139      0.297865      0.602957      0.660852       1.86113      0.333732     -0.483449      0.687059      0.431189      0.326505     -0.506755    -0.0472370      0.367766      0.162856      0.651713      0.876579      0.997687       1.04049       1.14653       1.07288       1.01337      0.989747      0.884632      0.820036      0.668926      0.612482      0.514613      0.430316      0.345151      0.294939      0.209696      0.163495
  32   7 2167.3634    0.8690  0.8305 10.3555 -0.0032  0.0164   0.0135   0.0395    0.0458   0.0000   439.3079      0.691238       17.5794     -0.393455      -4.29225    -0.0469686       1.97531      -2.69298      0.371342       1.79073     -0.294979      -1.92329     -0.110452     0.0895178     -0.200200     -0.185651      0.507724      0.658518      0.730610       1.05479       1.11489       1.18849       1.22201       1.21821       1.14967       1.10908       1.02782      0.922398      0.865376      0.687650      0.633298      0.497640      0.419368      0.328097      0.267034      0.202035
  32   8 2340.1366    1.3552  0.9458 10.9623  0.0008  0.0166   0.0193   0.0419    0.0543   0.0000   440.8617       2.81044       18.3302     -0.723890      0.223529     0.0436556      -1.58606     -0.548787      0.335968      -1.74660      0.827033      0.811035     -0.635167     -0.678733      0.400475      0.339004     0.0231247     0.0150787      0.829857       1.07427       1.17955       1.30070       1.33792       1.31977       1.25960       1.20241       1.08816      0.964381      0.841931      0.747652      0.620218      0.531772      0.441399      0.351370      0.256476      0.203013
  32   9 2507.3953    1.8124  1.0534 11.7940 -0.0005  0.0182   0.0256   0.0472    0.0512   0.0000   442.4969       3.28740       18.6072       1.73439      -4.24408      -4.43537      -1.43426      0.447066      -1.61796      -1.54148      0.412818       1.32731     -0.933093      0.195165      0.617706     -0.457004     0.0442338     -0.102767      0.881859       1.26127       1.37532       1.45815       1.47867       1.44776       1.35896       1.31795       1.21770       1.10752       1.02027      0.838468      0.729425      0.573405      0.474412      0.388063      0.302414      0.239165
  32  10 2671.8524    2.3809  1.1886 12.2029 -0.0021  0.0194   0.0320   0.0508    0.0576   0.0000   441.1348       4.44068       17.6856       2.20977      -1.52038     -0.536449      -1.44498      -3.83757     -0.185470     0.0868932      0.848764     -0.202741      0.165627     -0.768059     -0.871464     -0.112030     -0.463508     0.0624091      0.930398       1.32536       1.39563       1.56284       1.55088       1.54697       1.49247       1.45170       1.30148       1.14782       1.00211      0.843415      0.731863      0.626006      0.486210      0.401620      0.309714      0.236252
  32  11 2833.9015    3.0517  0.9753 12.7475 -0.0021  0.0165   0.0431   0.0433    0.0552   0.0000   439.4695       7.54156       14.5832       1.14302      -2.26953      -4.03065    -0.0519652     -0.670007     0.0202993      -1.73117     -0.457746      0.382478     -0.205355     -0.168974     -0.515623      0.684148     -0.126368     -0.336251      0.850258       1.12047       1.18576       1.29861       1.32762       1.38458       1.26778       1.22742       1.07459       1.00261      0.862586      0.766095      0.636933      0.526609      0.431873      0.353949      0.276483      0.207607
  32  12 2992.9283    3.7625  0.9266 13.2445 -0.0011  0.0162   0.0541   0.0405    0.0526   0.0000   439.6875       6.98885       14.4935       3.12287      -1.99376      -1.37575     -0.424365      -3.22524      -1.01144     -0.719793     -0.768069      -1.03689      0.369480     -0.786740      0.101293     0.0753858     -0.436181      0.122806      0.808689       1.09857       1.20217       1.25254       1.30892       1.22904       1.22805       1.15123       1.08690      0.977588      0.865104      0.729431      0.637734      0.546988      0.434716      0.352229      0.279648      0.207406
  32  13 3149.1768    3.8751  1.2806 13.2302 -0.0009  0.0197   0.0495   0.0523    0.0546   0.0000   438.3555       9.74389       13.7035       3.26689      -2.60273      -2.84148      0.445880     -0.758300       1.08291     -0.869874      0.854105      -1.98397      -1.16472      0.258994     -0.487789     -0.102949     0.0879600     -0.142894      0.917358       1.31369       1.38831       1.49338       1.50017       1.53702       1.43363       1.40176       1.27515       1.14055       1.03856      0.890031      0.747878      0.613079      0.515159      0.414371      0.321760      0.248041
  32  14 3303.6141    3.5808  1.5984 13.0398 -0.0007  0.0221   0.0414   0.0596    0.0482   0.0000   438.6411       14.5272       15.0873       1.04627      0.864254      -1.62865      0.383882      -5.83800       1.64141      -1.06825      0.117357     0.0852769      0.584597      -2.93666     -0.398703       1.04522      0.898021     -0.584914       1.06425       1.46768       1.60982       1.73103       1.80081       1.75430       1.71175       1.61554       1.46360       1.32123       1.17371      0.992539      0.856725      0.707398      0.575710      0.460357      0.358533      0.280587
  32  15 3457.0125    2.8311  2.5075 12.5149  0.0008  0.0288   0.0266   0.0783    0.0338   0.0000   442.2625       15.4482       4.99081       6.44352       5.22275      0.919859      -6.84130     -0.765685    -0.0372997      -5.40074      0.984741      -2.88976      -1.14997      0.335222     -0.452951       1.00901     -0.447543     0.0979609       1.35032       1.86950       2.06274       2.17964       2.29019       2.24043       2.13214       2.02249       1.86088       1.69003       1.49614       1.31259       1.11841      0.911756      0.762703      0.606066      0.477444      0.365286
  32  16 3609.7822    2.3257  3.7648 12.0638 -0.0002  0.0371   0.0189   0.1013    0.0286   0.0000   438.8017       17.4222       10.2642       8.34204   -0.00188704       2.39016      -7.57735      -1.60077       3.82652     0.0130282       1.73920      -1.08397      0.262938     -0.987604     -0.617940      0.457417       1.39656      0.311414       1.77719       2.47706       2.70140       2.91330       3.00722       2.98823       2.88320       2.69157       2.47989       2.21162       1.98584       1.64606       1.45876       1.18618      0.961493      0.778819      0.604823      0.469544
  32  17 3761.6495    1.9235  5.3637 11.5782 -0.0009  0.0475   0.0144   0.1315    0.0267   0.0000   435.7979       13.8652       15.6758       6.36815       4.88122       4.16311       2.86956      -6.21219       6.72807      -4.27351      -5.03838      -4.70480     -0.351091      -1.61830      -3.34151     -0.570880       1.20243      0.275365       2.26959       3.00889       3.44851       3.52515       3.72772       3.65628       3.51079       3.38127       3.07210       2.73965       2.47979       2.14531       1.84835       1.53563       1.26997       1.01369      0.786720      0.603958
  32  18 3912.8403    1.5613  7.2694 11.2566 -0.0009  0.0614   0.0114   0.1681    0.0237   0.0000   434.6487       22.0493       17.2963       3.98566       2.08597      -3.01970      -3.85309       3.39666      -4.83784      -5.65970      -2.18498      -1.04211      -2.88482      -1.30881      -1.19449      0.689051      -1.34257       1.11897       2.91018       3.95290       4.45895       4.66716       4.88182       4.76283       4.61029       4.40132       4.02025       3.63677       3.23441       2.79383       2.36744       2.01163       1.62671       1.30705       1.00749      0.795130
  32  19 4063.6095    1.2731  9.3110 11.0993 -0.0007  0.0806   0.0099   0.2263    0.0217   0.0000   440.2070       24.1347       11.8873      -3.26950      -3.56629       11.7496       14.6053      -8.87971      -8.21656      -4.24085      -5.49156      -4.54123       3.38683       2.04355      -1.45283       1.86456      0.855645      0.551896       3.79329       5.10079       5.67938       6.10176       6.23633       6.24551       5.92122       5.67429       5.25105       4.72076       4.16346       3.64817       3.08594       2.65395       2.10462       1.72163       1.31880       1.03216
  32  20 4213.8778    1.0266 11.3865 10.9364 -0.0004  0.1083   0.0085   0.2928    0.0207   0.0000   446.1961       19.3496       17.2425      -1.11707      -3.03971       13.5273       14.6255      -13.9091      -1.38710      -3.32289      -4.21281      -2.61644      0.984445       2.00082      -4.96449      0.584708     -0.501825     -0.593495       5.03886       6.83721       7.64622       8.09465       8.46437       8.28038       8.07346       7.56023       7.05749       6.36066       5.64041       4.87570       4.15051       3.46417       2.83355       2.30792       1.76472       1.37012
  32  21 4363.7229    0.8189 13.5686 10.7820 -0.0005  0.1443   0.0069   0.3742    0.0185   0.0000   444.4354       48.9387    -0.0505047      -2.17990       10.0722      -10.2563       5.03952       11.3973      -13.9015      -20.8165       5.21776      -2.78179       9.33159       13.6774      -3.00360       2.05221       2.83080      -3.80617       6.46711       9.00393       10.0922       10.8251       10.9375       11.1248       10.6917       10.0294       9.26908       8.38408       7.37459       6.44440       5.53157       4.58787       3.79517       3.03281       2.28705       1.77011
  32  22 4513.0788    0.6968 16.4467 10.5415  0.0050  0.1809   0.0057   0.4525    0.0167   0.0000   436.3348      -11.5757       39.4748     -0.854358       4.11030      -14.7435      -10.9566      -7.47307       21.5180     0.0852121       1.17898       3.55783       9.04924       18.3000       3.67974      -9.82700  -0.000600251       5.43061       8.18335       11.3327       12.5206       13.4796       13.9850       13.7262       13.3702       12.5983       11.5887       10.5580       9.27961       8.16594       6.92576       5.82666       4.71820       3.90628       2.88567       2.25713
  33   4 1633.2220    0.2464  0.2211  9.4690 -0.0035  0.0108   0.0074   0.0194    0.0220   0.0000   441.6862    -0.0143386       20.4767     -0.318228      -2.45939     -0.368734      0.364157      0.700386      0.208514     -0.301505     -0.109311    -0.0337715     -0.183985      0.317867     -0.133252      0.240132      0.148485   -0.00261146      0.510876      0.661929      0.823212      0.946429      0.766508      0.765836      0.831919      0.821686      0.609801      0.624479      0.567409      0.474765      0.398327      0.350733      0.306825      0.244061      0.191708      0.144947
  33   5 1823.8369    0.4158  0.4201  9.6295 -0.0014  0.0122   0.0087   0.0277    0.0302   0.0000   440.7894     -0.569874       19.3623      -1.17296      -1.73164      0.354995     -0.310717      0.420769      0.738053      0.840325      0.168373      0.440044     -0.225725      0.127166      0.232013      0.585483      0.117442    -0.0377472      0.623446      0.842024      0.904885      0.948022      0.931174      0.913915      0.919350      0.911436      0.820511      0.736989      0.635940      0.551092      0.474384      0.405081      0.333530      0.264004      0.215316      0.171584
  33   6 2007.6693    0.6322  0.5907  9.9686 -0.0015  0.0139   0.0110   0.0315    0.0375   0.0000   441.3885      -1.13672       18.3901      0.882544     -0.750210       1.21918      0.318740      -2.10158      0.880781     -0.723946     -0.110356     0.0533480     -0.264162      0.524180     0.0358275     -0.299846     -0.121923     -0.206234      0.685157      0.966374       1.04117       1.16676       1.19695       1.21680       1.17425       1.09397      0.948898      0.844069      0.723386      0.648785      0.522144      0.450690      0.352243      0.292712      0.220386      0.172729
  33   7 2187.3855    0.9510  0.8809 10.4023 -0.0030  0.0160   0.0141   0.0402    0.0497   0.0000   440.0588      0.811147       20.2350      0.382554      -4.04865      -1.27132      0.526603      0.124609      -1.22066      -1.00769      0.232314     -0.763677     -0.108183      -1.50961      0.111851      0.152989     -0.101583     -0.359957      0.767168       1.00759       1.11249       1.19822       1.28962       1.23770       1.19540       1.12903       1.04163      0.952432      0.839524      0.707064      0.614684      0.524472      0.416909      0.341159      0.270875      0.210091
  33   8 2360.8995    1.3538  1.0025 11.1449 -0.0010  0.0171   0.0190   0.0449    0.0496   0.0000   440.9938       3.03553       16.0979      0.250581      -1.03915     -0.386853      -1.71229      -1.12930      0.784380      0.940327      0.964678      -1.04561      0.566780     -0.806586     0.0158435      0.113810     0.0333171      0.509174      0.814947       1.11809       1.17629       1.33024       1.36287       1.32312       1.28523       1.21872       1.14358       1.01104      0.887059      0.789296      0.653445      0.572436      0.443949      0.364114      0.291568      0.234545
  33   9 2529.2649    1.9036  1.1440 11.7539 -0.0033  0.0189   0.0255   0.0481    0.0555   0.0000   440.2893       5.34175       17.0524       1.78574      -1.37577      0.520304      -2.31155      -2.49780     -0.674396      -3.14300     -0.828371      -1.89133      0.585611       1.05166     -0.220744      0.230536      0.166550      0.128275      0.917717       1.26087       1.43156       1.50986       1.53212       1.55420       1.46978       1.43690       1.27674       1.18717       1.02697      0.888683      0.768657      0.642231      0.532463      0.432239      0.336915      0.264375
  33  10 2695.1646    2.6328  1.0104 12.1923 -0.0015  0.0164   0.0354   0.0417    0.0596   0.0000   442.8661       7.98470       15.5719     -0.375794      -2.58884       1.38927       2.46624      -1.65063     -0.566329      0.227556     -0.253136     -0.893648     -0.310509     -0.751231     -0.501376     -0.151428     0.0953139     0.0580813      0.791712       1.08070       1.14604       1.25075       1.28374       1.31930       1.21837       1.16219       1.05175      0.970538      0.865655      0.760029      0.651433      0.552571      0.444791      0.361766      0.288748      0.222912
  33  11 2858.7453    3.2106  0.9628 12.8745 -0.0030  0.0165   0.0451   0.0415    0.0541   0.0000   439.6907       7.69062       15.7895       2.30008      -1.13291     -0.201533     -0.886170      -3.13768     -0.977062      -2.68491       2.45349      -1.14611       1.17853      0.620643      -1.19084     0.0296424     -0.132291      0.325477      0.795901       1.09643       1.20489       1.27073       1.37444       1.30607       1.23932       1.22521       1.10480       1.00346      0.886634      0.769344      0.647937      0.535506      0.438152      0.355663      0.285677      0.229042
  33  12 3019.0177    3.7283  1.0310 13.2564 -0.0007  0.0172   0.0516   0.0439    0.0543   0.0000   441.6090       7.68360       15.2504       2.35466     -0.187366      -2.06905       2.26306      -1.82130      -1.38312      -2.38923      0.514250     -0.463382     -0.977140      0.389512    -0.0805293      0.589007     0.0580625      0.392644      0.819756       1.12695       1.23920       1.29522       1.33579       1.28039       1.25936       1.19658       1.11856      0.990372      0.923017      0.795951      0.701852      0.579620      0.487085      0.387652      0.309051      0.241620
  33  13 3176.3301    3.8797  1.1549 13.4959  0.0008  0.0196   0.0527   0.0483    0.0539   0.0000   438.7915       11.5839       14.2578       3.47233      -1.16025      -1.29459     -0.967934      -3.41517     -0.904504      -1.51542       1.50579     -0.384217     -0.610792     -0.270123      0.791418      0.760022      0.392357     -0.414576      0.987166       1.39867       1.49303       1.58643       1.54248       1.55463       1.52848       1.49530       1.37115       1.24507       1.10474      0.915263      0.791861      0.656991      0.525665      0.440882      0.358135      0.281993
  33  14 3331.7285    3.4344  1.8669 12.8571 -0.0020  0.0235   0.0364   0.0630    0.0448   0.0000   440.8786       8.10641       11.8209       5.04321      -1.17614     -0.754670      -2.15702      -1.31551     -0.619133      -4.06702       2.95756      0.659798      -1.46810    -0.0164836     -0.891935      0.103461      0.910394      0.557408       1.12258       1.53218       1.65329       1.83231       1.78993       1.84517       1.69541       1.64491       1.51695       1.40614       1.26455       1.10671      0.948129      0.804328      0.642482      0.523504      0.423865      0.329234
  33  15 3486.0877    2.7286  2.7693 12.5239  0.0003  0.0306   0.0247   0.0819    0.0320   0.0000   441.5053       12.0249       12.4740       6.10463       3.90408      -1.85737      -6.31406      -3.10205       1.75074      0.667341     -0.473735      -2.81198      0.584173       1.48196      0.683587     -0.132392     0.0622202      0.319967       1.41728       1.90901       2.13435       2.20111       2.39489       2.29850       2.23204       2.14020       1.93585       1.80712       1.60535       1.37268       1.18660       1.00492      0.826787      0.662046      0.516648      0.414942
  33  16 3639.4974    2.2698  4.1820 11.9117 -0.0001  0.0379   0.0172   0.1047    0.0273   0.0000   444.0244       17.0171       13.8723      -1.22485      0.983364       5.09675      -5.48729      -2.44870     -0.139622      0.162377      0.975382      0.237848       4.90816      0.347958     -0.981558      0.688903     -0.240265     -0.299231       1.76825       2.43523       2.63824       2.86835       2.93546       2.93912       2.79605       2.67737       2.48423       2.21530       2.00017       1.72381       1.50219       1.26759       1.01800      0.837726      0.655965      0.514110
  33  17 3792.2046    1.8354  5.7183 11.5822 -0.0016  0.0492   0.0136   0.1382    0.0245   0.0000   444.1309       22.6996       18.2296       8.74546      -4.72910      -3.70537     -0.124508      -12.6061       1.04076      -2.11641      -1.04832      -8.65215     0.0443986       1.10182      -1.54130     -0.238383      0.120608     0.0396800       2.33679       3.15739       3.45250       3.72167       3.80247       3.78927       3.60198       3.50166       3.23785       2.96192       2.60477       2.28071       1.91828       1.64881       1.34131       1.10751      0.862276      0.675157
  33  18 3944.0848    1.5014  7.8174 11.1961 -0.0021  0.0644   0.0106   0.1791    0.0226   0.0000   434.0095       19.3854       20.0540       8.94320      -4.56892      -11.4050      -8.71553      -12.6612       6.06216      -5.72732     -0.804913      -7.09574     -0.424221      -3.83432       3.34755       1.11796       1.37059      0.910865       2.91490       3.98327       4.49125       4.76040       4.91862       4.93120       4.73193       4.47649       4.17187       3.72210       3.37613       2.93135       2.48561       2.12183       1.73027       1.39758       1.09666      0.845391
  33  19 4095.4800    1.2349 10.1223 11.0420 -0.0008  0.0860   0.0094   0.2414    0.0214   0.0000   443.8581       22.8403       24.4941       14.0647      -6.20522      -2.94963      -3.72984      -7.62946      -8.29736       7.07704       12.8965      -11.7703     -0.888047     -0.153189       2.44980      -4.25493     -0.108447       1.13741       3.94326       5.34870       6.03727       6.45952       6.60857       6.57560       6.35113       6.01405       5.55712       5.08606       4.48263       3.95421       3.37473       2.83101       2.34716       1.87273       1.48729       1.14441
  33  20 4246.5408    0.9610 11.7419 10.9468 -0.0008  0.1147   0.0081   0.3087    0.0199   0.0000   434.5085       31.2228       4.07110       4.43286      -11.5838      -1.13547      -5.68665      -8.46658      0.280679      -6.91215       1.62483       10.3510       1.80486      -8.03549       2.29607       4.61309      -4.46148       1.21744       5.18302       6.97334       7.86884       8.33585       8.71848       8.73659       8.38256       7.91129       7.34779       6.65512       5.96562       5.19904       4.44577       3.74283       3.07003       2.53157       1.92165       1.52488
  33  21 4396.7671    0.7764 13.8535 10.7440 -0.0019  0.1489   0.0066   0.3851    0.0183   0.0000   432.6320       5.80952       21.2977       32.9424      0.413163      -14.5758      -6.73754       6.96598       26.3851      -23.0082      -16.0331      -8.04007       2.25170       10.3285       2.09887      0.454028       2.99092     -0.593521       6.55927       9.00539       10.0398       10.7782       11.0897       11.1633       10.6254       10.3321       9.39355       8.54809       7.64599       6.71780       5.75746       4.81974       3.95352       3.27728       2.46352       1.94834
  34   4 1649.7333    0.2587  0.2513  9.4792 -0.0045  0.0110   0.0071   0.0214    0.0229   0.0000   440.5177     -0.388443       19.7649      0.733826      -3.63673      -1.12820      0.847379     0.0502598      0.270156      0.306669     -0.210330     0.0366019    -0.0357182      0.512063     -0.181380      0.117974     -0.154465     0.0328629      0.434430      0.693101      0.639713      0.786066      0.746685      0.764271      0.747614      0.654483      0.656718      0.551038      0.553649      0.459580      0.420045      0.338871      0.273399      0.226481      0.171385      0.139081
  34   6 2026.3709    0.6775  0.6360 10.0497 -0.0009  0.0137   0.0113   0.0330    0.0385   0.0000   441.0623   -0.00658272       19.2302      0.446720      -2.54814       2.13375     -0.463624     -0.601103    -0.0307075     -0.741089       1.34450     -0.351809      0.984832      0.260464     -0.771059      0.212251     -0.120303      0.163150      0.656718      0.908726       1.01667       1.06928       1.07035       1.10197       1.00886      0.941110      0.888423      0.840505      0.737774      0.660535      0.575433      0.482929      0.387434      0.308084      0.250311      0.197410
  34   7 2207.0734    1.0242  0.8358 10.4578 -0.0002  0.0150   0.0147   0.0372    0.0478   0.0000   440.3789       2.23643       19.9353      0.484232      -2.86035    -0.0564508      0.857143     -0.802089      0.562024      -1.27343     0.0933163     -0.393790      0.154901     -0.148491      0.152114      0.230255     -0.253822     -0.214190      0.697585      0.911956       1.00078       1.10409       1.13630       1.13042       1.08690       1.04588      0.948349      0.893434      0.767423      0.675567      0.581466      0.475190      0.400985      0.325553      0.267942      0.203843
  34   8 2381.3227    1.4371  1.0336 11.2021 -0.0009  0.0172   0.0195   0.0442    0.0505   0.0000   439.1476       3.78506       18.7037       1.12338     -0.983135      -1.59249     -0.185967      -2.17819      0.501246      -2.18377      0.175872     -0.701020      0.151347      -1.12740     -0.493250     -0.199127      0.147007    -0.0428845      0.795635       1.05090       1.13839       1.28582       1.27431       1.29460       1.24350       1.15656       1.08188      0.988044      0.901160      0.772998      0.691682      0.566492      0.465994      0.382139      0.300666      0.246739
  34   9 2550.7902    1.9510  1.1279 11.8820 -0.0007  0.0189   0.0263   0.0473    0.0541   0.0000   440.4803       3.62136       16.9660       1.77389      -1.98603     -0.715379      0.666415     -0.320901       1.75065      -3.26090       1.88204      0.755507     -0.261722      0.201053     -0.606878      0.922606     -0.525354    -0.0533073      0.849305       1.19463       1.27365       1.32400       1.43400       1.35788       1.43171       1.31862       1.19981       1.10389      0.973190      0.841987      0.713276      0.597823      0.498901      0.414471      0.328115      0.259109
  34  10 2718.1266    2.5645  1.0764 12.3730 -0.0038  0.0173   0.0345   0.0448    0.0553   0.0000   443.7773       5.03816       16.4068      0.919136      -4.28165      -1.26586      0.913229      -2.00460       1.23123      -1.48872      -1.15928      -1.64658     0.0236097      0.454194       1.09030      0.270348      0.661672      0.600531      0.830275       1.11763       1.24577       1.36169       1.38217       1.34398       1.28507       1.25427       1.11483       1.05816      0.935217      0.834493      0.700538      0.592693      0.489381      0.397889      0.314331      0.248896
  34  11 2883.1332    3.3788  0.9867 12.9343  0.0012  0.0161   0.0458   0.0422    0.0548   0.0000   440.0212       7.76126       17.5586       1.86105     -0.327723      -1.38290       1.31563     -0.218109       1.06271      0.347387       1.28402      0.322105     -0.280145    -0.0345280      0.384163     -0.490409      0.501799     -0.142953      0.770010       1.04509       1.13991       1.22819       1.29587       1.28237       1.21012       1.22264       1.08404       1.00848      0.897798      0.740742      0.632577      0.508855      0.440497      0.356747      0.302859      0.228581
  34  12 3044.6731    3.9769  1.0534 13.1615 -0.0021  0.0167   0.0528   0.0431    0.0587   0.0000   439.5126       10.6948       16.6984       1.85859      -2.34852       1.95584       1.55214      -5.26685       2.16225      -1.21049      0.763489     -0.799772     -0.257376     -0.188706    -0.0750007      0.409860    -0.0325365      0.249718      0.793323       1.08056       1.18132       1.25471       1.26520       1.26591       1.22967       1.16337       1.07391       1.00421      0.915933      0.777387      0.676540      0.574447      0.472418      0.388369      0.304870      0.239957
  34  13 3203.1265    3.9533  1.2203 13.2544 -0.0055  0.0192   0.0497   0.0483    0.0544   0.0000   439.6792       10.3231       15.3378       3.10515      -4.44334     -0.824511       4.31009      -2.82758      0.421077     -0.431899      0.995541      0.577792      0.347362      0.275504      0.419176     0.0318627      0.297102      0.404463      0.868212       1.22420       1.29585       1.39655       1.42037       1.41295       1.32651       1.34213       1.23024       1.12238       1.01975      0.866406      0.750824      0.622790      0.506362      0.425285      0.337520      0.273241
  34  14 3359.5369    3.3003  1.9659 12.9250  0.0010  0.0242   0.0339   0.0642    0.0400   0.0000   440.5639       10.1342       14.4507       2.18806     -0.332643      -4.07634      -5.06581     -0.680177      0.817479     -0.998055      -2.87448     -0.308446     -0.546382     -0.926765      0.289851     -0.235285     -0.383908     -0.480878       1.10542       1.47859       1.64342       1.73088       1.78350       1.77372       1.75125       1.63335       1.53024       1.43578       1.25439       1.13256      0.959674      0.817696      0.663790      0.549641      0.445723      0.354616
  34  15 3514.7734    2.7230  2.9869 12.3893  0.0008  0.0314   0.0232   0.0831    0.0325   0.0000   442.6189       11.4230       6.35275       3.63641       1.83995       1.51180      -6.69920      -3.48708       1.47030      -1.13152     0.0574870     -0.821635     -0.108677      0.701083      -1.82080      -1.14401      0.775013      0.971798       1.38059       1.91671       2.14824       2.22255       2.34339       2.26175       2.24707       2.10699       1.97962       1.79328       1.62734       1.43951       1.25744       1.05900      0.866733      0.714263      0.555852      0.442007
  34  16 3669.0282    2.1497  4.6741 11.7853 -0.0010  0.0405   0.0154   0.1101    0.0255   0.0000   439.4325       16.2667       14.7546       8.38214     -0.207607      -4.17631     -0.559229     -0.942955       4.70518      -2.41728       1.63316      0.801370       3.56952       3.91322     -0.901721     -0.918971      0.648215     -0.445537       1.85333       2.49128       2.80330       2.97283       2.97536       3.00300       2.90979       2.79168       2.63398       2.38256       2.14079       1.85938       1.60152       1.35671       1.13881      0.920224      0.732623      0.579323
  34  17 3822.4886    1.7727  6.3680 11.4986 -0.0007  0.0522   0.0124   0.1450    0.0228   0.0000   438.3058       20.9826       17.4553       4.56037      -1.49521      -2.79765       2.49692      -2.15245       1.04075      -9.36465       1.33998       2.64520       1.34683      -2.38340      -1.08720      -2.68993      0.803199      -1.02739       2.34325       3.16427       3.57479       3.79891       3.93753       3.89159       3.79039       3.60745       3.32583       3.07628       2.69093       2.40962       2.05889       1.73249       1.44773       1.16743      0.935538      0.731881
  34  18 3974.9431    1.4654  8.4707 11.1553 -0.0007  0.0675   0.0101   0.1886    0.0219   0.0000   434.8167       23.3477       17.8062      -3.16884      -10.6020       6.77701       4.40681      -13.1589      -2.13731       1.01087       5.03458      -8.40803      -3.78961     0.0470412      0.842272      -2.43470      0.271625       1.14474       3.00898       4.13458       4.62855       4.96021       5.11955       4.99734       4.91792       4.61338       4.34873       3.91324       3.58406       3.12337       2.68001       2.26873       1.88543       1.52852       1.22441      0.951854
  34  19 4127.0118    1.1584  9.8775 11.0487 -0.0018  0.0871   0.0088   0.2420    0.0204   0.0000   432.5425       13.3162       11.3154       13.3228       4.12365      -6.74280       21.7464      -4.06572      -11.3536      -8.12437       4.74379       4.32148      -2.07318      -3.39399       1.51771       4.77277     -0.695814      -3.49979       3.83950       5.17714       5.81401       6.12203       6.39174       6.35932       6.21805       5.89179       5.45761       5.04551       4.46911       3.94547       3.40075       2.89558       2.41925       1.96903       1.55376       1.20764
  34  20 4278.1771    0.9492 12.7394 10.9058 -0.0002  0.1219   0.0071   0.3233    0.0186   0.0000   437.9382       18.7468     -0.832981       2.07024       7.34788      -4.86782      -12.0276      -1.24232       4.12674      0.505173      0.566230       4.41067      -2.18782       6.99231     -0.373777      -4.65873      -2.26646       1.27918       5.27349       7.19355       8.08758       8.64180       8.87883       8.94193       8.62538       8.30456       7.63437       6.95021       6.35475       5.49317       4.75029       4.04766       3.34236       2.74268       2.13042       1.66726
  35   4 1665.9791    0.2675  0.2501  9.5020 -0.0047  0.0115   0.0074   0.0200    0.0229   0.0000   442.3633     -0.140546       19.7045      -1.12488      -2.33436      0.128038      0.288056    -0.0688307     -0.378641      0.743939      0.686450     -0.442718     -0.261852     -0.707783     -0.121594    -0.0801843   -0.00108845    -0.0608936      0.579890      0.794023       1.01804       1.09727       1.13820       1.13765       1.04570       1.00684      0.917315      0.798277      0.713267      0.569264      0.460074      0.388632      0.312536      0.219984      0.204064      0.153580
  35   5 1858.4603    0.4622  0.5043  9.7003 -0.0014  0.0135   0.0086   0.0278    0.0322   0.0000   440.9616     -0.871558       19.3820       1.49926      -3.07880     -0.748418      0.796187     -0.742743      0.520376     -0.407281      0.397404      0.746569      0.470072     -0.197375      0.233541      0.108064     -0.202143     -0.121824      0.584357      0.840818      0.929395      0.973208      0.989858       1.00100      0.989813      0.956497      0.915698      0.801575      0.693717      0.597622      0.500194      0.440574      0.352547      0.295237      0.242883      0.184221
  35   6 2044.8790    0.7407  0.6132 10.0529 -0.0025  0.0134   0.0123   0.0312    0.0401   0.0000   441.1601       1.43011       18.8871      0.783671      -2.33259      -1.21407      0.347062     -0.274182      0.278640    -0.0206612      0.648005     -0.304653     -0.647260      0.129905    -0.0870819     -0.340961      0.645349    -0.0883577      0.629694      0.858446      0.885529      0.916885      0.906540      0.937918      0.983763      0.962201      0.883983      0.758415      0.678536      0.565142      0.516660      0.440204      0.375876      0.316835      0.248815      0.190278
  35   7 2226.4572    1.0467  0.9021 10.5777  0.0003  0.0154   0.0147   0.0394    0.0478   0.0000   440.7138       2.23446       20.7444       1.84563      -2.59976      -2.33220      -1.08356      -1.29240       1.22665      -1.51800      0.214177     -0.500991      0.165756     -0.421277    -0.0151857      0.254566      0.195659     0.0622009      0.706483      0.943947       1.04626       1.10961       1.19083       1.15815       1.09523       1.10034      0.980386      0.925452      0.819005      0.723697      0.646580      0.518370      0.426385      0.362357      0.286378      0.230922
  35   8 2401.3936    1.4976  1.0069 11.3177 -0.0025  0.0170   0.0201   0.0424    0.0513   0.0000   441.0945       3.46497       19.1118       1.28344      -2.08280      0.315125      0.869361      0.771957       1.45560     -0.748566     -0.756612      0.651466     -0.928988     -0.642805      0.266816      0.222346    -0.0997206      0.172992      0.718016       1.00613       1.13195       1.20947       1.26127       1.23772       1.24178       1.14812       1.07285      0.990389      0.860366      0.766990      0.657688      0.561954      0.471213      0.389913      0.292764      0.243654
  35   9 2571.9495    2.0391  1.1473 12.0420 -0.0020  0.0186   0.0270   0.0464    0.0508   0.0000   439.4770       4.36796       19.3907       2.86392      -1.51325      -2.13469     -0.658522      -1.72484      0.903314      -1.23106      0.691664      -2.40476      0.250902      0.252467       1.64671    -0.0399337      0.332441      0.348325      0.882104       1.19696       1.37211       1.46712       1.53845       1.49133       1.43412       1.36507       1.26590       1.13762       1.03725      0.881959      0.781280      0.650564      0.554408      0.440323      0.354091      0.287119
  35  10 2740.6896    2.7004  1.0563 12.4567 -0.0027  0.0170   0.0354   0.0427    0.0539   0.0000   440.9741       6.83404       18.4217       1.32894    -0.0708264     -0.269172     -0.655201      -2.12807      0.917293      -3.46398     -0.280873      0.956897     -0.457502     -0.368578     -0.545176     -0.378735     -0.446286      0.127995      0.756225       1.06751       1.11846       1.24883       1.25304       1.25579       1.21527       1.13128       1.07001      0.994892      0.900158      0.793564      0.699748      0.592777      0.498924      0.395894      0.319267      0.259030
  35  11 2907.0236    3.4465  1.0555 13.0785 -0.0000  0.0173   0.0460   0.0441    0.0541   0.0000   439.2998       6.39185       18.0968       5.16729      -2.76547      -2.12746      -1.01884      -4.58588     -0.574131     -0.355910      0.503691      -2.31710     -0.597128     -0.456078     -0.612692      0.288553      0.338286      0.111625      0.748491       1.04721       1.12971       1.22240       1.28786       1.24585       1.20835       1.19719       1.06702       1.00812      0.872597      0.783671      0.677663      0.587785      0.473851      0.386411      0.316072      0.248987
  35  12 3069.8588    3.9318  1.1487 13.3133 -0.0040  0.0176   0.0511   0.0467    0.0563   0.0000   439.9778       7.53634       20.4207       4.68704      -1.71356     -0.289049     -0.486487      -5.84271      -1.52333      -1.50448      0.813786      -2.53216   0.000518412      -1.89583      0.294393     -0.496850      0.583453     -0.280808      0.795637       1.07256       1.15650       1.21610       1.31110       1.27313       1.28916       1.21515       1.11890       1.05254      0.896754      0.839513      0.677830      0.594284      0.495322      0.402822      0.329830      0.256721
  35  13 3229.4551    3.7781  1.4652 13.2217 -0.0004  0.0204   0.0440   0.0550    0.0450   0.0000   441.5852       9.51073       13.2822       1.93232      -1.31676      -1.57260      -3.24381     -0.206286     -0.892326      -3.70477     0.0546557      0.133820      -2.13780     -0.896659      0.355196      0.617086     -0.349372    -0.0188672      0.910627       1.28476       1.36822       1.48380       1.54870       1.51844       1.51383       1.41516       1.30632       1.19272       1.06018      0.950705      0.832573      0.727327      0.581148      0.475281      0.386289      0.306791
  35  14 3386.9790    3.1756  2.0650 12.9253  0.0002  0.0248   0.0321   0.0673    0.0357   0.0000   440.3312       14.2749       15.3711       5.22060       8.12094      -4.71747      -1.69173      -3.18465     -0.383719     -0.646012     -0.900451      0.372734       1.58372     -0.355546     -0.279838      0.238431     -0.256633      0.115721       1.11213       1.48472       1.67979       1.73403       1.85257       1.81974       1.74851       1.71351       1.57702       1.40531       1.31191       1.13440       1.00827      0.851046      0.696374      0.590504      0.479174      0.374690
  35  15 3543.1281    2.5463  3.4011 12.3521  0.0010  0.0339   0.0211   0.0913    0.0288   0.0000   445.6997       15.8028       5.35231       2.87061       5.62071       3.99374      -6.57883      -7.76106       3.03199      -3.77580      -1.34144       2.21443     0.0854307      -2.40813     -0.662307      0.376984     -0.211604      0.417089       1.46247       1.99201       2.22416       2.32813       2.43077       2.41050       2.38391       2.30215       2.12343       1.91443       1.74754       1.54293       1.32742       1.13716      0.943054      0.777028      0.624168      0.494238
  35  16 3698.2469    2.0907  4.6882 11.8439 -0.0009  0.0416   0.0153   0.1106    0.0248   0.0000   442.0327       14.5259       11.0621       2.98247       1.09595      -2.86579      -3.47685      -3.33010       2.83659      -4.97936       1.46258      0.987280      -3.41626     -0.404730       1.64333      0.446475      0.153082       1.44419       1.78861       2.44266       2.74051       2.87551       3.06117       2.98691       2.94060       2.77566       2.62955       2.34870       2.15430       1.88482       1.64635       1.39980       1.17936      0.966686      0.755091      0.600628
  35  17 3852.3941    1.6535  6.5679 11.5165 -0.0012  0.0553   0.0119   0.1526    0.0219   0.0000   437.7764       16.5648       15.1306     -0.961776      -7.59477       4.21163      0.344447      -6.41335      -1.64548      0.432576      -3.19565      -6.67727       3.50233      0.727892      -2.26136      -1.82157       2.33478     -0.158529       2.36241       3.19107       3.57389       3.82368       4.01664       3.93909       3.92381       3.71453       3.40158       3.14893       2.83056       2.50786       2.16799       1.84153       1.54302       1.27824       1.00202      0.794660
  35  18 4005.7060    1.3675  8.9402 11.2139 -0.0015  0.0742   0.0097   0.2045    0.0205   0.0000   438.7652       15.6493       15.0371      -1.91184       5.31688      -4.69846       5.44531      -3.75674       7.37403      -10.8783      -2.14035      -6.19938      -2.61371     -0.905601       2.34650     -0.424861      -2.36033       1.33912       3.15840       4.32852       4.83459       5.22375       5.43070       5.39119       5.25541       5.00309       4.66964       4.28815       3.80202       3.38114       2.87790       2.51860       2.06694       1.71098       1.34764       1.06226
  35  19 4158.1541    1.1552 11.2114 10.9976 -0.0005  0.0976   0.0080   0.2594    0.0196   0.0000   438.5837       31.8105       12.6109       6.63450       4.18512      0.250527       15.9226       1.54540       4.93759      -11.4185      -3.58393      -6.62822       4.34094       4.39309      -5.46538      -1.50813       2.11889       2.24095       4.03649       5.66847       6.28024       6.70641       6.99690       6.94134       6.83375       6.50261       6.08551       5.58627       5.03306       4.37366       3.81217       3.25682       2.67503       2.25733       1.73019       1.38252
  35  20 4310.0128    0.9264 13.7714 10.8540 -0.0017  0.1319   0.0065   0.3354    0.0177   0.0000   438.6726       10.3750       16.1633      -3.42429      -19.0774      -14.0758       5.86628       13.9522       24.3857      -9.58152       4.51663      -5.85503       3.14313       9.02619       5.41829       1.29169       2.13163       2.36699       5.46398       7.53418       8.49076       9.07396       9.40042       9.51946       9.04422       8.79166       8.12185       7.48057       6.75269       5.94346       5.14045       4.42617       3.66929       3.02440       2.35167       1.87476
  36   4 1681.9143    0.2927  0.2712  9.5014 -0.0044  0.0090   0.0075   0.0218    0.0235   0.0000   441.1135     -0.324773       19.7892      0.675232      -1.55661       1.27590      0.968839     -0.934775     -0.824683     -0.599979      0.705104      0.157112     0.0351167     0.0991829     -0.296587    -0.0630688     0.0950337     0.0879203      0.411857      0.517523      0.575713      0.598415      0.643562      0.634291      0.635894      0.642322      0.569789      0.488340      0.463864      0.435442      0.352175      0.297096      0.257991      0.220266      0.170126      0.136799
  36   5 1875.4445    0.4957  0.4891  9.6990 -0.0027  0.0115   0.0092   0.0282    0.0330   0.0000   441.4058      0.414514       20.6522      0.324701      -1.40994      0.628359       1.59526       1.24930     -0.501410     -0.176225     -0.605316      0.116104      0.150067     -0.216468      0.234219     -0.294035     -0.298323     -0.317028      0.519750      0.695214      0.796088      0.842608      0.858529      0.850122      0.833408      0.813142      0.763556      0.697856      0.623543      0.526968      0.464147      0.401699      0.324034      0.287647      0.234259      0.172868
  36   6 2063.1045    0.7495  0.6844 10.0908 -0.0021  0.0140   0.0116   0.0329    0.0399   0.0000   440.3554       1.57398       21.3291     -0.284059      -5.16156      -2.58186       1.18096       1.59334      0.146182     -0.907013      0.887799     -0.154452      0.201223     -0.187661     -0.229663      0.434463      0.295943      0.438453      0.683697      0.932370       1.07238       1.06223       1.06811       1.00125      0.925072      0.863138      0.816678      0.775557      0.765041      0.724553      0.660210      0.594981      0.484411      0.408515      0.352237      0.279591
  36   7 2245.5722    1.0875  0.8947 10.7084 -0.0008  0.0156   0.0153   0.0395    0.0465   0.0000   440.3488       1.74847       17.9266      0.555761      -3.50237      0.336180       2.50710       1.32122     -0.525464    -0.0901616      0.943296     -0.230997      0.457248      0.270615     -0.318126     -0.653827      0.664906      0.131689      0.682071      0.948129       1.03271       1.10412       1.12379       1.12075       1.12992       1.04223      0.985333      0.910516      0.823462      0.723284      0.637913      0.528101      0.438754      0.368021      0.308628      0.238991
  36   8 2421.2255    1.5979  1.0758 11.3893 -0.0026  0.0171   0.0210   0.0444    0.0529   0.0000   441.9694       1.38345       20.9856       2.95214      -3.13468      -1.58508      0.812526      0.257154      -3.34248      0.213911      0.483825       1.00962      0.303125     -0.913646      0.444504     -0.507539      0.145336     0.0784144      0.735948      0.995525       1.08890       1.18817       1.23468       1.22142       1.17848       1.14109       1.05741       1.00219      0.881585      0.770888      0.684099      0.581239      0.481195      0.407022      0.321784      0.255820
  36   9 2592.8419    2.1084  1.2245 11.8656 -0.0015  0.0183   0.0262   0.0486    0.0530   0.0000   440.9610       5.46972       18.8640       2.01900      -3.63190       3.28459      -2.40148      -3.39997      0.186156     -0.635947      -1.38462     -0.299496     -0.836305      -1.15381      -1.14777     -0.638533     0.0449045    -0.0441961      0.816053       1.10355       1.20507       1.29817       1.33244       1.33045       1.28086       1.28333       1.19348       1.05199       1.00178      0.824937      0.741368      0.622880      0.522726      0.444128      0.357836      0.280376
  36  10 2762.9058    2.7593  1.0389 12.7666 -0.0021  0.0170   0.0372   0.0439    0.0474   0.0000   440.5832       4.80427       18.1495      0.928932      -1.75062      -1.12954      -1.89067      -4.20895      0.295576      -1.81435      -1.40066      -1.11699     0.0303242      -1.50807     -0.344419      -1.11751      0.196643      0.241001      0.718205      0.999763       1.08506       1.17896       1.24096       1.20669       1.19613       1.12828       1.05848       1.00724      0.869021      0.767026      0.694635      0.581401      0.472342      0.412894      0.324392      0.254760
  36  11 2930.4879    3.5505  1.0530 13.0654 -0.0018  0.0164   0.0461   0.0424    0.0519   0.0000   442.1950       6.31979       17.0769       1.97647      -1.09363      0.208407       1.26224      -1.12428       1.23925      -1.42055      0.259441     -0.535582     0.0516738     -0.946059      0.746570      0.358403     -0.756918    -0.0157134      0.720471       1.00027       1.06364       1.15201       1.17823       1.15917       1.13023       1.09962       1.02986      0.948950      0.869470      0.766045      0.676060      0.568485      0.481598      0.398261      0.325371      0.256180
  36  12 3094.5773    3.9501  1.1501 13.4864 -0.0011  0.0181   0.0508   0.0463    0.0512   0.0000   441.6157       9.82036       15.3802       5.35488      -1.72342    -0.0324277       2.79588      -1.32380     -0.860472      -3.86635      0.204299      0.211569      0.337937    -0.0868986     -0.175144      0.158956      0.293433     0.0683525      0.781324       1.07699       1.15181       1.27180       1.28510       1.31556       1.27331       1.20556       1.10046       1.06589      0.941163      0.845274      0.718656      0.617343      0.511262      0.421522      0.352560      0.276838
  36  13 3255.3771    3.7072  1.4615 13.2125  0.0002  0.0198   0.0429   0.0553    0.0443   0.0000   440.2833       13.1695       14.9271      0.966398     -0.582844     -0.980977      -1.01772      -2.35990       1.50490      -2.75684    -0.0766901     -0.604775      0.688002     -0.114306      0.821843     -0.673114      0.784758      0.699260      0.867063       1.19189       1.28807       1.41226       1.46858       1.44799       1.42448       1.35864       1.28493       1.15719       1.04358      0.902010      0.797855      0.672418      0.574020      0.470408      0.386857      0.306964
  36  14 3414.0671    3.1299  2.1884 12.6763  0.0015  0.0245   0.0295   0.0667    0.0352   0.0000   440.5373       13.6983       11.2448       3.61590       5.84383      -2.66347      -6.37500      -1.89685       3.77471      -2.48381      -2.73703      -1.40089      0.835338      -1.59556      0.699005    -0.0733783      0.797525     0.0940569       1.07613       1.46974       1.67767       1.77525       1.85581       1.84622       1.79078       1.76263       1.59766       1.49150       1.33761       1.13763      0.996400      0.843611      0.687092      0.588515      0.474699      0.380047
  36  15 3571.1815    2.4545  3.6377 12.1872 -0.0015  0.0338   0.0193   0.0918    0.0282   0.0000   442.1410       16.2978       12.7452       2.74518     -0.923636     -0.579996       4.04612       3.50496      -2.28889      -3.31868      0.852616      0.447905       4.01210       1.55000       1.73709      0.503107     -0.728288     0.0213096       1.45844       1.99501       2.24869       2.35655       2.46066       2.45032       2.35342       2.29726       2.10607       1.97355       1.78921       1.56503       1.37988       1.16757      0.987578      0.804015      0.655486      0.518825
  36  16 3727.1286    1.9858  5.1348 11.7535 -0.0005  0.0433   0.0141   0.1190    0.0235   0.0000   439.0892       10.7489       18.6100       1.81262      0.139404      -5.07966      -2.15449      -5.74780       1.78741      -1.31860      -3.37689     0.0878316       1.32889      -1.82592     -0.162428       1.06029      0.352461       1.28399       1.86227       2.50370       2.77434       2.96997       3.09715       3.07679       2.98862       2.87251       2.69018       2.47305       2.26573       1.97391       1.75246       1.50390       1.24921       1.04495      0.840367      0.665366
  36  17 3881.9468    1.5888  7.3046 11.4093 -0.0007  0.0580   0.0110   0.1649    0.0213   0.0000   435.8402       15.7681       12.7405       10.6838      -1.72692      -8.74029     0.0557788       7.67533       1.55475      -1.43579       4.25900      -1.52775      -3.94624      -2.68678      0.393457       1.41044      -1.27192     -0.776510       2.49903       3.30867       3.82535       3.99511       4.18339       4.18350       4.09950       3.93405       3.66205       3.33143       3.05436       2.65628       2.33177       2.01451       1.66809       1.38734       1.12135      0.887616
  36  18 4035.9836    1.3140  8.9597 11.2226 -0.0017  0.0746   0.0096   0.2077    0.0204   0.0000   437.7412       18.5939       30.1744       5.54530      -7.53040      -13.1930       7.47540     -0.612966      -2.39456     -0.657774      -4.07962      -6.62078       8.87903       3.55608      -1.27483      -1.16471      -1.88071      0.851168       3.16066       4.23017       4.79759       5.05332       5.28202       5.31107       5.13041       5.01628       4.62181       4.26126       3.85313       3.43363       2.98020       2.53695       2.14373       1.77082       1.41390       1.14408
  36  19 4189.3991    1.0557 11.7365 11.0044  0.0000  0.1055   0.0073   0.2812    0.0185   0.0000   438.7949       34.3391       14.8357      -4.11785      -3.40058       2.45226      -8.73519       2.85658       3.44534      -12.8417      -11.0375       10.7227      -7.89720       2.18221       9.59565       3.59918       2.75445      -1.52046       4.38180       5.90074       6.79659       7.06865       7.53423       7.43498       7.22505       6.99535       6.49110       6.01067       5.36792       4.83542       4.19435       3.62806       3.02796       2.52164       1.99268       1.59279
  36  20 4341.5147    0.8609 13.1700 10.8515 -0.0017  0.1296   0.0065   0.3371    0.0175   0.0000   432.2394       34.3133       12.6438       4.59332      -4.73408       13.0651       4.52687      -22.6956      -22.0455      -1.22547       6.80195     -0.658499      -7.42564       2.76870       4.11473       2.14308      -2.62137      -1.48171       5.32937       7.20886       8.32954       8.62218       9.07380       9.04859       8.92653       8.54582       7.99692       7.36719       6.62759       5.90815       5.05583       4.47109       3.65303       3.09608       2.40976       1.93643
  36  21 4493.6822    0.7003 15.6837 10.6319 -0.0013  0.1680   0.0056   0.4194    0.0162   0.0000   441.5409       23.3947       9.94323      -9.40238       24.2419       18.7792       10.5114      -2.32572       9.07726      -1.43091      -9.20222       14.5336      -8.29213       7.43632       9.86943      -6.78110       1.45460      -1.34762       6.75758       9.36215       10.5870       11.3934       11.7121       11.8710       11.4552       11.0368       10.3191       9.48791       8.53910       7.67723       6.59507       5.72919       4.75356       4.00380       3.11847       2.48073
  37   4 1697.5955    0.2943  0.3058  9.5501 -0.0081  0.0097   0.0073   0.0236    0.0232   0.0000   441.2446     -0.641422       20.3894      0.831736      -2.39873      0.469284     -0.911897      -1.18359      0.322410      0.334139       1.70245     -0.376826     -0.633751      0.609573      0.252343     0.0453426     -0.345907    -0.0680207      0.431439      0.601606      0.697952      0.765022      0.822929      0.791776      0.787998      0.739361      0.691612      0.632393      0.572483      0.457864      0.410855      0.359611      0.296482      0.237410      0.187928      0.150494
  37   5 1892.2322    0.5076  0.4689  9.7548 -0.0016  0.0113   0.0094   0.0271    0.0316   0.0000   441.6121    -0.0245832       20.3454     -0.368272      -1.26353     0.0771327     -0.138233     -0.298920     -0.577773      -1.29949     -0.458887       1.45477     -0.119390     -0.355759     -0.188849     -0.188787     0.0610098    0.00876136      0.478385      0.632755      0.677293      0.734005      0.793387      0.768961      0.729141      0.748077      0.678453      0.635019      0.550533      0.503033      0.455987      0.378942      0.335116      0.265578      0.224528      0.175574
  37   6 2081.1715    0.7356  0.8245 10.1807 -0.0006  0.0151   0.0108   0.0385    0.0404   0.0000   440.7207       1.35113       19.7858      -1.67870      -1.57673      0.321978       2.19304     -0.577887      0.542843      0.687504     -0.638186      -1.15827    -0.0212302     -0.161016   -0.00819083      0.385070      0.442129     -0.111947      0.608735      0.844996      0.943756      0.989018       1.05162       1.06440       1.05212      0.977401      0.908728      0.832927      0.741692      0.697247      0.593489      0.516111      0.425357      0.354178      0.282166      0.226586
  37   7 2264.3851    1.1262  0.9403 10.8183 -0.0013  0.0154   0.0154   0.0415    0.0453   0.0000   441.7788       2.41340       20.3430      0.661529     -0.423953     -0.486676    -0.0878897      -2.70324      0.637349      -2.22970     -0.475285      0.311961      0.531689     -0.660101    -0.0715661      0.271121     0.0673026     -0.269032      0.665613      0.910098       1.00135       1.09034       1.09955       1.08037       1.04485       1.03669      0.950572      0.930309      0.785107      0.735706      0.646256      0.564577      0.454504      0.378844      0.315406      0.265341
  37   8 2440.7951    1.6258  1.0952 11.5463 -0.0010  0.0178   0.0213   0.0456    0.0502   0.0000   440.5422       2.37970       17.3205       1.14729      -3.69741      0.256631      0.323971      -2.81801      -1.06426      0.412038       1.28534      0.342055      0.919609      -1.22126     -0.486961     -0.514181      0.212537     0.0932320      0.725686       1.04915       1.12374       1.19896       1.28929       1.21705       1.25401       1.19856       1.11722       1.02056      0.897342      0.820090      0.699668      0.626379      0.500861      0.417030      0.340711      0.272075
  37   9 2613.4698    2.2265  1.1117 12.0728 -0.0001  0.0172   0.0284   0.0448    0.0516   0.0000   441.0849       5.49588       18.2370     -0.763286     -0.354785     0.0612830     -0.861555     -0.863581      -3.87057     -0.373052     -0.526491      -1.02620     -0.816152      0.111343      0.220242     -0.177375       1.10420     -0.439298      0.708667       1.00332       1.11311       1.15729       1.23404       1.19300       1.22751       1.15540       1.07510      0.999975      0.901624      0.770199      0.699678      0.575825      0.505441      0.412633      0.335087      0.267456
  37  10 2784.7251    2.9308  1.0391 12.7630 -0.0021  0.0170   0.0382   0.0414    0.0503   0.0000   440.9512       6.59364       18.1111       2.12789      -1.83927      0.580045      -1.24772      -1.88768     -0.625562      -1.09767     -0.778844      0.292058      0.451430     -0.682161     -0.641481    -0.0762620     -0.598452     0.0259210      0.721683       1.01007       1.07655       1.16442       1.22806       1.21672       1.20525       1.17244       1.06185      0.955666      0.884435      0.790096      0.677196      0.594961      0.490137      0.399284      0.339697      0.265318
  37  11 2953.5395    3.5951  0.9966 13.3006 -0.0016  0.0163   0.0479   0.0422    0.0458   0.0000   440.8816       7.50571       20.5112       3.56230      -1.81822      -1.37809     -0.129615      -1.49957      -1.12650      -1.05253      0.453040      -1.41440     -0.581126   -0.00442433     -0.491166     0.0409489      0.634802      0.208742      0.808240       1.12136       1.25034       1.29774       1.29065       1.22623       1.18321       1.09426       1.04346      0.985615      0.944172      0.890836      0.836446      0.726840      0.608431      0.491167      0.400322      0.308360
  37  12 3118.7640    3.9899  1.2388 13.3747  0.0015  0.0184   0.0489   0.0474    0.0507   0.0000   440.8154       8.44555       16.7647      0.973166      -1.30935      0.828582      0.310425      -5.77823     -0.783024     -0.151128       1.02908      -1.78709      0.463966     -0.115210    -0.0803491     -0.321477      0.726856      0.545801      0.791773       1.10099       1.18980       1.28715       1.35150       1.32133       1.31470       1.29621       1.18465       1.09675      0.969792      0.861892      0.727871      0.639380      0.533288      0.446360      0.365851      0.291291
  37  13 3280.9751    3.6390  1.6094 13.2117 -0.0007  0.0213   0.0404   0.0557    0.0410   0.0000   439.2277       11.1060       18.0283       7.39684     -0.276274      0.482926      -6.06791      -4.77309      0.600425     -0.609805       4.08554      -2.02044      0.180731     -0.752971    -0.0487867     0.0565199     -0.799824      0.258165      0.908646       1.25476       1.35803       1.49284       1.51121       1.50349       1.49135       1.41937       1.33123       1.23652       1.12466      0.997121      0.878309      0.754076      0.639133      0.525023      0.437703      0.344208
  37  14 3440.7312    2.9915  2.3398 12.7070  0.0014  0.0258   0.0275   0.0701    0.0327   0.0000   442.6377       13.7303       13.3527       2.55647       3.26391     0.0577081      -5.47714      -2.53112      -1.82962      -3.09515      -1.71323     -0.632872     -0.437282       1.12244      0.568662      0.264032       1.41480     -0.236633       1.10405       1.50399       1.63567       1.75420       1.87684       1.82033       1.81421       1.74571       1.61935       1.48084       1.35453       1.19967       1.04189      0.908253      0.755347      0.646379      0.521171      0.417012
  37  15 3598.8829    2.3705  3.7967 12.1762 -0.0011  0.0348   0.0181   0.0937    0.0261   0.0000   443.0489       16.5677       9.95096       1.49621      0.353046       2.39209       1.43477      -3.57080       2.10009      -4.81351      -1.60856      -1.83201      -1.07707     -0.947577     -0.178098       1.08579       1.52926      0.355322       1.42784       1.96709       2.23048       2.34012       2.46017       2.46107       2.39475       2.32143       2.13666       1.96295       1.82510       1.59602       1.43069       1.19064       1.01860      0.834006      0.685827      0.548246
  37  16 3755.6485    1.9455  5.2679 11.6982 -0.0004  0.0437   0.0135   0.1188    0.0234   0.0000   441.8146       15.3861       12.6648       6.33077      0.876608       2.28114      -3.62823      -1.61572     0.0739383       2.16209       5.61476      -2.27092       1.84268      -1.31362      0.783606    -0.0765727     -0.569724     -0.428336       1.84365       2.52001       2.83631       2.97644       3.17500       3.14674       3.08442       2.93600       2.77042       2.50970       2.31183       2.04573       1.78519       1.52557       1.28855       1.06709      0.870157      0.707352
  37  17 3911.1760    1.5718  7.6060 11.3790 -0.0013  0.0598   0.0105   0.1669    0.0205   0.0000   436.8838       11.6680       17.9805       10.3471      -4.06709      -11.5242      -7.86947      -3.85156      -4.98906      -8.04864      -3.34073      -6.87603      -4.59293      -3.20750      -2.06642       1.83606    -0.0977731     -0.217279       2.40318       3.33551       3.71091       3.98244       4.13134       4.17031       4.11029       3.94517       3.63544       3.39530       3.06043       2.73238       2.37321       2.03533       1.72775       1.43504       1.15380      0.935244
  37  18 4065.8702    1.2835  9.7343 11.2140 -0.0006  0.0802   0.0092   0.2249    0.0198   0.0000   440.9468       14.5271       16.3610       2.70067      -3.18900      -7.14444      -3.36645      -7.99690      -21.7229       6.31711       4.35709       5.59437      -4.75908       1.48782     -0.288427       2.10367      -1.00675      0.711279       3.26385       4.47155       5.05412       5.37814       5.60038       5.62385       5.50214       5.27307       4.95955       4.55357       4.19717       3.68361       3.21729       2.78592       2.35834       1.93117       1.56822       1.26646
  37  20 4372.8139    0.8188 13.6858 10.8403 -0.0004  0.1387   0.0061   0.3541    0.0168   0.0000   432.1925       19.3956       24.2470       16.5221       2.17914      0.389782       20.7669      -26.2331      -25.4314      -1.90724       4.05665      -1.14621       2.17065      -8.94231      -1.36501       2.11664       2.79617       4.67323       5.47681       7.64446       8.32506       9.22637       9.33036       9.54188       9.17016       8.95775       8.40351       7.75439       7.02428       6.28876       5.53852       4.76161       4.03445       3.34782       2.69176       2.15471
  38   2 1262.5379    0.0844  0.0606  9.4348  0.0455  0.0146   0.0062   0.0131    0.0167   0.0000   441.8719     -0.985172       21.0314      0.377476      -4.24214       1.65762      0.207673     -0.400744     -0.639139      -1.27801      0.759675      0.149766     -0.182768      0.134054     -0.556869      0.191056    -0.0613516    -0.0883009      0.539051      0.730915      0.876313      0.733427       1.14759      0.901090       1.04141      0.797034      0.812469      0.773605      0.578130      0.561936      0.421108      0.413325      0.343114      0.291861      0.221560      0.144447
  38   3 1501.5381    0.1543  0.1320  9.4801 -0.0181  0.0081   0.0063   0.0158    0.0183   0.0000   441.4614     -0.621133       21.1397      0.612253      -3.17945      0.199218      0.948765      0.424595     -0.422395     -0.186009      0.294204     -0.558508    0.00305662      0.159835      0.334069    -0.0147239     -0.165656      0.142814      0.325059      0.432742      0.495368      0.544487      0.584991      0.582656      0.570352      0.543392      0.518274      0.453919      0.395303      0.387935      0.318336      0.286943      0.254577      0.189649      0.156345      0.142206
  38   4 1713.0492    0.3199  0.2960  9.5545 -0.0029  0.0102   0.0076   0.0208    0.0236   0.0000   440.7184      -1.17826       20.0420      0.554040      -2.92320      0.470321      0.451017   -0.00704823      0.719323      0.323055      0.415553     0.0688324     -0.196598     0.0681490     -0.302565     -0.331055     -0.402188     0.0997336      0.484588      0.647476      0.684983      0.639983      0.640110      0.642402      0.754834      0.713811      0.692164      0.577742      0.506355      0.433728      0.394006      0.344842      0.287769      0.250577      0.214994      0.177034
  38   5 1908.8068    0.5246  0.5387  9.7470 -0.0005  0.0142   0.0091   0.0285    0.0333   0.0000   441.9370      -1.95201       20.3096     0.0598001      -2.14182     -0.228234       1.34202      -1.00056      -1.34924   -0.00354948      0.860355      0.373473      0.194063      0.462707     -0.243972      0.119148      0.280643    -0.0297427      0.718241       1.15133       1.19151       1.37862       1.23486       1.11203      0.871154      0.755629      0.734438      0.790088      0.886000       1.04911      0.926245      0.879742      0.634476      0.602387      0.452082      0.365076
  38   6 2099.0100    0.7847  0.7326 10.2562 -0.0021  0.0135   0.0117   0.0341    0.0397   0.0000   440.3464       1.02318       19.7057       1.35842     -0.820066       1.43030      0.826920      -2.01895      0.415032      0.180739      0.674921      0.871220     -0.992762     -0.377179     -0.280745     -0.631949     0.0313045      0.290715      0.587966      0.797150      0.936245       1.02522       1.05204       1.04606       1.03638      0.985935      0.913560      0.823622      0.726402      0.650102      0.557057      0.483473      0.397642      0.340065      0.276350      0.221814
  38   7 2282.9688    1.1660  1.0002 10.9037 -0.0018  0.0164   0.0154   0.0414    0.0460   0.0000   441.6886       1.61887       19.8868     -0.114308      -1.82041     -0.174581     -0.159765     -0.784330      0.542307     -0.525241    -0.0925541     -0.102885      -1.76192      0.542902      0.389780     -0.815961     0.0826383     -0.319542      0.657262      0.922663      0.984615       1.11027       1.15683       1.16042       1.10350       1.08184      0.998187      0.945386      0.817266      0.747738      0.660762      0.565316      0.480956      0.397770      0.327560      0.262858
  38   8 2460.0964    1.6904  1.1509 11.5695 -0.0020  0.0182   0.0212   0.0444    0.0511   0.0000   442.3048       2.18287       18.3216       1.11515      -1.75719      0.161772       1.30713      -2.24323      -1.07385      -2.03666     -0.520040     -0.841637     -0.214082      0.162931     -0.664854     -0.165995      0.469161      0.416767      0.725458       1.03661       1.09357       1.21186       1.23973       1.22396       1.22631       1.10410       1.13338      0.996854      0.959324      0.801586      0.762111      0.650925      0.542729      0.450127      0.374626      0.303953
  38   9 2633.8672    2.2889  1.1197 12.2087  0.0001  0.0168   0.0288   0.0448    0.0520   0.0000   440.9497       6.41069       18.7697       1.59323      -3.55898      0.448701      0.394501      0.482953      -1.73259      -1.95600     -0.202165     -0.668405     -0.892143     -0.873833      0.129784      0.542069      0.783506    -0.0244324      0.715542      0.974236       1.05527       1.16007       1.19091       1.17559       1.20374       1.14520       1.08542      0.956255      0.926228      0.773525      0.683604      0.594908      0.500543      0.427451      0.354296      0.283528
  38  10 2806.2792    2.9977  1.0106 12.9575  0.0014  0.0157   0.0390   0.0414    0.0460   0.0000   441.7375       5.73954       18.0076       2.15915      -1.83140    -0.0322582     -0.602758     -0.954294      -1.47989     -0.136948      0.526188      -1.57386     -0.358366      0.588607      0.192238     0.0699089      0.142499      0.308289      0.681368      0.897726      0.995039       1.07693       1.13453       1.12931       1.12183       1.06034       1.01352      0.902293      0.830877      0.743211      0.643778      0.563963      0.480423      0.411976      0.333483      0.263358
  38  11 2976.1669    3.7455  1.0165 13.3045 -0.0012  0.0156   0.0481   0.0411    0.0488   0.0000   441.9269       10.1658       17.1730       2.92459      -1.95054      0.595213       2.12159      -2.06690      0.846472     -0.878494      0.644124      -1.90979     -0.547983     -0.980286     0.0768697    -0.0204097     0.0799661     -0.123480      0.688217      0.918452       1.01226       1.06394       1.13535       1.13285       1.14659       1.08387       1.00580      0.916936      0.817439      0.728558      0.661183      0.572201      0.492041      0.405965      0.327509      0.261837
  38  12 3142.5950    3.9863  1.2055 13.4465 -0.0017  0.0172   0.0488   0.0479    0.0500   0.0000   442.3089       8.13205       15.2532       3.21588    -0.0563579      -2.04062     0.0649670      -3.01451     -0.391654      -5.33724       1.30759      -1.00129      -1.05221     -0.281672      0.264964     -0.911829      0.210694     -0.690444      0.748698      0.989260       1.08941       1.16359       1.17035       1.22161       1.18694       1.15639       1.07955      0.997638      0.916355      0.817749      0.727248      0.610908      0.521266      0.431467      0.357504      0.293189
  38  13 3306.0313    3.5391  1.7124 13.2244  0.0007  0.0224   0.0374   0.0568    0.0378   0.0000   440.6715       10.3897       16.2115       4.10274      0.722137      -2.60362     0.0378293      -3.17337       3.31965      -2.90732      0.298395      0.546505       1.90822     -0.337126      0.890108      0.667810      0.352307      0.307816      0.905436       1.25848       1.39623       1.48146       1.57731       1.56967       1.52236       1.52025       1.34911       1.29193       1.13631       1.02370      0.932891      0.793339      0.670489      0.555772      0.457157      0.370382
  38  14 3467.1148    2.8659  2.6049 12.7350  0.0024  0.0281   0.0252   0.0748    0.0288   0.0000   439.8819       11.3868       8.27462      0.266024       10.3270      0.250782      -5.04923      -5.06829       1.01940      0.189990       2.00704      -2.32879      -2.91484      0.572715      0.288646      0.206838      0.107515       1.04496       1.10566       1.52383       1.75138       1.76269       1.97317       1.88181       1.86819       1.79637       1.67814       1.55415       1.42154       1.28377       1.09782      0.987106      0.808063      0.698129      0.563090      0.454561
  38  15 3626.1896    2.2946  4.1586 12.0992 -0.0003  0.0358   0.0165   0.0973    0.0240   0.0000   440.1408       14.6756       13.3043       4.78140       2.39050      -5.36288      -1.16540      -2.76494       5.31739      -4.00999      -3.20849       2.74918    -0.0985847     -0.547766      0.373000       1.84995      0.135737      0.481158       1.46501       1.94258       2.22815       2.36055       2.45800       2.45526       2.43085       2.34139       2.12847       2.03420       1.85365       1.63586       1.46773       1.24072       1.07957      0.893053      0.735185      0.594497
  38  16 3783.8770    1.8723  5.8888 11.6124 -0.0007  0.0465   0.0124   0.1283    0.0220   0.0000   442.7220       9.61206       7.56399       3.65820      -6.53650      -3.14702       6.03169     -0.750554      0.563008      -4.67385       6.22016      0.410153       1.34586       1.40279      0.632190      0.652754      0.254468     -0.675109       1.85589       2.51835       2.83062       2.98043       3.17715       3.16511       3.12535       3.02706       2.79503       2.56361       2.38640       2.10871       1.88105       1.62139       1.38579       1.15204      0.937258      0.747296
  38  17 3940.1621    1.4975  8.0575 11.3640 -0.0007  0.0629   0.0099   0.1754    0.0200   0.0000   433.6443       15.6448       20.2290       4.68015      -11.3736      -2.58450      -3.70935      -5.63593       2.81573      -5.06545       5.62257      -3.41139      -2.44628      0.129229      0.519991       2.43218       1.06828     -0.109344       2.52717       3.44898       3.87808       4.15192       4.37324       4.35451       4.23796       4.09548       3.84569       3.60115       3.22798       2.92758       2.56106       2.20376       1.85931       1.56934       1.28041       1.03478
  38  18 4095.3801    1.1854  9.9049 11.2290 -0.0020  0.0855   0.0086   0.2365    0.0191   0.0000   434.2870       20.7284       14.4551       6.81938     -0.529976      -9.69600       6.97691     -0.815473       7.58083      0.568511      -2.76158      -4.14713       2.41115     -0.816762       1.87338     -0.971690     -0.119023       1.30136       3.33489       4.59804       5.11811       5.45417       5.78899       5.79699       5.65636       5.45703       5.15868       4.80154       4.32601       3.87930       3.40099       2.97232       2.49216       2.08768       1.69608       1.36318
  38  19 4250.4596    1.0061 12.5128 10.9776  0.0031  0.1106   0.0065   0.2925    0.0174   0.0000   436.2726       30.6874       13.1662       9.39693      -15.6990      -13.7583      -6.22452      -4.39695       9.27463      -9.25634      -3.85541       2.82033      -3.49084      0.610312      -1.34248       3.02665      -4.72758    -0.0739719       4.31313       5.87369       6.70650       7.08300       7.46437       7.56110       7.34672       7.11849       6.63691       6.21434       5.60398       5.00343       4.41486       3.83849       3.24103       2.72774       2.16395       1.75971
  39   4 1728.2544    0.3451  0.3134  9.5460 -0.0036  0.0096   0.0078   0.0205    0.0243   0.0000   441.3611      0.623821       19.6944      0.283076      -2.77703       1.62697      0.337010      0.657781     0.0610917    -0.0107610       1.19920     -0.109880      0.237014     0.0477923     -0.554080      0.104116     -0.124447    -0.0977954      0.431332      0.586125      0.644498      0.667202      0.707959      0.683040      0.735867      0.683246      0.644117      0.564135      0.518940      0.492123      0.397093      0.372800      0.305044      0.243664      0.205020      0.165323
  39   5 1925.1944    0.5532  0.5577  9.7257 -0.0017  0.0118   0.0091   0.0279    0.0337   0.0000   440.5331     -0.188099       19.5552     -0.298031      -3.50558     -0.380836      0.860981       1.04007      0.742765     -0.716526    0.00343232     0.0345350     -0.605111      0.556819    0.00213181     -0.212094      0.271791     -0.169664      0.474059      0.619894      0.722905      0.742087      0.804542      0.757372      0.760502      0.767883      0.723584      0.670462      0.621538      0.533940      0.466631      0.396793      0.353776      0.281891      0.245080      0.194549
  39   6 2116.5939    0.8411  0.7214 10.2638  0.0014  0.0130   0.0122   0.0329    0.0396   0.0000   442.1127       1.46938       19.4839      0.356052      -1.46341      -1.51022       1.56377     -0.733905      -1.79969     -0.849957      0.371011      0.388574      0.390335     -0.400612     -0.603228      0.405601      0.256091     -0.118739      0.525073      0.713109      0.782934      0.829324      0.909565      0.858421      0.888719      0.829799      0.779702      0.728223      0.649484      0.595323      0.530295      0.468704      0.392685      0.327906      0.279073      0.224163
  39   7 2301.3456    1.2142  0.9764 10.9597 -0.0022  0.0160   0.0159   0.0399    0.0458   0.0000   441.1701       1.24070       19.8000       1.28827      -1.15190      -1.18486      0.715250     -0.290926      -1.60779     -0.811047      -1.31678      0.648892     0.0352461     -0.612906      0.134724      0.466337      0.656872     -0.454761      0.657185      0.851253      0.963739       1.01630       1.06015       1.09276       1.08465       1.05307      0.990800      0.884671      0.803456      0.726134      0.639404      0.558272      0.494234      0.409952      0.335575      0.276939
  39   8 2479.1688    1.7572  1.1789 11.6090 -0.0013  0.0177   0.0217   0.0460    0.0504   0.0000   440.8781       4.38150       19.3495      0.698705      -1.55887      0.579803      0.200587     -0.341326       1.30219      -1.77532     -0.624863       1.16189      0.173937    -0.0546456      0.634735      0.383695      0.290443     -0.149458      0.701198      0.983151       1.03457       1.11644       1.17525       1.18029       1.15261       1.15070       1.09127      0.999315      0.895786      0.803782      0.704275      0.601615      0.523520      0.447024      0.346629      0.302374
  39   9 2654.0117    2.4086  1.1211 12.2866 -0.0051  0.0177   0.0301   0.0434    0.0504   0.0000   441.2362       6.36275       20.1997       1.26654      -2.65750    -0.0862873       2.10111      -3.12469      -1.22784      -2.52550      0.503211     -0.710625     -0.198655     -0.761381      0.253630     -0.735077      0.105110      0.351098      0.667413      0.953402       1.01495       1.08017       1.15725       1.17226       1.16378       1.13087       1.00911      0.959932      0.873881      0.801539      0.693351      0.604407      0.503644      0.429110      0.353047      0.280110
  39  10 2827.4863    3.1507  1.1294 12.7347 -0.0010  0.0166   0.0382   0.0432    0.0522   0.0000   442.4230       5.83542       19.8082     -0.793408      -1.98530     -0.893781       1.14462      0.659364     -0.785672      -1.19144     -0.345909      -1.63618     -0.591532      0.255313      0.762169    -0.0180953      0.451065      0.166519      0.668772      0.929943       1.02163       1.08674       1.09867       1.13027       1.11085       1.07129       1.00023      0.966825      0.838392      0.796030      0.683884      0.580136      0.505155      0.418840      0.352747      0.291424
  39  11 2998.3890    3.7689  1.0823 13.3251 -0.0022  0.0163   0.0475   0.0429    0.0480   0.0000   440.4445       8.74496       18.3001      0.176298      -2.10183     -0.663566     -0.497139      -2.74917     -0.992547      -2.23592       1.22009     -0.982521    -0.0294757     -0.173294     -0.481808     -0.136420      0.592769      0.461393      0.648002      0.885735      0.936257       1.05923       1.09370       1.09340       1.06347       1.06550      0.964021      0.919552      0.814999      0.733311      0.665675      0.565272      0.495550      0.411625      0.344347      0.276538
  39  12 3166.0078    4.0124  1.3492 13.2894 -0.0011  0.0185   0.0457   0.0490    0.0456   0.0000   440.7822       7.61414       14.8912       1.20867      -2.11131      -3.88465       1.83756      -1.69327      -1.76425     -0.296682      0.405087      0.161638     0.0307654      -1.91808    -0.0620033     -0.619545     -0.103543     -0.104456      0.746383       1.02922       1.10900       1.18766       1.26800       1.26332       1.24291       1.18952       1.09177       1.08186      0.948467      0.850867      0.765285      0.660097      0.556986      0.467044      0.391505      0.311712
  39  13 3330.7492    3.4718  1.7348 13.1600  0.0004  0.0221   0.0364   0.0574    0.0362   0.0000   441.4345       10.0961       14.4783       4.84926     -0.569637     -0.596695     -0.585912      -4.42686     -0.753274      -1.52375       1.65110      -1.05137      -1.43004      -2.30985       1.93361      0.242998     -0.839055    -0.0200650      0.895135       1.24205       1.38464       1.50156       1.56342       1.58760       1.53630       1.49208       1.35924       1.28126       1.16307       1.04307      0.913485      0.798426      0.681903      0.581292      0.470055      0.375551
  39  14 3492.9940    2.7233  3.1079 12.5032 -0.0017  0.0294   0.0216   0.0820    0.0257   0.0000   441.7637       15.5032       12.6966       5.83355       1.46959      -7.41607      -1.13986      -6.01351       2.80244      -4.97531      0.953330      -1.50037     -0.509375      -1.76409      -1.41780      -2.08246     -0.541153     -0.524185       1.18767       1.60130       1.81049       1.90934       2.00310       1.99434       1.95634       1.86552       1.79889       1.66993       1.51422       1.39304       1.19943       1.05754      0.893180      0.746074      0.621341      0.502716
  39  15 3653.1952    2.2144  4.5040 11.9925 -0.0011  0.0373   0.0154   0.1033    0.0222   0.0000   443.0505       16.8096       15.9710       1.34844       3.01204     -0.457086      -3.08331      -6.69209       1.53059      -2.53227      -3.32880      -2.72560      -4.36535       3.12437      0.993762      0.685470      0.664623      0.572878       1.49281       1.99217       2.24635       2.39115       2.51610       2.51323       2.47983       2.36719       2.23447       2.08826       1.90316       1.69536       1.53513       1.33234       1.14611      0.975855      0.782868      0.639298
  39  16 3811.7252    1.7864  6.1552 11.5643 -0.0000  0.0495   0.0119   0.1320    0.0212   0.0000   440.0086       15.6407       18.9178       1.54916      -5.04959      -2.16722       4.89445      -1.62686      -2.07083      -3.78584      -3.18175     -0.494063      -1.97219       1.10262      0.180153      0.752695       2.52214      0.429242       1.88637       2.60463       2.91745       3.18019       3.30225       3.30748       3.29116       3.12695       3.01965       2.72422       2.54095       2.25460       1.96684       1.72195       1.44853       1.23835      0.996941      0.814992
  39  17 3968.8995    1.4535  8.5003 11.2384 -0.0005  0.0669   0.0094   0.1816    0.0200   0.0000   430.6875       27.7790       13.8782      0.414461      -2.24956       6.34385      -6.31015      -7.42461      -2.21051       3.79000      -3.94753      -5.78104       2.25713       2.50894     -0.946189     -0.516185     -0.748250      0.984467       2.55942       3.54750       3.96059       4.28702       4.47380       4.49558       4.44313       4.25883       4.04689       3.73347       3.39666       3.07239       2.69810       2.32031       2.00379       1.67674       1.35669       1.11757
  39  18 4125.1399    1.1871 10.7384 11.0847  0.0007  0.0895   0.0078   0.2399    0.0186   0.0000   438.5365       25.5122       1.05124       2.25559       2.82394       14.1477      -5.15331      -23.3022      -7.05698       3.20163       1.85904      -4.93520      -2.37287       2.10054      0.662628      -2.21424       2.18479       1.04410       3.43261       4.65674       5.31115       5.63092       5.98778       5.97010       5.94771       5.65925       5.39657       4.92184       4.56698       4.01856       3.63523       3.10716       2.67498       2.27320       1.78731       1.47847
  39  19 4279.8967    0.9597 13.4006 10.8955 -0.0014  0.1221   0.0061   0.3110    0.0164   0.0000   433.0693       24.0107       16.2855       8.26415      -18.7382      -10.9534       13.3348       4.07505      -13.6506       11.7803       4.58075      -9.87035      -7.43642       4.36683     -0.371417      -6.37739      -2.23512      -3.90090       4.59208       6.31282       7.12262       7.63334       8.00136       8.07959       7.90325       7.68660       7.24135       6.77007       6.10203       5.50630       4.87477       4.28014       3.61283       3.09985       2.45172       1.97824
  39  20 4434.5379    0.7646 15.1241 10.6941  0.0005  0.1527   0.0054   0.3791    0.0157   0.0000   426.1617       8.63168       16.3243      -11.6463      -7.66184       14.1210       8.04547       7.16329       1.70370      -6.06205       2.26128      0.782221      -11.3977      -6.15673       8.90945      -4.55868      -11.3989       1.95622       5.63105       7.89853       8.77682       9.51781       9.88592       10.0034       9.82806       9.46781       9.00467       8.33106       7.68387       6.87568       6.09738       5.29020       4.51448       3.83158       3.02041       2.49232
  40   4 1743.2417    0.3663  0.3543  9.5641 -0.0042  0.0101   0.0077   0.0226    0.0251   0.0000   441.6171     0.0920419       20.5624      0.167371      -2.25890      0.239401       1.37872      -1.09732      0.413050       1.49301     -0.212751      0.662218    -0.0599027      0.140591    -0.0551648     -0.195568    -0.0958413    -0.0904155      0.401851      0.558697      0.581018      0.621167      0.637031      0.614876      0.697388      0.612967      0.602258      0.553398      0.519913      0.468878      0.396697      0.352946      0.296548      0.253826      0.211652      0.171035
  40   5 1941.4487    0.5721  0.5561  9.8479 -0.0019  0.0117   0.0093   0.0271    0.0333   0.0000   441.9691      0.491470       18.5393      0.676232      -3.10543    -0.0516124      0.972061    -0.0667554      -1.05608      -1.13846    -0.0986549    -0.0922815     -0.671461     -0.533207     -0.408484     -0.172175    -0.0388656      0.185494      0.469819      0.627353      0.695069      0.754457      0.811490      0.793552      0.817677      0.763542      0.715743      0.663132      0.597900      0.560876      0.471151      0.412096      0.362970      0.288116      0.249667      0.199073
  40   6 2133.9746    0.8731  0.7651 10.3922 -0.0025  0.0138   0.0124   0.0332    0.0407   0.0000   441.6890      0.437858       19.7939    -0.0402790      -1.49941      -1.91872       2.59283      0.342328    -0.0930736     -0.648756     -0.652684      0.516303      0.584558      0.484342     -0.338328    -0.0168373     -0.812121    -0.0204916      0.555444      0.720779      0.806877      0.895741      0.926135      0.885115      0.862654      0.862161      0.820936      0.769427      0.679198      0.625307      0.566274      0.498958      0.428904      0.366427      0.300454      0.249273
  40   7 2319.3826    1.2606  1.0405 11.0145 -0.0025  0.0168   0.0162   0.0424    0.0479   0.0000   440.8021       2.70600       19.6936       1.28009      -1.44201       1.70713     0.0374616      -3.37171     0.0131015     -0.449228    0.00398153      0.878377      0.780327     -0.484028      0.620230      0.669444      0.816107      0.526129      0.718742       1.00989       1.17175       1.31969       1.40700       1.41030       1.37753       1.32088       1.23580       1.09804      0.982734      0.857319      0.741268      0.621869      0.532389      0.425009      0.357266      0.298817
  40   8 2498.0394    1.8252  1.1085 11.7312 -0.0033  0.0167   0.0229   0.0437    0.0499   0.0000   440.3892       5.47979       20.3987       1.18306      -3.31256     0.0470825       1.77453      -2.25337      -1.37547      -1.70068       1.00527     -0.740556      -1.58653     -0.312491     -0.730284       1.42291      0.609113      0.375665      0.686572      0.933818       1.05662       1.15430       1.23790       1.21816       1.21012       1.16748       1.07412      0.998414      0.922252      0.789927      0.692342      0.611299      0.502119      0.431694      0.361402      0.283716
[truncated: 777,503 more chars]
