# Supplementary material for: Global-Mode Analysis of Full-Disk Data from the Michelson Doppler Imager and the Helioseismic and Magnetic Imager
Source: Sol Phys. 2018 Jan 31;293(2):29. doi: 10.1007/s11207-017-1201-5 (PMC6566312; doi:10.1007/s11207-017-1201-5)
Supplement: Supplementary file 3 — (TAR 230.0 MB) [file 11207_2017_1201_MOESM3_ESM.tar › MDI/mdifdb0.1834.36]

   0  20 2899.0412    3.4004  0.9466 13.3111  0.0000  0.1470   0.5174   0.4139    0.8317   0.0000     0.0000       0.00000       0.00000       0.00000       0.00000       0.00000       0.00000       0.00000       0.00000       0.00000       0.00000       0.00000       0.00000       0.00000       0.00000       0.00000       0.00000       0.00000       0.00000       0.00000       0.00000       0.00000       0.00000       0.00000       0.00000       0.00000       0.00000       0.00000       0.00000       0.00000       0.00000       0.00000       0.00000       0.00000       0.00000       0.00000       0.00000       0.00000       0.00000       0.00000       0.00000       0.00000       0.00000       0.00000       0.00000       0.00000       0.00000       0.00000       0.00000       0.00000       0.00000       0.00000       0.00000       0.00000       0.00000       0.00000       0.00000       0.00000       0.00000       0.00000       0.00000       0.00000       0.00000       0.00000       0.00000       0.00000       0.00000       0.00000       0.00000       0.00000       0.00000       0.00000
   0  22 3168.7100    4.6207  1.5150 12.2410  0.0000  0.1469   0.4970   0.6501    2.5968   0.0000     0.0000       0.00000       0.00000       0.00000       0.00000       0.00000       0.00000       0.00000       0.00000       0.00000       0.00000       0.00000       0.00000       0.00000       0.00000       0.00000       0.00000       0.00000       0.00000       0.00000       0.00000       0.00000       0.00000       0.00000       0.00000       0.00000       0.00000       0.00000       0.00000       0.00000       0.00000       0.00000       0.00000       0.00000       0.00000       0.00000       0.00000       0.00000       0.00000       0.00000       0.00000       0.00000       0.00000       0.00000       0.00000       0.00000       0.00000       0.00000       0.00000       0.00000       0.00000       0.00000       0.00000       0.00000       0.00000       0.00000       0.00000       0.00000       0.00000       0.00000       0.00000       0.00000       0.00000       0.00000       0.00000       0.00000       0.00000       0.00000       0.00000       0.00000       0.00000       0.00000
   0  23 3303.4072    4.0345  1.7909 13.0013  0.0000  0.1857   0.4732   0.7346    1.0957   0.0000     0.0000       0.00000       0.00000       0.00000       0.00000       0.00000       0.00000       0.00000       0.00000       0.00000       0.00000       0.00000       0.00000       0.00000       0.00000       0.00000       0.00000       0.00000       0.00000       0.00000       0.00000       0.00000       0.00000       0.00000       0.00000       0.00000       0.00000       0.00000       0.00000       0.00000       0.00000       0.00000       0.00000       0.00000       0.00000       0.00000       0.00000       0.00000       0.00000       0.00000       0.00000       0.00000       0.00000       0.00000       0.00000       0.00000       0.00000       0.00000       0.00000       0.00000       0.00000       0.00000       0.00000       0.00000       0.00000       0.00000       0.00000       0.00000       0.00000       0.00000       0.00000       0.00000       0.00000       0.00000       0.00000       0.00000       0.00000       0.00000       0.00000       0.00000       0.00000       0.00000
   0  24 3439.1269    3.9781  1.8482 13.2165  0.0000  0.2149   0.4927   0.6329    0.8774   0.0000     0.0000       0.00000       0.00000       0.00000       0.00000       0.00000       0.00000       0.00000       0.00000       0.00000       0.00000       0.00000       0.00000       0.00000       0.00000       0.00000       0.00000       0.00000       0.00000       0.00000       0.00000       0.00000       0.00000       0.00000       0.00000       0.00000       0.00000       0.00000       0.00000       0.00000       0.00000       0.00000       0.00000       0.00000       0.00000       0.00000       0.00000       0.00000       0.00000       0.00000       0.00000       0.00000       0.00000       0.00000       0.00000       0.00000       0.00000       0.00000       0.00000       0.00000       0.00000       0.00000       0.00000       0.00000       0.00000       0.00000       0.00000       0.00000       0.00000       0.00000       0.00000       0.00000       0.00000       0.00000       0.00000       0.00000       0.00000       0.00000       0.00000       0.00000       0.00000       0.00000
   0  25 3575.2383    3.3201  3.7760 12.7353  0.0000  0.3467   0.2818   1.2389    0.5108   0.0000     0.0000       0.00000       0.00000       0.00000       0.00000       0.00000       0.00000       0.00000       0.00000       0.00000       0.00000       0.00000       0.00000       0.00000       0.00000       0.00000       0.00000       0.00000       0.00000       0.00000       0.00000       0.00000       0.00000       0.00000       0.00000       0.00000       0.00000       0.00000       0.00000       0.00000       0.00000       0.00000       0.00000       0.00000       0.00000       0.00000       0.00000       0.00000       0.00000       0.00000       0.00000       0.00000       0.00000       0.00000       0.00000       0.00000       0.00000       0.00000       0.00000       0.00000       0.00000       0.00000       0.00000       0.00000       0.00000       0.00000       0.00000       0.00000       0.00000       0.00000       0.00000       0.00000       0.00000       0.00000       0.00000       0.00000       0.00000       0.00000       0.00000       0.00000       0.00000       0.00000
   1  13 2020.8962    0.6767  0.5802 12.1927  0.0000  0.0930   0.0781   0.1837    0.1543   0.0000   432.1057       48.2007       0.00000       0.00000       0.00000       0.00000       0.00000       0.00000       0.00000       0.00000       0.00000       0.00000       0.00000       0.00000       0.00000       0.00000       0.00000       0.00000       0.00000       0.00000       0.00000       0.00000       0.00000       0.00000       0.00000       0.00000       0.00000       0.00000       0.00000       0.00000       0.00000       0.00000       0.00000       0.00000       0.00000       0.00000       120.567       59.2472       0.00000       0.00000       0.00000       0.00000       0.00000       0.00000       0.00000       0.00000       0.00000       0.00000       0.00000       0.00000       0.00000       0.00000       0.00000       0.00000       0.00000       0.00000       0.00000       0.00000       0.00000       0.00000       0.00000       0.00000       0.00000       0.00000       0.00000       0.00000       0.00000       0.00000       0.00000       0.00000       0.00000       0.00000
   1  14 2156.7485    0.9834  1.0801 12.7492  0.0000  0.1707   0.0933   0.2905    0.1676   0.0000   381.0361       32.8198       0.00000       0.00000       0.00000       0.00000       0.00000       0.00000       0.00000       0.00000       0.00000       0.00000       0.00000       0.00000       0.00000       0.00000       0.00000       0.00000       0.00000       0.00000       0.00000       0.00000       0.00000       0.00000       0.00000       0.00000       0.00000       0.00000       0.00000       0.00000       0.00000       0.00000       0.00000       0.00000       0.00000       0.00000       228.558       95.0686       0.00000       0.00000       0.00000       0.00000       0.00000       0.00000       0.00000       0.00000       0.00000       0.00000       0.00000       0.00000       0.00000       0.00000       0.00000       0.00000       0.00000       0.00000       0.00000       0.00000       0.00000       0.00000       0.00000       0.00000       0.00000       0.00000       0.00000       0.00000       0.00000       0.00000       0.00000       0.00000       0.00000       0.00000
   1  15 2291.9139    1.0008  1.1116 12.2893  0.0000  0.1544   0.0875   0.3214    0.2274   0.0000   272.0783      -75.9252       0.00000       0.00000       0.00000       0.00000       0.00000       0.00000       0.00000       0.00000       0.00000       0.00000       0.00000       0.00000       0.00000       0.00000       0.00000       0.00000       0.00000       0.00000       0.00000       0.00000       0.00000       0.00000       0.00000       0.00000       0.00000       0.00000       0.00000       0.00000       0.00000       0.00000       0.00000       0.00000       0.00000       0.00000       216.483       82.6271       0.00000       0.00000       0.00000       0.00000       0.00000       0.00000       0.00000       0.00000       0.00000       0.00000       0.00000       0.00000       0.00000       0.00000       0.00000       0.00000       0.00000       0.00000       0.00000       0.00000       0.00000       0.00000       0.00000       0.00000       0.00000       0.00000       0.00000       0.00000       0.00000       0.00000       0.00000       0.00000       0.00000       0.00000
   1  17 2559.1476    2.2473  0.8800 11.7794  0.0000  0.0723   0.1466   0.1824    0.4564   0.0000   492.2465      -40.3519       0.00000       0.00000       0.00000       0.00000       0.00000       0.00000       0.00000       0.00000       0.00000       0.00000       0.00000       0.00000       0.00000       0.00000       0.00000       0.00000       0.00000       0.00000       0.00000       0.00000       0.00000       0.00000       0.00000       0.00000       0.00000       0.00000       0.00000       0.00000       0.00000       0.00000       0.00000       0.00000       0.00000       0.00000       98.9175       43.6860       0.00000       0.00000       0.00000       0.00000       0.00000       0.00000       0.00000       0.00000       0.00000       0.00000       0.00000       0.00000       0.00000       0.00000       0.00000       0.00000       0.00000       0.00000       0.00000       0.00000       0.00000       0.00000       0.00000       0.00000       0.00000       0.00000       0.00000       0.00000       0.00000       0.00000       0.00000       0.00000       0.00000       0.00000
   1  18 2693.1888    2.9209  1.0914 10.4974 -0.0046  0.0807   0.1863   0.2269    8.3678   0.0000   346.6736       45.6684       0.00000       0.00000       0.00000       0.00000       0.00000       0.00000       0.00000       0.00000       0.00000       0.00000       0.00000       0.00000       0.00000       0.00000       0.00000       0.00000       0.00000       0.00000       0.00000       0.00000       0.00000       0.00000       0.00000       0.00000       0.00000       0.00000       0.00000       0.00000       0.00000       0.00000       0.00000       0.00000       0.00000       0.00000       85.5505       53.9130       0.00000       0.00000       0.00000       0.00000       0.00000       0.00000       0.00000       0.00000       0.00000       0.00000       0.00000       0.00000       0.00000       0.00000       0.00000       0.00000       0.00000       0.00000       0.00000       0.00000       0.00000       0.00000       0.00000       0.00000       0.00000       0.00000       0.00000       0.00000       0.00000       0.00000       0.00000       0.00000       0.00000       0.00000
   1  20 2963.3225    4.0980  0.7033 13.1214  0.0000  0.0658   0.3093   0.1740    0.4811   0.0000   492.0071      -49.1188       0.00000       0.00000       0.00000       0.00000       0.00000       0.00000       0.00000       0.00000       0.00000       0.00000       0.00000       0.00000       0.00000       0.00000       0.00000       0.00000       0.00000       0.00000       0.00000       0.00000       0.00000       0.00000       0.00000       0.00000       0.00000       0.00000       0.00000       0.00000       0.00000       0.00000       0.00000       0.00000       0.00000       0.00000       81.8635       48.5270       0.00000       0.00000       0.00000       0.00000       0.00000       0.00000       0.00000       0.00000       0.00000       0.00000       0.00000       0.00000       0.00000       0.00000       0.00000       0.00000       0.00000       0.00000       0.00000       0.00000       0.00000       0.00000       0.00000       0.00000       0.00000       0.00000       0.00000       0.00000       0.00000       0.00000       0.00000       0.00000       0.00000       0.00000
   1  22 3233.1848    4.0944  1.4893 11.1655 -0.0125  0.0956   0.2112   0.2700    5.1634   0.0000   129.2115      -153.841       0.00000       0.00000       0.00000       0.00000       0.00000       0.00000       0.00000       0.00000       0.00000       0.00000       0.00000       0.00000       0.00000       0.00000       0.00000       0.00000       0.00000       0.00000       0.00000       0.00000       0.00000       0.00000       0.00000       0.00000       0.00000       0.00000       0.00000       0.00000       0.00000       0.00000       0.00000       0.00000       0.00000       0.00000       103.767       73.7029       0.00000       0.00000       0.00000       0.00000       0.00000       0.00000       0.00000       0.00000       0.00000       0.00000       0.00000       0.00000       0.00000       0.00000       0.00000       0.00000       0.00000       0.00000       0.00000       0.00000       0.00000       0.00000       0.00000       0.00000       0.00000       0.00000       0.00000       0.00000       0.00000       0.00000       0.00000       0.00000       0.00000       0.00000
   1  24 3504.0646    3.1512  3.5440 11.9198  0.0038  0.1622   0.1053   0.4302    0.3244   0.0000   836.7314      -154.747       0.00000       0.00000       0.00000       0.00000       0.00000       0.00000       0.00000       0.00000       0.00000       0.00000       0.00000       0.00000       0.00000       0.00000       0.00000       0.00000       0.00000       0.00000       0.00000       0.00000       0.00000       0.00000       0.00000       0.00000       0.00000       0.00000       0.00000       0.00000       0.00000       0.00000       0.00000       0.00000       0.00000       0.00000       211.584       107.297       0.00000       0.00000       0.00000       0.00000       0.00000       0.00000       0.00000       0.00000       0.00000       0.00000       0.00000       0.00000       0.00000       0.00000       0.00000       0.00000       0.00000       0.00000       0.00000       0.00000       0.00000       0.00000       0.00000       0.00000       0.00000       0.00000       0.00000       0.00000       0.00000       0.00000       0.00000       0.00000       0.00000       0.00000
   1  25 3640.5921    2.7258  4.6388 12.3304  0.0000  0.2019   0.0822   0.5799    0.1744   0.0000   307.1355       39.8885       0.00000       0.00000       0.00000       0.00000       0.00000       0.00000       0.00000       0.00000       0.00000       0.00000       0.00000       0.00000       0.00000       0.00000       0.00000       0.00000       0.00000       0.00000       0.00000       0.00000       0.00000       0.00000       0.00000       0.00000       0.00000       0.00000       0.00000       0.00000       0.00000       0.00000       0.00000       0.00000       0.00000       0.00000       268.208       130.738       0.00000       0.00000       0.00000       0.00000       0.00000       0.00000       0.00000       0.00000       0.00000       0.00000       0.00000       0.00000       0.00000       0.00000       0.00000       0.00000       0.00000       0.00000       0.00000       0.00000       0.00000       0.00000       0.00000       0.00000       0.00000       0.00000       0.00000       0.00000       0.00000       0.00000       0.00000       0.00000       0.00000       0.00000
   2  11 1810.2604    0.3816  0.1660 11.7411  0.0000  0.0552   0.0624   0.0814    0.0830   0.0000   397.1221       8.22634      -3.73836      -2.97984       0.00000       0.00000       0.00000       0.00000       0.00000       0.00000       0.00000       0.00000       0.00000       0.00000       0.00000       0.00000       0.00000       0.00000       0.00000       0.00000       0.00000       0.00000       0.00000       0.00000       0.00000       0.00000       0.00000       0.00000       0.00000       0.00000       0.00000       0.00000       0.00000       0.00000       0.00000       0.00000       21.0281       36.8519       12.4614       9.27667       0.00000       0.00000       0.00000       0.00000       0.00000       0.00000       0.00000       0.00000       0.00000       0.00000       0.00000       0.00000       0.00000       0.00000       0.00000       0.00000       0.00000       0.00000       0.00000       0.00000       0.00000       0.00000       0.00000       0.00000       0.00000       0.00000       0.00000       0.00000       0.00000       0.00000       0.00000       0.00000
   2  12 1945.7906    0.5769  0.4065 11.0837  0.0000  0.0511   0.0488   0.1202    0.1495   0.0000   408.2966      -16.1332      -17.7909       16.3951       0.00000       0.00000       0.00000       0.00000       0.00000       0.00000       0.00000       0.00000       0.00000       0.00000       0.00000       0.00000       0.00000       0.00000       0.00000       0.00000       0.00000       0.00000       0.00000       0.00000       0.00000       0.00000       0.00000       0.00000       0.00000       0.00000       0.00000       0.00000       0.00000       0.00000       0.00000       0.00000       35.9674       30.3057       17.0207       7.77131       0.00000       0.00000       0.00000       0.00000       0.00000       0.00000       0.00000       0.00000       0.00000       0.00000       0.00000       0.00000       0.00000       0.00000       0.00000       0.00000       0.00000       0.00000       0.00000       0.00000       0.00000       0.00000       0.00000       0.00000       0.00000       0.00000       0.00000       0.00000       0.00000       0.00000       0.00000       0.00000
   2  13 2081.9773    0.7535  0.9304 11.3059  0.0000  0.0926   0.0472   0.1657    0.1787   0.0000   404.2538      -38.1684       28.1110       1.49783       0.00000       0.00000       0.00000       0.00000       0.00000       0.00000       0.00000       0.00000       0.00000       0.00000       0.00000       0.00000       0.00000       0.00000       0.00000       0.00000       0.00000       0.00000       0.00000       0.00000       0.00000       0.00000       0.00000       0.00000       0.00000       0.00000       0.00000       0.00000       0.00000       0.00000       0.00000       0.00000       49.5817       61.6878       22.4083       16.1275       0.00000       0.00000       0.00000       0.00000       0.00000       0.00000       0.00000       0.00000       0.00000       0.00000       0.00000       0.00000       0.00000       0.00000       0.00000       0.00000       0.00000       0.00000       0.00000       0.00000       0.00000       0.00000       0.00000       0.00000       0.00000       0.00000       0.00000       0.00000       0.00000       0.00000       0.00000       0.00000
   2  14 2217.5756    1.0411  0.9165 10.9459  0.0000  0.0693   0.0547   0.1397    0.2559   0.0000   460.8802       10.5653       16.2273       4.10192       0.00000       0.00000       0.00000       0.00000       0.00000       0.00000       0.00000       0.00000       0.00000       0.00000       0.00000       0.00000       0.00000       0.00000       0.00000       0.00000       0.00000       0.00000       0.00000       0.00000       0.00000       0.00000       0.00000       0.00000       0.00000       0.00000       0.00000       0.00000       0.00000       0.00000       0.00000       0.00000       54.5800       43.6222       23.3076       7.31763       0.00000       0.00000       0.00000       0.00000       0.00000       0.00000       0.00000       0.00000       0.00000       0.00000       0.00000       0.00000       0.00000       0.00000       0.00000       0.00000       0.00000       0.00000       0.00000       0.00000       0.00000       0.00000       0.00000       0.00000       0.00000       0.00000       0.00000       0.00000       0.00000       0.00000       0.00000       0.00000
   2  15 2352.1743    1.3565  1.1627 11.1708  0.0000  0.0653   0.0660   0.1903    0.3374   0.0000   458.9278      -23.3184      -5.86717      -17.4868       0.00000       0.00000       0.00000       0.00000       0.00000       0.00000       0.00000       0.00000       0.00000       0.00000       0.00000       0.00000       0.00000       0.00000       0.00000       0.00000       0.00000       0.00000       0.00000       0.00000       0.00000       0.00000       0.00000       0.00000       0.00000       0.00000       0.00000       0.00000       0.00000       0.00000       0.00000       0.00000       43.5721       39.7089       20.8929       9.35107       0.00000       0.00000       0.00000       0.00000       0.00000       0.00000       0.00000       0.00000       0.00000       0.00000       0.00000       0.00000       0.00000       0.00000       0.00000       0.00000       0.00000       0.00000       0.00000       0.00000       0.00000       0.00000       0.00000       0.00000       0.00000       0.00000       0.00000       0.00000       0.00000       0.00000       0.00000       0.00000
   2  16 2485.8509    1.9218  1.0907  9.9560  0.0000  0.0605   0.0875   0.1552    1.3806   0.0000   492.8739      -15.8100      -24.6354       2.15212       0.00000       0.00000       0.00000       0.00000       0.00000       0.00000       0.00000       0.00000       0.00000       0.00000       0.00000       0.00000       0.00000       0.00000       0.00000       0.00000       0.00000       0.00000       0.00000       0.00000       0.00000       0.00000       0.00000       0.00000       0.00000       0.00000       0.00000       0.00000       0.00000       0.00000       0.00000       0.00000       44.8390       37.5876       20.0946       7.67812       0.00000       0.00000       0.00000       0.00000       0.00000       0.00000       0.00000       0.00000       0.00000       0.00000       0.00000       0.00000       0.00000       0.00000       0.00000       0.00000       0.00000       0.00000       0.00000       0.00000       0.00000       0.00000       0.00000       0.00000       0.00000       0.00000       0.00000       0.00000       0.00000       0.00000       0.00000       0.00000
   2  18 2754.4756    2.7968  1.1372  3.0691  0.0000  0.0581   0.1268   0.1548 1000.0000   0.0000   404.5913      -21.7697       14.2831      -5.31868       0.00000       0.00000       0.00000       0.00000       0.00000       0.00000       0.00000       0.00000       0.00000       0.00000       0.00000       0.00000       0.00000       0.00000       0.00000       0.00000       0.00000       0.00000       0.00000       0.00000       0.00000       0.00000       0.00000       0.00000       0.00000       0.00000       0.00000       0.00000       0.00000       0.00000       0.00000       0.00000       43.1625       35.6273       20.0722       7.58580       0.00000       0.00000       0.00000       0.00000       0.00000       0.00000       0.00000       0.00000       0.00000       0.00000       0.00000       0.00000       0.00000       0.00000       0.00000       0.00000       0.00000       0.00000       0.00000       0.00000       0.00000       0.00000       0.00000       0.00000       0.00000       0.00000       0.00000       0.00000       0.00000       0.00000       0.00000       0.00000
   2  20 3024.6901    4.1855  1.1971 11.6320  0.0000  0.0655   0.1845   0.1638    1.6256   0.0000   410.2277       25.5285       27.1598      -12.9576       0.00000       0.00000       0.00000       0.00000       0.00000       0.00000       0.00000       0.00000       0.00000       0.00000       0.00000       0.00000       0.00000       0.00000       0.00000       0.00000       0.00000       0.00000       0.00000       0.00000       0.00000       0.00000       0.00000       0.00000       0.00000       0.00000       0.00000       0.00000       0.00000       0.00000       0.00000       0.00000       51.6791       40.1071       23.3141       7.50132       0.00000       0.00000       0.00000       0.00000       0.00000       0.00000       0.00000       0.00000       0.00000       0.00000       0.00000       0.00000       0.00000       0.00000       0.00000       0.00000       0.00000       0.00000       0.00000       0.00000       0.00000       0.00000       0.00000       0.00000       0.00000       0.00000       0.00000       0.00000       0.00000       0.00000       0.00000       0.00000
   2  21 3160.0080    4.5169  0.9907  6.2160  0.0000  0.0529   0.2125   0.1404  392.6129   0.0000   460.7819       44.9957       8.21490      -6.26511       0.00000       0.00000       0.00000       0.00000       0.00000       0.00000       0.00000       0.00000       0.00000       0.00000       0.00000       0.00000       0.00000       0.00000       0.00000       0.00000       0.00000       0.00000       0.00000       0.00000       0.00000       0.00000       0.00000       0.00000       0.00000       0.00000       0.00000       0.00000       0.00000       0.00000       0.00000       0.00000       41.3958       32.5307       18.5116       6.23349       0.00000       0.00000       0.00000       0.00000       0.00000       0.00000       0.00000       0.00000       0.00000       0.00000       0.00000       0.00000       0.00000       0.00000       0.00000       0.00000       0.00000       0.00000       0.00000       0.00000       0.00000       0.00000       0.00000       0.00000       0.00000       0.00000       0.00000       0.00000       0.00000       0.00000       0.00000       0.00000
   2  23 3430.7577    3.3762  2.2017 11.9735  0.0000  0.0868   0.1128   0.2316    0.4802   0.0000   395.8826      -17.7169      -52.5560      0.323723       0.00000       0.00000       0.00000       0.00000       0.00000       0.00000       0.00000       0.00000       0.00000       0.00000       0.00000       0.00000       0.00000       0.00000       0.00000       0.00000       0.00000       0.00000       0.00000       0.00000       0.00000       0.00000       0.00000       0.00000       0.00000       0.00000       0.00000       0.00000       0.00000       0.00000       0.00000       0.00000       63.0674       53.7713       29.3980       11.0461       0.00000       0.00000       0.00000       0.00000       0.00000       0.00000       0.00000       0.00000       0.00000       0.00000       0.00000       0.00000       0.00000       0.00000       0.00000       0.00000       0.00000       0.00000       0.00000       0.00000       0.00000       0.00000       0.00000       0.00000       0.00000       0.00000       0.00000       0.00000       0.00000       0.00000       0.00000       0.00000
   2  24 3566.6710    2.9145  3.8086  2.8593  0.0000  0.1171   0.0702   0.3021 1000.0000   0.0000   353.5181       47.4847      -46.7995     -0.210234       0.00000       0.00000       0.00000       0.00000       0.00000       0.00000       0.00000       0.00000       0.00000       0.00000       0.00000       0.00000       0.00000       0.00000       0.00000       0.00000       0.00000       0.00000       0.00000       0.00000       0.00000       0.00000       0.00000       0.00000       0.00000       0.00000       0.00000       0.00000       0.00000       0.00000       0.00000       0.00000       82.7632       69.5942       42.7421       15.6003       0.00000       0.00000       0.00000       0.00000       0.00000       0.00000       0.00000       0.00000       0.00000       0.00000       0.00000       0.00000       0.00000       0.00000       0.00000       0.00000       0.00000       0.00000       0.00000       0.00000       0.00000       0.00000       0.00000       0.00000       0.00000       0.00000       0.00000       0.00000       0.00000       0.00000       0.00000       0.00000
   3  11 1865.2756    0.4567  0.3167 10.3347  0.0000  0.0433   0.0353   0.0813    0.1084   0.0000   424.0627      -4.19955       3.37222      -8.05006       1.12712      0.262526       0.00000       0.00000       0.00000       0.00000       0.00000       0.00000       0.00000       0.00000       0.00000       0.00000       0.00000       0.00000       0.00000       0.00000       0.00000       0.00000       0.00000       0.00000       0.00000       0.00000       0.00000       0.00000       0.00000       0.00000       0.00000       0.00000       0.00000       0.00000       0.00000       0.00000       15.4503       20.3271       14.3010       9.72479       4.82038       1.69541       0.00000       0.00000       0.00000       0.00000       0.00000       0.00000       0.00000       0.00000       0.00000       0.00000       0.00000       0.00000       0.00000       0.00000       0.00000       0.00000       0.00000       0.00000       0.00000       0.00000       0.00000       0.00000       0.00000       0.00000       0.00000       0.00000       0.00000       0.00000       0.00000       0.00000
   3  12 2001.1289    0.6122  0.3252 10.2553  0.0000  0.0468   0.0553   0.0857    0.1413   0.0000   426.1631       12.5160       2.30280      -1.62201       2.26153    -0.0410164       0.00000       0.00000       0.00000       0.00000       0.00000       0.00000       0.00000       0.00000       0.00000       0.00000       0.00000       0.00000       0.00000       0.00000       0.00000       0.00000       0.00000       0.00000       0.00000       0.00000       0.00000       0.00000       0.00000       0.00000       0.00000       0.00000       0.00000       0.00000       0.00000       0.00000       18.9096       18.8862       16.9585       9.44997       5.88543       1.43768       0.00000       0.00000       0.00000       0.00000       0.00000       0.00000       0.00000       0.00000       0.00000       0.00000       0.00000       0.00000       0.00000       0.00000       0.00000       0.00000       0.00000       0.00000       0.00000       0.00000       0.00000       0.00000       0.00000       0.00000       0.00000       0.00000       0.00000       0.00000       0.00000       0.00000
   3  13 2137.6760    0.9049  0.8392  9.6068  0.0000  0.0505   0.0448   0.1454    0.4897   0.0000   418.0521       27.9805       7.35598       19.7372      -1.82339      0.189997       0.00000       0.00000       0.00000       0.00000       0.00000       0.00000       0.00000       0.00000       0.00000       0.00000       0.00000       0.00000       0.00000       0.00000       0.00000       0.00000       0.00000       0.00000       0.00000       0.00000       0.00000       0.00000       0.00000       0.00000       0.00000       0.00000       0.00000       0.00000       0.00000       0.00000       25.7173       26.7274       16.7372       10.5380       3.82706       1.56430       0.00000       0.00000       0.00000       0.00000       0.00000       0.00000       0.00000       0.00000       0.00000       0.00000       0.00000       0.00000       0.00000       0.00000       0.00000       0.00000       0.00000       0.00000       0.00000       0.00000       0.00000       0.00000       0.00000       0.00000       0.00000       0.00000       0.00000       0.00000       0.00000       0.00000
   3  14 2273.3612    1.0852  1.1112  8.8001 -0.0053  0.0571   0.0470   0.1393    1.9541   0.0000   444.1516      -60.9362      -2.45326       14.5159      -1.49886     -0.506894       0.00000       0.00000       0.00000       0.00000       0.00000       0.00000       0.00000       0.00000       0.00000       0.00000       0.00000       0.00000       0.00000       0.00000       0.00000       0.00000       0.00000       0.00000       0.00000       0.00000       0.00000       0.00000       0.00000       0.00000       0.00000       0.00000       0.00000       0.00000       0.00000       0.00000       29.7732       27.4175       20.7035       12.5619       5.44450       1.53661       0.00000       0.00000       0.00000       0.00000       0.00000       0.00000       0.00000       0.00000       0.00000       0.00000       0.00000       0.00000       0.00000       0.00000       0.00000       0.00000       0.00000       0.00000       0.00000       0.00000       0.00000       0.00000       0.00000       0.00000       0.00000       0.00000       0.00000       0.00000       0.00000       0.00000
   3  15 2407.5670    1.6776  1.1675  8.6337 -0.0013  0.0557   0.0686   0.1633    4.6836   0.0000   482.7120      -18.6346       28.5489      -6.00382      -10.0661      0.806394       0.00000       0.00000       0.00000       0.00000       0.00000       0.00000       0.00000       0.00000       0.00000       0.00000       0.00000       0.00000       0.00000       0.00000       0.00000       0.00000       0.00000       0.00000       0.00000       0.00000       0.00000       0.00000       0.00000       0.00000       0.00000       0.00000       0.00000       0.00000       0.00000       0.00000       29.7879       27.8418       20.4871       9.81145       5.49188       1.46035       0.00000       0.00000       0.00000       0.00000       0.00000       0.00000       0.00000       0.00000       0.00000       0.00000       0.00000       0.00000       0.00000       0.00000       0.00000       0.00000       0.00000       0.00000       0.00000       0.00000       0.00000       0.00000       0.00000       0.00000       0.00000       0.00000       0.00000       0.00000       0.00000       0.00000
   3  16 2541.5956    1.8934  1.0070 11.3646  0.0000  0.0518   0.0943   0.1532    0.5182   0.0000   440.3603       6.00434      0.465458      -1.69927     -0.878855      0.909231       0.00000       0.00000       0.00000       0.00000       0.00000       0.00000       0.00000       0.00000       0.00000       0.00000       0.00000       0.00000       0.00000       0.00000       0.00000       0.00000       0.00000       0.00000       0.00000       0.00000       0.00000       0.00000       0.00000       0.00000       0.00000       0.00000       0.00000       0.00000       0.00000       0.00000       29.6457       27.5635       18.7490       10.1306       4.92808       1.50502       0.00000       0.00000       0.00000       0.00000       0.00000       0.00000       0.00000       0.00000       0.00000       0.00000       0.00000       0.00000       0.00000       0.00000       0.00000       0.00000       0.00000       0.00000       0.00000       0.00000       0.00000       0.00000       0.00000       0.00000       0.00000       0.00000       0.00000       0.00000       0.00000       0.00000
   3  17 2676.1245    2.5642  0.9498 11.7232  0.0000  0.0562   0.1198   0.1473    0.5564   0.0000   434.3853      -24.7369       11.2097      -2.08253       2.07828      0.241600       0.00000       0.00000       0.00000       0.00000       0.00000       0.00000       0.00000       0.00000       0.00000       0.00000       0.00000       0.00000       0.00000       0.00000       0.00000       0.00000       0.00000       0.00000       0.00000       0.00000       0.00000       0.00000       0.00000       0.00000       0.00000       0.00000       0.00000       0.00000       0.00000       0.00000       29.1713       20.7984       21.1698       14.4438       5.75289       1.26785       0.00000       0.00000       0.00000       0.00000       0.00000       0.00000       0.00000       0.00000       0.00000       0.00000       0.00000       0.00000       0.00000       0.00000       0.00000       0.00000       0.00000       0.00000       0.00000       0.00000       0.00000       0.00000       0.00000       0.00000       0.00000       0.00000       0.00000       0.00000       0.00000       0.00000
   3  18 2811.3349    3.2424  0.9309 11.7915 -0.0075  0.0454   0.1487   0.1319    0.9591   0.0000   411.3125       9.62901       31.4493       9.23686      -6.62637      -2.30095       0.00000       0.00000       0.00000       0.00000       0.00000       0.00000       0.00000       0.00000       0.00000       0.00000       0.00000       0.00000       0.00000       0.00000       0.00000       0.00000       0.00000       0.00000       0.00000       0.00000       0.00000       0.00000       0.00000       0.00000       0.00000       0.00000       0.00000       0.00000       0.00000       0.00000       21.2077       21.5740       15.3571       10.3379       4.13348       1.45364       0.00000       0.00000       0.00000       0.00000       0.00000       0.00000       0.00000       0.00000       0.00000       0.00000       0.00000       0.00000       0.00000       0.00000       0.00000       0.00000       0.00000       0.00000       0.00000       0.00000       0.00000       0.00000       0.00000       0.00000       0.00000       0.00000       0.00000       0.00000       0.00000       0.00000
   3  19 2947.0209    3.6965  0.9916 12.1970  0.0000  0.0636   0.1664   0.1223    0.7856   0.0000   400.0369      -16.5166       21.4696      -10.4055      0.641136      0.386674       0.00000       0.00000       0.00000       0.00000       0.00000       0.00000       0.00000       0.00000       0.00000       0.00000       0.00000       0.00000       0.00000       0.00000       0.00000       0.00000       0.00000       0.00000       0.00000       0.00000       0.00000       0.00000       0.00000       0.00000       0.00000       0.00000       0.00000       0.00000       0.00000       0.00000       33.5635       24.2791       24.1357       16.7439       6.32510       1.35235       0.00000       0.00000       0.00000       0.00000       0.00000       0.00000       0.00000       0.00000       0.00000       0.00000       0.00000       0.00000       0.00000       0.00000       0.00000       0.00000       0.00000       0.00000       0.00000       0.00000       0.00000       0.00000       0.00000       0.00000       0.00000       0.00000       0.00000       0.00000       0.00000       0.00000
   3  20 3082.2708    4.3945  1.0123 11.5763  0.0000  0.0480   0.1821   0.1306    1.6768   0.0000   425.8337       21.0178       26.7452      0.148947      -2.62245      -2.61442       0.00000       0.00000       0.00000       0.00000       0.00000       0.00000       0.00000       0.00000       0.00000       0.00000       0.00000       0.00000       0.00000       0.00000       0.00000       0.00000       0.00000       0.00000       0.00000       0.00000       0.00000       0.00000       0.00000       0.00000       0.00000       0.00000       0.00000       0.00000       0.00000       0.00000       26.0397       23.2104       17.8956       10.6971       4.53663       1.18190       0.00000       0.00000       0.00000       0.00000       0.00000       0.00000       0.00000       0.00000       0.00000       0.00000       0.00000       0.00000       0.00000       0.00000       0.00000       0.00000       0.00000       0.00000       0.00000       0.00000       0.00000       0.00000       0.00000       0.00000       0.00000       0.00000       0.00000       0.00000       0.00000       0.00000
   3  21 3217.6907    4.2498  1.2237 12.0555  0.0000  0.0543   0.1729   0.1573    1.1802   0.0000   425.8053       24.3011       12.1634       17.9081       5.84891      -1.03752       0.00000       0.00000       0.00000       0.00000       0.00000       0.00000       0.00000       0.00000       0.00000       0.00000       0.00000       0.00000       0.00000       0.00000       0.00000       0.00000       0.00000       0.00000       0.00000       0.00000       0.00000       0.00000       0.00000       0.00000       0.00000       0.00000       0.00000       0.00000       0.00000       0.00000       30.6902       28.7806       20.1145       10.8134       4.75077       1.37084       0.00000       0.00000       0.00000       0.00000       0.00000       0.00000       0.00000       0.00000       0.00000       0.00000       0.00000       0.00000       0.00000       0.00000       0.00000       0.00000       0.00000       0.00000       0.00000       0.00000       0.00000       0.00000       0.00000       0.00000       0.00000       0.00000       0.00000       0.00000       0.00000       0.00000
   3  22 3353.4521    3.7372  1.9687 10.9554  0.0009  0.0654   0.1230   0.2178    1.5362   0.0000   473.6495      -26.7186      -18.8201       1.75223      0.379063      -2.15157       0.00000       0.00000       0.00000       0.00000       0.00000       0.00000       0.00000       0.00000       0.00000       0.00000       0.00000       0.00000       0.00000       0.00000       0.00000       0.00000       0.00000       0.00000       0.00000       0.00000       0.00000       0.00000       0.00000       0.00000       0.00000       0.00000       0.00000       0.00000       0.00000       0.00000       35.4986       32.4273       24.6514       14.1659       6.18806       1.70162       0.00000       0.00000       0.00000       0.00000       0.00000       0.00000       0.00000       0.00000       0.00000       0.00000       0.00000       0.00000       0.00000       0.00000       0.00000       0.00000       0.00000       0.00000       0.00000       0.00000       0.00000       0.00000       0.00000       0.00000       0.00000       0.00000       0.00000       0.00000       0.00000       0.00000
   3  24 3625.9264    2.6791  4.1105 10.1116  0.0000  0.0990   0.0608   0.2953    0.7162   0.0000   442.1261      -86.3755       32.1190       8.21645      -17.9093     0.0301657       0.00000       0.00000       0.00000       0.00000       0.00000       0.00000       0.00000       0.00000       0.00000       0.00000       0.00000       0.00000       0.00000       0.00000       0.00000       0.00000       0.00000       0.00000       0.00000       0.00000       0.00000       0.00000       0.00000       0.00000       0.00000       0.00000       0.00000       0.00000       0.00000       0.00000       50.2383       48.1377       36.0748       20.2161       9.68842       2.80377       0.00000       0.00000       0.00000       0.00000       0.00000       0.00000       0.00000       0.00000       0.00000       0.00000       0.00000       0.00000       0.00000       0.00000       0.00000       0.00000       0.00000       0.00000       0.00000       0.00000       0.00000       0.00000       0.00000       0.00000       0.00000       0.00000       0.00000       0.00000       0.00000       0.00000
   3  25 3762.7287    2.2762  5.7350 10.2873  0.0000  0.1333   0.0483   0.3771    0.4199   0.0000   647.8683       22.1688      -29.4860      -2.94589      -4.14636      -3.07558       0.00000       0.00000       0.00000       0.00000       0.00000       0.00000       0.00000       0.00000       0.00000       0.00000       0.00000       0.00000       0.00000       0.00000       0.00000       0.00000       0.00000       0.00000       0.00000       0.00000       0.00000       0.00000       0.00000       0.00000       0.00000       0.00000       0.00000       0.00000       0.00000       0.00000       72.7123       70.0918       48.0077       27.2657       11.5830       3.65472       0.00000       0.00000       0.00000       0.00000       0.00000       0.00000       0.00000       0.00000       0.00000       0.00000       0.00000       0.00000       0.00000       0.00000       0.00000       0.00000       0.00000       0.00000       0.00000       0.00000       0.00000       0.00000       0.00000       0.00000       0.00000       0.00000       0.00000       0.00000       0.00000       0.00000
   4  10 1778.0233    0.3427  0.2765 10.6458  0.0007  0.0521   0.0265   0.0664    0.0746   0.0000   429.6329     -0.881908       2.20812      0.780831      -1.45353     -0.751021      0.822064     0.0773896       0.00000       0.00000       0.00000       0.00000       0.00000       0.00000       0.00000       0.00000       0.00000       0.00000       0.00000       0.00000       0.00000       0.00000       0.00000       0.00000       0.00000       0.00000       0.00000       0.00000       0.00000       0.00000       0.00000       0.00000       0.00000       0.00000       0.00000       0.00000       20.9415       22.4820       19.4129       10.0550       5.80168       3.05234       1.37868      0.284612       0.00000       0.00000       0.00000       0.00000       0.00000       0.00000       0.00000       0.00000       0.00000       0.00000       0.00000       0.00000       0.00000       0.00000       0.00000       0.00000       0.00000       0.00000       0.00000       0.00000       0.00000       0.00000       0.00000       0.00000       0.00000       0.00000       0.00000       0.00000
   4  12 2051.6681    0.6411  0.6416 10.2419 -0.0009  0.0414   0.0311   0.0974    0.1589   0.0000   409.9819      -24.8958       41.5232     -0.830334       4.62147       3.41478     -0.624430    -0.0287697       0.00000       0.00000       0.00000       0.00000       0.00000       0.00000       0.00000       0.00000       0.00000       0.00000       0.00000       0.00000       0.00000       0.00000       0.00000       0.00000       0.00000       0.00000       0.00000       0.00000       0.00000       0.00000       0.00000       0.00000       0.00000       0.00000       0.00000       0.00000       14.2439       17.1471       14.3300       8.72184       5.20581       2.93971       1.21083      0.292874       0.00000       0.00000       0.00000       0.00000       0.00000       0.00000       0.00000       0.00000       0.00000       0.00000       0.00000       0.00000       0.00000       0.00000       0.00000       0.00000       0.00000       0.00000       0.00000       0.00000       0.00000       0.00000       0.00000       0.00000       0.00000       0.00000       0.00000       0.00000
   4  14 2324.0861    1.3312  0.9996  9.8269 -0.0011  0.0508   0.0506   0.1336    0.7914   0.0000   441.4357      -14.0166       22.3063      -7.29512     -0.347457      -3.61874     -0.148909      0.205764       0.00000       0.00000       0.00000       0.00000       0.00000       0.00000       0.00000       0.00000       0.00000       0.00000       0.00000       0.00000       0.00000       0.00000       0.00000       0.00000       0.00000       0.00000       0.00000       0.00000       0.00000       0.00000       0.00000       0.00000       0.00000       0.00000       0.00000       0.00000       16.9275       20.4158       14.5974       12.6755       6.11072       3.70806       1.14244      0.413213       0.00000       0.00000       0.00000       0.00000       0.00000       0.00000       0.00000       0.00000       0.00000       0.00000       0.00000       0.00000       0.00000       0.00000       0.00000       0.00000       0.00000       0.00000       0.00000       0.00000       0.00000       0.00000       0.00000       0.00000       0.00000       0.00000       0.00000       0.00000
   4  15 2458.4550    1.6476  0.8418 11.2252 -0.0008  0.0482   0.0649   0.1149    0.3412   0.0000   424.7067      -19.2901       5.94223      -22.0707       5.29277     -0.894856      -1.15387      0.131047       0.00000       0.00000       0.00000       0.00000       0.00000       0.00000       0.00000       0.00000       0.00000       0.00000       0.00000       0.00000       0.00000       0.00000       0.00000       0.00000       0.00000       0.00000       0.00000       0.00000       0.00000       0.00000       0.00000       0.00000       0.00000       0.00000       0.00000       0.00000       16.6621       17.8062       17.0325       10.0264       6.78462       3.29905       1.48461      0.326765       0.00000       0.00000       0.00000       0.00000       0.00000       0.00000       0.00000       0.00000       0.00000       0.00000       0.00000       0.00000       0.00000       0.00000       0.00000       0.00000       0.00000       0.00000       0.00000       0.00000       0.00000       0.00000       0.00000       0.00000       0.00000       0.00000       0.00000       0.00000
   4  16 2592.9393    2.2189  1.1296  5.7638 -0.0014  0.0490   0.0758   0.1278   23.1722   0.0000   412.2479      -3.19980       15.6945       10.6405      -8.52842    -0.0930014      -1.25062     -0.380896       0.00000       0.00000       0.00000       0.00000       0.00000       0.00000       0.00000       0.00000       0.00000       0.00000       0.00000       0.00000       0.00000       0.00000       0.00000       0.00000       0.00000       0.00000       0.00000       0.00000       0.00000       0.00000       0.00000       0.00000       0.00000       0.00000       0.00000       0.00000       18.0903       20.1961       15.9328       11.6336       6.06929       3.45097       1.20921      0.365183       0.00000       0.00000       0.00000       0.00000       0.00000       0.00000       0.00000       0.00000       0.00000       0.00000       0.00000       0.00000       0.00000       0.00000       0.00000       0.00000       0.00000       0.00000       0.00000       0.00000       0.00000       0.00000       0.00000       0.00000       0.00000       0.00000       0.00000       0.00000
   4  17 2728.4007    3.0597  0.7876 10.0235  0.0008  0.0407   0.1212   0.0949    2.0161   0.0000   441.5748      -1.63597       20.6940      -8.12588      -5.24867      -5.67472     -0.472712     -0.442387       0.00000       0.00000       0.00000       0.00000       0.00000       0.00000       0.00000       0.00000       0.00000       0.00000       0.00000       0.00000       0.00000       0.00000       0.00000       0.00000       0.00000       0.00000       0.00000       0.00000       0.00000       0.00000       0.00000       0.00000       0.00000       0.00000       0.00000       0.00000       14.4762       13.6702       13.5302       9.13215       5.82052       2.89849       1.13958      0.254142       0.00000       0.00000       0.00000       0.00000       0.00000       0.00000       0.00000       0.00000       0.00000       0.00000       0.00000       0.00000       0.00000       0.00000       0.00000       0.00000       0.00000       0.00000       0.00000       0.00000       0.00000       0.00000       0.00000       0.00000       0.00000       0.00000       0.00000       0.00000
   4  18 2864.1735    3.6692  0.8926  9.6750 -0.0031  0.0415   0.1369   0.0938    7.4619   0.0000   456.3444      -9.73143       10.3006       4.00444       2.22518      0.692485       1.43621    -0.0459947       0.00000       0.00000       0.00000       0.00000       0.00000       0.00000       0.00000       0.00000       0.00000       0.00000       0.00000       0.00000       0.00000       0.00000       0.00000       0.00000       0.00000       0.00000       0.00000       0.00000       0.00000       0.00000       0.00000       0.00000       0.00000       0.00000       0.00000       0.00000       18.3399       18.3986       14.7074       9.84152       5.70437       2.55373       1.00758      0.247835       0.00000       0.00000       0.00000       0.00000       0.00000       0.00000       0.00000       0.00000       0.00000       0.00000       0.00000       0.00000       0.00000       0.00000       0.00000       0.00000       0.00000       0.00000       0.00000       0.00000       0.00000       0.00000       0.00000       0.00000       0.00000       0.00000       0.00000       0.00000
   4  19 3000.1448    4.4221  0.8591  5.3255  0.0000  0.0362   0.1779   0.1104  762.4489   0.0000   415.0168      -29.1703       3.30368       5.73762      -1.97568      -3.64994       0.00000       0.00000       0.00000       0.00000       0.00000       0.00000       0.00000       0.00000       0.00000       0.00000       0.00000       0.00000       0.00000       0.00000       0.00000       0.00000       0.00000       0.00000       0.00000       0.00000       0.00000       0.00000       0.00000       0.00000       0.00000       0.00000       0.00000       0.00000       0.00000       0.00000       14.6615       14.1665       11.7306       9.12753       5.40051       2.47729      0.860624      0.221884       0.00000       0.00000       0.00000       0.00000       0.00000       0.00000       0.00000       0.00000       0.00000       0.00000       0.00000       0.00000       0.00000       0.00000       0.00000       0.00000       0.00000       0.00000       0.00000       0.00000       0.00000       0.00000       0.00000       0.00000       0.00000       0.00000       0.00000       0.00000
   4  20 3135.9888    4.2804  1.1548 12.4634 -0.0036  0.0483   0.1562   0.1377    0.8789   0.0000   432.4178      -6.38518       5.77159      -1.59200       3.55773      -1.22795      -1.13518     -0.536055       0.00000       0.00000       0.00000       0.00000       0.00000       0.00000       0.00000       0.00000       0.00000       0.00000       0.00000       0.00000       0.00000       0.00000       0.00000       0.00000       0.00000       0.00000       0.00000       0.00000       0.00000       0.00000       0.00000       0.00000       0.00000       0.00000       0.00000       0.00000       18.1343       19.8838       16.3053       10.9172       7.08137       2.91623       1.31619      0.339858       0.00000       0.00000       0.00000       0.00000       0.00000       0.00000       0.00000       0.00000       0.00000       0.00000       0.00000       0.00000       0.00000       0.00000       0.00000       0.00000       0.00000       0.00000       0.00000       0.00000       0.00000       0.00000       0.00000       0.00000       0.00000       0.00000       0.00000       0.00000
   4  21 3271.6874    4.2434  1.4011  0.4926  0.0000  0.0497   0.1374   0.1432 1000.0000   0.0000   432.5896       12.3540       1.64806      -16.5401       7.85990      -4.96552       0.00000       0.00000       0.00000       0.00000       0.00000       0.00000       0.00000       0.00000       0.00000       0.00000       0.00000       0.00000       0.00000       0.00000       0.00000       0.00000       0.00000       0.00000       0.00000       0.00000       0.00000       0.00000       0.00000       0.00000       0.00000       0.00000       0.00000       0.00000       0.00000       0.00000       20.4978       21.5509       16.2178       12.3830       6.58274       3.42305       1.10528      0.348252       0.00000       0.00000       0.00000       0.00000       0.00000       0.00000       0.00000       0.00000       0.00000       0.00000       0.00000       0.00000       0.00000       0.00000       0.00000       0.00000       0.00000       0.00000       0.00000       0.00000       0.00000       0.00000       0.00000       0.00000       0.00000       0.00000       0.00000       0.00000
   4  22 3407.9015    3.6849  2.1888 11.2988  0.0004  0.0639   0.0947   0.1741    0.7516   0.0000   445.9887       17.4854       28.9854      -13.0973      -8.64675       2.27957     -0.175735     -0.373772       0.00000       0.00000       0.00000       0.00000       0.00000       0.00000       0.00000       0.00000       0.00000       0.00000       0.00000       0.00000       0.00000       0.00000       0.00000       0.00000       0.00000       0.00000       0.00000       0.00000       0.00000       0.00000       0.00000       0.00000       0.00000       0.00000       0.00000       0.00000       25.2337       26.8204       21.7380       14.5858       8.81939       3.98956       1.63986      0.429000       0.00000       0.00000       0.00000       0.00000       0.00000       0.00000       0.00000       0.00000       0.00000       0.00000       0.00000       0.00000       0.00000       0.00000       0.00000       0.00000       0.00000       0.00000       0.00000       0.00000       0.00000       0.00000       0.00000       0.00000       0.00000       0.00000       0.00000       0.00000
   4  23 3544.7002    3.1559  3.1902 10.1616 -0.0012  0.0791   0.0665   0.2102    1.0378   0.0000   439.7611       62.2312       23.3112      -11.0371      -6.57511       5.13168      -3.20489     -0.333205       0.00000       0.00000       0.00000       0.00000       0.00000       0.00000       0.00000       0.00000       0.00000       0.00000       0.00000       0.00000       0.00000       0.00000       0.00000       0.00000       0.00000       0.00000       0.00000       0.00000       0.00000       0.00000       0.00000       0.00000       0.00000       0.00000       0.00000       0.00000       31.8303       33.5979       26.9133       17.9007       10.4216       4.91169       1.96021      0.504211       0.00000       0.00000       0.00000       0.00000       0.00000       0.00000       0.00000       0.00000       0.00000       0.00000       0.00000       0.00000       0.00000       0.00000       0.00000       0.00000       0.00000       0.00000       0.00000       0.00000       0.00000       0.00000       0.00000       0.00000       0.00000       0.00000       0.00000       0.00000
   4  24 3681.4530    2.6087  4.5703 10.1372 -0.0009  0.0971   0.0450   0.2527    0.4272   0.0000   391.4236       21.0749      -8.85528      -23.1304      -26.9970      -10.9169      0.658120      -1.76105       0.00000       0.00000       0.00000       0.00000       0.00000       0.00000       0.00000       0.00000       0.00000       0.00000       0.00000       0.00000       0.00000       0.00000       0.00000       0.00000       0.00000       0.00000       0.00000       0.00000       0.00000       0.00000       0.00000       0.00000       0.00000       0.00000       0.00000       0.00000       37.7721       38.0031       32.4611       22.8185       13.1226       6.70961       2.45443      0.625399       0.00000       0.00000       0.00000       0.00000       0.00000       0.00000       0.00000       0.00000       0.00000       0.00000       0.00000       0.00000       0.00000       0.00000       0.00000       0.00000       0.00000       0.00000       0.00000       0.00000       0.00000       0.00000       0.00000       0.00000       0.00000       0.00000       0.00000       0.00000
   4  25 3818.6203    2.1743  6.6747  9.3257 -0.0001  0.1242   0.0301   0.3273    0.4675   0.0000   410.5720     -0.249355       39.1150      -1.05161      -9.50322       13.4663       2.18647      -1.46218       0.00000       0.00000       0.00000       0.00000       0.00000       0.00000       0.00000       0.00000       0.00000       0.00000       0.00000       0.00000       0.00000       0.00000       0.00000       0.00000       0.00000       0.00000       0.00000       0.00000       0.00000       0.00000       0.00000       0.00000       0.00000       0.00000       0.00000       0.00000       47.5198       50.6950       41.1038       28.5043       16.6974       8.05808       3.12656      0.847535       0.00000       0.00000       0.00000       0.00000       0.00000       0.00000       0.00000       0.00000       0.00000       0.00000       0.00000       0.00000       0.00000       0.00000       0.00000       0.00000       0.00000       0.00000       0.00000       0.00000       0.00000       0.00000       0.00000       0.00000       0.00000       0.00000       0.00000       0.00000
   5  10 1823.3851    0.3985  0.3091  9.9587 -0.0011  0.0270   0.0274   0.0668    0.0764   0.0000   438.3340     -0.936206       12.9035      -1.56399      -3.93426       1.89544     -0.563981    -0.0351668    -0.0867855    0.00619927       0.00000       0.00000       0.00000       0.00000       0.00000       0.00000       0.00000       0.00000       0.00000       0.00000       0.00000       0.00000       0.00000       0.00000       0.00000       0.00000       0.00000       0.00000       0.00000       0.00000       0.00000       0.00000       0.00000       0.00000       0.00000       0.00000       7.79718       8.32669       8.18235       6.18244       4.24307       2.30472       1.53631      0.519909      0.203757     0.0422908       0.00000       0.00000       0.00000       0.00000       0.00000       0.00000       0.00000       0.00000       0.00000       0.00000       0.00000       0.00000       0.00000       0.00000       0.00000       0.00000       0.00000       0.00000       0.00000       0.00000       0.00000       0.00000       0.00000       0.00000       0.00000       0.00000
   5  11 1960.5612    0.5525  0.4630  9.8859 -0.0037  0.0519   0.0302   0.0743    0.1309   0.0000   438.4013      -3.55145       19.1154      -2.45499      -3.41826      0.251770     -0.215606      0.515191    -0.0117819     0.0327869       0.00000       0.00000       0.00000       0.00000       0.00000       0.00000       0.00000       0.00000       0.00000       0.00000       0.00000       0.00000       0.00000       0.00000       0.00000       0.00000       0.00000       0.00000       0.00000       0.00000       0.00000       0.00000       0.00000       0.00000       0.00000       0.00000       12.7695       17.1905       13.2392       10.8352       9.29107       3.85124       2.91713      0.613579      0.431293      0.102139       0.00000       0.00000       0.00000       0.00000       0.00000       0.00000       0.00000       0.00000       0.00000       0.00000       0.00000       0.00000       0.00000       0.00000       0.00000       0.00000       0.00000       0.00000       0.00000       0.00000       0.00000       0.00000       0.00000       0.00000       0.00000       0.00000
   5  12 2098.4455    0.7371  0.5121 10.1920 -0.0049  0.0439   0.0374   0.0766    0.1318   0.0000   432.1260      -4.01777       13.9488       15.9008     -0.563937      -5.65282      -2.12335     0.0793894    0.00897338   -0.00626119       0.00000       0.00000       0.00000       0.00000       0.00000       0.00000       0.00000       0.00000       0.00000       0.00000       0.00000       0.00000       0.00000       0.00000       0.00000       0.00000       0.00000       0.00000       0.00000       0.00000       0.00000       0.00000       0.00000       0.00000       0.00000       0.00000       11.1303       16.6311       10.5786       11.3775       5.09716       4.68963       1.41538       1.02729      0.191553      0.101841       0.00000       0.00000       0.00000       0.00000       0.00000       0.00000       0.00000       0.00000       0.00000       0.00000       0.00000       0.00000       0.00000       0.00000       0.00000       0.00000       0.00000       0.00000       0.00000       0.00000       0.00000       0.00000       0.00000       0.00000       0.00000       0.00000
   5  13 2235.3868    1.0334  0.7069 10.3577 -0.0044  0.0508   0.0457   0.0891    0.2102   0.0000   441.4785      -16.5866       23.5858      -11.0342      -3.05520       1.37422     -0.894229     -0.535476     0.0570463    -0.0170938       0.00000       0.00000       0.00000       0.00000       0.00000       0.00000       0.00000       0.00000       0.00000       0.00000       0.00000       0.00000       0.00000       0.00000       0.00000       0.00000       0.00000       0.00000       0.00000       0.00000       0.00000       0.00000       0.00000       0.00000       0.00000       0.00000       16.2542       12.4923       17.2141       13.4192       5.29159       4.34390       3.28106       1.33082      0.314214     0.0511379       0.00000       0.00000       0.00000       0.00000       0.00000       0.00000       0.00000       0.00000       0.00000       0.00000       0.00000       0.00000       0.00000       0.00000       0.00000       0.00000       0.00000       0.00000       0.00000       0.00000       0.00000       0.00000       0.00000       0.00000       0.00000       0.00000
   5  14 2371.0371    1.3562  0.8695 10.3662 -0.0030  0.0395   0.0498   0.0863    0.3388   0.0000   430.7766       2.76302       5.77597       9.27684       6.71104       3.64550       1.23289      0.231199     0.0446441    -0.0210222       0.00000       0.00000       0.00000       0.00000       0.00000       0.00000       0.00000       0.00000       0.00000       0.00000       0.00000       0.00000       0.00000       0.00000       0.00000       0.00000       0.00000       0.00000       0.00000       0.00000       0.00000       0.00000       0.00000       0.00000       0.00000       0.00000       12.2483       12.6584       11.7101       9.26323       6.42260       3.81270       1.97460      0.812504      0.265808     0.0586326       0.00000       0.00000       0.00000       0.00000       0.00000       0.00000       0.00000       0.00000       0.00000       0.00000       0.00000       0.00000       0.00000       0.00000       0.00000       0.00000       0.00000       0.00000       0.00000       0.00000       0.00000       0.00000       0.00000       0.00000       0.00000       0.00000
   5  15 2506.0536    1.8965  0.8898 11.0401 -0.0015  0.0378   0.0705   0.1024    0.3888   0.0000   461.9312       6.70903       9.64977       14.7558      0.740543      -2.30652      -1.44843      0.933003     -0.155529    -0.0491859       0.00000       0.00000       0.00000       0.00000       0.00000       0.00000       0.00000       0.00000       0.00000       0.00000       0.00000       0.00000       0.00000       0.00000       0.00000       0.00000       0.00000       0.00000       0.00000       0.00000       0.00000       0.00000       0.00000       0.00000       0.00000       0.00000       13.1336       12.7381       10.9882       9.18540       6.97758       3.93334       1.78401      0.698541      0.233842     0.0484763       0.00000       0.00000       0.00000       0.00000       0.00000       0.00000       0.00000       0.00000       0.00000       0.00000       0.00000       0.00000       0.00000       0.00000       0.00000       0.00000       0.00000       0.00000       0.00000       0.00000       0.00000       0.00000       0.00000       0.00000       0.00000       0.00000
   5  16 2641.1540    2.3230  0.9581 11.3711 -0.0054  0.0416   0.0847   0.1068    0.5141   0.0000   413.0407       24.7320       20.1767     -0.167801      -9.11555      -4.05691     -0.655331     -0.269138      0.281160     0.0197115       0.00000       0.00000       0.00000       0.00000       0.00000       0.00000       0.00000       0.00000       0.00000       0.00000       0.00000       0.00000       0.00000       0.00000       0.00000       0.00000       0.00000       0.00000       0.00000       0.00000       0.00000       0.00000       0.00000       0.00000       0.00000       0.00000       13.5658       14.5545       12.0752       9.97734       7.37854       4.18687       2.04714      0.766986      0.286161     0.0661165       0.00000       0.00000       0.00000       0.00000       0.00000       0.00000       0.00000       0.00000       0.00000       0.00000       0.00000       0.00000       0.00000       0.00000       0.00000       0.00000       0.00000       0.00000       0.00000       0.00000       0.00000       0.00000       0.00000       0.00000       0.00000       0.00000
   5  18 2913.6457    3.7496  0.7617 12.7015 -0.0074  0.0445   0.1582   0.0948    0.4226   0.0000   427.4097       8.34848       5.54854      -15.9494      -9.05927       1.79579       1.39081      0.199654      0.215313    -0.0101989       0.00000       0.00000       0.00000       0.00000       0.00000       0.00000       0.00000       0.00000       0.00000       0.00000       0.00000       0.00000       0.00000       0.00000       0.00000       0.00000       0.00000       0.00000       0.00000       0.00000       0.00000       0.00000       0.00000       0.00000       0.00000       0.00000       15.2624       16.8876       13.9944       10.6401       7.56568       4.21488       2.02959      0.783379      0.259708     0.0593799       0.00000       0.00000       0.00000       0.00000       0.00000       0.00000       0.00000       0.00000       0.00000       0.00000       0.00000       0.00000       0.00000       0.00000       0.00000       0.00000       0.00000       0.00000       0.00000       0.00000       0.00000       0.00000       0.00000       0.00000       0.00000       0.00000
   5  19 3049.9403    4.5979  0.8211 12.0195  0.0042  0.0353   0.1765   0.0948    1.0032   0.0000   443.4142       15.0880       10.4443      -2.21137       2.23519     -0.451416     -0.482148      0.691807    -0.0721303     -0.119343       0.00000       0.00000       0.00000       0.00000       0.00000       0.00000       0.00000       0.00000       0.00000       0.00000       0.00000       0.00000       0.00000       0.00000       0.00000       0.00000       0.00000       0.00000       0.00000       0.00000       0.00000       0.00000       0.00000       0.00000       0.00000       0.00000       10.6496       11.9812       10.6299       8.03049       5.72401       3.10327       1.79440      0.669124      0.257779     0.0585872       0.00000       0.00000       0.00000       0.00000       0.00000       0.00000       0.00000       0.00000       0.00000       0.00000       0.00000       0.00000       0.00000       0.00000       0.00000       0.00000       0.00000       0.00000       0.00000       0.00000       0.00000       0.00000       0.00000       0.00000       0.00000       0.00000
   5  20 3186.2330    4.2365  1.1276 12.4801 -0.0098  0.0519   0.1661   0.1259    1.1403   0.0000   453.9569       14.6094      -5.36812     -0.883550       2.11967      -7.03043     -0.347031      0.675587      0.415633    -0.0800114       0.00000       0.00000       0.00000       0.00000       0.00000       0.00000       0.00000       0.00000       0.00000       0.00000       0.00000       0.00000       0.00000       0.00000       0.00000       0.00000       0.00000       0.00000       0.00000       0.00000       0.00000       0.00000       0.00000       0.00000       0.00000       0.00000       19.9078       22.8579       18.9315       13.0871       7.81913       4.01310       2.13521      0.815234      0.295914     0.0713018       0.00000       0.00000       0.00000       0.00000       0.00000       0.00000       0.00000       0.00000       0.00000       0.00000       0.00000       0.00000       0.00000       0.00000       0.00000       0.00000       0.00000       0.00000       0.00000       0.00000       0.00000       0.00000       0.00000       0.00000       0.00000       0.00000
   5  21 3322.5125    3.6393  1.6557 12.2625 -0.0042  0.0567   0.1156   0.1621    0.5324   0.0000   460.2276      -3.49145      -4.86463      -31.6088      -3.19489      -12.2721     0.0663064      0.523025      0.681854    -0.0860819       0.00000       0.00000       0.00000       0.00000       0.00000       0.00000       0.00000       0.00000       0.00000       0.00000       0.00000       0.00000       0.00000       0.00000       0.00000       0.00000       0.00000       0.00000       0.00000       0.00000       0.00000       0.00000       0.00000       0.00000       0.00000       0.00000       17.9566       19.9710       17.9543       13.8386       8.36934       4.88574       2.88807       1.14062      0.394465     0.0913318       0.00000       0.00000       0.00000       0.00000       0.00000       0.00000       0.00000       0.00000       0.00000       0.00000       0.00000       0.00000       0.00000       0.00000       0.00000       0.00000       0.00000       0.00000       0.00000       0.00000       0.00000       0.00000       0.00000       0.00000       0.00000       0.00000
   5  22 3459.3468    3.3009  2.1511 11.6990  0.0010  0.0616   0.0861   0.1689    0.4692   0.0000   424.2567      -5.83116       6.99113       5.47148       4.47719     -0.923236     -0.923508      -1.14509     -0.220474     0.0789878       0.00000       0.00000       0.00000       0.00000       0.00000       0.00000       0.00000       0.00000       0.00000       0.00000       0.00000       0.00000       0.00000       0.00000       0.00000       0.00000       0.00000       0.00000       0.00000       0.00000       0.00000       0.00000       0.00000       0.00000       0.00000       0.00000       19.6238       21.6864       19.4640       14.3304       9.84192       5.91997       2.77088       1.30550      0.424808     0.0938864       0.00000       0.00000       0.00000       0.00000       0.00000       0.00000       0.00000       0.00000       0.00000       0.00000       0.00000       0.00000       0.00000       0.00000       0.00000       0.00000       0.00000       0.00000       0.00000       0.00000       0.00000       0.00000       0.00000       0.00000       0.00000       0.00000
   5  23 3596.5042    2.7753  3.2358 11.6231 -0.0020  0.0803   0.0618   0.2210    0.2454   0.0000   437.9577       21.0345       7.96324       38.0148      -4.90505       5.71932      0.334170      -2.00646     -0.447465     0.0938229       0.00000       0.00000       0.00000       0.00000       0.00000       0.00000       0.00000       0.00000       0.00000       0.00000       0.00000       0.00000       0.00000       0.00000       0.00000       0.00000       0.00000       0.00000       0.00000       0.00000       0.00000       0.00000       0.00000       0.00000       0.00000       0.00000       24.5415       29.0030       24.0172       18.9775       12.5305       7.17945       3.80871       1.53953      0.550809      0.139376       0.00000       0.00000       0.00000       0.00000       0.00000       0.00000       0.00000       0.00000       0.00000       0.00000       0.00000       0.00000       0.00000       0.00000       0.00000       0.00000       0.00000       0.00000       0.00000       0.00000       0.00000       0.00000       0.00000       0.00000       0.00000       0.00000
   5  24 3734.0725    2.3309  4.7849 10.7411 -0.0015  0.0973   0.0418   0.2662    0.2221   0.0000   425.2978       31.7063      -18.6904       31.9708      0.313704      -6.92213      -5.66885      -3.51811      0.189534      0.100268       0.00000       0.00000       0.00000       0.00000       0.00000       0.00000       0.00000       0.00000       0.00000       0.00000       0.00000       0.00000       0.00000       0.00000       0.00000       0.00000       0.00000       0.00000       0.00000       0.00000       0.00000       0.00000       0.00000       0.00000       0.00000       0.00000       30.7043       33.9339       30.2217       22.6774       15.3084       8.77952       4.59943       1.91155      0.668505      0.148028       0.00000       0.00000       0.00000       0.00000       0.00000       0.00000       0.00000       0.00000       0.00000       0.00000       0.00000       0.00000       0.00000       0.00000       0.00000       0.00000       0.00000       0.00000       0.00000       0.00000       0.00000       0.00000       0.00000       0.00000       0.00000       0.00000
   5  25 3871.7358    1.9302  6.4113 10.4867  0.0003  0.1162   0.0313   0.3326    0.1612   0.0000   420.2285       53.2100       64.2014      -22.7782       8.98411      -4.43846       1.91805     -0.494904     -0.194423    -0.0224097       0.00000       0.00000       0.00000       0.00000       0.00000       0.00000       0.00000       0.00000       0.00000       0.00000       0.00000       0.00000       0.00000       0.00000       0.00000       0.00000       0.00000       0.00000       0.00000       0.00000       0.00000       0.00000       0.00000       0.00000       0.00000       0.00000       35.5965       40.3814       35.1256       26.9787       18.8306       10.5615       5.57228       2.25510      0.832337      0.190800       0.00000       0.00000       0.00000       0.00000       0.00000       0.00000       0.00000       0.00000       0.00000       0.00000       0.00000       0.00000       0.00000       0.00000       0.00000       0.00000       0.00000       0.00000       0.00000       0.00000       0.00000       0.00000       0.00000       0.00000       0.00000       0.00000
   5  26 4009.7839    1.6606  8.2689 10.2699  0.0028  0.1426   0.0252   0.3958    0.1339   0.0000   432.4644      -22.2214      -22.8609      -12.5490       10.7727      -12.9415       3.54107      -5.27505      0.326611     -0.137726       0.00000       0.00000       0.00000       0.00000       0.00000       0.00000       0.00000       0.00000       0.00000       0.00000       0.00000       0.00000       0.00000       0.00000       0.00000       0.00000       0.00000       0.00000       0.00000       0.00000       0.00000       0.00000       0.00000       0.00000       0.00000       0.00000       42.3488       47.1760       43.4136       32.5367       23.0647       13.2967       7.04335       2.98031       1.07512      0.233495       0.00000       0.00000       0.00000       0.00000       0.00000       0.00000       0.00000       0.00000       0.00000       0.00000       0.00000       0.00000       0.00000       0.00000       0.00000       0.00000       0.00000       0.00000       0.00000       0.00000       0.00000       0.00000       0.00000       0.00000       0.00000       0.00000
   5  28 4286.2314    1.1659 12.4817 10.1921 -0.0009  0.2122   0.0181   0.6119    0.0913   0.0000   422.3637       25.5029       86.1866      -14.2248       23.5348      -1.95520      -3.52590     -0.706170      0.605980    -0.0464530       0.00000       0.00000       0.00000       0.00000       0.00000       0.00000       0.00000       0.00000       0.00000       0.00000       0.00000       0.00000       0.00000       0.00000       0.00000       0.00000       0.00000       0.00000       0.00000       0.00000       0.00000       0.00000       0.00000       0.00000       0.00000       0.00000       66.4182       75.0683       68.3383       49.7696       34.6017       19.7301       10.6048       4.43379       1.62263      0.346734       0.00000       0.00000       0.00000       0.00000       0.00000       0.00000       0.00000       0.00000       0.00000       0.00000       0.00000       0.00000       0.00000       0.00000       0.00000       0.00000       0.00000       0.00000       0.00000       0.00000       0.00000       0.00000       0.00000       0.00000       0.00000       0.00000
   6  10 1866.0474    0.4431  0.3835  9.9202  0.0036  0.0511   0.0258   0.0682    0.0796   0.0000   423.9461       4.39980       6.54851      -10.6466      -6.32279       5.86759       5.84858      -1.53047     -0.868204     -0.209596     0.0995032     0.0338967       0.00000       0.00000       0.00000       0.00000       0.00000       0.00000       0.00000       0.00000       0.00000       0.00000       0.00000       0.00000       0.00000       0.00000       0.00000       0.00000       0.00000       0.00000       0.00000       0.00000       0.00000       0.00000       0.00000       0.00000       7.82802       15.1992       10.5753       10.8008       7.68814       3.85253       4.00250       1.06104       1.03443      0.188518      0.108114     0.0297611       0.00000       0.00000       0.00000       0.00000       0.00000       0.00000       0.00000       0.00000       0.00000       0.00000       0.00000       0.00000       0.00000       0.00000       0.00000       0.00000       0.00000       0.00000       0.00000       0.00000       0.00000       0.00000       0.00000       0.00000
   6  11 2003.9947    0.6167  0.3908  9.9657 -0.0036  0.0433   0.0331   0.0667    0.0946   0.0000   439.2752      -1.34109       17.5030      -8.88049       15.0096      -1.62473      -2.52106     -0.528449      0.565067     -0.140978    -0.0625425     0.0101660       0.00000       0.00000       0.00000       0.00000       0.00000       0.00000       0.00000       0.00000       0.00000       0.00000       0.00000       0.00000       0.00000       0.00000       0.00000       0.00000       0.00000       0.00000       0.00000       0.00000       0.00000       0.00000       0.00000       0.00000       10.1938       13.1714       9.88680       8.20613       8.38592       4.74712       3.28468       1.43109      0.646074      0.221475      0.103328     0.0204301       0.00000       0.00000       0.00000       0.00000       0.00000       0.00000       0.00000       0.00000       0.00000       0.00000       0.00000       0.00000       0.00000       0.00000       0.00000       0.00000       0.00000       0.00000       0.00000       0.00000       0.00000       0.00000       0.00000       0.00000
   6  12 2142.4758    0.8213  0.6469  9.9234 -0.0082  0.0307   0.0331   0.0794    0.1609   0.0000   447.3356      -11.0994      -7.13331      -2.46766       3.37769    -0.0982497      -1.12908       1.51869     0.0852475      0.223100    -0.0761385    0.00553496       0.00000       0.00000       0.00000       0.00000       0.00000       0.00000       0.00000       0.00000       0.00000       0.00000       0.00000       0.00000       0.00000       0.00000       0.00000       0.00000       0.00000       0.00000       0.00000       0.00000       0.00000       0.00000       0.00000       0.00000       7.73904       9.46567       8.41050       7.02848       5.09467       3.26874       1.99066      0.978875      0.485062      0.170500     0.0569037     0.0125618       0.00000       0.00000       0.00000       0.00000       0.00000       0.00000       0.00000       0.00000       0.00000       0.00000       0.00000       0.00000       0.00000       0.00000       0.00000       0.00000       0.00000       0.00000       0.00000       0.00000       0.00000       0.00000       0.00000       0.00000
   6  13 2279.7611    1.0914  0.7938 10.5008  0.0017  0.0397   0.0411   0.0839    0.1882   0.0000   434.0615     -0.629158       1.59658      -1.38526      -7.59637      -5.44942      -1.41211      0.776378       1.09037      0.261934     0.0956121    -0.0136229       0.00000       0.00000       0.00000       0.00000       0.00000       0.00000       0.00000       0.00000       0.00000       0.00000       0.00000       0.00000       0.00000       0.00000       0.00000       0.00000       0.00000       0.00000       0.00000       0.00000       0.00000       0.00000       0.00000       0.00000       11.6885       12.9656       11.9634       9.33440       6.45467       4.52382       2.39573       1.16578      0.563912      0.224675     0.0601108     0.0128508       0.00000       0.00000       0.00000       0.00000       0.00000       0.00000       0.00000       0.00000       0.00000       0.00000       0.00000       0.00000       0.00000       0.00000       0.00000       0.00000       0.00000       0.00000       0.00000       0.00000       0.00000       0.00000       0.00000       0.00000
   6  14 2415.4787    1.6082  0.9498 10.5227 -0.0034  0.0437   0.0548   0.0948    0.3539   0.0000   423.3082      -7.14073       13.6665      -9.05356      -4.16977     -0.717871      -2.28746      0.309637     -0.206958      0.356722     0.0882864     0.0248139       0.00000       0.00000       0.00000       0.00000       0.00000       0.00000       0.00000       0.00000       0.00000       0.00000       0.00000       0.00000       0.00000       0.00000       0.00000       0.00000       0.00000       0.00000       0.00000       0.00000       0.00000       0.00000       0.00000       0.00000       11.2748       11.7207       13.8592       9.17726       6.58310       5.20116       2.63247       1.22173      0.725819      0.325657     0.0876665     0.0138352       0.00000       0.00000       0.00000       0.00000       0.00000       0.00000       0.00000       0.00000       0.00000       0.00000       0.00000       0.00000       0.00000       0.00000       0.00000       0.00000       0.00000       0.00000       0.00000       0.00000       0.00000       0.00000       0.00000       0.00000
   6  15 2551.0605    2.0502  0.8793 11.1799  0.0025  0.0384   0.0692   0.0918    0.2947   0.0000   434.1965       8.45430       7.66955       5.43651      -2.83145       5.27633       2.47541      -1.47245     -0.708622      0.125381    0.00420512    0.00430328       0.00000       0.00000       0.00000       0.00000       0.00000       0.00000       0.00000       0.00000       0.00000       0.00000       0.00000       0.00000       0.00000       0.00000       0.00000       0.00000       0.00000       0.00000       0.00000       0.00000       0.00000       0.00000       0.00000       0.00000       7.98116       10.7087       9.11274       8.60887       5.33054       4.45964       2.26786       1.28238      0.592306      0.259418     0.0664082     0.0183530       0.00000       0.00000       0.00000       0.00000       0.00000       0.00000       0.00000       0.00000       0.00000       0.00000       0.00000       0.00000       0.00000       0.00000       0.00000       0.00000       0.00000       0.00000       0.00000       0.00000       0.00000       0.00000       0.00000       0.00000
   6  16 2687.0934    2.6541  0.9577 11.6676 -0.0053  0.0359   0.0897   0.1021    0.3323   0.0000   451.0680      -5.36467       17.3550      0.985866      -6.93456       5.14841      0.845198     -0.646715     -0.440051      0.204276     0.0429463     0.0100264       0.00000       0.00000       0.00000       0.00000       0.00000       0.00000       0.00000       0.00000       0.00000       0.00000       0.00000       0.00000       0.00000       0.00000       0.00000       0.00000       0.00000       0.00000       0.00000       0.00000       0.00000       0.00000       0.00000       0.00000       9.29875       10.9819       9.89327       8.27746       5.86392       3.83642       2.36127       1.08112      0.585810      0.198492     0.0643878     0.0144687       0.00000       0.00000       0.00000       0.00000       0.00000       0.00000       0.00000       0.00000       0.00000       0.00000       0.00000       0.00000       0.00000       0.00000       0.00000       0.00000       0.00000       0.00000       0.00000       0.00000       0.00000       0.00000       0.00000       0.00000
   6  17 2823.7137    3.2556  0.9044 11.6006 -0.0028  0.0343   0.1091   0.0893    0.5036   0.0000   428.9108      -10.9221       3.96803       5.27587      -1.37561      -3.99499      -2.04529      -1.95196     0.0628937     -0.310812     0.0656999     0.0214216       0.00000       0.00000       0.00000       0.00000       0.00000       0.00000       0.00000       0.00000       0.00000       0.00000       0.00000       0.00000       0.00000       0.00000       0.00000       0.00000       0.00000       0.00000       0.00000       0.00000       0.00000       0.00000       0.00000       0.00000       8.55951       10.1580       8.97873       7.64217       5.71057       3.67442       2.26969       1.07033      0.543645      0.186386     0.0623966     0.0138965       0.00000       0.00000       0.00000       0.00000       0.00000       0.00000       0.00000       0.00000       0.00000       0.00000       0.00000       0.00000       0.00000       0.00000       0.00000       0.00000       0.00000       0.00000       0.00000       0.00000       0.00000       0.00000       0.00000       0.00000
   6  18 2960.7613    3.8767  0.9315 11.6419 -0.0010  0.0325   0.1239   0.0938    0.6648   0.0000   428.9112       6.72953       6.78095      -13.6665     -0.777298      0.886007     0.0272898     -0.678860      0.375682    -0.0583274     0.0631110     0.0225724       0.00000       0.00000       0.00000       0.00000       0.00000       0.00000       0.00000       0.00000       0.00000       0.00000       0.00000       0.00000       0.00000       0.00000       0.00000       0.00000       0.00000       0.00000       0.00000       0.00000       0.00000       0.00000       0.00000       0.00000       8.22484       8.98969       8.78781       7.14728       5.45548       3.61611       2.13495       1.13353      0.499638      0.193352     0.0593399     0.0122139       0.00000       0.00000       0.00000       0.00000       0.00000       0.00000       0.00000       0.00000       0.00000       0.00000       0.00000       0.00000       0.00000       0.00000       0.00000       0.00000       0.00000       0.00000       0.00000       0.00000       0.00000       0.00000       0.00000       0.00000
   6  19 3097.3159    4.4808  0.8762 12.8316 -0.0078  0.0329   0.1564   0.0914    0.3754   0.0000   433.7846       7.45748      -21.6171      -10.4113       5.79780      -1.70765      -1.51385      0.154042       1.22621     -0.197749    0.00114211     0.0129244       0.00000       0.00000       0.00000       0.00000       0.00000       0.00000       0.00000       0.00000       0.00000       0.00000       0.00000       0.00000       0.00000       0.00000       0.00000       0.00000       0.00000       0.00000       0.00000       0.00000       0.00000       0.00000       0.00000       0.00000       8.91872       9.95906       9.45024       7.75325       5.57609       3.57883       2.15802       1.09060      0.530850      0.190687     0.0564021     0.0122719       0.00000       0.00000       0.00000       0.00000       0.00000       0.00000       0.00000       0.00000       0.00000       0.00000       0.00000       0.00000       0.00000       0.00000       0.00000       0.00000       0.00000       0.00000       0.00000       0.00000       0.00000       0.00000       0.00000       0.00000
   6  20 3233.9885    4.1656  1.2202 12.1549 -0.0066  0.0412   0.1285   0.1103    0.8434   0.0000   434.3405      -14.9703       32.4978      -22.2851      -9.06873      -2.95256     -0.355774       1.99504       1.41383     -0.113415   -0.00571458   -0.00754726       0.00000       0.00000       0.00000       0.00000       0.00000       0.00000       0.00000       0.00000       0.00000       0.00000       0.00000       0.00000       0.00000       0.00000       0.00000       0.00000       0.00000       0.00000       0.00000       0.00000       0.00000       0.00000       0.00000       0.00000       10.7159       11.7455       11.5061       9.15661       6.92469       4.41656       2.72376       1.45884      0.661996      0.243962     0.0774045     0.0146018       0.00000       0.00000       0.00000       0.00000       0.00000       0.00000       0.00000       0.00000       0.00000       0.00000       0.00000       0.00000       0.00000       0.00000       0.00000       0.00000       0.00000       0.00000       0.00000       0.00000       0.00000       0.00000       0.00000       0.00000
   6  21 3371.0731    3.7790  1.6834 11.8769  0.0031  0.0522   0.1082   0.1303    0.5541   0.0000   427.6971       12.6713      -5.79591      -29.4152      0.269247       2.01168      -1.18424      -4.46385     -0.824030     -0.356983     -0.111026     0.0160725       0.00000       0.00000       0.00000       0.00000       0.00000       0.00000       0.00000       0.00000       0.00000       0.00000       0.00000       0.00000       0.00000       0.00000       0.00000       0.00000       0.00000       0.00000       0.00000       0.00000       0.00000       0.00000       0.00000       0.00000       14.0546       15.6874       14.7725       11.9443       8.91892       5.73518       3.44778       1.84569      0.808667      0.305203     0.0944833     0.0187674       0.00000       0.00000       0.00000       0.00000       0.00000       0.00000       0.00000       0.00000       0.00000       0.00000       0.00000       0.00000       0.00000       0.00000       0.00000       0.00000       0.00000       0.00000       0.00000       0.00000       0.00000       0.00000       0.00000       0.00000
   6  22 3508.2331    3.1924  2.5312 11.6036 -0.0059  0.0627   0.0726   0.1812    0.3468   0.0000   397.2845       8.43040       4.63887       11.5879       1.27677      -3.72641       3.72023      0.283695      0.173743      0.141085      0.141171    -0.0514208       0.00000       0.00000       0.00000       0.00000       0.00000       0.00000       0.00000       0.00000       0.00000       0.00000       0.00000       0.00000       0.00000       0.00000       0.00000       0.00000       0.00000       0.00000       0.00000       0.00000       0.00000       0.00000       0.00000       0.00000       15.7553       18.7558       17.5246       13.9761       10.5772       6.81861       4.05596       2.10626      0.964807      0.383657      0.123920     0.0254511       0.00000       0.00000       0.00000       0.00000       0.00000       0.00000       0.00000       0.00000       0.00000       0.00000       0.00000       0.00000       0.00000       0.00000       0.00000       0.00000       0.00000       0.00000       0.00000       0.00000       0.00000       0.00000       0.00000       0.00000
   6  23 3646.0760    2.5580  3.5073 11.3082  0.0011  0.0800   0.0518   0.2089    0.2080   0.0000   434.5403      -9.12750       28.1632       4.06401       1.67001      -5.49069      -5.57120       2.30666      0.949692     -0.811806     -0.288037     0.0633091       0.00000       0.00000       0.00000       0.00000       0.00000       0.00000       0.00000       0.00000       0.00000       0.00000       0.00000       0.00000       0.00000       0.00000       0.00000       0.00000       0.00000       0.00000       0.00000       0.00000       0.00000       0.00000       0.00000       0.00000       19.3904       23.7244       21.2629       18.0656       13.2079       8.91268       5.29958       2.61727       1.28990      0.488475      0.154574     0.0347410       0.00000       0.00000       0.00000       0.00000       0.00000       0.00000       0.00000       0.00000       0.00000       0.00000       0.00000       0.00000       0.00000       0.00000       0.00000       0.00000       0.00000       0.00000       0.00000       0.00000       0.00000       0.00000       0.00000       0.00000
   6  24 3783.7990    2.1529  5.3776 10.4612  0.0048  0.0972   0.0339   0.2585    0.1742   0.0000   457.1995       57.7326      -45.5666      -12.9068       5.26652      0.242298      -7.66548       1.19955      0.196145     -0.611094     0.0196437    0.00978907       0.00000       0.00000       0.00000       0.00000       0.00000       0.00000       0.00000       0.00000       0.00000       0.00000       0.00000       0.00000       0.00000       0.00000       0.00000       0.00000       0.00000       0.00000       0.00000       0.00000       0.00000       0.00000       0.00000       0.00000       26.1456       29.9935       28.0151       22.8964       16.5886       10.6602       6.45548       3.44856       1.53636      0.591133      0.181083     0.0369989       0.00000       0.00000       0.00000       0.00000       0.00000       0.00000       0.00000       0.00000       0.00000       0.00000       0.00000       0.00000       0.00000       0.00000       0.00000       0.00000       0.00000       0.00000       0.00000       0.00000       0.00000       0.00000       0.00000       0.00000
   6  25 3922.1083    1.8302  6.6135 10.5859 -0.0014  0.1138   0.0277   0.3220    0.1128   0.0000   471.6118       15.0992       16.3022      -14.6894       2.44817      -13.5968      -7.45418      -5.28585      0.369961    -0.0422772     0.0967056     0.0536754       0.00000       0.00000       0.00000       0.00000       0.00000       0.00000       0.00000       0.00000       0.00000       0.00000       0.00000       0.00000       0.00000       0.00000       0.00000       0.00000       0.00000       0.00000       0.00000       0.00000       0.00000       0.00000       0.00000       0.00000       29.4764       34.4154       31.7806       26.2306       19.3841       12.6662       7.51324       4.07142       1.80856      0.708230      0.218457     0.0457232       0.00000       0.00000       0.00000       0.00000       0.00000       0.00000       0.00000       0.00000       0.00000       0.00000       0.00000       0.00000       0.00000       0.00000       0.00000       0.00000       0.00000       0.00000       0.00000       0.00000       0.00000       0.00000       0.00000       0.00000
   6  26 4060.6446    1.5565  8.4344 10.1719  0.0009  0.1360   0.0212   0.3767    0.1036   0.0000   429.3700       16.2740       37.6482       13.5721       16.6380      -10.9069       21.3736       3.09750      -2.06776     -0.778357      0.516911    0.00530887       0.00000       0.00000       0.00000       0.00000       0.00000       0.00000       0.00000       0.00000       0.00000       0.00000       0.00000       0.00000       0.00000       0.00000       0.00000       0.00000       0.00000       0.00000       0.00000       0.00000       0.00000       0.00000       0.00000       0.00000       34.7531       40.4047       37.2994       30.8834       23.0860       15.4473       9.05021       4.69305       2.13716      0.838254      0.260361     0.0548223       0.00000       0.00000       0.00000       0.00000       0.00000       0.00000       0.00000       0.00000       0.00000       0.00000       0.00000       0.00000       0.00000       0.00000       0.00000       0.00000       0.00000       0.00000       0.00000       0.00000       0.00000       0.00000       0.00000       0.00000
   6  27 4198.9059    1.3096 11.2857  9.9864  0.0002  0.1701   0.0167   0.4874    0.0862   0.0000   483.4980     -0.419097       13.8518      -69.8218       11.5837      -25.8713      -6.21828       1.50638      0.744041      0.282027      0.426342   -0.00143041       0.00000       0.00000       0.00000       0.00000       0.00000       0.00000       0.00000       0.00000       0.00000       0.00000       0.00000       0.00000       0.00000       0.00000       0.00000       0.00000       0.00000       0.00000       0.00000       0.00000       0.00000       0.00000       0.00000       0.00000       44.0681       51.7616       48.9562       38.6941       29.2921       18.3686       11.0605       5.95801       2.62574       1.04624      0.342625     0.0674087       0.00000       0.00000       0.00000       0.00000       0.00000       0.00000       0.00000       0.00000       0.00000       0.00000       0.00000       0.00000       0.00000       0.00000       0.00000       0.00000       0.00000       0.00000       0.00000       0.00000       0.00000       0.00000       0.00000       0.00000
   6  28 4338.0995    1.0790 12.8003 10.0627 -0.0047  0.2028   0.0144   0.6018    0.0702   0.0000   504.6841      -57.0220       160.946      -58.0278       37.4676      -10.0270      -42.0580      0.370120       1.98046       2.51681     0.0644258     -0.167005       0.00000       0.00000       0.00000       0.00000       0.00000       0.00000       0.00000       0.00000       0.00000       0.00000       0.00000       0.00000       0.00000       0.00000       0.00000       0.00000       0.00000       0.00000       0.00000       0.00000       0.00000       0.00000       0.00000       0.00000       52.8669       61.8883       58.2314       46.8347       35.5641       22.1258       13.8728       7.05460       3.32739       1.24204      0.414741     0.0808499       0.00000       0.00000       0.00000       0.00000       0.00000       0.00000       0.00000       0.00000       0.00000       0.00000       0.00000       0.00000       0.00000       0.00000       0.00000       0.00000       0.00000       0.00000       0.00000       0.00000       0.00000       0.00000       0.00000       0.00000
   7  11 2045.8506    0.6883  0.5553 10.0540 -0.0046  0.0317   0.0276   0.0690    0.1157   0.0000   433.5394      -9.46714       9.04904       6.41919       4.03295       4.89337     -0.929996     -0.488322       1.19771    -0.0868025    -0.0775581    0.00429320    0.00512293  -0.000363003       0.00000       0.00000       0.00000       0.00000       0.00000       0.00000       0.00000       0.00000       0.00000       0.00000       0.00000       0.00000       0.00000       0.00000       0.00000       0.00000       0.00000       0.00000       0.00000       0.00000       0.00000       0.00000       7.95978       8.74976       7.89912       6.78326       5.74246       4.17026       2.86402       1.44049      0.709584      0.370993      0.143489     0.0438944     0.0133938    0.00247297       0.00000       0.00000       0.00000       0.00000       0.00000       0.00000       0.00000       0.00000       0.00000       0.00000       0.00000       0.00000       0.00000       0.00000       0.00000       0.00000       0.00000       0.00000       0.00000       0.00000       0.00000       0.00000
   7  14 2458.1627    1.7391  0.9606 10.4773 -0.0042  0.0337   0.0521   0.0934    0.4204   0.0000   432.1175      0.275889      0.526947      -5.78810       3.90733      -8.05472     -0.516372     -0.447773      0.139131     0.0471537      0.150480    -0.0827533    0.00300249   -0.00143038       0.00000       0.00000       0.00000       0.00000       0.00000       0.00000       0.00000       0.00000       0.00000       0.00000       0.00000       0.00000       0.00000       0.00000       0.00000       0.00000       0.00000       0.00000       0.00000       0.00000       0.00000       0.00000       7.34610       8.01647       8.17036       7.26832       5.59644       3.80792       2.66354       1.58215      0.829476      0.435070      0.165862     0.0568977     0.0162964    0.00295396       0.00000       0.00000       0.00000       0.00000       0.00000       0.00000       0.00000       0.00000       0.00000       0.00000       0.00000       0.00000       0.00000       0.00000       0.00000       0.00000       0.00000       0.00000       0.00000       0.00000       0.00000       0.00000
   7  15 2594.2276    2.0390  1.0539 11.5278 -0.0066  0.0386   0.0628   0.0956    0.2743   0.0000   439.9061       10.7375      -2.28658      -14.0404       8.35917       7.65354     -0.997950      0.636944      0.461439      0.266301    -0.0926610     0.0684255    -0.0126288   -0.00330661       0.00000       0.00000       0.00000       0.00000       0.00000       0.00000       0.00000       0.00000       0.00000       0.00000       0.00000       0.00000       0.00000       0.00000       0.00000       0.00000       0.00000       0.00000       0.00000       0.00000       0.00000       0.00000       9.04055       10.4333       10.0911       8.35455       6.79441       4.50885       3.03513       1.75629      0.883188      0.464523      0.171151     0.0620837     0.0185469    0.00329346       0.00000       0.00000       0.00000       0.00000       0.00000       0.00000       0.00000       0.00000       0.00000       0.00000       0.00000       0.00000       0.00000       0.00000       0.00000       0.00000       0.00000       0.00000       0.00000       0.00000       0.00000       0.00000
   7  16 2731.1210    2.9894  0.8847 11.3913  0.0005  0.0316   0.0900   0.0795    0.4170   0.0000   430.6499      -3.22113       1.59576      -4.51696      -3.20377      -5.36855     -0.854238      0.578007     -0.182279    -0.0765880     0.0596612    -0.0423082   -0.00397367    0.00256348       0.00000       0.00000       0.00000       0.00000       0.00000       0.00000       0.00000       0.00000       0.00000       0.00000       0.00000       0.00000       0.00000       0.00000       0.00000       0.00000       0.00000       0.00000       0.00000       0.00000       0.00000       0.00000       6.48705       7.89982       7.78143       6.22384       5.43150       3.51709       2.53189       1.40572      0.742377      0.376716      0.151069     0.0535699     0.0173812    0.00299937       0.00000       0.00000       0.00000       0.00000       0.00000       0.00000       0.00000       0.00000       0.00000       0.00000       0.00000       0.00000       0.00000       0.00000       0.00000       0.00000       0.00000       0.00000       0.00000       0.00000       0.00000       0.00000
   7  17 2868.3659    3.3653  0.9485 12.1486 -0.0048  0.0382   0.1052   0.0843    0.3279   0.0000   434.4282       1.85927       6.05068       1.87662     0.0444505       2.67740      -1.54273      0.817259      0.797087     -0.440306     -0.158448     0.0927591     0.0254962   -0.00460446       0.00000       0.00000       0.00000       0.00000       0.00000       0.00000       0.00000       0.00000       0.00000       0.00000       0.00000       0.00000       0.00000       0.00000       0.00000       0.00000       0.00000       0.00000       0.00000       0.00000       0.00000       0.00000       9.20600       8.74591       8.94067       8.17223       6.83421       4.84307       3.33097       1.91345      0.979500      0.495592      0.184376     0.0604598     0.0163657    0.00274677       0.00000       0.00000       0.00000       0.00000       0.00000       0.00000       0.00000       0.00000       0.00000       0.00000       0.00000       0.00000       0.00000       0.00000       0.00000       0.00000       0.00000       0.00000       0.00000       0.00000       0.00000       0.00000
   7  18 3005.6940    4.1216  0.9171 12.2936 -0.0008  0.0308   0.1261   0.0855    0.3922   0.0000   425.0810       9.69629       8.52273       12.6788       1.82138      -9.94155       2.64426      0.860439      0.165016     -0.264647    -0.0779221    -0.0458411  -0.000906367    0.00215549       0.00000       0.00000       0.00000       0.00000       0.00000       0.00000       0.00000       0.00000       0.00000       0.00000       0.00000       0.00000       0.00000       0.00000       0.00000       0.00000       0.00000       0.00000       0.00000       0.00000       0.00000       0.00000       7.36899       8.10541       7.91163       7.09177       5.11880       3.73601       2.33543       1.45218      0.760735      0.365789      0.145164     0.0514003     0.0124042    0.00262135       0.00000       0.00000       0.00000       0.00000       0.00000       0.00000       0.00000       0.00000       0.00000       0.00000       0.00000       0.00000       0.00000       0.00000       0.00000       0.00000       0.00000       0.00000       0.00000       0.00000       0.00000       0.00000
   7  19 3142.7823    4.0419  1.0886 12.9687 -0.0001  0.0382   0.1258   0.0970    0.2782   0.0000   427.9358      -15.0139       8.46548      -1.90966      -4.89939       6.92438      -2.32038      -1.44403      -2.18082      0.144426      0.234903     0.0751741     0.0148475   -0.00465213       0.00000       0.00000       0.00000       0.00000       0.00000       0.00000       0.00000       0.00000       0.00000       0.00000       0.00000       0.00000       0.00000       0.00000       0.00000       0.00000       0.00000       0.00000       0.00000       0.00000       0.00000       0.00000       9.11721       9.54732       9.49720       8.39040       6.72756       4.69729       3.08510       1.87135       1.01869      0.447335      0.182176     0.0618222     0.0170164    0.00303632       0.00000       0.00000       0.00000       0.00000       0.00000       0.00000       0.00000       0.00000       0.00000       0.00000       0.00000       0.00000       0.00000       0.00000       0.00000       0.00000       0.00000       0.00000       0.00000       0.00000       0.00000       0.00000
   7  20 3279.8856    4.0448  1.3990 12.1617 -0.0076  0.0421   0.1091   0.1091    0.4698   0.0000   429.0419      -1.64880       28.0478      -26.2590       6.61338      -7.08687      -2.20352      -2.25865      -1.10216      0.198398    -0.0703991     0.0829926    0.00558353    0.00158476       0.00000       0.00000       0.00000       0.00000       0.00000       0.00000       0.00000       0.00000       0.00000       0.00000       0.00000       0.00000       0.00000       0.00000       0.00000       0.00000       0.00000       0.00000       0.00000       0.00000       0.00000       0.00000       9.19662       11.6216       9.94542       9.37330       6.96556       5.29219       3.27754       1.95386       1.00715      0.468127      0.192135     0.0700180     0.0189848    0.00463162       0.00000       0.00000       0.00000       0.00000       0.00000       0.00000       0.00000       0.00000       0.00000       0.00000       0.00000       0.00000       0.00000       0.00000       0.00000       0.00000       0.00000       0.00000       0.00000       0.00000       0.00000       0.00000
   7  21 3417.4263    3.5137  1.8698 12.0430 -0.0022  0.0470   0.0828   0.1354    0.2877   0.0000   449.9933       15.6443       16.1020       15.2487      -1.01782      -4.28992      -1.79107      -4.89038     -0.393471    -0.0241097     -0.348062     -0.193818    0.00406522    0.00377781       0.00000       0.00000       0.00000       0.00000       0.00000       0.00000       0.00000       0.00000       0.00000       0.00000       0.00000       0.00000       0.00000       0.00000       0.00000       0.00000       0.00000       0.00000       0.00000       0.00000       0.00000       0.00000       10.3198       12.0642       11.2954       10.2498       7.91949       5.52001       3.72071       2.20538       1.13770      0.570361      0.221629     0.0774221     0.0222045    0.00453943       0.00000       0.00000       0.00000       0.00000       0.00000       0.00000       0.00000       0.00000       0.00000       0.00000       0.00000       0.00000       0.00000       0.00000       0.00000       0.00000       0.00000       0.00000       0.00000       0.00000       0.00000       0.00000
   7  22 3555.3199    2.9620  3.0001 11.6182 -0.0034  0.0659   0.0580   0.1698    0.2115   0.0000   431.0942      -6.48758       24.8031      -4.95053      -4.22375      -8.40607      -1.85401     -0.198506      -1.13083      -1.45454      0.111666    -0.0297297     0.0273806    0.00635676       0.00000       0.00000       0.00000       0.00000       0.00000       0.00000       0.00000       0.00000       0.00000       0.00000       0.00000       0.00000       0.00000       0.00000       0.00000       0.00000       0.00000       0.00000       0.00000       0.00000       0.00000       0.00000       14.5968       17.9561       17.0584       14.6316       10.9003       7.75065       4.90663       2.92170       1.58939      0.739124      0.315758      0.111671     0.0313126    0.00642040       0.00000       0.00000       0.00000       0.00000       0.00000       0.00000       0.00000       0.00000       0.00000       0.00000       0.00000       0.00000       0.00000       0.00000       0.00000       0.00000       0.00000       0.00000       0.00000       0.00000       0.00000       0.00000
   7  23 3693.5464    2.4881  4.4695 10.8842 -0.0030  0.0798   0.0378   0.2246    0.1707   0.0000   427.3752       31.5673      -2.73343      -9.46245       5.87878       7.93683      -4.12731       5.09089     -0.783075     -0.122665      0.678056     -0.149745    -0.0432703   -0.00576795       0.00000       0.00000       0.00000       0.00000       0.00000       0.00000       0.00000       0.00000       0.00000       0.00000       0.00000       0.00000       0.00000       0.00000       0.00000       0.00000       0.00000       0.00000       0.00000       0.00000       0.00000       0.00000       18.0936       21.2017       19.6776       17.9335       13.7895       9.58541       6.22263       3.80383       2.02140      0.938747      0.377038      0.132977     0.0378389    0.00765910       0.00000       0.00000       0.00000       0.00000       0.00000       0.00000       0.00000       0.00000       0.00000       0.00000       0.00000       0.00000       0.00000       0.00000       0.00000       0.00000       0.00000       0.00000       0.00000       0.00000       0.00000       0.00000
   7  24 3831.9189    2.0711  6.0222 10.5413 -0.0015  0.0966   0.0279   0.2593    0.1240   0.0000   427.4454       5.92990       22.6558      -8.16126       14.5788      -20.5986      -7.01305       5.41664      0.757909      0.593786      0.590138     -0.134374     0.0110286     0.0115452       0.00000       0.00000       0.00000       0.00000       0.00000       0.00000       0.00000       0.00000       0.00000       0.00000       0.00000       0.00000       0.00000       0.00000       0.00000       0.00000       0.00000       0.00000       0.00000       0.00000       0.00000       0.00000       22.4566       25.9267       24.8855       21.7080       16.5794       11.7680       7.76532       4.47183       2.39945       1.13983      0.476321      0.161719     0.0460112    0.00885331       0.00000       0.00000       0.00000       0.00000       0.00000       0.00000       0.00000       0.00000       0.00000       0.00000       0.00000       0.00000       0.00000       0.00000       0.00000       0.00000       0.00000       0.00000       0.00000       0.00000       0.00000       0.00000
   7  25 3970.6585    1.7064  7.4608 10.2698 -0.0005  0.1141   0.0214   0.3210    0.1038   0.0000   367.1474      -38.2368       26.9536       66.9433       2.91201      -12.2388       9.25999       7.16513      0.233434     -0.773306     -0.909096      0.110050    -0.0246346   -0.00820361       0.00000       0.00000       0.00000       0.00000       0.00000       0.00000       0.00000       0.00000       0.00000       0.00000       0.00000       0.00000       0.00000       0.00000       0.00000       0.00000       0.00000       0.00000       0.00000       0.00000       0.00000       0.00000       24.2660       29.7805       28.1768       24.1117       19.8010       13.5109       8.93675       5.34785       2.78682       1.34888      0.541065      0.199584     0.0603080     0.0114305       0.00000       0.00000       0.00000       0.00000       0.00000       0.00000       0.00000       0.00000       0.00000       0.00000       0.00000       0.00000       0.00000       0.00000       0.00000       0.00000       0.00000       0.00000       0.00000       0.00000       0.00000       0.00000
   7  26 4109.2625    1.4847  9.9632  9.9260 -0.0018  0.1359   0.0169   0.4081    0.0934   0.0000   410.5294      -26.8427       54.5748      -17.9064       20.6694      -23.6077      -17.6389      -5.00349      -1.56663       4.17909     -0.759312      0.104359    -0.0280938    -0.0143099       0.00000       0.00000       0.00000       0.00000       0.00000       0.00000       0.00000       0.00000       0.00000       0.00000       0.00000       0.00000       0.00000       0.00000       0.00000       0.00000       0.00000       0.00000       0.00000       0.00000       0.00000       0.00000       29.7805       35.6464       34.9816       29.4559       23.3226       16.3333       10.7292       6.17920       3.40624       1.55942      0.685738      0.238831     0.0713414     0.0132502       0.00000       0.00000       0.00000       0.00000       0.00000       0.00000       0.00000       0.00000       0.00000       0.00000       0.00000       0.00000       0.00000       0.00000       0.00000       0.00000       0.00000       0.00000       0.00000       0.00000       0.00000       0.00000
   7  27 4248.4126    1.2240 11.6112 10.1578 -0.0001  0.1676   0.0146   0.4746    0.0646   0.0000   466.1704      -16.9229       97.3201      -1.31219       22.2098       22.2714      -10.5540       13.0239       8.74921       1.12625     -0.623241     -0.272433      0.142703     0.0152416       0.00000       0.00000       0.00000       0.00000       0.00000       0.00000       0.00000       0.00000       0.00000       0.00000       0.00000       0.00000       0.00000       0.00000       0.00000       0.00000       0.00000       0.00000       0.00000       0.00000       0.00000       0.00000       37.9068       44.0767       42.5736       36.8765       29.8169       20.5240       13.7680       8.08516       4.41226       2.02320      0.849473      0.292251     0.0875136     0.0158968       0.00000       0.00000       0.00000       0.00000       0.00000       0.00000       0.00000       0.00000       0.00000       0.00000       0.00000       0.00000       0.00000       0.00000       0.00000       0.00000       0.00000       0.00000       0.00000       0.00000       0.00000       0.00000
   8   9 1806.2356    0.3341  0.2994  9.5990 -0.0089  0.0241   0.0189   0.0520    0.0633   0.0000   428.4259      -8.45575       11.6233      -4.75131      -1.31143      -2.80547       1.48313     -0.245700      0.427651      0.136891      0.159400    -0.0145052    -0.0333797   -0.00796794    0.00143886  -7.26681e-05       0.00000       0.00000       0.00000       0.00000       0.00000       0.00000       0.00000       0.00000       0.00000       0.00000       0.00000       0.00000       0.00000       0.00000       0.00000       0.00000       0.00000       0.00000       0.00000       0.00000       4.63289       5.60241       5.96958       4.88477       4.18924       2.83033       2.39432       1.31353      0.787742      0.471693      0.204072      0.111227     0.0371498     0.0113662    0.00346906   0.000522884       0.00000       0.00000       0.00000       0.00000       0.00000       0.00000       0.00000       0.00000       0.00000       0.00000       0.00000       0.00000       0.00000       0.00000       0.00000       0.00000       0.00000       0.00000       0.00000       0.00000
   8  11 2086.1003    0.7092  0.5788  9.7611 -0.0073  0.0407   0.0296   0.0631    0.1101   0.0000   434.0763       1.28445       17.5402       1.94606       1.10946     -0.153468      -3.65044      -2.53888     -0.922209      0.209116     -0.677532    -0.0916222     0.0208342   -0.00702841    0.00429195   -0.00100706       0.00000       0.00000       0.00000       0.00000       0.00000       0.00000       0.00000       0.00000       0.00000       0.00000       0.00000       0.00000       0.00000       0.00000       0.00000       0.00000       0.00000       0.00000       0.00000       0.00000       6.42293       7.68500       9.66232       5.06601       6.96194       4.65534       2.95667       2.41746       1.19159      0.657154      0.379638      0.130313     0.0571625     0.0263859    0.00621311   0.000850708       0.00000       0.00000       0.00000       0.00000       0.00000       0.00000       0.00000       0.00000       0.00000       0.00000       0.00000       0.00000       0.00000       0.00000       0.00000       0.00000       0.00000       0.00000       0.00000       0.00000
   8  12 2225.2019    1.0553  0.6808 10.0256 -0.0040  0.0276   0.0345   0.0652    0.1501   0.0000   439.6919       2.78781       4.77048       7.53783      -5.32534       2.79091     -0.590188   -0.00614927       1.12733      0.533922     -0.227990     0.0523143     0.0337721    0.00226576  -0.000109004  -0.000367818       0.00000       0.00000       0.00000       0.00000       0.00000       0.00000       0.00000       0.00000       0.00000       0.00000       0.00000       0.00000       0.00000       0.00000       0.00000       0.00000       0.00000       0.00000       0.00000       0.00000       5.24042       6.34651       5.94461       5.73354       4.32994       3.54745       2.35002       1.63324      0.846374      0.510505      0.236584      0.110692     0.0368476     0.0137808    0.00304593   0.000677851       0.00000       0.00000       0.00000       0.00000       0.00000       0.00000       0.00000       0.00000       0.00000       0.00000       0.00000       0.00000       0.00000       0.00000       0.00000       0.00000       0.00000       0.00000       0.00000       0.00000
   8  13 2362.7931    1.3937  0.9010 10.1641 -0.0024  0.0338   0.0403   0.0770    0.2263   0.0000   433.7765      -4.44191      -4.36034      -2.85296      -2.43919      -1.46277      -2.90890     -0.738530       1.19428     -0.181612    -0.0215393     -0.104085     0.0122415    0.00662325   -0.00232432   6.57776e-05       0.00000       0.00000       0.00000       0.00000       0.00000       0.00000       0.00000       0.00000       0.00000       0.00000       0.00000       0.00000       0.00000       0.00000       0.00000       0.00000       0.00000       0.00000       0.00000       0.00000       6.37136       8.54070       8.05838       7.19773       5.47811       4.13731       2.91962       1.63905       1.15034      0.508035      0.302948      0.109239     0.0548250     0.0147145    0.00437041   0.000864247       0.00000       0.00000       0.00000       0.00000       0.00000       0.00000       0.00000       0.00000       0.00000       0.00000       0.00000       0.00000       0.00000       0.00000       0.00000       0.00000       0.00000       0.00000       0.00000       0.00000
   8  14 2499.4739    1.7968  0.9275 11.0260 -0.0094  0.0340   0.0548   0.0803    0.2076   0.0000   446.5299     -0.693550       4.12272    -0.0196737       2.17875       1.40268       6.45508      -1.43251     -0.775198      0.719450      0.186577    -0.0697205     0.0597818     0.0164286  -0.000961441  -0.000547518       0.00000       0.00000       0.00000       0.00000       0.00000       0.00000       0.00000       0.00000       0.00000       0.00000       0.00000       0.00000       0.00000       0.00000       0.00000       0.00000       0.00000       0.00000       0.00000       0.00000       6.24309       7.62340       7.63534       6.61106       5.51425       4.13131       3.01000       1.79792       1.13095      0.582641      0.291796      0.126619     0.0522673     0.0161477    0.00442194   0.000774249       0.00000       0.00000       0.00000       0.00000       0.00000       0.00000       0.00000       0.00000       0.00000       0.00000       0.00000       0.00000       0.00000       0.00000       0.00000       0.00000       0.00000       0.00000       0.00000       0.00000
   8  15 2636.1675    2.4347  0.8665 11.3252 -0.0053  0.0305   0.0724   0.0765    0.2266   0.0000   435.9581      -7.40510       8.72350      -7.52987       6.09158     -0.656254     -0.744331     -0.618880      0.378618      0.265621     0.0350958    -0.0331756     0.0326725     0.0154752    0.00508663  -0.000774520       0.00000       0.00000       0.00000       0.00000       0.00000       0.00000       0.00000       0.00000       0.00000       0.00000       0.00000       0.00000       0.00000       0.00000       0.00000       0.00000       0.00000       0.00000       0.00000       0.00000       6.02089       6.99304       6.04063       6.48268       5.11830       3.92782       2.47216       1.77214       1.08215      0.590416      0.259836      0.109330     0.0391580     0.0134972    0.00319987   0.000745190       0.00000       0.00000       0.00000       0.00000       0.00000       0.00000       0.00000       0.00000       0.00000       0.00000       0.00000       0.00000       0.00000       0.00000       0.00000       0.00000       0.00000       0.00000       0.00000       0.00000
   8  16 2773.8461    2.9252  0.8376 11.7718 -0.0084  0.0285   0.0887   0.0763    0.2275   0.0000   423.6819       4.20598       12.2693      0.242289       2.70791      -5.69399       3.48182     -0.522117       1.12557     -0.475765    -0.0327409    -0.0927209     0.0667288    0.00838158    0.00109271    0.00141278       0.00000       0.00000       0.00000       0.00000       0.00000       0.00000       0.00000       0.00000       0.00000       0.00000       0.00000       0.00000       0.00000       0.00000       0.00000       0.00000       0.00000       0.00000       0.00000       0.00000       5.62789       6.40515       6.57725       5.62406       4.71740       3.68104       2.45091       1.70944      0.867336      0.497748      0.253243      0.106266     0.0387760     0.0144594    0.00336855   0.000596996       0.00000       0.00000       0.00000       0.00000       0.00000       0.00000       0.00000       0.00000       0.00000       0.00000       0.00000       0.00000       0.00000       0.00000       0.00000       0.00000       0.00000       0.00000       0.00000       0.00000
   8  17 2911.5298    3.8500  0.8121 11.9390 -0.0030  0.0280   0.1212   0.0758    0.2981   0.0000   438.2360      -4.19651       17.1481      -1.87849      -6.52822      -7.59256       3.71627      0.973013     0.0448686     -0.255821     0.0155451    -0.0722520     0.0117227   0.000711538   -0.00235498   0.000625929       0.00000       0.00000       0.00000       0.00000       0.00000       0.00000       0.00000       0.00000       0.00000       0.00000       0.00000       0.00000       0.00000       0.00000       0.00000       0.00000       0.00000       0.00000       0.00000       0.00000       5.75379       6.45103       5.83596       5.27777       4.79519       3.75590       2.69936       1.68373      0.966534      0.480367      0.242009     0.0933210     0.0375401     0.0118779    0.00330612   0.000572359       0.00000       0.00000       0.00000       0.00000       0.00000       0.00000       0.00000       0.00000       0.00000       0.00000       0.00000       0.00000       0.00000       0.00000       0.00000       0.00000       0.00000       0.00000       0.00000       0.00000
   8  18 3049.1864    4.2029  0.9981 12.2846 -0.0009  0.0328   0.1167   0.0827    0.2984   0.0000   434.9870      -7.02849       18.1713       3.30404      -6.04301      -1.25077      -1.05354      -2.22350      0.406228      0.293621     0.0417518      0.232224    -0.0276769  -4.37720e-05    0.00491257    0.00122827       0.00000       0.00000       0.00000       0.00000       0.00000       0.00000       0.00000       0.00000       0.00000       0.00000       0.00000       0.00000       0.00000       0.00000       0.00000       0.00000       0.00000       0.00000       0.00000       0.00000       6.38005       7.36164       7.00747       6.47579       5.50711       4.03557       2.95182       1.89823       1.04593      0.595164      0.273480      0.125953     0.0424381     0.0147046    0.00404103   0.000711737       0.00000       0.00000       0.00000       0.00000       0.00000       0.00000       0.00000       0.00000       0.00000       0.00000       0.00000       0.00000       0.00000       0.00000       0.00000       0.00000       0.00000       0.00000       0.00000       0.00000
   8  19 3186.7565    4.2341  1.1924 12.3373 -0.0045  0.0350   0.1107   0.0973    0.3161   0.0000   433.3000      -9.11370       8.15601     -0.223651     0.0998883      -10.7333      -3.12109     -0.637023      0.260527     -0.438033    -0.0663077    -0.0711359     0.0697499     0.0327440   -0.00384813   7.09209e-05       0.00000       0.00000       0.00000       0.00000       0.00000       0.00000       0.00000       0.00000       0.00000       0.00000       0.00000       0.00000       0.00000       0.00000       0.00000       0.00000       0.00000       0.00000       0.00000       0.00000       7.02066       8.64257       8.58614       7.31581       6.02745       4.27668       3.02573       1.83760       1.12547      0.605533      0.282948      0.129866     0.0505011     0.0164914    0.00467049   0.000801192       0.00000       0.00000       0.00000       0.00000       0.00000       0.00000       0.00000       0.00000       0.00000       0.00000       0.00000       0.00000       0.00000       0.00000       0.00000       0.00000       0.00000       0.00000       0.00000       0.00000
   8  20 3324.5323    3.8018  1.7367 11.9899 -0.0021  0.0439   0.0834   0.1140    0.2304   0.0000   439.6501      -6.12179       2.72163       4.29758       9.99984      -7.78100      -1.88338      0.626412     0.0585218     -0.176630     -0.218805      0.190896     0.0152674     0.0135574   7.45561e-06    0.00200450       0.00000       0.00000       0.00000       0.00000       0.00000       0.00000       0.00000       0.00000       0.00000       0.00000       0.00000       0.00000       0.00000       0.00000       0.00000       0.00000       0.00000       0.00000       0.00000       0.00000       8.46528       10.5442       10.1599       9.15667       7.36113       5.29802       3.71709       2.37328       1.41868      0.742852      0.387609      0.156794     0.0625411     0.0199638    0.00557605    0.00105448       0.00000       0.00000       0.00000       0.00000       0.00000       0.00000       0.00000       0.00000       0.00000       0.00000       0.00000       0.00000       0.00000       0.00000       0.00000       0.00000       0.00000       0.00000       0.00000       0.00000
   8  21 3462.4271    3.2750  2.2574 11.8686 -0.0038  0.0514   0.0664   0.1316    0.1645   0.0000   448.0439       15.2061      -3.07372       5.48189       1.40787      -2.18402       2.90736      -3.64660      0.433743      -1.11289      0.242316      0.196042     0.0828061    0.00556134   -0.00375701    0.00154809       0.00000       0.00000       0.00000       0.00000       0.00000       0.00000       0.00000       0.00000       0.00000       0.00000       0.00000       0.00000       0.00000       0.00000       0.00000       0.00000       0.00000       0.00000       0.00000       0.00000       10.3183       12.8346       12.0083       11.0719       8.69564       6.49199       4.45368       2.87115       1.64952      0.881969      0.438351      0.184738     0.0711153     0.0233074    0.00620441    0.00123466       0.00000       0.00000       0.00000       0.00000       0.00000       0.00000       0.00000       0.00000       0.00000       0.00000       0.00000       0.00000       0.00000       0.00000       0.00000       0.00000       0.00000       0.00000       0.00000       0.00000
   8  22 3600.8865    2.8624  3.3964 10.4490 -0.0016  0.0598   0.0452   0.1574    0.2625   0.0000   422.5732       9.76893       14.0128      -12.9980     -0.279669      -28.1230       8.74540      -1.93520     -0.807285     -0.793351      0.472018      0.338720    -0.0786569    -0.0478061   -0.00853802    0.00175127       0.00000       0.00000       0.00000       0.00000       0.00000       0.00000       0.00000       0.00000       0.00000       0.00000       0.00000       0.00000       0.00000       0.00000       0.00000       0.00000       0.00000       0.00000       0.00000       0.00000       12.5070       14.1581       14.0023       12.5801       10.1713       7.57239       5.46878       3.37474       1.98663       1.05081      0.527439      0.224443     0.0849504     0.0259289    0.00691907    0.00120830       0.00000       0.00000       0.00000       0.00000       0.00000       0.00000       0.00000       0.00000       0.00000       0.00000       0.00000       0.00000       0.00000       0.00000       0.00000       0.00000       0.00000       0.00000       0.00000       0.00000
   8  23 3739.3323    2.2640  4.5561 10.5095 -0.0009  0.0763   0.0328   0.1980    0.1525   0.0000   442.4690       22.7254      -34.0045      -11.9452       11.9659      -14.4497       7.49392      -8.52468     -0.995801       1.81426     -0.186010     -0.319674    -0.0514251   -0.00448485    0.00495155    0.00125378       0.00000       0.00000       0.00000       0.00000       0.00000       0.00000       0.00000       0.00000       0.00000       0.00000       0.00000       0.00000       0.00000       0.00000       0.00000       0.00000       0.00000       0.00000       0.00000       0.00000       14.6067       17.2470       17.3556       15.5161       12.6405       9.37563       6.88505       4.24009       2.51207       1.38280      0.664577      0.308041      0.114068     0.0364648    0.00992744    0.00172407       0.00000       0.00000       0.00000       0.00000       0.00000       0.00000       0.00000       0.00000       0.00000       0.00000       0.00000       0.00000       0.00000       0.00000       0.00000       0.00000       0.00000       0.00000       0.00000       0.00000
   8  24 3878.1622    1.9288  6.3527 10.0373 -0.0000  0.0928   0.0238   0.2528    0.1208   0.0000   423.7543      -33.5710       19.7140       14.5540      -17.8765      -21.8618       4.42212      -1.57566      0.267110       2.19736     -0.846245     -0.334336      0.142311    -0.0464009  -0.000377952  -0.000505233       0.00000       0.00000       0.00000       0.00000       0.00000       0.00000       0.00000       0.00000       0.00000       0.00000       0.00000       0.00000       0.00000       0.00000       0.00000       0.00000       0.00000       0.00000       0.00000       0.00000       17.7328       21.4139       20.7474       19.0707       15.4264       11.4493       8.24942       5.20584       3.04637       1.65462      0.824706      0.358664      0.134627     0.0432820     0.0118957    0.00219395       0.00000       0.00000       0.00000       0.00000       0.00000       0.00000       0.00000       0.00000       0.00000       0.00000       0.00000       0.00000       0.00000       0.00000       0.00000       0.00000       0.00000       0.00000       0.00000       0.00000
   8  26 4156.8125    1.3614 10.4649  9.8013 -0.0003  0.1413   0.0145   0.3773    0.0676   0.0000   486.7548       18.9812       61.6425       25.1304      -19.9541       9.02974       16.4615      -8.24257      -5.72141       2.77934      0.928978     -0.186174      0.171867      0.112460    -0.0154578    0.00645740       0.00000       0.00000       0.00000       0.00000       0.00000       0.00000       0.00000       0.00000       0.00000       0.00000       0.00000       0.00000       0.00000       0.00000       0.00000       0.00000       0.00000       0.00000       0.00000       0.00000       26.2966       32.7505       31.2529       28.6770       23.9829       17.6722       12.6979       8.15172       4.90051       2.66130       1.30443      0.570861      0.217755     0.0708908     0.0194620    0.00349989       0.00000       0.00000       0.00000       0.00000       0.00000       0.00000       0.00000       0.00000       0.00000       0.00000       0.00000       0.00000       0.00000       0.00000       0.00000       0.00000       0.00000       0.00000       0.00000       0.00000
   8  28 4435.9687    0.9696 14.0742  9.7782 -0.0031  0.2035   0.0109   0.5505    0.0505   0.0000   447.0704       2.14659      -81.3245      -15.5327       31.2030       8.15776      -10.7958       5.96850      -5.18131       6.72985      -3.67982       1.65835      0.215345    -0.0901498    -0.0412763   -0.00488664       0.00000       0.00000       0.00000       0.00000       0.00000       0.00000       0.00000       0.00000       0.00000       0.00000       0.00000       0.00000       0.00000       0.00000       0.00000       0.00000       0.00000       0.00000       0.00000       0.00000       39.6459       46.7901       47.5066       41.2080       35.7815       26.3038       18.7971       12.0824       7.28817       3.96069       1.90189      0.847732      0.323111      0.106144     0.0284936    0.00458513       0.00000       0.00000       0.00000       0.00000       0.00000       0.00000       0.00000       0.00000       0.00000       0.00000       0.00000       0.00000       0.00000       0.00000       0.00000       0.00000       0.00000       0.00000       0.00000       0.00000
   9   9 1843.5554    0.4002  0.3456  9.7410 -0.0033  0.0275   0.0218   0.0673    0.0625   0.0000   433.3317       8.90081       21.4882      -7.14346      -6.94326       11.4535       2.43256      -1.89366      -2.42361       1.06334      0.645654     -0.219824      0.133602     0.0584709   -0.00300229   -0.00500759   0.000713693   0.000277937       0.00000       0.00000       0.00000       0.00000       0.00000       0.00000       0.00000       0.00000       0.00000       0.00000       0.00000       0.00000       0.00000       0.00000       0.00000       0.00000       0.00000       0.00000       4.34777       5.61331       5.05535       5.88706       3.77707       3.13814       2.60216       1.81432       1.02196      0.618999      0.329823      0.202291     0.0814835     0.0318142    0.00940546    0.00306380   0.000683236   0.000182687       0.00000       0.00000       0.00000       0.00000       0.00000       0.00000       0.00000       0.00000       0.00000       0.00000       0.00000       0.00000       0.00000       0.00000       0.00000       0.00000       0.00000       0.00000
   9  10 1984.1600    0.5879  0.5491  9.6278 -0.0099  0.0259   0.0222   0.0619    0.0940   0.0000   434.4241      -5.99386       9.05952      -9.19848       4.81799      -3.83518      -2.07494       4.25288      -1.29481     -0.293108     -0.297633    -0.0504041     0.0786554    0.00244112    -0.0188553    0.00491779   0.000348903  -0.000311800       0.00000       0.00000       0.00000       0.00000       0.00000       0.00000       0.00000       0.00000       0.00000       0.00000       0.00000       0.00000       0.00000       0.00000       0.00000       0.00000       0.00000       0.00000       4.19377       5.36934       4.58076       4.72197       4.07015       3.48320       2.30446       1.79237       1.04100      0.667893      0.320175      0.172398     0.0653747     0.0302468    0.00963425    0.00360815   0.000791224   0.000172693       0.00000       0.00000       0.00000       0.00000       0.00000       0.00000       0.00000       0.00000       0.00000       0.00000       0.00000       0.00000       0.00000       0.00000       0.00000       0.00000       0.00000       0.00000
   9  11 2125.1167    0.7866  0.6226 10.0040 -0.0008  0.0338   0.0279   0.0656    0.1118   0.0000   433.8479      -7.29602       19.1064      -2.15934      -3.84472       4.70025       2.50675      -1.80067      0.340630      0.188547    -0.0412956      0.146002     0.0837527     0.0176776    0.00250450    0.00257004   -0.00220770  -4.90974e-06       0.00000       0.00000       0.00000       0.00000       0.00000       0.00000       0.00000       0.00000       0.00000       0.00000       0.00000       0.00000       0.00000       0.00000       0.00000       0.00000       0.00000       0.00000       5.46996       5.35598       6.47159       6.26614       4.84777       3.73949       3.20499       2.05267       1.22146      0.820229      0.445512      0.211073      0.116527     0.0452676     0.0139823    0.00419907   0.000959005   0.000147171       0.00000       0.00000       0.00000       0.00000       0.00000       0.00000       0.00000       0.00000       0.00000       0.00000       0.00000       0.00000       0.00000       0.00000       0.00000       0.00000       0.00000       0.00000
   9  12 2264.5371    1.0445  0.8475 10.5011 -0.0071  0.0392   0.0323   0.0777    0.1373   0.0000   447.0803      -5.04346       13.8648       13.4836       1.63811      -8.91661       1.74551      -1.06989     -0.457562     0.0366916     0.0744440      0.171211     0.0422367    -0.0125541    -0.0131741   -0.00171167   0.000177771   0.000172010       0.00000       0.00000       0.00000       0.00000       0.00000       0.00000       0.00000       0.00000       0.00000       0.00000       0.00000       0.00000       0.00000       0.00000       0.00000       0.00000       0.00000       0.00000       5.46770       7.39905       7.98004       5.62872       6.49360       4.51695       3.33371       2.70265       1.31516      0.973004      0.489838      0.218671      0.125336     0.0437872     0.0154294    0.00666359    0.00157168   0.000218851       0.00000       0.00000       0.00000       0.00000       0.00000       0.00000       0.00000       0.00000       0.00000       0.00000       0.00000       0.00000       0.00000       0.00000       0.00000       0.00000       0.00000       0.00000
   9  13 2402.2886    1.5757  0.8584 10.6449  0.0010  0.0358   0.0470   0.0784    0.1920   0.0000   438.5446       3.42271       13.8966      -2.51448       2.18623      -1.61501      -3.33690      -1.07353      0.220661      0.290831      0.161938     -0.114595     0.0444069    -0.0155495    0.00893673    0.00424921   0.000169760   5.40925e-06       0.00000       0.00000       0.00000       0.00000       0.00000       0.00000       0.00000       0.00000       0.00000       0.00000       0.00000       0.00000       0.00000       0.00000       0.00000       0.00000       0.00000       0.00000       4.84804       7.19276       6.64955       6.06029       5.90424       3.50231       3.60572       1.73342       1.47054      0.768852      0.395330      0.249546     0.0775233     0.0450921     0.0150094    0.00395210    0.00154884   0.000222327       0.00000       0.00000       0.00000       0.00000       0.00000       0.00000       0.00000       0.00000       0.00000       0.00000       0.00000       0.00000       0.00000       0.00000       0.00000       0.00000       0.00000       0.00000
   9  14 2539.4866    1.9447  0.9549 11.0611 -0.0060  0.0328   0.0535   0.0778    0.2311   0.0000   450.5314       6.09556       10.1127      -11.4291       3.82797       2.58663      -2.14124       2.12063     -0.102437     -0.389343     -0.707331      0.363167     0.0895816    -0.0131498    0.00640095    0.00287275  -0.000963704   5.47202e-05       0.00000       0.00000       0.00000       0.00000       0.00000       0.00000       0.00000       0.00000       0.00000       0.00000       0.00000       0.00000       0.00000       0.00000       0.00000       0.00000       0.00000       0.00000       5.41392       7.20362       6.56367       6.17549       4.97200       4.38102       2.96614       2.13076       1.26181      0.764684      0.396595      0.198178     0.0874143     0.0375636     0.0133619    0.00446234   0.000995176   0.000203223       0.00000       0.00000       0.00000       0.00000       0.00000       0.00000       0.00000       0.00000       0.00000       0.00000       0.00000       0.00000       0.00000       0.00000       0.00000       0.00000       0.00000       0.00000
   9  15 2676.9835    2.4928  1.0013 11.3848 -0.0056  0.0327   0.0658   0.0739    0.2477   0.0000   427.0036      -1.84323       13.5734       2.21608       6.57929      -9.45457      -3.54236     -0.749059      0.463753     -0.755306      0.837616     -0.251915    -0.0321885     0.0236777   -0.00454157    0.00154938   -0.00104992  -0.000154516       0.00000       0.00000       0.00000       0.00000       0.00000       0.00000       0.00000       0.00000       0.00000       0.00000       0.00000       0.00000       0.00000       0.00000       0.00000       0.00000       0.00000       0.00000       5.52401       6.97644       6.80633       6.31820       5.10244       4.25292       3.00521       2.11390       1.31627      0.705728      0.434559      0.200498     0.0996099     0.0357148     0.0147075    0.00430023    0.00102287   0.000193327       0.00000       0.00000       0.00000       0.00000       0.00000       0.00000       0.00000       0.00000       0.00000       0.00000       0.00000       0.00000       0.00000       0.00000       0.00000       0.00000       0.00000       0.00000
   9  16 2815.1961    3.1345  0.8786 11.7222  0.0006  0.0286   0.0887   0.0721    0.2574   0.0000   446.2203      -3.28891       9.34379      -3.09611       1.42907       2.30326      -1.23467      -2.46236      0.690519     -0.126642     -0.159941     0.0859439    -0.0127769    -0.0516290    0.00807886    0.00110047  -0.000873043   0.000209863       0.00000       0.00000       0.00000       0.00000       0.00000       0.00000       0.00000       0.00000       0.00000       0.00000       0.00000       0.00000       0.00000       0.00000       0.00000       0.00000       0.00000       0.00000       4.89057       6.38719       5.71219       5.43584       4.59888       3.79098       2.78531       1.84417       1.18204      0.688378      0.345654      0.185711     0.0723423     0.0337392     0.0116216    0.00361269   0.000949710   0.000178222       0.00000       0.00000       0.00000       0.00000       0.00000       0.00000       0.00000       0.00000       0.00000       0.00000       0.00000       0.00000       0.00000       0.00000       0.00000       0.00000       0.00000       0.00000
   9  17 2953.5942    3.6999  0.9571 12.4875 -0.0008  0.0311   0.1033   0.0815    0.2132   0.0000   433.1790      -17.6071       16.9190      -6.05010       8.65066      -3.11458    -0.0927066     -0.823780     -0.237132     -0.693010      0.234496     -0.296357    -0.0700201     0.0319975    -0.0199955    0.00192824    0.00189578   0.000203083       0.00000       0.00000       0.00000       0.00000       0.00000       0.00000       0.00000       0.00000       0.00000       0.00000       0.00000       0.00000       0.00000       0.00000       0.00000       0.00000       0.00000       0.00000       5.47078       6.93406       6.64950       6.39677       5.11586       3.88585       2.95085       1.93171       1.23717      0.704857      0.382955      0.213475     0.0843242     0.0377297     0.0127543    0.00373509    0.00101586   0.000181878       0.00000       0.00000       0.00000       0.00000       0.00000       0.00000       0.00000       0.00000       0.00000       0.00000       0.00000       0.00000       0.00000       0.00000       0.00000       0.00000       0.00000       0.00000
   9  18 3091.5362    4.2625  0.8737 12.7525 -0.0086  0.0279   0.1288   0.0798    0.2321   0.0000   430.8444      -9.60485       11.3223      -5.16135      -7.84369     -0.417614      -7.02512       1.54258     -0.673132     -0.377313     -0.295545     -0.218861      0.105437    -0.0207829     0.0327712   -0.00180099  -0.000413116   0.000205183       0.00000       0.00000       0.00000       0.00000       0.00000       0.00000       0.00000       0.00000       0.00000       0.00000       0.00000       0.00000       0.00000       0.00000       0.00000       0.00000       0.00000       0.00000       5.20551       6.28499       6.23968       5.89152       4.81419       3.60868       2.52526       1.81194       1.06772      0.683934      0.363964      0.172869     0.0842303     0.0309218     0.0112145    0.00363963   0.000815509   0.000148365       0.00000       0.00000       0.00000       0.00000       0.00000       0.00000       0.00000       0.00000       0.00000       0.00000       0.00000       0.00000       0.00000       0.00000       0.00000       0.00000       0.00000       0.00000
   9  19 3229.5351    4.0238  1.2591 12.6828 -0.0056  0.0355   0.0994   0.0928    0.2194   0.0000   421.7469       13.5141       13.8145     -0.917164      -4.52552      -4.33883       2.59778      -1.15635      0.937022     -0.748234    -0.0477130     0.0132376     0.0282142     0.0198928   -0.00120940   -0.00141343   0.000350836   0.000121542       0.00000       0.00000       0.00000       0.00000       0.00000       0.00000       0.00000       0.00000       0.00000       0.00000       0.00000       0.00000       0.00000       0.00000       0.00000       0.00000       0.00000       0.00000       6.41994       7.85000       8.00988       7.06475       6.10429       4.43134       3.41138       2.19486       1.42937      0.849729      0.448382      0.232714      0.100833     0.0429119     0.0146378    0.00446731    0.00120178   0.000184867       0.00000       0.00000       0.00000       0.00000       0.00000       0.00000       0.00000       0.00000       0.00000       0.00000       0.00000       0.00000       0.00000       0.00000       0.00000       0.00000       0.00000       0.00000
   9  20 3367.8130    3.6190  1.7959 11.9966 -0.0011  0.0415   0.0735   0.1140    0.2029   0.0000   445.4017       3.91442       10.6903       1.96733       6.29232      -9.34297       3.23344       1.46539      -1.59865     -0.935803      0.247140      0.252828    -0.0156563     0.0216821    0.00243042    0.00133585   5.92978e-05   1.03903e-05       0.00000       0.00000       0.00000       0.00000       0.00000       0.00000       0.00000       0.00000       0.00000       0.00000       0.00000       0.00000       0.00000       0.00000       0.00000       0.00000       0.00000       0.00000       7.50030       9.05231       8.91990       8.19017       6.83107       5.23421       4.06665       2.65270       1.66759      0.941988      0.519571      0.262331      0.119605     0.0481039     0.0168694    0.00485670    0.00130294   0.000219119       0.00000       0.00000       0.00000       0.00000       0.00000       0.00000       0.00000       0.00000       0.00000       0.00000       0.00000       0.00000       0.00000       0.00000       0.00000       0.00000       0.00000       0.00000
   9  21 3506.2864    3.1445  2.6536 11.5732 -0.0017  0.0523   0.0540   0.1324    0.1441   0.0000   447.7003      -4.27278      -4.86890       8.37761       2.84541      -17.9489      -9.69344      0.414708       3.13649     -0.939344      0.622152     -0.200900    -0.0447468    -0.0218238    0.00691933    0.00159058    0.00318299   0.000424160       0.00000       0.00000       0.00000       0.00000       0.00000       0.00000       0.00000       0.00000       0.00000       0.00000       0.00000       0.00000       0.00000       0.00000       0.00000       0.00000       0.00000       0.00000       8.75983       10.4175       10.7269       9.93113       8.46070       6.55446       4.71914       3.28672       2.15682       1.20190      0.698787      0.351838      0.153484     0.0608971     0.0232568    0.00693541    0.00172191   0.000288571       0.00000       0.00000       0.00000       0.00000       0.00000       0.00000       0.00000       0.00000       0.00000       0.00000       0.00000       0.00000       0.00000       0.00000       0.00000       0.00000       0.00000       0.00000
   9  22 3645.1600    2.5576  3.6446 11.0939 -0.0007  0.0628   0.0390   0.1633    0.1231   0.0000   428.3873      -14.1969       9.21571       7.12258      -4.38546      -13.5455      -5.61926       1.41135       1.97566     -0.227746     -0.411321     0.0485596    -0.0133445     0.0385794     0.0314080   -0.00319231    0.00195097  -0.000173593       0.00000       0.00000       0.00000       0.00000       0.00000       0.00000       0.00000       0.00000       0.00000       0.00000       0.00000       0.00000       0.00000       0.00000       0.00000       0.00000       0.00000       0.00000       10.8154       13.4025       13.3080       12.3446       10.2850       7.93767       5.83954       3.92151       2.53490       1.45102      0.822040      0.393550      0.188177     0.0726521     0.0273316    0.00807221    0.00206906   0.000357477       0.00000       0.00000       0.00000       0.00000       0.00000       0.00000       0.00000       0.00000       0.00000       0.00000       0.00000       0.00000       0.00000       0.00000       0.00000       0.00000       0.00000       0.00000
   9  23 3784.4370    2.1656  5.6320 10.3577 -0.0027  0.0790   0.0262   0.2117    0.1136   0.0000   442.4748      -12.6873       23.8726       2.34130      0.935397     -0.101091      -12.5974      -5.22458       3.95116      -1.94406     -0.325276     -0.882253     -0.178762     0.0962492     0.0212065    0.00128687   -0.00148313  -0.000454370       0.00000       0.00000       0.00000       0.00000       0.00000       0.00000       0.00000       0.00000       0.00000       0.00000       0.00000       0.00000       0.00000       0.00000       0.00000       0.00000       0.00000       0.00000       14.0863       16.5568       16.4458       15.0703       13.5912       9.99731       7.44992       4.98824       3.32602       1.98329       1.04997      0.535599      0.221867     0.0944548     0.0324858     0.0100499    0.00264142   0.000408353       0.00000       0.00000       0.00000       0.00000       0.00000       0.00000       0.00000       0.00000       0.00000       0.00000       0.00000       0.00000       0.00000       0.00000       0.00000       0.00000       0.00000       0.00000
   9  24 3923.4454    1.8200  7.4318 10.2491 -0.0022  0.0964   0.0203   0.2698    0.0832   0.0000   416.1379      -15.3126      -10.7490      -5.20840      -1.79747       20.5458      -12.0436       2.28879       5.95616       4.47847      0.261274      -1.12985     0.0751919     0.0701032    -0.0898179   -0.00269910    0.00447454   0.000787645       0.00000       0.00000       0.00000       0.00000       0.00000       0.00000       0.00000       0.00000       0.00000       0.00000       0.00000       0.00000       0.00000       0.00000       0.00000       0.00000       0.00000       0.00000       16.8929       20.0727       20.3484       18.5209       16.2336       12.3369       9.13425       6.20025       4.03533       2.37019       1.31072      0.634870      0.292409      0.115537     0.0422078     0.0128029    0.00325027   0.000514367       0.00000       0.00000       0.00000       0.00000       0.00000       0.00000       0.00000       0.00000       0.00000       0.00000       0.00000       0.00000       0.00000       0.00000       0.00000       0.00000       0.00000       0.00000
   9  25 4063.1936    1.5193  9.0205 10.0135 -0.0004  0.1162   0.0162   0.3191    0.0730   0.0000   490.5802      -2.98397       39.8042      0.432671      0.936561      -34.0118       10.1903     -0.107486       6.06412      -7.82343     -0.106719     -0.596700     0.0888786     -0.118336     0.0249217    -0.0304671    0.00459332    0.00112071       0.00000       0.00000       0.00000       0.00000       0.00000       0.00000       0.00000       0.00000       0.00000       0.00000       0.00000       0.00000       0.00000       0.00000       0.00000       0.00000       0.00000       0.00000       20.2409       24.2919       24.2799       22.2493       19.5092       14.9691       11.1865       7.69256       4.88982       2.85001       1.57113      0.783156      0.352755      0.141265     0.0511609     0.0158356    0.00399074   0.000640657       0.00000       0.00000       0.00000       0.00000       0.00000       0.00000       0.00000       0.00000       0.00000       0.00000       0.00000       0.00000       0.00000       0.00000       0.00000       0.00000       0.00000       0.00000
   9  26 4202.7506    1.2738 11.0948  9.9210 -0.0022  0.1387   0.0129   0.3938    0.0581   0.0000   397.7441      -17.1053       68.0889      -47.4876       1.98937       4.55953       37.7380      -17.3717    -0.0267436       6.00578       2.40033     0.0808560     -0.408766     -0.288582   -0.00987327   -0.00788583    0.00102593   0.000656496       0.00000       0.00000       0.00000       0.00000       0.00000       0.00000       0.00000       0.00000       0.00000       0.00000       0.00000       0.00000       0.00000       0.00000       0.00000       0.00000       0.00000       0.00000       23.7683       29.6630       29.7008       27.2841       23.4381       17.8521       13.4443       8.86242       5.87364       3.41315       1.89075      0.922952      0.427908      0.173307     0.0638693     0.0190793    0.00500264   0.000807231       0.00000       0.00000       0.00000       0.00000       0.00000       0.00000       0.00000       0.00000       0.00000       0.00000       0.00000       0.00000       0.00000       0.00000       0.00000       0.00000       0.00000       0.00000
   9  27 4342.8748    1.0701 13.1094  9.9412 -0.0001  0.1773   0.0116   0.4895    0.0506   0.0000   496.6333      -104.262       53.4333      -4.02220       35.9439     -0.396070      -10.6066      -15.4978      -7.49745       2.46488       1.00762      -1.61660       1.43737     0.0553749    -0.0381259   -0.00719429    0.00394001    0.00137041       0.00000       0.00000       0.00000       0.00000       0.00000       0.00000       0.00000       0.00000       0.00000       0.00000       0.00000       0.00000       0.00000       0.00000       0.00000       0.00000       0.00000       0.00000       29.5292       37.1659       37.2534       33.3380       30.2128       22.5641       17.3971       11.5796       7.49675       4.44774       2.38927       1.20618      0.540996      0.226025     0.0806300     0.0253627    0.00674614    0.00104048       0.00000       0.00000       0.00000       0.00000       0.00000       0.00000       0.00000       0.00000       0.00000       0.00000       0.00000       0.00000       0.00000       0.00000       0.00000       0.00000       0.00000       0.00000
  10   9 1879.9505    0.4607  0.3850  9.6051 -0.0099  0.0238   0.0219   0.0496    0.0682   0.0000   434.3778      -5.58718       14.7193      -1.00085      -1.40223      -2.86722       2.69637      -2.28021       1.16836      0.950707      0.348411     -0.155764     -0.155979     0.0126179   -0.00846690    0.00397363    0.00132111   1.65298e-05   0.000161216   2.82824e-05       0.00000       0.00000       0.00000       0.00000       0.00000       0.00000       0.00000       0.00000       0.00000       0.00000       0.00000       0.00000       0.00000       0.00000       0.00000       0.00000       3.77608       4.15051       4.31240       4.38758       3.70607       2.84005       2.46834       1.70081       1.04968      0.763856      0.426405      0.229281      0.123168     0.0583550     0.0244563    0.00883359    0.00262194   0.000793808   0.000190199   3.06215e-05       0.00000       0.00000       0.00000       0.00000       0.00000       0.00000       0.00000       0.00000       0.00000       0.00000       0.00000       0.00000       0.00000       0.00000       0.00000       0.00000
  10  10 2021.4973    0.6299  0.4723  9.8635 -0.0031  0.0267   0.0261   0.0549    0.0850   0.0000   441.0190      -3.04886       14.2939      -2.26466      -5.49896      -1.56174     -0.443469      0.354800      -3.25248       1.72096      0.279642    -0.0368369     0.0560898    -0.0135304     0.0115463     0.0130476    0.00162011   0.000428193   9.09671e-05   5.27376e-05       0.00000       0.00000       0.00000       0.00000       0.00000       0.00000       0.00000       0.00000       0.00000       0.00000       0.00000       0.00000       0.00000       0.00000       0.00000       0.00000       4.91493       5.51766       5.13433       4.68771       4.58974       3.79758       2.73368       1.89311       1.36745      0.902144      0.473725      0.259411      0.125230     0.0460239     0.0207839    0.00837384    0.00264609   0.000780632   0.000165429   2.60727e-05       0.00000       0.00000       0.00000       0.00000       0.00000       0.00000       0.00000       0.00000       0.00000       0.00000       0.00000       0.00000       0.00000       0.00000       0.00000       0.00000
  10  11 2162.9324    0.8804  0.6564 10.0840 -0.0060  0.0252   0.0278   0.0635    0.1064   0.0000   435.2174      -10.3160       1.40661      0.148354       1.34800      -1.89369      -6.75407      -1.41985     -0.682967       1.77446     -0.192686     -0.338434    -0.0516009     0.0869723   -0.00651486   -0.00280299   -0.00208281   0.000509060   3.41005e-05  -4.74968e-05       0.00000       0.00000       0.00000       0.00000       0.00000       0.00000       0.00000       0.00000       0.00000       0.00000       0.00000       0.00000       0.00000       0.00000       0.00000       0.00000       3.80692       4.47631       4.42007       4.28161       3.88677       3.13029       2.42136       1.67371       1.20531      0.734440      0.447076      0.243382      0.118866     0.0569156     0.0218676    0.00867113    0.00307562   0.000828302   0.000202367   3.22735e-05       0.00000       0.00000       0.00000       0.00000       0.00000       0.00000       0.00000       0.00000       0.00000       0.00000       0.00000       0.00000       0.00000       0.00000       0.00000       0.00000
  10  12 2302.7774    1.2526  0.8001 10.2081  0.0054  0.0287   0.0350   0.0646    0.1518   0.0000   434.7982      0.878354       3.88519       9.81117      -3.37650       2.08243      -3.66092      -2.16535       2.99977     0.0310379     -0.487517      0.412158     -0.139742    -0.0781680     0.0241267  -0.000938573   -0.00117450  -0.000234121  -0.000132144   6.07382e-05       0.00000       0.00000       0.00000       0.00000       0.00000       0.00000       0.00000       0.00000       0.00000       0.00000       0.00000       0.00000       0.00000       0.00000       0.00000       0.00000       4.69374       5.43542       5.38534       4.55162       4.39979       3.72460       3.07894       2.29642       1.42689      0.871627      0.485441      0.254679      0.134802     0.0585465     0.0271950    0.00938618    0.00325260    0.00101763   0.000227441   3.27894e-05       0.00000       0.00000       0.00000       0.00000       0.00000       0.00000       0.00000       0.00000       0.00000       0.00000       0.00000       0.00000       0.00000       0.00000       0.00000       0.00000
  10  13 2440.7542    1.6854  0.9435 10.4684 -0.0004  0.0312   0.0436   0.0685    0.2105   0.0000   437.2932       5.13603       14.1155   -0.00137319      -4.56628      -4.22708      -5.90440      0.407436      0.690317      -1.59936     0.0300032      0.472652     -0.142078     0.0737293   -0.00991326     0.0160904   -0.00271433  -0.000117381   0.000119761  -5.36048e-05       0.00000       0.00000       0.00000       0.00000       0.00000       0.00000       0.00000       0.00000       0.00000       0.00000       0.00000       0.00000       0.00000       0.00000       0.00000       0.00000       4.94665       6.04725       5.54717       5.03526       5.01752       4.07899       3.35504       2.28537       1.59144      0.981388      0.552562      0.309467      0.139955     0.0702299     0.0259594     0.0112257    0.00357449    0.00106137   0.000280130   4.12873e-05       0.00000       0.00000       0.00000       0.00000       0.00000       0.00000       0.00000       0.00000       0.00000       0.00000       0.00000       0.00000       0.00000       0.00000       0.00000       0.00000
  10  14 2578.6478    2.1453  0.9746 11.1254 -0.0000  0.0302   0.0574   0.0755    0.1989   0.0000   439.3973       4.19720    -0.0800971       4.36901       5.38002       4.30170      -7.41954      -2.51576      0.534839       3.03406      -1.06080      0.288661      0.135971    -0.0200103    -0.0151331   -0.00273118    0.00348992    0.00139996   3.19466e-05   7.78567e-06       0.00000       0.00000       0.00000       0.00000       0.00000       0.00000       0.00000       0.00000       0.00000       0.00000       0.00000       0.00000       0.00000       0.00000       0.00000       0.00000       5.12065       6.22571       6.28630       6.07418       5.17667       3.71525       3.06899       2.15634       1.41412      0.836282      0.504916      0.282673      0.148127     0.0711094     0.0277202     0.0100246    0.00331828   0.000946376   0.000247076   3.81295e-05       0.00000       0.00000       0.00000       0.00000       0.00000       0.00000       0.00000       0.00000       0.00000       0.00000       0.00000       0.00000       0.00000       0.00000       0.00000       0.00000
  10  15 2716.9989    2.7994  0.8225 11.5047 -0.0044  0.0265   0.0777   0.0673    0.2230   0.0000   439.7782      0.773843       13.9674      -10.3701       6.92527       2.83304      -1.54165      -1.41738     -0.336385     0.0726904     0.0253436      0.328345     0.0158143     0.0617444    -0.0135627    0.00783438   -0.00762023  -8.57007e-05   0.000107602   5.77664e-06       0.00000       0.00000       0.00000       0.00000       0.00000       0.00000       0.00000       0.00000       0.00000       0.00000       0.00000       0.00000       0.00000       0.00000       0.00000       0.00000       4.55370       5.26188       5.13479       4.76707       4.28524       3.45736       2.84732       2.05338       1.34927      0.786758      0.454832      0.246913      0.125449     0.0603967     0.0239125    0.00861001    0.00295673   0.000830227   0.000208110   3.17437e-05       0.00000       0.00000       0.00000       0.00000       0.00000       0.00000       0.00000       0.00000       0.00000       0.00000       0.00000       0.00000       0.00000       0.00000       0.00000       0.00000
  10  16 2855.6879    3.4161  0.8733 11.5069  0.0049  0.0266   0.0887   0.0646    0.2632   0.0000   446.5118      -2.18268       11.4793      -6.84554      0.529947      -1.69140     -0.673268     -0.160327     -0.645211      0.300218     -0.349982     -0.113228      0.129642     0.0372388     0.0524912    -0.0139252   -0.00347807    0.00224143  -3.10609e-05  -5.68796e-05       0.00000       0.00000       0.00000       0.00000       0.00000       0.00000       0.00000       0.00000       0.00000       0.00000       0.00000       0.00000       0.00000       0.00000       0.00000       0.00000       4.50363       5.64000       5.57821       4.88199       4.29452       3.62665       2.78503       2.05221       1.27018      0.783890      0.431880      0.229997      0.119442     0.0535355     0.0245094    0.00898948    0.00308203   0.000972455   0.000208209   3.39929e-05       0.00000       0.00000       0.00000       0.00000       0.00000       0.00000       0.00000       0.00000       0.00000       0.00000       0.00000       0.00000       0.00000       0.00000       0.00000       0.00000
  10  17 2994.4769    3.9869  0.9368 12.1198 -0.0060  0.0286   0.1013   0.0672    0.2527   0.0000   434.7296       2.01011       17.0033      -7.32528       1.46281      -3.27593       3.47478      -2.82215      -3.18844      0.204240    -0.0789946    -0.0933631      0.246432    -0.0709459     0.0150640    0.00791789   -0.00396420  -0.000718995   0.000253047  -4.31521e-05       0.00000       0.00000       0.00000       0.00000       0.00000       0.00000       0.00000       0.00000       0.00000       0.00000       0.00000       0.00000       0.00000       0.00000       0.00000       0.00000       4.33029       5.57977       5.17957       5.15171       4.43703       3.63369       2.75265       2.03650       1.36197      0.819080      0.499924      0.258615      0.143651     0.0599550     0.0276414    0.00930293    0.00349718   0.000987902   0.000236877   4.27652e-05       0.00000       0.00000       0.00000       0.00000       0.00000       0.00000       0.00000       0.00000       0.00000       0.00000       0.00000       0.00000       0.00000       0.00000       0.00000       0.00000
  10  19 3271.3528    4.0761  1.3586 12.1989 -0.0009  0.0339   0.0898   0.0880    0.2320   0.0000   437.5733       15.4548       24.2616       2.37229    -0.0884569      -7.28352      -4.14553      -2.31754       4.02383     -0.576678     -0.235955      0.259102     -0.266246    -0.0403965     0.0339365     0.0112405  -0.000896654  -0.000546517   0.000264212   1.06611e-05       0.00000       0.00000       0.00000       0.00000       0.00000       0.00000       0.00000       0.00000       0.00000       0.00000       0.00000       0.00000       0.00000       0.00000       0.00000       0.00000       5.76417       6.90878       7.21945       6.52549       5.70802       4.53163       3.41592       2.30280       1.59658       1.02010      0.595374      0.314253      0.158329     0.0715522     0.0320365     0.0121586    0.00406345    0.00114183   0.000269370   4.04326e-05       0.00000       0.00000       0.00000       0.00000       0.00000       0.00000       0.00000       0.00000       0.00000       0.00000       0.00000       0.00000       0.00000       0.00000       0.00000       0.00000
  10  20 3409.9993    3.4488  2.0838 11.7287 -0.0028  0.0422   0.0612   0.1120    0.1473   0.0000   440.8514      0.517082       11.8231      -5.01230       4.11909      -7.51093      -4.64745      -2.12812       4.97726      0.694032     -0.578453     -0.524269     -0.383298      0.115390    0.00536154  -1.21726e-06     0.0100218    0.00171178   0.000209375  -5.58911e-05       0.00000       0.00000       0.00000       0.00000       0.00000       0.00000       0.00000       0.00000       0.00000       0.00000       0.00000       0.00000       0.00000       0.00000       0.00000       0.00000       6.59282       7.98647       7.91166       7.54343       6.75553       5.56896       3.89034       2.92746       1.97148       1.28028      0.758988      0.412980      0.201243     0.0942204     0.0379190     0.0148231    0.00515872    0.00155054   0.000335754   5.72828e-05       0.00000       0.00000       0.00000       0.00000       0.00000       0.00000       0.00000       0.00000       0.00000       0.00000       0.00000       0.00000       0.00000       0.00000       0.00000       0.00000
  10  21 3549.0710    2.9136  3.0685 11.3347 -0.0048  0.0531   0.0440   0.1376    0.1133   0.0000   429.9221    -0.0513852       20.5086      -11.1780      -3.90186      -13.2175      -1.89281      -1.98238      -5.81731      -1.51373       1.04966      0.889312   0.000959814    -0.0212534     0.0124670    0.00507258     0.0109289    0.00289671  -0.000584711  -6.99835e-05       0.00000       0.00000       0.00000       0.00000       0.00000       0.00000       0.00000       0.00000       0.00000       0.00000       0.00000       0.00000       0.00000       0.00000       0.00000       0.00000       8.57651       10.7112       10.5583       9.78184       8.67238       6.87671       5.45655       3.77448       2.58774       1.54651      0.935820      0.490378      0.251857      0.116044     0.0497331     0.0185173    0.00653705    0.00181497   0.000461827   7.14135e-05       0.00000       0.00000       0.00000       0.00000       0.00000       0.00000       0.00000       0.00000       0.00000       0.00000       0.00000       0.00000       0.00000       0.00000       0.00000       0.00000
  10  22 3688.3753    2.4101  4.1425 10.9472 -0.0019  0.0636   0.0326   0.1702    0.0928   0.0000   442.1452      0.948228       23.5506      -7.49356      -1.34706       5.92267      -5.68978      -9.54002       2.81899       4.63193     -0.686992     -0.434719      0.452027   -0.00490278  -0.000158398    0.00882777  -0.000744935   -0.00159963  -0.000113292  -3.20714e-05       0.00000       0.00000       0.00000       0.00000       0.00000       0.00000       0.00000       0.00000       0.00000       0.00000       0.00000       0.00000       0.00000       0.00000       0.00000       0.00000       10.0280       12.6065       12.6090       12.0665       10.3202       8.15835       6.27113       4.29597       3.05243       1.81727       1.10511      0.600154      0.307541      0.141186     0.0595425     0.0228651    0.00801510    0.00214875   0.000549980   8.84032e-05       0.00000       0.00000       0.00000       0.00000       0.00000       0.00000       0.00000       0.00000       0.00000       0.00000       0.00000       0.00000       0.00000       0.00000       0.00000       0.00000
  10  23 3827.7670    2.0139  5.4494 10.5893 -0.0013  0.0765   0.0250   0.2055    0.0843   0.0000   424.7690       17.5282       21.3229      -13.0615       22.9715      -8.37462      -10.2191      0.284502      0.484189      -5.20671      0.847105      0.283843    -0.0250733      0.258467     0.0401332    -0.0231858    -0.0106191   0.000822951    0.00146509   0.000141232       0.00000       0.00000       0.00000       0.00000       0.00000       0.00000       0.00000       0.00000       0.00000       0.00000       0.00000       0.00000       0.00000       0.00000       0.00000       0.00000       11.9751       14.8017       14.5940       14.0722       12.1100       9.85794       7.62656       5.36210       3.67341       2.25542       1.38339      0.717756      0.380216      0.171380     0.0759810     0.0273572    0.00972020    0.00264453   0.000648068   0.000106484       0.00000       0.00000       0.00000       0.00000       0.00000       0.00000       0.00000       0.00000       0.00000       0.00000       0.00000       0.00000       0.00000       0.00000       0.00000       0.00000
  10  24 3967.5698    1.7252  7.5698 10.0879 -0.0010  0.0938   0.0187   0.2623    0.0796   0.0000   412.9752       11.0877       4.57745       23.3314       12.5396      -15.1127     -0.656664      -11.1206      -1.49904      0.234140      -1.47517      0.193711      0.519117      0.269669      0.126075     0.0569289   -0.00115616    0.00117561   0.000292024  -2.69930e-05       0.00000       0.00000       0.00000       0.00000       0.00000       0.00000       0.00000       0.00000       0.00000       0.00000       0.00000       0.00000       0.00000       0.00000       0.00000       0.00000       14.7785       17.7770       17.7588       17.3050       14.9301       12.0263       9.24994       6.59675       4.54756       2.79400       1.67813      0.925309      0.474146      0.217723     0.0917693     0.0345649     0.0117519    0.00325737   0.000782904   0.000127500       0.00000       0.00000       0.00000       0.00000       0.00000       0.00000       0.00000       0.00000       0.00000       0.00000       0.00000       0.00000       0.00000       0.00000       0.00000       0.00000
  10  25 4107.7064    1.4508  9.0600  9.9929 -0.0011  0.1122   0.0146   0.3045    0.0616   0.0000   417.8855       40.1969       11.8421      -25.0619      -20.5672      -1.27150      -20.7207      -5.27993     -0.881035     -0.961043       1.05929      0.187226     -0.486424      0.160236    -0.0942976     0.0265707    0.00220582   -0.00418159    0.00109676   6.85497e-05       0.00000       0.00000       0.00000       0.00000       0.00000       0.00000       0.00000       0.00000       0.00000       0.00000       0.00000       0.00000       0.00000       0.00000       0.00000       0.00000       16.8972       21.1079       21.2209       20.1800       17.7500       14.2156       11.3565       8.05884       5.55092       3.30127       1.99114       1.09339      0.570772      0.262635      0.112339     0.0425658     0.0148788    0.00416288    0.00103379   0.000160129       0.00000       0.00000       0.00000       0.00000       0.00000       0.00000       0.00000       0.00000       0.00000       0.00000       0.00000       0.00000       0.00000       0.00000       0.00000       0.00000
  10  26 4247.7465    1.2120 11.9364  9.9447 -0.0014  0.1464   0.0122   0.4056    0.0501   0.0000   424.0689       12.6911       18.7102       15.9352      -9.95850      -35.1811       1.04188       8.20756       5.95694       10.9829      -3.24355       1.18995      0.458347      0.454049     -0.277124    -0.0771913    0.00186172    0.00813784  -0.000458442  -0.000297736       0.00000       0.00000       0.00000       0.00000       0.00000       0.00000       0.00000       0.00000       0.00000       0.00000       0.00000       0.00000       0.00000       0.00000       0.00000       0.00000       22.5864       28.1790       28.7782       26.6192       23.7195       18.7534       14.9979       10.6119       7.11837       4.44419       2.63767       1.43075      0.735457      0.349697      0.149560     0.0564276     0.0192512    0.00558934    0.00135685   0.000203535       0.00000       0.00000       0.00000       0.00000       0.00000       0.00000       0.00000       0.00000       0.00000       0.00000       0.00000       0.00000       0.00000       0.00000       0.00000       0.00000
  10  27 4388.1993    1.0057 13.1789  9.9121 -0.0031  0.1767   0.0106   0.4734    0.0442   0.0000   434.1221      -4.19305       45.0409       8.98456       31.1749      -3.35048       4.88462      -4.40997       4.82109      -2.65591       7.36453       1.91205      -1.15585     -0.570466      0.202632     0.0843908    -0.0582377    0.00130163    0.00208489  -0.000288718       0.00000       0.00000       0.00000       0.00000       0.00000       0.00000       0.00000       0.00000       0.00000       0.00000       0.00000       0.00000       0.00000       0.00000       0.00000       0.00000       27.2525       34.3668       34.9492       33.0478       28.8751       23.1171       17.6407       12.6723       8.55380       5.42631       3.26190       1.75131      0.913472      0.419306      0.184214     0.0683050     0.0238986    0.00689215    0.00161863   0.000253756       0.00000       0.00000       0.00000       0.00000       0.00000       0.00000       0.00000       0.00000       0.00000       0.00000       0.00000       0.00000       0.00000       0.00000       0.00000       0.00000
  11   9 1915.4009    0.4993  0.4361  9.5578 -0.0058  0.0281   0.0203   0.0516    0.0712   0.0000   438.8583    -0.0435700       6.29470      -5.14147     -0.889868       4.31287      -1.09689      -1.03061       1.49494     -0.299784      0.219965      0.183591    -0.0609928    -0.0235927    -0.0216086    0.00727751    -0.0147223    0.00228264   0.000701018   0.000152085  -4.74642e-06   1.69005e-06       0.00000       0.00000       0.00000       0.00000       0.00000       0.00000       0.00000       0.00000       0.00000       0.00000       0.00000       0.00000       0.00000       0.00000       4.58092       4.13056       4.12898       5.18162       4.75092       3.20507       2.38697       2.43379       1.87614      0.976491      0.505680      0.374284      0.250367      0.135736     0.0606778     0.0213429    0.00737402    0.00250841   0.000774952   0.000198552   4.04630e-05   6.64498e-06       0.00000       0.00000       0.00000       0.00000       0.00000       0.00000       0.00000       0.00000       0.00000       0.00000       0.00000       0.00000       0.00000       0.00000
  11  10 2057.9041    0.6836  0.6257  9.4362 -0.0093  0.0316   0.0224   0.0606    0.1033   0.0000   430.7514      -6.01993      0.197458      -2.25104      -1.71388      -2.03946       3.40580     -0.420345       2.30528      0.695508      0.789195    -0.0394926     0.0733569    -0.0336934    -0.0394144   -0.00816274   -0.00369211  -3.63926e-05   0.000845412  -0.000172491   1.43942e-05   1.86757e-05       0.00000       0.00000       0.00000       0.00000       0.00000       0.00000       0.00000       0.00000       0.00000       0.00000       0.00000       0.00000       0.00000       0.00000       3.72393       5.25519       5.18869       4.54891       4.43432       3.98256       2.56182       2.50934       1.35069       1.08696      0.655188      0.371719      0.200217      0.115400     0.0414955     0.0256503    0.00811014    0.00319474    0.00113702   0.000385093   6.36010e-05   1.18094e-05       0.00000       0.00000       0.00000       0.00000       0.00000       0.00000       0.00000       0.00000       0.00000       0.00000       0.00000       0.00000       0.00000       0.00000
  11  11 2199.7779    0.9878  0.7466  9.8917  0.0024  0.0293   0.0277   0.0582    0.1200   0.0000   434.4812       3.07202       9.74345      -2.36700       1.32502      -4.47325      -5.96546       1.69328     -0.696962     -0.674233    -0.0173639     -0.100117    0.00203215    -0.0620850     0.0300051    0.00672660    0.00900996    0.00179448   0.000102698  -0.000573626  -3.60095e-05  -4.28919e-07       0.00000       0.00000       0.00000       0.00000       0.00000       0.00000       0.00000       0.00000       0.00000       0.00000       0.00000       0.00000       0.00000       0.00000       3.65640       4.87851       4.87571       4.93127       4.24095       3.24263       3.13431       1.98156       1.55984      0.901964      0.669695      0.368175      0.187369      0.110991     0.0503502     0.0262954    0.00897621    0.00352758    0.00111278   0.000259291   7.50598e-05   1.06443e-05       0.00000       0.00000       0.00000       0.00000       0.00000       0.00000       0.00000       0.00000       0.00000       0.00000       0.00000       0.00000       0.00000       0.00000
  11  12 2340.0110    1.2700  0.9268 10.2517 -0.0035  0.0280   0.0330   0.0722    0.1480   0.0000   425.5644      -1.13612       10.9448       19.3180       3.93887      -1.89043     -0.979959       1.27435      0.404378      0.619787    -0.0344912     0.0137897     0.0350611     0.0410742     0.0924667    0.00161645    0.00531389  -4.53350e-05    0.00219322  -0.000592046  -5.02012e-05  -1.14374e-06       0.00000       0.00000       0.00000       0.00000       0.00000       0.00000       0.00000       0.00000       0.00000       0.00000       0.00000       0.00000       0.00000       0.00000       4.32233       4.93195       4.90946       4.72563       4.19811       3.72449       2.94571       2.18292       1.56151       1.00504      0.636546      0.360574      0.195721     0.0982853     0.0471337     0.0201955    0.00801559    0.00286639   0.000943114   0.000235751   5.15483e-05   8.06211e-06       0.00000       0.00000       0.00000       0.00000       0.00000       0.00000       0.00000       0.00000       0.00000       0.00000       0.00000       0.00000       0.00000       0.00000
  11  13 2478.4744    1.7085  0.9820 10.8241 -0.0103  0.0303   0.0440   0.0731    0.1654   0.0000   442.7843      0.590696       16.0552     -0.617129      -5.76261      -3.10897      -4.89596      -3.28576       1.87141     -0.697388      -1.09538      0.149603     -0.158268     -0.123666    -0.0649125    -0.0137816    0.00373749    0.00395795   0.000141527   0.000153983   3.87670e-05  -1.20678e-05       0.00000       0.00000       0.00000       0.00000       0.00000       0.00000       0.00000       0.00000       0.00000       0.00000       0.00000       0.00000       0.00000       0.00000       4.37486       5.64802       5.94474       5.39053       4.83377       3.70595       3.25174       2.23124       1.53900       1.02418      0.646517      0.367642      0.192749      0.106797     0.0486051     0.0244983    0.00901811    0.00339284    0.00102876   0.000292481   7.04623e-05   9.55680e-06       0.00000       0.00000       0.00000       0.00000       0.00000       0.00000       0.00000       0.00000       0.00000       0.00000       0.00000       0.00000       0.00000       0.00000
  11  14 2616.9854    2.2252  0.9134 11.3570 -0.0039  0.0320   0.0578   0.0714    0.1712   0.0000   435.4143      -2.00279       14.7760      -10.0490       3.24234      -5.27416      -1.49295       2.71378   -0.00665100     -0.765978     -0.318125     0.0941358      0.141556    -0.0674224    -0.0412803    -0.0214825    0.00437096    0.00365356   0.000622418  -0.000369334  -0.000148950   4.02164e-06       0.00000       0.00000       0.00000       0.00000       0.00000       0.00000       0.00000       0.00000       0.00000       0.00000       0.00000       0.00000       0.00000       0.00000       4.05553       5.08462       5.14220       5.35870       4.36169       3.96116       3.13323       2.12401       1.56409       1.12567      0.685055      0.420305      0.225358      0.118340     0.0535775     0.0262038     0.0104128    0.00390699    0.00110466   0.000305602   6.94613e-05   1.17291e-05       0.00000       0.00000       0.00000       0.00000       0.00000       0.00000       0.00000       0.00000       0.00000       0.00000       0.00000       0.00000       0.00000       0.00000
  11  15 2756.1389    2.8587  0.9154 11.4165 -0.0072  0.0277   0.0706   0.0648    0.2139   0.0000   438.9418      -5.88901       12.0554      -1.03971      -7.75713       1.40303       3.35406       3.33409      -2.22869       1.32113      0.827037     0.0562113     0.0232340      0.110065     0.0483367     0.0130330    0.00556296  -0.000731120   0.000185735   1.50427e-05   4.40356e-05   9.26271e-09       0.00000       0.00000       0.00000       0.00000       0.00000       0.00000       0.00000       0.00000       0.00000       0.00000       0.00000       0.00000       0.00000       0.00000       3.60929       4.65458       4.78912       4.42041       4.11979       3.30590       2.68418       2.11013       1.44248      0.937716      0.581067      0.316437      0.200325      0.100374     0.0457469     0.0215218    0.00860100    0.00290835    0.00102228   0.000285160   6.30541e-05   9.41365e-06       0.00000       0.00000       0.00000       0.00000       0.00000       0.00000       0.00000       0.00000       0.00000       0.00000       0.00000       0.00000       0.00000       0.00000
  11  16 2895.4185    3.7505  0.8200 11.5145 -0.0047  0.0279   0.0958   0.0603    0.2786   0.0000   440.5425      -1.07092       9.40525      -5.26979     -0.218386      -3.20272    -0.0954110      -4.12832      -1.19454    -0.0478292     -0.294531     -0.233036    -0.0188977     0.0236350   -0.00603818     0.0125511     0.0125787   0.000716826  -0.000650198   0.000156266   1.64619e-05   4.85786e-06       0.00000       0.00000       0.00000       0.00000       0.00000       0.00000       0.00000       0.00000       0.00000       0.00000       0.00000       0.00000       0.00000       0.00000       3.64253       5.14591       4.31400       4.82099       3.96847       3.57133       2.73056       2.20777       1.54637      0.935916      0.615016      0.316365      0.217235     0.0868316     0.0549087     0.0160268    0.00953439    0.00244038    0.00105501   0.000257593   6.28540e-05   1.18348e-05       0.00000       0.00000       0.00000       0.00000       0.00000       0.00000       0.00000       0.00000       0.00000       0.00000       0.00000       0.00000       0.00000       0.00000
  11  17 3034.5185    4.0338  1.1133 12.0344  0.0024  0.0288   0.0933   0.0822    0.2299   0.0000   443.1650      -1.36780       9.52971      -1.12365      -1.44149      -2.19686     -0.113307       1.17077      -1.73654      0.591534     -0.460404     -0.211388     0.0761311     0.0114285    -0.0234141     0.0360035    0.00891477    0.00574321   -0.00293430  -0.000158998   2.32513e-05   1.00369e-05       0.00000       0.00000       0.00000       0.00000       0.00000       0.00000       0.00000       0.00000       0.00000       0.00000       0.00000       0.00000       0.00000       0.00000       4.26580       5.19050       5.32072       5.36268       4.60750       3.70159       2.90053       2.12159       1.49831      0.992612      0.631475      0.359727      0.217052      0.101544     0.0529687     0.0207572    0.00942955    0.00298557    0.00101019   0.000258882   5.99716e-05   9.47431e-06       0.00000       0.00000       0.00000       0.00000       0.00000       0.00000       0.00000       0.00000       0.00000       0.00000       0.00000       0.00000       0.00000       0.00000
  11  18 3173.4676    4.2951  1.0768 12.2284 -0.0002  0.0301   0.1004   0.0717    0.2327   0.0000   441.1735      -2.71088       14.2921       2.16630       2.14665      -2.46559      0.337862      -1.89584       1.67416     0.0861239     -0.600150      0.260666     0.0115671    -0.0824239    -0.0593239   -0.00377109    -0.0170277    0.00430783   0.000256662   3.67485e-05   5.39502e-05  -2.32652e-06       0.00000       0.00000       0.00000       0.00000       0.00000       0.00000       0.00000       0.00000       0.00000       0.00000       0.00000       0.00000       0.00000       0.00000       4.44676       5.16247       5.05510       5.04316       4.79371       3.85208       3.09397       2.14577       1.53494       1.11436      0.703082      0.423435      0.220820      0.110547     0.0517947     0.0225217    0.00906645    0.00319641   0.000942403   0.000274924   6.31958e-05   9.22921e-06       0.00000       0.00000       0.00000       0.00000       0.00000       0.00000       0.00000       0.00000       0.00000       0.00000       0.00000       0.00000       0.00000       0.00000
  11  19 3312.3799    3.9069  1.4974 11.8054 -0.0050  0.0344   0.0764   0.0875    0.2123   0.0000   435.7824       5.08537       6.85558      -4.27899      -10.9962      -7.55724      -2.34496      -5.19257       2.46944      0.282602      0.296896      0.214745      0.158014    -0.0845053     0.0435936    -0.0471157    0.00719133   0.000480107  -0.000666812  -9.03588e-05   5.80289e-05  -8.89427e-08       0.00000       0.00000       0.00000       0.00000       0.00000       0.00000       0.00000       0.00000       0.00000       0.00000       0.00000       0.00000       0.00000       0.00000       5.03485       5.96868       5.73673       5.97342       5.31301       4.54113       3.33859       2.58787       1.78211       1.25950      0.766936      0.469030      0.253956      0.129616     0.0591399     0.0257706     0.0100251    0.00367367    0.00111479   0.000325764   6.66995e-05   1.17332e-05       0.00000       0.00000       0.00000       0.00000       0.00000       0.00000       0.00000       0.00000       0.00000       0.00000       0.00000       0.00000       0.00000       0.00000
  11  20 3451.6522    3.3007  2.2245 11.6113 -0.0043  0.0428   0.0539   0.1102    0.1205   0.0000   441.7086      -4.30287       5.53137      -8.36326       21.3731      -2.31832      -5.07136      0.623428       1.57596      0.337675      0.742107      0.226838     0.0494568     0.0917814    -0.0254722     0.0504408   -0.00841033   -0.00693820  -0.000238894   0.000313260   0.000140368   1.02066e-05       0.00000       0.00000       0.00000       0.00000       0.00000       0.00000       0.00000       0.00000       0.00000       0.00000       0.00000       0.00000       0.00000       0.00000       6.18014       7.45275       7.45128       7.29674       6.57183       5.57248       4.34973       3.17734       2.25909       1.49436       1.00320      0.574570      0.298755      0.152685     0.0750500     0.0325738     0.0126730    0.00462709    0.00151892   0.000400051   9.03926e-05   1.41110e-05       0.00000       0.00000       0.00000       0.00000       0.00000       0.00000       0.00000       0.00000       0.00000       0.00000       0.00000       0.00000       0.00000       0.00000
  11  21 3591.2241    2.7003  3.2339 11.1591 -0.0044  0.0511   0.0388   0.1431    0.0933   0.0000   438.7904       11.7182       2.75184      -2.32518      -6.70975       4.66431      -3.80912      -1.51283    -0.0162228     -0.652462       1.13575     -0.138416      0.122150      0.151273    -0.0609705   -0.00647555    -0.0202924    0.00418398  -0.000101321   0.000857888   7.23681e-05  -9.55186e-06       0.00000       0.00000       0.00000       0.00000       0.00000       0.00000       0.00000       0.00000       0.00000       0.00000       0.00000       0.00000       0.00000       0.00000       7.21769       9.05302       8.91133       8.60021       7.86656       6.40676       5.25792       3.80663       2.77592       1.76991       1.12513      0.643198      0.362102      0.189076     0.0831625     0.0394676     0.0149082    0.00553360    0.00179868   0.000481749   0.000116199   1.73928e-05       0.00000       0.00000       0.00000       0.00000       0.00000       0.00000       0.00000       0.00000       0.00000       0.00000       0.00000       0.00000       0.00000       0.00000
  11  22 3730.8418    2.3225  4.7063 10.6066 -0.0004  0.0650   0.0283   0.1703    0.0822   0.0000   447.1417       1.65949       7.26908      -24.9855       9.77271       4.16516      -2.66801       2.80435       7.14602       2.26163      -1.72584      0.605107     -0.212327     -0.195009     0.0245609    -0.0162469     0.0145463   -0.00271247    0.00265600  -0.000281563  -3.29680e-05  -1.41348e-05       0.00000       0.00000       0.00000       0.00000       0.00000       0.00000       0.00000       0.00000       0.00000       0.00000       0.00000       0.00000       0.00000       0.00000       9.62228       11.4580       11.9005       11.1291       9.76072       8.42444       6.87141       5.04538       3.64642       2.29833       1.41588      0.823985      0.453233      0.231872      0.112541     0.0482705     0.0198657    0.00725114    0.00231026   0.000593688   0.000135058   2.01291e-05       0.00000       0.00000       0.00000       0.00000       0.00000       0.00000       0.00000       0.00000       0.00000       0.00000       0.00000       0.00000       0.00000       0.00000
  11  23 3870.7874    1.9652  6.3282 10.0662 -0.0007  0.0774   0.0205   0.2063    0.0806   0.0000   440.2826      -3.26125      -19.5247       10.4239      -2.89484      -14.8961      0.723667       5.23504     -0.511839      -1.80408     -0.226076       1.29251     -0.197062     0.0137728      0.204439   -0.00307877    0.00963889   -0.00337694    0.00404963  -0.000457633   3.30028e-05   2.54793e-06       0.00000       0.00000       0.00000       0.00000       0.00000       0.00000       0.00000       0.00000       0.00000       0.00000       0.00000       0.00000       0.00000       0.00000       10.9972       13.5865       13.9658       13.4962       12.0559       9.82567       7.71216       5.79579       4.12486       2.64337       1.67736      0.978171      0.552630      0.285060      0.134360     0.0590852     0.0233524    0.00841222    0.00279293   0.000750414   0.000169736   2.56949e-05       0.00000       0.00000       0.00000       0.00000       0.00000       0.00000       0.00000       0.00000       0.00000       0.00000       0.00000       0.00000       0.00000       0.00000
  11  24 4010.7197    1.6673  8.2985  9.8297 -0.0034  0.0949   0.0159   0.2615    0.0690   0.0000   417.3778      -8.49226      -15.4300      -38.5282      -1.71744       9.60313      -2.47346      -17.4945      -4.15753      -4.06932       5.13088      -2.39932      0.857574      0.571036      0.368027     0.0103652    -0.0313140    -0.0100203    0.00728832   0.000708895   1.55991e-05  -5.90395e-05       0.00000       0.00000       0.00000       0.00000       0.00000       0.00000       0.00000       0.00000       0.00000       0.00000       0.00000       0.00000       0.00000       0.00000       13.0882       16.6702       16.8011       16.2172       14.7743       11.8592       9.67604       6.93868       5.09451       3.27349       2.09968       1.23077      0.680050      0.356699      0.164338     0.0749876     0.0290045     0.0107962    0.00348468   0.000931607   0.000223702   3.27650e-05       0.00000       0.00000       0.00000       0.00000       0.00000       0.00000       0.00000       0.00000       0.00000       0.00000       0.00000       0.00000       0.00000       0.00000
  11  25 4151.2536    1.3532  9.8395  9.9027 -0.0032  0.1187   0.0131   0.3181    0.0522   0.0000   426.7845       9.59293       18.0622       27.2849      -17.0971      -25.2600       5.66628      -14.1102       1.62258       9.06098      -1.14943      -2.04652      0.125314       1.17058     -0.602302     0.0892830    -0.0163191    -0.0106295   0.000154483  -0.000394210  -0.000256333  -3.41802e-05       0.00000       0.00000       0.00000       0.00000       0.00000       0.00000       0.00000       0.00000       0.00000       0.00000       0.00000       0.00000       0.00000       0.00000       16.3372       20.9164       20.9702       20.6033       18.4999       14.9437       12.0101       8.89893       6.46163       4.16499       2.57860       1.55800      0.861825      0.457285      0.212394     0.0935726     0.0367177     0.0137876    0.00437666    0.00120572   0.000280510   4.20972e-05       0.00000       0.00000       0.00000       0.00000       0.00000       0.00000       0.00000       0.00000       0.00000       0.00000       0.00000       0.00000       0.00000       0.00000
  11  26 4291.9574    1.1489 12.5844  9.7310 -0.0013  0.1464   0.0106   0.4091    0.0460   0.0000   441.7754       4.22650      -34.0204      -33.3807       42.6203      -10.1131      -9.56819       13.5216       6.58669      -5.48001       1.89779       4.31054    0.00934449     -0.915725      0.452977    -0.0242768    -0.0309719    -0.0181941    0.00879943  -0.000679692   5.70781e-05  -1.37210e-05       0.00000       0.00000       0.00000       0.00000       0.00000       0.00000       0.00000       0.00000       0.00000       0.00000       0.00000       0.00000       0.00000       0.00000       20.0596       25.4084       25.9125       24.7610       22.5115       18.6153       15.0879       11.2470       7.89127       5.31153       3.31775       1.96538       1.07150      0.559010      0.265583      0.119440     0.0474245     0.0174480    0.00553820    0.00155975   0.000347763   5.11568e-05       0.00000       0.00000       0.00000       0.00000       0.00000       0.00000       0.00000       0.00000       0.00000       0.00000       0.00000       0.00000       0.00000       0.00000
  11  28 4573.6147    0.7975 17.8199  9.7058 -0.0043  0.2412   0.0072   0.6436    0.0335   0.0000   427.2120      -32.1161      -15.4193       10.6748       16.9085      -9.52615       40.9802       13.7367      0.614085       8.46719       3.04647      -1.56694      -4.27463     -0.271545     -0.610656      0.254770     -0.126547     0.0117711    -0.0137622    0.00194226   5.45052e-05   6.11964e-07       0.00000       0.00000       0.00000       0.00000       0.00000       0.00000       0.00000       0.00000       0.00000       0.00000       0.00000       0.00000       0.00000       0.00000       33.4331       41.9661       43.4410       41.6213       37.8257       31.1072       25.2513       18.4828       13.4271       8.80256       5.81427       3.43558       1.84257       1.00960      0.462038      0.220612     0.0815805     0.0310370    0.00979005    0.00257787   0.000583432   8.31296e-05       0.00000       0.00000       0.00000       0.00000       0.00000       0.00000       0.00000       0.00000       0.00000       0.00000       0.00000       0.00000       0.00000       0.00000
  12   9 1949.9594    0.5602  0.4745  9.4402 -0.0092  0.0227   0.0210   0.0506    0.0775   0.0000   436.5673      -10.4018       6.81914      -2.34498       1.26870      -6.76118     0.0200039      -1.16086     -0.669340      0.824945     -0.267061    -0.0394181     -0.141483    -0.0323091      0.164456     0.0148932   -0.00201464    0.00891107   -0.00319416   0.000836524  -3.12257e-05   8.99445e-05   1.38162e-05   2.50015e-07       0.00000       0.00000       0.00000       0.00000       0.00000       0.00000       0.00000       0.00000       0.00000       0.00000       0.00000       0.00000       3.02048       3.73400       4.16899       3.88303       3.40997       3.04527       2.07925       1.74563       1.29291      0.823775      0.554155      0.324515      0.199993      0.116632     0.0647582     0.0275176     0.0147930    0.00510652    0.00205460   0.000772531   0.000243773   6.02090e-05   1.09674e-05   1.68530e-06       0.00000       0.00000       0.00000       0.00000       0.00000       0.00000       0.00000       0.00000       0.00000       0.00000       0.00000       0.00000
  12  10 2093.5908    0.7337  0.7498  9.6158 -0.0036  0.0290   0.0205   0.0618    0.1086   0.0000   438.1577     -0.756672       9.62904      -9.55852       2.23378      -2.62810      -2.71304       2.27320     -0.581746     -0.157369      0.682284      0.511149    -0.0330321     -0.104507     0.0734749     0.0274535    -0.0132190    0.00187795    0.00111485  -0.000457849   0.000291464   1.50350e-05  -9.29202e-06   2.20640e-06       0.00000       0.00000       0.00000       0.00000       0.00000       0.00000       0.00000       0.00000       0.00000       0.00000       0.00000       0.00000       4.00756       5.13303       4.67850       4.25124       3.82513       3.52419       3.23198       2.64622       1.90279       1.25585      0.744100      0.433467      0.239281      0.134007     0.0656831     0.0341363     0.0139597    0.00641080    0.00225727   0.000808190   0.000240585   6.80100e-05   1.47676e-05   2.28998e-06       0.00000       0.00000       0.00000       0.00000       0.00000       0.00000       0.00000       0.00000       0.00000       0.00000       0.00000       0.00000
  12  11 2235.8548    0.9895  0.7455 10.1405 -0.0038  0.0271   0.0267   0.0589    0.1107   0.0000   435.7378      -1.88390       12.2895       3.02413     -0.325148      0.318279     -0.418587       2.58722      0.966989     0.0988086      0.193586     -0.494287      0.199536     -0.118638    0.00732581   -0.00199067    0.00549671   -0.00704128    0.00445123    0.00159666  -7.90165e-06   6.33526e-05   1.66350e-05  -2.81046e-07       0.00000       0.00000       0.00000       0.00000       0.00000       0.00000       0.00000       0.00000       0.00000       0.00000       0.00000       0.00000       3.51086       4.92285       4.63435       5.06951       3.96634       3.55005       2.66527       2.05985       1.45769      0.973621      0.678419      0.383908      0.251703      0.127325     0.0741216     0.0322770     0.0166363    0.00621283    0.00267687   0.000764854   0.000266330   6.07422e-05   1.39256e-05   2.70963e-06       0.00000       0.00000       0.00000       0.00000       0.00000       0.00000       0.00000       0.00000       0.00000       0.00000       0.00000       0.00000
  12  12 2376.2982    1.4390  0.8861 10.4040 -0.0027  0.0259   0.0355   0.0671    0.1540   0.0000   435.0910       1.14724       17.9748       9.27167      -6.33795       1.16509      -3.07687      -1.84255      0.192064      0.652518      0.375196     -0.181508     -0.219334     0.0650180    -0.0674970     0.0640988    0.00820161   -0.00267469   -0.00235534  -0.000785962  -0.000195795   5.80787e-05   1.78478e-05  -7.42471e-08       0.00000       0.00000       0.00000       0.00000       0.00000       0.00000       0.00000       0.00000       0.00000       0.00000       0.00000       0.00000       3.51526       4.23815       4.15221       4.30886       4.07739       3.25173       2.55094       2.01771       1.46685      0.977676      0.700723      0.433942      0.250114      0.143988     0.0742044     0.0343359     0.0166440    0.00604648    0.00219068   0.000773610   0.000248910   6.33363e-05   1.38539e-05   2.02552e-06       0.00000       0.00000       0.00000       0.00000       0.00000       0.00000       0.00000       0.00000       0.00000       0.00000       0.00000       0.00000
  12  13 2515.4353    1.8441  0.9622 11.1820 -0.0094  0.0276   0.0456   0.0761    0.1520   0.0000   436.0598      -5.06189       12.0580      0.596283      -1.35775       4.40251     -0.234705      -4.95651      0.716861     0.0367233     -0.807533      0.432874      0.255364     0.0526279     0.0948681    -0.0113636    -0.0264405    -0.0207863    0.00257342   -0.00127176   0.000304626  -4.04686e-05   1.72022e-05  -1.62276e-06       0.00000       0.00000       0.00000       0.00000       0.00000       0.00000       0.00000       0.00000       0.00000       0.00000       0.00000       0.00000       3.46918       4.60097       4.61323       4.33868       4.06173       3.43222       2.79993       2.14533       1.57713       1.04179      0.700328      0.442547      0.243117      0.135845     0.0704422     0.0345003     0.0159039    0.00648496    0.00243899   0.000905756   0.000274308   7.35178e-05   1.63675e-05   2.35691e-06       0.00000       0.00000       0.00000       0.00000       0.00000       0.00000       0.00000       0.00000       0.00000       0.00000       0.00000       0.00000
  12  14 2654.6035    2.4497  0.9182 11.8356 -0.0111  0.0286   0.0627   0.0706    0.1447   0.0000   435.6924      -5.04051       10.3676       2.91401       3.06631      -8.70205      -4.85087     -0.656973    -0.0270206     -0.648751     -0.732058     -0.757496     -0.243094      0.205535      0.126503     0.0489313     0.0383467    0.00548561   -0.00130441   0.000173023   0.000231354   1.99403e-05   1.05741e-05  -5.65239e-07       0.00000       0.00000       0.00000       0.00000       0.00000       0.00000       0.00000       0.00000       0.00000       0.00000       0.00000       0.00000       3.60016       4.48126       4.38449       4.57625       4.05801       3.71155       2.78673       2.17832       1.55944       1.04434      0.813311      0.476507      0.288154      0.143323     0.0805552     0.0346356     0.0188508    0.00655224    0.00276743   0.000858909   0.000313807   7.11531e-05   1.53686e-05   2.56376e-06       0.00000       0.00000       0.00000       0.00000       0.00000       0.00000       0.00000       0.00000       0.00000       0.00000       0.00000       0.00000
  12  15 2794.4903    3.0297  0.8486 11.9124 -0.0020  0.0245   0.0735   0.0605    0.1706   0.0000   442.1411       3.22399       15.0062      -4.33925     -0.494815      0.472812      -1.23702     -0.792524      0.786831     -0.266733     -0.637536      0.511326     -0.179369     0.0675754     0.0572422     0.0338316    0.00887287    0.00147100   0.000545695   -0.00237017   1.22357e-05   3.01967e-05   2.23418e-07  -2.04691e-07       0.00000       0.00000       0.00000       0.00000       0.00000       0.00000       0.00000       0.00000       0.00000       0.00000       0.00000       0.00000       3.31847       3.96681       4.05814       4.02293       3.76763       3.10652       2.46761       1.81960       1.42468      0.959204      0.619805      0.384210      0.234481      0.134480     0.0678138     0.0318215     0.0137881    0.00575774    0.00218598   0.000779136   0.000228915   5.79102e-05   1.31748e-05   1.84658e-06       0.00000       0.00000       0.00000       0.00000       0.00000       0.00000       0.00000       0.00000       0.00000       0.00000       0.00000       0.00000
  12  16 2934.3652    3.6899  0.8589 12.4153 -0.0106  0.0249   0.0958   0.0646    0.1692   0.0000   439.8358       1.92929       6.32890      -6.46286      -2.17929       2.32909       2.70397       1.31292       1.02307      -1.11142     -0.934089    -0.0289896    0.00371109      0.180531      0.126111   -0.00279259    0.00726219  -0.000494645   -0.00160661    0.00115121  -0.000136085   2.94016e-06  -1.67105e-06   4.14734e-06       0.00000       0.00000       0.00000       0.00000       0.00000       0.00000       0.00000       0.00000       0.00000       0.00000       0.00000       0.00000       3.11126       4.20033       4.04672       3.99369       3.68401       3.01475       2.62510       1.81979       1.46374      0.925582      0.643133      0.394462      0.224833      0.128803     0.0624926     0.0333640     0.0133107    0.00621203    0.00215092   0.000834869   0.000242780   6.05037e-05   1.55443e-05   2.24508e-06       0.00000       0.00000       0.00000       0.00000       0.00000       0.00000       0.00000       0.00000       0.00000       0.00000       0.00000       0.00000
  12  17 3073.8279    4.3817  0.8996 12.8164 -0.0032  0.0254   0.1119   0.0679    0.1572   0.0000   434.3502     -0.940532       18.2984      -5.48541    -0.0205377      0.812084      -4.11794     -0.520623     -0.105961      0.454791     -0.169418      0.195004      0.234980    -0.0914826    0.00423811     0.0433192   -0.00190037    0.00374840    0.00227499    0.00104565   0.000480444   4.70925e-05   3.48439e-06   3.19134e-06       0.00000       0.00000       0.00000       0.00000       0.00000       0.00000       0.00000       0.00000       0.00000       0.00000       0.00000       0.00000       3.38687       3.80962       4.16744       3.98971       3.87068       3.12425       2.50731       1.92552       1.50202      0.995112      0.634508      0.415716      0.243392      0.140090     0.0737472     0.0352987     0.0154400    0.00606564    0.00238252   0.000850400   0.000245464   6.40652e-05   1.36831e-05   1.74986e-06       0.00000       0.00000       0.00000       0.00000       0.00000       0.00000       0.00000       0.00000       0.00000       0.00000       0.00000       0.00000
  12  18 3213.2052    4.1523  1.1905 12.4098 -0.0075  0.0292   0.0925   0.0769    0.2270   0.0000   445.1886       12.3098       4.44309      -4.82889      -4.76823      -3.68226      0.849641     -0.126237      -2.58995     -0.336940      0.905600     -0.776834      0.314041      0.319281      0.109572     0.0717805    -0.0141208   0.000611158  -0.000618203   -0.00213911   0.000549891   7.69406e-05   2.15681e-05  -1.16830e-06       0.00000       0.00000       0.00000       0.00000       0.00000       0.00000       0.00000       0.00000       0.00000       0.00000       0.00000       0.00000       3.88584       4.87510       4.95636       4.99139       4.41153       3.62214       3.11278       2.24242       1.70691       1.14385      0.739299      0.470142      0.264951      0.154877     0.0765032     0.0398547     0.0166910    0.00747823    0.00263789   0.000969169   0.000269445   7.12057e-05   1.68331e-05   2.39280e-06       0.00000       0.00000       0.00000       0.00000       0.00000       0.00000       0.00000       0.00000       0.00000       0.00000       0.00000       0.00000
  12  19 3352.7066    3.7110  1.7170 11.9055 -0.0035  0.0358   0.0669   0.0923    0.1602   0.0000   429.4134     -0.170254       12.5249      -8.79029       8.97878      -4.65135      -3.31034      -3.83288      -1.52764     0.0520817      0.677992     -0.222788      0.366850     0.0942324     -0.111288     0.0598027     0.0139638    0.00312524    0.00154020  -0.000787551  -7.96048e-05  -5.72230e-05   5.26368e-07  -3.11799e-06       0.00000       0.00000       0.00000       0.00000       0.00000       0.00000       0.00000       0.00000       0.00000       0.00000       0.00000       0.00000       4.90671       5.57763       6.01771       6.01865       5.28770       4.65083       3.76141       2.66132       1.91662       1.49244      0.934803      0.588841      0.346534      0.205323     0.0959876     0.0445596     0.0211847    0.00942221    0.00348936    0.00119560   0.000316147   8.78621e-05   1.74738e-05   2.61607e-06       0.00000       0.00000       0.00000       0.00000       0.00000       0.00000       0.00000       0.00000       0.00000       0.00000       0.00000       0.00000
  12  20 3492.3468    3.0903  2.5690 11.4035 -0.0025  0.0431   0.0461   0.1122    0.1139   0.0000   435.7202       3.80266       5.81201       4.63188      -17.2368      -14.1471       2.73691      -4.87464      0.504646      -1.83015      0.113588     -0.199554     -0.727131    -0.0708522     0.0573691    -0.0497737    -0.0200244    -0.0213325   -0.00380371  -0.000520312  -0.000372450   4.75727e-05   1.69345e-06  -2.51066e-06       0.00000       0.00000       0.00000       0.00000       0.00000       0.00000       0.00000       0.00000       0.00000       0.00000       0.00000       0.00000       5.85978       7.10396       7.65484       7.42631       6.67803       5.43763       4.45001       3.31289       2.42089       1.63963       1.09270      0.692875      0.401378      0.218279      0.116653     0.0576087     0.0259924     0.0106404    0.00406811    0.00138519   0.000414099   0.000107364   2.33398e-05   3.20385e-06       0.00000       0.00000       0.00000       0.00000       0.00000       0.00000       0.00000       0.00000       0.00000       0.00000       0.00000       0.00000
  12  21 3632.3965    2.6366  3.6278 10.9444 -0.0014  0.0536   0.0338   0.1340    0.0907   0.0000   444.1328       6.99238       18.4742      -4.06714       5.80335      -16.3906      -1.56531       4.31177      0.178169       3.24714      -1.85898       1.63819       1.26662     -0.185947     0.0972323     -0.139066     0.0446495    -0.0345008   -0.00459395   -0.00252210  -7.26285e-05  -0.000136778  -9.93651e-06  -6.74234e-06       0.00000       0.00000       0.00000       0.00000       0.00000       0.00000       0.00000       0.00000       0.00000       0.00000       0.00000       0.00000       7.25182       9.01741       8.65427       8.79262       7.92221       6.99290       5.65499       4.23847       3.10558       2.17384       1.44042      0.898307      0.516884      0.278643      0.141056     0.0687449     0.0301711     0.0128210    0.00480587    0.00166295   0.000497808   0.000130716   2.88636e-05   4.52130e-06       0.00000       0.00000       0.00000       0.00000       0.00000       0.00000       0.00000       0.00000       0.00000       0.00000       0.00000       0.00000
  12  22 3772.5291    2.1907  5.2539 10.5890 -0.0018  0.0667   0.0245   0.1765    0.0747   0.0000   440.5410      0.475820      -3.72779      -18.6087      -3.73154       4.15636       8.65073      -4.83999     -0.747060      -1.38394       2.23083      0.829689      0.341040      0.190903     -0.254751     0.0253234   -0.00152474    0.00755303    0.00211326  -0.000726429    0.00105181  -0.000137529   3.51490e-05  -1.22092e-05       0.00000       0.00000       0.00000       0.00000       0.00000       0.00000       0.00000       0.00000       0.00000       0.00000       0.00000       0.00000       8.66203       10.8431       11.0679       11.0924       9.61750       8.56497       6.69603       5.31490       3.79015       2.65560       1.69175       1.08516      0.615268      0.348301      0.179621     0.0885444     0.0394390     0.0165872    0.00626169    0.00223754   0.000657886   0.000177515   3.53214e-05   5.74913e-06       0.00000       0.00000       0.00000       0.00000       0.00000       0.00000       0.00000       0.00000       0.00000       0.00000       0.00000       0.00000
  12  23 3912.9597    1.8306  7.1864 10.3710 -0.0014  0.0832   0.0181   0.2262    0.0585   0.0000   436.6785      -15.9468      -9.35336       2.65614      -5.97114      -8.38594      -7.67254       5.60783       5.29187      -4.38764     -0.736847      -1.10410     -0.797942      0.123435    -0.0932323      0.203220     0.0434395     0.0253646    -0.0137125   0.000193926    0.00131407   0.000297450  -3.10512e-05  -4.56135e-07       0.00000       0.00000       0.00000       0.00000       0.00000       0.00000       0.00000       0.00000       0.00000       0.00000       0.00000       0.00000       10.8812       13.6560       13.7615       13.8061       12.3391       10.6451       8.60228       6.54548       4.88411       3.32236       2.21151       1.33355      0.810413      0.440218      0.230910      0.110412     0.0498627     0.0208112    0.00806873    0.00270806   0.000860938   0.000215571   4.72459e-05   7.05329e-06       0.00000       0.00000       0.00000       0.00000       0.00000       0.00000       0.00000       0.00000       0.00000       0.00000       0.00000       0.00000
  12  25 4194.1647    1.2687 10.9954 10.0040  0.0003  0.1254   0.0117   0.3392    0.0458   0.0000   447.7066      -28.8702      -6.75217       30.4258      -8.78084      -7.92125      -17.9144     -0.776340       6.32894       6.46456       1.39058      -2.56264      0.445306       1.55318     -0.457126    -0.0476209     0.0605611     0.0508305   -0.00335909    0.00188449   -0.00131540   0.000174188   9.47782e-05   1.43252e-05       0.00000       0.00000       0.00000       0.00000       0.00000       0.00000       0.00000       0.00000       0.00000       0.00000       0.00000       0.00000       16.1340       20.5156       21.4035       20.1898       18.7983       15.8917       13.0407       9.93987       7.42061       5.01196       3.34540       2.05260       1.21010      0.676222      0.352484      0.168232     0.0788595     0.0321444     0.0125097    0.00436759    0.00135646   0.000348482   7.53874e-05   1.03280e-05       0.00000       0.00000       0.00000       0.00000       0.00000       0.00000       0.00000       0.00000       0.00000       0.00000       0.00000       0.00000
  12  26 4335.4455    1.0929 13.6348  9.9072 -0.0002  0.1555   0.0096   0.4371    0.0400   0.0000   486.9165       4.32905      -15.5352      -28.5474       65.5204       31.7828      -63.6371      -4.94506       4.77053       10.4968       3.15222      -1.71944      -2.59736       1.32668     -0.333262   -0.00613242    -0.0405508     0.0177080     0.0192618   -0.00711102   -0.00234143   0.000318510   4.51649e-05  -1.07131e-05       0.00000       0.00000       0.00000       0.00000       0.00000       0.00000       0.00000       0.00000       0.00000       0.00000       0.00000       0.00000       19.8111       25.0420       26.7062       25.0914       23.2219       19.5932       16.1458       12.4871       9.11450       6.32660       4.16723       2.50783       1.55486      0.842179      0.447022      0.219167     0.0977149     0.0421801     0.0163151    0.00543383    0.00173738   0.000446680   9.30617e-05   1.27299e-05       0.00000       0.00000       0.00000       0.00000       0.00000       0.00000       0.00000       0.00000       0.00000       0.00000       0.00000       0.00000
  13   9 1983.8046    0.5911  0.5044  9.4942 -0.0027  0.0250   0.0189   0.0475    0.0744   0.0000   436.4612      -4.87427       11.1626      -2.64622      -6.05271       2.74042    -0.0781417      0.369285      -1.86062     -0.633097     -0.116325     -0.193548      0.263284    -0.0798206     0.0680540    0.00600661    0.00842607    0.00202294    0.00487681   7.34608e-05   9.04471e-05   7.07921e-05   6.68955e-05   4.95403e-06   8.44558e-07  -3.57857e-08       0.00000       0.00000       0.00000       0.00000       0.00000       0.00000       0.00000       0.00000       0.00000       0.00000       2.86100       3.47873       4.06917       3.44823       3.66724       2.81644       2.53786       1.94758       1.10153       1.08907      0.685547      0.454075      0.294811      0.158089     0.0976845     0.0441596     0.0204796     0.0122240    0.00462275    0.00207190   0.000754694   0.000194969   6.70742e-05   2.03904e-05   3.47601e-06   3.84922e-07       0.00000       0.00000       0.00000       0.00000       0.00000       0.00000       0.00000       0.00000       0.00000       0.00000
  13  10 2128.4653    0.8448  0.6494  9.6593 -0.0043  0.0264   0.0231   0.0479    0.1040   0.0000   443.1866       2.49283       8.04479      -3.55511      0.184996       1.09577      -1.48016       1.50886     -0.839743      0.679910     0.0230364      0.562733      0.178726   -0.00705994    0.00490414    0.00196425   -0.00295141   0.000720319   0.000991200  -0.000540343   0.000514146   3.21853e-06  -6.47670e-05   2.08623e-05  -1.62715e-06  -3.83649e-07       0.00000       0.00000       0.00000       0.00000       0.00000       0.00000       0.00000       0.00000       0.00000       0.00000       3.20468       4.30175       4.43887       4.54267       3.83835       3.42496       2.68891       2.00743       1.61283       1.05979      0.718827      0.484978      0.309552      0.159233     0.0968664     0.0507727     0.0258630     0.0116230    0.00474635    0.00195386   0.000795130   0.000245180   7.29836e-05   1.61534e-05   3.67366e-06   5.69364e-07       0.00000       0.00000       0.00000       0.00000       0.00000       0.00000       0.00000       0.00000       0.00000       0.00000
  13  11 2271.0925    1.1456  0.8668  9.7547 -0.0047  0.0252   0.0276   0.0604    0.1561   0.0000   446.8303      -5.71920       10.2651      -1.18874      -1.44113       2.09871      -3.34466       1.35305       3.33787      0.662212     -0.692163     -0.373367     -0.173678      0.213114     0.0594088     0.0217032    -0.0218579   -0.00775401    0.00344735  -0.000785341   0.000285061  -0.000310604   4.89644e-05   2.88023e-06  -4.45038e-06   1.34769e-07       0.00000       0.00000       0.00000       0.00000       0.00000       0.00000       0.00000       0.00000       0.00000       0.00000       2.83093       3.83396       3.71318       3.83399       3.43899       2.99687       2.54505       1.96552       1.52089       1.05216      0.749192      0.455525      0.298303      0.167797     0.0942243     0.0513154     0.0225933     0.0125081    0.00441329    0.00209951   0.000695718   0.000231699   7.19780e-05   1.68476e-05   3.82458e-06   5.63259e-07       0.00000       0.00000       0.00000       0.00000       0.00000       0.00000       0.00000       0.00000       0.00000       0.00000
  13  12 2411.8423    1.5200  0.9071 10.3960 -0.0065  0.0259   0.0359   0.0629    0.1545   0.0000   436.9292       4.41418       14.3641       1.72305       1.98718      -3.87496      -1.87612       2.62473       2.10422     -0.389563      0.711657      0.506088      0.591273    0.00805259     0.0264806     0.0170948    -0.0245002   -0.00122224   -0.00299546    0.00499311   -0.00157319  -8.28995e-05  -4.57577e-05  -7.01698e-06  -2.73974e-06   5.06926e-07       0.00000       0.00000       0.00000       0.00000       0.00000       0.00000       0.00000       0.00000       0.00000       0.00000       3.35122       3.99267       4.22349       3.85424       3.52284       3.29912       2.77963       2.17808       1.71653       1.15093      0.828088      0.489716      0.311650      0.176456     0.0952037     0.0496298     0.0237186     0.0109894    0.00480931    0.00198821   0.000710770   0.000239024   7.23520e-05   1.51556e-05   3.25038e-06   4.31865e-07       0.00000       0.00000       0.00000       0.00000       0.00000       0.00000       0.00000       0.00000       0.00000       0.00000
  13  13 2551.7216    2.0654  0.8758 10.7403 -0.0007  0.0263   0.0489   0.0615    0.1715   0.0000   441.9046      0.147910       20.7359      -4.01432     -0.636912      -6.85282      -3.44696     -0.182692       1.27243     -0.725989      -1.42919      0.664960      0.263889      0.284980      0.136469    -0.0227950   -0.00965073   -0.00209377   -0.00303400    0.00190064  -0.000733772   0.000270101   0.000119630  -7.07426e-06  -1.61768e-06  -4.90857e-07       0.00000       0.00000       0.00000       0.00000       0.00000       0.00000       0.00000       0.00000       0.00000       0.00000       3.03330       3.72643       4.04894       4.04544       3.55934       2.89629       2.77613       2.05698       1.56959       1.11365      0.790635      0.446337      0.300061      0.172386      0.100771     0.0519888     0.0242353     0.0129282    0.00527746    0.00229317   0.000770518   0.000231912   7.22548e-05   1.68732e-05   3.95558e-06   5.09094e-07       0.00000       0.00000       0.00000       0.00000       0.00000       0.00000       0.00000       0.00000       0.00000       0.00000
  13  14 2691.6735    2.6956  0.9204 11.2642 -0.0029  0.0251   0.0628   0.0632    0.1983   0.0000   438.1743       1.41493       11.5528       8.16941       4.27130      -4.76901       3.10378      -1.37286      0.170702      -2.19590      0.265529     -0.780670     -0.349557    0.00239969     0.0470981     0.0302629    0.00968819    0.00300141    0.00299744   0.000563538   -0.00105925  -0.000271991  -7.10075e-06  -1.44541e-05  -2.35056e-06  -8.45999e-07       0.00000       0.00000       0.00000       0.00000       0.00000       0.00000       0.00000       0.00000       0.00000       0.00000       3.11431       3.82645       4.06109       4.17106       3.67446       3.08807       2.64295       1.94908       1.51565       1.13309      0.714130      0.462716      0.265561      0.185683      0.100101     0.0518068     0.0241449     0.0115525    0.00515205    0.00206205   0.000711880   0.000247064   6.01368e-05   1.67243e-05   3.53797e-06   4.89354e-07       0.00000       0.00000       0.00000       0.00000       0.00000       0.00000       0.00000       0.00000       0.00000       0.00000
  13  15 2832.1513    3.4416  0.8195 12.0094 -0.0040  0.0236   0.0826   0.0560    0.1630   0.0000   440.4017      0.848942       15.0681      -4.53474       1.35294       2.56359     -0.802248      -2.22498     0.0919830      0.462421     -0.351998     -0.505776      0.276521      0.106946     0.0481890     0.0750591    -0.0153786   0.000278712    0.00349360   -0.00217066  -0.000450459   0.000416095  -6.91910e-06  -1.00653e-05  -4.12801e-08   2.84019e-07       0.00000       0.00000       0.00000       0.00000       0.00000       0.00000       0.00000       0.00000       0.00000       0.00000       3.03421       3.59395       3.62555       3.86726       3.68094       3.05615       2.34076       1.81999       1.41521       1.02790      0.691889      0.445302      0.283852      0.179745     0.0989264     0.0522515     0.0247098     0.0106389    0.00459109    0.00177049   0.000617973   0.000210730   5.95762e-05   1.51554e-05   3.12535e-06   4.46329e-07       0.00000       0.00000       0.00000       0.00000       0.00000       0.00000       0.00000       0.00000       0.00000       0.00000
  13  16 2972.6153    4.0209  0.9074 12.2689 -0.0037  0.0251   0.0922   0.0592    0.1825   0.0000   441.2124       3.56423       9.15195      -1.78671      0.139174      -4.08961       1.34921      -2.96745      0.981902       1.32722     -0.683983     -0.137351      0.502165    -0.0120590     -0.206153    -0.0208935   -0.00493579   -0.00876387    0.00181180   0.000704821   0.000222656  -0.000387181  -5.59138e-05  -2.59516e-06   1.05668e-07  -2.55035e-07       0.00000       0.00000       0.00000       0.00000       0.00000       0.00000       0.00000       0.00000       0.00000       0.00000       2.94662       3.84178       3.94420       3.70768       3.46305       2.97525       2.63307       2.11410       1.59094       1.09378      0.763543      0.482138      0.292615      0.165864     0.0930551     0.0480347     0.0242769     0.0116247    0.00495841    0.00195707   0.000715488   0.000240413   7.19513e-05   1.79746e-05   3.77264e-06   5.09617e-07       0.00000       0.00000       0.00000       0.00000       0.00000       0.00000       0.00000       0.00000       0.00000       0.00000
  13  17 3112.4593    4.1733  0.9589 12.6133 -0.0072  0.0268   0.0955   0.0655    0.1564   0.0000   439.2789       3.57366       3.34914      0.210083      -4.97730      -6.96365    -0.0163147       2.43165     -0.159456     -0.770089      0.306669      0.947198     -0.147974     0.0218883      0.151672    -0.0815875   0.000339253    0.00559128    0.00257113    0.00128770  -0.000195061  -2.60480e-05   8.24883e-06   2.05674e-06  -4.72230e-07  -9.69143e-07       0.00000       0.00000       0.00000       0.00000       0.00000       0.00000       0.00000       0.00000       0.00000       0.00000       3.26898       3.80223       4.19472       3.80856       3.89034       3.24039       2.70172       2.25325       1.53273       1.08909      0.858858      0.528504      0.337394      0.200410     0.0921332     0.0573354     0.0283982     0.0116487    0.00572864    0.00224699   0.000657853   0.000249545   7.99219e-05   1.90184e-05   3.66087e-06   4.48531e-07       0.00000       0.00000       0.00000       0.00000       0.00000       0.00000       0.00000       0.00000       0.00000       0.00000
  13  18 3252.2824    4.0797  1.2469 12.1626 -0.0008  0.0289   0.0825   0.0771    0.2027   0.0000   431.6589       8.35156       13.9588      -8.64865       3.52749      -2.00687      -2.46340     -0.212630      0.440577     -0.312395      0.546954     -0.344580     -0.529383      0.116394      0.188306     0.0540094    -0.0514176     0.0113524    0.00740695  -0.000237876  -0.000471636   0.000124615   5.98621e-05  -3.49946e-05  -6.28581e-07  -4.71855e-08       0.00000       0.00000       0.00000       0.00000       0.00000       0.00000       0.00000       0.00000       0.00000       0.00000       3.61489       4.46266       4.50146       4.54324       4.04599       3.56371       3.09144       2.49686       1.80192       1.29559      0.881578      0.582755      0.360569      0.191386      0.111108     0.0555871     0.0310114     0.0128531    0.00612411    0.00216736   0.000876992   0.000254336   7.83617e-05   1.98147e-05   3.95310e-06   5.80663e-07       0.00000       0.00000       0.00000       0.00000       0.00000       0.00000       0.00000       0.00000       0.00000       0.00000
  13  19 3392.3863    3.4888  2.0047 11.9182 -0.0013  0.0384   0.0570   0.0971    0.1104   0.0000   428.8026     0.0542011       13.5944       4.29153      -1.28434      -2.51270      -2.16739     -0.386587       2.10948      -1.97519      -3.17364      0.435318     -0.587667      0.135716     0.0193492     0.0325797   -0.00631108    0.00380903   -0.00844071  -0.000294187   0.000195839   0.000361064  -0.000124578   7.76589e-07   7.98657e-06   5.30276e-07       0.00000       0.00000       0.00000       0.00000       0.00000       0.00000       0.00000       0.00000       0.00000       0.00000       4.50676       5.75648       5.98139       5.92587       5.44114       4.63697       3.95540       3.05337       2.27146       1.62291       1.15665      0.703272      0.463182      0.253563      0.150525     0.0736750     0.0372153     0.0175809    0.00760079    0.00300668    0.00113163   0.000340998   0.000110960   2.65203e-05   5.68735e-06   7.84144e-07       0.00000       0.00000       0.00000       0.00000       0.00000       0.00000       0.00000       0.00000       0.00000       0.00000
  13  20 3532.5635    2.9542  2.6534 11.4304  0.0012  0.0440   0.0427   0.1153    0.0953   0.0000   439.0743     -0.799321       10.9575      -6.25835      -10.1487      -3.10889      -8.22816      -7.89115     0.0389855      0.256069      -1.59610      -1.16641    -0.0256395      0.662371     -0.356459     -0.129032     0.0138438   0.000775968    -0.0117921    0.00637384    0.00167444   0.000476714   0.000127579  -1.09689e-05  -2.34045e-06   1.56245e-06       0.00000       0.00000       0.00000       0.00000       0.00000       0.00000       0.00000       0.00000       0.00000       0.00000       5.56971       7.09741       6.94935       6.93570       6.13235       5.59029       4.61563       3.80142       2.83388       1.99131       1.34236      0.837824      0.517920      0.295275      0.166715     0.0854184     0.0423777     0.0194178    0.00832343    0.00326160    0.00120387   0.000388179   0.000117994   2.86913e-05   5.81671e-06   9.16846e-07       0.00000       0.00000       0.00000       0.00000       0.00000       0.00000       0.00000       0.00000       0.00000       0.00000
  13  21 3673.1370    2.4245  4.2229 10.8285 -0.0031  0.0561   0.0281   0.1500    0.0704   0.0000   451.2397      0.423529      -16.4521     -0.805784       1.90889      -1.88911      -5.99418      -6.00104       6.11816      -3.29179      0.790754      0.939901      0.795370      0.497414     -0.281845     -0.156070     -0.104356     0.0954539    -0.0161236   -0.00515410    0.00327870  -0.000583102  -0.000210755   3.17714e-05  -7.24331e-06   1.11413e-06       0.00000       0.00000       0.00000       0.00000       0.00000       0.00000       0.00000       0.00000       0.00000       0.00000       6.82632       8.77632       9.04788       8.78527       8.05259       7.00421       5.89053       4.53486       3.48068       2.40374       1.67988       1.05792      0.666209      0.377831      0.209059      0.109541     0.0550492     0.0247384     0.0109440    0.00431260    0.00160495   0.000524833   0.000157762   3.77100e-05   8.17091e-06   1.12967e-06       0.00000       0.00000       0.00000       0.00000       0.00000       0.00000       0.00000       0.00000       0.00000       0.00000
  13  22 3813.7457    2.0742  5.7911 10.5114 -0.0008  0.0684   0.0210   0.1842    0.0586   0.0000   447.8278     -0.865786      -14.0817      -7.86283       2.24266      -4.35996     0.0292906      -3.14535    -0.0157181      -3.86564      -2.87923      0.785377      0.150777     -0.222750     -0.175865    -0.0112955    0.00733393    -0.0151669    -0.0148604    0.00557378    0.00205636    0.00105749  -0.000438278  -1.03351e-05   1.68220e-06   1.83544e-06       0.00000       0.00000       0.00000       0.00000       0.00000       0.00000       0.00000       0.00000       0.00000       0.00000       8.25030       10.5650       10.7694       10.7707       9.59979       8.41015       7.07762       5.63145       4.19635       2.98411       2.02771       1.32704      0.794956      0.476423      0.259948      0.138003     0.0691693     0.0318201     0.0140174    0.00547101    0.00196857   0.000664127   0.000188023   4.77048e-05   9.72867e-06   1.42265e-06       0.00000       0.00000       0.00000       0.00000       0.00000       0.00000       0.00000       0.00000       0.00000       0.00000
  13  23 3954.2896    1.7028  7.3640 10.3128 -0.0002  0.0864   0.0165   0.2242    0.0524   0.0000   449.7057      -6.47381       16.4151      -10.3371      -5.50839       5.64732      -8.44690      -12.6235       1.15311       7.98291       3.45231      0.100615       1.18745      0.227977     -0.351999      0.264515      0.164000     0.0157253    0.00750816    0.00177819   -0.00477169  -0.000606244   0.000411314  -1.45804e-06  -2.01147e-05   3.28004e-06       0.00000       0.00000       0.00000       0.00000       0.00000       0.00000       0.00000       0.00000       0.00000       0.00000       10.0760       13.3328       13.4859       13.5985       11.9372       10.8195       8.91267       6.87833       5.30576       3.74914       2.55896       1.66521       1.03716      0.600291      0.335037      0.177570     0.0876217     0.0407792     0.0174852    0.00715283    0.00265105   0.000867603   0.000249800   6.08401e-05   1.28310e-05   1.90532e-06       0.00000       0.00000       0.00000       0.00000       0.00000       0.00000       0.00000       0.00000       0.00000       0.00000
  13  24 4095.3261    1.4236  9.1666 10.0786 -0.0010  0.1029   0.0130   0.2792    0.0468   0.0000   456.0726       6.76804       20.6430       1.70344      -8.46299      -9.91946       1.98370      -14.0805      -4.07795     0.0263034       2.23409      0.287288      -1.96790     -0.320937      0.333473      0.310453      0.153043     0.0164795     0.0110310    0.00867179   -0.00307256  -0.000876487    0.00104210  -3.08622e-05  -6.90582e-06   3.16888e-06       0.00000       0.00000       0.00000       0.00000       0.00000       0.00000       0.00000       0.00000       0.00000       0.00000       11.8615       15.2599       16.1386       15.9552       14.6367       12.4939       10.6884       8.13682       6.15090       4.41293       3.10856       1.96221       1.25647      0.722693      0.408922      0.211522      0.105918     0.0492300     0.0217215    0.00869631    0.00319935    0.00101757   0.000308998   7.57635e-05   1.59716e-05   2.13784e-06       0.00000       0.00000       0.00000       0.00000       0.00000       0.00000       0.00000       0.00000       0.00000       0.00000
  13  25 4236.6262    1.2166 11.4291  9.9409 -0.0023  0.1262   0.0106   0.3472    0.0414   0.0000   380.7083       1.71565       42.8420       7.16782      -1.14150      -8.58202      -4.01317      -15.5761       1.45898       13.8644      -2.68652      -1.78292    -0.0140605     -0.447927      0.200194     -0.400068     0.0542290      0.191623    -0.0379345    0.00141880    0.00406258    0.00116117  -0.000353663  -0.000157470   3.87623e-07   2.95746e-06       0.00000       0.00000       0.00000       0.00000       0.00000       0.00000       0.00000       0.00000       0.00000       0.00000       14.7578       19.3659       19.7543       19.4736       17.8598       15.6132       13.2339       10.2795       7.93382       5.54361       3.90153       2.47418       1.54034      0.904241      0.507747      0.262687      0.129737     0.0617781     0.0264399     0.0105798    0.00388742    0.00129104   0.000382512   9.26813e-05   1.97763e-05   2.71500e-06       0.00000       0.00000       0.00000       0.00000       0.00000       0.00000       0.00000       0.00000       0.00000       0.00000
  13  26 4377.8645    0.9899 13.2799  9.8724 -0.0054  0.1602   0.0089   0.4306    0.0373   0.0000   437.3397       19.8687      -21.1194      -10.2508       8.22716      -33.1751       25.9344      -14.1231      -4.67829      -5.00282       7.19584      -1.44901       6.79331      -1.55241       1.99066     -0.237864     0.0362816     0.0968906   -0.00849679   -0.00380266     0.0103220   0.000221038  -0.000977628  -6.50524e-05   3.91889e-05   2.55838e-06       0.00000       0.00000       0.00000       0.00000       0.00000       0.00000       0.00000       0.00000       0.00000       0.00000       19.0261       24.8198       26.2065       25.0657       23.1999       20.0959       16.9724       13.1202       10.0408       7.03489       4.93350       3.13811       1.98482       1.14875      0.635077      0.341529      0.167319     0.0789801     0.0338782     0.0139144    0.00501142    0.00167264   0.000496539   0.000120093   2.50500e-05   3.30205e-06       0.00000       0.00000       0.00000       0.00000       0.00000       0.00000       0.00000       0.00000       0.00000       0.00000
  14  11 2305.7272    1.2488  0.8023 10.0015 -0.0047  0.0251   0.0298   0.0552    0.1319   0.0000   440.6982      0.283905       11.3787      -1.64638      -1.99840      -4.89080      0.693798   -0.00382308      -2.13163      0.277870      -1.01613      0.603198     0.0646305    -0.0830136     -0.119832    -0.0928483    -0.0342189     0.0208081   -0.00529521  -0.000915092    0.00248142  -0.000610450   0.000451304   9.68843e-05   1.05038e-05  -5.12652e-09  -9.13068e-08  -7.80863e-08       0.00000       0.00000       0.00000       0.00000       0.00000       0.00000       0.00000       0.00000       2.80764       3.98826       4.02625       4.18449       3.78278       3.12515       2.63107       1.98173       1.46002       1.14054      0.739571      0.503065      0.340643      0.192542      0.127287     0.0626869     0.0381028     0.0176732    0.00817130    0.00376507    0.00157203   0.000573827   0.000224646   5.65585e-05   1.80796e-05   4.70531e-06   9.46627e-07   1.36215e-07       0.00000       0.00000       0.00000       0.00000       0.00000       0.00000       0.00000       0.00000
  14  12 2446.7128    1.6928  0.9831 10.5906  0.0008  0.0273   0.0379   0.0659    0.1570   0.0000   436.8844       1.38319       13.7510       4.18468      -2.03117       5.63824     -0.288577       2.67335      -2.61368     -0.224980      0.688250      0.776415     -0.260867      0.240428    -0.0543073    -0.0207653    -0.0159162    0.00597604  -0.000569945  -0.000630159    0.00144641   0.000288014  -0.000299400   8.79869e-07   1.33258e-05   6.46537e-06  -5.86817e-07   8.38186e-08       0.00000       0.00000       0.00000       0.00000       0.00000       0.00000       0.00000       0.00000       2.98462       3.70772       3.92274       3.74393       3.72726       3.18271       2.62137       2.16801       1.68250       1.29959      0.875814      0.548266      0.372072      0.221136      0.142724     0.0779581     0.0407964     0.0201557    0.00881747    0.00413125    0.00159959   0.000655347   0.000230667   6.71960e-05   2.10808e-05   4.96716e-06   9.30147e-07   1.19821e-07       0.00000       0.00000       0.00000       0.00000       0.00000       0.00000       0.00000       0.00000
  14  13 2587.3408    2.1553  0.9694 10.9146  0.0043  0.0242   0.0475   0.0621    0.1695   0.0000   438.9464      -1.65502       12.1520      -2.27966      -5.94180      -2.39455      -4.99297      0.693695       2.48778      -1.74624     -0.360303      0.863523      0.287886     -0.246792    -0.0241347     0.0643214     0.0403108    0.00961245    0.00110985   -0.00172148  -0.000562782   0.000296986   9.35579e-05  -9.77609e-05   7.51575e-06   1.71331e-06  -4.04119e-07   1.35092e-07       0.00000       0.00000       0.00000       0.00000       0.00000       0.00000       0.00000       0.00000       2.87471       3.48262       3.72039       3.56928       3.27362       2.92599       2.56948       2.09673       1.65859       1.18192      0.807725      0.561309      0.353777      0.200035      0.126871     0.0665457     0.0359002     0.0177779    0.00909403    0.00368825    0.00153025   0.000570516   0.000218615   6.22598e-05   1.77730e-05   4.22036e-06   8.09019e-07   1.07172e-07       0.00000       0.00000       0.00000       0.00000       0.00000       0.00000       0.00000       0.00000
  14  14 2728.2082    2.7414  0.9052 11.6969 -0.0090  0.0324   0.0632   0.0597    0.1550   0.0000   437.8928      -4.40746       10.8925      -2.38188     -0.105058      -3.24920       1.74260       1.55042       2.14510      -1.75160      0.347996      0.370441     0.0323336     -0.189916     0.0264557     0.0741316     0.0294218     0.0122712   0.000342301    0.00165165   -0.00336740    0.00116134  -0.000175489  -4.30610e-05   2.01277e-06  -6.31704e-06  -1.32446e-06   1.55179e-08       0.00000       0.00000       0.00000       0.00000       0.00000       0.00000       0.00000       0.00000       4.83969       6.06109       5.49027       4.09116       3.30258       3.81407       4.14356       3.91505       3.18474       2.26315       1.46335      0.863669      0.478528      0.260561      0.129834     0.0698849     0.0362307     0.0175827    0.00812029    0.00362007    0.00157694   0.000594995   0.000203407   6.93175e-05   1.90913e-05   4.64840e-06   8.56127e-07   1.22367e-07       0.00000       0.00000       0.00000       0.00000       0.00000       0.00000       0.00000       0.00000
  14  15 2869.2180    3.4570  0.9489 11.9753 -0.0028  0.0291   0.0756   0.0623    0.1723   0.0000   438.2967      -2.06711       7.79784      -2.63179       3.06351       1.30478      -4.30347     -0.620337      -1.92628      -1.34287     -0.907110     0.0760154     0.0807355      0.265329      0.130946    -0.0499962     0.0229454     0.0144893    0.00813540   -0.00684412   0.000103608  -0.000102044   8.53794e-05  -4.82442e-06  -5.75037e-06   2.33998e-06  -3.08216e-07  -1.80239e-07       0.00000       0.00000       0.00000       0.00000       0.00000       0.00000       0.00000       0.00000       3.71556       4.00719       3.79650       4.24773       4.39922       3.97422       2.77642       2.15915       2.00529       1.56847      0.998845      0.622560      0.405076      0.275484      0.187434      0.104274     0.0524567     0.0237991    0.00994942    0.00399341    0.00152093   0.000622031   0.000229965   6.87543e-05   1.84375e-05   4.32046e-06   8.11007e-07   1.19701e-07       0.00000       0.00000       0.00000       0.00000       0.00000       0.00000       0.00000       0.00000
  14  16 3010.1411    4.0563  0.9177 12.6341 -0.0040  0.0250   0.0938   0.0620    0.1425   0.0000   434.1765       6.71700       8.27975      -6.95892      0.780985      -2.94078      -4.54476      -1.77929       3.57234      -1.43119      0.165622    -0.0845300     0.0402995      0.267560     0.0462244  -0.000145125  -0.000769250     0.0388376    0.00343105    0.00285335    0.00116902  -0.000177914   3.56803e-05   0.000140788  -2.05437e-07   2.91124e-06   5.47977e-07  -1.07522e-08       0.00000       0.00000       0.00000       0.00000       0.00000       0.00000       0.00000       0.00000       2.92120       3.77415       3.78097       3.75685       3.56078       3.29420       2.70499       2.06436       1.52408       1.11220      0.850705      0.567848      0.384359      0.232948      0.132045     0.0676713     0.0380063     0.0177002    0.00804571    0.00368522    0.00157899   0.000564466   0.000209298   6.52067e-05   1.97732e-05   4.42668e-06   8.85137e-07   1.25910e-07       0.00000       0.00000       0.00000       0.00000       0.00000       0.00000       0.00000       0.00000
  14  17 3150.5402    4.2067  1.1015 12.6212 -0.0085  0.0287   0.0891   0.0691    0.1764   0.0000   435.8167      -1.37732       9.60639     -0.230608      -5.51124      -2.92163     -0.897083      -2.07331     -0.421446       1.18948      -1.56620     -0.410361      0.414740      0.235615      0.218507    -0.0106273     0.0287054   -0.00873781     0.0105566    0.00268077    0.00113618   0.000248506  -0.000137339  -0.000172937   3.75203e-05   2.48615e-06  -8.32165e-07   4.13411e-08       0.00000       0.00000       0.00000       0.00000       0.00000       0.00000       0.00000       0.00000       3.19997       4.13145       4.09537       4.47927       3.85095       3.41344       2.97106       2.32616       1.80137       1.34213      0.917552      0.610336      0.424422      0.251108      0.136077     0.0793240     0.0450591     0.0223839    0.00992138    0.00440121    0.00188701   0.000732354   0.000240894   7.30967e-05   2.02514e-05   4.92269e-06   1.03428e-06   1.54810e-07       0.00000       0.00000       0.00000       0.00000       0.00000       0.00000       0.00000       0.00000
  14  18 3290.8095    3.8000  1.4478 12.4514 -0.0060  0.0320   0.0723   0.0804    0.1299   0.0000   435.2183     -0.530703       11.8901      -3.74731       2.43273      -8.44616       1.44709      -6.18378      -1.97167      -1.09045      0.364013     -0.828237      -1.16818     -0.454446     0.0120634    0.00149645    -0.0390853    -0.0124486   -0.00608918   -0.00415743   0.000911143   -0.00105318  -7.45705e-05   7.58744e-06   2.79036e-05  -3.89737e-07   2.50880e-08  -3.40616e-07       0.00000       0.00000       0.00000       0.00000       0.00000       0.00000       0.00000       0.00000       3.67301       4.40287       4.58823       4.82456       4.54457       3.94379       3.06330       2.58103       1.99798       1.53628       1.04072      0.660705      0.434152      0.280775      0.172250      0.100439     0.0505826     0.0252950     0.0114161    0.00505344    0.00201026   0.000794722   0.000258141   8.32080e-05   2.36858e-05   5.66928e-06   1.04659e-06   1.54640e-07       0.00000       0.00000       0.00000       0.00000       0.00000       0.00000       0.00000       0.00000
  14  19 3431.4352    3.3471  2.1472 11.7897 -0.0005  0.0379   0.0505   0.0971    0.1053   0.0000   438.8650      -1.45283       5.67601      -8.76436       2.07323      -3.49378      0.317217      -5.42154     -0.198728     -0.682359      -1.77407       1.58255     0.0877678      0.388052      0.242697     0.0952628    -0.0292441    -0.0165772   -0.00663787    -0.0101699  -0.000488924   0.000927350   0.000437374  -4.51568e-06  -4.06408e-05  -2.45622e-06  -2.51044e-07   2.40560e-08       0.00000       0.00000       0.00000       0.00000       0.00000       0.00000       0.00000       0.00000       4.46837       5.55843       5.78019       5.75128       5.29736       4.77907       3.94809       3.18911       2.49535       1.85928       1.25405      0.846643      0.550377      0.325669      0.198993      0.108533     0.0580409     0.0286314     0.0133679    0.00578262    0.00236895   0.000922479   0.000334437   9.85072e-05   2.81792e-05   6.74593e-06   1.29902e-06   1.80530e-07       0.00000       0.00000       0.00000       0.00000       0.00000       0.00000       0.00000       0.00000
  14  20 3572.1684    2.8024  3.2374 11.0917 -0.0012  0.0479   0.0347   0.1181    0.0875   0.0000   435.3093       4.61735       2.67094      -6.43744       5.21456      -10.5359       1.69707      -2.85952      0.989166       1.37930      -1.19327       1.16229      0.156686     -0.212498     -0.251052      0.110280    0.00737947     0.0491183    -0.0271523   -0.00186802   -0.00113787  -0.000408096  -0.000324690   0.000174916   6.08923e-06   8.48100e-07   7.18149e-08  -1.08034e-07       0.00000       0.00000       0.00000       0.00000       0.00000       0.00000       0.00000       0.00000       5.20686       6.87693       6.97447       7.07683       6.44814       5.65608       4.90601       3.93130       3.09520       2.21536       1.60298       1.02708      0.672598      0.408061      0.237788      0.136184     0.0690928     0.0360475     0.0163504    0.00755623    0.00297984    0.00120227   0.000396161   0.000130307   3.74508e-05   8.74022e-06   1.83740e-06   2.51005e-07       0.00000       0.00000       0.00000       0.00000       0.00000       0.00000       0.00000       0.00000
  14  21 3713.0537    2.3353  4.7915 10.7292 -0.0027  0.0583   0.0246   0.1557    0.0627   0.0000   439.9357      -7.74663       21.5271      -15.4420     -0.396184      -13.2919       11.6097      -4.30515      -3.04092      -1.67952     -0.740570      0.214368      0.837998     -0.288545     -0.218573      0.338650     -0.140995    -0.0504001    -0.0205702    0.00478279   0.000350143   -0.00196179   -0.00103746   0.000280084   1.30128e-05  -1.50795e-05  -2.43371e-06  -3.07051e-07       0.00000       0.00000       0.00000       0.00000       0.00000       0.00000       0.00000       0.00000       6.48643       8.38275       8.60653       8.58856       7.81661       7.03158       6.00707       4.88784       3.76540       2.78415       1.94426       1.29824      0.819151      0.498998      0.302443      0.163763     0.0866985     0.0424017     0.0208976    0.00901890    0.00380042    0.00140847   0.000514572   0.000157870   4.48749e-05   1.09156e-05   2.14813e-06   3.00838e-07       0.00000       0.00000       0.00000       0.00000       0.00000       0.00000       0.00000       0.00000
  14  22 3854.1621    1.9521  6.3609 10.4093 -0.0013  0.0719   0.0185   0.1904    0.0543   0.0000   441.5219       10.8727       27.8871      -7.59367       4.91162      -4.90556       6.05871      -6.48812       1.04585     0.0556713     -0.464497      -1.28996       1.92195     -0.206089     -0.206112      0.509721     0.0174164    -0.0505599     0.0472801   -0.00420574   -0.00715506   0.000998243    0.00103035  -4.23893e-05  -2.11793e-05  -8.97443e-06  -2.61973e-06  -4.84713e-07       0.00000       0.00000       0.00000       0.00000       0.00000       0.00000       0.00000       0.00000       7.95237       10.2307       10.2961       10.7058       9.76045       8.72550       7.32833       5.89074       4.63182       3.33311       2.42470       1.57604       1.05774      0.631750      0.378215      0.210019      0.111222     0.0558151     0.0260002     0.0115135    0.00469918    0.00181085   0.000628320   0.000195190   5.74117e-05   1.29822e-05   2.69088e-06   3.78194e-07       0.00000       0.00000       0.00000       0.00000       0.00000       0.00000       0.00000       0.00000
  14  23 3995.2451    1.6266  8.2760 10.2081 -0.0002  0.0893   0.0143   0.2409    0.0470   0.0000   425.1844      -17.2628      -2.47853       4.76534      -10.5969       8.21936      -12.7609      -16.0665       6.33928       3.93108      -1.22484      0.400599     -0.286298      -1.05907      0.706808      0.301844      0.191039    -0.0854331    -0.0100706   -0.00242252   -0.00567089   0.000627913    0.00108823  -0.000442349   1.07384e-05  -4.78173e-06  -1.32886e-05   3.34165e-07       0.00000       0.00000       0.00000       0.00000       0.00000       0.00000       0.00000       0.00000       9.64555       12.7814       13.1090       13.4240       12.1247       10.8692       9.12954       7.41062       5.64985       4.24495       2.94891       2.00017       1.29630      0.794993      0.471008      0.262086      0.140181     0.0701462     0.0331790     0.0147655    0.00613654    0.00235208   0.000829236   0.000257855   7.26052e-05   1.77310e-05   3.42258e-06   4.82319e-07       0.00000       0.00000       0.00000       0.00000       0.00000       0.00000       0.00000       0.00000
  14  24 4136.8449    1.3472  9.8003 10.0955 -0.0006  0.1062   0.0119   0.2877    0.0417   0.0000   421.6054      -18.8556       5.58797     -0.365675       25.5179      -11.9721      -13.0846      -12.6474       5.97356      -4.22331      -3.22085      -1.07414       1.86130     -0.536634    -0.0798783      0.226048     -0.186890    -0.0607164   -0.00402536    -0.0162785   -0.00264733  -5.70257e-05   0.000362713   0.000562283  -4.69991e-05  -2.60488e-05  -6.76229e-06   7.45629e-07       0.00000       0.00000       0.00000       0.00000       0.00000       0.00000       0.00000       0.00000       11.6641       15.1137       15.5209       15.4838       14.6227       12.6822       11.0999       8.82242       6.90701       4.99920       3.63512       2.40062       1.57466      0.958094      0.562605      0.316446      0.164533     0.0837870     0.0396442     0.0175683    0.00720653    0.00278428   0.000954595   0.000305384   8.71437e-05   2.06051e-05   4.21057e-06   5.42090e-07       0.00000       0.00000       0.00000       0.00000       0.00000       0.00000       0.00000       0.00000
  14  25 4278.3352    1.1654 13.3114  9.8847 -0.0005  0.1404   0.0094   0.3917    0.0385   0.0000   441.6810      -31.0516      0.448505       4.20849       13.8921      -22.9037      -9.92362      -12.4885      -7.02047      -7.95643       6.19757       3.09873      -4.17450       1.53013     -0.887764      0.324548     0.0491230    0.00227138     0.0549100     0.0242432     0.0156568   -0.00472471  -5.58113e-05   0.000837603   0.000116780  -2.23859e-05  -1.77059e-06   1.62828e-07       0.00000       0.00000       0.00000       0.00000       0.00000       0.00000       0.00000       0.00000       15.4285       20.1485       21.2196       20.5934       19.7176       17.1519       14.6933       11.5376       9.19542       6.54139       4.82208       3.17976       2.08591       1.26376      0.768008      0.420786      0.221962      0.111692     0.0532042     0.0237699    0.00968177    0.00370991    0.00132467   0.000416609   0.000120251   2.75251e-05   5.63153e-06   7.02209e-07       0.00000       0.00000       0.00000       0.00000       0.00000       0.00000       0.00000       0.00000
  14  27 4561.6622    0.7926 18.1364  9.7639 -0.0049  0.2295   0.0063   0.5870    0.0292   0.0000   430.2247       14.9991       31.5286       56.3396       7.55135      -65.2797      -16.0891       25.9503      -5.64555       2.29960      -10.6505       10.7237       1.36949      -1.69617      -1.61344      0.955780    -0.0850898    -0.0342386    -0.0675722     0.0302482    -0.0232906    0.00189131    0.00403733  -0.000147640   2.66849e-05  -8.97871e-06  -1.33065e-05   2.01311e-06       0.00000       0.00000       0.00000       0.00000       0.00000       0.00000       0.00000       0.00000       24.8319       32.2093       33.8279       33.8259       31.7705       27.3442       24.1351       19.2622       15.2628       10.9896       8.05488       5.28148       3.52032       2.14901       1.27339      0.724195      0.385220      0.193963     0.0951455     0.0407388     0.0173918    0.00653604    0.00224895   0.000707845   0.000201951   4.64367e-05   9.42980e-06   1.17829e-06       0.00000       0.00000       0.00000       0.00000       0.00000       0.00000       0.00000       0.00000
  15   9 2049.5722    0.6804  0.6157  9.5069 -0.0074  0.0301   0.0187   0.0490    0.0938   0.0000   436.5068       2.48578       19.4193      0.245386      -2.14775     -0.385734      0.847113     -0.839575       2.04184      0.407952     -0.836269     -0.198696      0.214543    -0.0638474      0.183562      0.119903    -0.0144407    -0.0316490   -0.00779068    0.00946025    0.00567613  -0.000994387  -0.000327451  -2.78289e-05  -6.34204e-05   3.75898e-06   1.94143e-06  -6.00406e-07  -3.06366e-07   1.34022e-08       0.00000       0.00000       0.00000       0.00000       0.00000       0.00000       2.44269       4.02904       3.61450       3.66985       3.89216       2.59638       3.46557       1.82243       2.18943       1.21093       1.04866      0.765883      0.407883      0.363751      0.135784      0.132406     0.0501620     0.0332524     0.0179798    0.00628295    0.00459943    0.00109006   0.000709662   0.000235293   6.13232e-05   3.07768e-05   4.52010e-06   1.57365e-06   4.27088e-07   3.94680e-08       0.00000       0.00000       0.00000       0.00000       0.00000       0.00000
  15  10 2195.7567    0.9625  0.7305 10.0261 -0.0032  0.0270   0.0242   0.0516    0.1024   0.0000   435.9562      -2.43253       11.2367      -2.80258      0.477123       3.08949      -1.06734       4.03300      -2.29242    -0.0381836      0.120298      0.403252     -0.544811     -0.185133     -0.242536    -0.0486658    0.00535131    -0.0161969   -0.00654352    0.00576212   0.000533606  -0.000227985   0.000644781  -4.15023e-05   3.73827e-05   3.83667e-05  -2.06563e-06  -1.91519e-07  -7.12229e-08   2.78778e-09       0.00000       0.00000       0.00000       0.00000       0.00000       0.00000       3.22061       3.79436       3.24815       3.44715       3.69226       3.63574       3.10549       2.22820       1.57403       1.08917      0.980117      0.768313      0.558445      0.354795      0.214002      0.112735     0.0585255     0.0292294     0.0141545    0.00660754    0.00287481    0.00121678   0.000452871   0.000165079   5.50245e-05   1.70225e-05   4.65152e-06   9.75107e-07   2.20304e-07   2.94024e-08       0.00000       0.00000       0.00000       0.00000       0.00000       0.00000
  15  11 2339.4961    1.3424  0.9198 10.2016 -0.0030  0.0258   0.0292   0.0603    0.1464   0.0000   437.7802      -1.01153       10.7179      0.898828      -4.85846       2.08158      -2.37298      -1.52345      -1.44538     -0.370165      0.580925    -0.0683408   -0.00709251    -0.0872142    -0.0137694    -0.0595272     0.0343177   -0.00946966   -0.00417186   -0.00386281   -0.00258228   -0.00171137   0.000342345   7.40227e-05   2.72101e-05   3.89432e-06  -3.24302e-06  -2.66082e-06   1.22009e-07   2.65428e-08       0.00000       0.00000       0.00000       0.00000       0.00000       0.00000       2.58784       3.51394       3.50959       3.57909       3.50284       2.98565       2.74199       1.96043       1.64761       1.13967      0.876937      0.631895      0.424219      0.277476      0.159727     0.0988303     0.0507032     0.0271080     0.0142932    0.00627388    0.00324272    0.00115379   0.000523018   0.000185717   6.11065e-05   1.99654e-05   4.97520e-06   1.23292e-06   2.69937e-07   3.19415e-08       0.00000       0.00000       0.00000       0.00000       0.00000       0.00000
  15  12 2481.0480    1.7564  0.9990 10.5973 -0.0025  0.0254   0.0364   0.0637    0.1640   0.0000   437.3372      -3.53832       12.8753       2.26337     -0.690797     -0.988721      0.127009       1.06539      0.950954      0.752199    -0.0732143     -0.727442     -0.542482     -0.437235   -0.00219038   -0.00465119    -0.0127026    -0.0198416   -0.00955373   -0.00162455   -0.00225106   -0.00122301   0.000497993   0.000132067  -2.35313e-05  -9.46800e-06   1.20859e-05   2.08245e-06   3.46052e-08  -3.49668e-08       0.00000       0.00000       0.00000       0.00000       0.00000       0.00000       2.61700       3.10065       3.42281       3.38776       3.08634       2.96416       2.57802       1.94606       1.67419       1.27888      0.865699      0.635182      0.432346      0.262365      0.165216     0.0991237     0.0540740     0.0283758     0.0147421    0.00700620    0.00311327    0.00125138   0.000536332   0.000207142   6.97196e-05   1.93866e-05   4.98792e-06   1.15719e-06   2.21658e-07   2.84924e-08       0.00000       0.00000       0.00000       0.00000       0.00000       0.00000
  15  13 2622.3761    2.2865  0.9707 11.2586 -0.0089  0.0247   0.0489   0.0608    0.1616   0.0000   437.2015       4.37163       9.88678       2.32485      -6.36481     -0.902886      -1.09198      -3.19659      -3.85826     -0.139762      -1.49889      0.560423      0.197009    0.00482004      0.118598     0.0725090    -0.0108774     0.0525839    -0.0181849   -0.00929228    0.00140848  -0.000167037  -0.000625694  -6.43620e-05  -2.56902e-05  -4.17447e-05  -5.95304e-06   2.04488e-06  -1.31532e-08  -8.12175e-09       0.00000       0.00000       0.00000       0.00000       0.00000       0.00000       2.79369       3.33765       3.70908       3.66765       3.33150       3.01491       2.65627       2.03612       1.63481       1.27443      0.908077      0.594475      0.396299      0.263413      0.155519     0.0943128     0.0520389     0.0279060     0.0136893    0.00624801    0.00293812    0.00127222   0.000535872   0.000190463   5.99504e-05   1.81219e-05   4.53848e-06   1.06599e-06   2.00611e-07   2.45768e-08       0.00000       0.00000       0.00000       0.00000       0.00000       0.00000
  15  14 2764.1403    3.0312  0.9211 11.5001 -0.0032  0.0239   0.0652   0.0579    0.1908   0.0000   434.0054       3.89424       19.9682      0.374271      -1.08399      0.283416      -4.20724      -3.21586     -0.204116      0.141023   -0.00838207     -0.673526      0.105293     -0.202008     0.0993449    -0.0736416     0.0346882    -0.0178661   -0.00871289    0.00168137    0.00296044   -0.00130926   9.19043e-05  -0.000104055  -5.11554e-05  -1.75816e-05  -6.37582e-06  -1.50997e-06   1.31571e-07   6.23037e-08       0.00000       0.00000       0.00000       0.00000       0.00000       0.00000       2.68767       3.24717       3.23278       3.25210       3.14561       3.01857       2.55812       1.98760       1.56220       1.08184      0.851294      0.628791      0.441120      0.281430      0.164295     0.0901428     0.0488739     0.0274997     0.0126673    0.00623686    0.00262659    0.00119370   0.000420311   0.000169666   5.55373e-05   1.75061e-05   4.53591e-06   9.64018e-07   2.01307e-07   2.68255e-08       0.00000       0.00000       0.00000       0.00000       0.00000       0.00000
  15  15 2905.7541    3.6622  0.8505 12.3250 -0.0045  0.0233   0.0832   0.0558    0.1595   0.0000   433.9054       4.26079       20.1927      0.897593      -3.02114      -3.76510      -6.25083       1.35697       3.75787      0.462957      -1.15661     0.0393977     -0.137685     -0.197559     -0.147446     0.0821464   -0.00405323    0.00609566   -0.00760880   -0.00315844   -0.00205323   0.000423142  -0.000767145  -7.53117e-05  -2.46264e-06   5.70621e-06   3.66400e-06  -9.74862e-07  -1.47558e-07   8.28610e-10       0.00000       0.00000       0.00000       0.00000       0.00000       0.00000       2.39231       2.99564       3.13702       3.27986       3.05286       2.66690       2.32773       1.91019       1.49367       1.17049      0.829336      0.570506      0.372804      0.237154      0.156462     0.0872756     0.0509123     0.0269686     0.0135197    0.00615835    0.00302451    0.00122613   0.000487769   0.000172352   6.01407e-05   1.68314e-05   4.87189e-06   1.14997e-06   2.11027e-07   2.87170e-08       0.00000       0.00000       0.00000       0.00000       0.00000       0.00000
  15  16 3047.0821    4.2668  0.7792 12.8534 -0.0058  0.0228   0.1019   0.0533    0.1296   0.0000   436.9617     -0.403578       9.68857      -4.80113      -3.62779      -3.25970       2.51233      -3.39183     -0.203521       1.03809      0.305796     -0.785509     -0.660326     0.0428269      0.156712     -0.245790   -0.00613204     0.0114429    0.00306046   -0.00961292    0.00443747    0.00113097  -0.000916976   0.000257239   1.38418e-05   3.56729e-05  -3.57879e-06  -1.91364e-06  -4.23831e-07  -2.14252e-08       0.00000       0.00000       0.00000       0.00000       0.00000       0.00000       2.81766       3.46538       3.38642       3.25276       2.86358       2.83496       2.53604       2.20867       1.72058       1.34613      0.937411      0.642583      0.402349      0.255108      0.146724     0.0878103     0.0453672     0.0240251     0.0113622    0.00580548    0.00234847    0.00112178   0.000417461   0.000160920   4.90845e-05   1.56909e-05   3.84325e-06   9.54797e-07   1.63251e-07   2.54773e-08       0.00000       0.00000       0.00000       0.00000       0.00000       0.00000
  15  17 3188.0775    4.2026  1.2334 12.5104 -0.0034  0.0295   0.0817   0.0706    0.1944   0.0000   435.3989       4.37153       7.87007      -10.0257      -1.24784      -2.57129      0.577580     -0.270851      -2.73859      -1.46468     -0.834119      0.429988      0.331725      0.199355     0.0319370     0.0186409     0.0514775     0.0102992  -0.000277830   -0.00928630   -0.00408457   7.47425e-05  -0.000181308  -4.73627e-05   6.86888e-05  -1.96517e-05  -9.06683e-06   2.80658e-07  -2.13833e-08  -1.11519e-08       0.00000       0.00000       0.00000       0.00000       0.00000       0.00000       3.16279       4.02178       4.24714       4.46240       4.04582       3.64420       3.04087       2.36660       1.94856       1.43863       1.04259      0.696844      0.492697      0.310473      0.188761      0.113935     0.0639485     0.0340127     0.0172475    0.00817929    0.00356171    0.00153076   0.000622769   0.000229605   7.50245e-05   2.25237e-05   6.04163e-06   1.32332e-06   2.70781e-07   3.68383e-08       0.00000       0.00000       0.00000       0.00000       0.00000       0.00000
  15  18 3328.8427    3.7517  1.5441 12.5215 -0.0023  0.0322   0.0664   0.0828    0.1189   0.0000   438.4659     -0.473654       13.3878     0.0353574     -0.968612     0.0591782       1.33961      -4.59618       2.45054      0.530110     0.0991536      0.389761      0.189667      0.210203      0.226025      0.207906     -0.100324    -0.0203625    0.00417388   -0.00875861   -0.00142323   -0.00167847   -0.00147675  -0.000218938   0.000112792  -3.50988e-05  -8.09565e-06  -1.84330e-06   1.48994e-07   2.12344e-08       0.00000       0.00000       0.00000       0.00000       0.00000       0.00000       3.54783       4.50672       4.51316       4.88142       4.34403       3.90809       3.36057       2.82732       2.15978       1.62560       1.16056      0.831821      0.553809      0.343570      0.212482      0.125500     0.0696642     0.0353771     0.0192266    0.00923777    0.00415325    0.00167817   0.000684730   0.000236997   8.06306e-05   2.32047e-05   6.33343e-06   1.49987e-06   2.80730e-07   4.12181e-08       0.00000       0.00000       0.00000       0.00000       0.00000       0.00000
  15  19 3470.0224    3.1168  2.6355 11.7794 -0.0032  0.0403   0.0427   0.1096    0.0819   0.0000   443.6214      -5.31104       11.1686      0.237209       2.83340       3.70384       1.41765      -1.04738       5.77838     -0.706863      0.452826     0.0606751   0.000567687      0.439369     0.0176854    -0.0252861   -0.00146590    -0.0285398    -0.0406111    -0.0240208    0.00412578   -0.00173655   -0.00116448   0.000105164  -0.000118278   1.73956e-05  -3.20387e-06  -7.63723e-07  -1.85177e-07  -1.01688e-07       0.00000       0.00000       0.00000       0.00000       0.00000       0.00000       4.36563       5.57287       5.89413       6.03498       5.43391       4.97933       4.17404       3.40073       2.72684       1.99520       1.44673       1.00905      0.671531      0.426389      0.257369      0.154490     0.0848365     0.0450129     0.0234003     0.0111041    0.00506843    0.00206572   0.000845301   0.000308461   0.000103366   3.17136e-05   8.25026e-06   1.87308e-06   3.60454e-07   4.98702e-08       0.00000       0.00000       0.00000       0.00000       0.00000       0.00000
  15  20 3611.2080    2.6535  3.8354 11.1766 -0.0011  0.0508   0.0305   0.1331    0.0708   0.0000   437.2790      -17.0291       5.65289       7.25555       1.90014      0.217750      -9.34175      -4.81522     -0.638946     -0.909374       1.65084       1.10293     -0.174336      0.707497     -0.333244    -0.0304121    -0.0566017    -0.0285680     0.0432951     0.0112177   -0.00121412   0.000520168  -0.000834712   0.000651674  -6.04301e-05   1.56859e-05   3.34740e-06   9.64262e-07  -3.69554e-07  -1.67795e-08       0.00000       0.00000       0.00000       0.00000       0.00000       0.00000       5.57264       6.88596       7.27807       7.64742       6.98410       6.21483       5.20051       4.19716       3.43849       2.54608       1.82990       1.24312      0.842116      0.524618      0.333574      0.196131      0.112018     0.0585427     0.0302699     0.0141441    0.00635694    0.00259677    0.00105124   0.000379348   0.000129962   3.76625e-05   1.02545e-05   2.26961e-06   4.51298e-07   6.03260e-08       0.00000       0.00000       0.00000       0.00000       0.00000       0.00000
  15  21 3752.5819    2.2475  5.0238 10.7950 -0.0019  0.0598   0.0225   0.1566    0.0584   0.0000   441.5113      -6.83827       9.74447       5.78638      -4.24722      -11.9338       10.5722       2.98790       1.29445       2.27343     -0.815808      -1.32867      -1.44604     -0.458426      0.160555     -0.428412     -0.125299     0.0530536     0.0172463     0.0131393    0.00314107   -0.00117568   0.000898873  -0.000538337   7.32251e-06  -2.65924e-05  -1.49357e-05   1.25605e-06   1.12525e-06  -3.06460e-08       0.00000       0.00000       0.00000       0.00000       0.00000       0.00000       6.30873       8.17069       8.57552       8.56343       8.21751       7.29314       6.17782       4.94931       3.91080       2.98348       2.12466       1.50877      0.974628      0.637082      0.400085      0.225653      0.131869     0.0676916     0.0343841     0.0161051    0.00735935    0.00312624    0.00123858   0.000441157   0.000159154   4.65575e-05   1.26252e-05   3.04295e-06   5.68535e-07   7.27800e-08       0.00000       0.00000       0.00000       0.00000       0.00000       0.00000
  15  22 3894.1238    1.8111  6.8063 10.4685 -0.0017  0.0760   0.0165   0.1994    0.0483   0.0000   447.2057      -19.1867       28.7154       8.57560       10.1748      -15.4699       9.06579       6.82062     -0.106803      -4.58132     0.0530159     -0.155188      -1.13303       1.02943     -0.453379      0.293229      0.124581     0.0404720    -0.0150921    0.00427349     0.0133477    0.00523654    0.00144421  -0.000713311  -2.52612e-05  -2.17896e-05   1.61701e-05   1.36483e-06  -3.34457e-07  -5.27530e-08       0.00000       0.00000       0.00000       0.00000       0.00000       0.00000       7.80146       10.6265       10.6156       11.0291       9.98162       9.11906       7.82717       6.40700       5.12656       3.82447       2.81014       1.89814       1.27967      0.798719      0.500065      0.290298      0.162060     0.0858335     0.0428765     0.0211231    0.00923928    0.00406567    0.00157039   0.000591836   0.000198688   6.02032e-05   1.67562e-05   3.79853e-06   7.57000e-07   1.03490e-07       0.00000       0.00000       0.00000       0.00000       0.00000       0.00000
  15  23 4035.5176    1.5457  8.6511 10.2403 -0.0013  0.0922   0.0131   0.2403    0.0436   0.0000   439.9860       6.09337       8.99295       5.07328       5.70473      -13.5219       7.29730      0.191727       1.84585      -4.29679      -6.66631     -0.311983       1.10374       1.53112      -1.04777      0.194451      0.337426     0.0856902      0.112952    -0.0638301    -0.0204578   -0.00220152    0.00104340  -0.000358517   0.000341258   0.000120694   1.06475e-05  -5.93291e-06  -1.61661e-06   2.05212e-08       0.00000       0.00000       0.00000       0.00000       0.00000       0.00000       9.48661       12.1600       12.6770       12.5482       12.2152       10.4422       9.59491       7.67246       6.17575       4.67953       3.38252       2.37489       1.55973      0.987275      0.626827      0.357145      0.207515      0.104462     0.0553936     0.0264219     0.0120017    0.00505982    0.00203370   0.000712706   0.000252650   7.23568e-05   2.00234e-05   4.79353e-06   9.29233e-07   1.10571e-07       0.00000       0.00000       0.00000       0.00000       0.00000       0.00000
  15  24 4177.3333    1.3115 11.2926 10.0752 -0.0007  0.1144   0.0106   0.3135    0.0393   0.0000   445.5866       30.8071       19.2635      -40.0159       19.2635       6.99415      -12.6205       9.63540      -12.5587       4.64909       2.37245      -4.41501       1.87003       1.52080      0.334585     -0.778381     0.0387914      0.173648      0.154019    0.00371658   -0.00675748   -0.00511977   0.000158688   0.000576953   0.000455362  -4.08121e-05  -2.89251e-05   9.55103e-06  -9.45409e-07  -2.15309e-07       0.00000       0.00000       0.00000       0.00000       0.00000       0.00000       11.7140       15.2628       16.1364       16.2018       15.2336       13.4526       11.8363       9.57296       7.70349       5.67915       4.29319       2.85650       1.97649       1.23871      0.780357      0.447056      0.257055      0.135281     0.0694911     0.0329061     0.0152250    0.00645442    0.00258703   0.000926268   0.000317978   9.45998e-05   2.66820e-05   5.83328e-06   1.15962e-06   1.43514e-07       0.00000       0.00000       0.00000       0.00000       0.00000       0.00000
  15  25 4319.1338    1.1007 13.7959  9.9567  0.0001  0.1444   0.0085   0.3966    0.0353   0.0000   431.9691       6.92804       45.9442       33.8609       33.1530      -13.3436      -1.97467       2.47231       3.38935      -3.77818       3.55619      -1.39173     -0.810993     -0.998372      -1.13468    -0.0616192    -0.0910243     0.0209924      0.189535     0.0320985  -0.000603132   -0.00130968    0.00415907   0.000842893  -0.000800181  -0.000166051  -1.95764e-05  -4.01413e-07  -8.33441e-08   2.37624e-07       0.00000       0.00000       0.00000       0.00000       0.00000       0.00000       14.6605       19.3730       20.6457       20.1351       19.4809       17.2848       14.9378       12.0788       9.58836       7.12883       5.33941       3.67243       2.50991       1.58232      0.996341      0.575890      0.326517      0.172285     0.0874405     0.0429842     0.0190060    0.00834451    0.00324495    0.00120718   0.000410729   0.000123824   3.44287e-05   7.70170e-06   1.46761e-06   1.79391e-07       0.00000       0.00000       0.00000       0.00000       0.00000       0.00000
  15  26 4461.1483    0.9228 15.5961  9.8876 -0.0010  0.1757   0.0072   0.4721    0.0320   0.0000   440.1155       4.41219       15.2756      -27.5182       12.1150       13.4973       7.65933      -1.42062      -18.7269      -15.1166       7.60231       3.59001     -0.125241      -2.77026       1.04942      0.795336      0.581559     0.0480703     -0.174492    -0.0157625     0.0370650    -0.0188450    0.00205058   0.000231887   0.000432676  -0.000240291  -3.10593e-05  -8.23604e-06   3.61985e-06  -5.06405e-07       0.00000       0.00000       0.00000       0.00000       0.00000       0.00000       17.9272       23.3169       25.0744       24.7144       23.6128       20.8021       18.2854       14.7856       11.7870       8.97383       6.57563       4.47545       3.09361       1.95275       1.21073      0.724279      0.401288      0.218048      0.109020     0.0541016     0.0235972     0.0104771    0.00407288    0.00154731   0.000500601   0.000153015   4.19913e-05   9.44074e-06   1.78163e-06   2.16697e-07       0.00000       0.00000       0.00000       0.00000       0.00000       0.00000
  16  10 2228.3842    1.0398  0.8693  9.7605 -0.0022  0.0254   0.0226   0.0564    0.1313   0.0000   433.2814     -0.907840       12.9980       4.48668       1.39095      -3.52226       1.32888      0.705189      -1.47864     -0.821103      -1.24940     0.0357034      0.858769     -0.245581     -0.156140     -0.119228     0.0262795     0.0315440     0.0283415    0.00205917   -0.00234825   0.000977141   0.000189969   1.66837e-05  -2.66641e-05  -7.91479e-05   1.60998e-05  -2.48591e-06   6.09891e-07   1.06856e-07  -8.15587e-08  -2.38846e-09       0.00000       0.00000       0.00000       0.00000       2.44237       3.23037       2.99409       3.30091       3.35740       3.00879       2.54051       1.95726       1.61627       1.26808       1.01634      0.662029      0.484386      0.306238      0.206685      0.133598     0.0769298     0.0445809     0.0220134     0.0113315    0.00498841    0.00240735   0.000951339   0.000420545   0.000148959   5.70648e-05   1.65971e-05   5.32025e-06   1.48237e-06   3.12083e-07   6.44640e-08   8.10980e-09       0.00000       0.00000       0.00000       0.00000
  16  11 2372.5988    1.4445  0.9535 10.2284 -0.0011  0.0251   0.0301   0.0610    0.1366   0.0000   438.6957      -2.80171       6.88122      -1.62731      -1.24873      0.275977      -1.15573       1.59552      -1.02935      -1.32461     -0.827359     -0.707809     -0.595568    -0.0481609     0.0133924    -0.0531884     0.0600242     0.0612927    0.00509247    0.00932624    0.00355992    0.00318353   0.000683492   6.85286e-05  -1.55033e-05  -1.79739e-05   6.36721e-06   4.88180e-06  -2.60686e-06  -2.97506e-07   1.04830e-07   4.59409e-09       0.00000       0.00000       0.00000       0.00000       2.83356       3.62044       3.46986       3.22936       2.92029       2.78276       2.56892       2.47127       2.03760       1.66864       1.18143      0.829518      0.498987      0.324668      0.191155      0.122636     0.0689374     0.0385129     0.0189176     0.0104323    0.00462062    0.00235704   0.000894678   0.000409586   0.000135966   5.15389e-05   1.57581e-05   5.11013e-06   1.22321e-06   3.13990e-07   4.90394e-08   7.17219e-09       0.00000       0.00000       0.00000       0.00000
  16  12 2514.8213    1.9004  0.9191 10.8700 -0.0071  0.0234   0.0401   0.0575    0.1359   0.0000   430.5506      -6.75034       12.9844       1.94172    -0.0829391      -2.27078       3.36355       2.75050     -0.820183     -0.865645      -1.04659     -0.541957     0.0699801      0.685559    -0.0729819      0.185296     -0.102260    -0.0148708     0.0201802    0.00664048    0.00526863   -0.00262120   0.000794282   0.000362131   7.03751e-05   3.87022e-05   3.90760e-06  -9.46873e-06  -8.13708e-07   3.82082e-07  -3.81618e-08   6.48750e-09       0.00000       0.00000       0.00000       0.00000       2.39432       3.10460       3.04966       3.36861       2.96632       2.76321       2.40771       1.98573       1.64674       1.18033      0.929904      0.618954      0.465936      0.276493      0.192210      0.109219     0.0652086     0.0365786     0.0190909     0.0103590    0.00455201    0.00238840   0.000877647   0.000406058   0.000135239   5.31856e-05   1.63146e-05   4.41176e-06   1.30043e-06   2.35414e-07   5.51636e-08   7.51936e-09       0.00000       0.00000       0.00000       0.00000
  16  13 2656.9226    2.4266  0.9923 11.1046 -0.0051  0.0239   0.0484   0.0611    0.1729   0.0000   436.9807       1.35483       13.5877      -3.44956      -1.63012     -0.172345     -0.260206      0.791697      -1.68212      0.142241    0.00846572      -1.01137      0.261384      0.385913     0.0991845    -0.0268964    -0.0250925   -0.00106567    -0.0280897    0.00610103   -0.00250063    0.00330845    0.00127108  -0.000378916   3.91655e-05  -0.000114352  -1.01980e-05   8.26811e-06   1.10679e-06   1.71527e-07  -6.84701e-08   1.23707e-09       0.00000       0.00000       0.00000       0.00000       2.33497       3.13983       3.26923       3.37386       3.08402       2.87108       2.36822       2.03850       1.62082       1.21270      0.896217      0.632457      0.444499      0.294746      0.184190      0.106206     0.0656048     0.0360613     0.0193374     0.0104065    0.00486428    0.00220043   0.000936836   0.000404478   0.000146025   5.28727e-05   1.77996e-05   5.19812e-06   1.39733e-06   2.99439e-07   5.48305e-08   7.78123e-09       0.00000       0.00000       0.00000       0.00000
  16  14 2799.5354    3.2453  0.9388 11.2856 -0.0012  0.0287   0.0656   0.0558    0.2064   0.0000   435.5480      -3.17003       12.9477      -2.86469      -4.32436      -4.92602     -0.155016       2.74172     0.0156995      0.305262      -1.15917    -0.0821155      0.293223     -0.183029     -0.224293     0.0247149    0.00277193    -0.0256823    0.00587054    -0.0128611   -0.00782252   -0.00197521   0.000648675   0.000370020  -0.000123283   3.48288e-06   2.75038e-05   8.28539e-06  -5.10071e-07  -5.31659e-08  -3.36327e-08   1.51604e-09       0.00000       0.00000       0.00000       0.00000       2.19785       3.68714       3.10465       3.94250       3.31583       3.00571       2.86914       2.10275       2.06498       1.11434       1.20876      0.617901      0.608929      0.274385      0.248306      0.122308     0.0823921     0.0436106     0.0209045     0.0138686    0.00505427    0.00335618   0.000947293   0.000583729   0.000154101   7.29241e-05   2.21728e-05   5.57508e-06   2.10544e-06   2.71742e-07   9.70450e-08   1.18417e-08       0.00000       0.00000       0.00000       0.00000
  16  15 2941.7759    3.8182  0.8246 12.1381  0.0006  0.0212   0.0849   0.0531    0.1509   0.0000   438.1498       2.69970       6.11237     -0.724135      -2.61577      -3.49149      -3.90491      -2.98751       1.53938      0.107427      0.163945      0.480088     -0.223862    0.00193108    -0.0929918     0.0374548     0.0272416    -0.0324620     0.0269607     0.0137435    0.00274347   0.000268430   0.000964323   7.28188e-05  -0.000109938   2.70500e-05  -3.22280e-06   6.32818e-06  -3.59291e-07   3.14576e-07  -4.17259e-08  -3.61444e-09       0.00000       0.00000       0.00000       0.00000       2.10881       2.66588       2.91211       2.89339       2.60325       2.44684       2.12261       1.79444       1.51312       1.08235      0.837690      0.578975      0.397729      0.265652      0.159749     0.0939771     0.0605029     0.0309640     0.0161972    0.00950149    0.00447843    0.00191839   0.000855270   0.000379770   0.000133187   4.69165e-05   1.63016e-05   4.73535e-06   1.18101e-06   2.45056e-07   4.80064e-08   6.10334e-09       0.00000       0.00000       0.00000       0.00000
  16  16 3083.5032    4.1952  1.0222 12.2756 -0.0011  0.0239   0.0854   0.0633    0.1806   0.0000   440.4855      0.939698       11.0677       1.59706     -0.657021      -4.28145      -3.40152      -3.12836       1.97018      -1.18202     -0.814412     -0.764855     -0.262732      0.214553     0.0926531    -0.0355828    -0.0836173     0.0517960    -0.0421384    0.00200903   -0.00351598   -0.00359785   -0.00129932   0.000785985   0.000205958  -1.02325e-05  -9.64368e-06   1.09020e-06  -2.84479e-07   2.38003e-07  -8.84560e-08   8.49244e-10       0.00000       0.00000       0.00000       0.00000       2.35733       3.03000       3.17492       3.30495       3.10882       2.67016       2.50703       2.05334       1.53780       1.23571      0.913754      0.672974      0.436592      0.299179      0.193584      0.113381     0.0695864     0.0360639     0.0208089    0.00966247    0.00506902    0.00233023    0.00107104   0.000417510   0.000163626   5.03130e-05   1.80245e-05   4.86713e-06   1.31935e-06   3.22943e-07   5.75192e-08   7.17089e-09       0.00000       0.00000       0.00000       0.00000
  16  17 3224.9450    4.1578  1.3009 12.5774 -0.0001  0.0289   0.0763   0.0732    0.1404   0.0000   438.9017      -8.50295       18.8833      -4.97626      -3.47710      -1.58983     -0.650743      0.280616      0.572412      0.563415      0.326259     -0.786787    -0.0190106     0.0775670      0.225449      0.127182    -0.0616005     0.0311255     0.0135895   -0.00426564  -0.000886164   -0.00194211  -0.000238686  -0.000658843  -0.000273490   7.40342e-05  -1.34175e-06   3.82468e-06   5.77476e-08  -9.59279e-08  -1.01618e-07   3.73169e-09       0.00000       0.00000       0.00000       0.00000       2.79328       3.72400       3.68456       3.91597       3.71473       3.25861       3.00781       2.31521       1.96337       1.51956       1.11752      0.824860      0.508418      0.363525      0.215882      0.149099     0.0826808     0.0469280     0.0235769     0.0124276    0.00605192    0.00271835    0.00120646   0.000489085   0.000186643   6.67537e-05   2.03132e-05   6.49646e-06   1.42145e-06   3.86796e-07   7.49574e-08   9.23118e-09       0.00000       0.00000       0.00000       0.00000
  16  18 3366.3381    3.5622  1.7506 12.4535 -0.0040  0.0342   0.0594   0.0892    0.0948   0.0000   443.5862       1.26723       13.6245      -8.78161      -6.87277      -4.11316       6.69628      -5.81264      -5.78938       1.69330      -1.71932      -2.48192     -0.112577     -0.131562      0.243482     0.0923708     -0.137816    0.00748904     0.0267030    -0.0116637    0.00375030   -0.00505706   -0.00179610   0.000598848  -4.38964e-06   2.87856e-05  -1.00353e-05  -1.91639e-05   2.04911e-06  -9.33871e-08   3.63821e-08  -5.00279e-09       0.00000       0.00000       0.00000       0.00000       3.44748       4.46040       4.54038       4.51403       4.21712       3.84399       3.61285       2.93214       2.44458       1.85444       1.41672      0.972081      0.670908      0.435497      0.273717      0.165946     0.0934186     0.0549301     0.0276400     0.0146509    0.00675839    0.00325085    0.00138977   0.000592416   0.000214644   8.10298e-05   2.43050e-05   7.47302e-06   1.94418e-06   4.26040e-07   8.48829e-08   1.02714e-08       0.00000       0.00000       0.00000       0.00000
  16  19 3508.0155    3.0409  2.6629 11.5382  0.0002  0.0413   0.0398   0.1050    0.0826   0.0000   434.4444      -4.60767       10.3208      -10.6796       3.75364       3.20227      -2.11799      -2.42356       4.62910     -0.320274     -0.561211     -0.410563       1.08697     -0.517269      0.256510      0.441876      0.146780      0.135353     0.0133063    0.00239754     0.0135331   -0.00394024   -0.00302102   0.000838169   4.02669e-05  -9.68201e-05  -4.41816e-05  -4.03666e-06   3.63512e-06   3.51082e-07   8.35409e-08  -2.81942e-08       0.00000       0.00000       0.00000       0.00000       4.06292       5.37771       5.71935       5.85275       5.35298       4.86782       4.20541       3.47865       2.86576       2.11278       1.60247       1.10560      0.777102      0.511487      0.317603      0.193477      0.113226     0.0634389     0.0353014     0.0173845    0.00873815    0.00392531    0.00174405   0.000692819   0.000278291   9.37986e-05   3.13762e-05   9.24975e-06   2.39409e-06   5.14437e-07   1.00135e-07   1.28783e-08       0.00000       0.00000       0.00000       0.00000
  16  20 3649.8073    2.5365  3.9211 11.1089 -0.0007  0.0502   0.0278   0.1359    0.0621   0.0000   447.4629      0.445925       15.1092      -9.46208       7.51382      -4.96743     -0.260171      -1.78343      -1.38327      -4.68910      0.645848     -0.173928     -0.374570      0.382913     0.0231144      0.201681      0.377552    -0.0241473    -0.0382704    -0.0114177     0.0100905    0.00195355   -0.00106436   2.55219e-05   1.88108e-05   0.000313983   1.79196e-05  -1.87911e-05   3.63157e-06   5.28984e-07  -1.26238e-07   2.08205e-08       0.00000       0.00000       0.00000       0.00000       4.92574       6.39357       6.61792       6.69218       6.45507       5.84976       5.19468       4.14465       3.40164       2.60581       1.95163       1.39698      0.977718      0.637015      0.412198      0.248858      0.149990     0.0798570     0.0430030     0.0218658     0.0107106    0.00479996    0.00209639   0.000861439   0.000334601   0.000116653   3.90725e-05   1.10336e-05   2.94638e-06   6.55061e-07   1.25160e-07   1.51510e-08       0.00000       0.00000       0.00000       0.00000
  16  21 3791.5306    2.1119  5.3607 10.5930 -0.0019  0.0602   0.0200   0.1634    0.0532   0.0000   429.0156      -7.46151     0.0139858      -1.11619       18.7437      -19.7004      -6.68275      -5.67016       7.42187      0.347274       1.42438      -1.64926      -2.09466     -0.748837     -0.129141    -0.0993426     -0.120731    -0.0475661     0.0497022    -0.0312898     0.0188736   -0.00488533   0.000603717    0.00137182   0.000148875  -2.24632e-05   4.77051e-05   6.94855e-06   4.43390e-06   3.94779e-07  -4.29039e-07  -1.07817e-08       0.00000       0.00000       0.00000       0.00000       5.87252       7.61806       7.80892       8.21421       7.57106       6.99607       6.09871       5.08869       4.08604       3.13397       2.37171       1.66582       1.16341      0.766940      0.493165      0.293201      0.173953     0.0971791     0.0524772     0.0264747     0.0126899    0.00596660    0.00255940    0.00106285   0.000399649   0.000139984   4.59265e-05   1.32825e-05   3.54334e-06   7.74601e-07   1.46375e-07   1.92032e-08       0.00000       0.00000       0.00000       0.00000
  16  22 3933.3416    1.7633  7.6855 10.2327 -0.0001  0.0772   0.0146   0.2110    0.0452   0.0000   432.6274      -5.51563       11.5368      -6.10199      -8.33484      -5.29316      -6.15455       6.55589       6.76074      -1.97344      -4.73209      0.657874       2.11030     -0.235041     -0.923926      0.791802      0.210775    -0.0889743    -0.0104063     0.0581618    0.00967136    -0.0112012   -0.00403241  -0.000401192  -0.000509002  -0.000245330   9.99034e-05  -1.62811e-06  -3.96535e-06   2.09083e-06   1.28234e-08  -1.34967e-08       0.00000       0.00000       0.00000       0.00000       7.74945       9.81496       10.2933       10.2943       10.2376       9.14706       7.92226       6.50987       5.25819       4.01720       3.08023       2.13346       1.52963      0.976121      0.647514      0.387633      0.228892      0.127951     0.0664502     0.0345513     0.0160971    0.00757210    0.00316844    0.00133858   0.000489033   0.000180331   5.79182e-05   1.69907e-05   4.74044e-06   1.00500e-06   1.89034e-07   2.22654e-08       0.00000       0.00000       0.00000       0.00000
  16  24 4217.6447    1.2327 11.3552  9.9905 -0.0010  0.1171   0.0098   0.3148    0.0367   0.0000   405.2732       25.3465       42.0669      -22.2267       24.6895      -13.8237      -18.1427      -22.1711       12.1719      -3.68127      -1.72804      -4.11659       1.21928       1.96273      0.661656      0.817897     -0.146129    -0.0984583    -0.0437902    -0.0188121    0.00619486   -0.00485451   6.39244e-05    0.00586110  -0.000923455  -4.65450e-05  -4.65427e-05   2.78783e-07   6.49304e-06  -3.59421e-06   4.43471e-07   1.98219e-08       0.00000       0.00000       0.00000       0.00000       11.2009       14.5617       15.1770       15.4416       14.7510       13.5741       11.9978       9.80130       7.88286       6.12921       4.58558       3.29116       2.32208       1.54636      0.981872      0.597096      0.351232      0.194407      0.105779     0.0533107     0.0257742     0.0120250    0.00515604    0.00215729   0.000834340   0.000290665   9.48596e-05   2.75714e-05   7.24801e-06   1.61847e-06   2.95779e-07   3.66237e-08       0.00000       0.00000       0.00000       0.00000
  16  25 4359.9344    1.0303 14.4582  9.8290  0.0003  0.1529   0.0076   0.4091    0.0332   0.0000   434.2657      -9.01240       57.4523       21.5378      -26.2217       4.39811      -28.1139       4.88596       20.9121       1.61835      -4.34006     -0.632499       4.46622     0.0756142      0.353492     -0.557776     -0.490382     0.0847792    -0.0134643    -0.0143323    -0.0113404   -0.00251931    0.00997175   -0.00179870   -0.00114785   0.000399321   0.000178101  -3.49241e-05  -1.22234e-06   1.70435e-06  -6.24692e-08   4.51449e-08       0.00000       0.00000       0.00000       0.00000       14.4452       19.0649       19.7784       19.9988       19.4899       17.5335       15.5645       12.7537       10.5226       8.00119       6.12514       4.30854       3.06553       1.98236       1.30852      0.787205      0.466055      0.263233      0.140522     0.0722777     0.0346657     0.0163080    0.00697682    0.00289581    0.00108910   0.000393107   0.000127167   3.67990e-05   9.94130e-06   2.14031e-06   4.04569e-07   4.81409e-08       0.00000       0.00000       0.00000       0.00000
  17   9 2112.9563    0.8462  0.6319  9.6851 -0.0037  0.0206   0.0214   0.0455    0.0921   0.0000   439.2942      -2.66050       11.4581       2.22329      0.397593      0.557598       3.03850      -1.87220      0.145288       1.13491     -0.920605     0.0130818      0.174592    -0.0916243     0.0585501      0.100965    -0.0689940    0.00576879    -0.0106274    -0.0165785   -0.00272897   -0.00304508    0.00117211   7.05995e-05   0.000105496   7.10048e-05  -0.000114261  -6.83742e-06   3.18203e-06   3.62458e-07   7.03733e-08   5.57210e-08   6.37125e-09  -1.43375e-09       0.00000       0.00000       1.90141       2.49577       2.26175       2.58708       2.54038       2.30507       1.99837       1.59592       1.46165       1.11441      0.849099      0.593357      0.435362      0.303579      0.198569      0.122852     0.0748622     0.0446100     0.0263905     0.0138819    0.00728987    0.00330972    0.00151435   0.000631956   0.000269017   0.000101184   4.05811e-05   1.28821e-05   4.20852e-06   1.17144e-06   2.92272e-07   6.42866e-08   1.32605e-08   1.67162e-09       0.00000       0.00000
  17  12 2548.1175    2.0083  1.0170 10.7831  0.0002  0.0236   0.0390   0.0588    0.1684   0.0000   437.8955      -3.05834       14.0915      -2.50846      -1.37094     0.0619544    -0.0293916      -1.56306    -0.0480635     -0.992886      0.756183      0.244980     -0.381265     0.0364956     -0.296515     0.0133739     0.0883566    -0.0203648     0.0154314    0.00858885   -0.00984576    0.00414187    0.00262606  -0.000170189   0.000114536  -4.45212e-05  -6.14212e-05  -5.71308e-06   4.00015e-08  -1.60589e-06   1.44377e-07   8.60621e-08  -1.38820e-08   8.16426e-10       0.00000       0.00000       2.27940       2.89976       2.94670       3.12158       2.84130       2.70775       2.42806       2.04094       1.59893       1.29743      0.946098      0.708705      0.511381      0.354082      0.227278      0.141379     0.0857199     0.0481934     0.0273254     0.0145019    0.00754170    0.00370320    0.00168647   0.000765599   0.000313346   0.000128453   4.68332e-05   1.52645e-05   4.72630e-06   1.30037e-06   3.28719e-07   7.46346e-08   1.28667e-08   1.78024e-09       0.00000       0.00000
  17  13 2690.9998    2.6358  1.0600 11.1440 -0.0030  0.0247   0.0490   0.0583    0.1942   0.0000   434.5180      -1.46964       10.0303     0.0778282      -5.67310       1.00058       1.30139       2.28128      -1.46697      -1.51677     -0.225684    -0.0884328      -1.23517     -0.149896      0.164776     0.0386028     0.0506054    -0.0353556    -0.0102743    0.00254917   -0.00516851   -0.00281516   0.000318170  -0.000863790  -0.000465243  -5.54754e-05  -3.99695e-05  -2.20511e-05   1.60420e-06   9.25607e-07  -1.54693e-07  -1.50020e-07  -1.96484e-09  -1.44119e-09       0.00000       0.00000       2.42119       3.01763       2.97364       3.16939       3.07117       2.87876       2.47612       2.07587       1.73099       1.40576       1.05361      0.772822      0.531891      0.362435      0.232290      0.152003     0.0971609     0.0544007     0.0307450     0.0157083    0.00838351    0.00393679    0.00180300   0.000771818   0.000328129   0.000127253   4.83451e-05   1.52502e-05   5.09747e-06   1.39792e-06   3.48062e-07   7.93849e-08   1.38908e-08   1.82592e-09       0.00000       0.00000
  17  14 2834.3602    3.2778  0.9448 11.7924 -0.0033  0.0224   0.0656   0.0539    0.1634   0.0000   439.4665      -1.01478       14.6021      -1.61135      -3.99746      -4.23488      -7.08658      -1.17978       1.44918     -0.672161     0.0671432     -0.714001    -0.0954294      0.292335      0.146302     0.0600503    -0.0548561     0.0180822     0.0279875     0.0100406   -0.00272098    0.00149390  -0.000896024  -0.000640696  -4.17727e-05  -7.50955e-06  -1.10066e-05  -1.66619e-05   7.85168e-06   2.01927e-06  -3.97300e-07   1.58804e-08   7.09833e-09  -1.05243e-09       0.00000       0.00000       2.10913       2.55434       2.73615       2.76430       2.80520       2.43616       2.23808       1.86560       1.48869       1.24316      0.896074      0.675881      0.471636      0.319055      0.212180      0.132919     0.0816055     0.0497078     0.0260201     0.0147706    0.00742549    0.00363717    0.00167155   0.000722126   0.000311544   0.000120389   4.23827e-05   1.55504e-05   4.49746e-06   1.29899e-06   3.37654e-07   7.75663e-08   1.25912e-08   1.47323e-09       0.00000       0.00000
  17  15 2977.2478    3.7670  0.9084 12.3936 -0.0044  0.0240   0.0764   0.0548    0.1411   0.0000   440.7976       1.71356       12.2817      -3.73957      -3.88383      -4.35389     -0.254116     -0.485733     0.0906062      0.424310       1.71636    -0.0837794     -0.284333      0.296633      0.281888    -0.0660129    -0.0148293     0.0425242    -0.0169545    -0.0138509     0.0103655    0.00114200   0.000339084   0.000873532  -0.000294342   0.000119823   7.61963e-05  -9.92848e-06   4.09478e-06   2.03795e-07   1.16063e-07  -5.91710e-08   1.92683e-08  -3.74460e-09       0.00000       0.00000       2.32523       3.06741       3.07592       3.15496       2.71673       2.60372       2.38147       2.17581       1.78258       1.46807       1.12138      0.784859      0.516110      0.351817      0.214032      0.147113     0.0773927     0.0501313     0.0276952     0.0148478    0.00726926    0.00361892    0.00173597   0.000803478   0.000325810   0.000128459   4.78134e-05   1.62318e-05   4.54841e-06   1.51711e-06   3.39680e-07   7.94268e-08   1.35753e-08   1.93106e-09       0.00000       0.00000
  17  16 3119.4042    4.0896  1.0793 12.5917 -0.0027  0.0249   0.0787   0.0630    0.1532   0.0000   437.9221       3.40992       11.0952      -2.88893      -1.37183      -7.15500       5.35662      -3.81507     -0.526745      0.251970      -1.69168     -0.702927     0.0760894     -0.187919    -0.0313198      0.225707     0.0180090   -0.00242274    -0.0188379  -0.000547106   -0.00380880   0.000114784    0.00120853   5.87956e-05  -0.000157012  -7.25448e-05  -3.32277e-05   6.94624e-07  -5.59782e-06  -2.69103e-06  -3.46621e-07   3.47547e-08  -5.07355e-09  -2.47488e-09       0.00000       0.00000       2.28205       3.00112       3.07642       3.27962       3.04552       2.72300       2.54735       2.08087       1.70557       1.33620      0.992313      0.753613      0.523355      0.350726      0.226456      0.145652     0.0904046     0.0529455     0.0269685     0.0153014    0.00823608    0.00393984    0.00195120   0.000764529   0.000364470   0.000132294   4.91215e-05   1.71337e-05   5.10978e-06   1.43778e-06   3.59017e-07   8.45993e-08   1.54413e-08   1.92210e-09       0.00000       0.00000
  17  17 3261.4142    4.1245  1.3342 12.1745 -0.0047  0.0269   0.0733   0.0674    0.1751   0.0000   436.8067       1.25692       13.4347      -7.22483      0.404827       1.81554      -2.87454      0.379608       2.64171      -2.24216      -1.32771      -1.14638     -0.583766      0.756369     -0.130718      0.280594    0.00421267   -0.00413163     0.0401888   -0.00240050     0.0117777   -0.00716568    0.00124247   7.24873e-05   0.000613817  -0.000187734  -4.16926e-05  -1.20506e-05  -5.30346e-06  -1.75304e-07   1.58777e-07  -1.08510e-07   4.85555e-09   1.94350e-09       0.00000       0.00000       2.46646       3.23665       3.44305       3.55897       3.27796       3.10223       2.67791       2.24589       1.88584       1.40278       1.07204      0.806884      0.564258      0.373636      0.247623      0.158621     0.0937248     0.0561168     0.0300459     0.0163409    0.00865607    0.00420549    0.00202798   0.000866819   0.000373161   0.000138430   5.30991e-05   1.90066e-05   5.83871e-06   1.66708e-06   4.05343e-07   8.65747e-08   1.59845e-08   2.06624e-09       0.00000       0.00000
  17  18 3403.4297    3.4654  2.0879 12.1971 -0.0026  0.0360   0.0507   0.0901    0.0868   0.0000   440.5578     0.0350356       10.6630       2.52381     -0.506439      -2.27377      -3.55989      -2.75313       3.06813      0.822148      -1.50294     -0.956430      0.591441     0.0510284     0.0215179    -0.0431930      0.184832     0.0732897     0.0891588     0.0401315    -0.0288815    -0.0178396   -0.00213285  -0.000383341   4.79625e-06  -0.000338020  -5.70017e-05  -1.12105e-05  -1.18167e-05   1.93748e-06   4.18186e-07   1.16805e-07  -1.52486e-08   1.97255e-09       0.00000       0.00000       3.23130       4.34927       4.37732       4.78460       4.30434       4.13284       3.48769       3.04519       2.46656       1.94690       1.48215       1.06337      0.761703      0.515119      0.336878      0.214699      0.130736     0.0759072     0.0437873     0.0233423     0.0121220    0.00578327    0.00286373    0.00116294   0.000524246   0.000197298   7.54070e-05   2.49012e-05   7.95146e-06   2.24954e-06   5.73079e-07   1.21681e-07   2.19953e-08   3.06998e-09       0.00000       0.00000
  17  19 3545.4564    2.8549  2.9754 11.7751 -0.0011  0.0434   0.0363   0.1130    0.0673   0.0000   432.4821       3.68181       2.71856      -3.97190       7.84712    -0.0910281      -7.25099      -1.23881       1.46572      -2.38678       2.26143       1.08908     -0.493733     -0.650521     -0.203965      0.446702     -0.226181     -0.147934    0.00856104    -0.0564117     0.0100089    0.00593644   -0.00177925    0.00166367    0.00138992  -0.000151809  -7.22558e-05  -1.77434e-05   8.44764e-06  -1.67934e-06   5.83528e-08  -1.68661e-07  -1.70808e-08   3.43511e-10       0.00000       0.00000       4.01305       5.18038       5.53187       5.73905       5.44956       4.93308       4.35408       3.67357       2.98142       2.28799       1.79679       1.26719      0.925414      0.608646      0.406785      0.255997      0.159309     0.0921894     0.0505593     0.0275254     0.0143646    0.00709024    0.00329150    0.00145797   0.000616784   0.000240774   8.73495e-05   2.96945e-05   9.30901e-06   2.65065e-06   6.98265e-07   1.43063e-07   2.66650e-08   3.23601e-09       0.00000       0.00000
  17  20 3687.8503    2.4722  4.3434 10.8923 -0.0013  0.0508   0.0252   0.1345    0.0654   0.0000   435.0140      -1.98708       19.5819      -3.83063       1.52340      -10.4647     -0.726057      -2.26504      -3.37366       2.17824      0.599221     -0.257222     -0.700041     -0.125443     -0.282742     0.0545179     -0.359924     0.0266681     0.0478188    -0.0106324   -0.00693518   -0.00312359    0.00260124    0.00163825   0.000187185   5.84059e-05  -7.67863e-05   1.01901e-05   1.06983e-05  -2.72295e-06   1.14767e-07  -1.82527e-07   4.47336e-08   3.36186e-09       0.00000       0.00000       4.80075       6.14843       6.54992       6.66675       6.43181       5.83526       5.09217       4.29588       3.56450       2.75239       2.11028       1.51796       1.09165      0.708139      0.485707      0.298484      0.186203      0.106863     0.0608483     0.0326625     0.0165480    0.00814861    0.00388438    0.00166289   0.000701081   0.000272961   0.000100822   3.49481e-05   1.10981e-05   3.03643e-06   8.11084e-07   1.67067e-07   3.06971e-08   3.67824e-09       0.00000       0.00000
  17  21 3830.0502    2.0184  5.8635 10.6206 -0.0011  0.0628   0.0184   0.1704    0.0495   0.0000   432.2817       22.1205       18.5639      -13.8681      -8.40691      -4.01492      -3.08481      -13.9251      -7.61205     -0.915079       2.06821      -3.16612      -1.54676     -0.247498      0.308348     -0.258966     -0.314124    -0.0109722     0.0300975    -0.0152406    -0.0414320  -7.19758e-05    0.00641440    0.00171602  -0.000506971  -8.87305e-05  -0.000155967   2.05594e-05  -1.78925e-06  -1.89322e-06   9.18430e-07  -2.12019e-07   1.48081e-08  -1.25102e-08       0.00000       0.00000       5.77627       7.56421       7.92935       8.37583       7.86940       7.16101       6.25614       5.32380       4.39259       3.37004       2.58685       1.86211       1.34912      0.891312      0.598742      0.373735      0.227450      0.132683     0.0757727     0.0409620     0.0208893     0.0103776    0.00488186    0.00214139   0.000884097   0.000348214   0.000128172   4.41216e-05   1.37759e-05   3.89423e-06   1.01716e-06   2.13495e-07   3.94481e-08   4.90216e-09       0.00000       0.00000
  17  22 3972.4445    1.7280  7.9333 10.1379 -0.0014  0.0770   0.0136   0.2053    0.0462   0.0000   429.7451      -24.1328       10.2636       1.46296       3.96868      -5.34806       6.69415       1.54600       9.50545      -1.19393      -6.57366     -0.406641       2.80501      0.800108     -0.897272     -0.191833     -0.125852      0.287433    -0.0399970     0.0618249     0.0465018   -0.00178101    0.00247981   -0.00249590   -0.00182052  -0.000891692  -0.000114530   1.97336e-05  -1.40273e-06  -6.47938e-06   9.87212e-07   3.82355e-07   3.20929e-08   7.59762e-09       0.00000       0.00000       7.17882       9.12135       9.44812       9.79203       9.63198       8.75840       7.69037       6.35033       5.32025       4.21319       3.21000       2.37449       1.63499       1.10160      0.731897      0.478124      0.292858      0.171122     0.0957720     0.0508221     0.0255700     0.0126689    0.00585581    0.00260037    0.00105260   0.000421804   0.000155159   5.36776e-05   1.68890e-05   4.79168e-06   1.19548e-06   2.67078e-07   4.76975e-08   5.70547e-09       0.00000       0.00000
  17  23 4114.5952    1.3916  9.9229 10.1173 -0.0011  0.0991   0.0107   0.2631    0.0377   0.0000   441.4369       31.5732       10.5278      -2.55494       20.6551      0.684333       7.48513      -4.31423      -3.99733      -3.32492       2.51568      -3.97245      -1.27533       1.11700     -0.955363     -0.785008      0.746822      0.118101      0.125730   7.83623e-05     0.0233785    -0.0107401   -0.00851513    0.00263444  -0.000670240  -0.000158455  -2.73151e-05  -3.56243e-06   5.07726e-05  -9.68762e-06  -5.66197e-06  -1.05998e-07   2.11474e-07  -4.55426e-09       0.00000       0.00000       8.82188       11.9328       12.3314       12.8474       12.3952       11.2150       9.95560       8.25905       6.78733       5.36834       4.13590       2.97642       2.11789       1.39955      0.962871      0.596457      0.372799      0.215082      0.123205     0.0654989     0.0329005     0.0164341    0.00757472    0.00346945    0.00140427   0.000570164   0.000206646   7.16231e-05   2.28541e-05   6.32020e-06   1.69730e-06   3.62008e-07   6.58918e-08   7.93184e-09       0.00000       0.00000
  18   8 1992.8369    0.6091  0.5459  9.4881 -0.0041  0.0257   0.0162   0.0422    0.0705   0.0000   437.1651       2.21268       13.5934      -2.39010     -0.626232      -1.24206       3.04099    -0.0579695     -0.841579     0.0240779      0.655472     -0.755277     -0.296028      0.320439      0.201416    -0.0459589    -0.0910748   -0.00873208    -0.0141611   -0.00144650    0.00988426    0.00559861  -0.000918428   -0.00119745  -8.56136e-05  -0.000184797  -3.46197e-05  -2.82864e-05  -7.50880e-06   1.90487e-06  -7.19426e-08  -3.00224e-07   4.23696e-08  -3.80656e-08   1.58912e-09   1.02334e-10       2.12085       2.77143       2.37969       3.17789       2.89720       2.63835       2.23509       2.13077       1.78226       1.09573      0.937391      0.738126      0.619522      0.397011      0.250050      0.174267      0.119317     0.0705893     0.0349232     0.0192799     0.0106600    0.00642318    0.00348702    0.00157962   0.000696856   0.000244965   0.000103675   3.62198e-05   1.22854e-05   4.21153e-06   1.29205e-06   3.86663e-07   9.19217e-08   1.69544e-08   3.90520e-09   5.49676e-10
  18   9 2143.7193    0.8388  0.6809  9.7719 -0.0028  0.0214   0.0201   0.0466    0.0877   0.0000   439.2462      -1.81731       14.6929      -1.23287      -3.48423       2.83694     -0.122447     -0.677280      0.793074       1.90839    -0.0533433     -0.819374      0.396659      0.964209    -0.0381599     -0.360961     0.0207916    0.00539696     0.0235747    -0.0177263    -0.0299015    0.00514946    0.00186134   0.000318701  -0.000375708   1.36659e-05  -7.40708e-05  -3.70996e-05   1.51561e-05   4.53313e-06  -1.09481e-06  -1.72243e-07  -9.23435e-08   1.83203e-09  -2.97297e-09  -8.83862e-10       1.71890       2.35938       2.28325       2.71652       2.24874       2.28867       1.92428       1.78839       1.39127       1.20411      0.835787      0.703685      0.470998      0.344587      0.210140      0.157813     0.0876389     0.0589175     0.0303084     0.0197770    0.00908962    0.00550150    0.00245565    0.00132324   0.000550992   0.000249070   8.85600e-05   3.94258e-05   1.21143e-05   4.75119e-06   1.15236e-06   3.76801e-07   7.83199e-08   1.99586e-08   2.97867e-09   4.84458e-10
  18  10 2291.5977    1.1891  0.9550  9.8727 -0.0044  0.0239   0.0236   0.0542    0.1438   0.0000   439.0342     -0.249884       12.0692      0.954966       2.71144       1.26990      -2.98775     -0.725453      0.407828      -1.17787      0.501125     -0.650925      0.392119     -0.233668      0.241656     -0.282956      0.106511     0.0682210    -0.0414034    -0.0232206     0.0186434    0.00561327   0.000758447  -8.05210e-06   0.000194520   0.000382616  -5.43756e-06   5.40638e-05   1.55142e-05  -3.95884e-07   4.96547e-08   5.99797e-07  -3.02726e-08  -9.96806e-09  -4.49355e-09   2.72947e-10       2.21647       2.68495       2.88392       2.92206       3.07443       2.56615       2.29292       2.11939       1.68296       1.31136      0.974493      0.798402      0.568483      0.386592      0.254990      0.168785      0.114040     0.0661009     0.0376871     0.0203832     0.0111286    0.00622326    0.00311378    0.00147250   0.000650196   0.000260792   0.000100108   3.81844e-05   1.28539e-05   4.37264e-06   1.41279e-06   3.79358e-07   9.89095e-08   2.15681e-08   3.25751e-09   3.56404e-10
  18  11 2436.8139    1.6143  1.0972 10.3239  0.0009  0.0258   0.0296   0.0607    0.1654   0.0000   435.1279      -1.91910       12.3679      -1.15758       3.04068      0.688738      0.750539      -1.12259       1.15776     -0.827619      0.553417       1.75409      0.537894     -0.466236     -0.170014      0.340389     -0.113464   -0.00679957    -0.0681679    0.00644992     0.0309974    0.00285293   -0.00542414   0.000341840  -0.000356627   8.43949e-05  -0.000188238   4.02372e-05   2.00424e-06  -4.27869e-08   1.75229e-07   1.68397e-07   1.06106e-07   9.10781e-09  -7.41495e-10   5.50256e-11       2.44240       3.00306       3.63923       3.65201       3.38781       3.13104       2.60014       2.30460       1.85143       1.33403       1.12111      0.823679      0.531567      0.400880      0.272805      0.173399      0.105304     0.0648969     0.0374392     0.0234754     0.0120313    0.00583180    0.00309500    0.00154286   0.000691512   0.000303964   0.000124323   4.31152e-05   1.44624e-05   5.33462e-06   1.63678e-06   4.60419e-07   9.80927e-08   1.92302e-08   3.20344e-09   3.86460e-10
  18  12 2580.8374    2.1033  1.0498 10.8900 -0.0050  0.0237   0.0397   0.0574    0.1520   0.0000   435.4562      0.994891       14.3982       1.09446      -1.40232     -0.760000      0.457206     -0.792109       1.92977      -3.12863      -1.10193      0.193212    -0.0732165      0.118458      0.100130     0.0151632     -0.293925    -0.0410933     0.0329178   -0.00772349     0.0128070    0.00302587  -0.000442779  -0.000844751   0.000220658  -3.22620e-05  -9.98793e-05   2.16119e-05   1.15100e-05   6.69988e-07   6.60103e-07   1.82298e-07   1.48593e-07   4.66250e-09   1.48495e-09   7.44167e-10       2.25047       2.79086       3.06084       3.14281       3.00120       2.69036       2.40340       2.04313       1.74208       1.40677       1.04410      0.772850      0.558115      0.383344      0.255231      0.166046      0.104095     0.0627083     0.0378713     0.0201750     0.0116306    0.00601625    0.00292416    0.00136950   0.000615985   0.000264289   0.000102581   3.93828e-05   1.47299e-05   4.53265e-06   1.39591e-06   3.73764e-07   9.14469e-08   1.92898e-08   3.27881e-09   3.75609e-10
  18  13 2724.7120    2.8209  0.9733 11.4236 -0.0063  0.0230   0.0553   0.0565    0.1636   0.0000   436.0311      -1.21514       17.4971     -0.704959      -3.41247      -1.12700      -6.25943      -4.57868     -0.318979      0.548695     -0.851080      -1.45043     0.0628607      0.573899      0.122366      0.287304     0.0140060     0.0170209    0.00788029   -0.00742730     0.0180305    0.00452859   -0.00515358   0.000349862  -0.000392018  -7.90452e-05   4.01219e-05   9.71057e-05  -4.65854e-06   7.71437e-06   1.53638e-08   6.09179e-07   1.39063e-07   8.66179e-09  -2.41624e-09   1.67006e-10       1.93927       2.72834       2.65772       2.95572       2.70559       2.57746       2.26741       2.00293       1.58816       1.27104      0.966398      0.762734      0.519967      0.376920      0.245820      0.164583      0.101614     0.0637836     0.0363783     0.0194177     0.0112280    0.00550388    0.00296017    0.00123649   0.000646977   0.000243524   0.000109966   3.66473e-05   1.45674e-05   4.59554e-06   1.43521e-06   3.99251e-07   9.51789e-08   2.18052e-08   3.75194e-09   4.94730e-10
  18  14 2868.6084    3.5486  0.8888 11.7216 -0.0051  0.0217   0.0705   0.0495    0.1814   0.0000   440.6127      -1.65472       17.4447      -4.71495      -3.55888      -3.99814     -0.155126      -2.28816     -0.460737     -0.898025      0.536958      -1.26565     -0.561407      0.448256    -0.0689255      0.283650     0.0817413    -0.0159775   -0.00569317     0.0283905    -0.0179229    0.00745494    0.00681868  -0.000750793   -0.00136379   0.000263167   3.55544e-05  -5.22676e-06   2.56713e-06  -3.09276e-06   4.07766e-07   2.55315e-07   1.18866e-07   1.20627e-08  -5.92994e-09  -6.23930e-11       1.89910       2.60135       2.57213       2.94788       2.54819       2.51572       2.09882       1.90265       1.51193       1.19631      0.937655      0.700279      0.503561      0.337385      0.234772      0.148296     0.0977437     0.0571585     0.0346580     0.0180007     0.0104403    0.00516112    0.00276056    0.00117969   0.000609469   0.000231276   0.000101872   3.43280e-05   1.33622e-05   4.04946e-06   1.35038e-06   3.43505e-07   9.05227e-08   1.79209e-08   3.26020e-09   4.73031e-10
  18  16 3154.8751    4.1986  1.1716 12.2519 -0.0053  0.0250   0.0760   0.0633    0.1956   0.0000   439.5374       5.79764       6.66668      -3.01138     -0.677855      -8.05720       3.10178      -4.24411     -0.332768     -0.982539      -1.22553     -0.316478     -0.164039   -0.00676343     -0.332487    -0.0141936   -0.00123740     0.0967210   -0.00962042    0.00314814    0.00463516   -0.00369427   -0.00423509    0.00246129    0.00108856   0.000124099  -4.95457e-05   3.76767e-05   1.03487e-05   1.42926e-06  -4.56813e-08   5.64847e-07   5.32525e-08  -3.16299e-08   6.13931e-09  -8.08492e-10       2.13726       2.94994       2.79266       3.18832       2.88626       2.89338       2.50186       2.10820       1.70692       1.27175       1.07042      0.751267      0.594257      0.391171      0.283085      0.175993      0.117489     0.0687778     0.0400940     0.0218746     0.0115781    0.00622474    0.00290362    0.00146831   0.000612442   0.000285403   0.000105510   4.35860e-05   1.44634e-05   4.92501e-06   1.51978e-06   4.03079e-07   1.07351e-07   1.94904e-08   4.09158e-09   5.42942e-10
  18  17 3297.3548    3.8911  1.5079 12.2698  0.0001  0.0285   0.0631   0.0728    0.1319   0.0000   435.4144     0.0909142       8.15459    -0.0492920       1.52414      -6.30955     -0.448923      -1.96536     -0.162655      0.486153      -2.37953      0.788160     0.0140896     0.0276518      0.113171      0.188988     0.0578558    -0.0702548      0.112811    0.00138228    -0.0212698  -0.000377047    0.00317025   -0.00108927   -0.00188133   0.000270664  -1.57179e-05   1.11317e-05   3.49812e-05  -5.59087e-07   8.07302e-07  -2.75299e-07   2.77020e-08   1.33844e-08  -2.45336e-09   3.33124e-11       2.48998       3.26414       3.23506       3.54128       3.36977       3.13999       2.83158       2.31905       2.02697       1.55590       1.25755      0.897971      0.677658      0.458905      0.317544      0.202608      0.129931     0.0804005     0.0459886     0.0255805     0.0138868    0.00736302    0.00355182    0.00162307   0.000754772   0.000314011   0.000128229   4.85216e-05   1.72532e-05   5.80760e-06   1.71275e-06   4.71732e-07   1.18104e-07   2.36692e-08   4.71743e-09   5.51430e-10
  18  18 3439.9782    3.3455  2.1762 11.8365 -0.0026  0.0337   0.0456   0.0909    0.0931   0.0000   431.7497       2.71202       17.2551       5.28958     -0.518830      -7.14237      -1.84332      -2.36026      0.354301      -5.78278     0.0811644      0.330857     -0.504535      0.662440      0.125752      0.289259      0.162147     -0.106632    -0.0361835    -0.0384498    -0.0300362    -0.0102215   -0.00687846   0.000690072   -0.00120616  -0.000253552  -0.000114324   1.01300e-05  -5.87518e-06  -1.36017e-06  -2.63804e-06  -2.96766e-07   1.02129e-07  -3.28808e-09   3.05284e-09   6.44971e-10       2.97620       3.87642       3.98619       4.17799       4.05925       3.72508       3.35508       2.80190       2.41413       1.88824       1.48816       1.08375      0.790309      0.555782      0.371719      0.246219      0.149576     0.0924529     0.0537880     0.0312193     0.0162921    0.00860888    0.00408737    0.00201303   0.000865021   0.000384394   0.000146915   5.90116e-05   2.01755e-05   6.94557e-06   2.04232e-06   5.90846e-07   1.39851e-07   2.95076e-08   5.43986e-09   6.20535e-10
  18  19 3582.6105    2.7692  3.1515 11.6777 -0.0043  0.0435   0.0334   0.1153    0.0632   0.0000   442.6147       10.5489       8.06822      -3.80914      -4.80885       3.50119       1.83246      -8.53021      0.819669       7.71888      0.154342      0.974646      -1.35887      -1.26042      0.134509      0.193293     0.0775782      0.124067     0.0132112    0.00620357    0.00825037   -0.00677827   -0.00250708   -0.00453151  -0.000911185  -0.000927875   0.000221384   1.29406e-05   2.16844e-05   2.64291e-05   1.38345e-06  -5.29797e-07  -6.27799e-09   7.30251e-08  -1.16061e-08  -1.59557e-09       3.75974       4.96997       5.09888       5.34425       5.24150       4.76423       4.33564       3.67458       3.03051       2.41551       1.85861       1.35775       1.03419      0.713528      0.496448      0.314922      0.194925      0.118254     0.0686863     0.0392063     0.0212996     0.0108046    0.00537844    0.00254812    0.00111704   0.000489373   0.000196737   7.41989e-05   2.68107e-05   8.87495e-06   2.63652e-06   7.41309e-07   1.92583e-07   3.97428e-08   7.10782e-09   8.18370e-10
  18  20 3725.3769    2.3151  4.7265 10.9841  0.0007  0.0543   0.0227   0.1431    0.0533   0.0000   444.8963      0.216745      -2.66655      -6.64021       12.9056      -4.90453      -11.1611      -13.7023       8.31455      -2.87632      -1.47675      -3.32721       1.16273      0.924598     -0.588497     -0.210132      0.180051     0.0172355      0.124404   -0.00553873     0.0415305     0.0212216    0.00306099   -0.00314269    0.00307243   0.000496882  -0.000337626   6.78020e-06   8.80990e-06   2.61548e-06  -2.03180e-06  -4.21616e-07   1.47694e-07  -3.67361e-10   1.98920e-08   1.17149e-10       4.80999       6.06690       6.43597       6.72574       6.45109       5.93255       5.31511       4.52013       3.86495       3.02409       2.36105       1.76835       1.25209      0.883095      0.606017      0.388541      0.244801      0.145507     0.0889465     0.0497659     0.0273566     0.0136488    0.00690733    0.00327703    0.00148035   0.000629290   0.000254470   9.43226e-05   3.43179e-05   1.11084e-05   3.49293e-06   9.15777e-07   2.23148e-07   4.69945e-08   8.30024e-09   9.58775e-10
  18  21 3868.1562    1.9334  6.3072 10.5493 -0.0018  0.0649   0.0165   0.1722    0.0458   0.0000   442.9042       8.28761       8.09065      -15.3650       5.18145      -6.44280      -5.44393       2.96674       6.82467       4.06616       2.97477      0.870279     -0.253511       1.49256      0.454253     -0.489974     -0.204725     0.0536160   -0.00423187     0.0215304    -0.0434648    0.00318148   -0.00224685   -0.00163712   -0.00299446   0.000230564   0.000213838  -1.91886e-05  -5.18819e-05   1.28566e-05   1.08468e-05   1.54919e-06  -3.33046e-07  -3.47818e-08   5.06229e-09  -1.02740e-09       5.74342       7.32886       7.88341       8.15521       7.77473       7.33289       6.42490       5.51895       4.57356       3.57030       2.82419       2.10045       1.53761       1.05328      0.721743      0.466896      0.301725      0.179225      0.105076     0.0589689     0.0317465     0.0162451    0.00823266    0.00394047    0.00174228   0.000750494   0.000304499   0.000115591   4.11346e-05   1.36461e-05   4.22124e-06   1.13700e-06   2.82015e-07   5.67372e-08   9.92858e-09   1.17720e-09
  18  22 4010.8620    1.5971  8.7555 10.1001  0.0001  0.0820   0.0118   0.2191    0.0406   0.0000   437.2654       3.36804       25.1193      -11.6743       2.25885      -1.28996      -14.0077      -8.44784      0.544256      0.661918      -4.19826      -4.07135     -0.797759       1.66973       2.40020     0.0380776     0.0707075     0.0859278     -0.273323   -0.00412993     0.0638277    -0.0196746   0.000651421   0.000643731  -0.000678228   0.000858132  -5.42657e-05  -0.000269718   3.06065e-05   2.25888e-05  -6.49286e-06  -1.76740e-06   4.38036e-07  -2.03637e-07  -3.23280e-08   2.11853e-09       7.14269       9.30032       9.80939       10.3052       9.86543       9.35223       8.00555       6.89431       5.69565       4.52420       3.55328       2.62048       1.92418       1.31901      0.903353      0.589218      0.381804      0.227038      0.136245     0.0751480     0.0407102     0.0211288     0.0103548    0.00499563    0.00218693   0.000956086   0.000376000   0.000148352   5.24584e-05   1.72184e-05   5.39191e-06   1.45538e-06   3.62423e-07   7.28946e-08   1.26879e-08   1.55423e-09
  18  24 4296.8131    1.1152 13.0133 10.0213  0.0005  0.1281   0.0080   0.3521    0.0314   0.0000   448.1484       14.5869       24.6908      -14.7082      -9.73179       13.4157      -35.4337      -5.15523       5.27897       2.06827       2.86456     -0.727032       2.15998       1.04144      0.911513    -0.0277738      0.434105    -0.0804312     -0.204025     -0.185476      0.154462     0.0521563     0.0273553   -0.00932976   -0.00846382   0.000708417    0.00116683  -0.000313001   4.34168e-05  -2.98000e-05  -1.15675e-05   2.94484e-06  -4.43086e-07   9.59374e-08  -1.05322e-08   2.54371e-09       10.8120       14.4188       15.1304       15.4482       15.2019       14.0916       12.6582       10.7813       8.96168       7.00993       5.61798       4.15954       3.07308       2.10583       1.49408      0.938492      0.619274      0.360504      0.220130      0.120435     0.0665266     0.0336741     0.0169744    0.00813402    0.00364586    0.00159044   0.000636930   0.000241958   8.71486e-05   2.83169e-05   9.08570e-06   2.35950e-06   6.11823e-07   1.21655e-07   2.14708e-08   2.43205e-09
  18  26 4582.8585    0.7928 19.3658  9.7704  0.0001  0.2155   0.0052   0.5435    0.0248   0.0000   446.2440       21.0135       7.92578       8.21976       21.1067      -15.2608       2.22089       23.6309      -3.40754     0.0848673      -8.89911      -6.15666      -1.95647       2.02015      -2.07136      -3.05668     -0.700072      0.516057     -0.199087     -0.300086     -0.128300    0.00813789    -0.0110818   -0.00170073    0.00138116   -0.00171707  -0.000739743   0.000222630   0.000269343  -4.79150e-05  -2.04123e-05   4.59183e-06  -2.47029e-07  -6.69949e-08   1.25968e-08  -2.19787e-09       17.6798       24.2996       25.3435       26.7310       25.4997       23.5843       20.9452       18.2588       15.1055       12.1648       9.48604       7.06153       5.18993       3.58578       2.50185       1.61135       1.03171      0.628659      0.376003      0.211904      0.117782     0.0601138     0.0309700     0.0143212    0.00676613    0.00279643    0.00117685   0.000429841   0.000157856   5.10844e-05   1.56094e-05   4.20806e-06   1.05439e-06   2.14584e-07   3.67580e-08   4.36988e-09
  19   7 1867.2823    0.4696  0.4228  9.4883 -0.0057  0.0214   0.0144   0.0357    0.0536   0.0000   439.6776     -0.469286       15.1593      0.936039      -2.33136      0.773860    -0.0393384     0.0207732      0.332187      0.347406      0.233665      0.412344     -0.129220     -0.189001     -0.251021      0.129542     0.0207692     0.0685957    0.00667116     0.0173999     0.0135867    -0.0154550  -0.000431319    0.00120948    0.00104401  -0.000187496  -3.44614e-05   0.000118437  -2.02378e-05  -7.56444e-06   2.92231e-06   1.38361e-06   1.11524e-07   1.16948e-07   1.95023e-08   5.51012e-10       1.55352       2.24299       2.27942       2.44883       2.34589       2.10835       2.01917       1.53034       1.48595       1.07607      0.942953      0.594217      0.529638      0.352748      0.250041      0.180992     0.0964010     0.0696751     0.0385152     0.0247957     0.0130608    0.00838169    0.00392516    0.00191870   0.000984411   0.000385196   0.000210459   7.25801e-05   3.11125e-05   1.20034e-05   4.01943e-06   1.21892e-06   3.19527e-07   9.94536e-08   2.24413e-08   4.68158e-09
  19   8 2021.7262    0.6677  0.6307  9.4230 -0.0079  0.0218   0.0160   0.0408    0.0838   0.0000   439.6933      -2.58173       15.9724      0.583747      -1.62290      0.114268       1.33644     -0.547875      0.480182       1.07257     -0.305155     -0.192627     -0.200880      0.149565     -0.425714     -0.121123    0.00397792     0.0391567    0.00537411    -0.0437405    0.00170208  -9.48665e-05   -0.00305152    0.00149271   0.000274719   2.51935e-05   8.83057e-05  -1.15551e-05  -9.23995e-08   6.07400e-07   4.22750e-06  -3.25674e-08  -3.29029e-07   1.48720e-07  -1.32675e-09   1.56274e-10       1.82696       2.45066       2.56306       2.85466       2.76130       2.47754       2.15972       1.75745       1.51345       1.18231      0.927313      0.644520      0.505865      0.373291      0.249006      0.161623      0.110848     0.0680417     0.0423780     0.0243692     0.0137900    0.00792422    0.00420681    0.00204650   0.000967717   0.000410480   0.000187322   7.35167e-05   3.07401e-05   1.12227e-05   3.65714e-06   1.14660e-06   3.55660e-07   9.39611e-08   2.20455e-08   4.52808e-09
  19   9 2173.7367    0.9536  0.7413  9.6344 -0.0016  0.0199   0.0203   0.0465    0.1023   0.0000   437.4313       2.72630       9.15014      -3.26606      -6.24781      -1.25920     -0.890917     -0.284290      0.415789     -0.122402     -0.454984     -0.354211      0.800677     0.0615045     0.0448593     -0.211587    -0.0241281    -0.0434209     0.0302873    0.00221974   -0.00584266    0.00245684   -0.00935056    0.00147462  -0.000219428   0.000294402   2.35283e-05   6.55450e-06  -2.55430e-06  -1.59824e-06   2.29769e-06  -9.22672e-07  -7.06458e-08   3.12226e-08  -5.61235e-09   9.27360e-10       1.64577       2.15110       2.32595       2.42758       2.25642       2.17834       1.92787       1.58729       1.39834       1.11597      0.884632      0.649587      0.494374      0.333235      0.239285      0.157233      0.100808     0.0631097     0.0396699     0.0219521     0.0133726    0.00678402    0.00369541    0.00176653   0.000858361   0.000378501   0.000172828   7.04155e-05   2.81816e-05   1.01713e-05   3.91438e-06   1.15414e-06   3.47367e-07   8.81734e-08   2.12141e-08   4.15392e-09
  19  11 2468.1381    1.7579  1.0100 10.6563 -0.0030  0.0256   0.0334   0.0563    0.1349   0.0000   437.9938      -1.10341       11.8339      -3.10233      -1.38736     -0.284066      -7.28548      -1.89120     -0.529836       1.38382       1.12415      0.563753      0.165374    -0.0649342     -0.200297      0.219596    -0.0822911     -0.241734     -0.113017     0.0283028   -0.00644232    -0.0103909    0.00704890    0.00103762   -0.00160420  -0.000631338  -0.000250257  -1.28821e-05   7.27724e-05   5.02064e-06  -4.59615e-06   2.06267e-06   3.82134e-07  -9.87280e-08  -1.81337e-08   3.66641e-09       1.89925       2.71776       2.67051       2.84587       2.87912       2.58697       2.24678       2.07415       1.63250       1.42228       1.11427      0.780452      0.639718      0.413736      0.301007      0.205409      0.126218     0.0832028     0.0509486     0.0284502     0.0174811    0.00887923    0.00482445    0.00240059    0.00112818   0.000513943   0.000219236   9.38847e-05   3.49725e-05   1.30741e-05   4.85010e-06   1.37055e-06   4.36748e-07   1.22281e-07   3.43954e-08   6.32710e-09
  19  12 2613.0478    2.3421  1.0224 10.8494 -0.0033  0.0221   0.0439   0.0550    0.1900   0.0000   436.6928      -3.07728       10.7375      -2.16953       1.13849     -0.250015     0.0575105      -2.00182       2.99470     -0.288733     -0.881706      -1.23456     0.0507214    -0.0725797      0.422758      0.176285     0.0282050   -0.00326481  -0.000345500   -0.00736321   -0.00288127    -0.0192027   -0.00839332  -0.000260206   -0.00109943  -0.000318927   0.000149360   0.000127568   8.73486e-06   1.46440e-05  -4.84518e-06   1.11646e-06  -8.00810e-07  -7.71615e-08  -2.76172e-08   1.35471e-09       1.88711       2.42780       2.52217       2.72951       2.57480       2.40617       2.18664       1.86671       1.56260       1.20588       1.01692      0.750726      0.560325      0.367934      0.269796      0.181563      0.116578     0.0743639     0.0432418     0.0272117     0.0141834    0.00790975    0.00385986    0.00198225   0.000965027   0.000454477   0.000195936   7.99907e-05   3.13193e-05   1.14684e-05   3.82067e-06   1.31758e-06   3.43499e-07   1.02240e-07   2.28670e-08   4.59782e-09
  19  13 2757.9200    2.9279  0.9797 11.4142 -0.0044  0.0208   0.0546   0.0549    0.1679   0.0000   437.5493       1.18320       12.5806     -0.105556     -0.169561      -1.80584     -0.561478     0.0113497       2.80238     -0.300600      -1.37790      0.548213     -0.205434     -0.139391     0.0666952     0.0156764     0.0418177    -0.0263781    -0.0117006     0.0602787     0.0154381    -0.0118603    0.00327973   -0.00187957   0.000162723  -0.000244218   6.18026e-05  -2.42961e-05  -3.31069e-05  -3.66883e-06   2.37612e-06   2.23437e-07  -3.99273e-07  -6.50663e-08   9.51039e-10  -1.59686e-09       1.76310       2.30210       2.48046       2.50443       2.52995       2.33365       2.05287       1.75053       1.44289       1.19766      0.913404      0.716320      0.517580      0.363406      0.243617      0.168543      0.109111     0.0711574     0.0421935     0.0245635     0.0130120    0.00751184    0.00372181    0.00191924   0.000903695   0.000400424   0.000181013   7.15341e-05   2.81738e-05   1.10516e-05   3.69558e-06   1.23762e-06   3.49776e-07   9.68414e-08   2.28479e-08   4.88701e-09
  19  14 2902.4988    3.6845  0.8885 11.7604 -0.0026  0.0216   0.0696   0.0480    0.1823   0.0000   441.5880      0.565392       11.9182      -3.34642      -2.58506      -3.42133      -1.28373     -0.753506       2.05658      0.328282      0.842269      0.822511     0.0985129     -0.367102    -0.0780716      0.133746     0.0129288     -0.111730    -0.0411734   -0.00913276   -0.00807010    0.00517204   -0.00108005   0.000784666   0.000826844  -0.000273738  -0.000182359   6.49059e-05   2.42972e-05   1.25976e-05  -2.35482e-06   1.12620e-06   7.80682e-08  -1.79139e-07   1.33704e-08  -3.69109e-10       1.87974       2.40715       2.57838       2.86877       2.40571       2.39425       2.16742       1.92033       1.51090       1.29070      0.981380      0.769736      0.526241      0.394446      0.274758      0.176995      0.110316     0.0716501     0.0445750     0.0234145     0.0133585    0.00767912    0.00405706    0.00186314   0.000914164   0.000433757   0.000210934   8.26368e-05   3.27283e-05   1.15295e-05   4.05086e-06   1.20913e-06   3.62428e-07   8.76682e-08   2.06864e-08   4.42368e-09
  19  15 3046.5555    4.1773  1.0032 12.2082 -0.0018  0.0224   0.0755   0.0554    0.1716   0.0000   438.4092      -2.54298       9.51734      -3.15174       2.52352      -3.74281      -1.13833      -1.46392     0.0177060     -0.541003     -0.150154      -1.18017      0.656211      0.692872      0.143091     0.0278895   -0.00695095      0.123208     0.0166261   -0.00593664   -0.00189452   -0.00155085   -0.00388688   -0.00222803  -0.000182286   0.000297212   0.000155971  -0.000141137  -3.10538e-05   1.21001e-05   5.32572e-07  -2.41294e-07   2.44983e-07   1.37526e-08  -2.51586e-08  -2.67392e-09       2.01893       2.44548       2.57767       2.57754       2.58972       2.52819       2.09361       1.91070       1.61979       1.32185       1.06975      0.837868      0.597052      0.408509      0.260897      0.182842      0.127031     0.0799095     0.0494881     0.0276618     0.0143116    0.00808524    0.00432397    0.00202820   0.000992327   0.000461422   0.000186578   7.26117e-05   3.00478e-05   1.12126e-05   3.78100e-06   1.24301e-06   3.89943e-07   1.00882e-07   2.31933e-08   4.52574e-09
  19  16 3189.8593    4.1599  1.3433 12.1812 -0.0039  0.0264   0.0669   0.0639    0.1480   0.0000   437.3967       8.61499       11.9386      -3.43079     -0.155223      -8.56334       1.12457      -2.81211     0.0360993       2.24143       1.53804       1.88428     -0.799178      0.552462   -0.00311758    -0.0299715    -0.0847006    -0.0968677    -0.0752605    -0.0185430   -0.00711204   0.000355644   0.000490219    0.00125550  -0.000346323   0.000600159   0.000365777   8.71792e-06   2.05393e-05  -1.07758e-06   3.44627e-06   2.75313e-06   1.13771e-07  -1.95521e-07  -9.23561e-09  -2.02408e-09       2.25735       2.75831       2.93778       3.17613       3.07496       2.77977       2.57547       2.25589       1.80903       1.46757       1.19612      0.855856      0.682003      0.471611      0.332843      0.217351      0.140193     0.0936995     0.0556271     0.0305074     0.0166423     0.0101068    0.00509006    0.00256104    0.00117378   0.000532463   0.000253175   9.92348e-05   3.82754e-05   1.42048e-05   4.66571e-06   1.47279e-06   4.11710e-07   1.19604e-07   2.92895e-08   5.60434e-09
  19  17 3332.9007    3.6723  1.8029 12.1142  0.0000  0.0299   0.0524   0.0804    0.0965   0.0000   438.6719       3.14123       16.6372      -7.95866     0.0506066      -1.02707      -2.76200      -2.41425       1.42868      -2.33816       1.92754       1.99289      0.978588     -0.265332     -0.512973      0.144769     -0.159729    -0.0598830      0.131678     0.0242909    -0.0252038     0.0143823    0.00483528  -0.000109370  -0.000321299  -0.000672171   0.000419843   6.33694e-05   4.96545e-05  -7.99938e-06  -3.53735e-06   3.67572e-07   1.13732e-06   2.51900e-07  -5.57205e-09   1.22051e-10       2.46423       3.33155       3.32153       3.60766       3.37039       3.23983       2.92865       2.48858       2.13112       1.72732       1.38260       1.04258      0.768433      0.541438      0.379739      0.254814      0.161938      0.103506     0.0633352     0.0361813     0.0206665     0.0109731    0.00596061    0.00273841    0.00143000   0.000602028   0.000295313   0.000109172   4.70540e-05   1.60699e-05   5.95406e-06   1.82435e-06   5.35283e-07   1.43941e-07   3.29981e-08   7.00133e-09
  19  18 3476.1646    3.1979  2.5771 11.6136 -0.0008  0.0366   0.0387   0.0951    0.0850   0.0000   443.4712      0.340658       13.8065      -1.15899      -1.99542      -2.54331       2.91938      0.282200      0.736361      -1.28162     -0.345145      0.389256      0.918657     0.0372391     0.0171169      0.486097     0.0162963    -0.0773350      0.105816     0.0111606    -0.0116015   -0.00374533   -0.00193408   0.000443518    0.00270931   0.000495601  -1.71199e-06  -1.85603e-05   7.31148e-05   2.15976e-05   1.55160e-05   5.38493e-07   2.52155e-07  -9.71840e-09  -2.29200e-08   1.13140e-08       3.07147       4.00058       4.16017       4.36370       4.26636       3.86722       3.58329       3.09456       2.58723       2.12185       1.63652       1.29256      0.925974      0.668213      0.447394      0.301670      0.201478      0.124902     0.0770205     0.0433245     0.0238030     0.0134287    0.00688342    0.00354336    0.00160342   0.000794465   0.000316870   0.000140507   5.12329e-05   2.02482e-05   6.57608e-06   2.15267e-06   6.49771e-07   1.69131e-07   4.09421e-08   8.89758e-09
  19  19 3619.3407    2.6231  3.6381 11.3113 -0.0041  0.0459   0.0277   0.1175    0.0609   0.0000   436.6048       1.26815       6.55369      -6.25413      -3.80231      -3.97644       3.81472      -1.23260       1.00454       1.61667     -0.871315      -1.59115      -2.35842     -0.547910    -0.0504716    -0.0350857    -0.0684222   -0.00959058    -0.0516867   -0.00514072    -0.0208666   -0.00766273    0.00644925  -0.000641921    0.00329770   0.000293562  -0.000187900   0.000147914  -2.53597e-05   4.08344e-05   5.02001e-06  -2.46508e-06   1.22708e-06  -2.36004e-07  -6.21878e-08   5.59799e-09       3.64631       4.88744       5.04930       5.33353       5.11720       4.88257       4.39719       3.71262       3.14570       2.55971       2.04480       1.55941       1.15115      0.798852      0.557877      0.379005      0.245512      0.157466     0.0945033     0.0558676     0.0306768     0.0168119    0.00853795    0.00433613    0.00205161   0.000956401   0.000414258   0.000173587   6.72746e-05   2.56586e-05   8.74811e-06   2.87568e-06   8.20731e-07   2.21953e-07   5.26520e-08   1.08602e-08
  19  20 3762.4761    2.2048  5.1673 10.6874  0.0003  0.0550   0.0199   0.1449    0.0532   0.0000   446.7025      -1.68448       16.8737      -1.62306       2.12153      -7.70512       2.78824       7.06049       1.99310     -0.325669      -4.29368      0.733436     0.0227411     -0.924552     -0.622090      0.598925     -0.303858    -0.0641676      0.310847    -0.0644306    -0.0734062    -0.0102754    -0.0195147    -0.0124794   -0.00306573    0.00218651   0.000292616  -0.000119958  -7.78834e-05   4.26859e-05   4.79089e-06  -9.90892e-06   1.39685e-06   2.64168e-08  -1.03843e-08  -8.97308e-10       4.65422       6.00051       6.22713       6.53497       6.49789       5.94700       5.39315       4.59692       3.92155       3.14704       2.51668       1.89545       1.40248      0.987254      0.703667      0.460615      0.302872      0.188787      0.116235     0.0670477     0.0382350     0.0206276     0.0106382    0.00532921    0.00251274    0.00115179   0.000502840   0.000208293   7.98789e-05   2.95249e-05   1.02196e-05   3.29320e-06   9.79573e-07   2.56673e-07   6.26487e-08   1.27913e-08
  19  21 3905.7760    1.8555  7.2700 10.2738 -0.0014  0.0690   0.0142   0.1837    0.0436   0.0000   433.3538       10.1050       5.62165       12.8851      -2.29359      -17.5945      -4.45513      -5.82488     -0.933372      -2.83445      -4.90099      -4.14458      -1.34889       2.48527     -0.234641      0.591027     -0.509133  -0.000304366     0.0349820     0.0579801     0.0571517    -0.0328672   -0.00292165     0.0148555    0.00188135  -0.000704106   0.000528400   0.000433888   4.35237e-05   9.18582e-06   9.54552e-06  -7.20520e-06  -2.45745e-06   2.79255e-07   4.46531e-08   9.62270e-09       5.64259       7.66210       7.88769       8.31101       7.99897       7.58234       6.76718       5.80838       4.89345       3.92243       3.11930       2.36746       1.78079       1.22647      0.861094      0.573384      0.380611      0.237427      0.143764     0.0831269     0.0462930     0.0248349     0.0131345    0.00642814    0.00319804    0.00139533   0.000637878   0.000249685   0.000103180   3.73467e-05   1.32123e-05   4.26189e-06   1.25132e-06   3.35926e-07   8.04281e-08   1.64090e-08
  19  22 4049.0680    1.5276  9.3904 10.0603 -0.0005  0.0845   0.0108   0.2323    0.0377   0.0000   435.1102      -8.98253      -8.31904      -9.78308      -16.6811      -1.18534       1.70885     -0.166036      -10.4515      -3.75366       6.56060      -7.89652      -1.02855       1.02851     -0.664383     -0.902798    -0.0160758      0.108296      0.112913     0.0430865     0.0222709     0.0352214    -0.0164985   -0.00309494   -0.00481568    0.00363934  -0.000374834  -0.000883349  -4.12996e-05   6.97375e-05  -6.22803e-06  -3.22030e-08  -1.07360e-06  -2.51901e-08   5.48412e-08   1.15261e-08       7.05740       9.15608       9.84075       10.0888       9.76687       8.97167       8.22912       7.18842       5.99617       4.89750       3.90647       2.94894       2.15013       1.53418       1.06598      0.699001      0.460363      0.289165      0.175210      0.101441     0.0572835     0.0314352     0.0161873    0.00824902    0.00392509    0.00179499   0.000803557   0.000335255   0.000129180   4.77342e-05   1.61351e-05   5.23719e-06   1.54910e-06   4.10017e-07   9.86423e-08   2.01365e-08
  19  23 4192.0823    1.2973 11.7786 10.0168 -0.0019  0.1076   0.0088   0.2988    0.0335   0.0000   427.1852       9.76205       25.2742      -4.94090       11.6111       15.1222      -7.71465      -21.4795       14.0619       7.75537       4.93581      -6.39054       2.17955       3.07944     -0.144936      -1.37889     -0.365373      0.569303    -0.0235655     -0.105668     0.0677839    -0.0351299    -0.0307595   0.000442756   -0.00583531    0.00168503   -0.00212096  -0.000423585  -3.43694e-05  -0.000129149   8.60942e-06   3.68744e-06   3.59576e-06   4.65490e-08   6.83982e-08  -1.05471e-08       8.69591       11.7515       12.1644       13.0082       12.4796       11.6527       10.2587       9.15728       7.66979       6.24837       4.87468       3.71761       2.82862       1.92534       1.37109      0.892245      0.601701      0.373566      0.228224      0.131008     0.0745985     0.0404216     0.0215029     0.0107954    0.00519204    0.00235708    0.00102161   0.000420813   0.000164816   6.11292e-05   2.13321e-05   6.88658e-06   2.01925e-06   5.35833e-07   1.32480e-07   2.62219e-08
  19  24 4335.9072    1.0709 14.5616  9.9372 -0.0011  0.1429   0.0070   0.3777    0.0299   0.0000   430.4544      -51.6586       21.6660       8.73370       11.1342       18.6669       14.4748       2.43463      -9.22672      -17.5643       1.12370      -3.01254      -3.14535       7.84777     -0.106015      -1.63820     -0.356623     0.0238713      0.289803    -0.0235775     0.0673994      0.115013   -0.00894123   0.000856283    -0.0170009    0.00303712   -0.00154391   0.000447457  -2.21894e-05  -8.55126e-05  -1.07037e-05   5.56463e-06   1.30392e-06  -7.91659e-07  -1.89478e-08   3.87834e-09       11.3109       15.5020       16.4583       17.0587       16.6983       15.1969       14.0281       11.9598       10.0898       8.09575       6.37224       4.87657       3.64137       2.58435       1.82250       1.20592      0.804895      0.495703      0.302822      0.180287      0.100987     0.0554814     0.0289995     0.0149536    0.00699215    0.00342529    0.00138800   0.000616346   0.000233231   8.80744e-05   2.96926e-05   9.66091e-06   2.84063e-06   7.40764e-07   1.79292e-07   3.65952e-08
  19  25 4479.2473    0.8863 16.7873  9.8412 -0.0012  0.1724   0.0058   0.4564    0.0271   0.0000   451.0017      -7.44689      -3.72496       20.4596       1.52722      -25.0726      -12.5772      -6.48641      -7.58652      -3.05007       1.71359      -4.58747    -0.0515829      -3.80923       1.18459       1.07478     -0.278798      -1.14037      0.450098      0.247227     0.0397909    -0.0671160     0.0381683     0.0387205   -0.00377805    0.00712134   -0.00108942  -0.000234372  -0.000490050   0.000182450  -3.28268e-05  -2.02765e-05   7.49556e-07   9.14869e-07  -3.20492e-07   7.61542e-09       13.6906       18.2262       19.5157       20.1372       19.4183       18.5467       16.6020       14.2619       12.2654       9.77324       7.88893       5.93256       4.45849       3.13232       2.24187       1.48596      0.981830      0.604988      0.379140      0.220288      0.125659     0.0682440     0.0359109     0.0178666    0.00863658    0.00405200    0.00175244   0.000731169   0.000286852   0.000106795   3.70725e-05   1.18254e-05   3.50832e-06   9.13150e-07   2.13466e-07   4.22606e-08
  20   9 2203.0761    0.9692  0.8570  9.8429  0.0010  0.0222   0.0194   0.0498    0.1032   0.0000   437.1338      -2.81900       17.7440       1.49425     -0.345200    -0.0967043     -0.368995       1.61318     -0.887275     -0.104875      -1.47367      -1.02574      0.171641     0.0701612      0.295292     -0.109438    -0.0523237     0.0126006     0.0634684     0.0408766    -0.0244810    0.00848375   0.000339758    0.00682216  -6.38913e-05  -0.000129130   0.000192967  -5.25062e-05  -5.40088e-06   1.63006e-05  -1.80877e-05   1.95945e-06  -1.39734e-06   6.78518e-07  -6.32099e-08  -8.99221e-09       1.69720       2.16193       2.29312       2.38485       2.42607       2.22262       1.99148       1.77081       1.56972       1.19385      0.949341      0.770967      0.574487      0.436087      0.303428      0.193021      0.140776     0.0928744     0.0564504     0.0339004     0.0184286     0.0105877    0.00613105    0.00322728    0.00171368   0.000767437   0.000384509   0.000148475   6.90519e-05   2.52141e-05   1.04280e-05   3.33435e-06   1.20019e-06   3.89289e-07   1.13143e-07   2.84964e-08
  20  10 2352.4357    1.3836  0.9043 10.1680 -0.0042  0.0215   0.0261   0.0479    0.1310   0.0000   433.9230      -2.30720       16.3364     -0.144428      0.572666      -1.60971       1.77240      0.238123     -0.392852     -0.282890     -0.865645      0.466928      0.509885     -0.735125     -0.252787      0.315621      0.365836    0.00215720    -0.0982002    -0.0345601   -0.00266409     0.0259855    -0.0166007   -0.00114714   0.000847528    0.00100419  -0.000354830  -0.000201478   1.51107e-05   4.77470e-06   9.79210e-06   3.07547e-06   7.27525e-07  -8.07093e-07   1.04668e-07  -2.19558e-09       1.70293       2.07256       2.25744       2.42653       2.44068       2.13291       2.07178       1.71366       1.51176       1.24076      0.948606      0.747865      0.572011      0.415432      0.294729      0.215053      0.139073     0.0845754     0.0527752     0.0338980     0.0196853     0.0112913    0.00625633    0.00315603    0.00160473   0.000797338   0.000369279   0.000163603   6.36070e-05   2.62500e-05   1.01826e-05   3.67958e-06   1.20500e-06   3.76621e-07   1.00166e-07   2.68458e-08
  20  11 2498.9836    1.8514  0.9651 10.6346 -0.0011  0.0209   0.0344   0.0543    0.1436   0.0000   436.1520       2.12317       13.9113     -0.210849      -1.08142      0.222243      -3.58770      -1.64139       1.56984       2.03592       1.06572      0.281250      0.743248     -0.214769     0.0152014     0.0333671      0.240961     0.0487962    -0.0777519     0.0137059    0.00232819    0.00704251    0.00376590  -0.000403345   -0.00169254   0.000491002  -0.000261194  -0.000194077  -5.42763e-05   1.88727e-05   7.44475e-06   2.82060e-06  -1.25743e-07  -1.46467e-07   7.99771e-08  -2.06729e-08       1.81573       2.24019       2.30287       2.21337       2.32046       2.23653       2.14305       1.83818       1.54960       1.25297      0.915556      0.704185      0.578764      0.444856      0.331463      0.227664      0.146393     0.0892457     0.0534777     0.0312480     0.0186378     0.0101349    0.00567072    0.00290797    0.00142192   0.000690945   0.000309812   0.000134913   5.52388e-05   2.32610e-05   8.69315e-06   3.18708e-06   1.09935e-06   3.19111e-07   9.33199e-08   2.40991e-08
  20  12 2644.8185    2.4372  1.0149 11.1468 -0.0027  0.0226   0.0433   0.0534    0.1661   0.0000   439.7901      0.171615       15.4404      0.324527      0.766784      -1.24993       1.21032      0.598934     -0.213197      -1.33366     -0.406657      0.250504     -0.874102     -0.249631     0.0829611    0.00388025     -0.209618    -0.0209178   -0.00744767    -0.0130925   -0.00826651   0.000579963   -0.00489820   8.42888e-05   6.69565e-05   8.21674e-05   0.000223158   1.50273e-06  -1.59077e-06   2.10640e-05   5.53148e-06   3.33398e-07   1.50045e-06   1.04565e-07  -7.77974e-08   7.38423e-09       1.78704       2.35877       2.29164       2.48997       2.46094       2.33081       2.20906       1.87684       1.56503       1.30635      0.964396      0.808086      0.593703      0.468183      0.315595      0.214408      0.149552     0.0953023     0.0613037     0.0338972     0.0198650     0.0108665    0.00600141    0.00329255    0.00157778   0.000779465   0.000344015   0.000151972   6.48190e-05   2.67517e-05   9.84363e-06   3.60465e-06   1.15345e-06   3.64409e-07   1.01651e-07   2.52846e-08
  20  13 2790.6802    3.0775  0.9863 11.8615 -0.0044  0.0204   0.0566   0.0549    0.1303   0.0000   439.8432     -0.856197       10.6968       4.37913      -2.47233      -4.66379      -1.26116      -3.12206      -1.65642       2.67029       1.60460      0.146216     0.0105666      0.494079     -0.313793      0.207127    -0.0404794    -0.0746624     0.0427252    -0.0227071     0.0178433     0.0149672   -0.00929774    0.00172053    0.00167824   0.000307907  -0.000427187   0.000103104   1.04081e-05  -5.04662e-05  -2.94819e-06   3.71685e-06   1.96837e-06   5.77315e-07  -3.46427e-08  -2.06311e-08       1.70808       2.13562       2.37043       2.38484       2.28484       2.12643       1.92267       1.72379       1.52110       1.27621       1.01042      0.765218      0.575959      0.407532      0.283029      0.186889      0.126682     0.0793520     0.0499632     0.0297214     0.0178344    0.00986154    0.00549663    0.00281693    0.00148388   0.000702588   0.000317630   0.000142075   5.90247e-05   2.41523e-05   9.33422e-06   3.28554e-06   1.12421e-06   3.39503e-07   9.96003e-08   2.49343e-08
  20  14 2935.9584    3.8226  0.8473 12.3612 -0.0064  0.0268   0.0743   0.0479    0.1319   0.0000   440.5665       1.25939       10.4855      -1.54226      -1.09125      -4.06066     -0.289225      -1.04353     -0.701284      0.706265       1.13380      0.156057     -0.992934     -0.100566      0.397547     -0.149615    0.00997087     0.0147732     0.0148720    -0.0123833   -0.00508118    0.00190548   -0.00365192   -0.00283346   -0.00177509   0.000741800  -0.000311691   0.000106288   6.80366e-05  -1.09670e-05   1.64413e-06  -2.17201e-06   3.86644e-07  -4.88613e-08   1.18898e-09   9.46971e-09       1.66400       2.74514       2.72027       2.59888       3.23244       2.03342       2.94682       1.75097       2.07846       1.47286       1.13571       1.10479      0.522841      0.664222      0.300069      0.302780      0.165631      0.104687     0.0799059     0.0300262     0.0301800     0.0106025    0.00851712    0.00391897    0.00174680    0.00110524   0.000296034   0.000224410   6.84017e-05   3.18579e-05   1.28373e-05   3.29477e-06   1.62273e-06   3.61823e-07   1.27589e-07   3.35756e-08
  20  15 3080.4535    4.2539  0.9868 12.2971 -0.0039  0.0208   0.0769   0.0537    0.1693   0.0000   435.9663       1.49564       11.6493      -1.64901      -1.29677      -1.31517       4.25395      -1.89638      0.775429      -1.53259     -0.716345      -1.20468      0.769449     -0.270007     -0.376312      0.141604    0.00401656     0.0465466    -0.0516764     0.0574407    0.00403697   -0.00522803    0.00390423    0.00696029    0.00150007   -0.00120074  -0.000154029   7.20433e-05   5.15490e-05  -9.47189e-06   6.55524e-06  -1.60912e-06  -1.00244e-06  -7.16685e-08   5.22942e-08   4.82139e-08       1.63761       2.13538       2.20603       2.42181       2.22785       2.25352       1.95648       1.77831       1.43811       1.22003      0.943612      0.763538      0.529373      0.416565      0.293760      0.199835      0.128769     0.0867298     0.0520476     0.0327950     0.0177031     0.0105813    0.00566160    0.00308751    0.00142782   0.000696411   0.000341468   0.000143320   6.50461e-05   2.56732e-05   9.41796e-06   3.43177e-06   1.09294e-06   3.80027e-07   1.00150e-07   2.63488e-08
  20  16 3224.4084    4.1497  1.2562 12.4849 -0.0027  0.0251   0.0673   0.0602    0.1294   0.0000   434.9752       3.55644       19.4896      -5.88422      -3.05366      -2.07963     -0.564383      -2.26667     -0.669251       1.12594     -0.720470     -0.335564      0.842436    -0.0941131    0.00344405     -0.364363     -0.124624    -0.0760402    0.00670830    -0.0402032    0.00524031    -0.0159235   -0.00611586   -0.00276828    0.00416355  -1.67154e-05  -0.000156236   0.000161783  -2.23810e-05  -8.63500e-06   1.18551e-05  -2.91618e-06  -1.82606e-06  -3.53258e-07  -1.00998e-07   1.62534e-08       1.96571       2.56863       2.73473       2.95063       2.78819       2.59111       2.43334       2.01110       1.79709       1.41870       1.17528      0.903128      0.658725      0.483298      0.331669      0.227574      0.153770     0.0979746     0.0642594     0.0367091     0.0224882     0.0124123    0.00681442    0.00349496    0.00185989   0.000861761   0.000406416   0.000180453   7.96055e-05   3.00710e-05   1.19537e-05   4.15833e-06   1.38518e-06   4.19960e-07   1.25712e-07   2.95839e-08
  20  17 3368.0684    3.5881  1.9647 11.7952 -0.0001  0.0304   0.0457   0.0760    0.0935   0.0000   443.2670      0.549011       9.48049      -5.20657       4.23582      -5.90349      -8.44478      -1.97821       2.97590      0.533932       1.99576      -1.77552      0.251847       1.20465     0.0261645      0.173348     -0.253006     0.0120111      0.101398   -0.00496694   -0.00720339    -0.0188336    0.00203788   -0.00465793   0.000156387   0.000711008  -0.000236576  -0.000456205  -6.82954e-05   4.30522e-05   7.38092e-06  -5.21087e-06   1.35148e-06   3.16446e-07   3.50160e-08  -2.88246e-08       2.45160       3.21848       3.43680       3.66784       3.56889       3.26063       2.97160       2.50773       2.22554       1.74453       1.39547       1.06137      0.831769      0.577336      0.404036      0.279558      0.187125      0.120568     0.0758091     0.0459356     0.0260876     0.0148718    0.00821535    0.00435043    0.00218272    0.00108063   0.000492179   0.000219578   8.67235e-05   3.58801e-05   1.35980e-05   5.00298e-06   1.66395e-06   5.13508e-07   1.43939e-07   3.77099e-08
  20  18 3511.8082    3.0069  2.8022 11.5464 -0.0019  0.0384   0.0345   0.0943    0.0736   0.0000   441.1126      -1.40881       14.4537      -1.78604      0.449527      -2.48418       5.30146       7.18603      -2.58268       1.66056      -4.03805       1.70984      -1.79646      0.536160      0.201340    -0.0730740     -0.122117     -0.193643     -0.191963    0.00323406    0.00269678    -0.0343716   -0.00450479    0.00527654   0.000104992   -0.00282968   -0.00158405  -0.000125062   0.000188156  -7.16836e-05   3.78028e-05  -2.30503e-07  -8.58264e-07   2.19366e-07   4.00683e-07  -3.54654e-08       3.06976       4.01070       4.25986       4.53081       4.38594       4.06310       3.77762       3.17990       2.79069       2.22727       1.80953       1.35117       1.03569      0.759252      0.540355      0.361514      0.246983      0.156471     0.0956504     0.0580796     0.0350678     0.0190843     0.0106214    0.00546710    0.00283808    0.00136192   0.000625912   0.000272186   0.000116816   4.78886e-05   1.83694e-05   6.24680e-06   2.15967e-06   6.60811e-07   1.89072e-07   4.79729e-08
  20  19 3655.5133    2.4981  4.0587 11.1645 -0.0007  0.0481   0.0245   0.1211    0.0550   0.0000   440.8438       5.79461       12.5547      -3.57665       4.78848      -7.34688      -6.87080       1.94404    -0.0348238      -1.95497      0.852229       2.70726      -3.64508      0.662214      0.876709     -0.403352      0.335697      0.216391      0.156927     -0.105543    -0.0376605   -0.00640475    -0.0108409   -0.00582665   -0.00563232    0.00193076   0.000173656  -0.000356305   5.16194e-05  -2.77922e-05  -2.74833e-05   3.75214e-06   3.37072e-07   4.05180e-08  -1.53544e-07   2.61969e-08       3.80400       5.09768       5.39559       5.52960       5.57592       4.98513       4.67632       4.05274       3.43709       2.83225       2.21863       1.73324       1.29981      0.959609      0.666692      0.452931      0.307094      0.196619      0.122108     0.0736270     0.0425561     0.0236947     0.0132502    0.00696345    0.00344607    0.00173233   0.000763346   0.000356047   0.000139899   6.06369e-05   2.22947e-05   7.96072e-06   2.67227e-06   8.37577e-07   2.39308e-07   6.30465e-08
  20  20 3799.2845    2.1176  5.5803 10.6164 -0.0014  0.0563   0.0179   0.1504    0.0500   0.0000   428.0406      -4.80911       17.3388       3.96829       8.04219      -15.6972      -9.58569       2.27665      -4.05717      -2.71212      0.982527     -0.499083      -2.31866      0.471861     -0.299034     -0.465351    -0.0174052    -0.0741651     -0.123559    -0.0276211     0.0401729     0.0253646   -0.00466776   -0.00758852   -0.00502881  -0.000538847    0.00214679  -4.07607e-05  -0.000398235  -9.63241e-05   5.11102e-05  -8.58791e-06  -2.38870e-06   7.82741e-08   4.81664e-08   3.23961e-08       4.53883       5.88968       6.14717       6.48628       6.29822       5.92969       5.47493       4.73659       4.03034       3.29306       2.66413       2.06979       1.55160       1.11446      0.787978      0.538330      0.365336      0.233922      0.144520     0.0872713     0.0523731     0.0283119     0.0152892    0.00804525    0.00403988    0.00200277   0.000927758   0.000400305   0.000172397   7.02393e-05   2.59654e-05   9.28372e-06   3.13609e-06   9.63879e-07   2.74805e-07   7.10899e-08
  20  21 3942.8944    1.7555  7.6063 10.3598 -0.0005  0.0714   0.0133   0.1899    0.0394   0.0000   437.4580       8.61585       3.39190      0.948403      -9.32858      -1.44423      -12.0024       11.0199       9.93476       5.96524       7.12300       1.61936     -0.850489       1.21370      0.547949      0.481877     -0.398360      0.412241     -0.204011   -0.00626741    0.00226183      0.111068    -0.0107449   -0.00375539    0.00637046    0.00231426  -0.000862232  -0.000275357   0.000183137  -1.44180e-05  -1.20130e-05  -1.64044e-05   2.10065e-06  -1.05706e-06   8.24116e-08  -9.11250e-08       5.65913       7.49206       7.84160       8.29809       8.12296       7.64799       6.90285       6.00010       5.05425       4.16942       3.37843       2.60896       1.93463       1.39028      0.999454      0.676221      0.458597      0.292929      0.183887      0.111956     0.0659071     0.0370173     0.0198033     0.0102261    0.00525578    0.00249844    0.00117773   0.000516233   0.000223616   8.77616e-05   3.38180e-05   1.19104e-05   4.01330e-06   1.26848e-06   3.56143e-07   9.28156e-08
  20  22 4086.8845    1.4714  9.9238 10.0441 -0.0007  0.0886   0.0099   0.2398    0.0359   0.0000   422.8183       23.0571       7.66745      -4.47494       6.71148      -12.8178      -7.65716      -5.20350      -1.22504       7.99533      0.177440      -5.62176       2.61006    -0.0187761    -0.0636836     -0.977876     -0.515950      0.305283     -0.110349      0.228806     0.0499110   -0.00251868    -0.0451267     0.0198121    0.00238535   0.000251638   -0.00522143  -0.000285303   0.000224954  -0.000283626   3.24956e-05  -9.15007e-06   5.71936e-06  -1.65848e-07  -7.86826e-07  -3.68152e-08       6.81764       9.17978       9.69956       10.2376       9.80081       9.26539       8.45135       7.40929       6.32991       5.12444       4.19900       3.19920       2.41355       1.74192       1.24747      0.851446      0.566590      0.361352      0.229362      0.136508     0.0808807     0.0452148     0.0247955     0.0128490    0.00652984    0.00316485    0.00147580   0.000667627   0.000280843   0.000113489   4.29148e-05   1.54717e-05   5.20499e-06   1.60774e-06   4.64667e-07   1.20405e-07
  20  23 4230.3436    1.2186 12.8743 10.0224 -0.0008  0.1181   0.0078   0.3207    0.0310   0.0000   428.8600      -1.83375       10.6816       7.92649       3.31921      -11.9987       3.43924       3.00520      -9.23852       13.3109      -6.15352      -1.34480       1.08306      -5.58108      -1.54729       1.38974      -1.52547      0.204876    -0.0555677     -0.102416     -0.110911     0.0742932     0.0321385     0.0237420     0.0149831   -0.00443521   0.000101249  -0.000692722  -0.000580107   1.39992e-05   6.13600e-05   1.36207e-05  -4.82678e-06   2.63492e-06   1.16438e-06   1.67950e-07       9.21868       12.2217       13.1889       13.6091       13.3711       12.4828       11.4565       9.83039       8.32192       6.96842       5.60510       4.28152       3.27018       2.30745       1.66717       1.11388      0.763762      0.492475      0.312941      0.187090      0.111023     0.0612928     0.0341911     0.0177591    0.00895921    0.00433958    0.00204028   0.000898062   0.000386875   0.000156635   5.99276e-05   2.12256e-05   7.23684e-06   2.20631e-06   6.17695e-07   1.61135e-07
  20  24 4374.3590    1.0437 14.7189  9.9140 -0.0022  0.1392   0.0065   0.3712    0.0289   0.0000   439.8810      -14.6992       25.4591      -15.3100      -5.91447       13.0598       27.0973      -26.1353      -5.58778      -17.3774      -7.72869      -2.39604      -2.53316      -3.21584      -1.47596       1.43539       1.31828     -0.450917     -0.295931     0.0250981      0.404020    -0.0423231     -0.176320    0.00424200     0.0331816    0.00354654    0.00257030   -0.00209688  -0.000463286   0.000237992   3.63164e-05  -4.52109e-05  -1.16446e-05  -1.35502e-06   1.31670e-06  -1.00033e-07       10.5995       14.4895       15.3545       15.9309       15.5931       14.5257       13.4256       11.6890       9.95535       8.14940       6.56121       5.11075       3.83279       2.78686       1.99309       1.34826      0.920931      0.582225      0.374698      0.221118      0.131800     0.0736676     0.0403653     0.0213479     0.0107031    0.00529359    0.00242949    0.00110853   0.000462020   0.000190039   7.08327e-05   2.58833e-05   8.58057e-06   2.67590e-06   7.58771e-07   1.94202e-07
  20  25 4517.9749    0.8596 18.0389  9.8013 -0.0001  0.1845   0.0053   0.4718    0.0253   0.0000   415.1042       3.80465      -22.0635      -50.1596       28.9859       23.7257      -9.88817      -40.5016       2.54551       19.2218      -20.7808      -6.16488     -0.827069       2.08316     -0.886607     0.0217303       1.75286     -0.931389     -0.219224      0.343166      0.255953     0.0942599    -0.0770786    -0.0223276     0.0202541    0.00952109   -0.00122885   0.000361460   0.000427769   0.000262470  -0.000156474  -2.90582e-05   1.09136e-05   4.31103e-06  -8.87185e-07   2.42775e-07       13.7665       18.5362       20.0615       20.7606       20.3451       19.2957       17.4481       15.2587       12.9750       10.5943       8.67559       6.59214       5.07637       3.66435       2.60885       1.78601       1.22995      0.782503      0.500916      0.303598      0.177480      0.100886     0.0551252     0.0293537     0.0146853    0.00732148    0.00336798    0.00152798   0.000633955   0.000262831   9.91383e-05   3.60263e-05   1.17436e-05   3.70295e-06   1.04458e-06   2.70071e-07
  21   8 2077.6850    0.7489  0.6833  9.6303 -0.0047  0.0208   0.0163   0.0433    0.0781   0.0000   436.1343     -0.330087       16.2458       5.52385      -1.68807      -4.44874      -2.32017     -0.813450       1.46262     -0.153379     -0.199055      0.193261     -0.623554    -0.0587161     -0.329498    -0.0910950     0.0551026     0.0354809     0.0818532    -0.0189363    0.00910904    -0.0161734   -0.00619036    0.00468795    0.00132341    0.00209428  -0.000827598   6.62499e-05   3.58089e-05  -1.42150e-05  -1.58955e-05  -7.60234e-06  -3.10595e-06  -1.73532e-06  -3.94101e-07   1.09624e-08       1.57284       1.85995       2.41614       2.41890       2.21787       2.31318       1.93512       1.72026       1.56054       1.13612       1.01083      0.755428      0.562357      0.418776      0.318442      0.199115      0.142019      0.105275     0.0581238     0.0363450     0.0260769     0.0136892    0.00749863    0.00465336    0.00217907    0.00119593   0.000611232   0.000275793   0.000118813   5.16000e-05   2.51469e-05   9.48497e-06   2.94122e-06   1.13390e-06   4.37618e-07   1.15951e-07
  21   9 2231.8064    1.0736  0.9578  9.5882 -0.0031  0.0216   0.0200   0.0531    0.1323   0.0000   437.8185      -1.12186       13.8889       6.46417      -5.42396     -0.634079      -1.04638      -2.00534      -1.46261     -0.947668       1.69342     0.0301167      -1.13794     -0.357046      0.217026     0.0798638     0.0120850    -0.0631817    -0.0388213    -0.0341248     0.0225296    -0.0233399   -0.00957055    0.00373543    0.00368260   0.000363919  -0.000611073   7.23399e-06  -9.15567e-05  -9.05341e-06   4.15992e-05   3.62253e-06  -9.14599e-07  -1.89523e-08  -2.92604e-07   7.68069e-08       1.61049       2.13328       2.17147       2.34806       2.27395       2.23144       1.98296       1.68843       1.52631       1.23157       1.02342      0.762341      0.594158      0.435742      0.325120      0.222445      0.152071     0.0990902     0.0599269     0.0402677     0.0231906     0.0139808    0.00791384    0.00436713    0.00221130    0.00110618   0.000541844   0.000244299   0.000115636   4.49712e-05   1.99381e-05   7.68531e-06   2.89327e-06   9.88391e-07   3.21014e-07   1.03799e-07
  21  10 2381.8810    1.5080  0.9632 10.1639 -0.0035  0.0204   0.0268   0.0507    0.1304   0.0000   439.5179     -0.624053       13.3079       3.32418      0.827152      -1.51310       1.79154      -2.02700      0.487801     0.0275766      0.495671      0.178282      0.173232     -0.179960     -0.290823      0.341709      0.143878    0.00969610     0.0430582    -0.0130022    -0.0128476  -4.42082e-05     0.0219025    0.00476576   -0.00198559   0.000400100   -0.00156028  -0.000161373   6.74209e-05   1.43666e-05   2.22446e-05  -9.52320e-07  -2.42863e-07  -3.16946e-07   1.62300e-07  -1.46192e-08       1.59007       1.91447       2.04368       2.28479       2.24650       2.15760       1.89803       1.59592       1.45196       1.21265      0.929803      0.723945      0.582934      0.431078      0.296743      0.207809      0.149852     0.0956458     0.0637577     0.0402918     0.0239163     0.0137331    0.00796405    0.00455045    0.00234651    0.00117008   0.000588154   0.000271182   0.000113485   4.67211e-05   1.94050e-05   7.88219e-06   2.99484e-06   1.03378e-06   3.22189e-07   9.92188e-08
  21  11 2529.3136    1.9996  0.9873 10.7964 -0.0014  0.0210   0.0369   0.0510    0.1434   0.0000   437.1023     -0.442145       13.1069      0.362624      0.255744      -3.11489       1.18895      -1.81853      0.443752      -1.07775      -1.55908     -0.429811      0.371426      0.608878     -0.253213     -0.120066     -0.266257     0.0667908     0.0442739    -0.0234453    -0.0265598    -0.0171112   -0.00233381    0.00325363   -0.00122217  -0.000793433  -4.13978e-05  -0.000183634   7.29323e-06  -3.53782e-05  -8.09938e-06  -1.46190e-05  -4.47421e-06  -7.76857e-07  -1.02499e-08  -1.43051e-08       1.59886       2.03413       2.19027       2.34309       2.26890       2.17822       1.92647       1.74635       1.49070       1.17591      0.981001      0.794226      0.566206      0.437255      0.316637      0.217365      0.150348     0.0991771     0.0640137     0.0393147     0.0245647     0.0134495    0.00805651    0.00423942    0.00227236    0.00112479   0.000569980   0.000259721   0.000122933   4.99258e-05   2.15167e-05   7.94413e-06   2.89285e-06   9.57115e-07   3.51253e-07   1.03707e-07
  21  12 2676.1592    2.5642  0.9471 11.4201 -0.0013  0.0208   0.0478   0.0523    0.1340   0.0000   439.5280      -1.93976       13.8761      -4.37977     -0.977784       1.08246      -1.06922      -4.72404       2.52006       2.60577      -2.81124       1.18418     -0.152835     -0.317788     -0.169795    -0.0148265     -0.171418     0.0575685     0.0362677     0.0286396     0.0298250    -0.0169386     0.0156630   -0.00104277   0.000921046  -0.000662709  -0.000734631  -0.000327920  -0.000154858  -6.29657e-05  -1.83313e-05  -1.12584e-05   1.07717e-06  -1.09576e-06  -2.15652e-07   1.41223e-07       1.65763       2.16183       2.24613       2.39099       2.21743       2.11311       1.93370       1.69451       1.58482       1.34052       1.08830      0.868713      0.630101      0.453377      0.322252      0.225399      0.151277     0.0921823     0.0632609     0.0370705     0.0240930     0.0137174    0.00805159    0.00407119    0.00219783    0.00110137   0.000526191   0.000249792   0.000113427   4.90543e-05   1.88443e-05   7.40165e-06   2.80371e-06   9.90638e-07   3.27815e-07   9.67584e-08
  21  13 2822.9291    3.3592  0.8874 11.6260 -0.0020  0.0200   0.0619   0.0478    0.1713   0.0000   440.6698      -1.28117       13.7577     -0.829015      -1.03285      0.535193      -3.33897      0.114153      0.825783     -0.958660      -1.07053      0.357182      0.402599      0.488261      0.684199      0.144204    0.00271104     0.0109179     0.0807240    0.00225588   -0.00111468    0.00459412   -0.00134291    0.00227056    0.00290671   -0.00161810   0.000168848   0.000329957  -7.96323e-05  -8.11497e-05  -9.60078e-06  -7.03925e-06  -1.60025e-06   2.69757e-09   3.84580e-07   2.64425e-08       1.79963       2.35651       2.38735       2.28557       2.06764       1.99713       2.02175       1.89734       1.67886       1.37272       1.11786      0.859899      0.674806      0.501475      0.363823      0.246556      0.163952      0.102285     0.0622836     0.0365823     0.0212327     0.0116211    0.00660123    0.00349998    0.00190269   0.000921391   0.000481637   0.000215108   0.000101253   4.06313e-05   1.78752e-05   6.65148e-06   2.54570e-06   8.40559e-07   2.79516e-07   8.30381e-08
  21  14 2968.8937    4.0124  0.8897 12.3794 -0.0002  0.0195   0.0752   0.0480    0.1258   0.0000   438.1407       5.47333       14.5550       1.64903      -2.88522      -3.14947      0.966798      -2.59753       1.05282      0.337130      -1.90412       1.10326      0.323563     0.0665392     0.0463426      0.324181     -0.266626      0.141601    -0.0420176     0.0334764     0.0158579   -0.00338166   -0.00813668   -0.00510034    0.00244104   0.000103790  -0.000598953  -0.000181658   8.02258e-05   4.33821e-05  -3.08224e-06  -1.61967e-05   6.29533e-07  -8.64896e-07   5.82936e-08   1.27637e-07       1.55113       1.87868       2.05806       2.20592       2.21059       2.06812       1.85026       1.55653       1.37693       1.19387      0.958969      0.731300      0.523470      0.412183      0.298269      0.208831      0.143583     0.0900635     0.0575927     0.0361943     0.0229427     0.0138057    0.00803819    0.00417749    0.00224637    0.00110341   0.000535679   0.000232581   0.000113223   4.57737e-05   1.95750e-05   7.67958e-06   2.88770e-06   9.28540e-07   3.16595e-07   9.27820e-08
  21  15 3113.9721    4.3000  1.0479 12.2760 -0.0032  0.0212   0.0736   0.0526    0.1636   0.0000   439.3697     -0.625856       15.4820     -0.978628       1.42829      -4.07980      -1.04459      -3.66945       2.04457       1.08745      0.301856     -0.385715     -0.267610     -0.257497     -0.233993     -0.243012     -0.138135     0.0624152     0.0234305    -0.0403313     0.0345005    0.00382219    -0.0140887   -0.00117736    0.00191101   -0.00181441  -0.000910185   0.000249257  -1.92865e-05  -1.71938e-05   3.49852e-05  -1.35371e-05  -1.09020e-06  -3.32286e-09   3.62936e-07   1.64077e-07       1.65260       2.15963       2.22534       2.35663       2.23498       2.19110       2.04378       1.82085       1.51212       1.26896       1.02319      0.794455      0.608935      0.456149      0.337021      0.228436      0.163257      0.101791     0.0639018     0.0401981     0.0236904     0.0143651    0.00764464    0.00414460    0.00217778    0.00108997   0.000550416   0.000249839   0.000113887   4.89548e-05   2.09968e-05   7.95713e-06   3.05741e-06   9.98714e-07   3.15124e-07   1.03256e-07
  21  16 3258.5613    3.9230  1.4697 12.0337 -0.0021  0.0261   0.0570   0.0638    0.1317   0.0000   439.1589       1.24822       10.3391     -0.890983     -0.734290      -10.6989      0.461899     -0.115644       3.08616       1.80701      -1.12040      -1.25336      0.433070     -0.300783    0.00687673     0.0221974     0.0557330     0.0790741    -0.0395172     0.0379111    -0.0114452    0.00344951   -0.00577821   -0.00708432  -0.000130619    0.00110734  -0.000261996   0.000260861  -0.000208888  -5.13736e-05   3.48477e-05  -2.02897e-05   1.55466e-06   5.06570e-07  -5.98998e-07  -6.50517e-08       2.01671       2.65650       2.82082       2.90345       2.82061       2.62452       2.47199       2.17905       1.87649       1.62938       1.30561       1.04269      0.775485      0.562171      0.412224      0.265591      0.189728      0.122404     0.0799539     0.0496489     0.0293792     0.0165320    0.00974917    0.00517289    0.00279381    0.00133326   0.000679154   0.000307758   0.000143745   5.99725e-05   2.61075e-05   9.82351e-06   3.79676e-06   1.20569e-06   4.27217e-07   1.27374e-07
  21  17 3402.8321    3.5017  2.0876 11.7843 -0.0012  0.0306   0.0433   0.0788    0.0835   0.0000   436.7852       5.06030       12.5973      -3.89051      -1.00343      -3.76537     -0.318351       1.67857       1.58032       3.26603      0.651586      -1.32304      -2.22621     -0.346022      0.401685     -0.189904     0.0197937     -0.468601   -0.00883428     0.0634113   -0.00469701    -0.0249807   -0.00650388   -0.00178254   0.000514738    0.00131567   0.000242258  -0.000696028   8.57293e-05   4.98102e-05   7.14665e-05  -4.82528e-06  -1.93263e-06   9.65934e-07   5.15406e-07   3.50138e-07       2.35719       3.12893       3.26375       3.49878       3.38618       3.14562       3.00456       2.56489       2.21803       1.76694       1.53144       1.14587      0.869385      0.644614      0.474940      0.334514      0.219121      0.147634     0.0928778     0.0583664     0.0347195     0.0206243     0.0115047    0.00630667    0.00332496    0.00158427   0.000812097   0.000379087   0.000173473   7.68426e-05   3.20182e-05   1.18784e-05   4.38107e-06   1.49312e-06   4.67751e-07   1.44181e-07
  21  18 3547.1115    2.9073  3.1233 11.3706 -0.0022  0.0385   0.0306   0.0994    0.0662   0.0000   442.9271     -0.192485       20.2688       1.40604      -6.12663      -8.03922      -2.59183      -4.17287       3.93868      -1.96216      -1.26248       1.08982     -0.172303      0.181885      0.285089      0.448899      0.572702      0.124094      0.114613    -0.0522841     0.0440388     0.0231036    -0.0216244    0.00220226   -0.00122058   0.000982022  -0.000643234   0.000169392   6.49666e-05   7.52897e-05  -4.40736e-05  -1.99886e-05   9.55636e-07   1.53195e-06  -6.57543e-07  -2.81707e-07       3.03584       3.86378       4.11532       4.48048       4.33873       4.03559       3.62119       3.25304       2.83909       2.32288       1.84624       1.48831       1.12699      0.811401      0.592819      0.413326      0.284950      0.183792      0.118449     0.0722597     0.0449341     0.0267037     0.0147726    0.00781188    0.00423871    0.00219882    0.00108226   0.000490320   0.000230132   9.35344e-05   3.88447e-05   1.44369e-05   5.40780e-06   1.89332e-06   6.20123e-07   1.88723e-07
  21  19 3691.4080    2.4022  4.7033 10.8416  0.0015  0.0507   0.0211   0.1300    0.0518   0.0000   438.4858       2.53722       14.9358       4.26162       3.16107      -6.42263      -2.70912      -2.55697       5.56553      -1.26994       2.02506      0.214558      -2.12557     0.0419452       1.13087     -0.369775    -0.0407459     -0.475309    -0.0755203   -0.00611904     0.0831121     0.0499494    -0.0243137    0.00736329    0.00548724    0.00265146   0.000507850   0.000842450   0.000162998   8.39422e-05   7.76346e-05   3.07759e-05   2.00197e-06  -4.27296e-07  -4.72011e-07  -1.69299e-08       3.85998       5.03313       5.40224       5.87756       5.68680       5.23562       4.73420       4.29159       3.57820       3.06522       2.37533       1.88142       1.43015       1.07037      0.774238      0.520277      0.362147      0.234797      0.158613     0.0953960     0.0568739     0.0325561     0.0192922     0.0106607    0.00571590    0.00286660    0.00139639   0.000650471   0.000299072   0.000126546   5.16838e-05   2.02863e-05   7.35564e-06   2.55940e-06   7.96171e-07   2.43028e-07
  21  20 3835.6167    2.0201  6.3252 10.3737 -0.0012  0.0593   0.0154   0.1558    0.0454   0.0000   435.9069      -14.9299       19.5058      -7.40985      -1.45692      -16.9672      -4.69195       12.2920      -1.43179      -7.63858     -0.605059      -2.75253     -0.454342      0.225953      0.462833      0.335091      0.260889     -0.171001    0.00695710     -0.228003    0.00903140   -0.00839884    -0.0261239   -0.00128105    0.00699767   0.000933692   0.000517857   -0.00188998   0.000383158   3.98046e-05   1.88564e-05  -1.71124e-05   1.56994e-05   2.97663e-06   6.45675e-07  -1.16535e-07       4.48844       5.89498       6.27427       6.69736       6.53625       6.16783       5.56531       4.90911       4.25649       3.53165       2.87378       2.20534       1.71389       1.24506      0.919376      0.626141      0.429940      0.281734      0.184726      0.112545     0.0680392     0.0404215     0.0226483     0.0124961    0.00655243    0.00339849    0.00159993   0.000757363   0.000339289   0.000148888   5.96343e-05   2.35989e-05   8.54252e-06   3.06409e-06   9.63401e-07   2.95372e-07
  21  21 3979.7357    1.6947  8.4167 10.1738 -0.0006  0.0745   0.0117   0.1991    0.0375   0.0000   431.5918       1.76221       8.04138       6.77650       4.60954       1.76698     -0.669348      -1.56197       4.14586       1.92463      -1.79400      -7.95606      0.662838    -0.0969763      -2.55250      -1.48233     -0.161880     -0.164648     -0.176650   -0.00869010    -0.0421968    -0.0330867     0.0275151   -0.00694875   -0.00944239   0.000922045   -0.00312771   -0.00186974  -0.000892179   0.000190009   7.91722e-05  -1.87599e-05  -1.69863e-05  -1.86085e-06   7.82678e-07  -5.67206e-07       5.59619       7.47106       7.88886       8.24004       8.12653       7.54695       6.97615       6.31535       5.32987       4.43562       3.62313       2.83524       2.16774       1.58318       1.17734      0.799783      0.559301      0.355239      0.234031      0.142542     0.0862087     0.0508771     0.0286142     0.0154156    0.00825857    0.00418881    0.00204056   0.000975516   0.000434298   0.000193682   7.66950e-05   3.01475e-05   1.11004e-05   3.82862e-06   1.20597e-06   3.77425e-07
  21  23 4268.3551    1.1725 13.0625  9.9508  0.0002  0.1175   0.0074   0.3165    0.0300   0.0000   444.8943      -15.4197       19.8821      0.172960       13.8647      -12.8313      -4.73090      -2.82394       2.96704       11.7269      -4.52502      -2.28276       2.37608       3.43596      0.331355      0.169646     -0.215365      0.539731     -0.146698    -0.0442465    -0.0141250    -0.0482225    -0.0627895   -0.00611934     0.0143100   -0.00724010   -0.00157845    0.00198849   0.000666206  -2.47406e-06   0.000155943  -7.34662e-05  -1.32369e-05   8.30027e-07   1.34252e-07  -3.09411e-07       8.75426       11.2925       12.2906       12.9210       12.6431       12.1314       11.0832       9.55490       8.32501       6.96026       5.60853       4.38528       3.42211       2.49279       1.80319       1.28290      0.873384      0.578230      0.373868      0.234763      0.142722     0.0827293     0.0475515     0.0258787     0.0136092    0.00697998    0.00337770    0.00163148   0.000716332   0.000315081   0.000125898   5.11691e-05   1.85917e-05   6.58468e-06   2.10192e-06   6.21524e-07
  21  25 4556.9007    0.8132 18.3397  9.7446 -0.0002  0.1852   0.0049   0.4818    0.0236   0.0000   435.1561      -16.4544       15.6690       18.8912      -9.65542      -10.3467      -15.5714       25.7940       9.70328      -6.28888       7.38094       4.67783      -3.14402      -2.69670     -0.302930       5.13536     -0.664955      -1.60812     -0.436878     0.0421315     -0.121276     -0.186389      0.112501     0.0351347    -0.0328462    -0.0157770    0.00213960  -0.000445874   0.000711711  -0.000101799   0.000348645   5.89041e-05  -3.38962e-06   1.91989e-06  -6.36482e-07   7.61796e-07       13.1283       17.6996       18.7322       19.9883       19.6329       18.8013       17.1538       15.0629       12.9314       10.8126       8.80563       6.89899       5.35989       3.95133       2.90453       2.03048       1.40478      0.934498      0.608306      0.381323      0.231562      0.136186     0.0780969     0.0426996     0.0227018     0.0116642    0.00570806    0.00267013    0.00123824   0.000523826   0.000218424   8.52644e-05   3.12259e-05   1.08782e-05   3.40390e-06   1.02884e-06
  22   7 1944.9994    0.5787  0.5221  9.4481 -0.0059  0.0226   0.0159   0.0394    0.0611   0.0000   439.5842     0.0714334       18.1968       1.26545     -0.997239      -1.31015    0.00939164      0.151213     -0.913551      -1.14840     -0.666426      0.715244     -0.431151     0.0672563   -0.00695832      0.162940     -0.189902    -0.0183302    -0.0876130    -0.0151382    -0.0127029   0.000424666    0.00196559    0.00182953    0.00268164   0.000878485   0.000469630  -0.000340978  -9.02980e-05  -9.81284e-05   7.11476e-06   1.59045e-05   1.46569e-05  -1.08659e-06   9.47023e-08  -2.84737e-07       2.05661       2.74249       2.89366       2.65115       2.14335       1.81747       1.81203       1.93359       2.04903       1.91746       1.67274       1.28983      0.984314      0.706339      0.458764      0.306245      0.194282      0.115326     0.0741484     0.0451599     0.0254568     0.0148795    0.00876454    0.00510055    0.00292017    0.00157411   0.000849620   0.000393912   0.000184314   7.92401e-05   3.61477e-05   1.43687e-05   6.18100e-06   2.40797e-06   9.20052e-07   2.75348e-07
  22   8 2104.7136    0.7670  0.7613  9.7442 -0.0096  0.0207   0.0164   0.0460    0.0806   0.0000   439.7376       3.42044       16.7964       3.62181      -3.08605     -0.175322      0.707552     -0.129461     -0.142174      -1.43126      -1.99969      -1.17297     -0.428036   -0.00412120      0.213929    0.00434793     0.0287255      0.153797      0.100091    -0.0256992    0.00924932    0.00550697   -0.00782692    0.00299098    0.00211630  -0.000941626    0.00136578  -0.000377001  -8.41831e-05   0.000125717   2.33950e-05   1.21237e-05  -2.99647e-06   4.60382e-07  -5.29236e-08  -3.93506e-07       1.45382       1.86333       2.01402       2.06035       2.20330       1.92506       1.87657       1.60622       1.44063       1.17382      0.991891      0.781707      0.587965      0.455220      0.325956      0.239168      0.161245      0.114083     0.0713787     0.0436197     0.0299990     0.0165765     0.0106008    0.00560337    0.00303183    0.00166981   0.000851753   0.000422687   0.000188399   9.23971e-05   3.69532e-05   1.65342e-05   6.43930e-06   2.49818e-06   8.10186e-07   2.88858e-07
  22   9 2259.9771    1.1072  0.9340  9.7720 -0.0026  0.0216   0.0196   0.0490    0.1165   0.0000   441.8555       1.33481       13.8905      0.673670      0.955697      -2.57037   -0.00363633       3.70655       1.47544     -0.740050       1.23134     -0.748232     -0.111326     -0.407639      0.505425    -0.0315346     -0.188635    -0.0674814      0.156405     0.0383361    -0.0206101    -0.0214054  -0.000422167   0.000180338   4.83941e-05   0.000236870  -0.000106595  -0.000155106  -8.67404e-05  -1.90713e-05   8.32396e-05  -3.84728e-06  -8.20543e-06  -2.87187e-06  -5.51934e-07   2.90054e-07       1.59221       2.08793       2.15607       2.12731       2.37783       2.27661       2.13672       1.78826       1.46221       1.19489       1.06435      0.839076      0.682187      0.483298      0.337307      0.246534      0.162854      0.127024     0.0836403     0.0553641     0.0348864     0.0195614     0.0113842    0.00623689    0.00322397    0.00172088   0.000872145   0.000402592   0.000201156   8.74274e-05   3.88235e-05   1.61503e-05   6.50925e-06   2.57370e-06   8.50751e-07   3.12423e-07
  22  10 2410.7945    1.5341  0.9798 10.6052 -0.0028  0.0208   0.0272   0.0539    0.1135   0.0000   439.9418      -1.17693       14.9332      -1.73358       2.75289     -0.826920       2.42031      -3.26988      0.615671     -0.602388       2.17367     -0.807210     -0.372850      0.551462      0.240293     -0.145409     -0.163229    -0.0449437    -0.0368313     0.0526603    0.00478398    0.00903233  -3.66748e-05   -0.00296045  -0.000233122   0.000743404  -0.000420673  -0.000150290   0.000166042  -4.92710e-05  -3.66015e-05   3.29493e-06   5.61872e-06  -3.01283e-06   1.31413e-06   1.95339e-07       1.51020       2.01494       2.18368       2.36262       2.28754       2.14255       1.97077       1.78331       1.49564       1.23421      0.997032      0.775786      0.610406      0.448262      0.345600      0.229344      0.167045      0.110543     0.0738474     0.0464309     0.0289970     0.0162191    0.00989725    0.00559742    0.00309768    0.00167582   0.000827563   0.000431382   0.000191482   9.67362e-05   3.78248e-05   1.75277e-05   6.52594e-06   2.64314e-06   8.43971e-07   3.01054e-07
  22  11 2559.1639    2.1479  1.0156 10.7374 -0.0029  0.0207   0.0366   0.0502    0.1518   0.0000   439.4527     -0.319189       11.9874      -1.24351      -2.04667     -0.532554      0.764547     -0.444797     -0.302461      -2.55873       1.04880     -0.363571       1.94101      0.846794     -0.152358    -0.0810701     -0.141301     0.0939519      0.118172     0.0389032    0.00185287    -0.0353998    0.00731069    0.00268641    0.00493173  -0.000899222   0.000415655  -0.000225212  -3.95938e-05   3.05735e-05  -2.36181e-06  -1.27143e-05   8.92592e-07   3.89220e-06   2.30611e-07   5.49398e-07       1.57014       1.97332       2.15419       2.31807       2.16089       2.10731       1.97371       1.66762       1.47100       1.33316       1.06661      0.786648      0.654247      0.491431      0.340332      0.232447      0.175007      0.112764     0.0714091     0.0475065     0.0307370     0.0174131    0.00979220    0.00614426    0.00344661    0.00160919   0.000859513   0.000439675   0.000217528   8.56604e-05   3.61852e-05   1.59578e-05   7.12311e-06   2.70369e-06   1.03666e-06   3.12196e-07
  22  12 2707.0963    2.6796  0.9808 11.5024 -0.0011  0.0207   0.0469   0.0508    0.1349   0.0000   437.9241      -2.18726       12.0246      0.261493       1.44602      -6.68236     -0.795131      -1.50080       1.00003     -0.855238      -1.74326      0.437930    -0.0179484      0.467700     0.0749548     0.0597912     0.0274403     0.0914098      0.137258     0.0109764    0.00371834     0.0131445   -0.00255834   -0.00309036    0.00300199   -0.00151875  -0.000874400  -0.000290548  -0.000169656   3.25955e-05   2.96048e-05   4.37883e-06  -7.40311e-06   1.71585e-06   9.97772e-07   1.13815e-07       1.53706       1.98383       2.02067       2.24391       2.08366       2.13770       1.81375       1.69142       1.49921       1.30994       1.00499      0.809578      0.617178      0.501220      0.348402      0.249337      0.165745      0.116877     0.0747912     0.0501221     0.0282884     0.0171250    0.00998394    0.00592340    0.00317522    0.00182756   0.000886918   0.000430295   0.000198204   8.79103e-05   3.88371e-05   1.50240e-05   6.39402e-06   2.49197e-06   8.67241e-07   2.98149e-07
  22  13 2854.7007    3.4669  0.8595 11.9681 -0.0014  0.0192   0.0620   0.0444    0.1357   0.0000   441.0786       3.66212       9.56021       4.24658      -1.71520     -0.750192     -0.300235      -1.41582     -0.397796     -0.197336     -0.276873      0.352023     -0.618613      0.776160     0.0330090      0.134545     -0.104725      0.104725    -0.0109868   -0.00805361   -0.00569933   -0.00109764  -0.000790732   -0.00834145    0.00359298   0.000866666   -0.00102592   0.000764948  -0.000211031   2.87364e-05  -2.33355e-06  -4.91436e-06  -2.38316e-06   3.37578e-06   1.57467e-06  -4.20464e-08       1.49265       1.79664       1.94123       2.07229       2.07804       2.01711       1.85220       1.56484       1.34326       1.13813      0.927413      0.781954      0.586942      0.418003      0.316427      0.228852      0.155856      0.102272     0.0734181     0.0477733     0.0285009     0.0173087     0.0100068    0.00580314    0.00309730    0.00158318   0.000794674   0.000368467   0.000188547   8.69707e-05   3.78913e-05   1.51491e-05   5.96306e-06   2.19473e-06   8.57486e-07   2.87656e-07
  22  14 3001.4036    4.0723  0.9093 12.2929  0.0026  0.0199   0.0702   0.0456    0.1380   0.0000   435.3410     0.0779644       15.0783      -1.43307      -1.66096      -6.88066      -1.97633      -1.22280     -0.616837     -0.635903      0.613305      0.198380      0.165154      0.223126      0.412982     -0.194549     -0.155770     0.0716821    -0.0129633    -0.0318842    -0.0148077     0.0230421     0.0122887   -0.00392285   -0.00552781   0.000234062   8.52404e-05   0.000366204  -0.000142931  -7.45834e-05   1.75426e-05  -9.71236e-07  -2.39993e-06  -2.34726e-06  -1.47414e-06   6.92668e-08       1.47263       1.83234       1.92289       2.13541       1.97403       1.88516       1.79954       1.56630       1.39561       1.20462       1.01616      0.804580      0.592882      0.461419      0.336624      0.239064      0.156956      0.108293     0.0725232     0.0449136     0.0274654     0.0173721     0.0101281    0.00569795    0.00312728    0.00168926   0.000862513   0.000396320   0.000196539   8.29372e-05   4.31405e-05   1.61918e-05   6.82828e-06   2.38366e-06   9.04926e-07   2.96236e-07
  22  15 3147.0221    4.2599  1.1704 12.1094  0.0016  0.0229   0.0693   0.0581    0.1991   0.0000   438.6497      0.742249       10.1355       2.14351     -0.794038      -7.04156      -1.06545       1.49220       2.47445      -2.46897      0.538327      0.822003      0.656750      0.629355      0.307386      0.430314    -0.0676421      0.110777    -0.0206127     0.0229595    -0.0268561    -0.0125229     0.0118064   -0.00759386  -0.000440027    0.00204678    0.00138181  -0.000102370  -4.37630e-05  -0.000177920   2.02270e-05   4.30813e-05   1.37212e-05   3.72294e-07  -8.61830e-07  -9.53650e-08       1.72886       2.28780       2.20106       2.38601       2.32449       2.30585       2.17340       1.90564       1.71665       1.37165       1.18578      0.870144      0.692527      0.522069      0.415042      0.308963      0.203047      0.137249     0.0825975     0.0549673     0.0317927     0.0205340     0.0117638    0.00679877    0.00357245    0.00185957   0.000917386   0.000443192   0.000205600   0.000100447   4.13974e-05   1.82719e-05   6.70028e-06   2.63340e-06   9.04181e-07   3.14118e-07
  22  16 3292.2096    3.9655  1.5524 11.9137 -0.0016  0.0253   0.0534   0.0618    0.1157   0.0000   437.3880     0.0468235       15.6785      -4.19485     -0.592599      -2.56435      -4.23117     -0.995845       2.71812      0.274826     -0.651455     -0.747978     0.0697510      0.736986      0.465395      0.355612    -0.0788670      0.182754     0.0498420     0.0480167    0.00158328    0.00216381    -0.0228071    0.00310586    0.00351411   -0.00237370   -0.00206662   0.000766619   0.000143968   3.54332e-05   3.09848e-05  -3.66823e-05   2.00293e-06  -7.80765e-07  -5.13536e-07  -2.37862e-07       1.83538       2.39069       2.48578       2.73070       2.70970       2.52374       2.32535       1.99502       1.82346       1.50098       1.25083      0.977902      0.750357      0.584534      0.409107      0.294384      0.200080      0.138024     0.0924943     0.0593680     0.0359965     0.0217062     0.0128469    0.00719557    0.00408124    0.00212591    0.00112462   0.000523833   0.000251569   0.000113380   4.95813e-05   2.05665e-05   8.14981e-06   3.07208e-06   1.12149e-06   3.61357e-07
  22  17 3437.2246    3.3548  2.2102 11.5884 -0.0008  0.0311   0.0388   0.0769    0.0804   0.0000   438.1264       1.63344       16.0102      -1.15476      -3.64303      -4.80270       3.22192    -0.0623809       3.07289     -0.785001     -0.275036      -1.20195     -0.327404      0.227421     -0.705665      0.160570      0.155468      0.374656     0.0799891    -0.0327195    -0.0301785    0.00256422   -0.00485689   -0.00852701   0.000728797   -0.00145847  -0.000956871   0.000328192   0.000185268  -6.15966e-05  -5.55431e-05   2.26827e-08  -1.38038e-05  -7.46914e-07   1.45913e-06  -3.44021e-07       2.26957       2.97564       3.11257       3.29578       3.25058       2.92395       2.83590       2.51794       2.32925       1.88272       1.53615       1.23348      0.969291      0.722104      0.531049      0.373963      0.265222      0.174208      0.113368     0.0695425     0.0440911     0.0267882     0.0153646    0.00869616    0.00467282    0.00256205    0.00132412   0.000661293   0.000318368   0.000137282   6.27404e-05   2.46015e-05   1.01102e-05   3.73833e-06   1.32845e-06   4.59827e-07
  22  18 3582.1344    2.8244  3.4252 11.1132 -0.0017  0.0399   0.0271   0.0971    0.0626   0.0000   434.0682       3.50154       11.4262      -4.79362      0.645863       1.66814      -6.95591      -5.76812       2.06672      -1.29852      -3.48042      0.212671      0.747262       1.36141      0.179988     -0.407860      0.103551     0.0655440     -0.227184     -0.239160     0.0472975    0.00570829    -0.0135204    0.00767517    0.00301543    0.00185634   0.000707838   0.000148186  -0.000238467   0.000103135  -0.000168392   1.26566e-05  -1.65725e-05  -1.02422e-05   1.38714e-06  -3.63588e-09       2.96763       3.94091       4.10727       4.56310       4.23810       4.18700       3.74122       3.35868       2.84674       2.49378       2.01380       1.61060       1.20602      0.928413      0.658461      0.477267      0.325278      0.220231      0.143317     0.0911883     0.0577649     0.0344248     0.0203508     0.0114630    0.00629415    0.00328263    0.00166681   0.000828859   0.000384904   0.000179109   7.54538e-05   3.31182e-05   1.27803e-05   4.93402e-06   1.73002e-06   5.89204e-07
  22  19 3726.8263    2.3158  4.9046 10.7065 -0.0006  0.0489   0.0194   0.1283    0.0523   0.0000   434.4956      -4.92131       10.5238     -0.788311       5.20764      -10.9308       1.79379      0.214006       1.49966      -2.71245     -0.116198     0.0644159      -1.04304    -0.0861545    -0.0991999      0.307854     -0.173453    -0.0893515      0.427097    -0.0673987     0.0205179     0.0194111     0.0288667   -0.00131768   -0.00493533   -0.00494084   0.000434156  -0.000776901  -0.000235546  -9.49006e-05  -0.000105939   4.13659e-05   2.00458e-05  -2.18946e-06   1.74321e-06   9.12188e-07       3.61308       4.73211       5.09121       5.37228       5.25099       5.00326       4.67224       4.08789       3.54469       2.91406       2.43589       1.88979       1.50201       1.12179      0.810576      0.581202      0.398139      0.276952      0.180771      0.114224     0.0711383     0.0423973     0.0245220     0.0136441    0.00749593    0.00397236    0.00204419    0.00100744   0.000473168   0.000216099   9.44766e-05   4.00938e-05   1.59182e-05   6.03870e-06   2.14765e-06   7.33404e-07
  22  20 3871.6466    1.9063  6.5564 10.4655 -0.0007  0.0618   0.0143   0.1599    0.0408   0.0000   443.9006       4.07280       3.65852       4.63318      -4.16071      -7.10519     -0.909855       2.80804      -5.75625       5.46456      0.526263      -1.53773       3.02002      -1.37898       1.58120      0.746391     -0.529437     -0.194603      0.282807    -0.0389864    -0.0969058     0.0106926     0.0558342     0.0212072    0.00962014   0.000836939   -0.00216331    0.00127265  -0.000709187   1.36435e-05  -5.38385e-05   7.53942e-05   6.60453e-07  -1.12722e-05   5.96991e-06  -6.88795e-07       4.37256       5.80479       6.26536       6.62203       6.40634       6.15439       5.61035       5.07161       4.41636       3.69256       3.04142       2.39465       1.84817       1.40302       1.03510      0.735364      0.515032      0.339874      0.224313      0.142207     0.0886374     0.0528314     0.0316943     0.0175558    0.00986091    0.00517224    0.00263512    0.00132258   0.000619857   0.000287893   0.000124554   5.33947e-05   2.05515e-05   8.12371e-06   2.80142e-06   9.50033e-07
  22  21 4016.2562    1.6053  9.1865 10.1584 -0.0008  0.0783   0.0106   0.2111    0.0346   0.0000   434.2829       10.0641       16.1867       5.13160      -14.5744      -3.76918      -12.4094      -12.1515      -3.46295       5.07984      -5.41667      -1.73766       1.61735      -2.46005      0.131254      0.765881     0.0942343     -0.105588      0.580703      0.240526      0.156005    0.00687999    -0.0414650   -0.00102216    -0.0135773   1.37343e-05    0.00625121   0.000365917  -0.000856997  -0.000214978  -5.21961e-05   0.000229309  -1.18187e-05  -1.21590e-05   3.73540e-06  -1.19025e-06       5.66772       7.37592       7.84440       8.48750       8.26732       7.90045       7.22060       6.43888       5.63047       4.70612       3.84964       3.07557       2.39010       1.80233       1.31526      0.937459      0.647091      0.440105      0.294383      0.188227      0.117206     0.0680120     0.0404512     0.0232739     0.0125333    0.00686064    0.00335223    0.00171438   0.000790818   0.000372226   0.000157705   6.67673e-05   2.60409e-05   1.02333e-05   3.45640e-06   1.22946e-06
  22  22 4161.1359    1.3353 11.2798 10.0625 -0.0009  0.0971   0.0084   0.2687    0.0308   0.0000   429.9303      -5.97416       14.3757     -0.212202      -2.31663      -14.3722      -6.00180      -3.46673       9.71792      -4.70049      -9.68963       8.61962      -2.40005      -2.29116      -2.94845       2.35777      0.536945     -0.419820      0.675600    -0.0201836     -0.107588    -0.0325215    -0.0882343   -0.00801219    0.00476952   -0.00425803   0.000525270  -0.000685882    0.00150986   0.000292166  -1.59015e-05  -4.05781e-05  -1.75405e-05  -4.28494e-06  -4.92204e-06   1.56158e-06       6.92306       9.17912       9.94049       10.3740       10.2719       9.73221       8.95484       7.94642       6.95412       5.86603       4.80396       3.88120       2.91857       2.24381       1.63066       1.16685      0.804719      0.545644      0.360219      0.229051      0.144461     0.0850478     0.0508621     0.0284338     0.0159256    0.00826218    0.00423356    0.00210391   0.000989093   0.000460472   0.000197230   8.53612e-05   3.32217e-05   1.28248e-05   4.44552e-06   1.52266e-06
  22  23 4305.5558    1.1123 13.6044  9.9754 -0.0025  0.1247   0.0067   0.3311    0.0282   0.0000   437.0363       6.35814       4.15399      -17.6537       3.21902      -12.2779       6.50519      -7.87796       1.26031      -2.64006      -5.87908       1.23965       5.99758     -0.122191       1.72751      -2.18438     -0.371333     -0.109600      0.132646     -0.707130     0.0575945    -0.0407121    -0.0188483     0.0266972     0.0115298     0.0177922    0.00311616   -0.00496551  -0.000270487   8.29238e-05  -0.000428874  -7.04880e-05   3.61691e-05   2.80446e-06  -7.38162e-06   2.27226e-06       8.63043       11.6659       12.3533       13.0664       12.7037       12.1628       11.2781       10.1391       8.88508       7.40340       6.20748       4.91943       3.84801       2.84348       2.13370       1.49850       1.04608      0.698793      0.473829      0.299170      0.187902      0.110474     0.0652642     0.0373126     0.0207555     0.0108248    0.00554837    0.00277404    0.00131121   0.000620929   0.000262409   0.000114512   4.39119e-05   1.68623e-05   5.84331e-06   2.00898e-06
  22  24 4450.0441    0.9254 16.5352  9.8830 -0.0012  0.1592   0.0054   0.4162    0.0250   0.0000   408.4874       11.4482       7.24425       8.87310       10.4975      -34.0737      -25.1261       6.44080       12.6440      -7.68737      -2.23842      -10.7708      -1.95437       6.50445       4.05054     -0.466522     -0.493143      0.679053      0.728876     0.0648371     -0.434955      0.136794     0.0834194    -0.0338559    0.00860207     0.0246753   -0.00545195   -0.00701199    0.00167962   0.000982360  -0.000531232  -3.31861e-05   0.000124898  -2.14530e-05  -1.04993e-05  -1.64263e-06       10.7885       14.7104       15.8216       16.7106       16.4215       15.6207       14.3887       12.7106       11.4351       9.36639       7.83474       6.11632       4.84861       3.59715       2.73183       1.88220       1.34642      0.899951      0.601953      0.382309      0.237628      0.144068     0.0855805     0.0478879     0.0268448     0.0143473    0.00742778    0.00367453    0.00171345   0.000813098   0.000344404   0.000150413   5.75095e-05   2.25837e-05   7.67583e-06   2.63582e-06
  23   7 1969.6110    0.6026  0.5968  9.4832 -0.0034  0.0180   0.0140   0.0405    0.0646   0.0000   438.6970     -0.800091       16.1846       1.23964     -0.677729       2.33371       2.82880     -0.144464      -1.37732     -0.433107     0.0333599       1.58148     -0.332375      0.276808      0.165927      0.168012   -0.00867043     0.0883644    -0.0915454    -0.0344562     0.0515479    -0.0106440   0.000187143   -0.00475502    0.00295779   0.000878189   0.000305648   0.000377598   6.48362e-06  -1.92633e-05   3.11725e-05   9.79967e-06  -5.72020e-07  -2.98710e-06  -2.41546e-07  -1.49233e-07       1.28792       1.67067       1.70201       1.81816       1.85090       1.79721       1.68884       1.42999       1.21285       1.07597      0.895537      0.770282      0.568610      0.445665      0.305872      0.226371      0.158519      0.107986     0.0740268     0.0528435     0.0317644     0.0205614     0.0116832    0.00699681    0.00389489    0.00220661    0.00106089   0.000530224   0.000286956   0.000124178   6.15532e-05   2.60162e-05   1.21824e-05   4.14715e-06   1.91165e-06   6.74118e-07
  23   8 2131.0659    0.8622  0.7714  9.6523 -0.0044  0.0198   0.0169   0.0451    0.0804   0.0000   438.2449      -4.11619       16.4133       1.31628      -2.86850     -0.390816      0.766292       2.54641     0.0798854      0.196829      0.801516      0.367094     -0.605559      0.301673     -0.391879      0.289348     0.0724011      0.194679    -0.0116759     0.0123407   -0.00606573   0.000298990   -0.00473316    0.00910152   -0.00123821    0.00170014    0.00115382   0.000167439  -4.89966e-05  -3.29783e-05   9.16131e-05  -2.10701e-05  -6.41304e-06   1.12107e-06   2.66194e-07   1.90420e-07       1.18846       1.80424       1.74727       2.02527       1.80959       1.84341       1.56836       1.49543       1.31073       1.15011      0.963573      0.768928      0.592690      0.445621      0.337919      0.222462      0.174308      0.105805     0.0774295     0.0456809     0.0319466     0.0183018     0.0121731    0.00665164    0.00389425    0.00221152    0.00110201   0.000614315   0.000281563   0.000145336   6.14011e-05   2.86912e-05   1.18248e-05   4.97635e-06   1.84246e-06   7.39502e-07
  23   9 2287.4518    1.2442  0.8839  9.9603 -0.0037  0.0200   0.0223   0.0442    0.1198   0.0000   440.6916      -1.69912       9.22515      -1.88104     0.0134378      -1.35769      0.202436      -1.99805       3.50217      0.748533      -1.32222      -1.73673     0.0925247     -0.513473     -0.373927      0.242440      0.169890     0.0459929      0.103379     0.0873467    -0.0219322    0.00854253    0.00277949   -0.00178594   -0.00521944   -0.00325961   0.000872444  -0.000228962   8.32231e-05  -0.000108229  -8.74955e-05  -4.70207e-05   5.88321e-06  -2.45969e-06  -2.69404e-06  -9.79217e-07       1.45721       1.90484       1.90261       2.12295       2.06618       2.03177       1.94885       1.68975       1.44323       1.12317       1.00334      0.836264      0.666014      0.472050      0.357094      0.260518      0.179921      0.127366     0.0870265     0.0607522     0.0375584     0.0232758     0.0132514    0.00775106    0.00433030    0.00237335    0.00115351   0.000599505   0.000303448   0.000152970   6.85813e-05   3.26926e-05   1.29799e-05   5.29902e-06   1.91729e-06   7.29503e-07
[truncated: 1,630,235 more chars]
