# Supplementary material for: Global-Mode Analysis of Full-Disk Data from the Michelson Doppler Imager and the Helioseismic and Magnetic Imager
Source: Sol Phys. 2018 Jan 31;293(2):29. doi: 10.1007/s11207-017-1201-5 (PMC6566312; doi:10.1007/s11207-017-1201-5)
Supplement: Supplementary file 3 — (TAR 230.0 MB) [file 11207_2017_1201_MOESM3_ESM.tar › MDI/mdifdasym.2980.18]

   1  14 2156.9733    1.1314  1.0813 14.7867  0.0000       4.03577  0.2159   0.0882   0.2495    0.1328   0.0000       4.19547  -240.4443       28.5855       0.00000       0.00000       0.00000       0.00000       0.00000       0.00000       0.00000       0.00000       0.00000       0.00000       0.00000       0.00000       0.00000       0.00000       0.00000       0.00000       368.489       108.423       0.00000       0.00000       0.00000       0.00000       0.00000       0.00000       0.00000       0.00000       0.00000       0.00000       0.00000       0.00000       0.00000       0.00000       0.00000       0.00000
   1  15 2292.3485    1.2245  1.9137 14.9055 -0.0099       2.00687  0.4140   0.0819   0.3688    0.1052   0.0000       2.12712   142.5402       206.815       0.00000       0.00000       0.00000       0.00000       0.00000       0.00000       0.00000       0.00000       0.00000       0.00000       0.00000       0.00000       0.00000       0.00000       0.00000       0.00000       756.163       199.365       0.00000       0.00000       0.00000       0.00000       0.00000       0.00000       0.00000       0.00000       0.00000       0.00000       0.00000       0.00000       0.00000       0.00000       0.00000       0.00000
   1  16 2425.7903    1.8669  0.9743 14.8695  0.0000      0.688233  0.1892   0.1404   0.2163    0.1549   0.0000       2.95844   498.9768       41.1733       0.00000       0.00000       0.00000       0.00000       0.00000       0.00000       0.00000       0.00000       0.00000       0.00000       0.00000       0.00000       0.00000       0.00000       0.00000       0.00000       311.505       100.926       0.00000       0.00000       0.00000       0.00000       0.00000       0.00000       0.00000       0.00000       0.00000       0.00000       0.00000       0.00000       0.00000       0.00000       0.00000       0.00000
   1  17 2559.1031    2.0584  0.7811 14.8156  0.0000      0.469114  0.1166   0.1581   0.1698    0.1607   0.0000       3.90677   533.8940       25.0584       0.00000       0.00000       0.00000       0.00000       0.00000       0.00000       0.00000       0.00000       0.00000       0.00000       0.00000       0.00000       0.00000       0.00000       0.00000       0.00000       107.842       75.2779       0.00000       0.00000       0.00000       0.00000       0.00000       0.00000       0.00000       0.00000       0.00000       0.00000       0.00000       0.00000       0.00000       0.00000       0.00000       0.00000
   1  18 2693.2277    2.7938  0.8807 14.8765  0.0000      -1.48923  0.1174   0.2365   0.2287    0.1857   0.0000       3.75929   300.8900       169.398       0.00000       0.00000       0.00000       0.00000       0.00000       0.00000       0.00000       0.00000       0.00000       0.00000       0.00000       0.00000       0.00000       0.00000       0.00000       0.00000       111.064       51.6067       0.00000       0.00000       0.00000       0.00000       0.00000       0.00000       0.00000       0.00000       0.00000       0.00000       0.00000       0.00000       0.00000       0.00000       0.00000       0.00000
   1  19 2828.3686    3.1043  0.9435 14.7885  0.0000      0.189052  0.1006   0.2159   0.2272    0.1963   0.0000       2.23131   403.9955       171.182       0.00000       0.00000       0.00000       0.00000       0.00000       0.00000       0.00000       0.00000       0.00000       0.00000       0.00000       0.00000       0.00000       0.00000       0.00000       0.00000       103.670       50.7819       0.00000       0.00000       0.00000       0.00000       0.00000       0.00000       0.00000       0.00000       0.00000       0.00000       0.00000       0.00000       0.00000       0.00000       0.00000       0.00000
   1  20 2963.4964    3.6655  1.2888 14.8794  0.0000      0.963837  0.1764   0.2036   0.2402    0.1890   0.0000       1.89100   434.9354       77.8419       0.00000       0.00000       0.00000       0.00000       0.00000       0.00000       0.00000       0.00000       0.00000       0.00000       0.00000       0.00000       0.00000       0.00000       0.00000       0.00000       210.839       76.5272       0.00000       0.00000       0.00000       0.00000       0.00000       0.00000       0.00000       0.00000       0.00000       0.00000       0.00000       0.00000       0.00000       0.00000       0.00000       0.00000
   1  22 3233.4454    4.0159  1.2355 14.7638  0.0000      0.254684  0.1826   0.2266   0.2280    0.2348   0.0000       2.31671   323.8489       70.2938       0.00000       0.00000       0.00000       0.00000       0.00000       0.00000       0.00000       0.00000       0.00000       0.00000       0.00000       0.00000       0.00000       0.00000       0.00000       0.00000       207.662       78.4802       0.00000       0.00000       0.00000       0.00000       0.00000       0.00000       0.00000       0.00000       0.00000       0.00000       0.00000       0.00000       0.00000       0.00000       0.00000       0.00000
   1  23 3368.9358    3.7362  2.0580 14.3862  0.0058       1.53268  0.2106   0.1671   0.3104    0.1854   0.0000       1.18464   233.9602       139.835       0.00000       0.00000       0.00000       0.00000       0.00000       0.00000       0.00000       0.00000       0.00000       0.00000       0.00000       0.00000       0.00000       0.00000       0.00000       0.00000       200.056       97.8067       0.00000       0.00000       0.00000       0.00000       0.00000       0.00000       0.00000       0.00000       0.00000       0.00000       0.00000       0.00000       0.00000       0.00000       0.00000       0.00000
   1  24 3504.7700    3.2387  3.9004 14.2673  0.0000      0.769690  0.2856   0.1084   0.5241    0.1116   0.0000      0.699109   120.8116      -189.367       0.00000       0.00000       0.00000       0.00000       0.00000       0.00000       0.00000       0.00000       0.00000       0.00000       0.00000       0.00000       0.00000       0.00000       0.00000       0.00000       322.180       133.103       0.00000       0.00000       0.00000       0.00000       0.00000       0.00000       0.00000       0.00000       0.00000       0.00000       0.00000       0.00000       0.00000       0.00000       0.00000       0.00000
   1  25 3640.7395    2.6632  4.1627 14.1965  0.0000     -0.294133  0.3708   0.0859   0.5470    0.0988   0.0000      0.875491   502.3586       92.0895       0.00000       0.00000       0.00000       0.00000       0.00000       0.00000       0.00000       0.00000       0.00000       0.00000       0.00000       0.00000       0.00000       0.00000       0.00000       0.00000       422.476       152.783       0.00000       0.00000       0.00000       0.00000       0.00000       0.00000       0.00000       0.00000       0.00000       0.00000       0.00000       0.00000       0.00000       0.00000       0.00000       0.00000
   1  26 3776.3278    2.2248  5.4537 14.0476 -0.0058      -1.35896  0.4221   0.0646   0.8351    0.0808   0.0000      0.624176   496.6365       138.987       0.00000       0.00000       0.00000       0.00000       0.00000       0.00000       0.00000       0.00000       0.00000       0.00000       0.00000       0.00000       0.00000       0.00000       0.00000       0.00000       502.591       182.049       0.00000       0.00000       0.00000       0.00000       0.00000       0.00000       0.00000       0.00000       0.00000       0.00000       0.00000       0.00000       0.00000       0.00000       0.00000       0.00000
   2  14 2217.8279    1.3072  1.0342 13.6336  0.0000       1.68244  0.1680   0.0714   0.2011    0.1429   0.0000       3.46047   427.7396      -19.8469       14.0146       6.02164       0.00000       0.00000       0.00000       0.00000       0.00000       0.00000       0.00000       0.00000       0.00000       0.00000       0.00000       0.00000       0.00000       0.00000       136.601       98.9326       52.2176       16.4470       0.00000       0.00000       0.00000       0.00000       0.00000       0.00000       0.00000       0.00000       0.00000       0.00000       0.00000       0.00000       0.00000       0.00000
   2  17 2619.7167    2.5427  1.1530 13.4394 -0.0127     -0.564721  0.1258   0.1152   0.1571    0.1986   0.0000       1.76574   456.6855       142.086       17.5189       4.78718       0.00000       0.00000       0.00000       0.00000       0.00000       0.00000       0.00000       0.00000       0.00000       0.00000       0.00000       0.00000       0.00000       0.00000       89.3616       72.7206       30.0401       8.54844       0.00000       0.00000       0.00000       0.00000       0.00000       0.00000       0.00000       0.00000       0.00000       0.00000       0.00000       0.00000       0.00000       0.00000
   2  18 2754.5507    3.0772  1.1676 13.1367  0.0000       1.04740  0.1051   0.1420   0.1615    0.2867   0.0000       1.94455   402.1290       70.8869      -15.3020       22.2724       0.00000       0.00000       0.00000       0.00000       0.00000       0.00000       0.00000       0.00000       0.00000       0.00000       0.00000       0.00000       0.00000       0.00000       65.0461       48.6184       27.3423       8.73079       0.00000       0.00000       0.00000       0.00000       0.00000       0.00000       0.00000       0.00000       0.00000       0.00000       0.00000       0.00000       0.00000       0.00000
   2  19 2889.6150    3.6647  1.1700 13.6675  0.0000     -0.941554  0.1052   0.1657   0.1538    0.2734   0.0000       1.88933   468.4205       55.8736      -20.3774      -3.92629       0.00000       0.00000       0.00000       0.00000       0.00000       0.00000       0.00000       0.00000       0.00000       0.00000       0.00000       0.00000       0.00000       0.00000       65.9862       44.1973       26.1725       8.22142       0.00000       0.00000       0.00000       0.00000       0.00000       0.00000       0.00000       0.00000       0.00000       0.00000       0.00000       0.00000       0.00000       0.00000
   2  20 3025.0652    4.1793  1.0105 13.0778  0.0095      0.373358  0.1264   0.1982   0.1330    0.3723   0.0000       1.12930   385.7369       104.420      -22.4273      -4.21988       0.00000       0.00000       0.00000       0.00000       0.00000       0.00000       0.00000       0.00000       0.00000       0.00000       0.00000       0.00000       0.00000       0.00000       93.6368       70.3662       28.3853       7.13896       0.00000       0.00000       0.00000       0.00000       0.00000       0.00000       0.00000       0.00000       0.00000       0.00000       0.00000       0.00000       0.00000       0.00000
   2  21 3160.0911    4.3011  1.2651 13.0901  0.0000       1.31248  0.1059   0.1902   0.1885    0.4276   0.0000       1.25178   451.6591       75.2709     -0.375656     -0.887486       0.00000       0.00000       0.00000       0.00000       0.00000       0.00000       0.00000       0.00000       0.00000       0.00000       0.00000       0.00000       0.00000       0.00000       71.5999       51.1826       29.1096       8.43226       0.00000       0.00000       0.00000       0.00000       0.00000       0.00000       0.00000       0.00000       0.00000       0.00000       0.00000       0.00000       0.00000       0.00000
   2  22 3295.2900    3.9746  1.6912 13.3097  0.0000       1.13805  0.1107   0.1516   0.2077    0.2472   0.0000       1.09910   456.3941       153.503       2.63019       1.74790       0.00000       0.00000       0.00000       0.00000       0.00000       0.00000       0.00000       0.00000       0.00000       0.00000       0.00000       0.00000       0.00000       0.00000       62.0243       50.8870       25.4242       9.05121       0.00000       0.00000       0.00000       0.00000       0.00000       0.00000       0.00000       0.00000       0.00000       0.00000       0.00000       0.00000       0.00000       0.00000
   3  13 2137.8478    0.7087  0.7732 11.7279  0.0081       14.5446  0.0776   0.0398   0.1481    0.1288   0.0000       4.92565   463.7920      -8.84213      -35.2812       21.4554       2.61419      -3.29982       0.00000       0.00000       0.00000       0.00000       0.00000       0.00000       0.00000       0.00000       0.00000       0.00000       0.00000       0.00000       34.1367       33.4206       22.8514       10.1633       5.19502       1.52882       0.00000       0.00000       0.00000       0.00000       0.00000       0.00000       0.00000       0.00000       0.00000       0.00000       0.00000       0.00000
   3  14 2273.4508    1.1108  0.5423 12.0015  0.0000       2.87018  0.0526   0.0634   0.0942    0.1423   0.0000       2.42795   402.1126       40.3522       12.2151      -6.69049       4.43383      -1.73635       0.00000       0.00000       0.00000       0.00000       0.00000       0.00000       0.00000       0.00000       0.00000       0.00000       0.00000       0.00000       26.2649       24.4824       16.3867       8.29313       3.78407       1.11423       0.00000       0.00000       0.00000       0.00000       0.00000       0.00000       0.00000       0.00000       0.00000       0.00000       0.00000       0.00000
   3  15 2407.7504    1.4565  1.0058 11.8024 -0.0010       3.98196  0.0808   0.0652   0.1411    0.2178   0.0000       1.84679   443.4107      -54.7861      -3.67503      -7.59792     -0.424592     -0.411074       0.00000       0.00000       0.00000       0.00000       0.00000       0.00000       0.00000       0.00000       0.00000       0.00000       0.00000       0.00000       31.9464       27.9513       22.1835       13.7224       5.70141       1.44717       0.00000       0.00000       0.00000       0.00000       0.00000       0.00000       0.00000       0.00000       0.00000       0.00000       0.00000       0.00000
   3  16 2541.8605    2.0529  0.9804 11.3580  0.0000       3.06439  0.0673   0.0859   0.1286    0.4495   0.0000       1.23212   402.5279       11.1532       10.1406       29.4662       2.03691      -3.14078       0.00000       0.00000       0.00000       0.00000       0.00000       0.00000       0.00000       0.00000       0.00000       0.00000       0.00000       0.00000       24.9216       27.0962       16.9860       11.1904       4.26616       1.69169       0.00000       0.00000       0.00000       0.00000       0.00000       0.00000       0.00000       0.00000       0.00000       0.00000       0.00000       0.00000
   3  17 2676.3300    2.2939  1.0015 12.2441  0.0000       3.32754  0.0769   0.0982   0.1307    0.3078   0.0000       1.70476   446.7816       53.3866       47.1612       2.91860      -2.29158      0.124056       0.00000       0.00000       0.00000       0.00000       0.00000       0.00000       0.00000       0.00000       0.00000       0.00000       0.00000       0.00000       25.7702       26.6687       18.4516       10.4940       4.96613       1.60814       0.00000       0.00000       0.00000       0.00000       0.00000       0.00000       0.00000       0.00000       0.00000       0.00000       0.00000       0.00000
   3  18 2811.6219    3.0042  0.9578 12.2252  0.0000       1.58182  0.0790   0.1243   0.1153    0.4295   0.0000       1.48952   424.6238      -9.30557       22.5030      -2.37280    -0.0429250     -0.315667       0.00000       0.00000       0.00000       0.00000       0.00000       0.00000       0.00000       0.00000       0.00000       0.00000       0.00000       0.00000       24.8700       26.8501       18.4799       12.6054       4.71563       1.83322       0.00000       0.00000       0.00000       0.00000       0.00000       0.00000       0.00000       0.00000       0.00000       0.00000       0.00000       0.00000
   3  19 2947.1406    3.9247  0.8533 11.9774  0.0019       1.35440  0.0649   0.1694   0.1099    0.6390   0.0000       1.09427   414.5343       1.38280       9.51938      -14.2020     -0.838073      -3.70632       0.00000       0.00000       0.00000       0.00000       0.00000       0.00000       0.00000       0.00000       0.00000       0.00000       0.00000       0.00000       32.5791       30.9479       19.0630       9.92261       3.98641       1.29362       0.00000       0.00000       0.00000       0.00000       0.00000       0.00000       0.00000       0.00000       0.00000       0.00000       0.00000       0.00000
   3  20 3082.6071    4.0852  1.3359 11.5961  0.0072       1.33681  0.0897   0.1459   0.1521    1.1015   0.0000       1.11779   407.5186       64.5218       14.1534       24.1510      -6.69979      -4.00617       0.00000       0.00000       0.00000       0.00000       0.00000       0.00000       0.00000       0.00000       0.00000       0.00000       0.00000       0.00000       30.4267       28.0086       20.9661       11.2516       5.45494       1.47151       0.00000       0.00000       0.00000       0.00000       0.00000       0.00000       0.00000       0.00000       0.00000       0.00000       0.00000       0.00000
   3  21 3218.0773    4.2493  1.3074 11.9793  0.0000       1.86417  0.0782   0.1564   0.1530    0.9989   0.0000       1.11369   419.9881       66.3232      -5.96510      -4.85439       9.54546     -0.111638       0.00000       0.00000       0.00000       0.00000       0.00000       0.00000       0.00000       0.00000       0.00000       0.00000       0.00000       0.00000       30.7633       27.4076       20.4570       11.8057       4.95845       1.33474       0.00000       0.00000       0.00000       0.00000       0.00000       0.00000       0.00000       0.00000       0.00000       0.00000       0.00000       0.00000
   3  22 3353.7904    3.7918  2.2158 11.6074  0.0000      0.890544  0.1128   0.1032   0.1849    0.5438   0.0000      0.597888   451.2960       32.7149       44.3231       2.44570       11.0587     -0.527195       0.00000       0.00000       0.00000       0.00000       0.00000       0.00000       0.00000       0.00000       0.00000       0.00000       0.00000       0.00000       37.7991       37.0591       26.6777       14.4110       6.98568       2.10162       0.00000       0.00000       0.00000       0.00000       0.00000       0.00000       0.00000       0.00000       0.00000       0.00000       0.00000       0.00000
   3  23 3489.8414    3.2512  2.8946 11.8346  0.0012      0.372945  0.1311   0.0808   0.2226    0.2976   0.0000      0.374225   421.4597       73.3356       4.24280       12.8661       9.47434      -1.34926       0.00000       0.00000       0.00000       0.00000       0.00000       0.00000       0.00000       0.00000       0.00000       0.00000       0.00000       0.00000       50.3628       46.6329       33.5669       18.4694       8.08796       2.24523       0.00000       0.00000       0.00000       0.00000       0.00000       0.00000       0.00000       0.00000       0.00000       0.00000       0.00000       0.00000
   3  24 3626.7936    2.7461  3.7430 11.7059  0.0000       1.05515  0.1497   0.0623   0.2743    0.2126   0.0000      0.291081   401.8880      -8.71237       74.0469      -21.9775      -5.58695      -2.32084       0.00000       0.00000       0.00000       0.00000       0.00000       0.00000       0.00000       0.00000       0.00000       0.00000       0.00000       0.00000       58.2167       53.9275       38.9316       21.0922       9.30546       2.61275       0.00000       0.00000       0.00000       0.00000       0.00000       0.00000       0.00000       0.00000       0.00000       0.00000       0.00000       0.00000
   4  12 2051.7032    0.6446  0.4073 12.6945  0.0038       13.6531  0.0403   0.0409   0.0801    0.0849   0.0000       4.39493   446.2783       23.3528       3.29623      -7.10823       4.51975       6.66656      0.587701     -0.445505       0.00000       0.00000       0.00000       0.00000       0.00000       0.00000       0.00000       0.00000       0.00000       0.00000       10.9825       12.7106       9.58137       7.71707       4.52241       2.10980      0.793595      0.256268       0.00000       0.00000       0.00000       0.00000       0.00000       0.00000       0.00000       0.00000       0.00000       0.00000
   4  14 2324.3910    1.1731  0.6166 12.9074 -0.0001       6.84502  0.0775   0.0642   0.1165    0.1322   0.0000       2.56111   461.2122       29.5706      -2.98187     -0.232734       8.45417      -3.49654      -1.79684      0.145506       0.00000       0.00000       0.00000       0.00000       0.00000       0.00000       0.00000       0.00000       0.00000       0.00000       22.2239       18.6004       16.8417       15.2385       9.67325       4.42059       1.62729      0.361475       0.00000       0.00000       0.00000       0.00000       0.00000       0.00000       0.00000       0.00000       0.00000       0.00000
   4  15 2458.6695    1.6027  0.9203 12.9225 -0.0023       2.95707  0.0670   0.0586   0.1184    0.1465   0.0000       1.68518   423.1631       9.86520       4.39277      -5.28011       2.56763      -2.33515      -1.28874      0.227910       0.00000       0.00000       0.00000       0.00000       0.00000       0.00000       0.00000       0.00000       0.00000       0.00000       19.3858       21.3072       18.3032       11.1520       6.32147       3.42128       1.37399      0.328357       0.00000       0.00000       0.00000       0.00000       0.00000       0.00000       0.00000       0.00000       0.00000       0.00000
   4  16 2593.2110    2.1941  1.0913 12.9158  0.0000       2.78776  0.0842   0.0760   0.1347    0.1816   0.0000       1.53294   446.7890       10.3252       50.3890      -4.38336       4.18558      -6.49134      -2.41297      0.349082       0.00000       0.00000       0.00000       0.00000       0.00000       0.00000       0.00000       0.00000       0.00000       0.00000       27.1296       32.7411       23.3902       14.8672       8.26547       3.23691       1.59432      0.427759       0.00000       0.00000       0.00000       0.00000       0.00000       0.00000       0.00000       0.00000       0.00000       0.00000
   4  17 2728.6528    2.7091  1.0270 13.0369  0.0018       1.12526  0.0732   0.0930   0.1223    0.2021   0.0000       1.42752   468.9063       25.5075       12.7189       14.4466       15.4231      -2.23274       3.15681     0.0296104       0.00000       0.00000       0.00000       0.00000       0.00000       0.00000       0.00000       0.00000       0.00000       0.00000       19.4603       21.9248       18.7835       12.1694       7.12560       3.63624       1.56516      0.393350       0.00000       0.00000       0.00000       0.00000       0.00000       0.00000       0.00000       0.00000       0.00000       0.00000
   4  18 2864.4769    3.2089  0.8814 13.0966 -0.0023       3.33232  0.0898   0.1197   0.0968    0.2135   0.0000       1.67374   411.5803       31.7713      -8.04869      -9.78652      -5.93959     -0.390677     -0.330523     -0.329898       0.00000       0.00000       0.00000       0.00000       0.00000       0.00000       0.00000       0.00000       0.00000       0.00000       30.9438       31.1705       25.0231       12.9767       6.81693       3.77077       1.34940      0.301275       0.00000       0.00000       0.00000       0.00000       0.00000       0.00000       0.00000       0.00000       0.00000       0.00000
   4  19 3000.2672    4.0910  0.9185 12.8679 -0.0020     0.0546050  0.0685   0.1556   0.1146    0.3400   0.0000       1.36396   386.8195       12.7584      -21.3339       3.64081      -4.54618       2.52484     -0.816802     -0.188326       0.00000       0.00000       0.00000       0.00000       0.00000       0.00000       0.00000       0.00000       0.00000       0.00000       19.4641       22.9155       17.4959       10.8387       7.83485       2.31674       1.54526      0.426310       0.00000       0.00000       0.00000       0.00000       0.00000       0.00000       0.00000       0.00000       0.00000       0.00000
   4  20 3136.1455    4.2401  1.1931 12.9194 -0.0010     0.0405038  0.0730   0.1368   0.1181    0.3457   0.0000       1.05611   428.1643       21.1445       11.6320    -0.0376666      0.780703      -5.13652     -0.123479     -0.251315       0.00000       0.00000       0.00000       0.00000       0.00000       0.00000       0.00000       0.00000       0.00000       0.00000       21.5635       21.3437       17.6072       12.1235       6.88101       3.35310       1.20080      0.312915       0.00000       0.00000       0.00000       0.00000       0.00000       0.00000       0.00000       0.00000       0.00000       0.00000
   4  21 3271.8568    4.0175  1.6720 12.5702 -0.0012      0.182815  0.0881   0.1111   0.1513    0.3214   0.0000      0.589608   439.3228       23.1069       7.34522       5.93149      -14.1469      -3.09285      0.463831      0.279885       0.00000       0.00000       0.00000       0.00000       0.00000       0.00000       0.00000       0.00000       0.00000       0.00000       24.0245       21.6468       18.6711       16.0777       9.72896       4.38473       1.48745      0.386451       0.00000       0.00000       0.00000       0.00000       0.00000       0.00000       0.00000       0.00000       0.00000       0.00000
   4  22 3408.4412    3.5944  2.2108 12.6782 -0.0021       1.36044  0.1039   0.0870   0.1723    0.1939   0.0000      0.508574   459.4415       40.9716       14.6141       5.87898       3.00147      -5.40584      0.485714     -0.527784       0.00000       0.00000       0.00000       0.00000       0.00000       0.00000       0.00000       0.00000       0.00000       0.00000       29.0099       29.3311       24.4060       16.1212       8.99717       4.48965       1.66748      0.395721       0.00000       0.00000       0.00000       0.00000       0.00000       0.00000       0.00000       0.00000       0.00000       0.00000
   4  23 3544.9754    3.0215  3.2752 12.5688 -0.0014      0.587976  0.1303   0.0588   0.2120    0.1296   0.0000      0.319397   431.4105       78.3187       10.8947       35.0822      0.235568       1.05304       2.06254      -1.10704       0.00000       0.00000       0.00000       0.00000       0.00000       0.00000       0.00000       0.00000       0.00000       0.00000       36.7025       36.5108       31.0751       20.8224       11.7776       5.94587       2.19638      0.533557       0.00000       0.00000       0.00000       0.00000       0.00000       0.00000       0.00000       0.00000       0.00000       0.00000
   4  24 3682.0191    2.5693  4.8034 12.5930 -0.0018      0.547314  0.1589   0.0421   0.2633    0.0951   0.0000      0.178771   416.1380       75.1670       21.2585       23.0893       14.1107      -7.79817       4.54015      0.423348       0.00000       0.00000       0.00000       0.00000       0.00000       0.00000       0.00000       0.00000       0.00000       0.00000       46.0284       48.3086       39.1666       25.8225       13.9593       7.30779       2.81161      0.727762       0.00000       0.00000       0.00000       0.00000       0.00000       0.00000       0.00000       0.00000       0.00000       0.00000
   4  25 3819.6742    2.1700  6.0211 12.4776  0.0002      0.444419  0.1905   0.0321   0.3162    0.0809   0.0000      0.148012   448.6741       64.8952       4.37360      -15.4608      -4.80870      -9.26568       2.38844      0.157025       0.00000       0.00000       0.00000       0.00000       0.00000       0.00000       0.00000       0.00000       0.00000       0.00000       52.4669       54.7268       46.7385       31.3960       17.3761       9.18345       3.42557      0.874022       0.00000       0.00000       0.00000       0.00000       0.00000       0.00000       0.00000       0.00000       0.00000       0.00000
   5  13 2235.5571    0.9794  0.8507 11.0257 -0.0029       5.83092  0.0512   0.0386   0.1051    0.1580   0.0000       1.60596   432.5319      -12.3079       16.1110      -6.97918     -0.183238      -11.3311      -4.15180     -0.796763     -0.289552     -0.104605       0.00000       0.00000       0.00000       0.00000       0.00000       0.00000       0.00000       0.00000       13.3439       14.5396       12.5586       9.41824       5.98147       3.42618       1.87430      0.723666      0.251594     0.0598362       0.00000       0.00000       0.00000       0.00000       0.00000       0.00000       0.00000       0.00000
   5  14 2371.1818    1.3519  0.8864 11.5571 -0.0033       5.53603  0.0589   0.0531   0.0990    0.2059   0.0000       1.62502   441.3614       3.36969       8.23774      -1.81797       11.0770       2.88411      -1.51917     -0.490886      0.247548    -0.0632955       0.00000       0.00000       0.00000       0.00000       0.00000       0.00000       0.00000       0.00000       13.6239       15.6249       13.1999       10.6815       7.06257       3.78191       2.29677      0.791754      0.300899     0.0759623       0.00000       0.00000       0.00000       0.00000       0.00000       0.00000       0.00000       0.00000
   5  15 2506.0704    1.8907  0.9572 11.3127 -0.0029      0.945971  0.0579   0.0660   0.0982    0.3618   0.0000       1.15131   424.4918       16.0995       33.0715      -4.06447      -4.21861      -3.65402       1.88685    -0.0993867     -0.213985     0.0913585       0.00000       0.00000       0.00000       0.00000       0.00000       0.00000       0.00000       0.00000       16.2223       17.5132       14.8137       10.8309       7.01913       3.90859       1.86258      0.765800      0.248190     0.0557082       0.00000       0.00000       0.00000       0.00000       0.00000       0.00000       0.00000       0.00000
   5  17 2777.5265    2.9972  0.9169 10.9333 -0.0037       2.50716  0.0508   0.1006   0.0928    1.1696   0.0000       1.08669   428.9675       17.0098      -4.73543       12.2409     -0.741486      -3.15203      0.307414    -0.0533441    -0.0754926    -0.0525284       0.00000       0.00000       0.00000       0.00000       0.00000       0.00000       0.00000       0.00000       11.4937       12.5767       10.8167       8.69517       6.13864       3.54378       1.70117      0.722967      0.251258     0.0604641       0.00000       0.00000       0.00000       0.00000       0.00000       0.00000       0.00000       0.00000
   5  18 2913.8851    3.6302  1.2124  7.8169  0.0003       1.17390  0.0676   0.1080   0.1180    4.6378   0.0000       1.02656   452.4219       50.2736       7.25234      0.207123      0.686003       3.68759       2.93283      -1.20842     -0.232608     0.0577217       0.00000       0.00000       0.00000       0.00000       0.00000       0.00000       0.00000       0.00000       14.1960       15.9203       14.4225       10.6399       8.00248       4.67278       2.26384       1.00080      0.359545     0.0751738       0.00000       0.00000       0.00000       0.00000       0.00000       0.00000       0.00000       0.00000
   5  19 3050.1194    3.8357  1.1821  5.9801  0.0052       1.00502  0.0796   0.1199   0.1207    8.9290   0.0000       1.04831   443.1793       58.2267       19.7311       20.5699      -6.26117      -4.38915      -1.32061      -1.06628     -0.118871    -0.0986266       0.00000       0.00000       0.00000       0.00000       0.00000       0.00000       0.00000       0.00000       14.7604       17.0331       15.5014       12.6043       8.21718       4.54263       2.92888       1.05084      0.410257     0.0961330       0.00000       0.00000       0.00000       0.00000       0.00000       0.00000       0.00000       0.00000
   5  20 3186.4993    4.3120  1.2510 12.5408 -0.0032       1.38073  0.0781   0.1350   0.1233    0.6673   0.0000       1.22971   451.0044       44.6694      -7.52083      -5.04882      -1.23388      -3.71322      -1.15877     -0.298302      0.131182     -0.164679       0.00000       0.00000       0.00000       0.00000       0.00000       0.00000       0.00000       0.00000       14.9580       16.2981       15.3852       11.9024       7.73302       4.65917       2.59924       1.07134      0.359181     0.0841378       0.00000       0.00000       0.00000       0.00000       0.00000       0.00000       0.00000       0.00000
   5  21 3322.7672    3.9651  1.6823 -2.4474  0.0000     -0.155736  0.0866   0.1007   0.1358 1000.0000   0.0000      0.640265   455.3276       70.2514       29.0902       10.2465       4.84684      -7.41179       0.00000       0.00000       0.00000       0.00000       0.00000       0.00000       0.00000       0.00000       0.00000       0.00000       0.00000       0.00000       18.0454       20.0809       17.6893       13.7133       9.18832       5.24743       2.81614       1.14519      0.411965     0.0946462       0.00000       0.00000       0.00000       0.00000       0.00000       0.00000       0.00000       0.00000
   5  22 3459.6458    3.4164  2.6202 11.2894 -0.0047      0.601078  0.1024   0.0699   0.1774    0.5092   0.0000      0.306113   443.6276       70.3404       19.1767       23.8139      -7.79263      -4.55879       3.92463      -2.57542     -0.702858     -0.319546       0.00000       0.00000       0.00000       0.00000       0.00000       0.00000       0.00000       0.00000       21.3573       23.1245       20.6409       16.5487       10.7458       6.44886       3.37981       1.42285      0.464442      0.110650       0.00000       0.00000       0.00000       0.00000       0.00000       0.00000       0.00000       0.00000
   5  23 3596.8676    2.9002  3.7087 11.1499 -0.0015      0.553415  0.1280   0.0510   0.2211    0.2894   0.0000      0.228705   423.0460       40.6564      -12.0059       9.79725       4.73325      -1.56075      -2.42474     -0.925464     -0.132954     -0.132791       0.00000       0.00000       0.00000       0.00000       0.00000       0.00000       0.00000       0.00000       29.4023       32.8651       28.9180       20.5731       13.9875       7.89495       3.94111       1.73398      0.626315      0.137363       0.00000       0.00000       0.00000       0.00000       0.00000       0.00000       0.00000       0.00000
   5  24 3734.3930    2.4112  5.1730 10.9442 -0.0020      0.100543  0.1492   0.0363   0.2635    0.1787   0.0000      0.144539   435.0844       41.8558       67.3494       13.2228      -1.83555      0.320687       5.94148      -1.77308      -1.15221    -0.0997508       0.00000       0.00000       0.00000       0.00000       0.00000       0.00000       0.00000       0.00000       31.7883       36.3762       31.1220       24.9450       15.8306       9.76749       4.82742       2.17690      0.687797      0.173470       0.00000       0.00000       0.00000       0.00000       0.00000       0.00000       0.00000       0.00000
   5  25 3872.2063    2.0889  7.4967 10.9478 -0.0003      0.235566  0.1917   0.0277   0.3410    0.1030   0.0000      0.100907   454.4370       1.58055       9.69793       40.9628      -21.2136       19.3113       6.03653     -0.745700     -0.393577     -0.424069       0.00000       0.00000       0.00000       0.00000       0.00000       0.00000       0.00000       0.00000       40.5095       45.0656       39.5141       31.1132       20.0984       12.2704       6.04895       2.64085      0.858858      0.202810       0.00000       0.00000       0.00000       0.00000       0.00000       0.00000       0.00000       0.00000
   5  27 4147.8847    1.4956 11.8711 10.7948  0.0001     0.0126260  0.3035   0.0175   0.5435    0.0713   0.0000     0.0900518   365.2565       110.652       19.6407      -46.5704      -17.0095      0.613387       4.61499      -1.01629     -0.444035     0.0395161       0.00000       0.00000       0.00000       0.00000       0.00000       0.00000       0.00000       0.00000       60.6512       71.6707       60.6482       46.2030       29.2023       16.8993       8.88324       3.67617       1.29474      0.319582       0.00000       0.00000       0.00000       0.00000       0.00000       0.00000       0.00000       0.00000
   6   9 1727.8093    0.3419  0.1827 10.7869 -0.0138       24.7995  0.0317   0.0275   0.0499    0.0621   0.0000       9.61190   434.9152      -8.78442       5.16362      -11.9275      0.867619     -0.436670     -0.632096     -0.600933     -0.636294     0.0291564   -0.00908634    0.00508057       0.00000       0.00000       0.00000       0.00000       0.00000       0.00000       6.25222       6.68481       5.41526       5.26109       4.06869       2.98226       1.59392      0.836742      0.407267      0.138711     0.0386859    0.00970087       0.00000       0.00000       0.00000       0.00000       0.00000       0.00000
   6  10 1866.1659    0.3893  0.2401 11.0234 -0.0040       15.6749  0.0310   0.0258   0.0514    0.0660   0.0000       6.20510   430.6969      -6.05437       18.9833      -3.39972      -3.04034      -2.47056     -0.282052      0.457924      0.256577     0.0392141   -0.00245777     0.0112168       0.00000       0.00000       0.00000       0.00000       0.00000       0.00000       6.87604       8.31386       6.69519       5.70626       4.58227       2.94341       1.76558      0.853112      0.372923      0.130300     0.0457728     0.0105183       0.00000       0.00000       0.00000       0.00000       0.00000       0.00000
   6  11 2004.1314    0.5727  0.4257 11.1308 -0.0099       10.1472  0.0372   0.0293   0.0685    0.0836   0.0000       3.09179   435.7349       8.49888      -5.11836      -9.22222      -5.14178       4.44341       2.81392      0.303550     -0.541340     -0.500625    -0.0316528    0.00837464       0.00000       0.00000       0.00000       0.00000       0.00000       0.00000       7.36696       7.98894       8.46070       7.31013       4.92995       2.96978       2.17474       1.17779      0.557917      0.198357     0.0591938     0.0121326       0.00000       0.00000       0.00000       0.00000       0.00000       0.00000
   6  13 2279.8584    1.1807  0.9258 10.9995 -0.0005       1.93335  0.0509   0.0394   0.0920    0.1898   0.0000       1.31337   429.9770       9.23431       16.0337       24.1772       11.2649      -1.19951      -1.30372     -0.952884     0.0424759     -0.146864   -0.00956233    0.00449288       0.00000       0.00000       0.00000       0.00000       0.00000       0.00000       9.64134       11.0549       10.8894       8.36782       6.17916       3.93954       2.34403       1.29344      0.559814      0.228661     0.0724272     0.0140626       0.00000       0.00000       0.00000       0.00000       0.00000       0.00000
   6  14 2415.5979    1.5417  0.8743 11.5071 -0.0012       2.81230  0.0487   0.0523   0.0898    0.2025   0.0000       1.10127   434.4180       18.6538       7.24277      -17.9200       1.17127       4.73152      0.746700      -1.74280     -0.188808      0.122722     0.0175229    0.00522247       0.00000       0.00000       0.00000       0.00000       0.00000       0.00000       9.86967       11.6087       10.1059       8.46159       6.34042       4.11295       2.43276       1.22014      0.529200      0.192274     0.0644268     0.0144218       0.00000       0.00000       0.00000       0.00000       0.00000       0.00000
   6  15 2551.1736    2.0983  0.9576 11.1603  0.0027       1.93085  0.0502   0.0682   0.0908    0.3561   0.0000       1.03837   430.8430      -2.93244       14.5757       2.36446      -8.00777       4.90911       1.93799      -1.02889     -0.551216      0.116396     -0.114934    0.00462220       0.00000       0.00000       0.00000       0.00000       0.00000       0.00000       10.0711       12.2247       10.2459       8.94327       5.98220       4.04400       2.22589       1.20363      0.510825      0.205522     0.0588361     0.0152249       0.00000       0.00000       0.00000       0.00000       0.00000       0.00000
   6  16 2687.2788    2.7350  0.9877 11.2484 -0.0041       1.97764  0.0521   0.0856   0.0894    0.5681   0.0000      0.979038   442.8441       26.9004       17.5462      -1.47275       5.72263       2.40448      -2.49943      -2.37741     -0.259768      0.120115    -0.0251832    -0.0278461       0.00000       0.00000       0.00000       0.00000       0.00000       0.00000       12.8551       14.9718       13.5288       10.3658       6.64169       4.14231       2.20859       1.18977      0.498272      0.201668     0.0546566     0.0127649       0.00000       0.00000       0.00000       0.00000       0.00000       0.00000
   6  17 2823.8395    3.4365  0.7959 12.0466 -0.0069       1.36326  0.0421   0.1178   0.0758    0.4286   0.0000      0.931655   426.7557       8.18064       14.3061      -11.6561      -9.70240      -7.18446      0.393822     -0.617637     -0.223860     -0.429465    -0.0216234    0.00633420       0.00000       0.00000       0.00000       0.00000       0.00000       0.00000       9.32370       10.2754       9.41231       7.73771       5.69812       3.65568       2.09625       1.17142      0.465350      0.191186     0.0541894     0.0112675       0.00000       0.00000       0.00000       0.00000       0.00000       0.00000
   6  19 3097.4675    4.3443  1.1235 11.6694 -0.0050    -0.0966091  0.0588   0.1277   0.0991    1.4227   0.0000       1.06938   434.8378       41.9079       17.6018       7.46604       1.76952      -7.53193      -1.63718     -0.764671     -0.338979     -0.168006    -0.0381732   -0.00299719       0.00000       0.00000       0.00000       0.00000       0.00000       0.00000       12.2601       12.7753       11.6439       9.61836       7.49835       5.04184       2.78197       1.37862      0.586568      0.224241     0.0642353     0.0124870       0.00000       0.00000       0.00000       0.00000       0.00000       0.00000
   6  20 3234.1952    4.2405  1.3373 11.4554 -0.0066     -0.148608  0.0719   0.1136   0.1104    1.3441   0.0000      0.759661   422.5634       38.0649     -0.912531       1.52172      -10.0354       1.85379     -0.163916     -0.880792       1.00038     -0.386650    0.00286836   -0.00506761       0.00000       0.00000       0.00000       0.00000       0.00000       0.00000       12.3136       13.8955       14.0531       9.78795       8.68365       5.21786       3.01914       1.71499      0.616617      0.287272     0.0997923     0.0172061       0.00000       0.00000       0.00000       0.00000       0.00000       0.00000
   6  21 3371.3902    3.7953  2.1061 10.8599 -0.0002      0.886134  0.0846   0.0783   0.1452    0.6796   0.0000      0.420328   448.2628       39.8023       16.3412       26.7465       4.46705      -2.71698       6.26175      -1.43116      0.618673      0.215800     -0.113142    -0.0158603       0.00000       0.00000       0.00000       0.00000       0.00000       0.00000       14.7916       16.7763       16.5199       12.6558       9.02456       6.32755       3.55777       1.73718      0.902602      0.353537      0.103040     0.0209253       0.00000       0.00000       0.00000       0.00000       0.00000       0.00000
   6  22 3508.4990    3.1689  3.0180 11.1225 -0.0030      0.336070  0.0981   0.0555   0.1818    0.3214   0.0000      0.269170   423.6701       3.03175      -12.7477      -9.25679      -15.5315      -2.10705       11.8189      -1.81182      -1.54643     -0.374857     0.0137021    -0.0394182       0.00000       0.00000       0.00000       0.00000       0.00000       0.00000       17.9880       21.1074       19.0865       15.8417       11.5905       7.61440       4.43681       2.30765       1.02498      0.408617      0.127492     0.0276828       0.00000       0.00000       0.00000       0.00000       0.00000       0.00000
   6  23 3646.4512    2.7068  4.4120 11.1204 -0.0013      0.380463  0.1334   0.0394   0.2144    0.1653   0.0000      0.154831   415.1067       5.48558       12.0348       2.23536      -31.1439       3.62709       1.07203      -2.21388      -1.49318     0.0217825     -0.229847    -0.0280770       0.00000       0.00000       0.00000       0.00000       0.00000       0.00000       25.3046       30.0057       27.4424       22.5940       15.4324       9.67272       5.77052       2.98605       1.38463      0.529034      0.165761     0.0353613       0.00000       0.00000       0.00000       0.00000       0.00000       0.00000
   6  24 3784.4746    2.2515  5.9285 10.9537 -0.0012      0.292258  0.1466   0.0291   0.2678    0.1154   0.0000      0.112811   414.2750       52.9836       18.6110      -27.9717       1.37833       12.4279      -3.44334      -4.61448     -0.493863      0.445673      0.471821     0.0277518       0.00000       0.00000       0.00000       0.00000       0.00000       0.00000       26.0827       31.4384       29.1092       23.3690       17.1656       11.2631       6.49561       3.40781       1.57285      0.641393      0.201673     0.0409195       0.00000       0.00000       0.00000       0.00000       0.00000       0.00000
   6  25 3922.5989    1.9243  7.8099 11.0526 -0.0002      0.166478  0.1859   0.0235   0.3501    0.0828   0.0000     0.0974225   478.6505      -5.58145      -6.19353      -38.4825       12.5397       16.1453       4.60971       1.86104      -2.94727      -1.35066     0.0187156     0.0116200       0.00000       0.00000       0.00000       0.00000       0.00000       0.00000       31.7996       36.8459       35.6157       29.1237       21.1468       13.7020       8.16799       4.46834       1.98337      0.796262      0.247416     0.0499174       0.00000       0.00000       0.00000       0.00000       0.00000       0.00000
   7  11 2045.9091    0.6605  0.4775 11.5104 -0.0035       5.20902  0.0388   0.0284   0.0591    0.0826   0.0000       2.62931   431.1755      -9.01103       17.5902       6.12712      -3.11293     -0.739141      -1.25077      -1.82251      0.367449      0.162855      0.350165     0.0835991     0.0107510    0.00587151       0.00000       0.00000       0.00000       0.00000       6.44123       7.30530       6.62731       6.40450       5.23394       3.44386       2.38932       1.37388      0.812397      0.328174      0.151128     0.0435383     0.0139947    0.00295627       0.00000       0.00000       0.00000       0.00000
   7  13 2322.3369    1.2570  0.7501 11.8673 -0.0034       3.96646  0.0468   0.0438   0.0740    0.1417   0.0000       1.48379   428.3619       7.08052       7.07406      -1.40612      -1.14350      -2.17349      0.381065     -0.113166     0.0589993      0.120755     0.0418782    -0.0201686   -0.00637283   0.000279740       0.00000       0.00000       0.00000       0.00000       8.46789       9.96391       8.89310       8.23300       6.40852       4.11774       2.61059       1.65681      0.885491      0.377630      0.147720     0.0515633     0.0151269    0.00311740       0.00000       0.00000       0.00000       0.00000
   7  14 2458.2416    1.5996  0.9530 11.9791 -0.0007      0.788301  0.0517   0.0495   0.0917    0.1664   0.0000       1.31575   445.5575       9.75266       6.44381       2.25877      -8.44460      -3.89293      -3.08848     -0.312800      0.366379     -0.246065     -0.241597     0.0573710     0.0136754    0.00192191       0.00000       0.00000       0.00000       0.00000       9.59253       10.9948       10.1902       9.63591       6.61262       4.17237       2.72022       1.76016      0.964586      0.435369      0.165304     0.0524933     0.0140529    0.00326314       0.00000       0.00000       0.00000       0.00000
   7  15 2594.3290    2.0756  1.1145 12.1487 -0.0024       1.11787  0.0665   0.0592   0.0972    0.2149   0.0000       1.01943   436.8933       27.9914       23.5378       2.59618       6.05367      0.958691      -1.09295      -2.81970      0.641296     -0.597446    -0.0326830     -0.120157  -0.000669739   -0.00248671       0.00000       0.00000       0.00000       0.00000       13.9715       16.9060       15.6354       13.0259       9.04703       5.32698       3.27442       1.93907       1.09866      0.452242      0.186348     0.0576939     0.0163693    0.00324322       0.00000       0.00000       0.00000       0.00000
   7  16 2731.3831    2.9368  0.9193 12.2878 -0.0023       4.27395  0.0433   0.0869   0.0794    0.2443   0.0000      0.932496   445.3922       9.94865       9.62544      -1.76616       6.31412      0.979154       3.08999     -0.512602      -1.29554     -0.180535    -0.0706002     0.0358762    0.00296949   -0.00164865       0.00000       0.00000       0.00000       0.00000       7.58691       8.43238       8.15209       7.28933       5.30621       3.81226       2.47720       1.42617      0.777552      0.369437      0.151713     0.0497249     0.0130558    0.00273598       0.00000       0.00000       0.00000       0.00000
   7  17 2868.5085    3.4149  0.9809 12.5172 -0.0046       1.27618  0.0520   0.1047   0.0811    0.3445   0.0000      0.884556   443.4832       13.8169       14.7055       14.7972      -3.08415      -4.23788       1.18461      -1.71049     -0.272009      0.424673      0.143178    -0.0174224     0.0132578   -0.00191336       0.00000       0.00000       0.00000       0.00000       10.0795       10.9373       10.4398       8.83169       6.77428       5.17200       3.43325       1.72652      0.868561      0.453238      0.184193     0.0577829     0.0147779    0.00267879       0.00000       0.00000       0.00000       0.00000
   7  18 3005.8178    4.2575  0.9858 12.7616 -0.0031       1.88628  0.0611   0.1241   0.0802    0.3929   0.0000      0.983774   430.6596       26.9029       27.5941      -16.4479       9.57466       3.32101       1.39826     -0.551128       1.01302     -0.117361     0.0177123    -0.0318516    0.00119863    0.00241194       0.00000       0.00000       0.00000       0.00000       15.2532       18.8895       17.9869       13.6326       9.30288       5.39554       3.15734       1.64867      0.788680      0.417827      0.157127     0.0566666     0.0171930    0.00282531       0.00000       0.00000       0.00000       0.00000
   7  19 3142.9052    4.3465  1.2852 12.3294 -0.0096      0.368933  0.0655   0.1124   0.0945    0.6089   0.0000      0.760212   432.6216       30.7649       17.2701      -6.86279      -5.06017      -2.63656       4.76628      -2.35302      0.394598     -0.800683      0.281844    -0.0810699    -0.0168187   -0.00389313       0.00000       0.00000       0.00000       0.00000       12.4085       12.2257       11.9326       11.8058       8.45669       4.99176       3.40910       2.39184       1.33889      0.578002      0.208415     0.0599406     0.0158999    0.00321227       0.00000       0.00000       0.00000       0.00000
   7  20 3280.2343    4.0280  1.3483 12.5354 -0.0035       1.21574  0.0618   0.0992   0.0960    0.3589   0.0000      0.692031   426.7148       29.0853       10.3745    -0.0507304       1.26002       2.41500      -2.94420     -0.362281       1.97834     -0.404888    -0.0312165     0.0465855   -0.00225583  -0.000962377       0.00000       0.00000       0.00000       0.00000       9.93523       12.1114       11.2364       9.52510       7.19395       5.22224       3.38476       1.81627       1.00833      0.449978      0.204608     0.0672229     0.0196724    0.00410917       0.00000       0.00000       0.00000       0.00000
   7  21 3417.8649    3.5549  2.0716 11.9675 -0.0002      0.582963  0.0731   0.0712   0.1303    0.2799   0.0000      0.443476   450.9346       36.5210       6.13248     0.0367654       11.1415      -7.93017       7.88176      -1.46940       2.36304     -0.553629    -0.0129867     0.0359242     0.0332688  -0.000300059       0.00000       0.00000       0.00000       0.00000       11.6853       13.7622       12.9883       11.5620       8.57218       5.70278       3.79849       2.23493       1.29217      0.531902      0.234242     0.0740192     0.0224849    0.00446076       0.00000       0.00000       0.00000       0.00000
   7  22 3555.7290    3.0028  3.1261 11.5581 -0.0018      0.258698  0.0929   0.0469   0.1625    0.1916   0.0000      0.241249   419.8123       29.3018       6.06821       16.8387       2.02829      -10.9271       3.15105      -3.51413     -0.541199     -0.888439      0.183381    -0.0883541     0.0207988   -0.00887375       0.00000       0.00000       0.00000       0.00000       14.8377       17.3838       16.1925       14.0420       10.9577       7.82946       5.06861       2.88664       1.53259      0.698857      0.296454      0.101687     0.0291414    0.00577282       0.00000       0.00000       0.00000       0.00000
   7  23 3693.7792    2.5134  4.9571 11.5441 -0.0017      0.235145  0.1305   0.0322   0.2174    0.1104   0.0000      0.133288   421.5276       51.2520       27.4081       39.6810       8.30324       3.25786      -5.65909       4.59122      0.659441     0.0833556     0.0581162     -0.399812   -0.00688798    -0.0124469       0.00000       0.00000       0.00000       0.00000       20.2923       23.2006       22.5027       19.9448       14.9927       10.7340       6.64721       4.17912       2.19366       1.02198      0.413548      0.152014     0.0402659    0.00806978       0.00000       0.00000       0.00000       0.00000
   7  24 3832.3718    2.1456  6.5711 11.3888 -0.0003      0.198397  0.1532   0.0251   0.2756    0.0887   0.0000     0.0980750   428.3131       10.1654      -20.1524     -0.287474       7.97169      -12.7553      -13.8347     -0.384234      0.140352      -1.37916     -0.520472     0.0742041     0.0464536     0.0108141       0.00000       0.00000       0.00000       0.00000       23.3986       28.9799       26.8897       23.5972       17.9233       12.3300       8.11903       4.66000       2.58526       1.17299      0.515646      0.172745     0.0510213     0.0103272       0.00000       0.00000       0.00000       0.00000
   7  25 3970.9009    1.8585  8.7587 11.2721 -0.0005      0.133924  0.1910   0.0192   0.3303    0.0673   0.0000     0.0769262   415.4984       52.3970       4.20904       27.7266       10.2323       26.2418       17.7641      -7.93640      0.321560       2.07064      0.574822     -0.324628    -0.0147530   -0.00225103       0.00000       0.00000       0.00000       0.00000       27.5010       33.0684       31.9259       28.5266       21.1502       15.5184       9.96519       5.88978       3.05917       1.53413      0.622781      0.225109     0.0618451     0.0126778       0.00000       0.00000       0.00000       0.00000
   7  26 4109.3994    1.5704 10.9463 11.2601 -0.0012    -0.0854101  0.2398   0.0159   0.4196    0.0580   0.0000     0.0734589   459.7762       73.6063      -14.1687      -35.2315       7.54852      -1.89521       5.32896       11.3118      -4.11231     0.0462396      0.186509     -0.519944     0.0560708    -0.0127847       0.00000       0.00000       0.00000       0.00000       35.2289       41.0671       39.5967       34.3866       27.7889       18.6328       12.2166       7.20543       3.79924       1.79988      0.739989      0.266797     0.0792443     0.0143964       0.00000       0.00000       0.00000       0.00000
   8  11 2086.2346    0.6677  0.5322 10.1311  0.0034       9.48430  0.0354   0.0286   0.0701    0.1035   0.0000       1.98639   428.5470       2.19296       14.5203       5.75957       4.25148       2.15376      -4.27637      0.948669     -0.467487     -0.843520     -0.361636     0.0116643     0.0288867   -0.00530215    0.00653721   -0.00132359       0.00000       0.00000       6.68992       7.77544       7.37281       6.58706       5.33000       3.60178       2.28838       1.57917      0.969427      0.527851      0.243431     0.0962689     0.0341051     0.0128155    0.00329842   0.000603388       0.00000       0.00000
   8  12 2225.2422    1.0007  0.7697  9.7647 -0.0000       6.42800  0.0379   0.0324   0.0789    0.1941   0.0000       1.27571   432.7436      -1.66976      0.810386      -2.01608      -6.64107      -2.02564      -1.79148     -0.728835     -0.488336     -0.235203      0.169227    -0.0843104    -0.0262256    0.00379007    0.00515243   0.000256759       0.00000       0.00000       5.73151       6.79910       6.68890       6.09127       4.60980       3.44881       2.41477       1.50854      0.900531      0.479798      0.247478      0.103397     0.0404509     0.0121690    0.00323795   0.000629039       0.00000       0.00000
   8  13 2363.0616    1.3933  0.7963 10.4661 -0.0057       4.79740  0.0636   0.0438   0.0738    0.2002   0.0000       1.15576   448.6449       11.3034       17.6247      -6.26675       5.97034       3.51119       3.94733      -2.95759     -0.512305     -0.617166      0.203038    -0.0473839     0.0490162    0.00363807    0.00400630  -0.000879130       0.00000       0.00000       15.1850       19.6442       19.2733       15.5896       10.6462       6.38990       3.43899       1.86173      0.963879      0.502234      0.241235      0.104483     0.0385454     0.0129329    0.00336250   0.000596642       0.00000       0.00000
   8  14 2499.5602    1.7756  0.9511 11.0855  0.0037       2.57751  0.0555   0.0539   0.0764    0.2002   0.0000       1.14835   439.9253       6.62811       13.7269       3.65178      -2.35986      -3.61666     -0.386891      -1.68309     -0.610353    0.00172833      0.359706     -0.225407     0.0246048     0.0136259    0.00271003  -0.000813871       0.00000       0.00000       6.94187       9.43941       7.80958       8.30442       5.60962       5.10613       3.20703       2.30283       1.09718      0.687492      0.311122      0.155204     0.0500444     0.0196642    0.00398350    0.00110274       0.00000       0.00000
   8  15 2636.2870    2.3529  0.9016 11.4932  0.0022       1.41510  0.0439   0.0698   0.0782    0.2163   0.0000      0.978580   444.3961       4.93926       12.6408       2.41800       1.59341      -5.77774      -6.55734       1.27985      0.180106    -0.0658681     -0.113254    -0.0495600   -0.00226121    -0.0190775   -0.00182304  -5.21119e-05       0.00000       0.00000       5.76353       8.06592       6.71214       7.09733       5.22235       4.14874       2.89373       1.74132       1.19436      0.538662      0.317736      0.107878     0.0541877     0.0147492    0.00425249   0.000978562       0.00000       0.00000
   8  16 2773.8692    2.9360  0.8013 12.1176 -0.0041       1.19482  0.0408   0.0923   0.0739    0.2071   0.0000       1.02218   431.5645       31.8644       10.0825      -1.67371     -0.289906      -7.57009      -2.83423      -1.13513    -0.0633850      0.539880     0.0568576     -0.155312    -0.0439211    -0.0166412   -0.00317023   0.000454074       0.00000       0.00000       6.27596       7.50818       7.22968       6.26140       5.03627       4.01087       2.74165       1.69031      0.992014      0.539055      0.222259      0.117287     0.0439365     0.0138513    0.00352084   0.000677026       0.00000       0.00000
   8  17 2911.7190    3.5881  0.7669 12.7397 -0.0055       1.40077  0.0364   0.1175   0.0744    0.1731   0.0000       1.02247   426.4126       12.6392       18.3400       7.28683      -3.19518      -3.87105       1.04246      -1.03087      0.693867      0.328884      0.369193     0.0407404    -0.0245135    -0.0175980  -0.000672356  -0.000330835       0.00000       0.00000       5.49367       6.57803       6.38861       5.57628       4.71560       3.40375       2.47372       1.57732      0.867182      0.480691      0.240286      0.104511     0.0380095     0.0126907    0.00347618   0.000603970       0.00000       0.00000
   8  18 3049.3710    4.1111  0.9116 12.8306 -0.0073       2.45388  0.0426   0.1281   0.0848    0.2182   0.0000      0.989461   432.8928       27.5851       4.32066       9.27290      -2.12099      -4.19197      -1.52045     -0.717966       1.58879      -1.88628      0.830955    -0.0683436     0.0261820     0.0169564  -0.000241851   -0.00120847       0.00000       0.00000       6.78236       7.76135       7.91149       6.46805       5.74863       3.94720       2.59630       1.84090       1.02219      0.559511      0.290075      0.104186     0.0400486     0.0150825    0.00380349   0.000575387       0.00000       0.00000
   8  19 3186.8474    3.8569  1.1382 13.1877  0.0103       1.19913  0.0691   0.1171   0.1017    0.1951   0.0000       1.68265   442.7189       18.3037      -17.1892      -10.8554       3.84379       4.87917      -8.74918      -2.34857       2.59505      -1.00917     -0.539259      0.256294     0.0707536    -0.0281873   -0.00962924    0.00188307       0.00000       0.00000       7.80128       11.4344       9.46855       9.84756       6.95929       5.50646       4.00180       2.27463       1.51202      0.695229      0.403593      0.148767     0.0680006     0.0188890    0.00596025    0.00135670       0.00000       0.00000
   8  20 3324.5225    3.7293  1.4860 12.7350 -0.0101     -0.730017  0.0647   0.0962   0.1093    0.1830   0.0000      0.742006   413.3370       32.2533      -1.12383       35.1016       5.64288      0.894507       4.37217      -3.57334      -1.24254     -0.624871     -0.122969     -0.195221    -0.0321151    0.00469365   -0.00476312   -0.00219883       0.00000       0.00000       8.58773       11.0436       9.47793       9.34792       7.35067       5.75614       4.04536       2.49015       1.53078      0.729487      0.408047      0.150632     0.0664473     0.0193344    0.00546617    0.00118682       0.00000       0.00000
   8  21 3462.8070    3.2256  2.5583 11.8350 -0.0009      0.602728  0.0791   0.0629   0.1435    0.1536   0.0000      0.271662   414.7190       40.6920       34.6428      -8.00664      -13.6092      -10.8800     -0.448147       1.82196     -0.578406     -0.158768     0.0714636      0.120283    -0.0431665    -0.0303940   -0.00991912   0.000223468       0.00000       0.00000       10.6644       12.7273       12.1043       10.8834       9.10070       6.90350       4.78134       3.06713       1.79071      0.964561      0.452502      0.200974     0.0755378     0.0250343    0.00660863    0.00121805       0.00000       0.00000
   8  22 3601.2867    2.7095  3.3908 11.2609 -0.0004      0.344475  0.0957   0.0462   0.1682    0.1377   0.0000      0.231855   447.3366       21.4957       6.91501       13.6525       23.0846     -0.781887      -6.79066      -8.86878       2.68957     -0.526649     -0.754597     -0.571014      0.337797    -0.0587448   -0.00439535   0.000609196       0.00000       0.00000       12.8076       15.1628       14.9571       13.0544       10.9153       7.82196       5.53380       3.57664       2.03220       1.10674      0.555255      0.235673     0.0879265     0.0293201    0.00787409    0.00133073       0.00000       0.00000
   8  24 3878.6874    1.9463  6.8585 10.5220 -0.0028      0.246618  0.1493   0.0247   0.2734    0.0885   0.0000     0.0989693   408.7563       26.2453      -18.8808       18.1585       7.05443      -8.49996      -11.8271      -1.81223       1.54652      -2.84202     0.0961200     -0.298894     0.0554020    -0.0610002    -0.0116151   -0.00160892       0.00000       0.00000       19.0852       23.6998       22.8318       20.6690       16.9951       12.5269       8.68446       5.66391       3.31139       1.80002      0.884586      0.381624      0.145645     0.0491329     0.0131315    0.00239517       0.00000       0.00000
   8  25 4018.3780    1.6457  8.5645 10.2419 -0.0009      0.305623  0.1807   0.0196   0.3319    0.0752   0.0000     0.0873944   421.3442       68.4198      -13.7098      -31.8724       3.99581      -2.66337      -4.78428      -11.6906       6.15161      -2.11625      -2.35756     -0.996903     0.0764449      0.127137    -0.0199849   0.000241383       0.00000       0.00000       22.8675       27.3716       26.9633       23.9684       19.5488       15.0664       10.5658       6.66840       3.88597       2.10605       1.01378      0.458523      0.176648     0.0570229     0.0147713    0.00264375       0.00000       0.00000
   8  26 4157.2342    1.4089 11.3730 10.0589 -0.0016     0.0790239  0.2299   0.0160   0.4293    0.0646   0.0000     0.0803793   433.4229       12.5350       27.9361      -25.3692       24.9685      -11.2858       8.29235       2.15104       3.44039      -4.22251      0.160959     -0.144508     0.0347054     -0.103129    0.00545668  -0.000329269       0.00000       0.00000       27.4117       32.3105       32.1830       29.6690       24.0587       17.7806       12.6038       8.09403       4.97671       2.68524       1.32791      0.571469      0.221312     0.0698196     0.0185101    0.00321555       0.00000       0.00000
   8  27 4295.7604    1.1917 13.4914  9.9727 -0.0005     -0.248578  0.2933   0.0145   0.5245    0.0638   0.0000     0.0858108   436.7017       41.7680       14.6785       7.40123      -14.9979       4.03388       25.3602      -5.88367       1.15866       3.65104     -0.594550     -0.659603      0.470203     0.0262460    -0.0176016   -0.00815255       0.00000       0.00000       31.3185       38.7654       38.1912       33.9104       28.5329       21.7564       15.1992       9.66345       5.80421       3.04674       1.51359      0.652379      0.264073     0.0871530     0.0234902    0.00406491       0.00000       0.00000
   9   9 1843.6600    0.3946  0.3052 10.5513 -0.0072       12.7038  0.0409   0.0221   0.0440    0.0589   0.0000       4.56684   440.9736     -0.871367       14.3744       2.91463       9.14892      -2.76166     -0.296880     0.0827022     -0.670237      0.290388     -0.187360     -0.102258      0.119731     0.0366090    0.00272910   -0.00404008  -0.000360140   8.57390e-05       6.12801       8.84411       8.15044       8.06998       5.62716       4.06684       2.63884       1.60530       1.21012      0.481296      0.386876      0.132367     0.0878080     0.0219881     0.0132326    0.00316374   0.000916651   0.000213435
   9  10 1984.2593    0.5611  0.4287 10.8486 -0.0060       10.4749  0.0308   0.0232   0.0583    0.0712   0.0000       2.69585   434.4296      -1.17633       21.2514       2.92962       1.19025      -3.01908      0.237109      0.539520      -1.29033      0.438557     -0.236725      0.165813    -0.0197850     0.0251375     0.0101064    0.00223955  -0.000321757  -0.000212698       4.26537       5.83021       5.51780       5.23772       3.92621       3.40524       2.39052       1.51071       1.11529      0.537233      0.356065      0.147907     0.0841990     0.0285648     0.0136341    0.00333777   0.000823461   0.000172158
   9  11 2125.1746    0.7855  0.6051 10.7876 -0.0017       5.52725  0.0363   0.0262   0.0639    0.1029   0.0000       1.57749   434.7542       8.95457       14.2177      -1.62534      -4.20904      -3.72471       2.03737     -0.813285      0.173107      0.138700      0.345388    -0.0396508     0.0786167    -0.0193735    0.00159437    0.00482656  -0.000971461  -9.97583e-05       6.33807       8.16514       8.10789       7.22843       5.54030       3.99702       2.64780       1.75755      0.979353      0.603966      0.302151      0.157562     0.0702079     0.0298547    0.00955666    0.00324698   0.000719099   0.000146729
   9  12 2264.7014    1.1516  0.7338 11.0516 -0.0066       5.96279  0.0457   0.0364   0.0693    0.1366   0.0000       1.30940   437.7957       2.76321       6.07907      -6.24500      0.337448     -0.471260      0.685202      -2.74514     -0.408650      -1.12432     -0.150598     -0.165969    -0.0563567    -0.0260313     0.0104978    0.00681476  -0.000594756   5.58201e-06       6.94345       7.46236       7.07305       7.64443       6.88561       4.64298       2.58600       1.89440       1.57296       1.03457      0.550015      0.230357     0.0923351     0.0318668     0.0118107    0.00319739   0.000811719   0.000161650
   9  13 2402.4824    1.4509  0.8764 11.4568  0.0021       4.77576  0.0436   0.0414   0.0747    0.1381   0.0000       1.18794   442.8124       10.4711       18.1373       17.3258      -4.19852      -1.90842     -0.488049      -1.57702       1.11112      -1.04145     -0.377430     0.0658227    -0.0200920     0.0282760    0.00630883  -0.000242287   0.000408631   8.29257e-05       5.89216       6.43951       6.62980       6.49617       5.40652       4.05843       2.88625       1.95579       1.35543      0.834618      0.444421      0.219829     0.0926662     0.0387971     0.0130709    0.00374158   0.000918977   0.000150900
   9  14 2539.6673    1.9004  1.0012 11.6407  0.0025       1.64188  0.0498   0.0520   0.0829    0.1965   0.0000       1.11548   434.9199       6.36425       11.4839       8.00759       1.15962       2.41887       3.60873      -3.28864      -1.04076       1.87807      -1.04031    -0.0225727     0.0189768     0.0291283  -0.000624794    0.00160407    0.00124475   5.17780e-06       6.45739       8.26741       7.60760       7.10477       5.87326       4.94787       3.33009       2.42192       1.36884      0.844906      0.411860      0.221803     0.0848186     0.0395526     0.0125163    0.00456790   0.000993999   0.000210505
   9  16 2815.3888    3.1273  0.8241 12.6780 -0.0051      0.802976  0.0372   0.0936   0.0718    0.1830   0.0000      0.834511   436.6818       25.6450       9.02310      -3.69347     -0.939525      -3.21916      -4.82118      0.681207      -1.93487      0.710947     -0.451441      0.270134     -0.195634    0.00645984     0.0115684  -0.000237626  -8.37371e-05   0.000142934       5.60466       6.42904       6.13456       6.13174       4.93979       3.76129       2.71887       1.88922       1.16610      0.681758      0.373153      0.194395     0.0803738     0.0308685     0.0101261    0.00312293   0.000740458   0.000143529
   9  17 2953.7518    3.7767  0.9671 12.5398  0.0004       1.42270  0.0423   0.0993   0.0753    0.2780   0.0000      0.817274   436.5498       34.6592       16.2668       2.62301       5.97644     -0.810175      -4.86833       1.90444      0.893993      0.585374     -0.200937     0.0311542  -0.000752009    -0.0375510    0.00227832    0.00193288    0.00105648   6.13547e-05       5.46112       6.51166       6.31201       5.69655       5.20260       3.89116       3.05946       1.95554       1.28302      0.731082      0.387957      0.190543     0.0826867     0.0338720     0.0120313    0.00355313    0.00101559   0.000159990
   9  18 3091.6883    4.1565  1.0730 12.9413  0.0006       1.09871  0.0456   0.1086   0.0820    0.2665   0.0000      0.863890   441.0157       18.9112       12.7862      -3.01245      -5.37669      -4.32159     -0.376038      -1.39618       1.38447     -0.877910     -0.471098     -0.108666     0.0291980     0.0175462    -0.0107212   -0.00659792   0.000325505  -0.000102838       6.25582       7.23711       7.23526       6.87714       5.52501       4.24847       3.12039       2.03896       1.31132      0.760935      0.409441      0.203333     0.0906843     0.0368576     0.0125224    0.00351284   0.000892595   0.000157883
   9  19 3229.8295    4.0834  1.3595 12.7860 -0.0014       1.64850  0.0528   0.1025   0.0910    0.2753   0.0000      0.669249   441.7650       25.1277       15.4325      -6.68098      -2.35565      -2.72202      -1.22583      -3.70349      -3.04471      -1.81416     -0.187931     -0.276529     0.0316725   -0.00621636     0.0153219   -0.00682387   -0.00124598   4.90358e-05       7.21594       9.09273       9.29452       8.09947       6.67098       4.95502       3.50949       2.38705       1.40998      0.903215      0.458184      0.221470      0.104882     0.0423017     0.0141391    0.00494549    0.00117865   0.000192233
   9  20 3367.9806    3.5451  1.9126 12.8412 -0.0035      0.994213  0.0705   0.0728   0.1191    0.1295   0.0000      0.504414   449.9760       34.1772       27.7296      -13.3847       5.47163      -6.40791      -2.32819      -7.64057       2.16272      -2.44544      -1.82397     -0.417967      0.110368    -0.0956203   -0.00884448   -0.00434632  -0.000497984  -0.000103198       10.4821       12.9883       13.3690       11.8275       9.11601       6.74298       4.66922       2.90723       1.87101       1.08899      0.572331      0.278409      0.128122     0.0545570     0.0194403    0.00539942    0.00135922   0.000227253
   9  21 3506.6216    3.1433  2.4190 12.4888 -0.0019      0.759575  0.0727   0.0587   0.1342    0.1206   0.0000      0.346925   451.8021       24.9579      -2.95981       16.4089       10.4467      -5.15518     -0.674900      -6.32874       2.11002      0.776398      0.353425     -0.237156     -0.167578      0.125468    0.00937847   -0.00127400   0.000400503  -0.000106252       9.04111       11.2994       10.8833       10.4133       8.49247       6.46300       4.73847       3.07459       2.03179       1.18404      0.634028      0.314734      0.140901     0.0579940     0.0205637    0.00598182    0.00159277   0.000287316
   9  22 3645.5151    2.6440  3.8475 11.9172 -0.0000      0.252409  0.0975   0.0391   0.1692    0.0947   0.0000      0.186270   458.4885       48.6029       16.5128       19.4073       7.14036       10.8072       14.3981       1.59966      -4.82811     -0.922520      0.490937     -0.377729      0.197487     0.0300808    -0.0552105    0.00904133    0.00344596  -0.000377333       11.8563       14.8816       14.3266       13.2771       11.1869       8.57804       6.16034       4.11777       2.65141       1.57884      0.836527      0.409873      0.183545     0.0751130     0.0267753    0.00825081    0.00209325   0.000371725
   9  23 3784.8599    2.1739  5.7928 11.3320 -0.0013      0.360210  0.1259   0.0258   0.2189    0.0767   0.0000      0.106192   450.1445       47.8927       4.84672       6.59468       8.08884       6.18683       6.38512       4.96952       1.46457      -3.73876      -2.02513     -0.110514     -0.393567    -0.0197750    0.00271204    0.00280241   0.000777911  -0.000213374       15.3158       18.5643       17.9025       16.9286       14.1040       11.3294       7.92038       5.50462       3.49617       2.04750       1.11590      0.541591      0.243589     0.0971132     0.0356148     0.0107922    0.00256865   0.000463288
   9  25 4063.7115    1.6085 10.7847 10.9318 -0.0015      0.226014  0.2018   0.0160   0.3629    0.0510   0.0000     0.0671843   438.0013       86.5575       38.5880       25.0326      -8.31431      -17.8231       3.33834       14.8140      -16.8022       2.17386     -0.388707      0.423166     -0.736655     0.0914521    -0.0384101    -0.0251153    0.00380556  -0.000810262       22.3457       27.6095       27.8042       25.5378       21.9026       16.9087       12.4111       8.26193       5.42299       3.16048       1.71670      0.826156      0.384744      0.154970     0.0577277     0.0177347    0.00452133   0.000729212
   9  26 4203.0878    1.3795 13.3807 10.7621 -0.0005    -0.0506839  0.2662   0.0131   0.4592    0.0481   0.0000     0.0687578   438.9689       89.1485       58.1741      -43.0520       29.6882      -19.1626      -26.1294      -20.1130     -0.387715      0.316405       2.71735       1.19659      0.215597    -0.0654756    -0.0604806     0.0114118   -0.00111269  -0.000684908       27.2766       34.5348       34.4691       31.6360       26.3663       20.5110       15.0567       10.4119       6.48835       3.88586       2.09764       1.05467      0.483711      0.195994     0.0704980     0.0222692    0.00548433   0.000917614
   9  28 4483.3519    1.0542 19.6278 10.5614 -0.0024    -0.0489125  0.4949   0.0087   0.7098    0.0427   0.0000     0.0865382   478.8495      -35.7829       52.4825       24.0104       20.3208       4.56197       21.5000      -24.0053       15.5480       7.55867      -2.60491       2.33529      0.667074     -0.840923     0.0471325     0.0792900    0.00179028  -0.000107203       41.0672       52.1500       52.3855       47.3074       40.7850       31.5567       22.6431       15.5111       10.0611       5.91916       3.20757       1.59920      0.716730      0.296589      0.110777     0.0345159    0.00847532    0.00138311
  10   9 1880.0318    0.4395  0.3994 10.3103 -0.0147       12.9335  0.0267   0.0185   0.0547    0.0653   0.0000       2.96516   444.0758       3.40125       9.33335      -5.23538      -4.19428      0.783603      -1.24165       1.83313     -0.119020     -0.978823      0.489172    -0.0703698      0.122526    -0.0908029     0.0173237    0.00579405  -0.000985515   -0.00112143       3.43231       3.67747       4.15265       3.90726       3.16553       2.78108       2.21395       1.53166       1.05335      0.667537      0.401141      0.213644      0.102577     0.0534709     0.0221267    0.00829706    0.00281338   0.000731915
  10  10 2021.5645    0.6183  0.4654 10.5654 -0.0016       8.01394  0.0327   0.0234   0.0522    0.0765   0.0000       2.21364   448.3722     -0.872391       14.6316      -5.48921      -2.47594       2.58999      -2.26465     -0.183197     -0.296392     -0.632269      0.914017    0.00526949    -0.0320321    -0.0304222    0.00365971    -0.0115385  -0.000969332  -0.000229061       4.66122       5.05889       4.58967       3.93937       3.95008       3.74616       3.04618       2.25148       1.45311      0.838388      0.501049      0.231832      0.114583     0.0570341     0.0222467    0.00803818    0.00301580   0.000849424
  10  11 2163.0707    0.8826  0.6222 10.6139 -0.0061       7.86166  0.0332   0.0285   0.0640    0.1141   0.0000       1.41958   435.8822       4.16078       15.5995      -2.13273      -1.51862       2.89622       2.71054      -1.39890     -0.792042       1.27943     -0.257647     -0.198518     -0.147262   -0.00349828    -0.0366090    0.00174014    0.00344094  -0.000953089       3.96144       5.27294       4.36228       5.11688       4.07275       3.71783       2.27453       1.82463       1.14454      0.878590      0.496120      0.270045      0.129816     0.0570985     0.0254730    0.00934937    0.00301792   0.000952229
  10  12 2302.9237    1.1928  0.7469 10.8891 -0.0108       3.80575  0.0339   0.0370   0.0678    0.1623   0.0000       1.16556   431.7175       9.78203       3.43546       2.32053       3.24798      -4.57670      0.564315      0.563095     -0.952772      -1.11894      0.661060     -0.320751      0.138864    -0.0183168     0.0421412     0.0252744    0.00121863  -0.000186860       4.78715       5.80380       5.92775       5.51636       4.66173       3.62057       2.52397       1.78756       1.24340      0.759000      0.467557      0.243655      0.120500     0.0549245     0.0233409    0.00863619    0.00305532   0.000842159
  10  13 2440.9523    1.6190  0.9267 11.2530 -0.0053       2.09535  0.0423   0.0447   0.0736    0.1929   0.0000      0.930534   444.3444       4.64441       17.4402      -1.13427    0.00216124      -2.27743      0.226701     -0.239045      0.949997     -0.279525     -0.725989    -0.0864724    -0.0125945     -0.114487    -0.0246358    -0.0150674   -0.00253159  -0.000191625       5.11939       5.69827       6.48743       5.74402       4.87670       4.16567       2.99276       2.05463       1.50521      0.881414      0.538459      0.293368      0.148412     0.0691394     0.0291426     0.0118968    0.00417908    0.00102765
  10  14 2578.8224    2.0803  0.9703 11.7527 -0.0092       2.85536  0.0441   0.0567   0.0759    0.1899   0.0000      0.882141   442.4224      -6.87011       15.2143      0.129277     -0.841515      -4.84502      0.846293      -3.76144       2.38212      0.378377     -0.109920     -0.343840     0.0586500     -0.157105   -0.00620336  -0.000698101  -0.000143063  -1.26733e-05       5.58395       6.87100       6.57071       6.34792       5.63500       4.60000       3.04686       2.29707       1.57484      0.994477      0.616717      0.307748      0.146105     0.0683519     0.0266606    0.00960228    0.00376627    0.00110337
  10  15 2717.2271    2.7205  0.8006 12.4280 -0.0003       3.31441  0.0359   0.0804   0.0669    0.1512   0.0000      0.962334   432.7398       20.8995       15.9885       6.68804      0.247213      -2.61102      -1.12520      -2.33970       1.54152    -0.0525383     0.0155969     -0.340409     -0.132213     0.0888619    0.00429095   -0.00959351    0.00753942   0.000679287       4.68232       5.59911       5.84565       5.35048       4.38039       3.62888       2.69373       1.92426       1.28636      0.755833      0.422076      0.247523      0.126311     0.0555294     0.0233328    0.00957776    0.00310745   0.000834432
  10  16 2855.8531    3.2675  0.9606 12.7389 -0.0010       2.17836  0.0426   0.0871   0.0766    0.1724   0.0000       1.06798   442.9913       18.6177       14.6785       3.04236       2.24938      -5.71461       2.19716      -2.83463      -1.24414     -0.755882    0.00257262     -0.184719    0.00539306     0.0159455     0.0173423   -0.00344372  -0.000848323    0.00139716       5.05918       5.60601       5.66700       5.76471       4.84516       3.68854       2.92215       2.19258       1.42721      0.836542      0.512188      0.284180      0.152958     0.0693560     0.0287193    0.00948377    0.00325147   0.000918412
  10  17 2994.6632    3.8789  0.9283 13.2137 -0.0059       1.01175  0.0396   0.1076   0.0750    0.1675   0.0000       1.18275   440.9467       9.86273       16.3437       3.43206      -1.24154       1.61587       1.11835      -5.81171       1.23077     0.0213953     -0.799999      0.231994     -0.178816    0.00381221    -0.0111464   0.000447745    0.00494943  -0.000239161       5.01501       6.03101       6.26635       5.89655       4.81338       3.79378       2.81835       2.00786       1.25358      0.809403      0.476281      0.255531      0.127287     0.0634952     0.0258466    0.00995383    0.00310903   0.000893154
  10  18 3133.1506    4.1062  1.0891 13.0204 -0.0060     0.0101774  0.0451   0.1040   0.0808    0.2233   0.0000      0.824074   437.8060       22.0981       8.57281       3.17072      -4.67436       1.94043     -0.968080      -3.93804       1.51934      -2.44055     -0.957475     -0.290587     -0.125459    -0.0167776     0.0112888  -0.000963995    0.00159462   -0.00140086       4.82205       5.95838       6.27240       5.50451       5.03645       4.00285       3.07483       2.12194       1.48662      0.927594      0.514170      0.306309      0.146173     0.0672712     0.0279082     0.0118113    0.00398240    0.00113838
  10  19 3271.6234    3.8536  1.5553 12.6392 -0.0050       1.17604  0.0542   0.0829   0.0952    0.1836   0.0000      0.496709   444.1259       23.9142       2.75091       8.57801      -3.65984      -3.19768      -3.14104      -2.23833       2.31852      -1.22821    -0.0887072     -0.792435    -0.0758220    -0.0560702     0.0226489    0.00901120    0.00352129   -0.00280291       6.47258       7.76862       7.94447       7.48217       6.25895       4.89731       3.76153       2.56793       1.70635       1.08529      0.647319      0.341188      0.168415     0.0835632     0.0344070     0.0128731    0.00419751    0.00117854
  10  20 3410.4334    3.4602  1.9439 12.6231 -0.0008      0.979714  0.0612   0.0664   0.1097    0.1263   0.0000      0.412169   430.5238       34.8228       14.4617       13.8980      -6.62805      -14.2048       5.08582      -6.61846       1.24748     -0.537371      0.160276    -0.0175593      0.129954    -0.0370329    -0.0240537    0.00322760    0.00768133  -0.000421234       6.80148       8.17498       8.35372       8.10166       6.72285       5.62409       4.23707       3.06420       1.97398       1.30474      0.753564      0.407157      0.207385     0.0965256     0.0424832     0.0158060    0.00511273    0.00150412
  10  21 3549.5956    2.8613  3.2894 11.9396 -0.0012      0.832562  0.0866   0.0434   0.1486    0.0917   0.0000      0.228002   439.7282       10.4278       5.83553     -0.885896       6.86822       8.96178       9.02338      -1.45362      0.342041      -1.22677     -0.143370     -0.646073      0.152528      0.147969    -0.0267508     0.0194858    0.00261240   -0.00182096       9.74389       12.0301       12.0327       11.6454       9.26475       7.91416       5.88714       4.05359       2.70785       1.74217       1.02178      0.524464      0.269592      0.123158     0.0565818     0.0205320    0.00703957    0.00187683
  10  22 3688.6763    2.3614  4.1662 11.8226 -0.0028      0.339830  0.0999   0.0330   0.1837    0.0688   0.0000      0.181854   449.8591       37.5062      -5.36906      -4.92690       8.36446      -11.1743      -3.22557       7.36538      0.209365      -3.29363       2.07750      -1.50396      0.201281     -0.284125    -0.0427964    0.00723980   -0.00178713  -0.000715892       10.7065       13.3626       13.2595       12.9208       10.8190       8.74255       6.71933       4.58201       3.13834       1.98749       1.18459      0.620128      0.317207      0.145047     0.0639950     0.0241070    0.00795211    0.00220475
  10  23 3828.5858    2.0743  6.1259 11.2234 -0.0026      0.403263  0.1257   0.0245   0.2279    0.0671   0.0000      0.105265   452.3079       39.3277       19.1988       3.47379       2.09547      -7.36818      -5.24149      -1.14692       6.17554      -6.43382      -1.19081      -1.83623      0.357356      0.207361      0.177016    -0.0591699   -0.00689837    0.00411792       13.2285       16.8779       16.6908       15.7558       13.4518       10.8687       8.18638       5.83959       3.86960       2.45577       1.41023      0.775928      0.386658      0.182825     0.0764885     0.0299547    0.00989729    0.00295534
  10  24 3968.2426    1.7162  7.7465 10.9428 -0.0004      0.347250  0.1495   0.0185   0.2701    0.0575   0.0000     0.0904539   436.5024       53.2375       37.2704      -23.8503      -10.1624      -17.3488       2.36290      -2.75774       9.19487      -1.20280     0.0749306     -0.990823     -0.833690    -0.0783514    -0.0144615    -0.0324090    -0.0145395   -0.00109080       15.5945       19.3987       19.3365       18.3481       16.1575       13.0093       9.60260       6.85705       4.60823       3.02709       1.76782      0.943055      0.480785      0.215071     0.0953198     0.0354450     0.0120715    0.00358314
  11   9 1915.4955    0.4838  0.3033  9.5956 -0.0197       16.4407  0.0255   0.0262   0.0380    0.0759   0.0000       2.60593   443.0082       2.77973       15.1491      -3.17151      -2.98358     -0.288774    -0.0200924     -0.670611      0.262646       1.08642     -0.475980      0.163246    -0.0746127     -0.151047    -0.0162421   -0.00226391    -0.0205259   -0.00296297       2.96443       4.13706       3.96999       4.00324       3.48817       2.37023       2.33631       1.54077       1.06878      0.717214      0.413590      0.253885      0.129599     0.0783424     0.0337898     0.0169211    0.00768583    0.00219678
  11  10 2058.1072    0.6480  0.6277  9.5333 -0.0003       6.73308  0.0319   0.0204   0.0603    0.1029   0.0000       1.41954   437.2695      -2.81550       14.5033      -1.77240       1.49455       7.89878     -0.404485      -1.28701     -0.742527     -0.455078      0.292652   -0.00922048   -0.00864472     0.0173118    -0.0221327     0.0145918   0.000758179   -0.00314332       3.39173       4.53830       4.70223       4.69879       3.99170       3.22341       2.54795       1.83516       1.42999      0.753680      0.611337      0.281481      0.194141     0.0919084     0.0451249     0.0210236    0.00777239    0.00282172
  11  11 2199.9978    0.9371  0.7187  9.6764 -0.0076       6.84538  0.0311   0.0274   0.0622    0.1645   0.0000       1.10585   438.2759      -3.44305     -0.153312      -1.08641       8.84677      -2.29105     -0.185140      -1.24271       1.68941      0.876851    -0.0402694     -0.193258     -0.177592    -0.0957307      0.109649     0.0103890    -0.0186454  -0.000471280       3.77395       4.44104       4.33789       4.24206       3.98264       3.25923       2.38335       1.73672       1.26282      0.868463      0.543175      0.330836      0.175874     0.0890400     0.0408910     0.0168027    0.00666696    0.00241682
  11  12 2340.1590    1.3797  0.7988 10.1960  0.0031       4.89731  0.0356   0.0373   0.0593    0.1959   0.0000      0.931691   436.5888       4.60916      -2.06900      -6.46987      -3.50635       2.93919      -7.22266      -1.77560      0.351006      -1.01736      0.347472     -0.351171     -0.159859     -0.100963     0.0270869     0.0303659    0.00861103   0.000473602       3.93305       5.21610       5.16666       5.04154       4.23177       3.54935       2.81846       2.00500       1.39887      0.929157      0.563911      0.324725      0.188599     0.0922754     0.0441027     0.0191782    0.00837476    0.00292224
  11  13 2478.6277    1.6874  0.9594 10.9154  0.0028       3.27915  0.0433   0.0450   0.0791    0.1864   0.0000      0.977341   426.7263       10.3635       1.40055       6.51876      0.187026      -1.56194       3.15778     -0.839434       1.72121      -1.66579     -0.124796    -0.0955414      0.347989    -0.0239095     0.0102054    -0.0179036     0.0196626   5.83270e-05       5.44421       6.38971       5.73001       4.92172       4.85321       4.46132       3.82803       2.90497       1.97988       1.29174      0.737824      0.397036      0.224353     0.0990568     0.0485860     0.0194607    0.00874383    0.00284476
  11  14 2617.1135    2.1895  0.8836 11.7221 -0.0049       3.06874  0.0375   0.0601   0.0676    0.1475   0.0000       1.01079   428.0312       2.93236       20.5710       7.27156       1.11242       2.45797       1.29171     -0.919750     -0.113882      -3.36827   -0.00854025      0.443398      0.307918     0.0210485    -0.0235588     0.0116432     0.0196242    0.00135269       3.94340       4.83506       4.98280       4.73215       4.23999       3.47215       2.73191       2.02021       1.39588      0.968605      0.608802      0.344071      0.194695      0.103220     0.0440953     0.0228438    0.00801520    0.00298409
  11  15 2756.3150    2.7954  0.8411 11.9218 -0.0071       2.14204  0.0333   0.0759   0.0669    0.1585   0.0000      0.913861   432.3834       5.04271       6.61950      -3.42600      -4.18574       8.38493       1.76526      -2.55821       3.64474     -0.947098     -0.232673     0.0266635      0.293437    -0.0696490     0.0852252    0.00475538   -0.00336094   -0.00112222       3.97058       4.71284       4.57915       4.48821       4.12095       3.24550       2.67686       1.96992       1.41944      0.899300      0.556532      0.329378      0.178392     0.0910365     0.0438178     0.0179331    0.00700925    0.00241658
  11  16 2895.5514    3.4161  0.8892 12.1763 -0.0010       1.27849  0.0382   0.0861   0.0621    0.1648   0.0000      0.834981   439.9495       17.2310       16.2930       4.77313       2.86945     -0.494357      -2.20020      0.446860     -0.531879      -1.13200     -0.688704      0.225687    -0.0828313     0.0286280    -0.0554197   -0.00215802    0.00608449   -0.00225006       4.10146       4.75257       5.06714       4.87838       4.18561       3.53571       2.67766       2.00190       1.45450      0.946397      0.568377      0.341077      0.199788      0.101268     0.0464127     0.0202146    0.00815570    0.00293394
  11  17 3034.7455    4.1556  0.9427 12.5666 -0.0052       1.99142  0.0391   0.1063   0.0686    0.1809   0.0000       1.03093   438.5112       17.7989       11.5381       12.6135      -2.39145      -5.17056      -2.50543      -1.15967       1.42627     -0.775533      -1.33882     -0.328033   -0.00673395     0.0853401    -0.0372503     0.0245616     0.0102118   0.000507965       4.22650       5.15782       5.46299       5.13593       4.17075       3.76075       2.84654       1.96064       1.47742      0.997553      0.541680      0.326919      0.197135     0.0955064     0.0419091     0.0192000    0.00890929    0.00326616
  11  18 3173.6371    4.0376  1.1865 12.8392  0.0008   -0.00590405  0.0490   0.0953   0.0840    0.1535   0.0000      0.911509   439.2652       16.9415       9.80288      -5.55461       10.6882      -3.46436      -3.59439      -1.44496       1.58925      -1.06483     -0.299722     -0.376328     0.0431469     0.0531751     0.0308669    -0.0188269     0.0135884  -0.000586191       4.71228       6.33102       6.09893       5.91044       5.02804       4.32011       3.18634       2.56648       1.64985       1.10653      0.682851      0.386853      0.214331      0.112094     0.0515642     0.0236591    0.00882766    0.00314772
  11  19 3312.6897    3.8254  1.4861 12.5611 -0.0004       1.50597  0.0522   0.0811   0.0904    0.1353   0.0000      0.504363   431.0418       23.1175       14.7582       6.42264      -1.28053       1.39325       1.45888       1.68658       3.70589     -0.683243      -1.99964     -0.361568    -0.0284496     -0.158205    -0.0691499   -0.00915804     0.0112070    0.00474998       5.28858       6.45245       6.85034       6.32734       5.65248       4.72652       3.62258       2.65106       1.91417       1.20066      0.798157      0.448707      0.247499      0.128272     0.0594085     0.0268554     0.0104303    0.00394752
  11  20 3452.1015    3.1923  2.2750 11.8557  0.0013       1.17748  0.0630   0.0545   0.1183    0.1046   0.0000      0.348265   442.7926       32.2527       13.5016       8.52823      -1.77935      -7.99863      -2.01027      -2.45405       3.50064      -1.36449     -0.476229     -0.221187     -0.144013     -0.110510    0.00954391    -0.0203110   -0.00390864    0.00435218       6.24971       7.48016       7.95564       7.59776       6.51716       5.59993       4.40541       3.20389       2.26645       1.50685      0.940963      0.564269      0.291088      0.156951     0.0736078     0.0338554     0.0129992    0.00502399
  11  21 3591.4999    2.6260  3.4287 11.3516 -0.0022      0.705233  0.0813   0.0375   0.1473    0.0797   0.0000      0.204244   442.8240       46.8864       14.9207       11.8290       7.09984      -7.78724       8.42729      -5.48986      -2.70667     -0.526049      -1.08786    -0.0647844     -0.371846    -0.0402757     -0.135293     0.0279075     0.0160464   0.000881790       8.36139       10.0504       10.3267       10.0610       8.76142       7.37466       5.71031       4.06096       2.92437       1.96358       1.23898      0.723611      0.395214      0.202547     0.0914700     0.0420888     0.0164730    0.00608630
  11  22 3731.3298    2.2421  4.5958 11.0614  0.0004      0.554601  0.1016   0.0289   0.1824    0.0660   0.0000      0.150746   455.0151       39.9790      -4.03010       13.8420       11.0257       20.0162       2.26340      -1.28488       1.80428      -5.15476       2.75740     0.0712448      0.142800      0.123249   -0.00535744    -0.0371330    0.00876710    -0.0208590       9.84225       11.8918       12.0476       11.6591       10.5549       8.68409       6.69459       5.01532       3.54099       2.40236       1.46472      0.869371      0.495027      0.249307      0.114589     0.0502097     0.0202707    0.00720018
  11  23 3871.6245    1.9255  6.5061 10.6510 -0.0000      0.538102  0.1254   0.0221   0.2309    0.0601   0.0000      0.101136   454.9505       46.8916       31.6075       2.02861       5.80577       1.27150       2.84172       1.40785     -0.715518      -1.58824      -2.28688      0.651239      0.451906      0.314049    -0.0119707    -0.0757826     0.0404025    0.00180866       11.8543       14.2868       14.8327       14.2485       12.7263       10.4889       8.31624       6.35316       4.41087       2.90833       1.80908       1.05844      0.596702      0.307785      0.145501     0.0643497     0.0254462    0.00904183
  11  24 4011.7763    1.6671  8.3984 10.3591  0.0008      0.423932  0.1516   0.0175   0.2744    0.0524   0.0000     0.0823157   436.4251       37.6829       24.3394       9.69121      -14.4653      -2.04884       8.83661      -3.05260      0.679315       6.65993       3.05830     -0.501948     -0.911863    -0.0701289      0.185177     -0.119452    0.00465130  -0.000134883       13.8117       17.1888       17.9204       17.0661       14.6578       12.5645       9.98747       7.29809       5.13456       3.38113       2.19326       1.24751      0.685897      0.354575      0.171297     0.0781845     0.0308272     0.0112434
  11  25 4151.8826    1.3650 10.5151 10.2529 -0.0007      0.155096  0.1932   0.0145   0.3652    0.0454   0.0000     0.0807904   453.7304       22.9703      -15.9677      -16.5288       7.69447      -3.85969      -7.47815       12.8032      -2.02202      -8.33312     -0.924527       2.25190   -0.00828718     -0.846458     -0.396633      0.211001      0.115298   -0.00907176       16.5287       20.8402       21.0556       20.8593       18.3271       15.1679       12.1661       9.05945       6.42613       4.20626       2.73299       1.58637      0.879501      0.454769      0.221435     0.0968917     0.0377415     0.0136841
  12   9 1950.0561    0.4959  0.4984 10.0597 -0.0029       11.3720  0.0319   0.0172   0.0556    0.0685   0.0000       2.38378   439.3797     -0.566601       16.3547       4.47627      -4.88995      -6.16465      -3.89857       1.63930       1.87774      0.181565      0.380242      0.418789      0.276534      0.220596     0.0268644    -0.0321109     0.0241596    0.00252696       4.17597       4.83173       4.65211       4.20798       3.36176       3.40600       3.23341       2.74832       1.87090       1.22019      0.762586      0.429301      0.208148      0.112927     0.0578875     0.0326725     0.0169524    0.00605457
  12  10 2093.7792    0.6798  0.5739 10.4092 -0.0063       8.00536  0.0288   0.0214   0.0555    0.0803   0.0000       1.65378   433.4899       3.52341      0.303769      -7.09430      -3.63907      -1.42321       1.35390     -0.330479      0.636223      0.135429      0.216500      0.179865      0.187073     -0.160247     0.0837316    0.00167513   -0.00732234   -0.00222508       3.11033       3.91567       3.93727       3.93284       3.52155       2.83226       2.52130       1.92198       1.29897      0.921712      0.632069      0.383654      0.211695      0.119910     0.0591233     0.0317650     0.0141459    0.00621222
  12  11 2236.0712    0.9998  0.7680 10.4797  0.0028       6.35769  0.0360   0.0271   0.0624    0.1097   0.0000       1.19225   438.2201       7.25543       22.1472       6.33500      -3.21520      0.470483      -2.09951     -0.553835       2.66781      0.486965     -0.487033      0.346791     -0.107813     -0.155584     0.0477724    0.00624837     0.0113631   -0.00289781       4.25520       5.41084       5.81327       5.59933       4.95938       3.75502       2.80282       2.10936       1.47608      0.962148      0.624354      0.402196      0.228824      0.133944     0.0691547     0.0351210     0.0151948    0.00638272
  12  12 2376.4124    1.4055  0.8313 10.9876  0.0006       3.64201  0.0361   0.0368   0.0607    0.1340   0.0000       1.01834   434.0996       7.07723       17.2173      -8.15952      -5.53605      0.432453      -4.82311     -0.715499     -0.163650      -1.10987    -0.0708209     -0.944043      0.629063     0.0765930     0.0437617    0.00231675    -0.0117612    0.00141702       3.59022       4.43900       4.42744       4.21668       4.11067       3.30414       2.87332       2.07643       1.53655       1.05234      0.697226      0.424627      0.254606      0.133541     0.0699666     0.0322197     0.0150032    0.00608344
  12  13 2515.6333    1.8846  0.9404 11.1444  0.0017       3.98502  0.0398   0.0486   0.0706    0.1936   0.0000      0.928376   432.0710       7.35563       9.36829      -3.19199       3.48237      -5.98205      -2.29387      0.413741      0.449447      -2.17279      0.147483    -0.0492016      0.468674     -0.187247    -0.0591390     0.0365173   -0.00515950    0.00839232       4.03741       4.73449       4.99022       5.39679       4.43934       3.53594       2.90679       2.21550       1.48842      0.984277      0.725747      0.459242      0.249976      0.132687     0.0734887     0.0385876     0.0179293    0.00706019
  12  14 2654.8303    2.4263  0.9933 11.4179  0.0005       3.71291  0.0415   0.0584   0.0706    0.2503   0.0000      0.816106   434.5955       3.31480       1.56411       2.69641      -5.09217       1.07195       2.51264      -3.61093      0.817663   0.000613719     -0.619308     -0.351087     -0.150312    -0.0453381     0.0160743     0.0182243    0.00602633   -0.00827113       4.48278       5.97953       5.95940       6.05646       5.21340       4.23067       3.24503       2.23405       1.69485       1.05800      0.766057      0.462840      0.270452      0.133917     0.0724341     0.0356437     0.0154808    0.00621442
  12  15 2794.7002    3.1111  0.8587 12.4722 -0.0004       3.75613  0.0382   0.0835   0.0641    0.1650   0.0000       1.01785   436.6647       5.24057       7.18310      -5.72034      -2.59948       7.36082     -0.644817      -7.49985      -1.67728      -1.61819      -1.17367     -0.293368     0.0301239      0.225770    -0.0839424    -0.0135211    -0.0201414    -0.0151469       4.08885       5.19194       5.17951       5.16834       4.55977       3.86715       2.96781       2.23701       1.57778       1.08522      0.761113      0.432731      0.268184      0.141596     0.0699609     0.0323475     0.0152910    0.00640655
  12  16 2934.4902    3.7395  0.8661 12.4212 -0.0055      0.801133  0.0319   0.0924   0.0606    0.1926   0.0000      0.756510   441.9005       11.0321       15.5650     -0.476564      -2.58301     -0.322229       3.52054      0.234688      -3.43173     -0.434314     -0.207515     -0.415738      0.608981    -0.0231893     0.0690846     0.0225721    0.00282724    -0.0143351       3.28609       3.93572       4.02383       3.69482       3.61308       3.14712       2.51328       1.89798       1.41583      0.980061      0.658774      0.398504      0.235663      0.128707     0.0637684     0.0289437     0.0135706    0.00568170
  12  17 3074.0863    4.0328  1.0290 13.0152 -0.0060       1.86971  0.0393   0.1001   0.0730    0.1654   0.0000      0.999892   432.6022       21.7738       3.27162      -3.11712       4.47862      -3.19946       5.33239      -2.17538       3.31741      0.145548      -1.04471    0.00683602    -0.0957184    -0.0316948      0.120217    0.00817946    -0.0181698    -0.0141077       3.82317       4.73536       4.48833       4.45585       4.06812       3.76801       3.01538       2.24419       1.60628       1.13849      0.765964      0.455084      0.269087      0.142892     0.0714930     0.0324622     0.0153026    0.00636777
  12  18 3213.3738    4.0725  1.1628 13.1880 -0.0021     -0.238406  0.0443   0.0925   0.0803    0.1428   0.0000      0.844014   433.5222       17.5337       4.60227       1.99634       4.27717      -8.38239       2.57612     0.0444314       2.61627     -0.960470      -1.41236      0.747354      0.437954    -0.0587352     0.0454094     0.0625032    -0.0280484    0.00801473       3.84040       5.01168       5.26652       4.89444       4.43244       3.86934       3.03370       2.48242       1.69695       1.17024      0.832211      0.447094      0.291931      0.154094     0.0783672     0.0400952     0.0180793    0.00766217
  12  19 3353.0001    3.6034  1.6009 12.8279 -0.0049       1.13066  0.0527   0.0715   0.0923    0.1117   0.0000      0.453586   445.7012       12.4065       8.41266       10.3053      -3.54424       2.18142      -2.49844     -0.673824     -0.253617      -1.80922      0.802738     -0.442756     -0.529225     0.0569808      0.272904    -0.0504845    -0.0240082    -0.0156405       5.12748       6.08865       6.49629       6.21026       5.45812       4.68010       3.88980       2.93791       2.03814       1.39875      0.980187      0.595685      0.331679      0.172347     0.0923200     0.0459854     0.0216287    0.00878886
  12  20 3492.7501    3.1054  2.6545 11.9958  0.0008      0.749022  0.0691   0.0466   0.1168    0.0883   0.0000      0.273863   428.7611       35.3014       18.9645       7.90272       1.67170       1.28121      0.723132       2.17924      -2.92621      -1.13835     -0.815735     -0.552428      0.848093     -0.146752     -0.202071    -0.0508225  -0.000724239    -0.0137864       6.07767       7.55404       7.80547       7.47064       6.79209       5.84236       4.91559       3.63439       2.69323       1.84224       1.20603      0.748221      0.439425      0.228600      0.122258     0.0589921     0.0265280     0.0109734
  12  21 3632.9341    2.6029  3.8071 11.6016 -0.0002      0.530366  0.0833   0.0338   0.1470    0.0685   0.0000      0.158139   431.2363       9.86304       18.4465       12.7232       3.39281      -13.3128       2.68177     -0.882746       2.20936      -4.33527     -0.718290      0.118052      0.579362      0.217454   -0.00687250     -0.124939   -0.00437688    0.00725681       7.60830       9.49630       9.67303       9.38939       8.42453       7.29099       5.92643       4.63378       3.28393       2.30156       1.49818      0.896872      0.543357      0.285700      0.151848     0.0728311     0.0324802     0.0138042
  12  22 3773.3341    2.1531  5.1486 11.3122 -0.0013      0.884631  0.1035   0.0251   0.1845    0.0535   0.0000      0.126906   442.2601       16.6208       11.9877      -4.08235      -10.7002       5.55468      -11.2917      -5.72435      -1.75207       4.93184       1.28173     -0.705811      0.389443      0.198161      0.269546     0.0443403     0.0349203     0.0129397       9.13081       11.4699       11.6370       11.3874       10.2693       8.85770       7.10212       5.47546       3.89088       2.72370       1.83667       1.12790      0.652260      0.348940      0.182376     0.0883253     0.0402657     0.0165199
  12  24 4054.1595    1.5751  9.1120 10.7414 -0.0023      0.147308  0.1558   0.0155   0.2896    0.0438   0.0000     0.0741638   430.7038      -9.52534      -25.3287       22.7389       3.55894      -21.2410       16.3152      -10.7660      -10.8638     -0.664263       5.57556     -0.420238     -0.113899      -1.03967   -0.00243562     -0.279804     0.0490738    -0.0411778       13.0132       16.5316       17.5790       16.8481       15.2365       12.8756       10.4878       7.83608       5.86042       3.93594       2.67598       1.63395      0.953662      0.536629      0.275987      0.131927     0.0615550     0.0251722
  12  25 4194.2707    1.3529 12.1435 10.5339 -0.0020     0.0401502  0.2119   0.0127   0.3764    0.0394   0.0000     0.0667801   469.1303       22.2889       39.5235      -26.2541       60.3002       8.23784      -1.07953      -8.51156       9.87114      -9.01339       2.28338      -2.00736     -0.737283     -0.224810     -0.106704      0.302158  -0.000859651    -0.0270610       16.6835       21.5508       22.1570       21.3418       19.8947       16.4506       13.6417       10.2808       7.59670       5.20785       3.44270       2.14655       1.24795      0.689959      0.357015      0.172234     0.0777230     0.0317432
  12  26 4335.1914    1.1535 15.2102 10.4405 -0.0006     -0.133923  0.3025   0.0103   0.4788    0.0355   0.0000     0.0742601   391.9558      -17.4392       55.2705      -18.5616       17.8281       22.3620       2.36069      -13.0168       9.12413       8.70845      -8.96594      0.634859       1.65447     -0.306578     -0.493974    -0.0507860     -0.165987   -0.00724190       20.9585       27.2867       27.9281       27.0789       25.1756       21.3101       17.4580       13.5006       9.89954       6.79819       4.59997       2.79568       1.65428      0.926224      0.471621      0.232264      0.103239     0.0432247
  13   9 1983.9084    0.5579  0.4971  9.8531  0.0009       11.7244  0.0245   0.0194   0.0550    0.0720   0.0000       1.93791   437.1014      -3.44709       14.1873       2.00591       1.73185      -2.16087      -1.06069      -3.26027      -1.29116       1.14033      0.590229      0.183437     -0.223685     -0.337285    -0.0694162    -0.0477936   -0.00356486    -0.0108915       2.62478       3.09548       3.13994       3.36112       3.04655       2.52857       2.10360       1.65607       1.21310      0.833344      0.635170      0.386523      0.261809      0.141892     0.0814526     0.0418400     0.0217789    0.00917799
  13  10 2128.6313    0.7961  0.6370  9.8185 -0.0026       7.13840  0.0285   0.0217   0.0503    0.0977   0.0000       1.16540   438.3909       5.00413       11.5506      -3.72166       2.57870       3.61149      -3.60832      -2.24693     -0.343866      0.519114     -0.239624     0.0826114    -0.0707727     0.0646937      0.100968    -0.0423185    -0.0258835    0.00825044       2.79398       3.57714       3.33660       3.64420       3.24690       2.82220       2.21487       1.86700       1.37083      0.999713      0.649867      0.415848      0.260151      0.157259     0.0887231     0.0461544     0.0226310     0.0100784
  13  11 2271.3141    1.1415  0.8026 10.0914 -0.0004       5.84056  0.0315   0.0282   0.0590    0.1308   0.0000      0.938429   439.9799       2.62506       17.8803       3.53545      -2.45777     -0.332290       1.74545     -0.865649       1.98625     -0.727055      0.528864     -0.310189     -0.249894     0.0563101    0.00937167     0.0302657    -0.0149707   -0.00361242       2.91939       3.82785       3.90821       3.99176       3.40398       2.90944       2.58248       1.88931       1.43327      0.979701      0.693111      0.430758      0.274542      0.147921     0.0870811     0.0437835     0.0227517     0.0106735
  13  12 2412.0216    1.4651  0.8911 10.6737  0.0005       3.60820  0.0380   0.0355   0.0644    0.1406   0.0000      0.880397   440.5482       2.33732       16.6456       15.1384      -2.41692      0.545945     -0.472891      -4.74146      0.416521       1.01567     -0.559496      0.189413      0.182215     -0.364587     -0.120391     0.0708048    -0.0655300   -0.00857878       4.11001       5.07020       5.30310       4.97326       4.49654       4.00462       3.26542       2.50438       1.87737       1.27539      0.934507      0.546310      0.347123      0.195748      0.108224     0.0520845     0.0260428     0.0117201
  13  13 2551.9270    1.9588  0.9178 11.1906 -0.0108       3.03279  0.0328   0.0484   0.0671    0.1716   0.0000      0.856592   437.8480       10.4590       7.54422      -6.02351       3.33661      -1.11081       3.74587     -0.695205      -1.64905     -0.820707       2.45512      0.263987      0.303591    -0.0372555     -0.106177     0.0528627    -0.0182344   -0.00119415       3.16155       3.92301       4.10197       4.06238       3.69452       3.10153       2.62483       1.98808       1.37922       1.00495      0.741199      0.482615      0.290640      0.165698     0.0914584     0.0459066     0.0232581     0.0110412
  13  14 2691.8333    2.5515  0.9232 11.4201 -0.0035       2.67831  0.0355   0.0605   0.0594    0.2221   0.0000      0.835273   434.1070      -6.04966       11.8704      0.453742      -1.97583       2.02858      -1.70914      -2.09408      -4.73804    -0.0945526      -1.21593     -0.396898     -0.276436     -0.112773    -0.0819492    -0.0109926   -0.00616808    0.00405556       3.32889       3.96572       4.35053       4.15341       3.67789       3.19698       2.78117       2.08851       1.56254       1.16208      0.754348      0.489032      0.299154      0.180002     0.0916042     0.0509748     0.0251611     0.0112010
  13  15 2832.3560    3.2524  0.8082 12.0355 -0.0074       1.20498  0.0326   0.0831   0.0580    0.1984   0.0000      0.856803   439.5456       7.86401       13.9992       8.87323       2.21494      -7.30272     -0.282697      -1.75476     -0.669333      -1.88018    -0.0991236     -0.169762     -0.543839     -0.211725    -0.0935145    -0.0152873     0.0247783     0.0226035       3.30165       4.20824       4.14862       4.02188       3.61019       3.12990       2.60834       2.04913       1.60752       1.08656      0.702072      0.457952      0.276074      0.158367     0.0824962     0.0466169     0.0227023    0.00983094
  13  16 2972.8178    3.7051  0.8465 12.9652 -0.0044       1.84066  0.0368   0.0941   0.0658    0.1306   0.0000      0.709565   435.3671       14.3314       13.5768       1.65171      -4.77808      -5.36636      -1.74691    -0.0506103      0.204100      0.244611      -1.01232    -0.0322502      0.147432    -0.0682393     0.0242040    -0.0130469     0.0206178   -0.00407736       4.02027       4.95229       4.74182       4.22148       3.72755       3.61948       3.22709       2.71694       2.15053       1.46351      0.941261      0.528174      0.320225      0.181158      0.101689     0.0509431     0.0234667     0.0108439
  13  17 3112.6479    4.1596  0.9665 12.9897 -0.0052     -0.537655  0.0358   0.0996   0.0666    0.1409   0.0000      0.611108   435.8109       14.6367       10.8382       5.01343       7.55427      -4.52798      -4.11797      -2.48728      0.651404     -0.677776      -1.24196     -0.101807     -0.435497    -0.0572937    -0.0716286    -0.0610563    -0.0233276    0.00570668       3.23024       3.94715       4.12384       4.26334       3.80037       3.19876       2.63161       2.10413       1.56805       1.05568      0.745740      0.499234      0.306864      0.172017     0.0954491     0.0531233     0.0266326     0.0125699
  13  18 3252.5494    3.6628  1.2583 13.0707 -0.0067     -0.180846  0.0475   0.0814   0.0809    0.1218   0.0000      0.741356   440.7796       15.3302       16.1163       9.39219      -2.23340    -0.0425484     -0.121227      0.929564       6.41532      -2.53445     -0.249099     -0.504612      0.104209      0.251370     -0.182788    0.00977261    -0.0520658    0.00337086       4.22114       5.36641       5.54567       5.19807       4.82360       4.18492       3.46056       2.76985       2.11983       1.44692      0.971767      0.613191      0.384261      0.210857      0.115783     0.0622219     0.0310418     0.0137413
  13  19 3392.5322    3.4172  1.8912 12.3030  0.0003     -0.219405  0.0575   0.0593   0.0970    0.1049   0.0000      0.375333   443.0265       23.4485       15.4489       11.4642     -0.105576      -12.5088     -0.768504      -3.61293      -2.24264     -0.868434      -1.68002    -0.0501557      0.103388     -0.427534    -0.0777478   7.40421e-05    0.00708855    -0.0244071       4.98759       6.23386       6.08029       6.35570       5.56620       4.96646       3.96889       3.39994       2.50600       1.80338       1.14524      0.767522      0.451974      0.267104      0.146934     0.0777468     0.0391875     0.0177225
  13  20 3533.0023    2.8894  3.0332 11.6483 -0.0017      0.529314  0.0728   0.0402   0.1235    0.0741   0.0000      0.191749   440.3471       26.3219       16.3939       7.02135      -2.48515       3.59332      -3.04682      -4.50319       5.29393      -2.92175      0.341642      -2.25846     -0.374252     -0.196783    -0.0829923  -0.000158656    -0.0286873     0.0384345       5.84553       7.49546       7.66733       7.62823       7.20547       6.10043       4.97969       3.89787       2.89691       2.05084       1.46724      0.936632      0.596024      0.341061      0.188451     0.0993070     0.0476294     0.0225692
  13  21 3673.5156    2.4245  4.3311 11.1400 -0.0003      0.538259  0.0874   0.0287   0.1542    0.0624   0.0000      0.140969   435.7989       30.6121       5.44853       2.32100      -10.6275     -0.404718      -8.70445      -3.13004      -5.39833     -0.274371       1.19496      0.326526      -1.49564     -0.668651   -0.00520593     -0.197731    -0.0148687     0.0197332       7.20760       9.06864       9.40300       9.11010       8.21102       7.41118       6.06984       4.89322       3.67682       2.57805       1.77730       1.10465      0.706035      0.398252      0.217776      0.118118     0.0570627     0.0260013
  13  22 3814.2054    2.0552  5.7454 10.8258 -0.0012      0.305351  0.1062   0.0220   0.1881    0.0545   0.0000      0.101676   444.6119       24.2719       28.8007      -5.94575      -9.83790       9.43970       6.62494      -3.23307       5.00676     -0.452798       1.08776      -2.13424      0.119397     -0.151961      0.360621     0.0480163     0.0738266    -0.0860298       8.57692       10.5420       11.2251       10.9885       10.2037       8.72196       7.28424       5.70301       4.21438       3.00081       2.12953       1.35009      0.861752      0.487814      0.273118      0.144795     0.0695372     0.0337274
  13  23 3955.3926    1.6975  7.8816 10.5186  0.0003      0.515399  0.1348   0.0170   0.2520    0.0491   0.0000     0.0841961   448.2209       12.7926    -0.0180240      -11.3513       1.99984      -24.3728       6.18813      -1.81176      -2.06631      0.581974       4.93964      0.107231      0.740550      -1.23889      0.165014      0.251094      0.116432    -0.0373962       10.2398       12.9867       13.8008       13.4058       12.3786       10.7371       9.00495       7.13484       5.29918       3.87294       2.59165       1.72148       1.05152      0.622302      0.341139      0.184501     0.0879495     0.0419203
  13  24 4095.8818    1.4476  9.9602 10.4682 -0.0013     0.0863081  0.1728   0.0146   0.3159    0.0414   0.0000     0.0786287   441.6274       19.8880       18.4138      -18.4024       5.39222      -8.09444      -8.77320      -7.65293      -2.04585      -13.9888      0.176261       1.33270      -1.10412      -1.00892      0.319043     -0.259843    -0.0353649    -0.0219143       13.0364       16.4228       17.0543       17.0255       15.7009       13.5545       11.3316       8.61709       6.58710       4.72384       3.24998       2.16475       1.31676      0.782791      0.431987      0.225217      0.108795     0.0512672
  13  25 4237.2085    1.2485 12.1967 10.2492 -0.0013      0.134442  0.2168   0.0124   0.3899    0.0394   0.0000     0.0715206   427.2616       39.7110      -25.4206      -8.89187      -7.38590      -7.94938      -20.5897      -11.2238      -7.68121      -1.93320       1.39230      -3.63433     -0.822430      -2.26070      0.259076      0.346880     -0.325666    -0.0410750       15.0805       19.1889       20.2137       19.8466       18.2897       15.8388       13.2344       10.6217       7.76467       5.74723       3.83115       2.55486       1.54713      0.916157      0.512385      0.267164      0.129250     0.0618285
  13  26 4378.6154    1.0383 15.8236 10.1472 -0.0039     0.0977999  0.3283   0.0096   0.5125    0.0346   0.0000     0.0809763   466.9520       26.0268       53.1750      -2.39512       23.8015       16.8928      -23.2112      -23.8349      -4.37770      -15.8584       3.89906      -4.59520       1.45349      -1.46132       1.52850     0.0308342    -0.0328777    -0.0352628       19.8235       25.8590       27.4805       26.5129       25.0017       21.4374       17.9445       13.9571       10.5713       7.65809       5.33441       3.45495       2.14929       1.30015      0.719624      0.377737      0.175646     0.0846447
  14   6 1571.6055    0.1840  0.1545  9.6482 -0.0413       38.5274  0.0243   0.0154   0.0369    0.0397   0.0000       13.5073   433.8462       3.58306       7.69878       5.83257      -5.60480       4.11909      -3.57189      0.193723      -2.58345      0.429837     0.0206989      0.448649      0.509972     -0.125011     -0.167485    -0.0204867     0.0210069     0.0221369       2.77211       4.25473       4.15223       3.89843       3.38212       3.07550       2.76854       1.96058       1.78501       1.07856      0.694741      0.458936      0.275263      0.148114     0.0926150     0.0466497     0.0260624     0.0134843
  14   7 1723.5679    0.2788  0.2335  9.7182 -0.0210       28.6525  0.0217   0.0155   0.0359    0.0447   0.0000       6.02090   436.4674     -0.238547       5.46042      -6.58137     0.0360235      0.927657      -5.15904     -0.344450     -0.690098     -0.354510      0.307658    -0.0534658      0.364973    -0.0559897     0.0728493    -0.0701602    -0.0243712    0.00939712       2.12903       2.87143       2.89181       3.09599       2.53523       2.49452       2.29022       1.52431       1.08674      0.886237      0.556546      0.436235      0.274451      0.159685     0.0963508     0.0532906     0.0239199     0.0126052
  14  10 2162.6167    0.8670  0.6625 10.0352  0.0000       4.76130  0.0285   0.0225   0.0497    0.0971   0.0000       1.09944   436.0700      0.432639       17.6775      -2.42269      0.370868     -0.303918      0.141847     -0.685074       1.62815    -0.0173154     -0.734055      0.267911     -0.130964     -0.369366     0.0431984     0.0698534    0.00819477    -0.0222952       2.46882       2.97798       3.35913       3.24819       3.14637       2.50806       2.37826       1.83962       1.36199      0.992496      0.758373      0.513127      0.311718      0.204133      0.119187     0.0684147     0.0314148     0.0173215
  14  11 2305.8243    1.2191  0.7407 10.5083  0.0009       3.99635  0.0278   0.0308   0.0554    0.1137   0.0000      0.912484   437.7038      -2.38094       17.1566       3.20879      0.191728      -2.92854      -2.52209       1.94677     -0.217636      -1.84283       1.30622     0.0953637      0.562495     -0.362583      0.166701    -0.0334995     0.0244515     0.0180356       2.53906       3.36362       3.52432       3.46822       3.27016       2.70452       2.36290       1.80054       1.32705       1.04164      0.690135      0.480556      0.304762      0.189382      0.108294     0.0610270     0.0309691     0.0157028
  14  12 2446.8741    1.5655  0.9591 10.7238  0.0014       3.38396  0.0358   0.0351   0.0643    0.1485   0.0000      0.816339   434.8558       6.33270       10.8624       3.51530       3.38396      -2.35973      -2.53979      0.454883       2.56274       1.49810      0.241733   -0.00787268     0.0124866     -0.191251    -0.0617759     0.0217748    -0.0141294    -0.0252922       3.19201       3.67745       4.03516       3.97821       3.39348       3.06567       2.85315       2.28383       1.70083       1.31473      0.900086      0.563429      0.378564      0.225609      0.120438     0.0700765     0.0365058     0.0189769
  14  13 2587.5306    2.1006  0.9504 11.5257 -0.0053       3.09213  0.0350   0.0483   0.0633    0.1357   0.0000      0.862560   436.8860      0.730340       12.6096       2.12142     -0.164827      -1.99001     -0.274002     -0.993821      0.514584      0.924927       1.02664      -1.48017     -0.356490     -0.448706    -0.0517286      0.129662     0.0104471   -0.00526615       2.94121       3.50915       3.76530       3.88748       3.49775       3.16235       2.48559       2.02213       1.55835       1.20055      0.790134      0.548566      0.334553      0.218985      0.129806     0.0761853     0.0379252     0.0187696
  14  14 2728.3177    2.7288  0.8741 12.1254 -0.0034       2.20710  0.0319   0.0642   0.0592    0.1423   0.0000      0.778859   438.6922       10.4932       12.9715      -2.57648      -1.10570     -0.757177       2.70030      -1.86490     -0.253257     -0.465173       1.50809    0.00978102      0.184754     -0.267398    -0.0742092     0.0137871   -0.00144645   -0.00374632       2.79923       3.49634       3.63481       3.60964       3.28850       3.02369       2.43814       2.01647       1.60964       1.09512      0.807718      0.554356      0.326547      0.210566      0.126553     0.0701395     0.0339040     0.0184781
  14  15 2869.4863    3.2877  0.9843 12.0799  0.0000       4.01764  0.0342   0.0746   0.0654    0.1968   0.0000      0.832137   435.3234       11.1341       9.96608      -3.14260      -2.30753      -2.49089      -1.35945      -1.88697      0.700914       1.01417      -1.38753     -0.809601      0.348478    -0.0701318    -0.0175386    -0.0759382   -0.00998202   -0.00234807       2.78112       3.57352       3.93721       3.79864       3.50074       3.04144       2.51835       1.98538       1.52936       1.10393      0.777405      0.537598      0.323014      0.202799      0.125777     0.0688433     0.0340548     0.0173879
  14  16 3010.3723    3.9301  0.9167 12.8095 -0.0008       1.29145  0.0332   0.0929   0.0627    0.1646   0.0000      0.840926   438.3657       18.2215       11.7354       1.11198      -1.20113       5.55980      -2.69958      -1.55738      0.343095      -2.77164     -0.328645     -0.761533     -0.301418     0.0911528    -0.0562122     0.0231991    -0.0272918   0.000652177       3.05413       3.93632       4.07605       4.30308       3.85047       3.24309       2.61390       2.08865       1.54177       1.13507      0.769936      0.530034      0.347853      0.210530      0.118558     0.0672140     0.0364517     0.0193962
  14  17 3150.8062    4.2040  1.2442 12.6104 -0.0021       1.84737  0.0439   0.0859   0.0746    0.1989   0.0000      0.732547   442.0045       13.4412       6.97333       4.08257      0.625268       7.36078       2.52509      -2.19043      0.376765       1.95142      0.362948     -0.131409      0.162442     -0.119510     -0.109988     0.0101415     0.0310931    -0.0430680       3.38171       4.36695       4.46664       4.23964       3.92246       3.39212       3.18154       2.48200       2.00709       1.46235      0.983458      0.657249      0.403788      0.250147      0.139204     0.0813574     0.0403567     0.0211475
  14  18 3291.1076    3.8102  1.4503 12.6734 -0.0090      0.734762  0.0482   0.0737   0.0821    0.1279   0.0000      0.602836   439.1247       22.1638       1.07675       3.14274      -1.70028      -2.53946       6.85283      -6.48521      0.664829      -1.16702      0.289816       1.00446      -1.00223     -0.139464      0.259952   0.000208347    -0.0477508    -0.0181787       3.59536       4.61457       4.62396       4.97075       4.50647       3.89566       3.21065       2.61158       2.11048       1.46878       1.02298      0.692802      0.460057      0.276165      0.159988     0.0905326     0.0501812     0.0255942
  14  19 3431.7674    3.2011  2.1772 12.2108 -0.0047       1.06771  0.0576   0.0519   0.1037    0.0897   0.0000      0.338464   439.6902       21.3690       4.18983       9.27821       7.93469      -1.29896      -5.17053      -5.90665     -0.626086      -4.34163      -1.57369      -2.37064     -0.212930     -0.230476      0.135454     0.0745819    0.00890606   -0.00163758       4.54131       5.57001       5.75126       6.08531       5.65538       4.77747       4.03345       3.17834       2.51136       1.86535       1.30988      0.856726      0.563213      0.344147      0.209639      0.118599     0.0617810     0.0304380
  14  20 3572.4253    2.7558  3.3562 11.4879 -0.0021      0.231260  0.0714   0.0352   0.1292    0.0736   0.0000      0.189831   435.8540       25.1770       1.54750       6.54720      -14.6494     -0.874353      -1.25526      -9.26037       1.52800      0.110889     -0.422266      -1.49368      0.754545      0.371686      0.200698     -0.230680     0.0415436    -0.0235515       5.54521       6.94238       7.29704       7.39373       6.79723       5.99070       5.03745       4.04909       2.99072       2.25180       1.61439       1.06577      0.706184      0.423246      0.254548      0.137864     0.0719780     0.0357591
  14  21 3713.7829    2.2979  4.6419 11.2540 -0.0018      0.526905  0.0909   0.0262   0.1615    0.0551   0.0000      0.122457   423.9918       19.8397       12.4192       10.9785     -0.746930      -12.7484      -4.21927      -9.66920    -0.0154817      -3.80784     -0.454395      -1.50712     -0.754410      0.656314      0.657586     0.0830377    -0.0144868    -0.0668675       6.84946       9.07719       9.33454       9.30487       8.58068       7.65032       6.49563       5.04389       3.91973       2.88287       2.05485       1.37275      0.903346      0.538218      0.325628      0.176480     0.0886883     0.0444083
  14  22 3855.0103    1.9303  6.4074 10.8321 -0.0003      0.483523  0.1144   0.0197   0.2010    0.0485   0.0000     0.0942053   444.4343       29.8984       22.2557       2.98852       19.2727      -7.70498      -7.30245      -6.74746       2.84261      -5.28196      -2.16942       5.17063      -1.18724     -0.272722     0.0804307     0.0518139     0.0745349     0.0242349       8.29733       10.6209       10.8899       11.1366       10.2334       9.21673       7.53350       6.23405       4.80405       3.57507       2.48868       1.68308       1.07774      0.662527      0.392745      0.219014      0.113719     0.0570110
  14  23 3996.2829    1.6532  8.3041 10.6016 -0.0003      0.478914  0.1381   0.0161   0.2527    0.0442   0.0000     0.0789410   433.4388       22.8435       21.3669       20.5511       1.73245      -19.0610       4.78246      -2.37700       2.96238       2.19896       2.48765     0.0130805       1.36636      0.339336   -0.00452759     -0.229747    -0.0876573     0.0274041       9.91253       13.0151       13.6114       13.7125       12.6381       11.1156       9.23544       7.35543       5.62440       4.18399       2.91299       2.01516       1.28251      0.806771      0.459883      0.263933      0.133362     0.0677784
  14  24 4137.3701    1.3794 10.3639 10.4584 -0.0020      0.260768  0.1793   0.0138   0.3181    0.0409   0.0000     0.0747997   427.0593       37.3632       4.28436       10.8242      -2.44946      0.402644       3.78981      -1.33059       14.6000      -7.84280      0.960745      -1.29423      0.992502     -0.941954     -0.499096     -0.162980    -0.0104220    -0.0410348       11.9899       15.8970       16.4805       16.5051       15.5026       13.4095       11.7894       9.05866       7.30367       5.22418       3.78990       2.52972       1.63741       1.01725      0.585689      0.326742      0.168930     0.0833825
  14  25 4279.1063    1.2165 13.8304 10.2910 -0.0006      0.218880  0.2415   0.0112   0.4212    0.0356   0.0000     0.0702789   413.0988       55.0662       40.6598       33.9982      -16.8221      -22.8436       14.9971      -5.18171      -13.6698       1.54974       3.24639       3.95183     -0.145919     -0.875970      0.515492      0.875086     -0.150527    -0.0872908       14.8480       19.1427       20.3093       20.2260       19.1405       16.7649       14.0907       11.4596       8.98225       6.56012       4.68249       3.16789       2.08272       1.28779      0.741867      0.425761      0.221319      0.111347
  15   8 1902.3437    0.4838  0.3882  9.8804 -0.0097       9.91052  0.0450   0.0177   0.0466    0.0656   0.0000       3.40520   438.1368     -0.184153       9.56207      -1.97297       1.99214      -5.93008     -0.983807      0.603298     -0.157625      0.271519      0.764663     -0.410844     -0.247494     -0.253896    -0.0100169     0.0570506    -0.0706311     0.0306107       5.28664       7.48080       8.07876       7.56155       6.08933       5.20739       3.68605       2.65012       1.89136       1.30478      0.890776      0.543632      0.352482      0.216388      0.131146     0.0757901     0.0489991     0.0214205
  15   9 2049.7290    0.6542  0.5572  9.9203 -0.0039       8.47965  0.0250   0.0186   0.0478    0.0782   0.0000       1.49960   434.3393       4.18773       13.4611      -3.46783      -1.52258       2.74098      -4.65789      -2.60404      -1.41308      0.115636      0.305402     -0.957821     -0.226178     -0.139971      0.119396    -0.0742974     0.0415028   0.000520421       2.27997       2.84410       3.07985       2.99090       2.70308       2.69946       2.26658       1.75038       1.26345      0.967957      0.757272      0.503585      0.344126      0.241138      0.127115     0.0783876     0.0432176     0.0212610
  15  10 2195.9503    0.9274  0.7782 10.1764 -0.0033       5.70371  0.0314   0.0227   0.0595    0.1137   0.0000       1.04765   440.8687      0.852287       17.6442      -1.21592      -1.34524      0.391480     -0.425211      0.224789      0.405896      -1.48498      0.299173     -0.790803      0.479127     0.0406823     0.0183791    0.00854528     0.0766931    -0.0105928       2.88611       3.83435       3.94671       3.94372       3.71996       3.14706       2.68151       2.11714       1.65163       1.12207      0.861654      0.601659      0.418931      0.250160      0.146920     0.0844801     0.0471387     0.0239250
  15  11 2339.6192    1.3155  0.8115 10.4897 -0.0053       3.66289  0.0307   0.0301   0.0533    0.1316   0.0000      0.856438   436.2290       2.57683       17.1027      -3.23042      -5.76869      -5.85205      -5.26281      -1.48405      -2.77723      0.348759      0.384352     -0.236476     -0.235817     -0.313802   -0.00604221    -0.0237218     0.0662051     0.0210911       2.42512       3.21582       3.11347       3.25950       3.02264       2.77510       2.45002       1.91850       1.51465       1.11108      0.849120      0.570730      0.410587      0.252662      0.151598     0.0871729     0.0481988     0.0255372
  15  12 2481.1722    1.7360  0.8912 11.1496 -0.0011       1.97919  0.0340   0.0392   0.0580    0.1271   0.0000      0.815464   436.7224       2.11121       7.25490      -3.10403      -1.70250      -2.68132     -0.429596      -1.93686       2.21697      -1.05182      -1.93554      0.203251      0.562013      0.113349     -0.234951     0.0179801    -0.0201610    -0.0257069       2.76100       3.15789       3.30262       3.73705       3.31995       2.87385       2.46217       2.11260       1.65437       1.15354      0.893622      0.618014      0.405396      0.248260      0.164802     0.0977639     0.0524355     0.0284285
  15  13 2622.5368    2.2457  1.0025 11.7012 -0.0007       2.68812  0.0361   0.0494   0.0650    0.1303   0.0000      0.815707   438.8874       1.67715       10.7903       5.23473      -1.76890      -3.40287      -1.49889      0.558761       1.83346       1.83987      -1.87239     -0.260233     -0.278510     -0.337854    -0.0397239     0.0777292   0.000225386     0.0393396       2.55629       3.65958       3.57219       3.68082       3.29471       3.07132       2.62232       2.13712       1.69006       1.26549      0.933980      0.618709      0.426707      0.251946      0.162442     0.0957278     0.0491404     0.0249610
  15  14 2764.3460    2.8448  0.8381 12.1558  0.0003       2.12795  0.0282   0.0655   0.0571    0.1275   0.0000      0.804403   437.1973       12.9195       16.0892       4.14631      -1.02321       2.31068     -0.506335      -1.06461       1.36554      -1.81424    -0.0358904     0.0401902     -0.408336     -0.406780    -0.0569812    -0.0252414    -0.0359095    -0.0330747       2.35454       2.70967       2.98519       3.00848       2.81002       2.54686       2.17367       1.76443       1.44232       1.05572      0.751120      0.544084      0.380033      0.237259      0.134434     0.0863288     0.0455929     0.0244311
  15  15 2905.9608    3.3476  0.8869 12.5076 -0.0083       1.55029  0.0344   0.0780   0.0574    0.1663   0.0000       1.10849   436.7278       12.7166       11.9027       2.20212      0.229573      -2.87058       1.75636      -1.76494       1.50053      -1.87285     -0.117735      0.878524      0.286407     -0.280061     -0.539767     0.0478620     0.0509493    -0.0273382       3.17943       3.91514       3.99927       3.61321       3.35292       3.10757       2.83238       2.44870       1.88816       1.44644       1.03928      0.679702      0.445397      0.273940      0.164655     0.0857778     0.0490461     0.0256411
  15  16 3047.2112    4.0120  1.0320 12.7207  0.0003     -0.592519  0.0369   0.0876   0.0658    0.1838   0.0000      0.823582   436.1762       13.5093       14.5671      -1.37420      -3.93960      -8.47374     -0.887758     -0.169846       2.45227      -2.58422      -1.04336      -1.65933      0.602906     -0.104297      0.113896     -0.165685     0.0374743    -0.0308997       2.88476       3.65329       3.56155       3.61085       3.53081       3.01342       2.62093       2.21273       1.84647       1.36244      0.995330      0.649468      0.426821      0.264612      0.169470      0.102573     0.0551177     0.0298629
  15  17 3188.3038    4.0036  1.1790 13.3559 -0.0122       1.18846  0.0415   0.0914   0.0822    0.1319   0.0000      0.692180   439.0362       18.8330       10.7365      0.421747      -2.82808     -0.528014      -1.71195      -6.30005      -6.70650      -1.31457      0.441236     -0.213117     -0.297097      0.256580      0.111004    -0.0531791     0.0635643     0.0145795       3.05374       3.92939       4.00275       4.12718       3.66637       3.46260       2.82460       2.37798       1.93073       1.36391      0.979892      0.695629      0.461769      0.294583      0.172808      0.102006     0.0567875     0.0297047
  15  18 3329.2140    3.5605  1.7758 12.5762 -0.0028       1.24832  0.0532   0.0631   0.0882    0.1229   0.0000      0.444290   438.7011       16.0518       9.71950      0.958393       5.69656      0.293468      0.947213      -3.73409      0.603715       1.13029       2.66610     -0.607151      0.683888     -0.488067     0.0910093     -0.167034    -0.0345358   -0.00349477       3.87454       5.05487       5.27580       5.52123       5.02385       4.43122       3.68586       3.09024       2.35575       1.73076       1.27305      0.877927      0.612080      0.369918      0.228173      0.135211     0.0744701     0.0388520
  15  19 3470.3257    3.1362  2.3134 12.0479 -0.0025      0.658208  0.0603   0.0460   0.0984    0.0907   0.0000      0.328097   438.5478       24.8935       7.97572       2.82557     -0.165212     -0.340260       1.10946      -3.09619       2.21426      -2.03572       1.26114      -2.13059     -0.684934     0.0178300      0.106476     -0.235718     -0.210216     0.0170907       4.24884       5.48006       6.00385       6.05240       5.48980       4.87903       4.14090       3.37077       2.60936       2.00953       1.36071      0.980599      0.661038      0.414033      0.254799      0.146252     0.0832158     0.0453180
  15  20 3611.6321    2.6158  3.6340 11.5304  0.0001      0.435763  0.0739   0.0316   0.1367    0.0668   0.0000      0.164716   435.6128       15.7928       8.70152      0.446024       11.8794      -4.11614       3.07957      -7.16363      0.487760      0.640873      -3.46038     -0.490513      0.793198       1.13435      0.285604     -0.131426     0.0769849   -0.00190736       5.40717       7.03990       7.32564       7.44934       6.67435       6.22339       5.10143       4.40839       3.46605       2.62899       1.85765       1.27137      0.838589      0.544526      0.320154      0.186994      0.104632     0.0584012
  15  21 3753.0104    2.1980  5.1600 11.0892 -0.0003      0.502413  0.0924   0.0232   0.1688    0.0545   0.0000      0.107434   439.4945       3.20377       7.04452      -1.37897       7.36787      -9.56601      -4.82892      -15.5028       2.13883      -5.76793      -1.83770      -1.84541      0.941304    -0.0615123      0.305093   -0.00294903     0.0755819     0.0455313       6.50317       8.35887       8.78162       8.99726       8.26568       7.40089       6.32226       5.31427       4.13074       3.11163       2.24984       1.55424       1.03732      0.668918      0.404196      0.226938      0.132329     0.0706677
  15  22 3894.7122    1.8480  7.0927 10.8152 -0.0018      0.475869  0.1177   0.0179   0.2144    0.0459   0.0000     0.0825019   424.5142       27.8073       6.20167       8.43044       10.9152      -3.55365     -0.317772       3.54293      -1.82828      -3.44829      0.942233      -2.30350       2.02240     -0.396419     -0.537387      0.711920    -0.0386706     0.0906996       8.16153       10.4141       10.9022       11.1441       10.3734       9.56862       7.96157       6.59145       5.15423       3.96206       2.89434       1.96528       1.32653      0.858736      0.519202      0.308880      0.169859     0.0902486
  15  23 4036.5260    1.6165  9.6762 10.4655 -0.0004      0.363125  0.1474   0.0141   0.2719    0.0425   0.0000     0.0647978   429.2598       9.69164       18.2656      -9.03119       6.17539       29.4701       1.82356      -14.9085      -3.23070       6.74342      -2.69432      -2.85239       2.29491     -0.447955     -0.280111     -0.281253     0.0869193    -0.0382190       9.66429       12.6418       13.0845       13.2882       12.5872       11.3700       9.69955       7.87740       6.30265       4.70639       3.47372       2.39804       1.62485       1.04053      0.626786      0.371755      0.201915      0.107709
  15  24 4178.1091    1.3282 11.5583 10.4152 -0.0024      0.325506  0.1928   0.0122   0.3385    0.0379   0.0000     0.0700396   456.5969       13.5349       6.46313       14.9573      -10.3217       2.33915      -8.97228      -18.9799       7.73027      -5.48535      -4.93227       1.08212       1.02726      -2.22915      0.794032      0.964639      0.181187     -0.349411       11.9104       15.4026       16.3193       16.5659       15.5913       13.9452       12.1449       9.68241       7.82195       5.87476       4.27691       3.01617       2.03664       1.31764      0.791704      0.462200      0.256691      0.136285
  15  25 4320.1466    1.1384 14.6714 10.3202 -0.0022     0.0915920  0.2697   0.0096   0.4438    0.0322   0.0000     0.0745756   430.6079      -2.40098      -31.7919       2.20703      0.913673       6.72985       8.14000       16.5979      -13.8633      -19.5182       1.80414      -2.30994      -5.81854      -2.54439      0.692973      -2.20185      0.102057     0.0218092       15.0559       19.6091       20.6912       20.7971       19.8567       17.8974       15.1880       12.4973       9.95055       7.33200       5.48705       3.82198       2.64594       1.66931       1.01786      0.599302      0.322966      0.173002
  16   8 1933.2388    0.5064  0.4417  9.4166 -0.0059       9.99972  0.0233   0.0160   0.0407    0.0678   0.0000       1.68138   439.1975      0.705248       10.9652      -1.77688       2.55490      -2.41612      0.988446      -1.22755      0.875125      -1.20659   -0.00951957     -0.598044     -0.271217      0.411364    0.00515969    -0.0685363     0.0816901    -0.0237852       1.78002       2.52607       2.76384       2.67107       2.84910       2.24863       2.07166       1.84494       1.20403       1.17052      0.709280      0.550962      0.435694      0.202545      0.183512     0.0930889     0.0547715     0.0306404
  16   9 2081.7149    0.7279  0.5808  9.6346  0.0007       8.01077  0.0244   0.0190   0.0438    0.0866   0.0000       1.20006   439.8111      0.232859       9.48005       1.07847      -1.46119       1.68203     -0.659685      0.711861      0.841531      -1.33101     -0.214196       1.04517      0.466120    -0.0201924    0.00172729    -0.0822937     0.0303847     0.0216594       2.12634       2.60358       2.75060       2.95965       2.65399       2.29041       2.10265       1.69602       1.33670       1.03935      0.808589      0.539193      0.347835      0.230235      0.153287     0.0932542     0.0538384     0.0296329
  16  10 2228.5283    0.9893  0.7842  9.8664 -0.0020       5.25414  0.0288   0.0225   0.0524    0.1202   0.0000      0.932847   437.2767     -0.859306       15.5065       2.87251       2.71646     -0.608054      0.933994      -1.07042      -1.31689       2.08115     -0.384376      0.579550     -0.261266     -0.253390    -0.0277249     0.0122400    -0.0580079     0.0259457       2.16894       2.72871       2.90096       3.03668       2.76243       2.54850       2.21100       1.82054       1.53220       1.17990      0.835769      0.565665      0.432112      0.268937      0.168375      0.101079     0.0603799     0.0344258
  16  11 2372.6991    1.3579  0.9662 10.2448 -0.0006       3.08859  0.0350   0.0276   0.0594    0.1405   0.0000      0.834092   439.0794       2.38658       10.1110      0.446434      -2.07333       1.79705    -0.0278175       1.15173      0.308893     -0.846301      0.367783     -0.297881     0.0587285      0.344347     -0.346089     0.0665859    -0.0174387    -0.0332082       2.60059       3.31697       3.62585       3.35981       3.31726       3.09177       2.49414       2.19555       1.71570       1.25642      0.989317      0.675272      0.464041      0.315128      0.197944      0.113215     0.0676557     0.0372146
  16  12 2514.9747    1.8131  0.9054 11.1339 -0.0024       2.33267  0.0308   0.0388   0.0587    0.1172   0.0000      0.777796   437.1511       4.42250       11.9734      -1.50160      -4.60855      -3.75414      0.129077      -3.75216     -0.447580      0.399160     -0.234815     -0.774292     -0.828155     -0.603687    -0.0491385    -0.0515188    -0.0504419    -0.0482724       2.15087       2.77950       2.89218       3.15193       2.87143       2.57444       2.30106       1.88402       1.45491       1.12641      0.875896      0.607381      0.428198      0.275923      0.177764      0.110849     0.0649293     0.0355962
  16  13 2657.0842    2.4181  0.9099 11.4866 -0.0030       2.31987  0.0307   0.0504   0.0553    0.1256   0.0000      0.742499   436.7641       8.00555       13.7149    -0.0802469       5.42918      -3.57256       1.23561       1.40274     -0.352552       2.23832     -0.615006     -0.716318      0.664033      0.339796     -0.305832      0.152355    -0.0254876     0.0189978       2.27243       2.94239       2.99619       3.16202       2.73890       2.63952       2.35216       1.91385       1.55201       1.19143      0.910369      0.617455      0.417463      0.288810      0.177308      0.107654     0.0607780     0.0359337
  16  14 2799.6936    2.9904  0.8388 12.3095 -0.0001       2.06333  0.0286   0.0676   0.0550    0.1074   0.0000      0.775032   433.9995       6.57893       14.4232       4.68760      -1.27894      -1.96847       1.25254     -0.533193       1.07843      -2.22294     -0.266209     -0.689850      0.107249      0.179402    -0.0425842     0.0708360     0.0647767    -0.0146853       2.32004       2.73602       2.85588       3.02077       2.75222       2.50809       2.20675       1.82830       1.53864       1.21811      0.907449      0.600339      0.413886      0.273939      0.169459      0.105898     0.0628963     0.0359099
  16  15 2942.0641    3.5900  0.8388 12.7063 -0.0019       3.55946  0.0303   0.0798   0.0519    0.1060   0.0000      0.853819   439.0553       4.32717       13.4003       2.78586      -1.94322      -1.83527       1.25949      -4.75944     -0.190296      0.382921    0.00691583      0.788229     -0.588716    -0.0918628     0.0336520     0.0466789   -0.00404869    -0.0422947       2.24795       2.92899       3.03076       3.10348       2.84992       2.65406       2.26302       1.89915       1.44261       1.20183      0.831024      0.619479      0.401474      0.271396      0.164796      0.105377     0.0608777     0.0347848
  16  16 3083.7260    4.0109  1.0298 12.9347 -0.0010       1.57510  0.0350   0.0849   0.0629    0.1379   0.0000      0.934638   439.7520       18.7183       15.4985       1.23211      -1.77968      -3.00319       2.19504       1.62382       1.63123      -1.73080     -0.709671      -1.55090      0.825862     -0.684852      0.193086     -0.153538    -0.0616190    -0.0615678       2.49897       3.15813       3.32494       3.24719       3.12987       2.93430       2.51490       2.13518       1.67871       1.26626      0.945252      0.684093      0.502860      0.326166      0.205345      0.118431     0.0686864     0.0388077
  16  17 3225.2013    4.1028  1.3699 12.5194  0.0009      0.245226  0.0413   0.0776   0.0763    0.1649   0.0000      0.590208   446.1500       12.3441       14.7754      -3.50810       1.11838       1.10784      -2.06317      -4.40472       2.96595      -3.46697     -0.903104     -0.326291       1.14105      0.340733     0.0150216     0.0912518     -0.116280    -0.0261313       2.95578       3.85403       3.91068       4.08749       3.56129       3.44756       2.92103       2.53389       1.91427       1.52308       1.08673      0.788931      0.543219      0.358782      0.228082      0.133515     0.0749820     0.0442093
  16  18 3366.6978    3.4485  1.8599 12.3494 -0.0007       1.01731  0.0513   0.0578   0.0907    0.1097   0.0000      0.361765   439.4153       27.7841       12.0450       3.50602       4.24641      -4.59539       3.99921      -6.44959       1.49656     -0.763082      0.835781     -0.952283      0.199325     -0.147898     -0.296769     0.0497927     -0.111200     0.0479371       3.39920       4.66463       4.80843       5.02346       4.56975       4.33822       3.57422       2.93065       2.32935       1.88232       1.32231      0.960627      0.654532      0.427862      0.281102      0.169079     0.0986967     0.0565614
  16  19 3508.3051    2.9917  2.8975 11.6127 -0.0024      0.700083  0.0622   0.0398   0.1139    0.0900   0.0000      0.210429   448.0096       24.0139       12.2679      -1.63283       1.96899       5.94545       1.14106      -1.07043      -3.73420       1.34996     -0.415122     0.0744508       1.92979    -0.0542906      0.106677    -0.0331125     0.0272299     0.0206114       4.39986       5.58304       5.93178       5.95896       5.50193       5.02792       4.43889       3.70538       3.03421       2.30153       1.71553       1.19162      0.834749      0.551689      0.340397      0.205238      0.116611     0.0670751
  16  20 3650.3167    2.5048  4.1147 11.2253 -0.0012      0.779732  0.0778   0.0284   0.1426    0.0632   0.0000      0.142283   433.1810       26.3661       8.59068      -5.62659       1.26466      -7.08052       1.61861      -2.15880       7.17812      -1.11166       2.51087      -2.73767      -1.12865     -0.140653      0.295644     -0.141087    -0.0184019    -0.0113176       5.21181       6.76720       6.92827       7.20395       6.83601       6.19538       5.43430       4.37718       3.60807       2.76121       2.06403       1.45566       1.01965      0.656889      0.425779      0.257737      0.148833     0.0847639
  16  21 3792.1797    2.0896  5.6072 10.8121 -0.0017      0.442224  0.0950   0.0206   0.1736    0.0509   0.0000     0.0990561   429.5116       18.4945       18.4085       17.9145       13.3435      -8.08651       5.33565      -11.8208       2.23072      -5.46063      0.107132      -2.76382     0.0438741      0.185981      0.615057      0.360100     0.0519393     0.0505974       6.36898       8.30079       8.69050       8.79550       8.32706       7.72848       6.52466       5.45778       4.35030       3.35796       2.49271       1.77060       1.22709      0.811593      0.507549      0.313249      0.178637      0.100983
  16  22 3934.2929    1.8087  7.8291 10.4652  0.0001      0.482274  0.1196   0.0162   0.2192    0.0442   0.0000     0.0697944   433.4611       28.7598     -0.881705      -17.1975       9.40907       18.7247      -5.25980      -14.9200      -4.05441      -1.68862      -1.87656     -0.333068    -0.0710218     -0.843284       1.13385     -0.140697     0.0924290     -0.133947       7.57477       9.95677       10.4749       10.6331       10.1730       9.21295       8.03422       6.61473       5.40367       4.08758       3.09807       2.18696       1.52458       1.00621      0.630896      0.389894      0.223481      0.123336
  16  23 4076.5447    1.5176 10.3386 10.2758  0.0007      0.391620  0.1572   0.0130   0.2872    0.0395   0.0000     0.0641641   443.4577       20.8522       29.3923      -6.44108       19.4836       2.22856      -3.68982      -13.6203      -2.51739       3.63042      0.777801      0.636863      -1.21264      0.274351     -0.525516     -0.298970      0.289153      0.121373       9.30447       11.8717       12.9236       12.9853       12.4442       11.1927       9.68384       8.39086       6.53197       5.18976       3.79454       2.75846       1.89819       1.26069      0.801646      0.488174      0.277866      0.157615
  16  24 4218.8549    1.2580 12.3861 10.1924 -0.0011      0.497960  0.2005   0.0113   0.3590    0.0366   0.0000     0.0683342   451.0754       69.2660      -10.7414     -0.618923       28.1221       6.29052       4.59301       4.65912       4.21540       4.73827       5.59413       1.35012      -4.45116      -1.39689       1.20641     -0.300220      0.375517      0.159043       11.4853       15.0153       15.6097       16.0764       15.1279       13.8396       12.2741       10.1750       8.12464       6.30834       4.73370       3.35391       2.39109       1.57537       1.00125      0.600490      0.342224      0.195393
  16  25 4360.8908    1.0730 15.4459 10.0748 -0.0013      0.196875  0.2772   0.0086   0.4483    0.0314   0.0000     0.0739642   442.6847       21.2628       44.9504      -5.59378      -10.3095      -22.2798       22.1119       5.53112      -18.1580      -14.3880       2.76301      -2.73552      -3.20185      -1.11889      0.429173      0.176793     -0.287151     -0.143100       14.0252       18.5178       19.6168       19.8618       19.0695       17.2589       14.9327       12.4925       10.1106       7.68480       5.88130       4.17530       2.90468       1.94040       1.21954      0.756330      0.432676      0.238407
  16  26 4503.3586    0.8922 17.9837 10.0300 -0.0012      0.178278  0.3748   0.0075   0.5530    0.0278   0.0000     0.0871277   456.1893      -7.34237      -5.55858       3.24446      -13.9788      -4.38204      -21.2720      -5.58909      -9.41399      -3.59926      -5.34909       1.38817      -7.07674      0.175613       1.55729     -0.354123     -0.754786     0.0133812       17.5796       23.0457       24.7693       24.7637       23.6058       21.5492       18.7654       15.9086       12.8464       10.0097       7.59380       5.34197       3.70803       2.45463       1.56543      0.983778      0.548298      0.312476
  17   7 1812.0180    0.3726  0.3201  9.6425 -0.0078       15.5124  0.0211   0.0157   0.0394    0.0465   0.0000       3.10209   436.2005      -6.47469       11.3898      -8.48979      -3.87676      0.278448       1.65595       2.95474      0.152742      0.276673      0.596884      0.263071      0.692596     -0.253693     0.0557999      0.114458     0.0759772    -0.0200221       1.71269       2.22682       2.26745       2.44535       2.24904       1.80639       1.94620       1.56115       1.29913       1.01566      0.785735      0.527973      0.367441      0.267319      0.175528     0.0990681     0.0659240     0.0353751
  17   8 1963.3878    0.5769  0.4411  9.7024  0.0001       9.95112  0.0222   0.0166   0.0367    0.0612   0.0000       1.61922   435.8288      0.347201       13.8494      0.820161      -1.45277     -0.452156       1.45107      -1.57622      -2.24948      0.479399     0.0327780    -0.0754233      0.156582      0.228991     0.0208160     -0.115210   -0.00953738     0.0719627       1.91974       2.38609       2.07881       2.03904       2.10736       2.27648       2.07511       1.79655       1.35250      0.896086      0.686804      0.595181      0.499698      0.366061      0.225615      0.137929     0.0725226     0.0406381
  17   9 2113.0895    0.7662  0.6951  9.6848 -0.0017       6.20862  0.0259   0.0182   0.0490    0.0986   0.0000       1.02215   438.8600      -1.00232       6.16972       3.98390       4.67170       1.19840       1.67018      -4.09948     0.0528934     -0.568538      -1.53018      0.152429      0.257182     0.0800998     0.0746745      0.134087     -0.150292    -0.0145512       2.02502       2.59165       2.77981       2.73161       2.66615       2.30769       2.14082       1.81548       1.41690       1.13780      0.924363      0.645280      0.417788      0.286496      0.183255      0.121520     0.0732533     0.0443338
  17  10 2260.4184    1.0691  0.8636 10.0483 -0.0025       4.22366  0.0309   0.0231   0.0573    0.1262   0.0000      0.861272   438.1235      0.550360       15.2384     -0.185669      -5.87132      -1.62616      0.422866      0.161289     0.0831446      -1.17487      0.225569     -0.462472      0.388667      0.504011      0.348212     0.0889138    -0.0337310     0.0511075       2.37591       3.22643       3.32760       3.37607       3.14875       2.78463       2.54602       2.10232       1.71466       1.33682      0.984847      0.755140      0.490897      0.348688      0.216680      0.134513     0.0807513     0.0453371
  17  11 2405.1364    1.5072  0.8501 10.6899 -0.0000       4.15865  0.0284   0.0317   0.0530    0.1286   0.0000      0.812073   439.1304       2.20632       14.5344       3.21804       3.17026       3.05143     -0.784945      -2.64032       1.14824     -0.287908     -0.687496      0.756593     -0.130220     0.0174023     -0.402644    -0.0656802     0.0660505    0.00824874       2.02087       2.48619       2.67760       2.74700       2.60914       2.32532       2.15022       1.81218       1.49732       1.11330      0.858664      0.629482      0.453554      0.321297      0.206065      0.123757     0.0748169     0.0420673
  17  12 2548.2038    1.9752  0.8950 11.4111 -0.0041       1.45981  0.0292   0.0418   0.0588    0.1120   0.0000      0.799188   442.3666       1.62932       15.6902       3.13010       2.97293     -0.704487      -1.59793      -2.18369     -0.885704      -2.95836      0.471929      0.327556    -0.0935456    -0.0144367    -0.0557373    -0.0726855    -0.0815533     0.0256213       2.05664       2.80406       2.94436       3.31277       2.91833       2.68355       2.21628       1.99395       1.47423       1.21531      0.825400      0.681023      0.427874      0.304943      0.186856      0.135784     0.0732210     0.0444720
  17  13 2691.1857    2.4976  1.0423 11.4910  0.0003       1.93330  0.0351   0.0494   0.0606    0.1539   0.0000      0.721893   439.2691       3.54711       15.9580      -1.27473       5.47047      -1.21204      -2.74507      -1.65180      0.638081     -0.451829     0.0364525      -1.20206      0.371349     -0.102680      0.502427     -0.134097     0.0408834     0.0732315       2.55546       3.13441       3.22097       3.18149       2.92136       2.81726       2.49256       2.23107       1.90057       1.42160       1.08279      0.803147      0.561010      0.373131      0.240027      0.150915     0.0845701     0.0494055
  17  14 2834.5332    3.0431  1.0783 12.3199 -0.0013       1.91609  0.0353   0.0601   0.0670    0.1226   0.0000      0.788108   436.4069       11.0312       15.4171     -0.815986      -2.20257      -6.08600       1.79060       1.79208     -0.205759      -2.17620      -1.02913      0.102612    -0.0466078    -0.0279925     -0.204945    -0.0771054    -0.0471753    -0.0339476       2.39414       2.98556       3.11830       3.29216       3.07246       2.91690       2.42331       2.00550       1.66360       1.35879       1.01889      0.730510      0.505609      0.320517      0.235258      0.142773     0.0887620     0.0534328
  17  15 2977.4353    3.7812  0.8680 12.8725 -0.0005       1.65364  0.0280   0.0807   0.0544    0.1053   0.0000      0.621953   439.0948       5.80413       9.50811       2.80861      -3.90939      0.368032      0.462777      -2.70145      0.836872       1.49937     -0.495646      -1.13654     -0.514398      0.139099      0.241774    -0.0707679    -0.0480017    -0.0816722       2.01038       2.48381       2.65105       2.78030       2.49641       2.30680       2.06277       1.83162       1.44902       1.13515      0.863044      0.642721      0.447180      0.293739      0.195604      0.124914     0.0738088     0.0419537
  17  16 3119.5565    4.1533  0.9163 13.2278 -0.0018     -0.642119  0.0342   0.0894   0.0575    0.1127   0.0000      0.752898   437.6359       12.0931       3.93233       3.89246      -5.38544      0.536735      -4.87770      -2.82439      -1.48239      -1.64269      -1.05604     -0.361886    -0.0549581     -0.486531    -0.0192092     -0.105640     0.0275516    -0.0170484       3.10227       4.38136       4.81776       4.98973       4.55495       3.94052       3.31762       2.59555       1.93584       1.45280       1.02546      0.746792      0.482492      0.343248      0.203453      0.132302     0.0825299     0.0450093
  17  17 3261.7522    3.7976  1.5485 12.4976 -0.0042       3.33801  0.0451   0.0657   0.0767    0.1350   0.0000      0.751472   435.9284       18.0993       7.75247       9.43747      0.411089      -8.27829      -1.18299      -2.54971     -0.232245      -3.06275      -1.27725      -1.99939    -0.0524772      0.151549      0.118899    -0.0734072     0.0658205    -0.0738662       2.89603       3.76407       4.01364       4.06461       3.84189       3.65225       3.02761       2.57161       2.16565       1.58914       1.24712      0.891378      0.645045      0.435574      0.291671      0.176812      0.104093     0.0628125
  17  18 3403.6495    3.3691  2.1292 12.3056 -0.0034      0.218043  0.0545   0.0521   0.0961    0.0995   0.0000      0.379407   442.2884       22.0757       11.7830       2.44511     -0.327238       9.02116      -4.04725      -3.14588      -3.52411     -0.652587       3.91286      0.641051      -1.20849     -0.251648      0.785177     -0.151149      0.127094    -0.0618417       3.47629       4.50266       4.69749       4.66527       4.52521       4.13013       3.68798       3.16261       2.57687       2.01110       1.49744       1.12572      0.782074      0.558629      0.351883      0.218774      0.129502     0.0735601
  17  19 3545.8922    2.9104  3.0988 11.5550 -0.0018      0.554224  0.0622   0.0369   0.1162    0.0930   0.0000      0.169924   431.7297       21.7059       21.6978       3.31929      -2.64408       3.32236      -2.71699      -5.19326       2.82337      -4.71428     -0.260017     -0.960120    -0.0628022     -0.187879     0.0239632    -0.0779822    -0.0530992     -0.214284       4.12328       5.07103       5.53461       5.51416       5.26749       4.80314       4.39962       3.67336       3.02646       2.43883       1.84553       1.33479      0.935487      0.624659      0.412869      0.259146      0.158134     0.0913707
  17  20 3688.1078    2.3748  4.3881 11.1947 -0.0009      0.504177  0.0790   0.0258   0.1483    0.0619   0.0000      0.128871   439.7563       35.7256      -1.62170      -5.09983       4.77999      -5.11770      0.961330     -0.831298      -2.81899      -1.02856     -0.122925     -0.769162      -1.54341       1.33810      0.233727      0.143917     0.0498081     0.0140231       4.93960       6.27019       6.61549       6.61514       6.55137       6.10180       5.21545       4.40552       3.70453       2.87540       2.20219       1.62724       1.11835      0.768304      0.504515      0.317696      0.197005      0.113415
  17  21 3830.7029    2.0189  6.2883 10.6967 -0.0018      0.396830  0.0998   0.0185   0.1799    0.0506   0.0000     0.0829181   436.0166       18.1932       18.0912      -24.6902       8.99258      -13.4767       6.61455       2.31180       6.19326      -9.50203      0.701397      -1.22261      0.128786     -0.166038      0.821227     -0.637859     0.0359745     -0.166181       6.21789       8.01152       8.28433       8.52356       8.30054       7.62302       6.70086       5.63520       4.72119       3.65722       2.75750       2.03477       1.42758       1.01322      0.650780      0.402737      0.241525      0.141031
  17  23 4115.9899    1.4673 10.5900 10.3534 -0.0009      0.380563  0.1596   0.0123   0.2820    0.0374   0.0000     0.0628784   455.6607       37.3942       5.63549      -26.1328       19.9273       10.4454       9.51587       5.54115       1.92012     -0.690713     -0.363228      -2.24141      0.153649      0.461417       1.83254     -0.318614     0.0546903     -0.241532       9.26390       12.0476       12.8219       12.9128       12.2792       11.3415       9.98710       8.58096       6.93521       5.54727       4.13750       3.08674       2.12545       1.45325      0.947193      0.592470      0.356966      0.208033
  17  24 4258.2777    1.2474 14.5819 10.2808 -0.0005      0.253585  0.2372   0.0097   0.3950    0.0316   0.0000     0.0664645   443.5080       12.4828       27.6326       16.5902       5.07226       10.9498      -13.3923      -20.4382       2.44991      -6.66919      -5.87376     -0.575079       2.48661      -1.05975      0.220006     -0.724568     -0.180695      0.596768       11.5989       15.1837       16.4043       16.7475       16.0442       14.7475       12.8164       11.0833       8.97356       7.08124       5.34025       4.00692       2.80769       1.93151       1.26735      0.805155      0.476091      0.276943
  17  25 4400.4033    1.0626 16.2862 10.1927  0.0017     0.0288572  0.2922   0.0082   0.4631    0.0286   0.0000     0.0695153   458.8131       34.6168      -6.96319      -12.5881       12.0085      -14.3503      -9.47579     -0.619873      -8.38505       12.3910      -3.30187      -12.7167       5.10361       2.32144      -2.31129      -1.71379       1.12242      0.817648       13.5000       18.2945       19.4879       20.0735       19.0575       17.6949       15.4810       12.9670       10.7802       8.32854       6.33100       4.73308       3.37177       2.32096       1.52140      0.958645      0.557053      0.328140
  17  26 4544.1259    0.8679 19.5525 10.1007 -0.0003      0.228337  0.4078   0.0070   0.5773    0.0252   0.0000     0.0850375   422.7225       59.4155      0.254296      -16.7735      -3.67401       15.5123       37.3797      -25.3854       11.8782      -5.31889      -15.5703       5.55837       6.76119      0.592354      -2.65346    -0.0991646      0.393876      0.166659       17.3205       22.7190       24.7153       24.9915       24.0274       22.1634       19.2994       16.8906       13.4597       10.9928       8.27461       6.17988       4.30470       2.94505       1.94947       1.25306      0.728516      0.435052
  18   6 1683.6698    0.2904  0.1757  9.5338 -0.0014       18.3079  0.0214   0.0150   0.0310    0.0402   0.0000       5.42718   436.5164      -1.41488       15.3506      -2.06376      -3.46008    -0.0211916       1.75821      -1.75675      0.269653     -0.360616      0.229886      0.403159      0.172061    -0.0366264   -0.00966031    -0.0356113     -0.113223    -0.0186838       1.72299       2.22223       2.07930       2.29529       1.72292       1.81269       1.62266       1.63189       1.51096       1.49962       1.26316      0.881583      0.509490      0.295083      0.178030      0.120627     0.0797761     0.0476985
  18   7 1840.0267    0.4352  0.3232  9.6105 -0.0038       10.2889  0.0169   0.0150   0.0332    0.0501   0.0000       2.32588   440.0397       2.59595       9.05157       1.03492      -2.16661      0.151870       1.00144      0.840952     -0.347896       1.57843     0.0577119     0.0936104      0.116023     -0.185953      0.149789    -0.0879243     -0.105109    -0.0176334       1.35281       1.48802       1.76570       1.81939       1.92756       1.59511       1.33411       1.30129       1.05135      0.790338      0.666083      0.473743      0.312955      0.267565      0.157973     0.0949363     0.0718774     0.0371239
  18   8 1992.9216    0.6092  0.4583  9.7420  0.0029       7.78565  0.0185   0.0171   0.0382    0.0649   0.0000       1.39687   438.7841       3.94101       13.6873     -0.354599      -4.02726     -0.475539     -0.668162      -2.28704     -0.259742      0.268067      -1.18560     -0.590640      0.348776      0.481852     0.0592469     -0.106663     0.0121754     0.0194084       1.44939       1.85911       1.91303       1.96575       1.69952       1.65965       1.39996       1.42755       1.20230      0.932071      0.736272      0.538794      0.376961      0.270880      0.174285      0.115289     0.0643353     0.0397939
  18   9 2143.7925    0.8109  0.6849  9.9472 -0.0023       5.26134  0.0250   0.0185   0.0450    0.0854   0.0000       1.00614   437.0241     -0.879951       14.4677       4.05552     -0.135387     -0.178243       2.82408      -1.87489      -1.95922     -0.459369      -1.20576     -0.419170      0.766655    -0.0500714     -0.260147      0.190409     0.0833401    -0.0452537       1.80945       2.27787       2.39585       2.46641       2.37058       2.09824       1.94521       1.69312       1.42262       1.12400      0.874912      0.648272      0.460627      0.317023      0.218032      0.138571     0.0848272     0.0504128
  18  10 2291.8135    1.1721  0.8184 10.2423 -0.0014       5.29895  0.0277   0.0247   0.0512    0.1158   0.0000      0.831223   440.2518       3.18734       8.98050      -3.33450      0.500106      -3.29155      -2.47523      -2.91043      0.219052     -0.486570      -1.33396      0.521990     -0.273969      0.397174      0.132097     -0.113116   -0.00244759    -0.0425016       2.04359       2.51282       2.80607       2.83550       2.66500       2.39497       2.17165       1.83929       1.53101       1.20344      0.928496      0.682341      0.482947      0.342821      0.226946      0.139349     0.0881671     0.0553147
  18  11 2436.9718    1.5994  0.9689 11.0314 -0.0044       4.18392  0.0320   0.0324   0.0594    0.1121   0.0000      0.881067   436.8172       2.14157       13.1162       1.59969       1.02686      0.713408     -0.479611      -2.67034     -0.544742       1.63611      0.182297      0.275570     -0.831591     0.0973415     -0.158222    -0.0635741     0.0439437     -0.106926       2.27422       2.78208       2.88500       2.88249       2.77206       2.57552       2.39356       2.11539       1.70809       1.31100       1.04955      0.789258      0.580705      0.397479      0.278370      0.175972      0.107654     0.0628012
  18  12 2580.9777    2.1142  1.0458 11.0725 -0.0042       1.12530  0.0317   0.0401   0.0593    0.1483   0.0000      0.712662   440.4143       6.99218       15.8308       4.05047      -1.18388       6.44872       1.04895      -2.51593       4.13187      -2.18692     -0.948009      0.298674     -0.731695    -0.0727775      0.114700     -0.429118     0.0955563    -0.0573859       2.04216       2.64563       2.84844       2.87994       2.73936       2.54807       2.33597       1.92847       1.62218       1.27522      0.933592      0.724294      0.519545      0.376420      0.249013      0.165248     0.0959430     0.0593749
  18  13 2724.9002    2.7077  0.9632 11.9727 -0.0033       1.60810  0.0320   0.0539   0.0571    0.1241   0.0000      0.749748   436.2770       5.55582       11.8726       1.40307       2.57561      -2.37284      -1.70380      0.208942     -0.255436     -0.790162      0.904665     -0.171017      -1.12500      0.273476     0.0346100     -0.348161    -0.0897401     0.0363208       2.32327       2.85173       2.82588       3.06614       2.94180       2.62979       2.33457       2.07219       1.78625       1.41328       1.00154      0.788768      0.566059      0.416717      0.264987      0.166037     0.0998808     0.0629355
  18  14 2868.8529    3.3770  0.9032 12.1231 -0.0021       1.22959  0.0281   0.0669   0.0523    0.1276   0.0000      0.694457   438.8502       2.70747       14.8402       2.66756       4.95197       2.09407      -1.89340      -2.39282       2.75376     -0.585575      -1.73479      -1.15484     -0.647672      0.122667   -0.00618649    -0.0277839    -0.0166510     -0.127600       1.87809       2.44408       2.58255       2.59863       2.53426       2.39891       2.11813       1.78938       1.40077       1.10955      0.853987      0.661894      0.464275      0.339002      0.216662      0.148848     0.0912964     0.0562234
  18  15 3012.3642    3.9574  0.9524 12.9213  0.0016       1.64568  0.0314   0.0806   0.0571    0.1103   0.0000      0.856239   438.5407       18.1033       11.5227      0.195005       2.07843      -6.26917     0.0299976      -2.36700      0.171273      -2.21206      0.316940     -0.822204      0.621551      0.175622    -0.0845335    -0.0825366    0.00320838    -0.0132373       2.31413       3.02594       3.14217       3.07844       2.73371       2.59098       2.34544       2.12306       1.82583       1.48126       1.11965      0.817174      0.565328      0.387490      0.250561      0.155641     0.0947550     0.0567831
  18  16 3155.0469    4.1128  1.0265 13.1492 -0.0061      0.158105  0.0333   0.0825   0.0613    0.1163   0.0000      0.840449   437.6667       11.1373       15.6454       1.89306       3.02243       1.36398      -2.57432      -5.13594      0.297015      -1.56887    -0.0751561    0.00244933    -0.0753710     -0.365794    -0.0371240    -0.0627882    -0.0709643    -0.0592337       2.26040       2.82996       2.95134       2.92786       2.78571       2.60643       2.32906       2.15034       1.74582       1.33762       1.02595      0.767474      0.577783      0.408496      0.268669      0.170960      0.103220     0.0619616
  18  17 3297.6073    3.6937  1.3924 13.1492  0.0013      0.425561  0.0444   0.0682   0.0744    0.0921   0.0000      0.573880   437.5222       9.75132       13.7368    -0.0497785      0.499057      -2.07150      -1.36857      -7.71094      0.193449      -1.36582     -0.660715    -0.0338484      0.274678     -0.303839      0.103923    0.00481985    -0.0238915    -0.0502880       2.71197       3.41979       3.61500       3.91693       3.72676       3.26252       2.89102       2.56482       2.14433       1.62701       1.29893      0.938597      0.689052      0.458208      0.310426      0.206754      0.126492     0.0771902
  18  18 3440.3387    3.2312  2.4925 11.6768 -0.0011      0.928234  0.0551   0.0430   0.0978    0.1126   0.0000      0.232233   438.6848       19.6437       7.34852       3.62367      -6.04798       1.04561      -5.88150      -6.42963      -2.58881      -2.67003     0.0523849      -3.22898      0.153068      0.505308     -0.412524     -0.627585    -0.0286503    -0.0298464       3.36314       4.38603       4.61153       4.79792       4.54734       4.30821       3.72224       3.22981       2.56060       2.10281       1.61688       1.22006      0.851846      0.593987      0.399311      0.260230      0.164289      0.100700
  18  19 3583.2104    2.7186  3.5091 11.4496 -0.0008      0.819943  0.0681   0.0323   0.1226    0.0787   0.0000      0.166249   443.4018       24.7440       15.8001      -4.40135      -1.21338       1.71377       4.50112      -4.21970       2.21419      -1.80320     -0.688326       1.97868      -1.72226      0.613347      0.787925      0.121339     0.0339803     -0.123924       4.15505       5.21457       5.48712       5.67293       5.39011       5.15902       4.52321       3.87947       3.26508       2.59294       2.02238       1.51928       1.10028      0.751176      0.507844      0.330079      0.211279      0.128374
  18  20 3725.9877    2.2960  4.7790 11.0475 -0.0011      0.585836  0.0820   0.0235   0.1505    0.0602   0.0000      0.114959   433.4224       31.0094       17.2706       5.70394       6.56673      -9.64369      -7.05989       1.35057     -0.523601      -10.4370     -0.872071      -3.52936      -1.52491      -1.19991      -1.06900     -0.403936      0.422232     -0.162279       4.85190       6.39155       6.74200       6.83526       6.63982       6.10701       5.45356       4.77630       3.85653       3.21802       2.41340       1.84143       1.29650      0.900829      0.601840      0.386056      0.247587      0.149548
  18  21 3868.6324    1.9675  6.9752 10.5546 -0.0006      0.392922  0.1030   0.0166   0.1885    0.0471   0.0000     0.0740841   430.3487       40.5548       11.8746       12.6845      -3.67337      -1.35534      -7.19530       1.16060       4.72119      -10.5561      -2.74774       1.89776      0.206426      -1.46777      0.822242   0.000316303     -0.587165     -0.152850       6.11531       7.81959       8.40511       8.58163       8.27881       7.57299       6.86492       5.77427       4.85453       3.84733       3.03667       2.23381       1.59320       1.11310      0.742914      0.488509      0.302732      0.185093
  18  22 4011.6925    1.6640  9.3091 10.3536 -0.0009      0.294917  0.1316   0.0131   0.2386    0.0393   0.0000     0.0585447   424.2215       7.13062       13.2203      -2.26070       24.5431      -10.9046       14.6879      -1.95783      -3.44674      -7.38496       3.91392       3.75390      -2.71918       3.12450       1.55073     -0.844663     -0.316315     -0.163895       7.24140       9.53259       10.1447       10.4839       10.0823       9.39973       8.25675       7.09624       5.98508       4.77573       3.66548       2.74916       1.97210       1.40406      0.931879      0.606159      0.376121      0.224407
  18  23 4154.9826    1.4029 11.8785 10.2622 -0.0009      0.359170  0.1729   0.0109   0.3131    0.0358   0.0000     0.0615035   416.2481      -4.82861       4.56034       6.45904       5.85453       6.07462      -3.32593      -2.31910       2.40316     -0.539850      -3.00362       6.55915       4.90224      -1.21024      -1.01832     -0.413897      0.319717      0.210916       8.99209       11.4954       12.5404       12.7318       12.3311       11.4326       10.1464       8.77470       7.33208       5.89180       4.50257       3.42236       2.45141       1.73060       1.15267      0.752907      0.466627      0.283356
  18  24 4297.6579    1.1675 13.8188 10.2714 -0.0004     0.0663515  0.2307   0.0093   0.3827    0.0312   0.0000     0.0694365   461.1117       23.9363      -1.92421      -5.27909       21.6763      -1.08461      -13.8387       5.95586       4.01564       2.63135       8.55911      -1.47242       1.62584      -1.00170     -0.125877      0.780804      0.958950      0.434188       10.8004       14.3654       15.7007       15.7793       15.4576       14.0515       12.7061       10.8874       9.08092       7.28495       5.65466       4.22264       3.07802       2.13894       1.43235      0.950305      0.568753      0.344575
  18  25 4440.7879    0.9756 17.8577 10.2047  0.0001      0.183283  0.3420   0.0074   0.5022    0.0260   0.0000     0.0761866   427.8694       37.4431       45.4394       17.4450       20.7146      -3.12457       28.4554      -6.02419       5.44302      -7.30668      -6.52311       2.78967       7.51538     -0.605856       1.10403      -1.53700     -0.520470      0.231918       14.1291       18.4309       20.2052       20.2776       20.0295       18.5645       16.3710       14.1463       11.6419       9.41058       7.34379       5.41155       4.01170       2.82931       1.89141       1.24909      0.763297      0.463671
  19   7 1867.3750    0.4226  0.4688  9.4136 -0.0044       13.9931  0.0202   0.0122   0.0452    0.0532   0.0000       2.01627   437.0066      0.885484       15.1879       1.77635      -3.34985      -1.76371       1.98730     0.0429362     -0.463867      0.296978      0.355386      0.142024      0.441236     -0.396220      0.246193      0.106504    -0.0114955     0.0242269       1.57448       1.90175       2.17117       2.02202       1.85824       1.76963       1.75192       1.43351       1.23419       1.09553      0.837917      0.624078      0.465786      0.319367      0.213640      0.129905     0.0930897     0.0576970
  19   8 2021.8517    0.6171  0.5584  9.5887 -0.0010       7.59127  0.0208   0.0158   0.0428    0.0702   0.0000       1.21440   438.0746       2.38880       12.1630       3.47801      -2.27279      -2.79585       2.19254      -1.77768     -0.694342      -1.01721      0.405072     -0.189769     -0.344678   -0.00985545      0.270781      0.266136     -0.148205    -0.0106736       1.46861       1.83861       2.00743       2.02962       1.97066       1.89175       1.62633       1.40972       1.26633      0.998408      0.827945      0.617880      0.420235      0.338671      0.215185      0.149154     0.0930073     0.0566788
  19   9 2173.8539    0.8665  0.6708  9.9783 -0.0038       6.89992  0.0229   0.0203   0.0459    0.0862   0.0000       1.01022   438.4020       3.15849       14.5768       2.65810       3.88727       1.88619      0.438742      0.902434      0.877733      0.222110      -1.24129      0.105936      0.636738     -0.820728     -0.113562    -0.0201206    -0.0779727     -0.137545       1.57471       2.04044       2.24793       2.15428       2.16393       1.99994       1.84909       1.58006       1.31496       1.02009      0.833941      0.662590      0.446239      0.338069      0.224555      0.151312     0.0958458     0.0620811
  19  10 2322.4476    1.2414  0.8566 10.4133  0.0018       4.25112  0.0280   0.0253   0.0514    0.1020   0.0000      0.843326   441.6173       4.28482       13.1482      -3.82617      -4.39326       2.29213      -1.29482      -3.09114       2.90594     -0.637946      0.139270      0.658682     -0.380353      0.491757     0.0332631    -0.0307779     -0.151906     0.0161086       1.80622       2.32289       2.44346       2.46796       2.43970       2.24190       2.08834       1.78798       1.44581       1.18767      0.974078      0.705666      0.522002      0.381105      0.255154      0.180085      0.114291     0.0673261
  19  11 2468.2202    1.6242  1.0263 10.9964 -0.0026       3.30223  0.0331   0.0308   0.0599    0.1094   0.0000      0.808556   440.2638       5.67349       7.23215      -1.42263      -2.18905      -5.71595     -0.912511      0.378227       1.93492      -1.89391      -1.28466      0.368459       1.10620     -0.148032      0.141234      0.245357     -0.226032    -0.0338049       1.98464       2.47981       2.83368       2.71830       2.78766       2.56187       2.17272       2.01441       1.60671       1.32154       1.06508      0.767863      0.581717      0.423877      0.282108      0.184990      0.125668     0.0794690
  19  12 2613.1818    2.2678  0.9213 11.1557 -0.0012       1.83834  0.0300   0.0439   0.0503    0.1513   0.0000      0.649058   435.4932       5.74183       9.70993       1.03165      -2.14976      0.496836      -2.92480      0.414715       2.76510     -0.613686       1.20182     -0.566909     -0.297556     -0.100845     0.0155689    -0.0432117    -0.0684436   -0.00518067       2.31868       3.19455       3.69922       3.76502       3.55769       3.28081       2.71638       2.18872       1.83459       1.34630       1.03026      0.767052      0.547969      0.368728      0.253906      0.170177      0.111645     0.0665631
  19  13 2758.0559    2.7694  1.0287 11.8357 -0.0019       1.96150  0.0310   0.0512   0.0552    0.1228   0.0000      0.718759   437.2832       6.99945       9.73470      0.635984      -2.06224      -2.46219      0.860254      -2.30003     -0.489599      0.315804       1.80492      0.160519     -0.829667     -0.587981     -0.277269     0.0121393      0.108349    -0.0784870       1.86756       2.44087       2.54403       2.61053       2.55445       2.29150       2.05372       1.88630       1.59435       1.35691       1.00446      0.784972      0.575589      0.400260      0.279324      0.179701      0.114070     0.0700983
  19  14 2902.6730    3.5028  0.8664 12.3895 -0.0086      0.792734  0.0260   0.0701   0.0511    0.1143   0.0000      0.698428   439.7513       7.38370       9.82556      -1.02148      -2.34863      -2.08140     -0.439212      -2.33407      -2.94113      -1.90826       1.98408     -0.461224     -0.586134     0.0837919     -0.438580      0.175160      0.117010   -0.00477659       1.68952       1.99876       2.17262       2.40843       2.25081       2.03900       1.94961       1.61839       1.35179       1.06549      0.862224      0.636270      0.486934      0.337035      0.249078      0.163452      0.102791     0.0677947
  19  15 3046.7882    3.8736  1.0952 12.9190 -0.0055       1.47358  0.0359   0.0734   0.0587    0.1149   0.0000      0.775859   434.0094       5.72871       11.0218       9.32113      -1.85829      -1.30835     -0.794530      -2.54159      0.400980      -1.37763     -0.136278      -1.60090       1.02234      0.196628      0.274242     -0.404614     -0.229460     -0.150685       2.16009       2.79744       2.81179       2.94584       2.76685       2.67025       2.42036       2.08611       1.84676       1.50322       1.16868      0.895725      0.651609      0.470468      0.317506      0.213687      0.133452     0.0862990
  19  16 3190.0673    4.0010  1.3174 12.7646 -0.0024     0.0991959  0.0395   0.0690   0.0676    0.1110   0.0000      0.612475   437.7489       12.4789       4.95622       3.39850      -1.83801      -3.59697     -0.451287      -1.62818      -1.64124      -2.70348       1.41081     -0.354965      0.219607     0.0103760      0.345267     -0.177137     0.0151446      0.137433       2.49821       3.31105       3.59773       3.68461       3.36293       3.13719       2.82801       2.45267       2.07460       1.68612       1.33847      0.990569      0.714318      0.486656      0.331298      0.213153      0.139897     0.0866021
  19  17 3333.2003    3.5731  1.6616 12.8004 -0.0009      0.723931  0.0466   0.0571   0.0784    0.0767   0.0000      0.421753   439.0339       13.5327       11.4177      -4.27655      -3.74967       3.22364      -5.06580       1.03269       3.90333      -1.51171       1.30315      -1.38986     -0.116578      0.407852      0.440359     0.0897371    -0.0472996     -0.100981       2.63422       3.44426       3.47519       3.68511       3.65198       3.28759       3.05135       2.58754       2.23492       1.78858       1.37162       1.04834      0.778593      0.576451      0.383485      0.264771      0.163985      0.101637
  19  18 3476.6609    3.0129  2.5066 12.1264 -0.0009       1.29167  0.0566   0.0402   0.0998    0.0679   0.0000      0.252801   436.0883       13.0425       22.0095       6.12994       1.54431      -3.47622      -1.07115      -1.48620       1.81997      -3.36623      -2.40068      -1.95989     -0.152440     -0.591003    -0.0621371     0.0726415     -0.226490    -0.0837291       3.09474       4.13958       4.44145       4.58813       4.47845       3.98297       3.80701       3.09737       2.79081       2.14458       1.72026       1.29364      0.975150      0.670417      0.478797      0.318516      0.197984      0.121506
  19  19 3620.0773    2.5400  3.8778 11.2444 -0.0008       1.07715  0.0706   0.0275   0.1275    0.0655   0.0000      0.147883   431.8747       13.1953       17.3782      -2.02169      -2.55463      -2.79094       1.07979      -2.57128      0.531644      -2.80745      -1.82901      -2.79730       1.23738     -0.691428     -0.455374     -0.228391    -0.0820890    -0.0707906       4.05232       5.21768       5.62258       5.67685       5.43413       5.16545       4.56036       3.95437       3.50648       2.85455       2.24046       1.70291       1.23641      0.846658      0.602561      0.389798      0.247503      0.157997
  19  20 3763.2480    2.1856  5.4786 10.8364 -0.0006      0.702904  0.0877   0.0202   0.1579    0.0513   0.0000      0.100035   430.1803       22.1585       13.6497       9.84895      -12.6141      -8.75774       5.85560      -8.95893       5.56799      0.347678      0.355678     -0.858198      0.646427      0.414449     -0.295220    -0.0821115      0.396752     -0.420878       4.76086       6.20627       6.55691       6.95404       6.68383       6.30148       5.55750       4.91033       4.07263       3.38862       2.63319       2.00453       1.49762       1.03335      0.733440      0.479521      0.312706      0.197603
  19  21 3906.4850    1.8769  7.5976 10.3579 -0.0003      0.398619  0.1076   0.0148   0.1936    0.0438   0.0000     0.0671192   442.0903       31.5364      -4.57728      -4.38631       3.71139       5.90389       6.70082      -6.94496       6.94249       5.30400       4.97194      -4.34298       1.60698       1.25805     -0.201142      0.280334      0.546153     -0.159672       5.83242       7.70656       8.13108       8.44675       8.27457       7.71836       6.86057       6.10374       4.98655       4.07927       3.15520       2.44661       1.78475       1.29594      0.893568      0.595263      0.380147      0.235245
  19  22 4049.8294    1.5593  9.8301 10.2706 -0.0012      0.281777  0.1409   0.0120   0.2470    0.0364   0.0000     0.0597238   435.0101       17.5833       29.2516      -26.0056      -13.6489       5.21247       19.7843      -16.1673       1.38426       1.24732      -2.45926      0.232648      0.208947      -2.28061      0.396918     -0.167317     0.0505027    -0.0590552       7.21037       9.36689       10.0803       10.5559       10.2129       9.42988       8.58256       7.46308       6.25702       5.02443       3.98529       3.02682       2.22540       1.62358       1.10806      0.753712      0.467703      0.296628
  19  23 4193.4532    1.3235 12.5371 10.1941 -0.0005      0.347573  0.1880   0.0099   0.3250    0.0323   0.0000     0.0608717   448.9302       19.9457       11.3577      -13.0201       5.89883      -2.48437      -4.77499      -4.27783      -9.19944       5.39842    -0.0793189      -4.63128      -3.81635      0.335750      -3.05248     -0.429181     -0.833636      0.133968       8.82503       11.6074       12.5203       12.9996       12.4858       11.6871       10.3869       9.21199       7.78617       6.41493       5.01480       3.86765       2.82467       1.97660       1.38351      0.918556      0.579656      0.367929
  19  24 4337.0410    1.0884 15.5217 10.1656 -0.0026      0.324735  0.2713   0.0080   0.4145    0.0285   0.0000     0.0750238   440.2705       6.79322      -3.08000      -19.7671       5.28531      -9.92370      -7.55439      -31.4412      -7.65229     -0.494236      -4.46631      -1.01773      -1.34271       5.22592       1.00111      -3.84314      0.530185     -0.226676       11.3329       15.3459       16.2309       16.8831       16.4477       15.3800       13.8311       12.1347       10.0297       8.39434       6.48749       5.06454       3.67840       2.67205       1.82616       1.22716      0.775178      0.494087
  20   6 1734.2367    0.3178  0.2707  9.6196 -0.0029       13.7784  0.0161   0.0124   0.0305    0.0395   0.0000       3.66564   439.1847       2.93765       17.9684       1.10809      -3.29783       2.36043      0.509774      -1.00737      0.827847      0.893289      0.471828     0.0673169     0.0145189     -0.283895      0.545608     0.0262926    -0.0999808    -0.0134975       1.12048       1.52677       1.51670       1.57298       1.59599       1.44838       1.38100       1.15351       1.01796      0.846674      0.667104      0.534002      0.370027      0.281595      0.208543      0.142322     0.0918036     0.0556932
  20   7 1893.9811    0.4971  0.3656  9.6233  0.0009       9.74308  0.0163   0.0155   0.0331    0.0508   0.0000       1.80469   440.1641       1.12785       14.7936      0.135378      -1.48664     -0.334733      0.872410      0.622435     0.0782109      0.161455     -0.236520     0.0997046      0.714329      0.362429     -0.394846     -0.124038     0.0226866      0.116196       1.14279       1.40570       1.52256       1.59965       1.59340       1.50572       1.30434       1.15987       1.01542      0.825618      0.651621      0.504520      0.370851      0.293870      0.191404      0.144175     0.0855266     0.0621080
  20   8 2050.1790    0.7080  0.5592  9.6725 -0.0016       6.88036  0.0193   0.0167   0.0404    0.0740   0.0000       1.08977   439.8232       2.50915       15.8730       1.11204      0.795776     -0.310931      0.239353     -0.991897      -1.32856     -0.222334      0.440311     -0.293909      0.441673     -0.291785      0.135954     0.0979421     0.0898191    -0.0134479       1.30004       1.60660       1.85317       1.91588       1.79270       1.64625       1.57789       1.35724       1.11473      0.924010      0.725639      0.563736      0.422855      0.314992      0.223551      0.157101     0.0996599     0.0626837
  20   9 2203.2774    0.9467  0.7604 10.1677 -0.0012       5.89553  0.0269   0.0207   0.0483    0.0888   0.0000      0.919105   438.4937       3.38122       11.5021     -0.174159       3.48629      -1.23272       1.30937      -4.05477       1.24807      0.589111     -0.870510      -1.15085      0.538535      0.841377     -0.352760     0.0528554     0.0286123    -0.0203934       1.76668       2.26896       2.25653       2.38303       2.22266       2.24790       2.07451       1.81182       1.48668       1.22029      0.937464      0.728581      0.543424      0.419409      0.308394      0.207898      0.137247     0.0873649
  20  10 2352.6008    1.3501  0.9398 10.3597 -0.0015       4.20651  0.0280   0.0255   0.0544    0.1205   0.0000      0.753994   438.2655    -0.0272469       11.9750      -2.05324      -1.41782      -2.08152      0.192348      -1.88967      0.681170     -0.971937      0.323558      0.205641      0.513132     -0.595230    -0.0344669      0.124276     -0.118912      0.105474       1.70918       2.21064       2.35421       2.42186       2.29991       2.29965       1.94952       1.75711       1.48078       1.26037      0.991115      0.781096      0.598264      0.394248      0.279783      0.192507      0.129527     0.0838971
  20  11 2499.1412    1.7299  0.9773 11.2028 -0.0040       3.31501  0.0295   0.0338   0.0568    0.1110   0.0000      0.712674   435.8298       5.81384       16.4613      -3.39159       4.67809      -6.66250       3.67320      -1.55438      -1.97943      -1.09058       1.06283     -0.913310      0.318000      0.121323     0.0243165      0.171180    -0.0644680     -0.133095       1.88350       2.38584       2.50086       2.59359       2.56876       2.43423       2.12816       1.91672       1.56665       1.33424       1.03803      0.789515      0.590216      0.434103      0.310115      0.207003      0.134153     0.0924054
  20  12 2645.0172    2.3533  1.0633 11.4197 -0.0013       2.86377  0.0307   0.0434   0.0594    0.1310   0.0000      0.751516   436.3528       4.12916       12.7873       5.51519      -2.19773      -6.70315       2.25136       2.37374       1.25838     -0.353256     -0.766231     -0.391643     -0.214388     -0.699163      0.198723     0.0370238    0.00927539    -0.0609956       1.78459       2.25322       2.30647       2.48303       2.34499       2.24008       2.02592       1.85342       1.52938       1.28526       1.03720      0.812740      0.604437      0.426830      0.300945      0.205867      0.134812     0.0881235
  20  13 2790.8659    2.9885  0.9409 11.9058  0.0020       1.14955  0.0267   0.0565   0.0523    0.1174   0.0000      0.702474   437.8010       7.11311       15.1101       1.30956      -1.54537      -3.62207      0.537194      -4.28731      0.519988      0.559364      -1.55303     0.0389924      0.360785      0.128660      0.623941     0.0778342     -0.231113     0.0532215       1.59112       1.97031       2.18137       2.25598       2.13858       2.00335       1.88031       1.64172       1.35414       1.12682      0.931079      0.703373      0.512780      0.386447      0.275013      0.172333      0.122717     0.0790222
  20  14 2936.1433    3.5961  0.8071 12.7978 -0.0085       1.90957  0.0251   0.0747   0.0474    0.0976   0.0000      0.790266   438.4823       9.57027       16.6816      0.316351      -1.90015      0.227766      -1.42507      -4.91285      -2.59623       1.41913     -0.303218      -1.10681     -0.373421     -0.412660      0.352289     -0.171536     0.0800750     -0.172566       1.58947       2.06925       2.18795       2.21109       2.11313       1.92065       1.78783       1.64747       1.43920       1.20308      0.954168      0.730047      0.556394      0.380559      0.263583      0.180016      0.113190     0.0750417
  20  15 3080.6799    4.1015  0.9293 12.9518  0.0055      0.686591  0.0293   0.0795   0.0506    0.1082   0.0000      0.786072   437.5725       10.2165       11.6970       2.37954      -2.53636      -4.24402      0.383666      -1.68127       3.47064      -2.82723     -0.577077      0.575388       1.87088     -0.658137      0.512604     -0.293781     0.0187358      0.128577       1.76575       2.35334       2.36443       2.59617       2.47388       2.35555       2.09293       1.81083       1.50016       1.25021       1.03728      0.792829      0.595201      0.408883      0.281221      0.194095      0.133224     0.0897476
  20  16 3224.6703    3.9858  1.2611 12.8106 -0.0004      0.381818  0.0358   0.0672   0.0665    0.1074   0.0000      0.567891   438.5806       7.00089       9.64165       1.87524      -1.39635       1.29119     -0.446910      -1.93206       2.63617     -0.676825      0.773831     -0.624474      0.272431      0.414677     -0.302391     0.0902863     -0.137645    -0.0430179       1.93039       2.61624       2.77004       2.86204       2.60957       2.53147       2.32046       2.04901       1.83399       1.50335       1.21723      0.938205      0.663378      0.514374      0.341996      0.238382      0.148123     0.0941559
  20  17 3368.3921    3.4649  1.9667 12.4180 -0.0015      0.731502  0.0480   0.0478   0.0824    0.0697   0.0000      0.337215   436.5290       18.3825       12.7757       3.83492      0.194830      -2.41806       1.07606       3.08319     -0.371047      -4.68412       2.19741       2.69665     0.0109265      -1.13015      0.374943     -0.407027     0.0459201     0.0477691       2.58764       3.35818       3.51660       3.60714       3.55800       3.42575       3.11863       2.69769       2.30588       1.84695       1.44739       1.16925      0.839076      0.648386      0.459831      0.311007      0.211900      0.128801
  20  18 3512.2308    2.9752  2.9721 11.6992 -0.0004      0.534026  0.0579   0.0339   0.1059    0.0648   0.0000      0.186877   433.1608       20.5967       7.61527       13.8703      -1.48816      -4.45050       5.90453       4.69190      0.170774      -2.88727      -1.79941      -2.07913      0.673474       1.07865    -0.0995925     -0.475110    -0.0979913      0.212936       3.14871       3.99599       4.06105       4.54832       4.44146       4.18405       3.69368       3.16822       2.74969       2.29543       1.85058       1.38008       1.03219      0.757962      0.542114      0.358770      0.242069      0.164265
  20  19 3656.3117    2.5213  4.2660 11.1766 -0.0012      0.954676  0.0745   0.0251   0.1259    0.0582   0.0000      0.121588   439.9909       18.2921       7.54578     -0.745224      -3.25407     0.0568939      -1.48350      -8.21360      -3.90101      -1.95459     -0.481256       3.61109      -2.02968      0.632050     -0.809688      0.357889    -0.0372219     0.0595480       4.03210       5.28688       5.59212       5.90406       5.73779       5.30982       4.81238       4.21616       3.57804       2.94625       2.31581       1.76822       1.33375      0.976483      0.692190      0.464738      0.307256      0.195271
  20  20 3799.8658    2.1635  5.7394 10.8002 -0.0007      0.538955  0.0896   0.0192   0.1561    0.0496   0.0000     0.0909840   443.4649       15.9601       6.12730       2.46415       19.6097      -13.6716       1.40540      -8.44153      -6.11708       2.80983      0.128122       2.00919     -0.233035     -0.128053       1.29526     -0.657903     -0.202193      0.141579       4.80191       6.17557       6.63209       6.88042       6.69644       6.09652       5.83977       4.99496       4.30784       3.52979       2.84715       2.16262       1.64126       1.20450      0.827992      0.566682      0.376952      0.244128
  20  21 3943.7211    1.7748  7.9274 10.5336 -0.0003      0.346295  0.1135   0.0142   0.2036    0.0383   0.0000     0.0683586   433.6910       24.1869      -5.69100       20.3906      -1.92345       1.33875       12.8999      -3.59995       4.57032     -0.506103       2.11354     -0.484469     -0.300422      -1.67973       1.14742      0.116303     -0.341698     -0.230852       5.80015       7.58376       8.25286       8.49815       8.29280       7.75981       7.12909       6.15546       5.29979       4.37580       3.44758       2.67959       2.00840       1.49001       1.00870      0.706028      0.460716      0.296429
  20  22 4087.4801    1.5102 10.7753 10.3172 -0.0001      0.270640  0.1514   0.0111   0.2679    0.0328   0.0000     0.0584694   433.9238       26.2823       16.6626      -8.94946       3.56736      -8.68988       4.73701      -7.07383      -2.27893     -0.686218       3.70892      -2.31321     -0.496119      -1.37857     -0.692466     -0.408824     -0.870917      0.738315       7.22781       9.48455       10.1742       10.4400       10.3046       9.75238       8.93012       7.69336       6.68497       5.49602       4.37518       3.40242       2.54729       1.88042       1.33647      0.906876      0.593745      0.383403
  20  23 4231.5301    1.2743 13.7231 10.2384  0.0001      0.267679  0.2067   0.0089   0.3448    0.0293   0.0000     0.0618177   434.6234       47.1066       31.1411       12.5065     -0.326979       4.92014      -1.01311      -5.98783      -13.9323      -6.36794       1.99902       1.56002      -3.53601       1.19882       1.16986      -1.63961       1.28964     -0.119382       8.85761       11.6573       12.6843       13.0953       12.8180       12.1458       10.9673       9.68019       8.16720       6.83061       5.37697       4.18558       3.17884       2.31977       1.63560       1.11517      0.738310      0.472840
  20  24 4374.8444    1.0492 16.1119 10.1988 -0.0007      0.108576  0.2857   0.0074   0.4365    0.0263   0.0000     0.0746243   422.5461       44.7756       43.2423      -2.90554       28.5250      -4.75778      -7.17760      -13.5432      -8.41960       3.87568       13.4699      0.978545      -3.02378       3.87793      0.372604      0.290848      0.711085      0.339566       11.2779       14.8893       15.9747       16.7675       16.2542       15.4718       14.0092       12.4150       10.4994       8.63522       6.91172       5.38852       4.08298       2.96613       2.12204       1.44876      0.948197      0.607453
  21   6 1758.2551    0.3656  0.2862  9.4092 -0.0010       15.3222  0.0159   0.0128   0.0285    0.0413   0.0000       2.86910   437.5003     -0.140638       16.7338     0.0732093     -0.397744     -0.163421       2.35150     -0.109408     -0.892186     0.0644567      0.670528     -0.558049     -0.108237      0.162480    -0.0819640     -0.241025   0.000283437     0.0372967       1.24070       1.47598       1.64870       1.55347       1.51518       1.56119       1.55770       1.37396       1.04838      0.759588      0.612435      0.489961      0.375034      0.302858      0.247830      0.182803      0.124073     0.0808674
  21   7 1919.8814    0.5226  0.4317  9.4843 -0.0055       9.67085  0.0190   0.0139   0.0320    0.0568   0.0000       1.55319   438.5898       1.22176       14.8460      -1.00248      -4.35888       1.80085       1.10810       1.00527    -0.0882325      -1.45797       1.33634       1.22410    -0.0346403     0.0851224    -0.0978154   -0.00337119      0.173780     0.0862157       1.25099       1.71184       1.95996       1.98982       2.03073       1.76292       1.66191       1.40395       1.12506      0.955900      0.763891      0.607686      0.433661      0.340626      0.207105      0.165791      0.103627     0.0713544
  21   8 2077.8231    0.7692  0.6036  9.5229 -0.0005       7.29881  0.0206   0.0171   0.0397    0.0842   0.0000      0.973919   438.4712       2.79997       16.9570       2.41510     0.0728755       3.15534      -2.10185     -0.621682       1.07531     -0.376989     -0.478882      0.168919     -0.537966      0.206562    -0.0994546      0.384547    -0.0608180     0.0458459       1.40087       1.89245       2.10279       2.22218       2.14497       1.98875       1.77097       1.46182       1.28361       1.04063      0.813780      0.611229      0.466663      0.344401      0.253646      0.170458      0.117864     0.0737279
  21   9 2232.0356    0.9715  0.8310  9.9805 -0.0033       5.30066  0.0261   0.0199   0.0499    0.1057   0.0000      0.833023   439.0448       1.79170       15.5069       2.90275      0.281028       3.04896      -1.28571      -1.45171     -0.590295      -2.47262      -2.37296      -1.66306    -0.0385953      0.544052      0.235296     -0.184559      0.180825    -0.0693281       1.59861       2.03617       2.12852       2.17913       2.15299       2.01787       1.81488       1.67495       1.51447       1.24922      0.985688      0.743974      0.580563      0.439902      0.317670      0.229556      0.149775     0.0952040
  21  10 2382.0718    1.4144  0.9304 10.5762 -0.0006       5.11024  0.0319   0.0269   0.0517    0.1076   0.0000      0.797733   439.0002    0.00764229       15.0167      -3.39551     -0.469299     -0.390021      -2.75067     -0.736406       2.39061    0.00493309     -0.757035     -0.951079      0.270860     -0.455492      0.213986    -0.0119849     -0.208876      0.195665       2.13596       3.04018       3.36431       3.60566       3.51904       3.18151       2.84115       2.31187       1.87503       1.45425       1.10072      0.815083      0.609813      0.446774      0.335248      0.234013      0.159853     0.0983064
  21  11 2529.4096    1.9280  0.9460 11.2142 -0.0005       1.77506  0.0273   0.0356   0.0514    0.1019   0.0000      0.735708   439.7718       1.80863       14.3621      -3.34558      -4.17499      0.781103       2.47785      0.159951      0.324449     -0.118917      -1.27237     0.0461579      0.871129     -0.408802     -0.754662     -0.114862    -0.0677792    -0.0362761       1.56802       1.96865       2.11365       2.17496       2.17341       2.01500       1.84065       1.65283       1.44323       1.23858      0.990875      0.746095      0.579509      0.452578      0.312118      0.216593      0.146224     0.0970323
  21  12 2676.3204    2.4547  0.9792 11.7818 -0.0008       1.33900  0.0277   0.0451   0.0546    0.1047   0.0000      0.697713   442.7293       8.54457       12.4589      -1.67431      -2.53251      -2.75614      -3.60215     -0.953760      0.669090      -1.67259     0.0231973      -1.15282      0.348894       1.08382     -0.148926     -0.163795      0.158545    -0.0781135       1.58535       2.01564       2.22021       2.34902       2.24029       2.16373       1.93234       1.70389       1.46657       1.16990      0.974460      0.773859      0.583985      0.402546      0.312784      0.221196      0.143366     0.0966460
  21  13 2823.1379    3.1341  0.9053 12.3372  0.0001       1.77659  0.0274   0.0591   0.0495    0.1052   0.0000      0.698973   438.9687       6.52658       17.5457       2.62085      0.524666       2.41038       1.02122      -2.42730       1.17855      -2.28912     -0.536911     -0.637043    -0.0407234     -0.519527      0.229180     -0.226970     -0.137903      0.139560       1.59687       1.99571       2.12875       2.33405       2.19807       2.01531       1.87323       1.70945       1.49325       1.18222       1.01097      0.755566      0.594891      0.423376      0.314599      0.222698      0.141038     0.0927048
  21  14 2969.0857    3.8521  0.9714 12.4965 -0.0007       1.47906  0.0283   0.0690   0.0518    0.1099   0.0000      0.667590   438.5509       3.45183       10.2035       3.27690      -4.76037      -1.39933      -2.82652     -0.264013     -0.607077      0.444963      -2.67929      0.198536     -0.124901     -0.787392      0.125688     -0.132953     -0.110498   -0.00103607       2.02713       2.64530       2.76297       2.61180       2.28651       2.08246       1.98645       1.91775       1.93639       1.70377       1.44048       1.08234      0.821167      0.558098      0.378997      0.240340      0.157720     0.0988934
  21  15 3114.1743    4.0610  1.1645 12.8934 -0.0028       1.03302  0.0330   0.0708   0.0608    0.1130   0.0000      0.717885   438.9253       8.61992       15.5264       4.53746       2.14866      -6.12794       2.06889      -4.63988      0.688436      -1.78145      -1.15589      0.789743      0.181046     -0.212710     -0.268536    -0.0449156   -0.00658231     -0.141997       1.74649       2.23981       2.36410       2.52399       2.53173       2.36579       2.12582       1.87207       1.61356       1.33559       1.16790      0.856405      0.651759      0.455932      0.358331      0.252934      0.161830      0.104751
  21  16 3258.7825    3.8701  1.4541 12.7288  0.0007      0.449390  0.0393   0.0596   0.0694    0.0851   0.0000      0.550332   441.0532       10.3582       12.2186       1.69025      -1.15633     -0.177120      -2.10202      -2.90379       1.05597      0.640204     -0.964276      -1.94493     -0.350915    0.00110900      0.331970      0.284828    0.00557110     -0.138136       2.07538       2.49329       2.65363       2.82681       2.79857       2.71304       2.48609       2.00540       1.82329       1.56188       1.27294       1.00044      0.737084      0.550440      0.398078      0.275390      0.188263      0.122510
  21  17 3403.1739    3.2528  2.1978 12.2045  0.0004      0.508567  0.0482   0.0417   0.0876    0.0614   0.0000      0.278460   442.2565       18.2097       12.9281       6.27455      -1.04087      -8.78473      -2.09642      -6.26824       6.17999      -3.90370     -0.378041    -0.0983946     -0.987181      -1.14480      0.775648     -0.179872     -0.315531    -0.0354928       2.49612       3.23894       3.45575       3.55574       3.50631       3.27919       3.09222       2.69760       2.36189       1.92881       1.58933       1.23349      0.942309      0.711383      0.495670      0.348175      0.237425      0.153864
  21  18 3547.6500    2.8236  3.2883 11.5765 -0.0005      0.759863  0.0602   0.0299   0.1067    0.0554   0.0000      0.158757   438.3865       18.6596       16.1021       5.80373    -0.0958262     -0.728641      -2.23569       2.58639       1.09150      -5.29837       1.72925      0.244028      -1.20896      0.631735     -0.215047      0.209815     -0.850815     -0.144504       3.09936       4.11060       4.28868       4.65454       4.46806       4.26857       3.82108       3.45373       2.92179       2.48902       1.96384       1.60965       1.18269      0.874253      0.618360      0.434968      0.291830      0.193481
  21  19 3692.0250    2.3649  4.7934 11.0714 -0.0008      0.619415  0.0757   0.0218   0.1374    0.0489   0.0000      0.105842   438.2714       21.5857       2.19425      0.737153       10.4821     -0.635060      -8.73405      -10.5752      -2.81932       3.90074       1.77916      -1.47681       6.28233      -1.53259     -0.920188     -0.462204     -0.343513    -0.0551492       3.86518       5.03111       5.45511       5.57119       5.41058       5.15859       4.71962       4.30819       3.65313       3.10601       2.45200       1.95221       1.48152       1.11153      0.790849      0.552529      0.372181      0.243970
  21  20 3836.4446    2.0014  6.8596 10.5964 -0.0006      0.559624  0.0945   0.0157   0.1768    0.0408   0.0000     0.0722630   442.2835       31.5359       13.3450     -0.741579      0.604084      -12.2915       4.47940      -3.87458       8.06629      -6.69811     -0.618806      0.800728      -1.07964      -1.06113      -1.39295      0.770563      0.410794     0.0652602       4.76357       6.11221       6.71108       6.86691       6.88255       6.52036       5.90230       5.16022       4.46684       3.77560       3.00277       2.38000       1.80948       1.32628      0.965041      0.671813      0.457189      0.297898
  21  21 3980.5423    1.7167  8.9097 10.3712 -0.0004      0.342934  0.1193   0.0127   0.2151    0.0355   0.0000     0.0596530   434.6780       24.4128       24.2175       9.00860       6.79766       2.72815      -10.4782      -7.07448      -3.15569      -5.51479      -3.61909      0.214799      -2.43709      0.422524      0.411911     -0.516056      0.759954      0.191821       5.83851       7.59012       8.20221       8.49684       8.41106       8.01620       7.20117       6.45859       5.47790       4.65670       3.74542       2.95719       2.21858       1.66964       1.18385      0.837013      0.555598      0.366509
  21  22 4125.2146    1.4288 11.8020 10.2342 -0.0013      0.301346  0.1644   0.0099   0.2872    0.0310   0.0000     0.0599344   431.9513       36.2544       5.79826      -12.4750       8.58883      -5.24714       5.05943      -20.7341     -0.491537       4.58603      -1.38387      -1.98791      -7.44762     -0.721789      -2.66880     -0.681546      0.591842      0.276444       7.17349       9.45223       10.2940       10.6829       10.6084       9.98399       9.22646       8.06365       6.95753       5.70385       4.61152       3.71306       2.79756       2.07217       1.49078       1.05177      0.704747      0.467693
  21  24 4414.3345    1.0157 16.6156 10.1446 -0.0001      0.461571  0.2778   0.0073   0.4334    0.0250   0.0000     0.0734983   434.3538       23.1863      -3.38412       6.92466       10.3253      -25.1279       3.66520      -2.08321      -12.6032      -15.6552       1.14242      0.675075      -2.49749       4.69775       2.33096      -2.53871      0.281995   -0.00533369       10.3727       13.8595       15.0556       15.5134       15.3025       14.7579       13.2880       11.8791       10.2270       8.48717       6.97073       5.47306       4.21274       3.12560       2.22642       1.58742       1.04343      0.694131
  22   5 1611.3897    0.2357  0.1720  9.3601 -0.0096       44.2052  0.0124   0.0113   0.0252    0.0364   0.0000       8.41194   439.2773     -0.901292       19.5646       1.08723      -2.30526     -0.577115       2.65238     -0.802348       1.42032    -0.0549941     -0.178190    -0.0846301    -0.0640549      0.382236     -0.114104      0.130744      0.113518    -0.0864554       1.08134       1.40506       1.55298       1.55725       1.32689       1.19205       1.13992       1.08972       1.20049      0.960357      0.787557      0.598373      0.469406      0.334107      0.228331      0.173244      0.117575     0.0639016
  22   6 1781.5710    0.3756  0.3285  9.3853 -0.0016       13.1874  0.0160   0.0119   0.0306    0.0425   0.0000       2.51916   440.3560      -1.73218       14.6582      0.847617      -2.37635     -0.135926      0.386498      0.125915     -0.134715     -0.261088      0.295129     -0.126327     -0.382378     -0.257602     0.0540569     0.0521393     -0.169320   -0.00156744       1.07228       1.33980       1.51248       1.31138       1.43227       1.22222       1.26966       1.13025      0.992274      0.903619      0.752307      0.639034      0.445514      0.338550      0.241396      0.164856      0.116097     0.0737881
  22   7 1945.1527    0.5708  0.4893  9.4779 -0.0002       10.6741  0.0181   0.0138   0.0353    0.0596   0.0000       1.34874   440.6098       2.01369       13.1745      0.343334      -3.40195      -1.60269       1.68823      0.546193      0.154569     -0.540692      0.366424     -0.393995   -0.00176474     -0.115779     -0.114999    -0.0165551     0.0276660    -0.0609264       1.14694       1.41953       1.52427       1.54959       1.59306       1.50052       1.45064       1.25253       1.08105      0.881676      0.708617      0.580665      0.462732      0.352240      0.243178      0.176127      0.122032     0.0872529
  22   8 2104.9134    0.7741  0.6227  9.8706 -0.0052       7.97223  0.0215   0.0168   0.0396    0.0675   0.0000       1.06235   440.3901       1.13048       15.4824       3.49754      -4.19439    -0.0951246       3.40554       1.90692      -1.16527      0.665864   -0.00489165     -0.166323     -0.768519     -0.136329    -0.0212473     0.0801264      0.172201      0.224576       1.17317       1.58696       1.67434       1.82241       1.60284       1.71311       1.50744       1.36878       1.14636       1.05796      0.784493      0.656863      0.505713      0.386536      0.268789      0.197358      0.142485     0.0917629
  22   9 2260.1187    1.1517  0.8144 10.0134 -0.0014       4.87151  0.0239   0.0216   0.0456    0.1034   0.0000      0.772480   438.7189       1.60742       11.6887      -2.58259      -3.94949      0.978209      0.759073       1.92414      -1.19639     -0.121537      0.860969    -0.0543371     -0.825884     -0.223849     -0.266040      0.363668      0.177143     0.0544389       1.46140       1.90878       2.09125       2.17000       2.24013       2.07912       1.88072       1.63150       1.34204       1.10821      0.910616      0.717545      0.540780      0.400889      0.297779      0.213600      0.145908      0.102038
  22  10 2410.9287    1.5986  0.8874 10.5760 -0.0018       2.82968  0.0257   0.0294   0.0481    0.1174   0.0000      0.680969   437.5969       2.43915       11.9295       2.18193      -1.20734     -0.297025      0.693493      0.603411       2.31618       1.05500     -0.563496     0.0600439       1.33848     -0.489899     -0.321580     -0.492968      0.315166    -0.0129606       1.52086       2.08812       2.18227       2.35500       2.14225       2.13216       1.92593       1.73583       1.48573       1.20545       1.00304      0.795873      0.618615      0.447187      0.316442      0.229950      0.166332      0.102420
  22  11 2559.3718    2.0894  0.9996 11.1729 -0.0022       2.30021  0.0281   0.0371   0.0517    0.1221   0.0000      0.638239   438.9820       2.58123       13.1227       2.70114     -0.201309     -0.719191     -0.698205     -0.534332      -2.14570     -0.937509       2.08396     -0.167857     -0.850122      0.244829      0.241219     -0.201623     -0.204169      0.141783       1.56497       2.01935       2.09988       2.35008       2.32658       2.16277       1.96369       1.77421       1.52826       1.21994      0.938137      0.759644      0.582656      0.451918      0.342614      0.240899      0.171563      0.115712
  22  12 2707.2916    2.6044  0.8906 11.8689 -0.0010       2.60716  0.0256   0.0488   0.0482    0.1058   0.0000      0.660377   438.1963       7.44001       16.0159      0.273236       3.29056     -0.313390      -1.11531     -0.517885       1.42755      -2.03081     -0.423029     -0.210755     -0.955667      0.317078      0.116663     0.0202935    -0.0334189     0.0398638       1.61276       2.12785       2.36634       2.45924       2.40949       2.27150       2.08826       1.76345       1.52049       1.23486      0.979946      0.752945      0.570971      0.452139      0.320486      0.232483      0.157227      0.104229
  22  13 2854.9429    3.3778  0.9818 12.0676 -0.0013       1.83884  0.0267   0.0593   0.0520    0.1297   0.0000      0.672319   440.0089       6.32494       14.2764      -4.29687      0.377210      0.943638      -1.75677     0.0282523    -0.0917533     -0.870239     -0.148134    -0.0842040     -0.138750     -0.555894    -0.0110443    -0.0340539     0.0769655     -0.135294       1.57534       2.05680       2.16992       2.18454       2.07665       1.89808       1.80825       1.59009       1.52394       1.35779       1.15956      0.921808      0.702324      0.525900      0.356412      0.233483      0.163488      0.107021
  22  14 3001.6032    3.9019  0.9142 12.8069 -0.0003       1.10953  0.0286   0.0713   0.0478    0.0988   0.0000      0.761550   439.0022       9.97952       13.7883       4.71535      -1.01209      0.537581     -0.164170      -2.91755       1.64039     -0.879801     -0.712974     -0.942450      0.751302   -0.00103401      0.429415  -0.000318068     -0.136618    -0.0146590       1.73744       2.47843       2.71370       2.93059       2.86047       2.64094       2.37988       1.98688       1.69507       1.32468       1.08061      0.787487      0.639093      0.448488      0.320056      0.229869      0.156684      0.107507
  22  15 3147.2142    4.0893  1.2474 12.7448 -0.0032      0.246639  0.0346   0.0672   0.0597    0.1059   0.0000      0.592620   441.3352       8.98447       13.0061      -3.08643       2.34755     -0.295598     -0.192641      -3.35451      0.902740      -2.48183       1.59611      -2.91766     -0.480626     -0.548658     -0.112680     0.0209139      0.114636    -0.0941397       1.77954       2.24563       2.37645       2.47184       2.39179       2.34826       2.23767       2.01059       1.69230       1.35664       1.09967      0.879196      0.674218      0.533828      0.398195      0.295124      0.203989      0.136411
  22  16 3292.5308    3.8572  1.5310 12.6857 -0.0004       1.04249  0.0376   0.0571   0.0703    0.0789   0.0000      0.441401   440.8680       18.7869       13.9315       3.15585     -0.820234       2.27938      -2.57346      0.431111      -1.57045      -2.54275      -1.14690      0.560970      0.241525      0.287927      -1.22069     -0.300459     0.0577674     -0.172882       1.94151       2.42828       2.59781       2.72182       2.70020       2.56195       2.40750       2.07573       1.77413       1.56207       1.28667       1.03030      0.783765      0.589881      0.419113      0.297286      0.212175      0.142023
  22  17 3437.5302    3.2828  2.2488 11.9751 -0.0024      0.553764  0.0475   0.0393   0.0812    0.0630   0.0000      0.268889   439.3140       16.6286       10.6467       2.11280      -3.25107      -6.86505       2.60020      -6.40083     -0.964583       2.45687      0.334957      -2.21486      -2.53860      -1.25010      0.397362     -0.235474     -0.376665      0.107289       2.44101       3.24410       3.39104       3.54369       3.42970       3.34996       3.13715       2.74819       2.38184       1.93585       1.56952       1.28151      0.980347      0.748292      0.541379      0.375423      0.275006      0.181276
  22  18 3582.4528    2.6732  3.4782 11.5909  0.0000      0.521599  0.0638   0.0273   0.1090    0.0480   0.0000      0.156574   437.0436       13.3101       18.0577      -4.90345       2.03549      -4.40334      -4.03734     0.0450593       1.14662      -2.77728     -0.805022      -1.70643      0.450846     -0.229989      0.584984     -0.513445    -0.0235466     -0.118625       3.01753       4.00844       4.13043       4.49277       4.33435       4.24432       3.88824       3.40946       3.05627       2.48757       2.08980       1.61853       1.27472      0.953165      0.713070      0.492913      0.347929      0.235033
  22  19 3727.6899    2.3080  4.9636 10.9718 -0.0008      0.754059  0.0756   0.0202   0.1380    0.0457   0.0000     0.0997548   446.8646       32.7459       23.8119       2.93281      -2.76074      -9.19180     -0.932103       1.69007      0.445694      -4.96422      -2.24291      -1.28308     -0.641553      -1.83069       1.24027    0.00573409     -0.936129     0.0303956       3.59478       4.74616       5.06679       5.40028       5.28216       5.02297       4.66507       4.17476       3.65517       2.93322       2.48656       1.88510       1.50572       1.13783      0.845269      0.590975      0.420303      0.283599
  22  20 3872.5071    1.9349  7.1592 10.5191  0.0001      0.495158  0.0979   0.0146   0.1737    0.0388   0.0000     0.0708805   431.6283       26.4015      -1.77167       4.54315      -19.2469       3.47023       1.08006      -9.21168      -3.00277       3.30604      0.899285      -2.96892      0.928084      -1.37850       1.09904      0.113396     -0.528036     -0.573684       4.63728       6.14652       6.52966       6.89009       6.76877       6.48820       5.95477       5.25263       4.65280       3.87323       3.20371       2.51467       2.00533       1.44750       1.08059      0.770063      0.516565      0.353709
  22  21 4017.0370    1.6496  9.4190 10.3446 -0.0005      0.243941  0.1240   0.0117   0.2231    0.0332   0.0000     0.0575345   436.4199       9.55148       13.3870       5.01340     -0.112917      0.615446      -5.95118       2.13322       3.69399      -3.37255       1.91812     -0.995387     -0.661459      -1.54176       1.47262      -1.25172     -0.709623     -0.566300       5.65143       7.42385       8.03721       8.48774       8.27727       8.03887       7.35742       6.57175       5.65736       4.76999       3.78994       3.05819       2.38410       1.80595       1.33232      0.946002      0.655875      0.443220
  22  22 4161.9743    1.3722 11.8723 10.2560 -0.0007      0.284806  0.1672   0.0094   0.2873    0.0292   0.0000     0.0603841   436.0779       28.8464      -5.65781       14.8331      -4.81233      -4.80534      -6.58916      -1.59025      -12.0968       2.82302      -1.97359      -4.37489       1.53376      -1.27994      0.973031     -0.122590      0.233250    -0.0992717       6.96743       9.31852       10.0080       10.4489       10.3343       9.95673       9.13868       8.30418       6.99313       6.04142       4.78442       3.94436       2.98378       2.31473       1.64814       1.20289      0.825518      0.550484
  22  23 4305.9683    1.1330 14.4427 10.1549 -0.0005     0.0287011  0.2299   0.0074   0.3691    0.0269   0.0000     0.0718415   438.9554       23.4114       15.7336       32.2858       16.2269      -5.40565       2.69155      -12.1362       2.37891     -0.341436       8.02541       11.6008       1.33492      -5.55414      -1.29425     -0.415804      0.364878      0.210020       8.74632       11.7652       12.7552       13.2838       13.2466       12.5508       11.5832       10.3041       8.94669       7.49108       6.08129       4.85380       3.82171       2.86072       2.09242       1.48233       1.01202      0.697323
  23   5 1632.8256    0.2282  0.1969  9.4813 -0.0204       27.0550  0.0173   0.0113   0.0259    0.0353   0.0000       7.00086   438.1005       1.80602       16.9645       1.59002      -3.04988      0.136682      0.295887       1.92613      0.924754     -0.713711     -0.571868     -0.299449    -0.0694207     -0.207334     0.0163391      0.356296    -0.0246850     0.0416108       1.01810       1.47935       1.54325       1.41156       1.64395       1.16667       1.40226       1.22043      0.981691       1.02656      0.781539      0.686786      0.495369      0.414278      0.255195      0.204325      0.126214     0.0784468
  23   6 1804.2628    0.3915  0.3549  9.4564 -0.0022       13.9157  0.0185   0.0113   0.0308    0.0428   0.0000       2.26019   441.2323       1.78451       18.0606       1.48489      -1.93661      0.984709       1.31332      0.314993     -0.172936      0.940103      0.663104     0.0695197     -0.252479     0.0504192    -0.0877772    -0.0972219     -0.145930    -0.0114308      0.909695       1.52378       1.39124       1.71023       1.50074       1.43677       1.40381       1.17873       1.12736      0.836385      0.769950      0.587249      0.498739      0.317725      0.261272      0.183491      0.122343     0.0874766
  23   7 1969.7100    0.5763  0.5923  9.5766 -0.0017       10.0902  0.0231   0.0133   0.0402    0.0620   0.0000       1.26126   440.0247      -1.79705       17.6088       1.83207      -2.75977      0.295286      0.530332      0.898475      -1.35631      0.235865     -0.357212     -0.725993      0.599339      0.250373     0.0170824      0.126528      0.211143     -0.105620       1.24531       1.76613       1.75350       1.94447       1.79263       1.95416       1.60809       1.49414       1.33018       1.01860      0.896570      0.750026      0.543868      0.442562      0.315946      0.218218      0.167728      0.110982
  23   8 2131.2209    0.8467  0.6807  9.8293  0.0005       5.66936  0.0221   0.0169   0.0403    0.0741   0.0000      0.917963   439.5845       2.76216       15.6893      -1.11158      0.292836     -0.272916      0.218457      -1.53976      0.529511      0.400475      -1.22743     0.0597132     -0.136585     -0.265166     0.0349497      0.107966     0.0200222     0.0758015       1.34328       1.79206       1.87270       1.97020       1.85282       1.68154       1.50544       1.41544       1.38690       1.21277       1.03061      0.854205      0.635057      0.461347      0.346013      0.240453      0.159001      0.107150
  23   9 2287.6672    1.1751  0.7566 10.2685 -0.0032       6.86155  0.0230   0.0226   0.0415    0.0934   0.0000      0.798497   439.6341      0.894827       17.8819      -1.81838      -1.54383       2.20823       1.23493    -0.0690215     -0.202491      -1.21948     -0.780775      -1.28594      0.259232     -0.320232      0.228788    -0.0549013      0.174509      0.152487       1.22976       1.67429       1.80289       1.83949       1.94826       1.78661       1.66381       1.50174       1.23329       1.09375      0.864458      0.673687      0.560177      0.418445      0.316580      0.212978      0.162567      0.109333
  23  10 2439.3029    1.6357  1.0155 10.5824  0.0007       2.65454  0.0307   0.0275   0.0484    0.1299   0.0000      0.707399   439.7785       6.18388       15.0166       1.60714     -0.273121      -1.25836      -1.26859     -0.447167      0.302127     -0.893967     -0.253571      0.537762      0.349101     -0.438240      0.306237    -0.0725262   0.000119430      0.142049       1.46615       1.88934       1.97103       2.10438       2.13966       1.94724       1.91774       1.60370       1.42683       1.30376       1.05920      0.864502      0.650933      0.509574      0.362328      0.270174      0.194791      0.127657
  23  11 2588.8201    2.1674  1.0496 11.4687 -0.0042       2.24866  0.0285   0.0376   0.0553    0.1092   0.0000      0.688399   439.7003       5.38099       14.0541     -0.576705      -3.68154       1.88855      0.388684      -4.99857      -1.63885      0.435450      0.130454     -0.397566     -0.406293      0.104027      0.543277     -0.340826     -0.332205     -0.110138       1.52214       1.92261       2.17817       2.30486       2.31875       2.11095       1.93806       1.78240       1.52122       1.26050      0.989508      0.822605      0.629752      0.484868      0.354400      0.258801      0.181399      0.125751
  23  12 2737.7873    2.7331  0.9485 12.0334 -0.0038       1.35183  0.0263   0.0479   0.0482    0.0950   0.0000      0.721306   437.1787       2.07323       18.2128      -1.56050      -5.70491       1.24141      -1.49109      -3.07568     -0.352694      -2.07395      0.638267     -0.740632     -0.781850      0.841165     -0.132656    -0.0846855    0.00998967    -0.0811519       1.38927       1.82513       1.95539       2.01675       2.00890       1.87677       1.74937       1.61960       1.38189       1.23258      0.980235      0.770852      0.627521      0.470335      0.347855      0.252592      0.178032      0.120839
  23  13 2886.2176    3.4266  0.9928 12.3968 -0.0026      0.625463  0.0269   0.0601   0.0518    0.1136   0.0000      0.766963   437.7729       4.40186       10.7244       2.34054      0.401380     -0.918354      0.808873     -0.863987      0.376420       1.45998      0.459852      0.234393       1.13961    -0.0801881     -0.186310      0.671009     -0.208292    -0.0882916       1.38697       1.76223       1.93529       1.97369       1.95449       1.82693       1.72864       1.54348       1.36678       1.21410       1.03628      0.833261      0.633961      0.486387      0.365679      0.251734      0.175928      0.120938
  23  14 3033.6066    3.9937  0.9721 12.9725 -0.0014     -0.186315  0.0272   0.0719   0.0509    0.1000   0.0000      0.640651   436.0156       8.28075       15.3440       2.12045      -5.15498       2.48011       2.46429      -1.33759      0.139943      0.374079     -0.226507     -0.774987      0.423882     -0.663089     0.0659317     -0.300631     0.0311228     0.0351623       1.40769       1.89111       2.00344       2.17794       2.11736       1.97339       1.85696       1.62352       1.48108       1.20300       1.01402      0.798757      0.621261      0.481550      0.350558      0.247315      0.181960      0.120787
  23  15 3180.0034    4.0817  1.1670 12.8617 -0.0028       1.45991  0.0321   0.0683   0.0582    0.1158   0.0000      0.542151   438.3552       10.2128       7.40153       1.76801     -0.493588      -3.05932      0.373212      -2.98684      -1.44065      0.584000       3.02191    -0.0327566     -0.729429     -0.826482      0.355810     -0.104973      0.181997     -0.104373       1.64970       2.19170       2.37363       2.49707       2.47054       2.34143       2.13641       1.95353       1.70138       1.37865       1.11955      0.897331      0.672701      0.537073      0.398033      0.290350      0.206120      0.148759
  23  16 3325.8671    3.7390  1.6995 12.5219 -0.0039       1.22155  0.0394   0.0512   0.0688    0.0736   0.0000      0.380217   437.3763       12.6374       11.8248       3.78394       3.04759      -6.25946       4.15907      -3.57730      -2.76854      -1.23393      0.284364      -2.57770     -0.967951     -0.889176     -0.217230     -0.930281     -0.182207    0.00347370       1.89585       2.54035       2.76566       2.88470       2.85233       2.77118       2.50781       2.25525       1.95555       1.65658       1.31740       1.08201      0.823297      0.642610      0.472830      0.344684      0.245814      0.165431
  23  17 3471.6663    3.0614  2.5673 12.0314 -0.0015       1.00833  0.0504   0.0342   0.0898    0.0523   0.0000      0.227378   438.0961       16.6360       12.4106       1.29743       2.23393     -0.850308       7.96382      -7.64361       2.02199      0.841834       1.12731      -2.42392      -1.50974       1.39255    -0.0752357     -0.669068     -0.140488   -0.00202491       2.51020       3.27217       3.42414       3.55179       3.47569       3.38739       3.21748       2.93838       2.51527       2.11882       1.72926       1.40368       1.13030      0.863107      0.636668      0.451900      0.329417      0.224403
  23  18 3617.2454    2.5652  3.9033 11.3870 -0.0024      0.814970  0.0639   0.0237   0.1122    0.0437   0.0000      0.130987   439.8093       12.9922       12.4307      -5.10264      -6.49315      -2.21047      -7.22424      -5.72716      -9.00277      -2.84098     -0.103828      -1.45911     -0.792326      0.394073     0.0524502     -0.696032     -0.659856     -0.313559       2.96494       3.93974       4.17472       4.43059       4.31762       4.21636       3.98553       3.48319       3.09054       2.63778       2.19301       1.72286       1.39058       1.05396      0.774728      0.570043      0.404635      0.270457
  23  19 3762.6381    2.2006  5.4924 10.9264 -0.0011      0.508901  0.0798   0.0177   0.1441    0.0400   0.0000     0.0926846   440.5744       15.0021       16.7785       4.00733      -6.83975       7.42901     -0.700090      -11.2547      -3.46331      -4.84693      -1.80796      -2.77536     -0.491336      0.587131     -0.567424     0.0969023      0.132738     -0.292545       3.59605       4.70022       5.06991       5.34628       5.37570       5.13974       4.71426       4.19367       3.74830       3.13947       2.66841       2.14515       1.66585       1.28934      0.937920      0.671462      0.472116      0.327741
  23  20 3908.0233    1.8688  7.7096 10.5198 -0.0000      0.369377  0.0999   0.0133   0.1834    0.0357   0.0000     0.0640877   439.2040       22.1757       1.00134     -0.791228      -9.55084     -0.169030       7.03887      -1.39505      -5.89825      0.328941      -3.50156       2.99367      -1.89521     -0.681753      -1.52407      0.255316     -0.516064      0.293451       4.54681       5.93783       6.51092       6.68688       6.78923       6.38324       6.00755       5.30591       4.71485       4.02679       3.28045       2.69343       2.06523       1.60112       1.17807      0.871372      0.605054      0.410541
  23  21 4053.0728    1.5562 10.4226 10.3742 -0.0006      0.220781  0.1391   0.0105   0.2406    0.0302   0.0000     0.0582364   440.3161       16.2582       20.8148      -9.69817      -6.50162      -4.62587      -7.84293      -14.1284       8.29973      -2.75353      -1.30812      -1.96510      -1.39803      -2.31919     -0.753685       1.59892      0.528210     -0.977781       5.87227       7.82613       8.43440       8.71757       8.72854       8.35622       7.85358       7.02950       6.11959       5.26055       4.33791       3.51459       2.76839       2.11681       1.55053       1.12209      0.799769      0.544783
  23  22 4198.1806    1.3284 13.2663 10.2701  0.0002      0.137483  0.1871   0.0083   0.3148    0.0271   0.0000     0.0573274   428.1479       19.0005       9.78421      -6.54454       4.22626       17.3286      -2.87011      -4.74454      -8.66101      -10.8255      -4.80143       1.71344       1.59631      -2.41487      -1.76428     -0.416961      0.678837     -0.269537       7.10134       9.31168       10.1328       10.6331       10.6431       10.2793       9.49354       8.49650       7.43843       6.32495       5.18112       4.21185       3.30763       2.54042       1.89866       1.37592      0.964075      0.664575
  24   6 1826.3807    0.4426  0.3455  9.3992 -0.0025       12.2222  0.0151   0.0121   0.0269    0.0461   0.0000       1.97967   439.7067       1.43149       18.5082     -0.526669      -2.80171      -2.15152       1.58480      0.481003      -1.23449      0.569416      0.369959      0.226526     -0.627271     -0.205606      0.459465     0.0159356     0.0130045     0.0659676      0.955090       1.15663       1.28790       1.44541       1.23359       1.22263       1.25403       1.05785      0.943304      0.814186      0.688320      0.521151      0.430365      0.337176      0.257547      0.180311      0.133516     0.0927341
  24   7 1993.6371    0.6264  0.5299  9.4282 -0.0006       6.70475  0.0172   0.0139   0.0352    0.0668   0.0000       1.14393   438.8883     -0.235604       15.3067      0.670580      0.724485     -0.135698    -0.0801710     -0.230718      -2.33359     0.0632647      0.725599     0.0900627      0.483847     0.0937816      0.118456    -0.0178540      0.102767    -0.0866884      0.977849       1.22202       1.38399       1.43904       1.36461       1.31314       1.22530       1.15177       1.04177      0.870034      0.737160      0.599567      0.513853      0.363736      0.282610      0.197068      0.143602     0.0983632
  24   8 2156.8656    0.9291  0.7024  9.7421 -0.0010       5.56090  0.0209   0.0177   0.0383    0.0861   0.0000      0.777598   438.9450       3.10356       14.2602      0.212389      -1.62795       1.31313     0.0750055     0.0118731      0.400115      -1.04789     -0.755219     -0.822074      0.297979      0.470420     -0.331840      0.267851     -0.150231     0.0338183       1.11192       1.48289       1.61892       1.73278       1.71088       1.54551       1.44584       1.37490       1.17778       1.02955      0.848117      0.711192      0.548526      0.431603      0.317400      0.228252      0.156662      0.109685
  24   9 2314.4707    1.2398  0.9410  9.9743  0.0002       4.27912  0.0244   0.0211   0.0503    0.1200   0.0000      0.696312   438.8423       2.78114       14.3675       2.43997   -0.00586166     -0.956006     -0.595986      -2.78674       3.37648     -0.331301       1.39176     -0.504871     -0.623822   -0.00837986      0.525268     0.0963165    -0.0107838     0.0198043       1.26346       1.64578       1.80212       1.95444       1.94131       1.83539       1.71422       1.48888       1.34935       1.15263      0.930230      0.739581      0.602137      0.468335      0.336417      0.249693      0.182977      0.126318
  24  10 2467.1498    1.7581  1.0044 10.8660 -0.0009       2.07256  0.0306   0.0296   0.0485    0.1139   0.0000      0.669699   437.9670       4.29126       15.2178       2.24407     -0.582588     -0.345221       1.54105      0.263306      -2.40239       1.48624      0.332795     0.0276229      -1.01779      0.428710     -0.390300    -0.0890896      0.219939      0.143687       1.70153       2.32072       2.42985       2.34664       2.11388       1.87480       1.82492       1.78209       1.76955       1.61881       1.42882       1.19379      0.940838      0.720637      0.487523      0.352676      0.237310      0.156946
  24  11 2617.8404    2.1724  1.0795 11.5740 -0.0004       1.91286  0.0306   0.0365   0.0536    0.1021   0.0000      0.691101   437.1123       4.81603       14.6359       1.56775      -1.26954      -1.20412      -1.38514     0.0892740      0.284745    -0.0432281     -0.318326      -2.10956     -0.494443    -0.0309983     -0.389344     -0.466366     0.0692637    -0.0743777       1.48978       1.94714       1.92840       2.10115       2.07996       2.12657       1.94135       1.71282       1.53494       1.30406       1.07712      0.868075      0.700175      0.536580      0.410247      0.303416      0.218867      0.151627
  24  12 2767.8535    2.9558  0.9395 12.0895 -0.0020       1.21506  0.0258   0.0505   0.0470    0.0957   0.0000      0.669897   436.4287       5.53771       14.1345       1.77854       1.13892      -4.53371       1.10405       1.18248      -1.09109       1.30269     -0.874124     -0.118046     -0.270044    -0.0767842     -0.144387     -0.119997      0.107645     -0.197582       1.29762       1.59925       1.82243       1.84050       1.86684       1.78444       1.56548       1.46128       1.34658       1.12937      0.964883      0.779346      0.613283      0.491602      0.367672      0.251197      0.185208      0.129257
  24  13 2917.1353    3.6007  0.9076 12.4568  0.0018       1.14427  0.0248   0.0630   0.0453    0.1026   0.0000      0.642897   438.9640       6.54371       14.5189       2.05774      0.931040      -1.34464       1.52899      -2.29498      0.417583       1.33413      -1.50083      -1.41035      0.175374    -0.0231059      0.553934     -0.177630    -0.0813751      0.103351       1.31359       1.67741       1.86073       2.00442       1.96939       1.84787       1.76649       1.54311       1.29475       1.16152      0.935961      0.751626      0.592254      0.461474      0.353490      0.248857      0.170740      0.129688
  24  14 3065.2102    3.9468  1.1506 12.8828 -0.0007       1.11855  0.0315   0.0646   0.0575    0.1017   0.0000      0.696443   440.4217       8.58591       13.6345       4.30587       3.49236     -0.692986      0.599379     -0.694489     -0.950837     -0.516800     -0.728052      0.112237     -0.708629     -0.712756      0.457603     -0.334552      0.515205     -0.283589       1.42964       1.93481       2.02521       2.19654       2.16222       2.13145       1.95264       1.78720       1.51811       1.28801       1.08056      0.910650      0.687754      0.543893      0.411470      0.300863      0.210976      0.153635
  24  15 3212.2194    4.0566  1.3224 12.8012 -0.0024      0.487396  0.0347   0.0616   0.0581    0.0935   0.0000      0.543940   441.2864       7.24245       15.9843       6.11487      -1.64566      -3.45922       2.98284      -1.59684     -0.429419      -3.35572      0.570037      -1.25303      -2.03011    -0.0924198      0.718788     -0.385231    -0.0907089     -0.180505       1.64703       2.19956       2.32408       2.54283       2.47679       2.41817       2.18813       2.04628       1.73171       1.50680       1.17905       1.00275      0.743430      0.608022      0.446079      0.340785      0.233774      0.170473
  24  16 3358.7671    3.6135  1.9413 12.3038 -0.0027      0.645057  0.0413   0.0443   0.0726    0.0636   0.0000      0.309201   439.5793       12.2138       13.2168     -0.580644      -1.27335      -3.30664     -0.347871      -7.57186      0.522579      0.151027       1.51770     -0.243058   0.000894438     -0.804875     -0.927954      0.505686     -0.233635      0.333365       1.86347       2.47523       2.63446       2.82615       2.83457       2.63373       2.46011       2.28674       2.00103       1.69455       1.41591       1.14226      0.914089      0.707711      0.533567      0.392874      0.275983      0.198712
  24  17 3505.1621    2.9823  2.8859 11.6451 -0.0005      0.364583  0.0510   0.0299   0.0898    0.0513   0.0000      0.173160   436.8819       14.1167       13.5685       3.28982      -8.78123      -3.34103     0.0164672      -5.75902       3.87349      -2.83512     -0.829135      -2.87144       1.37774      -1.50100      0.916603     -0.989289    -0.0537324      0.325981       2.39405       3.05679       3.33606       3.39403       3.46960       3.21717       3.09416       2.83412       2.52323       2.16132       1.78360       1.48364       1.19346      0.923212      0.685599      0.505652      0.356016      0.250227
  24  18 3651.4809    2.4719  4.0521 11.3464 -0.0001      0.584409  0.0630   0.0219   0.1156    0.0408   0.0000      0.114245   441.7040       16.7189       16.1114       13.2094      0.754650      0.561545      -4.85100      -4.84720      -2.71045      -2.75984      0.335592       1.56095      0.705614      -2.35272      0.315575     -0.500265      0.218024     0.0427471       2.97273       3.92493       4.30085       4.47321       4.53118       4.26668       3.95190       3.61062       3.15315       2.72676       2.22420       1.80725       1.42840       1.11522      0.824599      0.618845      0.445466      0.304481
  24  19 3797.5825    2.0907  5.9726 10.9041 -0.0004      0.694397  0.0837   0.0164   0.1511    0.0360   0.0000     0.0851378   429.7733       20.5620       14.8144      -5.51209      -3.95286      -8.50527      -12.4136       2.27926     0.0339199      -4.35470      -1.67031      -3.42767      -1.50696      -3.59942       1.41172     -0.951098      0.425333     -0.280311       3.67105       4.81667       5.22069       5.39913       5.43697       5.19830       4.94250       4.49259       3.91622       3.39173       2.78738       2.29207       1.83898       1.42669       1.05706      0.789400      0.570279      0.394610
  24  20 3943.2820    1.7939  8.6587 10.4515 -0.0002      0.301925  0.1097   0.0121   0.1951    0.0326   0.0000     0.0612731   445.5969       22.0786       10.1364      0.361027      -3.14036     -0.314696      -6.19517      -12.2732       3.42751      -6.62247       2.15015       1.08533      -5.72659     -0.949619       1.23339     -0.924971     -0.620043      -1.01419       4.58079       6.05126       6.54653       6.98423       6.88769       6.62625       6.21296       5.59741       4.96163       4.32231       3.59083       2.91386       2.32739       1.81066       1.35965      0.991614      0.707532      0.488834
  24  21 4089.0435    1.5047 10.6615 10.3317 -0.0015      0.190536  0.1435   0.0098   0.2413    0.0291   0.0000     0.0572472   434.5294       30.2872       16.4215       10.6628      -6.76834      -1.83129       14.2864      -12.9963      -1.44453      -6.16964       4.20758      -6.21035      -3.25056      0.563278       3.27571      0.503710      0.904165     -0.542198       5.71020       7.57413       8.14001       8.50774       8.64029       8.24202       7.84324       7.03469       6.26457       5.33470       4.38677       3.56789       2.88409       2.19941       1.71986       1.25212      0.894113      0.627258
  24  22 4234.6741    1.2855 13.5874 10.2553 -0.0004      0.176292  0.1967   0.0079   0.3184    0.0260   0.0000     0.0617850   433.3316       28.7668       6.86266       21.1234       8.36161      -14.0629       25.2201      -12.9321       2.47685      -3.49478     0.0454302      -1.30367       1.39061       1.61624       1.84277      0.602661       1.24265      0.217071       7.11064       9.44502       10.3149       10.8601       10.9057       10.3686       9.73559       8.79822       7.74886       6.70297       5.64551       4.55400       3.62569       2.80441       2.12533       1.56946       1.10624      0.767023
  25   6 1847.9352    0.4723  0.3981  9.4779 -0.0016       11.1584  0.0167   0.0124   0.0301    0.0480   0.0000       1.78934   440.8725       1.33393       18.3879     -0.297974      -1.27137     -0.379186     -0.414356       2.11766      0.890557     -0.183069      0.707299     -0.181735     -0.113567     0.0731821      0.362091     -0.199701    -0.0593027     0.0178968      0.940939       1.24178       1.32653       1.31259       1.41285       1.21373       1.26757       1.11662       1.03670      0.900571      0.729875      0.636137      0.470688      0.373221      0.291294      0.227217      0.161007      0.112086
  25   7 2017.0496    0.6473  0.5833  9.6531  0.0007       9.71277  0.0197   0.0137   0.0372    0.0617   0.0000       1.20767   439.4399     -0.113970       18.9356      -1.90844      -3.51730       1.40311      0.521249      -2.17749      0.773108       1.11325       1.21028       1.09462      -1.53577     -0.590605      0.560155      0.159448     -0.251179     0.0766121      0.999736       1.27193       1.50643       1.49963       1.55231       1.48853       1.32645       1.23068       1.07916      0.946674      0.809723      0.648781      0.514837      0.403987      0.308012      0.231416      0.164669      0.113133
  25   8 2181.8777    0.9594  0.7348 10.0156  0.0004       5.32722  0.0212   0.0181   0.0416    0.0792   0.0000      0.864603   438.7817       1.40913       12.9018     -0.469104      -4.08365       1.14628      -1.10055     -0.893542     -0.541415     -0.635920      -1.23358      -1.13926       1.05344     -0.348188     -0.363473     0.0597617     -0.296119     -0.172161       1.07909       1.40699       1.44088       1.55638       1.53249       1.53044       1.41917       1.37629       1.21944       1.01260      0.845576      0.656994      0.504488      0.428255      0.335834      0.270566      0.202074      0.137661
  25   9 2340.7031    1.2976  0.9653 10.5317 -0.0047       5.60754  0.0274   0.0219   0.0491    0.0919   0.0000      0.794027   441.8870       4.69685       14.6293       2.47860       1.61441       2.02250       1.78981     -0.357249      -1.77092      0.475983       1.17660      0.278636      0.769713     -0.355574      0.370656      0.623577     0.0896761     -0.129240       1.28591       1.69730       1.90670       2.02312       1.98273       1.93601       1.77870       1.60551       1.40476       1.22576       1.01662      0.815288      0.646351      0.519465      0.380470      0.287249      0.211412      0.148361
  25  10 2494.4992    1.8111  1.0828 11.0378 -0.0005       2.81780  0.0284   0.0294   0.0535    0.1054   0.0000      0.694137   440.5069       3.05095       11.8801       2.00678      -6.47870      -2.34060      0.739199      0.981672      -1.75547      -1.53796     -0.675406     -0.669439      0.761269     -0.256678     -0.251840      0.216453     -0.172403     0.0994129       1.36032       1.72637       1.84270       1.98501       2.00852       1.93258       1.88236       1.57917       1.43811       1.21808       1.03652      0.837071      0.666492      0.505233      0.402994      0.301329      0.220850      0.153378
  25  11 2646.3844    2.3742  1.0394 11.6186 -0.0017       2.45337  0.0279   0.0397   0.0515    0.1118   0.0000      0.662470   439.7036       5.74642       14.0365     -0.442717      -1.47404       1.45283     -0.721329       1.15687      -2.53909     -0.465111     -0.519151      -1.14738     -0.226603     -0.737868     -0.195019     0.0449939     -0.260494     -0.130672       1.35965       1.73857       1.75713       1.97401       1.96821       1.92605       1.80779       1.60649       1.46133       1.23687       1.03412      0.825574      0.647608      0.525526      0.412089      0.306847      0.220224      0.156314
  25  12 2797.5419    3.0143  0.9793 12.0740 -0.0039       2.30643  0.0254   0.0505   0.0478    0.1042   0.0000      0.611701   438.1626       7.45189       12.1689       2.83345      0.267228     -0.850392       3.34196      -4.27916      -1.75845      0.742759      0.456524      0.380293   -0.00980180     -0.107435     -0.115535   -0.00618149     0.0847942     -0.173752       1.27510       1.60474       1.71519       1.86911       1.86467       1.82472       1.62591       1.51672       1.32270       1.15762      0.962206      0.793559      0.623695      0.500401      0.371262      0.281149      0.201649      0.145973
  25  13 2947.5735    3.8049  0.9143 12.4784 -0.0033       1.82801  0.0233   0.0652   0.0452    0.1084   0.0000      0.686180   440.0124       9.47984       10.5059      -1.19015       2.03613     -0.143243      -1.06659      -1.43598      -3.51243     -0.299272     -0.685327     -0.756224      0.555197    -0.0515785     -0.660208     0.0141938     -0.147060     0.0397884       1.16144       1.52994       1.65521       1.80824       1.82224       1.72467       1.63625       1.45603       1.32072       1.01367      0.889890      0.714068      0.567227      0.447207      0.334132      0.264284      0.186996      0.134469
  25  14 3096.3728    4.1143  1.1315 12.7968 -0.0005      0.564999  0.0294   0.0664   0.0543    0.1204   0.0000      0.781373   437.2062       5.37785       14.6771      -3.95692      -1.36133      -4.17187      0.279809      -3.94361       2.01090       1.57845     -0.769741      -2.24437     -0.504968     -0.624119     -0.217421     0.0935191     -0.149340      0.149118       1.40844       1.77509       1.94894       2.09951       2.00726       1.94903       1.88574       1.67454       1.52274       1.29365       1.09178      0.899087      0.691645      0.564445      0.430759      0.321049      0.232758      0.164089
  25  15 3244.0745    3.9739  1.3391 12.9449  0.0002     -0.392453  0.0340   0.0601   0.0599    0.0853   0.0000      0.511329   440.7254       9.53511       13.5905      0.105377     -0.816239      -1.09331     0.0522854      -2.41816       3.28574      -1.82676     -0.581011     -0.223862       1.58864      0.779428      0.281824     -0.377008      0.312007     -0.183718       1.56426       2.03254       2.09108       2.29644       2.26434       2.22774       2.09517       1.90132       1.63562       1.42823       1.21173       1.01410      0.806643      0.638280      0.473369      0.353058      0.252306      0.180839
  25  16 3391.3835    3.4333  2.0320 12.4499 -0.0023      0.440118  0.0426   0.0422   0.0760    0.0606   0.0000      0.254658   439.9312       14.2264       17.4806       4.69203     0.0205515      -3.98932      -3.17903      -2.79573      -2.95818      -2.47782     -0.454243      -1.31477     -0.450359     -0.153675       1.09975     0.0736659     -0.162277     -0.642392       1.83473       2.48173       2.53888       2.76210       2.71785       2.66652       2.52027       2.30238       2.08211       1.75602       1.47270       1.20788      0.992445      0.769933      0.593868      0.441083      0.320636      0.235678
  25  17 3538.4954    2.8568  3.0626 11.7949 -0.0002      0.743063  0.0525   0.0283   0.0967    0.0459   0.0000      0.170326   435.7489       15.7020       11.4117     -0.174115     -0.271331       2.50835      0.533179       4.71072       3.55801      -6.41998       1.61420      0.550777      0.102386     -0.746766      0.127868      0.291755     -0.331299      0.484964       2.29276       3.00340       3.22380       3.41117       3.37786       3.24599       3.14607       2.82110       2.50044       2.19287       1.84028       1.48698       1.21479      0.935877      0.718369      0.555133      0.395576      0.282806
  25  18 3685.4071    2.3815  4.7274 11.1991 -0.0001      0.608451  0.0688   0.0192   0.1210    0.0363   0.0000     0.0981518   445.4610       17.0477       11.0145       1.73505       4.03499      -12.6076       2.37242     -0.553734      0.170777     -0.366200      -2.23452      0.417574      -1.49586      0.647418     -0.535850      0.742309      0.658973     -0.358804       2.94707       3.84448       4.23653       4.35259       4.33796       4.25736       4.03427       3.63686       3.24046       2.82789       2.40055       2.00434       1.60082       1.26633      0.948476      0.715681      0.512986      0.360400
  25  19 3832.0983    1.9673  6.6448 10.8630 -0.0005      0.657309  0.0889   0.0146   0.1598    0.0327   0.0000     0.0767053   435.5688       16.6311       13.7024       2.50834      -6.05880      -6.08815      -11.8439      -9.77622      -4.35545      -6.67089      -2.46809      -2.07665     -0.522668      0.331530     -0.132544     -0.589174    -0.0674214     -0.622863       3.70550       4.91955       5.41008       5.61788       5.76295       5.49541       5.23140       4.62708       4.19572       3.57234       3.00119       2.51001       1.97514       1.57234       1.18240      0.896239      0.640193      0.454315
  25  20 3978.0650    1.6638  8.8221 10.5806 -0.0011      0.264279  0.1157   0.0114   0.2042    0.0295   0.0000     0.0655103   441.5346       25.6473       14.1454      -6.41289      -12.4150       3.77071       6.19343      -4.69289     -0.542337      -2.03308       6.17487      -5.78420      -4.30643       2.27900     -0.882723     -0.794678     -0.386382     -0.804048       4.61483       6.09577       6.61855       7.00509       6.98159       6.76865       6.33175       5.83737       5.16664       4.49484       3.73304       3.12304       2.47822       1.94546       1.48902       1.12581      0.810289      0.580951
  25  21 4124.6681    1.4161 11.7617 10.3925 -0.0005      0.257508  0.1624   0.0089   0.2715    0.0268   0.0000     0.0600499   435.1046       15.7868       31.6565       8.00312       11.3733      -19.1571      -3.93174    -0.0469310       5.15330      -2.49947      -4.22531      0.191246       1.43002       3.13366       3.56710      0.272628      -2.38851     -0.196099       5.92570       7.80092       8.75378       9.11869       9.16333       8.81888       8.22523       7.56030       6.64004       5.78791       4.89212       4.00187       3.25713       2.53780       1.91231       1.45322       1.02162      0.727578
  25  22 4270.9012    1.1775 14.1109 10.3127 -0.0007      0.310640  0.2146   0.0072   0.3399    0.0240   0.0000     0.0692400   431.8625       34.0021     -0.376033      -13.9468       2.25293      -3.95198       9.63954      -3.84908       3.60647       3.07733       7.99411       6.13912      -4.78503      -4.88892      0.605126       1.00640      0.734675      -1.44810       7.20097       9.38305       10.3823       10.7785       11.0653       10.6368       9.95074       9.10675       8.13215       6.99036       5.94889       4.84289       3.90465       3.08791       2.37656       1.77135       1.27620      0.925879
  26   4 1508.7138    0.1693  0.1113  9.4256 -0.0123       36.0405  0.0122   0.0113   0.0187    0.0303   0.0000       14.2786   439.3919       1.53107       19.2436     -0.497415      -3.55469    -0.0106199       3.21522     -0.605618     -0.228837     0.0511413      0.471225    -0.0574655     -0.116047      0.236164      0.220543      0.114925     0.0266916    -0.0259328      0.715600      0.909405       1.00748       1.06085       1.08013       1.18271       1.25700      0.875198      0.770930      0.643723      0.517183      0.430139      0.385310      0.307998      0.200323      0.154990      0.119706     0.0816537
  26   6 1869.1027    0.4946  0.3956  9.4102 -0.0018       13.2569  0.0153   0.0123   0.0283    0.0469   0.0000       1.60295   440.5411       1.43386       18.2379      -2.33505      -3.24210       1.33425     -0.328020     -0.836813      0.808257     -0.114814      0.559762     -0.361035     -0.186837     -0.394093      0.183780    -0.0274429      0.137957     0.0596063      0.777142       1.01430       1.19682       1.19882       1.09388       1.21713       1.07801      0.963014      0.915021      0.796988      0.651918      0.554551      0.459777      0.355100      0.265695      0.217416      0.148792      0.107273
  26   7 2039.8718    0.7014  0.5922  9.5647 -0.0013       10.0257  0.0187   0.0142   0.0345    0.0664   0.0000       1.07976   441.1268     -0.825777       17.2275       2.24093      -3.23824       1.19225       2.44096      0.162896    -0.0648086       1.89235      0.836486     0.0364647      0.111299     -0.266919     -0.344674      0.259412      0.153493    -0.0108092      0.923139       1.20491       1.32504       1.42330       1.37424       1.33556       1.24445       1.14345       1.03941      0.937109      0.801127      0.667358      0.529669      0.418181      0.329984      0.242839      0.177139      0.129309
  26   8 2206.1712    1.0298  0.7329 10.0113 -0.0022       6.08058  0.0203   0.0190   0.0397    0.0845   0.0000      0.816026   442.4147     0.0653801       16.7149       1.18763      -1.53025       1.24918    -0.0166848      0.330183       1.82419      -1.38659     -0.704937     -0.876058       1.13112     -0.271541      0.749006     -0.335636    -0.0795885      0.218296      0.965016       1.30591       1.39499       1.51867       1.49870       1.44638       1.40309       1.27829       1.09504      0.994760      0.785033      0.711457      0.530539      0.438268      0.329919      0.245088      0.193228      0.137133
  26   9 2366.2357    1.4294  0.9446 10.6512 -0.0008       4.84971  0.0249   0.0241   0.0498    0.0921   0.0000      0.792330   439.3455       2.58406       16.0776      -1.27451     -0.631341       2.91513       1.22880      -1.72502       1.69688     -0.752555      -1.08490     -0.810083      0.465203      0.215983      0.741845     -0.455914      0.104603    -0.0802991       1.14761       1.49213       1.60395       1.76533       1.75165       1.73519       1.60397       1.45627       1.30910       1.07730      0.897183      0.763753      0.610591      0.492598      0.390696      0.284000      0.198805      0.151680
  26  10 2521.2807    1.9023  1.0013 11.1157 -0.0082       1.50886  0.0261   0.0313   0.0479    0.1010   0.0000      0.633848   438.8720      0.654520       18.4051       1.65753      -1.50252      -2.65497       4.86844     -0.626208      -1.75646      -2.30863       2.08528      0.598965     -0.673308     -0.612609      0.127093     -0.177704    -0.0474573     -0.153856       1.16803       1.55264       1.60664       1.82624       1.78394       1.78905       1.67495       1.48918       1.33672       1.16029      0.983801      0.786350      0.637734      0.503500      0.393418      0.303266      0.219105      0.164546
  26  11 2674.5825    2.5753  0.9829 11.7439 -0.0022       3.45559  0.0264   0.0429   0.0477    0.1033   0.0000      0.759164   440.9277       2.87176       14.4610       2.07583      -2.24526      0.604027     -0.509183    -0.0239531      -2.61067      0.145142      -1.55647      -2.58174      0.441217      0.541874     -0.186969      0.304003     -0.308953     -0.198312       1.20603       1.59038       1.79510       1.84812       1.87365       1.84729       1.73777       1.60104       1.33753       1.14618      0.983082      0.776206      0.623641      0.510559      0.388190      0.291320      0.225462      0.156611
  26  12 2826.6698    3.2038  0.9930 12.1749 -0.0018    -0.0460356  0.0257   0.0519   0.0484    0.1032   0.0000      0.708668   437.8266       5.43973       14.3783       2.13275       1.27771     -0.385002       1.71529      -1.05114      -1.21701       1.51699     -0.767212     -0.895778      -1.37024     -0.478192      0.289334     -0.188462     -0.300873      0.277900       1.17024       1.59964       1.68064       1.83073       1.77158       1.71056       1.58639       1.48818       1.31132       1.17614      0.983117      0.816908      0.669622      0.525969      0.413704      0.299057      0.220956      0.151561
  26  13 2977.6139    3.7681  1.0146 12.8195  0.0010      0.911235  0.0273   0.0620   0.0486    0.0883   0.0000      0.568404   438.6164       7.29783       16.4634      0.793306      -3.71335     -0.103227      0.893739      -1.93792       1.71881     -0.639006      -1.75142     0.0381258     -0.442098      0.613624     -0.411029      0.374975     -0.623635      0.385052       1.20662       1.66255       1.75466       1.88960       1.79934       1.77530       1.62284       1.50457       1.38798       1.22247       1.04162      0.845022      0.694837      0.547791      0.402472      0.320147      0.235789      0.164850
  26  14 3127.1844    4.1481  1.2061 12.7047  0.0004       2.05878  0.0316   0.0633   0.0549    0.1082   0.0000      0.632941   441.2831       8.16589       14.3085      0.250661      -2.01762       1.59634       2.60984      -2.81220       2.43602     -0.662766      0.264692      0.628522       1.02071    -0.0414636     -0.171145      0.125981     -0.104132     -0.118306       1.40639       1.92742       1.98935       2.10507       2.01995       1.90860       1.86132       1.71603       1.59184       1.39767       1.16292      0.972938      0.797415      0.612794      0.482370      0.358905      0.262788      0.186410
  26  15 3275.6032    3.8919  1.5707 12.3861 -0.0017      0.435407  0.0356   0.0507   0.0611    0.0897   0.0000      0.450986   439.7882       12.2933       14.4299      -2.06356     -0.649894      0.812657     -0.571089      -4.09206      -1.79965      -1.11006      -1.76025      -1.56408     -0.935763      0.240308     -0.991248      0.692311      0.388028      0.139617       1.53786       1.93212       2.13634       2.31802       2.24029       2.26083       2.02839       1.86025       1.70001       1.50986       1.26020       1.07100      0.845064      0.676205      0.524538      0.398125      0.293730      0.207419
  26  16 3423.6182    3.3091  2.1732 12.3117 -0.0010      0.171963  0.0443   0.0384   0.0755    0.0567   0.0000      0.259920   441.4207       10.3862       16.1175       3.43450      -3.62989      -4.22571       1.01743      -3.12527      0.426770      -4.86382       1.60701       2.72018      -1.90166     -0.749017     -0.493892     -0.185588      0.281669     -0.309530       1.92792       2.48722       2.70056       2.77857       2.75305       2.66750       2.51497       2.36698       2.12965       1.85999       1.62326       1.34401       1.11353      0.872342      0.674994      0.500274      0.366950      0.266098
  26  17 3571.3939    2.7551  3.3185 11.6822 -0.0007      0.481091  0.0530   0.0258   0.1013    0.0430   0.0000      0.152870   434.9603       11.3450       12.7863       3.58430      -4.91234     -0.457747      -2.77657      -4.86521     0.0875392     -0.396282       3.46895     -0.516688     -0.759931      -1.49254     -0.179459    -0.0645594      0.508227     -0.136509       2.21621       2.85383       3.12833       3.32747       3.24285       3.25417       3.07713       2.82212       2.50614       2.16037       1.85846       1.57351       1.24909       1.01000      0.759914      0.580622      0.439011      0.318133
  26  18 3718.7887    2.3036  5.0597 11.1182 -0.0006      0.251903  0.0698   0.0179   0.1278    0.0353   0.0000     0.0901221   437.9256       16.1542       14.9764       8.58642      -4.97581      -1.27455      -4.74066      0.617474      -1.04648      -8.18530      0.195644       3.20490       1.97807     -0.186041      0.516465      -1.44566     -0.194740     -0.211671       2.96029       3.89043       4.22301       4.44515       4.44806       4.25718       4.05832       3.73872       3.37661       2.90197       2.54074       2.08707       1.72318       1.35321       1.03406      0.787435      0.567645      0.418084
  26  19 3866.1328    1.9273  7.0436 10.7718 -0.0008      0.436329  0.0907   0.0135   0.1638    0.0309   0.0000     0.0671380   438.7632       21.9677       12.4885       2.18831       6.48281      -5.90390     -0.251697      -3.04872      0.961544     -0.646170       2.38890      -1.63284      -3.67427      -1.31935      -1.44165       2.65080     -0.241325     -0.154880       3.65631       4.89475       5.33541       5.66506       5.63471       5.53389       5.16484       4.67975       4.18977       3.68040       3.19368       2.63698       2.09472       1.68703       1.28871      0.973033      0.717435      0.512756
  26  20 4013.0241    1.6278  9.0434 10.5799 -0.0005      0.312350  0.1158   0.0109   0.2070    0.0275   0.0000     0.0622583   440.7038       18.3453       20.5509      -11.8136      0.674809      -5.67130      -5.99989      -14.6314       1.29357     -0.727691     -0.381815    -0.0995631      -1.89263       1.02357      -1.68423      0.627646      0.290284     -0.872457       4.43821       5.89603       6.42332       6.76566       6.82519       6.63228       6.31714       5.67500       5.13682       4.48792       3.80050       3.19379       2.56522       2.05840       1.58452       1.18101      0.872737      0.635666
  26  21 4159.7954    1.3786 12.8577 10.3276 -0.0024      0.309991  0.1753   0.0080   0.2900    0.0255   0.0000     0.0582175   439.7162       19.2640       4.46410      -14.3146       1.67474       1.81192       6.17237      -16.5880      0.803384      -1.48969     -0.419586      -7.86714      -5.73388      -1.26423     0.0794260      0.657201     -0.546064      -1.36835       5.96625       7.79265       8.61138       9.01225       9.29656       8.92643       8.37644       7.74390       6.85323       6.07061       5.15534       4.24404       3.47889       2.73275       2.15215       1.60938       1.18994      0.851870
  26  22 4306.4934    1.1490 14.6990 10.2395  0.0004      0.351660  0.2216   0.0068   0.3376    0.0235   0.0000     0.0694719   449.9268       29.5112      -5.00820      0.290184       6.73129      -8.09646      -13.0449      -7.11480      -3.79581      -4.22672      -8.16671       5.23751       2.50923      0.657523     -0.241828      -1.94345      -1.27533       1.05324       6.93866       9.40450       10.2155       10.7500       11.0072       10.5822       10.0794       9.23739       8.20846       7.15835       6.07717       5.06485       4.10770       3.30266       2.52343       1.90600       1.39723       1.01155
  27   6 1889.8086    0.5102  0.4924  9.3200 -0.0053       9.60537  0.0170   0.0115   0.0327    0.0546   0.0000       1.34571   440.3570      0.893955       19.9434      -2.36809      -2.24956       1.79255     -0.385827     -0.383081      -1.14651      0.569075      0.297103     -0.519663      0.291154     0.0162868     -0.529486      0.189845      0.448772     0.0394645      0.876570       1.10801       1.26449       1.33340       1.33578       1.29155       1.22070       1.06939       1.03118      0.893550      0.763768      0.629938      0.493385      0.389621      0.324940      0.243315      0.185197      0.138807
  27   7 2062.1681    0.7588  0.6171  9.5307  0.0008       7.38754  0.0182   0.0144   0.0346    0.0689   0.0000      0.954479   440.1094       1.11709       17.0001       2.18261     -0.535209       2.10142       1.65764      0.555926     -0.983486     -0.176331       1.20603     -0.329318     -0.426126     -0.327278     -0.151239    -0.0351041     0.0889689     -0.152257      0.925384       1.18586       1.31803       1.38094       1.38252       1.32354       1.25100       1.18819       1.03854      0.893016      0.812394      0.668481      0.574498      0.432690      0.339222      0.264423      0.189400      0.138074
  27   8 2229.8841    1.0685  0.7934 10.1962 -0.0017       7.31214  0.0216   0.0190   0.0424    0.0753   0.0000      0.860331   440.6405       2.61877       17.3441    -0.0283763      0.106703      0.691975      0.462839       1.46847     -0.893422      -1.04221    -0.0749564     -0.674038       1.11278     -0.147564     -0.201960      0.194458      0.140119      0.207928       1.02897       1.34060       1.39850       1.47564       1.41660       1.50482       1.43839       1.29526       1.17515       1.02596      0.859628      0.705590      0.584219      0.482710      0.381900      0.292814      0.217201      0.158010
  27   9 2391.2086    1.4815  1.0270 10.4693 -0.0032       5.54337  0.0264   0.0237   0.0501    0.1052   0.0000      0.707799   440.8399       3.05764       16.1641     -0.528578      -2.19422      0.719236      -1.58229       1.25259     -0.355270      -1.21066    -0.0741397      -1.90762      -1.14404       1.14258      0.604863      0.389107     0.0234393      0.346095       1.14136       1.49931       1.55125       1.67577       1.68701       1.64247       1.61338       1.44469       1.30828       1.11687      0.997901      0.803671      0.695889      0.551253      0.428855      0.316488      0.239254      0.174755
  27  10 2547.6769    2.0183  1.0500 11.1080 -0.0029       2.62168  0.0270   0.0314   0.0478    0.1072   0.0000      0.637191   439.3462       1.45782       16.7953      0.880158      -3.06936     -0.656662      0.610874     -0.386466      0.899820     -0.464144      0.362234      -1.64003     -0.935525     -0.845391      0.100219     -0.283508      0.516465     -0.190040       1.13963       1.47641       1.57431       1.78674       1.70657       1.66542       1.64446       1.45352       1.32582       1.16455      0.982773      0.834856      0.705966      0.547904      0.417614      0.325607      0.243202      0.179550
  27  11 2702.2052    2.6027  1.0565 11.4903 -0.0025       1.60694  0.0270   0.0395   0.0469    0.1155   0.0000      0.595489   439.2684       2.92171       13.7914     0.0637180      -1.00447      0.813769     -0.638303     -0.963433      -1.93570      0.213904     -0.653364      -1.24781    -0.0568588      0.340115       1.03262      0.545143     0.0763428   -0.00803119       1.15158       1.48831       1.62382       1.75212       1.76994       1.70603       1.60538       1.48716       1.32626       1.13790      0.994365      0.834215      0.682444      0.531877      0.424807      0.323882      0.235483      0.172856
  27  12 2855.5441    3.4208  0.9679 12.1859  0.0009       3.15507  0.0244   0.0554   0.0461    0.1076   0.0000      0.653964   437.4698       6.30941       16.8445       1.93962       1.65925     -0.602992      -1.57579      -1.44877      0.689314      -2.09580     -0.636888     -0.824125      -1.24312     -0.570018      0.977458     -0.332766    -0.0259867      0.299975       1.07573       1.43390       1.53084       1.65605       1.65955       1.59995       1.55907       1.37925       1.25677       1.10976      0.900887      0.795834      0.610981      0.517049      0.391948      0.300606      0.218165      0.165935
  27  13 3007.2677    4.0405  0.9058 12.7449 -0.0014       1.13796  0.0234   0.0672   0.0433    0.0923   0.0000      0.663006   439.4008       5.99421       13.0900       1.71819      0.751218      -3.90458      -4.19799      -1.85687     -0.283260      -1.23026     -0.167204      -2.71114      0.852828      0.558481      0.338497    -0.0343078    -0.0324618     0.0368529       1.09254       1.39188       1.49814       1.64640       1.65730       1.62446       1.46766       1.41151       1.21765       1.10224      0.913293      0.771249      0.597058      0.489462      0.383325      0.297010      0.222410      0.167262
  27  15 3306.7837    3.6312  1.7794 12.4732 -0.0021      0.766876  0.0401   0.0454   0.0652    0.0702   0.0000      0.354610   438.4832       9.76770       12.2165       2.57725      -1.64796      -3.42543    -0.0315732     -0.853091      -2.67930     -0.387199       2.97204    -0.0528749       1.07054      -1.42181      0.827062     -0.652932     -0.412088     -0.342363       1.62524       2.13872       2.23908       2.42945       2.42480       2.35437       2.23253       2.02256       1.91480       1.65599       1.38392       1.16877      0.958052      0.776427      0.607362      0.465987      0.338758      0.253327
  27  16 3455.6251    3.1629  2.2893 12.3092 -0.0015      0.658481  0.0449   0.0362   0.0794    0.0527   0.0000      0.261987   438.7320       8.29660       13.7703       6.14616       2.38729      0.491558      -5.90198      -3.55066     -0.362183      -5.85042      -1.36001      -2.10841     -0.768245     -0.311352      -1.01401     -0.202561     -0.458742      0.178211       1.81587       2.35204       2.57396       2.81919       2.72148       2.69600       2.53087       2.35626       2.11091       1.89469       1.60187       1.30997       1.09720      0.872120      0.674331      0.522476      0.395447      0.285443
  27  17 3603.9798    2.6471  3.8439 11.2793 -0.0016      0.614159  0.0568   0.0224   0.1021    0.0432   0.0000      0.122250   439.4988       14.1774       14.0881       2.66234     -0.214595    -0.0321075      -1.49473       4.69651      -2.67029       3.41064      0.256059       4.02759       1.02892     -0.583181      0.675468      0.376630      -1.13301     0.0835457       2.29028       2.95905       3.26680       3.46631       3.56446       3.38134       3.23160       2.95344       2.69458       2.34738       2.01337       1.70458       1.37918       1.10837      0.875260      0.663075      0.498943      0.355253
  27  18 3752.0157    2.1940  5.3791 11.0682 -0.0003      0.322962  0.0736   0.0164   0.1339    0.0328   0.0000     0.0904513   436.2490       14.5051       14.3479       4.70935      -5.86366      -6.36510     0.0385797      -3.98685      -2.00494      -2.10897      -3.14692       3.17524      0.981691     -0.860803      0.725022      -1.45335      0.588820      0.565082       2.87566       3.74532       4.12514       4.46920       4.47812       4.40218       4.10682       3.77053       3.43235       2.95556       2.54066       2.15258       1.75281       1.39452       1.08264      0.852395      0.613206      0.458350
  27  19 3899.9122    1.8303  7.5190 10.7420 -0.0000      0.429366  0.0954   0.0125   0.1726    0.0284   0.0000     0.0676732   439.5214       14.8076       16.4214       2.98807      -4.53130       3.85122       2.46042       1.06490      0.928222       2.81841       1.91497      -1.46028       1.58162     -0.140270      0.978054    -0.0842448     -0.404073     -0.862798       3.67462       4.82973       5.28130       5.47632       5.60415       5.46130       5.21570       4.81685       4.35326       3.81175       3.23925       2.76145       2.23093       1.80936       1.39504       1.08569      0.817508      0.594089
  27  21 4194.4249    1.3294 13.3550 10.2972 -0.0005      0.234729  0.1846   0.0074   0.2952    0.0239   0.0000     0.0608123   433.7942       24.5234       22.6429      -7.12189      -2.33865      -13.9199       12.3765      -11.7208      0.718094       9.52459       4.98476      -4.78072      -4.37489      -3.30997     -0.120111      -2.56291     -0.405356      0.662373       5.84734       7.80358       8.59433       9.07381       9.26024       9.01020       8.56284       7.94889       7.04210       6.24710       5.29435       4.44072       3.60682       2.88353       2.29230       1.75609       1.30975      0.956945
  28   5 1732.7950    0.3396  0.3111  9.3918  0.0006       15.0487  0.0135   0.0095   0.0266    0.0367   0.0000       2.77900   441.1762     0.0969797       18.1408      -1.05211      -2.14241     -0.623338     -0.843675     -0.700855       1.14015      0.145883     -0.588874      0.260733      0.204262     -0.386188     0.0301539      0.137409    -0.0437300     -0.123908      0.642245      0.842016      0.936928       1.03193      0.992734      0.966214      0.992459      0.827419      0.852833      0.679540      0.635623      0.480247      0.403232      0.333393      0.264599      0.209511      0.152047      0.124541
  28   6 1910.2169    0.5397  0.4902  9.5280 -0.0002       10.0015  0.0161   0.0121   0.0325    0.0497   0.0000       1.42924   440.7894      0.904513       18.2878      0.837013      -2.78773      -1.82631       1.79259      0.404151      0.320051      0.632862    -0.0312995     -0.202404     -0.251886     -0.516867      0.275472      0.166028     -0.328789      0.127695      0.840044       1.07113       1.15844       1.26149       1.25578       1.22907       1.16128       1.09432      0.990321      0.873454      0.725558      0.622724      0.535012      0.427005      0.340231      0.277165      0.199076      0.143366
  28   7 2084.0277    0.7529  0.7375  9.6725 -0.0018       7.29462  0.0211   0.0136   0.0390    0.0688   0.0000      0.916030   440.6837    -0.0249142       19.8731     -0.439008      -2.55256     -0.551052     -0.159118    -0.0731661      0.233683     -0.738968      -1.84000      0.924397    -0.0107196    -0.0230866    0.00683752     -0.661735      0.219995     -0.151527      0.956625       1.20846       1.31915       1.37610       1.36866       1.36883       1.33697       1.22789       1.13332      0.977467      0.836163      0.729024      0.623182      0.491486      0.378345      0.319410      0.231957      0.166969
  28   8 2252.9444    1.1348  0.7808 10.2395 -0.0019       5.61224  0.0209   0.0195   0.0392    0.0810   0.0000      0.761587   441.5763       1.28777       17.6520     -0.561013      -1.76888      -1.52015       1.52095      0.282139       1.14289      -1.37283     -0.883245      0.362489      0.448882     -0.332917      0.896672     0.0910064    0.00489930      0.169380      0.995472       1.29814       1.35835       1.45655       1.44660       1.42266       1.33787       1.29656       1.15304       1.05392      0.842359      0.714494      0.603104      0.481304      0.386649      0.295121      0.239206      0.171802
  28   9 2415.4932    1.5298  1.0231 11.0311 -0.0020       4.64560  0.0269   0.0248   0.0498    0.0799   0.0000      0.775777   441.3025       3.88276       18.2110     -0.229785      -3.14357      0.559084      0.941744      -3.86277       2.95849      0.639676      0.350427     -0.990662      0.493780      0.863652      0.770562      0.125902      0.104494      0.169839       1.07946       1.47481       1.48700       1.71584       1.61593       1.65208       1.50220       1.47667       1.29143       1.16383      0.987864      0.832012      0.686773      0.550857      0.430705      0.333912      0.259137      0.200455
  28  10 2573.4759    2.1583  1.0389 11.4462 -0.0028       2.18504  0.0272   0.0336   0.0478    0.0961   0.0000      0.647218   438.5843       3.04563       14.8503      0.664852     -0.121690      -3.08302       4.23489      0.423096       1.29133       1.11857      -1.08891      0.724167      0.398126     -0.873234      0.697718     -0.454679    -0.0434548     -0.274410       1.16388       1.55028       1.61678       1.71240       1.68378       1.65297       1.56746       1.42405       1.38021       1.24788       1.07677      0.899424      0.730217      0.590582      0.450165      0.355437      0.266694      0.205860
  28  11 2729.5375    2.6905  1.0575 11.9342  0.0004       2.99464  0.0264   0.0409   0.0496    0.0926   0.0000      0.647622   439.2310       7.71314       16.1668     -0.104722      -3.75765      0.934286      -1.79863      0.451973      0.186396     -0.987153     -0.363947     -0.603788       1.02030     -0.502317     -0.296250     -0.271054    0.00428022     -0.236360       1.02420       1.41578       1.47100       1.65138       1.65791       1.63431       1.54665       1.41075       1.29105       1.09613      0.998997      0.776388      0.686097      0.533733      0.429173      0.318462      0.247630      0.178502
  28  12 2883.9064    3.5017  0.9363 12.5548  0.0014       1.55032  0.0239   0.0568   0.0439    0.0906   0.0000      0.675392   439.1236       5.76770       16.5698      -1.11830     -0.823950     -0.881636      -1.96830     -0.482920       1.29228     -0.138688      -2.45105      -2.16531      0.618030     -0.525197     -0.212379     -0.261333     0.0771969     -0.200931       1.02360       1.33932       1.46820       1.55214       1.51956       1.48837       1.44434       1.31953       1.19095       1.04488      0.952192      0.805305      0.655308      0.552451      0.415164      0.330705      0.238605      0.173791
  28  13 3036.4283    4.0203  1.0993 12.8732 -0.0032       1.46268  0.0281   0.0613   0.0490    0.0929   0.0000      0.644644   438.1051       11.6216       13.3000       2.11540      -2.73914       2.62396     -0.547594      -4.28730      -2.24310      -1.69136      -1.33535      -1.10116      0.469116      0.319233     0.0824263     -0.113364     -0.585701     0.0163161       1.14616       1.51727       1.65659       1.73193       1.71414       1.75441       1.59249       1.53822       1.34171       1.18754       1.05919      0.878937      0.706182      0.603361      0.443990      0.353299      0.272613      0.196872
  28  14 3187.4176    4.1954  1.2732 12.8628  0.0008      0.983370  0.0304   0.0599   0.0531    0.0837   0.0000      0.562951   439.7350       9.14858       13.2224       2.76420      0.804892      -2.75056      0.182349      -2.12178     -0.674733      -3.35803       1.09589       1.63063       1.10649     -0.865532      0.567954      0.763451     -0.276098     -0.263817       1.20243       1.62834       1.71499       1.86822       1.86941       1.81426       1.73682       1.61951       1.46231       1.28937       1.10719      0.927390      0.737149      0.614954      0.483681      0.382105      0.279962      0.212287
  28  15 3337.5307    3.5789  1.7874 12.6751 -0.0006      0.431486  0.0385   0.0448   0.0671    0.0641   0.0000      0.374318   440.6212       7.97159       13.5824      -3.18933      -2.49648      -2.87770      0.467556       1.17104       1.19137      -3.54278      0.844288      -1.46248     -0.866754      0.426251      0.585856   0.000612945      0.178924     0.0860610       1.49933       2.04121       2.17334       2.41409       2.35460       2.37069       2.18547       2.06923       1.83468       1.60426       1.39888       1.16887      0.978891      0.748061      0.616040      0.468657      0.353997      0.270379
  28  16 3487.0575    3.0481  2.6416 12.0644 -0.0024      0.410311  0.0477   0.0314   0.0841    0.0492   0.0000      0.203749   436.4763       13.6909       17.1598       5.53882       2.68080      -7.35909      -2.83247      -2.31756    -0.0809605      -4.91607      -2.22360       2.21097       2.35545     -0.397770     -0.887716      0.726378      0.312514      0.446130       1.87222       2.47648       2.64553       2.76856       2.76888       2.71602       2.55537       2.40433       2.16841       1.99254       1.75606       1.49240       1.23073       1.00340      0.777721      0.604684      0.459470      0.331196
  28  17 3636.1653    2.5442  3.9816 11.4607 -0.0002      0.466780  0.0591   0.0215   0.1068    0.0393   0.0000      0.117497   436.6383       9.68898       16.2522     -0.696581       1.81190      -3.75965       3.30509      -3.95963      0.615779      -3.01788       2.52776      -1.85128      0.985074       1.88912      0.786255     -0.514172     0.0872569     -0.130047       2.28363       3.03480       3.26247       3.54036       3.55087       3.42628       3.27918       2.99018       2.80589       2.45078       2.14934       1.79507       1.48116       1.20892      0.938784      0.739632      0.554086      0.413725
  28  18 3784.9503    2.1162  6.0356 10.9049  0.0004      0.424447  0.0789   0.0147   0.1380    0.0314   0.0000     0.0782356   435.3244       9.56788       9.13563       6.04748      -1.20620      0.667850       3.98173      -4.55836      -1.19478     -0.200547       4.27238      -4.08825      -3.02494      -1.98974      0.901017       1.12796      -1.80103      0.234380       2.92868       3.82274       4.20159       4.46672       4.53788       4.38945       4.23631       3.89062       3.60679       3.08710       2.70153       2.30095       1.90663       1.53639       1.20839      0.931323      0.710217      0.524055
  28  19 3933.1105    1.7588  8.0400 10.6990 -0.0001      0.318933  0.1000   0.0114   0.1810    0.0274   0.0000     0.0649308   441.0236       26.1140       16.4068      -1.07876      -5.84951       3.71781      -3.05018      -5.19325      -6.44652      -5.69026     -0.914239       1.75850       5.72698       3.38831      -1.90187     0.0198863     -0.282308      0.573957       3.62812       4.70363       5.22462       5.55936       5.66545       5.54986       5.27595       4.85411       4.38455       3.89078       3.39152       2.82508       2.37059       1.90805       1.51484       1.16902      0.875490      0.641846
  28  20 4081.3453    1.4805 10.7637 10.4610 -0.0011      0.330611  0.1396   0.0088   0.2378    0.0257   0.0000     0.0626297   441.0426       16.5211       15.2822       2.14385       15.2584      -7.21928      -6.63558       2.77757       4.34204      -5.02553      -4.10370      -6.91388      0.610432      -1.32624     -0.165704      -1.44850     -0.536098     -0.942722       4.70700       6.11312       6.76932       7.21896       7.33343       7.22751       6.84382       6.30548       5.73914       5.05809       4.34564       3.67167       2.99688       2.42218       1.95173       1.50582       1.13202      0.842373
  28  21 4228.7840    1.2340 13.2821 10.3544 -0.0015      0.186894  0.1914   0.0070   0.3057    0.0232   0.0000     0.0689297   434.0015       4.94061       29.9716     -0.436812      -15.3464      -16.1111     -0.260443      -19.5319      -5.84074      -11.0953       8.24932      -9.83041       2.19275       2.01718      0.664072      -1.78973       2.65425     -0.635837       5.94272       7.85340       8.59143       9.20000       9.25309       9.17065       8.75408       8.09965       7.38656       6.41509       5.49276       4.69129       3.86555       3.13656       2.48006       1.94205       1.44102       1.08129
  29   4 1564.1526    0.2112  0.1946  9.3297  0.0018       28.0950  0.0129   0.0083   0.0257    0.0281   0.0000       7.87350   440.6501    -0.0463391       18.6450      0.141002     -0.960624      0.566447     -0.456936     -0.641156     -0.525421     -0.357969      0.297162     -0.254866     -0.331604   -0.00397800    -0.0339034     -0.165260     -0.101249     0.0319089      0.632411      0.890068      0.972895       1.17448       1.05652       1.06845       1.10131      0.953800      0.847338      0.754580      0.749531      0.485726      0.422094      0.438548      0.286713      0.193300      0.206204      0.132889
  29   6 1930.2478    0.5635  0.4672  9.4915 -0.0005       10.9700  0.0153   0.0121   0.0295    0.0498   0.0000       1.35870   440.1971    -0.0773131       19.3295     0.0185680      -3.73343      -1.70380     -0.840677       1.66070      0.713357     -0.955268      0.695224      0.104919      0.119220     -0.193104     -0.121187     -0.134381     0.0438594    -0.0315723      0.766986      0.977995       1.11603       1.09309       1.10442       1.04456       1.03672      0.978049      0.885901      0.846950      0.727553      0.607961      0.484333      0.394744      0.308244      0.246632      0.193385      0.148898
  29   7 2105.3954    0.8123  0.7178  9.5855 -0.0013       5.56354  0.0201   0.0143   0.0366    0.0788   0.0000      0.829566   441.1216      0.554176       17.0685      0.700172      -4.42386     -0.235017      0.941550      -1.14724      0.904916       1.42061      0.653509     -0.281122      -1.14433      0.143597    -0.0372484    -0.0620095    -0.0807641    -0.0774497      0.955802       1.29659       1.36565       1.41605       1.34607       1.33100       1.27587       1.21548       1.14127       1.04517      0.896249      0.777391      0.646609      0.517231      0.409310      0.302670      0.239624      0.177438
  29   8 2275.5068    1.1422  0.8602 10.2740 -0.0004       5.07448  0.0224   0.0187   0.0417    0.0794   0.0000      0.775274   440.6105       2.26610       19.0900      -1.34684      -3.03675      -3.94815       1.73621      0.537761      0.789115       1.04725      -1.19121      0.259569     -0.486502     -0.364362     -0.566135      0.377126      0.210096     -0.147499      0.952931       1.18871       1.32317       1.45291       1.43958       1.40233       1.41816       1.26004       1.18513       1.00459      0.869864      0.742851      0.627376      0.497403      0.411784      0.318152      0.239002      0.179213
  29   9 2439.1890    1.7280  0.9948 10.9161 -0.0016       2.94409  0.0250   0.0267   0.0461    0.0909   0.0000      0.682706   441.6216       2.57878       15.1334     -0.594670      -3.14619      -1.25506     -0.717572     -0.955238      0.224330    -0.0143233      0.437869     -0.185577       1.67691     -0.601725       1.31564     -0.580683     -0.176715     0.0127570       1.03726       1.35661       1.56162       1.62826       1.69188       1.61624       1.52867       1.44229       1.25735       1.16046      0.992542      0.818989      0.651426      0.535554      0.424337      0.342161      0.259563      0.198700
  29  10 2598.8392    2.2072  1.0583 11.5756  0.0050       3.28261  0.0269   0.0337   0.0468    0.0842   0.0000      0.633492   437.2179       3.77316       17.8172     -0.666024      -1.17882      -1.40407     -0.911795      -2.54856       1.49774      -2.71518     -0.719320     -0.979481      0.996217      -1.40023     -0.375403      0.385739     -0.256234     -0.155873       1.07455       1.39472       1.50512       1.63865       1.65504       1.64600       1.55960       1.42937       1.31831       1.14725      0.993124      0.852111      0.701103      0.571031      0.445826      0.356530      0.270127      0.201685
  29  11 2756.3648    2.8918  1.0574 12.0187  0.0005       3.70310  0.0252   0.0441   0.0483    0.0872   0.0000      0.661023   437.8940       4.65683       16.8371       1.99931      -2.04930     -0.879066       1.86460       1.72284       1.12164     -0.728126      -1.47175     -0.326096      0.834003      0.473291      0.356774    0.00959873     -0.409398   -0.00157407      0.987062       1.29782       1.40313       1.53168       1.58814       1.51269       1.48461       1.33696       1.26719       1.07268      0.917435      0.772452      0.655363      0.530927      0.416580      0.325865      0.261261      0.188756
  29  12 2911.8159    3.5937  0.9866 12.6204  0.0009       1.45552  0.0252   0.0573   0.0461    0.0878   0.0000      0.740788   437.5201       7.74361       13.4674       3.71063      -1.72048     -0.535725     -0.619075      -3.88810       1.81285      -1.02451      0.664990      -1.35197      -1.78691      -1.18079      0.580843     0.0395940      0.433903     -0.277424       1.07026       1.41861       1.54268       1.66949       1.69802       1.68852       1.62738       1.50912       1.32230       1.12269      0.973074      0.799395      0.644337      0.533735      0.419804      0.333625      0.257695      0.197093
  29  13 3065.1541    4.0705  1.0745 13.0043 -0.0014      0.806047  0.0268   0.0627   0.0490    0.0903   0.0000      0.632312   437.9617       6.80450       14.1122     -0.936529     -0.465534      -2.08107      0.942433     -0.261665       1.00389      0.644306       1.67519     -0.850681      0.365646    -0.0901456      0.402497      0.191646     -0.414414    0.00118251       1.03786       1.39536       1.51888       1.64610       1.64159       1.63147       1.56958       1.44720       1.28607       1.12814       1.00315      0.843911      0.696623      0.587281      0.457888      0.366942      0.257261      0.202540
  29  14 3217.0802    4.0417  1.4230 12.5683 -0.0018       1.22081  0.0314   0.0525   0.0556    0.0830   0.0000      0.414366   439.5525       9.58963       15.1170       3.22339     -0.716473      -1.10312       1.01749     -0.175218      -1.00266      -4.19167      -1.22740      -1.42104      0.727761     -0.116905     -0.155659    -0.0301095     -0.205806     -0.206784       1.15402       1.54615       1.66891       1.78939       1.78829       1.80728       1.68947       1.58006       1.46440       1.28092       1.11786      0.940998      0.804833      0.650278      0.511106      0.396340      0.304894      0.234355
  29  15 3367.9794    3.5712  2.0628 12.2843 -0.0017       1.14654  0.0379   0.0392   0.0707    0.0538   0.0000      0.282889   439.0195       9.15920       16.4962       2.61157      -1.35436      -2.21339     0.0772432      -5.59789      0.520171      -1.66571       1.66422     -0.712034      -2.63539      -3.04014     -0.497846     -0.530429     -0.600259     -0.522967       1.44076       1.90062       2.09226       2.24092       2.33160       2.19897       2.12803       1.96582       1.81648       1.58108       1.35096       1.17533      0.957975      0.802228      0.620688      0.474519      0.377752      0.285647
  29  16 3518.2807    2.9706  3.0482 11.7714 -0.0015      0.516384  0.0493   0.0274   0.0872    0.0446   0.0000      0.170008   439.8029       12.0722       8.19951      -1.15572     -0.198340      -2.26451      0.832922      -4.03599      0.353284      -2.69460       1.25107      -3.42826      -2.12114       1.07517      -1.08569     -0.103455     -0.452284      0.181389       1.82100       2.39490       2.64487       2.79941       2.90584       2.81948       2.62310       2.50373       2.30724       2.00793       1.75890       1.47054       1.24554       1.00603      0.812388      0.619761      0.483589      0.361966
  29  17 3668.0663    2.4396  4.3665 11.2898 -0.0009      0.586245  0.0608   0.0196   0.1123    0.0367   0.0000      0.105873   438.2431       15.7625       9.78084       10.6405      -3.37495      0.525164       1.34612      0.973699      -7.72006      -5.02357     -0.578144      0.940230      0.348077      0.443658     -0.565968      -2.48638     -0.414676      0.853037       2.24803       2.94209       3.28649       3.41926       3.51649       3.44060       3.29357       3.06294       2.81028       2.47263       2.19220       1.84609       1.54733       1.27132      0.996513      0.790361      0.598189      0.452304
  29  18 3817.3833    2.0810  6.3016 10.7696 -0.0006      0.328782  0.0776   0.0139   0.1424    0.0312   0.0000     0.0729894   441.1055       11.7805       9.86891       4.45215      -5.83829      -4.94918      -3.86157      -12.6208     -0.822526       3.09968       3.33844      -4.28950       1.80836      -1.69564      0.352457      -1.46620     -0.872343    -0.0668342       2.80253       3.75988       4.03646       4.33519       4.38778       4.31693       4.12030       3.84078       3.55406       3.12068       2.76339       2.27792       1.94969       1.58677       1.27911      0.984031      0.749891      0.563131
  29  19 3966.4640    1.7356  8.7160 10.5378 -0.0007      0.350635  0.1038   0.0105   0.1875    0.0267   0.0000     0.0588205   443.2552       17.5264       18.5680      -9.25492      -7.35201       5.14438       9.46647      -5.19515     -0.681098      -4.47391      -1.02684       7.53762     -0.980640      -7.80256       1.27850     -0.702472     0.0923293      -1.24509       3.63863       4.67563       5.27324       5.58289       5.71699       5.56100       5.38118       4.95201       4.54544       4.01717       3.48380       2.97917       2.44857       1.98835       1.59741       1.25328      0.974744      0.729159
  29  20 4114.8794    1.4551 11.2902 10.3854  0.0001      0.293541  0.1457   0.0085   0.2460    0.0254   0.0000     0.0582509   432.4372       21.3612       16.4734     -0.386314       1.93991       2.74199      -4.00244       9.87768      -5.06699     -0.530409      -3.64247      -1.77900      -3.39763       3.26501      -1.28934      -3.02977      0.904694     -0.786722       4.71822       6.33009       6.90787       7.33665       7.51355       7.41884       7.06308       6.61407       5.97352       5.26442       4.61894       3.90626       3.23769       2.58835       2.10063       1.63738       1.26888      0.951744
  29  21 4263.7906    1.1934 14.4028 10.2590 -0.0001      0.459817  0.2055   0.0065   0.3158    0.0221   0.0000     0.0680366   432.7591       28.8627       23.9342      -6.18227       2.55000      -10.8605      -5.24969      -8.33031       10.8162      -9.59139      -10.0184      -7.73466       1.73638      -8.34402      0.625272       3.03525      -1.40836      -1.62936       5.78316       7.73720       8.47581       9.00768       9.11302       9.05847       8.66308       8.18442       7.38853       6.56863       5.69003       4.85297       4.01079       3.30790       2.64789       2.08005       1.57368       1.20631
  30   5 1770.0967    0.3902  0.3696  9.2860 -0.0049       13.2061  0.0144   0.0096   0.0264    0.0411   0.0000       1.99477   440.3014     -0.734135       19.9964       1.65310      -2.63013     0.0192081       1.33545      0.232729     -0.379310     -0.953882      0.298523     -0.537916     -0.397127      0.475109     0.0464045     -0.454323     -0.205197      0.116471      0.724689      0.931297      0.993116       1.05704       1.03788      0.997843      0.983732      0.884710      0.829208      0.755355      0.713339      0.614263      0.503407      0.414565      0.326784      0.253299      0.195014      0.145863
  30   6 1950.0662    0.5743  0.5774  9.4194 -0.0025       10.6598  0.0174   0.0112   0.0338    0.0559   0.0000       1.16563   440.6020     -0.988031       18.2869       1.71418      -1.85205      0.531841     -0.764979     -0.614540       1.06078     -0.491313     -0.487315     -0.659255    -0.0132817     -0.817025     -0.332377     -0.216413    -0.0442151     -0.151689      0.792321       1.02880       1.17284       1.20779       1.24824       1.22499       1.23223       1.10080      0.993566      0.902263      0.739992      0.645117      0.551830      0.421764      0.340269      0.275321      0.222770      0.165141
  30   7 2126.5010    0.8517  0.7970  9.6366 -0.0001       6.74969  0.0212   0.0140   0.0384    0.0785   0.0000      0.823613   441.3532      0.714401       21.4209      0.879604      -3.23827      0.613559      -2.30413      -1.55557      0.321588  -0.000409389     0.0767234    -0.0847856     -0.523554    -0.0768561      0.346973      0.167249      0.183984     0.0433438      0.907836       1.22037       1.26258       1.37341       1.34430       1.32191       1.31608       1.22900       1.16727      0.997595      0.913748      0.718749      0.620703      0.517674      0.402278      0.328805      0.262854      0.198233
  30   8 2297.5067    1.2013  1.0271 10.4669 -0.0020       4.92785  0.0269   0.0187   0.0483    0.0805   0.0000      0.790136   441.2792       3.45527       17.8474    -0.0797338      -3.47997       1.03537       3.61514     -0.678033      -1.52107       1.86843     0.0483404      0.173067      0.412886      0.121067      0.562300      0.560589    -0.0447513      0.214122       1.03821       1.34654       1.46498       1.59398       1.57299       1.57677       1.55455       1.46771       1.30641       1.13124      0.945803      0.836356      0.706107      0.570419      0.448578      0.364588      0.291237      0.212788
  30   9 2462.4408    1.7260  1.1662 10.7980 -0.0007       3.29065  0.0280   0.0246   0.0517    0.1009   0.0000      0.701438   439.3964      0.939558       16.9977     0.0400697      -1.41160     -0.812320      0.178219       1.11969       2.10645      -2.23295     -0.217407     0.0841369      0.384065    -0.0464237      0.548290      0.216353     0.0100298      0.271447      0.981927       1.29615       1.43654       1.52479       1.60950       1.51433       1.47878       1.39866       1.25467       1.16459      0.941386      0.844246      0.700734      0.572037      0.451365      0.367789      0.281698      0.214980
  30  10 2623.6390    2.3228  1.0485 11.6065 -0.0041       2.43175  0.0247   0.0351   0.0475    0.0916   0.0000      0.844692   440.1782       3.64315       18.1711       2.08959      -2.01703      -3.79451       1.04636      -1.43302     -0.277500      0.885461     -0.874226     -0.366183     -0.843819      0.513790     -0.116797     -0.106547      0.319735      0.159465      0.938702       1.24886       1.33202       1.47732       1.47760       1.41604       1.41459       1.28026       1.21282       1.03093      0.923152      0.815479      0.674946      0.544193      0.452002      0.352683      0.267638      0.202694
  30  11 2782.5895    3.0458  1.0072 12.1435 -0.0018     -0.705673  0.0233   0.0456   0.0464    0.0886   0.0000      0.585512   438.7342       4.01508       14.2098     -0.320581      -1.82783      -1.17711       1.01138      -3.97806       1.52158      -1.65888      0.524023     -0.606803      0.530696     -0.275870      0.190087     -0.310311     -0.303120      0.299625      0.962695       1.25158       1.38843       1.47165       1.53261       1.47758       1.46846       1.33022       1.20376       1.08025      0.925450      0.800198      0.624635      0.525577      0.412585      0.338308      0.257806      0.201872
  30  12 2939.2783    3.7081  1.0223 12.6985 -0.0022       1.58934  0.0256   0.0551   0.0444    0.0853   0.0000      0.558643   437.7026       6.87577       11.8379      0.454976      -1.99650      -1.78257      -1.36752      -1.05432     -0.883780      -2.30129       1.00959     -0.692982      0.578434     -0.346700      0.126319     -0.239945      0.102602     -0.233210      0.987244       1.27615       1.41299       1.44257       1.46822       1.53180       1.48447       1.32740       1.21864       1.07150      0.955795      0.819839      0.683273      0.570330      0.458651      0.355972      0.272065      0.205004
  30  13 3093.5432    4.1737  1.1197 12.8985 -0.0010      0.176261  0.0280   0.0614   0.0491    0.1024   0.0000      0.661734   440.4392       8.01812       14.3611       1.54346      -1.64773      -3.07682     0.0496274     -0.489390      0.903429       1.23783      0.646082     -0.927252     -0.630426     -0.972982      0.112609     -0.649746     -0.456902     -0.248682       1.10506       1.42811       1.47807       1.60005       1.59838       1.53208       1.52229       1.43120       1.34443       1.17772       1.07104      0.900174      0.758806      0.659245      0.536769      0.413340      0.313206      0.233916
  30  14 3246.1877    3.9285  1.4376 12.8634 -0.0002      0.303895  0.0321   0.0510   0.0572    0.0672   0.0000      0.440352   442.1644       8.06246       11.5432       1.88359      0.580771       1.04537     -0.232569     -0.808088       1.73468      -2.49873       2.33767    -0.0390051      0.297345      0.343253      0.521041      0.215711   -0.00495867     -0.248851       1.16888       1.55964       1.68346       1.84904       1.83938       1.82791       1.75232       1.63942       1.52971       1.33283       1.20927      0.964846      0.805223      0.638973      0.545242      0.422462      0.336844      0.267103
  30  15 3397.9114    3.4514  2.0155 12.3846 -0.0023      0.305246  0.0385   0.0379   0.0677    0.0528   0.0000      0.287141   436.7432       9.30011       16.3231      0.771709      -1.20600      -1.50342       6.54002      0.272453     -0.415265       2.66310      -1.56394      -2.81102      0.322502     0.0924972      0.621448      -1.68870     -0.138108      0.359520       1.42913       1.85485       2.03730       2.19351       2.16363       2.13016       2.06465       1.94915       1.79589       1.58729       1.40237       1.18521      0.991617      0.817615      0.676434      0.526487      0.415543      0.301616
  30  16 3549.0619    2.8381  3.3537 11.6725 -0.0006      0.247006  0.0526   0.0243   0.0902    0.0420   0.0000      0.138501   442.9098       8.41976       11.3664      -1.21292       5.18153      -5.18280    -0.0702288      -1.50358       1.83698     -0.494064     -0.615006      -2.53830       1.19520      0.436788     -0.321877     -0.339391      0.670046     -0.188949       1.86440       2.55371       2.73244       2.92973       2.93859       2.89276       2.80459       2.59413       2.45921       2.14338       1.90472       1.58812       1.35522       1.09596      0.890319      0.696013      0.544383      0.412902
  30  17 3699.7891    2.3465  4.8696 11.1463 -0.0005      0.615775  0.0643   0.0174   0.1174    0.0344   0.0000     0.0896609   434.9706       13.9929       13.5342      0.254292      -4.62317     -0.492236      -7.34476      -2.69635       3.26382      -9.43204     0.0914725     -0.842110      0.332621      0.261568      0.428256     -0.900792      -1.33811     -0.636369       2.31062       3.03205       3.39423       3.59838       3.65649       3.62552       3.46158       3.24402       2.99673       2.59267       2.30892       1.95255       1.63038       1.34598       1.08926      0.842120      0.664106      0.508024
  30  18 3849.6473    1.9733  7.0988 10.7309 -0.0005      0.360376  0.0851   0.0124   0.1552    0.0287   0.0000     0.0684401   438.9350       13.7044       11.9838       6.44498      -9.31040      -6.41338       8.22735      -3.63642       2.02927      -3.74023      -3.13365      -3.04307       2.14011     -0.174627      -3.32704      0.392321      0.234211      0.342325       2.97104       3.87606       4.31763       4.58010       4.66805       4.64992       4.46085       4.13540       3.79263       3.36384       2.96714       2.52569       2.08567       1.71543       1.38811       1.10328      0.855760      0.650291
  30  19 3999.0301    1.6368  9.9277 10.5380 -0.0003      0.291002  0.1210   0.0093   0.2097    0.0253   0.0000     0.0593945   439.5772       19.5160       9.46153       2.55410      -10.5120       4.02549       4.02006      -1.60472      0.200383      -2.58522      -7.45115      -4.23003       3.46327       1.01839      -2.09324      -2.14224      0.250000      0.400181       3.88800       5.22477       5.76236       6.05941       6.18239       6.13974       5.91598       5.55686       5.05536       4.48226       3.92374       3.37405       2.86442       2.35141       1.90500       1.47644       1.14162      0.861308
  30  20 4148.2960    1.3887 12.6210 10.3811 -0.0004      0.246272  0.1656   0.0073   0.2692    0.0238   0.0000     0.0636634   440.4039       18.6342       15.6708       7.04465       6.74293      -16.5377       1.54992      -5.66674       2.23341       3.98873       8.93554       1.89692       1.22201      -1.04899      0.421619      -1.38437      0.554678      0.554021       4.86219       6.43705       7.19947       7.61185       7.84312       7.69170       7.40873       6.80458       6.37598       5.58215       4.94628       4.19062       3.52267       2.92221       2.31748       1.84836       1.41132       1.08115
  31   6 1969.5423    0.6243  0.5460  9.4151 -0.0041       9.24392  0.0157   0.0122   0.0315    0.0573   0.0000       1.06706   440.8556     0.0836785       19.6598      0.524317      -3.42953     -0.427195      0.983265     -0.740165      0.248874       1.27323       1.36906     -0.858396     -0.206638     -0.428955     -0.329785     0.0219247    -0.0223572     -0.154092      0.684909      0.898160       1.01140       1.07214       1.05795       1.10698       1.01359      0.960231      0.877058      0.771181      0.697641      0.612998      0.501713      0.419443      0.338193      0.270976      0.204494      0.158872
  31   7 2147.1517    0.8934  0.8324  9.7597  0.0003       6.50444  0.0211   0.0144   0.0409    0.0791   0.0000      0.826333   441.4811     -0.854903       18.8280       1.37457      0.122353      -1.01414      -1.33798      -1.58956     -0.490945       1.64139      0.545369      -1.15767     -0.443855     -0.478499      0.412637      0.132045     -0.185446    -0.0995131      0.873124       1.16912       1.24587       1.33015       1.35184       1.36390       1.34135       1.22362       1.09983      0.997733      0.870116      0.758050      0.630542      0.547013      0.422396      0.331727      0.262118      0.197351
  31   8 2319.0298    1.3422  0.9758 10.4367 -0.0020       3.46513  0.0234   0.0203   0.0456    0.0869   0.0000      0.683869   440.7927     0.0135854       19.4190     -0.375714      -1.03847     -0.587682     -0.147008      -1.20038     -0.363329      -1.09668     -0.531583    0.00728860       1.87342     -0.525812     -0.637904     -0.780455     -0.592091     -0.155170      0.878024       1.19259       1.27115       1.43910       1.46212       1.42751       1.38523       1.26721       1.14919       1.06978      0.893232      0.794634      0.660291      0.521592      0.437067      0.346250      0.263115      0.209081
  31   9 2485.1871    1.8037  1.1519 10.9439 -0.0019       3.67938  0.0280   0.0256   0.0500    0.0975   0.0000      0.687807   437.9584       2.67774       16.3594      0.277477      0.627874     -0.121753      -1.44053      -1.35219      0.201986      -2.41288     -0.409276     -0.907302     -0.821797      -1.20329     -0.654339      0.418274      0.195472      0.293788      0.978973       1.28566       1.45242       1.55702       1.63231       1.62988       1.54048       1.38689       1.28981       1.15200      0.997808      0.846763      0.713826      0.586740      0.478812      0.380334      0.289901      0.217856
  31  10 2647.9931    2.4326  1.0461 11.6792 -0.0004       1.96108  0.0248   0.0355   0.0449    0.0902   0.0000      0.700026   441.3473       3.59229       17.3340       2.63754     -0.385460       1.38070       1.89875     -0.497372     -0.852625     -0.770282      0.122531     -0.363841     -0.716697      0.589326      0.799980     -0.360303    0.00267220     0.0164080      0.983195       1.26820       1.43607       1.54718       1.53611       1.49404       1.45950       1.31000       1.25185       1.11996      0.989358      0.862678      0.705242      0.565606      0.475596      0.376200      0.299203      0.223622
  31  11 2808.4463    3.1579  1.0115 12.3490 -0.0026      0.488659  0.0251   0.0474   0.0442    0.0876   0.0000      0.658667   440.8064       5.78152       13.4795       1.95838      -2.56599      -2.01043     -0.490111      -4.26046      0.735089      -1.50657     -0.709946     -0.978611     -0.307575     -0.194802     -0.169054      0.374879     -0.487482      0.160615      0.969161       1.25323       1.35818       1.48640       1.48506       1.54191       1.48337       1.31727       1.19285       1.09159      0.945080      0.806537      0.680226      0.558556      0.458761      0.356814      0.287274      0.209449
  31  12 2966.3274    3.9653  0.9200 12.6392 -0.0022      0.920150  0.0214   0.0608   0.0415    0.0867   0.0000      0.516563   440.8055       6.70740       16.1013       1.15920      0.154372      -3.03003       1.87718      -4.62094    -0.0765029       1.12687     -0.395646     -0.728917     -0.264643      0.823209       1.10973     -0.199217     -0.243004     -0.225181      0.867736       1.07418       1.20860       1.23594       1.29634       1.27306       1.25569       1.17998       1.05025      0.964060      0.839077      0.724269      0.619450      0.516334      0.415691      0.338010      0.262003      0.199651
  31  13 3121.5647    4.1440  1.1714 13.0345 -0.0008       2.33409  0.0291   0.0613   0.0502    0.0974   0.0000      0.630593   439.8574       9.61587       16.5373      0.330990      -1.68533      0.493074      0.104256     -0.893491      0.472259      0.291417       2.23058      -1.38857     -0.536321     -0.363258     -0.234731      0.170334    -0.0549957      0.628824       1.01628       1.37683       1.46204       1.67498       1.61640       1.64900       1.54820       1.48590       1.32627       1.17704       1.06525      0.927297      0.768026      0.655165      0.523215      0.413270      0.322293      0.242790
  31  14 3275.0524    3.9250  1.5251 12.7568 -0.0018      0.518274  0.0323   0.0493   0.0592    0.0689   0.0000      0.450857   441.5710       7.78986       16.6787       1.54353      -2.02958      0.108078       1.50423      -4.12342       1.00121      -3.55765      0.753806     -0.753506     0.0411522     -0.484741      0.513695      0.244087     -0.315073     -0.150044       1.18589       1.50414       1.64498       1.72652       1.78758       1.83363       1.73919       1.62753       1.46098       1.29550       1.16874       1.02066      0.833241      0.697462      0.571735      0.439653      0.358265      0.275985
  31  15 3427.7363    3.2530  2.4606 12.0533  0.0010      0.968163  0.0420   0.0314   0.0749    0.0468   0.0000      0.212524   436.5728       10.2915       12.7278       4.36444       1.68486      -2.84026      -1.73592      -1.63698       4.11419      -3.26617      -1.11495      -1.36600     -0.576249     -0.985341      0.567120     -0.825890     0.0886184     -0.168948       1.43696       1.93616       2.10548       2.23660       2.28236       2.28426       2.17811       2.12417       1.93842       1.69106       1.45485       1.27129       1.03960      0.900292      0.700837      0.581457      0.441273      0.354496
  31  16 3579.6266    2.7468  3.5080 11.5903 -0.0010      0.606192  0.0520   0.0225   0.0920    0.0386   0.0000      0.140610   436.7543       11.3968       15.8652       6.05314      -2.74392     -0.576883     -0.347405      -3.39414       4.60486      -1.10266      -3.42016     -0.558161     -0.213413      -1.05912    -0.0824404       1.06964     -0.755498     -0.495047       1.81737       2.39445       2.58400       2.78943       2.85828       2.82185       2.72173       2.53480       2.40692       2.10597       1.84579       1.59796       1.35838       1.11792      0.905211      0.716643      0.568023      0.440392
  31  17 3730.8864    2.2743  5.5455 11.0825 -0.0006      0.559177  0.0700   0.0159   0.1250    0.0313   0.0000     0.0808263   437.4669       15.4542       16.3133       2.60719      -1.53378      -1.89786       6.33810      -2.85322       4.07506      -4.14658      -1.61613     -0.135730      0.157457     -0.695409      0.260904      -1.66331     -0.668173     -0.256186       2.40005       3.19640       3.50203       3.76875       3.77187       3.77752       3.60438       3.42831       3.15863       2.85617       2.45383       2.14883       1.79634       1.48949       1.19706      0.965777      0.755774      0.577123
  31  18 3881.4500    1.9077  7.2703 10.7174 -0.0005      0.462617  0.0872   0.0119   0.1556    0.0280   0.0000     0.0657445   443.1755       17.1667       14.4774      -3.49775      -5.72696      -10.9424      -7.46120      -9.04012     -0.386237      -7.44540       6.87391     -0.923318       1.77697    -0.0995005       2.06352      0.582121      0.733725      -1.45680       2.91496       3.97502       4.26829       4.67564       4.73052       4.73100       4.55948       4.22763       3.89041       3.47865       3.04122       2.59935       2.17904       1.80856       1.46847       1.15978      0.905237      0.698776
  31  19 4031.5705    1.5876  9.9659 10.5160 -0.0008      0.351632  0.1230   0.0090   0.2108    0.0252   0.0000     0.0622474   446.7488       18.5180       8.36167       12.3740      -4.06703     -0.269747      -10.6714      -3.78362      -5.84113      -2.55611       3.34637      -2.34442      0.951567      -4.01891      -1.17122      -2.36815     -0.281706     -0.579623       3.83646       5.04115       5.62757       5.93623       6.11467       6.02705       5.90597       5.46994       5.06075       4.57542       3.93160       3.38427       2.88377       2.42143       1.94980       1.57301       1.20557      0.924954
  31  20 4180.8762    1.3155 13.0365 10.3740 -0.0009      0.176477  0.1785   0.0067   0.2826    0.0228   0.0000     0.0689816   435.5912       33.5506       14.3078      -6.11066      -5.27574      -8.18177       1.94190      -5.38731       5.34030      -12.5880       6.25097      -5.34755      -2.31413      -1.43865   0.000415824      -5.64768      0.816149      0.106386       4.98272       6.63619       7.30043       7.90127       8.03791       8.03960       7.71971       7.16685       6.61694       5.97339       5.20854       4.45348       3.81588       3.09498       2.51096       2.01828       1.57363       1.22614
  32   6 1988.7662    0.6278  0.5692  9.4926 -0.0028       9.59973  0.0167   0.0118   0.0315    0.0564   0.0000       1.10537   441.1004      0.796229       18.7034     -0.795181      -4.37855      -1.54300       1.66714     -0.832013     -0.786765     -0.890057      0.669889       1.12043     -0.678701      0.213340     0.0360108      0.338198      0.185980    -0.0710667      0.763257       1.01075       1.07112       1.17044       1.14331       1.10040       1.02571      0.941076      0.906044      0.871248      0.818060      0.765989      0.659880      0.518515      0.404792      0.318527      0.256547      0.189671
  32   7 2167.4932    0.9513  0.7546  9.8588 -0.0024       6.96158  0.0191   0.0155   0.0367    0.0762   0.0000      0.810946   439.5133       1.63773       19.2410      -1.76747      -2.09527       2.51130     -0.382200    -0.0198680     -0.964984      0.566844      0.107322      0.243594      0.370909     -0.434470      0.668171      0.116309    -0.0595999     -0.443486      0.761104       1.02058       1.10556       1.21628       1.22420       1.23569       1.23839       1.11151       1.02229      0.860863      0.795668      0.666708      0.576949      0.484254      0.392827      0.310114      0.235584      0.187048
  32   8 2340.1787    1.3957  1.0765 10.1860 -0.0022       3.65331  0.0254   0.0198   0.0460    0.1188   0.0000      0.633955   439.1717       3.53164       17.7103      -1.78452      -2.00363       1.24636       2.90362      -1.23260    -0.0165278      -1.43491      0.176967      0.108301    -0.0367891      0.211348      0.155511      0.341667     -0.150545     0.0437407      0.946883       1.23684       1.31739       1.40756       1.49652       1.38928       1.37099       1.24533       1.19356       1.10859      0.985754      0.859767      0.718174      0.617652      0.497826      0.391686      0.306532      0.242316
  32   9 2507.4753    1.8843  1.1249 11.3713 -0.0012       4.12139  0.0277   0.0272   0.0483    0.0805   0.0000      0.747588   439.3839       4.50226       17.3543       1.78658       1.03480      -2.47054      0.520501      -3.09555     -0.209747       1.18897     -0.644591      -1.19660      0.363900     -0.530877     -0.435015      0.316564    -0.0217385    -0.0576554      0.946438       1.24350       1.39935       1.54835       1.52000       1.52890       1.50900       1.39394       1.26095       1.16999       1.00445      0.839693      0.742501      0.614679      0.482545      0.401854      0.312826      0.240101
  32  10 2671.7565    2.5821  1.1423 11.6283 -0.0008      0.948105  0.0268   0.0363   0.0487    0.1036   0.0000      0.604333   439.7147       1.64926       15.8770      0.969655     -0.709954       1.43639      -2.98979      -1.54040      -2.73744     0.0469334    -0.0914598     -0.172052      0.919893      0.596884     -0.199606      0.303426      0.183838     -0.239285      0.954974       1.22586       1.38081       1.45311       1.44141       1.44735       1.45555       1.32817       1.25344       1.11176      0.968761      0.853864      0.719578      0.589653      0.475186      0.386707      0.310436      0.243193
  32  11 2833.9221    3.3553  0.9945 12.2459 -0.0016       2.42640  0.0235   0.0489   0.0428    0.0892   0.0000      0.691590   439.8914       5.61301       18.5446       1.47077     -0.476662     -0.436500      -1.68444      -4.21136      0.657411      -2.31087    -0.0318924      -1.08241     -0.126956      -1.50264     -0.112637     0.0552693      0.838439     0.0526155      0.911833       1.17153       1.24528       1.34762       1.40453       1.37707       1.35436       1.27794       1.18722       1.03191      0.881785      0.757857      0.666049      0.550328      0.446406      0.357503      0.283110      0.213659
  32  12 2992.8576    3.9282  1.0511 12.8775  0.0018     0.0110984  0.0253   0.0571   0.0467    0.0801   0.0000      0.645796   440.4220       6.51596       15.7978      0.645390     -0.615130      -2.31161       1.13589      -3.96830       1.55853      -1.13695      -1.06522      0.172265     -0.887065     0.0473210     0.0664450     -0.267631     -0.239195     -0.233799      0.981526       1.30523       1.38427       1.49181       1.45403       1.40702       1.34779       1.20995       1.21492       1.10144       1.01690      0.897068      0.776942      0.642645      0.506362      0.409937      0.315652      0.239680
  32  13 3149.1335    4.1081  1.2513 12.9747  0.0002       1.26168  0.0286   0.0562   0.0514    0.0783   0.0000      0.486738   440.3680       9.19172       14.2982      -1.29447      -1.98572       1.15466      -1.26108      -3.39544       2.72500      -1.47555     -0.725993     -0.429157      -1.30440      0.107956     0.0721346     -0.681659      0.332979      0.295681       1.02314       1.38040       1.48004       1.59557       1.59001       1.62915       1.55140       1.45008       1.34217       1.19958       1.06432      0.932512      0.819482      0.684782      0.554631      0.437242      0.341356      0.267071
  32  14 3303.5660    3.8241  1.7310 12.4155 -0.0007      0.522883  0.0337   0.0430   0.0590    0.0692   0.0000      0.329707   439.5759       9.01004       13.5191     -0.667425      -3.53281      -1.55805       2.20206      -1.87081      0.808395      -1.07127     -0.311861     0.0175063     -0.260272      0.598656      0.700763      0.298957    -0.0595024     -0.204151       1.12962       1.57913       1.66859       1.84766       1.82497       1.90700       1.73554       1.69885       1.50240       1.38723       1.22245       1.06408      0.931430      0.766948      0.617864      0.501673      0.373489      0.295211
  32  15 3457.0491    3.2107  2.6457 11.8622 -0.0009      0.668926  0.0423   0.0291   0.0746    0.0466   0.0000      0.177061   438.7095       13.0374       16.1796       3.79437       3.25431      -3.62007     -0.765107      -2.00596       2.39700      -2.48969       1.79562      -2.54021      -1.12922     -0.807668       2.29161      -1.04169      0.323622      0.534872       1.43000       1.89707       2.06234       2.25220       2.29067       2.22198       2.17337       2.03519       1.90357       1.72365       1.54391       1.32633       1.10327      0.930998      0.769244      0.613972      0.479975      0.376258
  32  16 3609.8348    2.6338  3.8314 11.4679 -0.0009      0.694378  0.0541   0.0205   0.0963    0.0366   0.0000      0.126904   438.5541       10.7348       14.5900      -1.49349       1.65916      -4.54525      0.986087      -8.58246       1.45829      -3.70341      -1.36513       1.32374      0.790673      -2.65004      -1.04836     -0.191649       1.12018     -0.376268       1.80566       2.40743       2.69580       2.90477       2.96282       2.93735       2.85518       2.63091       2.46598       2.16932       1.94624       1.68599       1.39495       1.18552      0.964186      0.781246      0.607881      0.466010
  32  17 3761.6162    2.1798  5.6437 11.0068 -0.0009      0.329212  0.0697   0.0146   0.1270    0.0306   0.0000     0.0824192   436.1692       13.4096       15.4111       2.91558      -2.76754      -1.61764      -1.02671      -7.84177      0.785462      -3.83839       7.39022      -5.29964      -1.78691       3.00399     -0.436400     0.0418803       1.22543     0.0572266       2.31268       3.03571       3.37068       3.65584       3.71332       3.63458       3.50028       3.30380       3.06864       2.80557       2.47661       2.13867       1.83876       1.54501       1.25094       1.00562      0.782173      0.607545
  32  18 3912.9172    1.8385  8.3094 10.6168 -0.0004      0.312362  0.0945   0.0106   0.1726    0.0262   0.0000     0.0576354   436.6127       17.1089       14.2182      -5.05579      -7.86382     -0.363336       5.15131       1.02154       1.75763      -5.47250       2.89932      -3.32854      -1.54031      -4.69940       2.00275      0.549675      0.599493     -0.555486       3.01080       3.91761       4.37561       4.68124       4.86766       4.80376       4.65204       4.34036       3.96645       3.61667       3.19795       2.76869       2.32748       1.97257       1.58864       1.30276       1.00916      0.777453
  32  19 4063.9157    1.5343 10.6581 10.4945 -0.0005      0.465008  0.1328   0.0084   0.2238    0.0242   0.0000     0.0599513   434.9109       10.8938       16.4036      -1.58745      -7.81732      -4.23852      0.474861       5.74254       4.83576       3.30707       3.62006     -0.659773     -0.209554    -0.0437472       3.39939      -1.80868      -2.00847     -0.331455       3.88417       5.16621       5.74056       6.08689       6.17039       6.18870       5.93184       5.70722       5.19652       4.68503       4.20557       3.60167       3.11713       2.57490       2.12296       1.69737       1.33184       1.03855
  32  20 4214.4528    1.2791 13.7831 10.3516  0.0000      0.426790  0.1873   0.0063   0.2923    0.0215   0.0000     0.0665137   435.0076       16.5159       7.00104       2.22839       12.2976       6.61908      -6.54435       3.73973      -3.81405      -3.84649       2.04757       1.83396     -0.869468       3.13920      -3.14665      0.976699      0.777490      0.222715       4.87749       6.54904       7.27160       7.80763       7.90414       7.94228       7.55027       7.21393       6.61174       5.98762       5.32203       4.64160       3.93141       3.31477       2.68148       2.15037       1.68492       1.32068
  33   4 1633.2432    0.2607  0.2120  9.3792 -0.0047       14.2031  0.0112   0.0093   0.0225    0.0281   0.0000       4.69228   440.9409      -1.04796       19.4741      -1.61474      -1.55402      -1.17692       1.34890     -0.495297     -0.140269      0.363965    -0.0373496      0.360229    -0.0117112     -0.521579     -0.238315     0.0148109     -0.234548    -0.0243494      0.487994      0.671449      0.854685      0.802303      0.806822      0.750531      0.725918      0.731804      0.604068      0.614092      0.556520      0.483579      0.428501      0.370573      0.310593      0.242120      0.205205      0.164821
  33   5 1823.9045    0.4423  0.4250  9.3896 -0.0022       12.9770  0.0148   0.0097   0.0272    0.0409   0.0000       1.68907   441.2675      0.655636       18.4524      0.313581      -3.73823       1.37013     -0.305504     -0.332413      0.528896     -0.356281       1.22970     -0.438477     -0.263857      0.249169     -0.252368     0.0118263    -0.0154163     -0.197536      0.640856      0.884403      0.881409      0.968179      0.989439      0.974458      0.948876      0.831595      0.807365      0.731934      0.679266      0.634063      0.543275      0.482058      0.379616      0.317247      0.238690      0.175670
  33   6 2007.7275    0.6638  0.6511  9.4825 -0.0037       9.39538  0.0176   0.0116   0.0337    0.0587   0.0000       1.01394   441.0447     -0.361119       20.2840     -0.470594      -2.20596     -0.779900       2.95577     -0.698780      -1.92752     -0.285091     0.0728026     -0.680193      0.463121      0.356879      0.552209    -0.0132797      0.152187     -0.194211      0.652527      0.875965      0.934061       1.03356       1.05529       1.05659      0.996402      0.978743      0.927947      0.790066      0.716918      0.615107      0.541129      0.433449      0.373732      0.297231      0.235796      0.190347
  33   7 2187.4680    0.9933  0.7792 10.1711 -0.0018       6.97263  0.0199   0.0161   0.0373    0.0676   0.0000      0.840107   440.3335       1.93474       18.5975       3.01142      -3.07432      0.579030      0.103961     -0.549054    -0.0258231     -0.829661      0.270516      -1.75168      0.172594      0.269681     -0.318566     -0.312394      0.198489      0.401033      0.781949       1.00871       1.08421       1.15257       1.20507       1.17276       1.16501       1.13019       1.00798      0.929724      0.813723      0.701256      0.598749      0.490431      0.418371      0.336582      0.269956      0.212298
  33   8 2360.9759    1.4020  1.1600 10.7067 -0.0029       4.80341  0.0286   0.0199   0.0504    0.0878   0.0000      0.750475   441.0515       3.78877       19.0258     -0.316479     -0.916189     -0.340735       1.78444      -2.15936     -0.329580      0.411279     -0.322598      -1.51734      -1.75986      0.293857      0.348913    0.00205430     -0.321549      0.198881      0.917287       1.27234       1.27638       1.46799       1.45643       1.50452       1.44043       1.37724       1.29036       1.13566       1.03698      0.858223      0.766965      0.641646      0.524936      0.421613      0.338321      0.265941
  33   9 2529.2617    1.9764  1.1674 11.1600 -0.0015       1.81630  0.0276   0.0272   0.0484    0.0971   0.0000      0.669431   440.0397       4.84090       18.1380       1.09481      -1.09749     0.0202875     -0.771920      -1.71251     -0.252198      -2.24043     -0.743993      -1.48070     -0.657379      0.817848      0.459820    -0.0946057    0.00301313     -0.330804      0.944206       1.30825       1.38570       1.52989       1.53978       1.55107       1.48894       1.36647       1.29654       1.14968       1.04970      0.904107      0.750284      0.639015      0.511019      0.416577      0.336047      0.256431
  33  10 2695.1765    2.7303  1.0646 11.8588 -0.0029       1.42798  0.0238   0.0382   0.0455    0.0932   0.0000      0.569647   439.9113       4.03857       16.4603      -1.67057      -2.01343       1.04727      0.234134      -1.45480     -0.731793     -0.799696      0.691618       1.62893      -1.84876     -0.163163      0.209877      0.621596     -0.240439     -0.658147      0.837871       1.08347       1.20882       1.29773       1.31823       1.29941       1.30455       1.19884       1.14025       1.02052      0.923079      0.806268      0.659844      0.542339      0.442670      0.378293      0.303108      0.242601
  33  11 2858.8068    3.4881  0.9724 12.4106 -0.0010       2.97512  0.0220   0.0510   0.0424    0.0864   0.0000      0.583994   439.8070       6.04103       15.3337       2.76358      -1.09428      -1.00851      -1.11553      -2.68167      -1.36905      0.152999      -1.10460       1.60835      0.627264     -0.857039     -0.567886      0.636477     -0.476911     -0.309440      0.851424       1.11742       1.21495       1.36236       1.36161       1.34391       1.28683       1.21921       1.08744       1.00773      0.923333      0.795777      0.674313      0.553488      0.445334      0.365138      0.288850      0.224428
  33  12 3019.0105    4.0213  1.1032 12.7137  0.0001       1.05671  0.0260   0.0562   0.0453    0.0947   0.0000      0.739695   439.4539       8.33303       15.5563     0.0722950      -1.86163      -1.86597     -0.241599      -2.87919       1.52294      -1.41742       1.11048     -0.595573      -1.33571     0.0225961      0.466081      0.174008     -0.627923     -0.546605      0.915581       1.19761       1.26299       1.41940       1.42439       1.34718       1.35368       1.27412       1.19675       1.08386      0.958662      0.844131      0.718904      0.625941      0.512736      0.402200      0.322254      0.246136
  33  13 3176.2654    4.1084  1.3227 12.9005 -0.0001     0.0354656  0.0297   0.0533   0.0511    0.0795   0.0000      0.524714   438.8366       7.07911       13.3235       3.98010       2.47606      -3.16012     -0.473180      -1.61041     -0.719814     -0.532713      0.290493     -0.172788     -0.111272     -0.797213      0.478363     -0.929158      0.281370      0.240098       1.02873       1.34975       1.48029       1.58434       1.63156       1.64426       1.60665       1.49146       1.33505       1.20633       1.09677      0.962107      0.809811      0.655149      0.563415      0.452606      0.350271      0.274193
  33  14 3331.6859    3.7267  1.8091 12.5418 -0.0014      0.355855  0.0350   0.0408   0.0600    0.0573   0.0000      0.286219   440.5661       9.27277       15.4548       4.43690       1.43047       1.74635      -1.54899      -3.89379      -1.01762      -1.83543      0.417977      -1.84730     -0.794128      0.228052      0.584085      0.308670      0.121115     -0.218643       1.11013       1.48334       1.65192       1.77730       1.76911       1.82556       1.69654       1.60203       1.54910       1.39266       1.25327       1.08463      0.914047      0.758071      0.643851      0.505795      0.408545      0.321772
  33  15 3486.1670    3.0889  2.8460 11.9170 -0.0009      0.676634  0.0439   0.0272   0.0799    0.0421   0.0000      0.163278   440.7960       9.54639       12.0382       2.29045      -1.15085       2.73686     -0.240651      -2.79927       2.08076      -2.68359      -2.63108       1.40854       2.07328     -0.177684      0.361759      -1.06528     -0.275558     -0.221025       1.42492       1.91213       2.07654       2.29278       2.32893       2.29562       2.27923       2.11886       1.96908       1.76617       1.55194       1.38303       1.15201      0.979660      0.803427      0.643357      0.510967      0.398501
  33  16 3639.7735    2.5728  4.2007 11.3219 -0.0006      0.817420  0.0560   0.0189   0.0990    0.0347   0.0000      0.105581   435.5511       10.7466       16.8285       6.72355      0.777240      -4.40845       6.75082      -3.29302       1.64227      -4.10355       4.32566    -0.0576285      -2.26303      -2.57855       2.30986      0.662129      0.969626     0.0813846       1.79452       2.39832       2.59151       2.83977       2.91492       2.83718       2.85234       2.64664       2.47386       2.21474       2.00687       1.73017       1.45251       1.21927       1.01751      0.825088      0.656737      0.517001
  33  17 3792.3850    2.1208  6.1510 10.9954 -0.0005      0.489534  0.0731   0.0135   0.1341    0.0280   0.0000     0.0783255   434.9647       8.61412       16.3366       1.10702      -2.59547      -5.40695       9.56585      -6.99118     -0.905278      -3.06464      0.312003    -0.0298087     -0.712987      -1.33584      -2.15249       2.27691      0.301979     -0.354185       2.33811       3.10166       3.42907       3.71881       3.82017       3.76459       3.70508       3.44403       3.21357       2.89692       2.58380       2.22462       1.92861       1.63189       1.32148       1.07432      0.834002      0.670055
  33  18 3944.0945    1.7731  8.5988 10.5891 -0.0006      0.280021  0.0996   0.0098   0.1734    0.0256   0.0000     0.0604792   435.6729       23.2282       9.41471     -0.581229      0.304066      -5.09065       4.04997      -6.02184      -2.58112      -6.10382     -0.353477      -4.15672       4.55306      -3.26496    -0.0298944     -0.667355      -1.17496       1.07842       3.02080       3.92522       4.42979       4.66975       4.84106       4.75473       4.67975       4.43627       4.08237       3.71096       3.30137       2.86597       2.46227       2.07929       1.69414       1.38749       1.10833      0.851565
  33  19 4095.7313    1.5265 11.6522 10.4169  0.0000      0.361346  0.1401   0.0076   0.2341    0.0241   0.0000     0.0578230   442.3537       15.7589       10.8298       1.22461      -9.61387      -8.77822     0.0975354      -7.59508      0.505890     -0.509002     -0.144541      -4.87661       4.33087       1.04982       2.45846     -0.676327       1.07742      -1.62902       3.87208       5.22198       5.78535       6.26002       6.31255       6.34265       6.12283       5.81202       5.35229       4.85016       4.30515       3.77092       3.23493       2.69457       2.24447       1.80199       1.42934       1.10141
  34   5 1841.3255    0.4683  0.4293  9.3589 -0.0057       10.7414  0.0134   0.0102   0.0284    0.0427   0.0000       1.54073   440.8307      0.954027       20.1024      0.161997      -1.52757     -0.445005       1.68124      -1.52490     -0.474269     -0.290660     -0.308611     -0.268726    -0.0902442    -0.0589868      0.281024      0.559532     0.0258090      0.207130      0.566495      0.767798      0.824138      0.896010      0.890759      0.906691      0.858524      0.871988      0.803279      0.753668      0.667555      0.560311      0.461089      0.355488      0.298385      0.255726      0.225287      0.177286
  34   6 2026.4641    0.6954  0.5542  9.7018 -0.0025       10.2605  0.0150   0.0128   0.0306    0.0517   0.0000       1.10350   441.4427       1.10265       18.5810   -0.00143625      -4.45880      -1.04034      0.188754    0.00925621     -0.933024      0.884872    -0.0450469     -0.414897     -0.208292      0.786666      0.180640     -0.185048      0.163129      0.303623      0.650731      0.816966      0.922815      0.969627      0.973614      0.990989      0.895255      0.849009      0.789001      0.716590      0.696823      0.629016      0.556123      0.500492      0.443962      0.364332      0.271640      0.197224
  34   7 2207.1746    1.0032  0.8591 10.2354 -0.0009       6.92834  0.0212   0.0155   0.0401    0.0646   0.0000      0.847912   441.6765       2.58808       17.8788     -0.262162      -2.31776     -0.578346      -1.09811     -0.835669      0.403690     -0.974261      0.810710     -0.134447      0.244250     -0.220907      0.169888    -0.0641093      0.396119     -0.238179      0.747326      0.977666       1.03292       1.18058       1.22784       1.21369       1.17462       1.09892       1.04992      0.944386      0.828083      0.708113      0.587623      0.508176      0.433559      0.350051      0.276496      0.214548
  34   8 2381.4189    1.4951  1.0981 10.9479  0.0004       5.27639  0.0258   0.0215   0.0491    0.0760   0.0000      0.772459   441.3293       4.80349       18.6468     0.0574626      -4.09942     -0.195766      0.626206     -0.571387      0.835436   -0.00969936     -0.936785     0.0345434      0.367839     -0.411555      0.282731      0.188650      0.282744     -0.142104      0.845636       1.12264       1.21219       1.33091       1.35431       1.36300       1.34603       1.20111       1.16360       1.04990      0.939098      0.847077      0.711445      0.582589      0.495875      0.406795      0.326740      0.257040
  34   9 2550.8012    2.0758  1.1165 11.4365  0.0003       2.49803  0.0264   0.0291   0.0458    0.0863   0.0000      0.654528   440.1356       3.37010       19.3270      0.837207      0.519001     -0.350932      0.513824      -3.00373       1.67687     -0.154898     -0.556723      0.204725      0.289857      -2.02962       1.25103      0.449387     -0.455107     -0.368094      0.915458       1.22174       1.37842       1.46000       1.48452       1.50676       1.44575       1.31798       1.25592       1.12547       1.01915      0.889107      0.762661      0.631578      0.540834      0.431580      0.350067      0.264264
  34  10 2718.1635    2.8091  1.1205 12.0419 -0.0022       2.71154  0.0259   0.0391   0.0469    0.0870   0.0000      0.765305   441.5431       6.94962       18.0602     -0.432134      -1.89243     -0.983164       2.37473      -1.60289     -0.812831      -1.51692     -0.396216      -1.81545      0.975824     -0.388928    -0.0171769     -0.226907      0.282892     0.0651769      0.837121       1.12586       1.23311       1.38112       1.40712       1.38263       1.39906       1.25196       1.16858       1.07273      0.930628      0.807844      0.700480      0.579683      0.485381      0.398867      0.316746      0.247278
  34  11 2883.0814    3.5638  1.0510 12.4601 -0.0031      0.308165  0.0241   0.0498   0.0424    0.0918   0.0000      0.592011   440.2035       5.03411       15.7760       1.00006      0.423836     0.0705934       1.58469      -1.57741     -0.976193      -1.70224      0.956719     -0.335390      -1.25373      -1.22886     0.0693334     -0.164579     -0.284032      0.164779      0.824726       1.10237       1.15340       1.31359       1.26183       1.32130       1.22543       1.20225       1.11699       1.01478      0.887391      0.805405      0.705479      0.593570      0.485839      0.393917      0.310490      0.252823
  34  12 3044.7074    4.1112  1.1566 12.7921  0.0019       1.91711  0.0270   0.0560   0.0481    0.0910   0.0000      0.584120   439.0217       6.60782       16.0499       4.78134     -0.163040      -3.86734     -0.535773      0.262765       2.54682      0.127618      0.307078     -0.457009     -0.360649     -0.316398      0.917795     -0.733830     -0.163301     -0.209793      0.975868       1.35039       1.52487       1.69306       1.68890       1.63144       1.58244       1.49825       1.34965       1.22150       1.07771      0.920063      0.775018      0.639623      0.540251      0.424550      0.343102      0.263706
  34  13 3203.0209    4.2111  1.3408 12.7760 -0.0011      0.264232  0.0281   0.0528   0.0503    0.0758   0.0000      0.486987   440.5734       8.53143       17.3970      0.995950      -2.77560      0.945424      -2.04701      0.849070      0.771207      -1.64918      0.341789      -1.74500       1.01495      -1.52002      0.337996     -0.384206     -0.596866      0.152459      0.916175       1.20501       1.32880       1.45306       1.45929       1.44381       1.44090       1.35945       1.24816       1.12843       1.02385      0.895477      0.745766      0.661591      0.517414      0.438994      0.355083      0.272937
  34  14 3359.4768    3.6380  2.0133 12.3198 -0.0004      0.755127  0.0360   0.0374   0.0644    0.0552   0.0000      0.265157   438.7930       11.2936       14.1331       2.60422      -1.34271      0.123853      -3.88429      -3.25252      0.248582      -1.83540       2.76593     -0.464418    -0.0246697      0.255199      0.410032      -1.00460     -0.422038     -0.156216       1.16725       1.63095       1.68652       1.83782       1.85599       1.83041       1.81980       1.71004       1.59668       1.44587       1.31696       1.18157      0.998759      0.864853      0.696901      0.576829      0.458333      0.363318
  34  15 3514.7227    2.9903  3.1389 11.6554 -0.0009      0.454095  0.0452   0.0244   0.0817    0.0428   0.0000      0.144664   439.4314       8.94194       12.0502       1.51702       2.90204     -0.860642       2.20471      -2.42030      -3.88776      -4.04688     -0.232898     -0.567186     -0.852573     0.0714246    -0.0112063     -0.235609      0.802198      0.169165       1.47852       1.93888       2.21050       2.39547       2.50431       2.42246       2.35853       2.24062       2.07059       1.86306       1.64585       1.44396       1.25626       1.03202      0.870448      0.709525      0.567911      0.436143
  34  16 3669.2284    2.4632  4.7317 11.2140 -0.0003      0.685338  0.0584   0.0168   0.1071    0.0314   0.0000     0.0912664   438.0123       10.1844       11.3698     -0.339268      -1.64872      -6.85677      -2.45003       1.13756      -5.15590     -0.102456      -3.62630      0.684896      0.293460      -1.70022      0.525784     -0.419888      0.451287      0.228712       1.82459       2.41813       2.70699       2.89115       2.95980       2.93541       2.88869       2.73745       2.53586       2.27861       2.07228       1.80665       1.55391       1.33460       1.08758      0.907539      0.711574      0.553912
  34  17 3822.5934    2.0326  6.7714 10.8614 -0.0000      0.386129  0.0785   0.0122   0.1418    0.0276   0.0000     0.0703745   441.9152       9.11520       13.1753       2.55661      -3.71917      -4.10662       1.80031      -7.21939     -0.174448      -2.72502     -0.999583      -1.19694     -0.616265      -1.56006      0.603711     -0.348887      0.275034     -0.194830       2.40813       3.21766       3.55827       3.84213       3.90969       3.93529       3.78034       3.59047       3.39802       3.13582       2.74087       2.37504       2.05028       1.72649       1.44308       1.16190      0.951629      0.733983
  34  18 3975.3791    1.7242  9.3992 10.5578 -0.0001      0.373980  0.1076   0.0091   0.1893    0.0248   0.0000     0.0592498   437.7161       15.6479       17.1651       5.60138       1.46917      -8.42928       2.85653      -7.94862       3.75352      -2.76433      -5.38495      -1.27190      -3.25262      -3.38153       1.62483      -2.30215      0.174480      0.987456       3.11802       4.12255       4.61461       4.98503       5.12975       5.08584       4.93669       4.66881       4.37038       3.91483       3.49683       3.11392       2.69316       2.26208       1.87691       1.52421       1.21994      0.956926
  34  19 4127.2236    1.4478 12.4047 10.3940  0.0001      0.240853  0.1564   0.0069   0.2480    0.0228   0.0000     0.0639480   430.1316       22.1257       22.9139      -3.56318      -5.97824      -4.66364      -9.54967      -13.8969       8.78456      -5.75783       3.38440       5.14411       1.49741      -4.21926       2.47696      0.349779     -0.101592      0.131648       4.07240       5.39096       6.07473       6.48575       6.71728       6.70704       6.47193       6.19527       5.70557       5.22248       4.60161       4.09705       3.51530       2.94110       2.44197       1.98690       1.59192       1.25317
  35   3 1456.6376    0.1562  0.1120  9.3878 -0.0053       58.2242  0.0098   0.0075   0.0157    0.0251   0.0000       16.3306   441.1504     -0.649634       20.1335      0.316287      -3.01086     -0.168703      0.870115      0.707557      0.666660      0.279425      0.262284    0.00282599     0.0391985      0.187641      0.225814     -0.277579     -0.258902     -0.149729      0.408059      0.567041      0.686865      0.686719      0.753314      0.779265      0.757851      0.621966      0.672962      0.537314      0.501624      0.456428      0.359697      0.328681      0.279519      0.219501      0.197675      0.144044
  35   4 1665.9726    0.2837  0.2568  9.3341 -0.0006       19.2017  0.0147   0.0079   0.0213    0.0310   0.0000       4.00394   441.1829      -1.00021       21.0910     -0.259531      -2.52962      0.940090       1.06048     0.0293515     -0.542762      0.259609     -0.634083     -0.101282      0.190681    -0.0888398     -0.411202      0.224980      0.201933    -0.0248405      0.742485      0.901641      0.908186      0.722411      0.830492       1.01064       1.06876       1.01429      0.839824      0.671874      0.565147      0.519134      0.507265      0.401988      0.333534      0.258745      0.195682      0.159506
  35   5 1858.5354    0.4695  0.5102  9.3858 -0.0042       11.4681  0.0159   0.0093   0.0305    0.0461   0.0000       1.43370   441.0231     -0.594511       20.7693     -0.423561      -3.41866     -0.314347      0.794491      0.195051     -0.449578      -1.25549     -0.516185      0.673292     -0.717177      0.101656      0.210879     0.0398549     -0.726280    -0.0216274      0.666759      0.911504       1.04709       1.13465       1.20339       1.17238       1.11538       1.02005      0.881233      0.836756      0.721240      0.635358      0.548405      0.470661      0.393923      0.319477      0.260928      0.197109
  35   6 2044.9616    0.7353  0.6184  9.6313 -0.0028       8.13615  0.0159   0.0128   0.0315    0.0600   0.0000      0.930713   441.0106       1.13996       20.4489     -0.246614     -0.572074      -1.31416       1.80824     -0.601370      0.637672      0.127496       1.79172     -0.264451      0.242193      0.235241    -0.0864829      0.178981      0.201333     -0.186556      0.651477      0.862848      0.941620       1.04195       1.02031       1.01569      0.968463      0.920631      0.874428      0.803147      0.750510      0.663008      0.560928      0.459525      0.378739      0.304111      0.246263      0.196683
  35   7 2226.5765    1.0721  0.9010 10.1670 -0.0008       5.44358  0.0226   0.0157   0.0404    0.0758   0.0000      0.783179   440.2921       3.61939       19.2517       4.27469      -4.00540      0.194995     -0.392057      -2.57300      0.682992     -0.161054      0.630637      0.192485      0.871356      0.203913      0.810506     -0.176117      0.137390     -0.151146      0.867911       1.21656       1.38823       1.49404       1.48740       1.40986       1.30429       1.22655       1.12068       1.05881      0.967602      0.860759      0.741844      0.670461      0.521489      0.463282      0.354404      0.283024
  35   8 2401.5202    1.5712  1.1393 10.7785 -0.0029       4.58492  0.0250   0.0211   0.0481    0.0873   0.0000      0.668467   439.5833       3.63578       19.8039       1.13762      -2.32739      0.211841      0.327456      -2.44343      0.296613      0.100601       1.80601     -0.389309       1.11329    -0.0130574     -0.307968     0.0572334      0.617184     -0.381212      0.791534       1.03879       1.16894       1.28375       1.29903       1.31114       1.25149       1.20514       1.15212       1.01434      0.898241      0.796539      0.702597      0.576970      0.494829      0.396962      0.325505      0.255328
  35   9 2572.0031    2.1877  1.2375 11.3334 -0.0006       2.67140  0.0260   0.0279   0.0490    0.0840   0.0000      0.559132   440.3510       3.50977       19.7530       1.00130      -3.10080      -3.88484      -1.16822     -0.947037      0.230125     -0.919817      0.774503     -0.476565     -0.306552       1.04652      0.498824      0.186821      0.366867      0.192420      0.844436       1.11140       1.26651       1.35134       1.36846       1.35368       1.33854       1.24455       1.19372       1.07629      0.979902      0.858221      0.730327      0.622981      0.515178      0.411852      0.348671      0.272840
  35  10 2740.7048    2.8783  1.0933 12.2108 -0.0003       2.90605  0.0251   0.0394   0.0452    0.0781   0.0000      0.650177   440.3955       4.21466       17.8589     -0.188082      -1.42517      -2.62022     -0.671894      -1.51352      0.698274      -1.79768      -1.43348     -0.824415     -0.702444     -0.324155      0.710498     -0.359729   -0.00583856     -0.248976      0.832214       1.12748       1.22960       1.28515       1.26867       1.29425       1.24439       1.20182       1.15031       1.06304      0.959835      0.823938      0.718579      0.607028      0.501442      0.407943      0.331114      0.265433
  35  11 2907.0542    3.7596  1.0108 12.6225 -0.0017       2.16969  0.0227   0.0522   0.0408    0.0851   0.0000      0.636819   441.5965       5.93525       15.7307       1.91449      -1.84010      -2.61125      0.609873      -1.13192     -0.817890      -2.03334     -0.223355      -1.37638      0.178785      0.910009      0.109237      0.102792    -0.0667065     -0.206170      0.780042       1.04997       1.12887       1.21666       1.22956       1.27411       1.21071       1.10738       1.03781      0.981253      0.896886      0.790353      0.674066      0.571215      0.474659      0.390619      0.317605      0.243833
  35  12 3069.8304    4.2538  1.1698 12.8333 -0.0029      0.997483  0.0253   0.0575   0.0468    0.0993   0.0000      0.611246   440.3955       8.77370       16.9552       3.77542      -1.89054      -2.20807      -2.72204      -2.03163       1.27423      -2.33910     -0.417883     -0.177473      0.506405      0.378901     -0.398353      0.474114      0.219003     0.0697505      0.839957       1.05462       1.16001       1.29388       1.25847       1.28145       1.26001       1.21217       1.14274       1.05345      0.905434      0.797695      0.719929      0.602170      0.498014      0.412695      0.325282      0.272608
  35  13 3229.4166    4.0538  1.5113 12.7773 -0.0009      0.732820  0.0300   0.0473   0.0535    0.0646   0.0000      0.393920   442.1355       7.40209       16.7608       1.06878      0.766004      -2.44562     -0.246230      -4.31171       1.01792      -1.39714     -0.521429      -1.32201     -0.911195      0.197825      0.692048      0.145926     -0.580195    -0.0591180      0.959955       1.27337       1.37635       1.52132       1.50401       1.54605       1.46060       1.41680       1.29894       1.20809       1.09321      0.981848      0.832258      0.701185      0.590429      0.478146      0.395688      0.316563
  35  14 3386.9652    3.5125  2.0748 12.4436 -0.0000      0.958115  0.0357   0.0354   0.0653    0.0491   0.0000      0.262110   439.3116       10.3658       14.5389      -1.85649      -2.02975      -2.02382      -1.16553      -2.58878      -1.53843      -1.16997     -0.369132      0.421277      0.292571      -1.14079       1.30083      0.243153    -0.0922752     0.0175403       1.13100       1.48356       1.62836       1.74889       1.81194       1.84488       1.78073       1.62252       1.55425       1.43352       1.28252       1.12575      0.972426      0.830337      0.689416      0.575587      0.452774      0.363462
  35  15 3543.1627    2.8970  3.4196 11.6882 -0.0003      0.746259  0.0474   0.0225   0.0872    0.0381   0.0000      0.143830   437.4063       10.6432       13.4723     -0.981441      -2.17031      -4.21215       1.39046      -1.92193      0.625275      -2.76839     -0.185374      -1.53766      -1.01103     -0.630607       1.10441     -0.793619     -0.100014     -0.237784       1.47434       2.00150       2.20180       2.41035       2.49510       2.50142       2.38899       2.31513       2.09537       1.91649       1.69964       1.53033       1.29252       1.11808      0.904035      0.747347      0.590639      0.475582
  35  16 3698.2940    2.4040  5.1620 11.1202 -0.0002      0.440340  0.0619   0.0155   0.1097    0.0316   0.0000     0.0819641   441.4476       11.2845       12.6795       5.81422      -1.51666      -5.96810     -0.894147      -8.24729       1.12652      -4.91351     0.0610032      -2.59729       4.03533      -1.87009      0.753955     -0.207503       1.05711    -0.0869198       1.91355       2.52317       2.77611       3.06953       3.13156       3.11163       3.00700       2.86639       2.72468       2.44986       2.18889       1.94468       1.68974       1.44591       1.16606      0.971543      0.780466      0.633058
  35  17 3852.4986    1.9850  7.1494 10.7732 -0.0002      0.455933  0.0806   0.0113   0.1439    0.0278   0.0000     0.0642992   434.8237       22.8454       16.4956       2.49235      0.384172      -3.02146       3.92567      -3.88423      -1.40867      -1.94261      0.918835      -2.72206     -0.806431      -1.49578     -0.840205     -0.473004     -0.280581       1.52229       2.41864       3.28079       3.64816       3.89228       4.00420       3.96263       3.90370       3.65542       3.43760       3.14057       2.82477       2.51535       2.19257       1.88208       1.55572       1.25779       1.01936      0.816073
  35  18 4005.6354    1.6666 10.1127 10.5645 -0.0001      0.280384  0.1177   0.0082   0.1999    0.0240   0.0000     0.0603891   431.4809       8.95105       9.00692      -4.30482      0.134080      -6.45987      -7.25132      -6.74828       2.60280      -6.98592      -3.47012      -2.58690       4.24405     -0.343024      0.910816      -1.15052     -0.687571      -1.44106       3.19834       4.29469       4.78183       5.13489       5.21093       5.24566       5.08519       4.88851       4.63324       4.17672       3.76235       3.33735       2.82852       2.43862       1.99987       1.65387       1.34222       1.07071
  35  19 4158.4986    1.3717 12.9361 10.4678 -0.0008      0.220152  0.1689   0.0063   0.2638    0.0214   0.0000     0.0656092   441.8922       20.6843       21.4638       8.29445      -2.99458      -10.0620       19.1699       5.99706       1.60107      -3.54511      -13.4771      -4.39860      0.190645      -1.22195       1.43553     -0.437847      -1.64335       1.77341       4.15683       5.48776       6.14974       6.64359       6.86000       6.91079       6.68886       6.38742       5.90335       5.41287       4.83046       4.26769       3.66155       3.15010       2.62149       2.13206       1.71860       1.35535
  36   4 1681.9464    0.2848  0.3400  9.3810  0.0017       27.1413  0.0139   0.0073   0.0269    0.0296   0.0000       3.69475   441.4226      0.833645       20.4704      -1.23268      -2.59725       1.15021      0.149956     -0.115765      0.355045      0.407610      0.298511     -0.421750     -0.108996      0.565410    -0.0885961     -0.228413     0.0332494      0.166423      0.497563      0.712972      0.820386      0.892992      0.944822      0.902574      0.876903      0.859786      0.805701      0.669760      0.628238      0.562288      0.474762      0.403442      0.327104      0.272272      0.199989      0.168042
  36   5 1875.5183    0.5269  0.4733  9.4594 -0.0016       12.6058  0.0135   0.0102   0.0269    0.0435   0.0000       1.35923   442.4391     -0.534351       20.2739       1.02899      -2.95381      0.206529     -0.398598     -0.743143     -0.146431    -0.0818507      0.328813      0.323809     -0.346772     -0.642525     -0.198142    -0.0236300     0.0912882     0.0926035      0.505971      0.666716      0.750290      0.806876      0.817648      0.802132      0.819624      0.783880      0.720486      0.675303      0.594437      0.510404      0.449736      0.394825      0.318869      0.256975      0.230411      0.185148
  36   6 2063.1889    0.7552  0.6436  9.7633 -0.0029       8.12128  0.0202   0.0128   0.0314    0.0603   0.0000      0.969136   441.0166     -0.922580       21.0762      0.423996      -2.78731     -0.427343      0.998446    -0.0526281     -0.356481      -1.07494     0.0452310      -1.05886     -0.608740      0.470365      0.821451     -0.254841      0.165819      0.433805      0.930390       1.37398       1.65636       1.88446       1.98963       2.02085       1.92830       1.75979       1.53821       1.35722       1.12822      0.964702      0.735778      0.586506      0.455340      0.357134      0.295580      0.221176
  36   7 2245.6837    1.1246  0.8838 10.3200 -0.0005       6.94936  0.0206   0.0166   0.0391    0.0699   0.0000      0.786004   442.7624       1.79354       18.6808       1.53545      -3.09418      0.610635      -2.62264      -2.01027      0.179624       1.08912     -0.962198     -0.477601      0.329319     -0.698237      0.716503     -0.541620      0.192676     -0.415948      0.698913      0.921604       1.04152       1.17689       1.17264       1.19413       1.16498       1.10162       1.02800      0.884931      0.834628      0.723429      0.611791      0.525941      0.448550      0.377025      0.289676      0.240847
  36   8 2421.2944    1.6470  1.1115 10.7864 -0.0011       3.09417  0.0250   0.0217   0.0455    0.0878   0.0000      0.673034   440.6666       3.04262       18.4242      -1.52392      -2.20392      -3.22299      -1.43474     -0.193341      0.713417      -1.12370     -0.325244      0.449562     -0.416945     -0.521721      -1.08687     -0.615756     0.0749317    -0.0192935      0.766361       1.05895       1.08012       1.24078       1.23112       1.30542       1.23684       1.19829       1.08591       1.02399      0.914133      0.801280      0.668180      0.581030      0.496958      0.405306      0.332931      0.265984
  36   9 2592.9038    2.2547  1.1672 11.6137 -0.0016       2.92183  0.0261   0.0301   0.0481    0.0856   0.0000      0.662070   441.6572       4.23211       16.9889      0.262604      -2.85306     -0.792780       2.86375      -2.02722      0.531721      -1.91385     -0.177334      -1.87562     -0.133699     -0.152236     -0.277982      0.599081     -0.429523     0.0146468      0.788823       1.09283       1.16787       1.28820       1.31933       1.32557       1.32545       1.21330       1.16521       1.04340      0.943443      0.808099      0.721121      0.619515      0.524381      0.425874      0.347801      0.266581
  36  10 2762.8856    2.9439  1.1442 12.1246  0.0005       2.14354  0.0251   0.0392   0.0463    0.0846   0.0000      0.640275   440.8020       5.40447       17.1170      0.535430      -2.46090      -1.37955       2.08224     -0.299220       1.16523     -0.545977       1.28102     -0.535146     -0.851516      0.467194      0.802933    -0.0863399     -0.855389    -0.0410538      0.800198       1.06929       1.20439       1.33318       1.35258       1.32271       1.31289       1.23516       1.19561       1.05105      0.951421      0.814949      0.684237      0.612815      0.504044      0.415218      0.346376      0.263684
  36  11 2930.4597    3.8735  1.0757 12.6865 -0.0007       1.88527  0.0229   0.0526   0.0439    0.0842   0.0000      0.639352   440.8374       5.61833       16.7369       2.58847      -2.31254      -3.01655     -0.913381      -1.24249       1.08155     -0.973405    -0.0140405     -0.481898     -0.971164     -0.960613      0.351018     -0.493277    -0.0737148     -0.101841      0.722439      0.965991       1.04180       1.16927       1.21195       1.18959       1.15709       1.10430       1.04097      0.939982      0.857008      0.763724      0.646577      0.556607      0.454560      0.372526      0.309322      0.255744
  36  12 3094.4790    4.1855  1.1584 13.0355 -0.0025      0.618207  0.0259   0.0563   0.0466    0.0850   0.0000      0.651043   441.7862       5.74832       12.4918       1.71931      -2.91420      -1.95124       2.26206      -2.89124      0.984705     -0.726440     0.0674562     -0.720369      0.721829     -0.741491     0.0957675     -0.980832    -0.0816498      0.161416      0.793381       1.08852       1.16949       1.26427       1.29208       1.26501       1.29745       1.25325       1.16984       1.07621      0.920200      0.854760      0.676922      0.617098      0.491959      0.422703      0.329487      0.274653
  36  13 3255.3666    4.0545  1.5922 12.6921 -0.0014      0.597630  0.0298   0.0453   0.0542    0.0621   0.0000      0.342860   441.5224       6.03775       14.0318       2.48287      0.276476      -2.66884    -0.0715522      -3.69936      0.366620      -3.82628     -0.122879     -0.955062      0.159225      -1.13715      0.969744     -0.327863    -0.0460955     -0.110762      0.918314       1.26115       1.38625       1.52069       1.54050       1.55207       1.53492       1.42205       1.34063       1.23875       1.09650      0.967930      0.836249      0.727151      0.597706      0.504796      0.389556      0.318395
  36  14 3414.0164    3.3854  2.3399 12.2180 -0.0011      0.881650  0.0381   0.0313   0.0671    0.0447   0.0000      0.211940   441.0008       8.56420       12.4753     -0.634651    -0.0712637      -2.79986      0.653113      -5.91360     -0.648349      -2.24384     -0.464904     -0.441556     -0.884514     -0.335736       1.48254    -0.0817281      0.498589      0.556712       1.14730       1.53310       1.70659       1.85318       1.91305       1.88009       1.84322       1.76246       1.64627       1.48764       1.38077       1.19124       1.05813      0.881115      0.757321      0.625026      0.507633      0.398669
  36  15 3571.2796    2.7980  3.7017 11.5574 -0.0005      0.790664  0.0485   0.0206   0.0885    0.0359   0.0000      0.124712   440.5538       14.1908       9.27736       1.49151      -7.05499      0.390284       1.31789      -2.31079       2.44604      -4.13783    -0.0979700       1.08167      0.550325      0.503970     -0.438965      0.820455     -0.157666     -0.553511       1.47333       1.97350       2.21187       2.38649       2.42987       2.43874       2.37966       2.29308       2.12853       1.89388       1.74656       1.54811       1.36186       1.16283      0.977814      0.790543      0.654288      0.515016
  36  16 3727.1786    2.2974  5.2324 11.2003 -0.0009      0.530536  0.0645   0.0148   0.1125    0.0288   0.0000     0.0884562   440.2149       5.74648       14.8193       5.39397       1.85977      -6.52736       2.68979       1.71528      0.413034      -6.99691      -3.31528      -2.08240      0.223370      -2.40089      0.443271     -0.720857      -1.26245      0.208686       1.84792       2.49186       2.73806       2.95530       3.07097       3.05942       3.00843       2.87349       2.72282       2.48103       2.22695       1.95371       1.70143       1.45693       1.21445       1.00800      0.821129      0.652278
  36  17 3882.1836    1.9321  7.5480 10.7488 -0.0003      0.484736  0.0840   0.0106   0.1502    0.0262   0.0000     0.0631175   438.7520       12.0152       8.05075      0.885292      -4.49056     -0.969162      -2.99981      -9.45157       4.13800       2.22914       9.83304       3.81274       1.78125       1.51629       1.83542      0.844111    -0.0781078      0.525998       2.41884       3.20947       3.54820       3.81531       3.93316       4.02195       3.80892       3.66060       3.50074       3.16908       2.88809       2.56205       2.21540       1.89256       1.58330       1.32741       1.06378      0.853494
  36  18 4036.2062    1.5985 10.4681 10.5494 -0.0007      0.345818  0.1235   0.0077   0.2091    0.0234   0.0000     0.0617252   441.0224       9.71493       18.2632       3.70320      -5.39997      -14.8801       5.65659      -2.86967      -6.30925      -4.70905       5.51499      -7.73423      -1.12916       1.73933      -3.30712      -1.27853      -1.28198      0.845945       3.23541       4.27522       4.80118       5.18214       5.35154       5.33082       5.25266       4.95878       4.72832       4.24359       3.87692       3.41273       2.97965       2.56312       2.10340       1.75894       1.41398       1.14606
  36  19 4189.7804    1.3188 13.7685 10.4421 -0.0007      0.372306  0.1835   0.0060   0.2775    0.0205   0.0000     0.0656946   439.9549       12.1421       5.84938       11.2631     -0.489432      -23.1405       14.0766      -2.93633       3.88470       5.60972      -7.95977       1.11778      -8.55822      -1.28898       2.20185      -2.65453     -0.738213      -1.08061       4.32476       5.79585       6.45367       6.85829       7.23391       7.14228       7.06493       6.68853       6.29792       5.74179       5.15947       4.55279       3.93062       3.45648       2.89150       2.38033       1.92749       1.53884
  37   4 1697.6429    0.3161  0.2867  9.3658 -0.0024       15.1575  0.0120   0.0081   0.0220    0.0311   0.0000       3.17027   440.7872     -0.564502       19.3961     -0.443387      -2.37616      0.277741     -0.403925     -0.529893     -0.956320     -0.465861      0.706844     -0.124131     -0.355008     -0.141145      0.275954      0.255776     -0.153618    -0.0276371      0.506186      0.652791      0.645382      0.703621      0.774229      0.806195      0.747157      0.646991      0.601136      0.597578      0.591197      0.471586      0.388026      0.372150      0.341192      0.285167      0.222424      0.165218
  37   5 1892.3007    0.5164  0.4712  9.5145 -0.0022       11.4643  0.0134   0.0099   0.0281    0.0419   0.0000       1.43389   440.8634       1.45820       19.2616     -0.886868      -1.28384       1.37423  -0.000678144       1.57210      -1.45853     -0.390238      0.317994      0.131146      0.558925     -0.286511     -0.138157     -0.541681     -0.252281     0.0763692      0.507342      0.654865      0.771508      0.817213      0.845885      0.852338      0.802108      0.773875      0.745523      0.615621      0.576741      0.573604      0.500922      0.440135      0.384747      0.319863      0.261294      0.203600
  37   6 2081.2588    0.7804  0.7277  9.7250 -0.0026       7.61358  0.0182   0.0124   0.0343    0.0615   0.0000      0.885910   440.9214      0.735812       21.4809      0.391691      -3.06298       2.60225      0.969386      0.322127      -1.01146      -1.09289      0.460123      0.861153      0.863354      -1.03448     -0.104709     -0.693747     -0.360155      0.304104      0.637968      0.893723      0.979051       1.07080       1.03029       1.04330       1.00504       1.00713      0.916514      0.861617      0.748682      0.691090      0.602122      0.514791      0.442064      0.360633      0.289654      0.223067
  37   7 2264.4939    1.1766  0.9778 10.2639 -0.0009       5.27801  0.0222   0.0163   0.0413    0.0779   0.0000      0.725993   441.8410       1.11849       20.7120      -1.96058       1.14180      -1.80840      0.600801       1.95660     0.0189594    -0.0567031     -0.694594      0.856979     -0.262233     -0.479760      -1.18433    -0.0335346     -0.377109     -0.222870      0.704267      0.984360       1.03391       1.14128       1.13260       1.15572       1.13396       1.05397       1.01485      0.914678      0.841802      0.763339      0.687544      0.585452      0.514785      0.419419      0.350183      0.270071
  37   8 2440.8577    1.7355  1.1319 10.9588 -0.0010       3.86585  0.0254   0.0227   0.0457    0.0871   0.0000      0.666761   441.7295       5.14996       18.7090     -0.433199      -1.49892       1.72854      -1.93404      0.872559     -0.819270      -1.04989      -1.51568     -0.499113       1.93770      0.846749     -0.191417     0.0796202    -0.0159870      0.192606      0.749934       1.02292       1.07165       1.23597       1.25394       1.28029       1.20938       1.16482       1.10005       1.01643      0.921804      0.781335      0.711746      0.588770      0.518833      0.423831      0.346927      0.276281
  37   9 2613.5645    2.3159  1.2078 11.7161 -0.0016       3.60051  0.0263   0.0303   0.0495    0.0768   0.0000      0.631898   440.8581       5.05856       18.5187      0.355359      -1.60203     -0.197578     -0.898979      -3.50186      -1.59611     0.0274274     -0.855288     -0.318852      0.767527      0.479795     -0.618394      0.190559      0.382794     -0.126472      0.816969       1.08446       1.22050       1.36303       1.41174       1.45712       1.37996       1.27172       1.22663       1.07869      0.972000      0.858824      0.724040      0.629592      0.530739      0.441367      0.361383      0.290757
  37  10 2784.7531    3.1191  1.0711 12.2300 -0.0027       2.69032  0.0231   0.0422   0.0426    0.0883   0.0000      0.582512   440.3192       4.65813       16.7403      0.949895     -0.818544      -1.27166       1.31525     -0.584371     -0.454256      -1.98864     -0.777447      0.645247     0.0153388      0.719708     -0.623776     -0.382489     -0.504595     -0.226536      0.756728      0.977652       1.05181       1.17124       1.19525       1.22458       1.16282       1.12433       1.07486      0.995752      0.891489      0.772909      0.666222      0.594569      0.508301      0.411927      0.336353      0.268587
  37  11 2953.5315    3.9892  1.0745 12.5630 -0.0008       2.61748  0.0227   0.0527   0.0412    0.0926   0.0000      0.653919   440.4541       7.18691       19.0707       1.53935      -2.07134      -3.11919      0.469404      -2.59899       2.60447      -1.33709      0.269177     -0.213741     -0.263348     -0.268668      0.210197      0.103976     -0.119259   0.000807849      0.722609      0.958903       1.08156       1.18155       1.21271       1.20210       1.21697       1.12235       1.05768      0.968535      0.851183      0.765709      0.681763      0.580985      0.485119      0.395688      0.320537      0.266093
  37  12 3118.7264    4.2743  1.2398 13.0267 -0.0024      0.162932  0.0264   0.0543   0.0474    0.0739   0.0000      0.555920   439.6717       6.43854       18.0163       1.65528     -0.473570       1.40144     -0.341064      -3.45762     -0.223194      -1.36967     0.0927840      -1.25878      0.722463       1.12421     -0.582061     -0.883550    -0.0355705     -0.407349      0.790105       1.01424       1.14734       1.24426       1.23604       1.29701       1.25541       1.18083       1.11486       1.02020      0.940594      0.837082      0.728203      0.631287      0.528305      0.437519      0.364022      0.286673
  37  13 3280.9190    3.9582  1.7091 12.7138 -0.0004       1.13431  0.0317   0.0420   0.0549    0.0542   0.0000      0.306212   440.6563       9.22822       14.9154       1.45728      -2.38018      -1.94575      0.566810      -2.63466      0.690485      0.594830      -2.05947      0.667618     -0.594935     -0.524265     -0.313767    -0.0944986     -0.188394     -0.645540      0.915426       1.21258       1.37033       1.45809       1.51516       1.50553       1.49796       1.43101       1.36477       1.22472       1.12131      0.980069      0.847240      0.761404      0.615910      0.521623      0.426561      0.344292
  37  14 3440.7193    3.2806  2.4802 12.2120  0.0002      0.777778  0.0394   0.0292   0.0698    0.0405   0.0000      0.217241   440.6537       7.28589       13.3159       5.15085      -1.35339      -6.09639     -0.382669      -2.65578     -0.633790      -1.45344      -1.69782      -1.26999    0.00103994      -1.73032      0.507178      0.522633     0.0458253     -0.577858       1.19803       1.63876       1.79792       1.97576       2.01141       2.01879       2.03038       1.90839       1.80585       1.61077       1.43423       1.27994       1.09455      0.943860      0.787141      0.655173      0.535493      0.427163
  37  15 3598.8986    2.7367  3.9929 11.4849 -0.0005      0.548935  0.0504   0.0193   0.0929    0.0335   0.0000      0.110846   440.2035       7.31919       14.9994       1.88264      -4.32793      -4.48736       5.06166      -4.72343       3.59928      -1.82392      -2.55004      -2.54081     -0.472016      -3.15409      -1.73591      -1.45932     -0.711743      0.275242       1.47234       1.94710       2.16429       2.35851       2.46461       2.45912       2.44428       2.28221       2.14419       1.95942       1.78350       1.57601       1.37905       1.18753       1.01596      0.838836      0.677635      0.540693
  37  16 3755.8894    2.2660  5.8037 10.9859  0.0001      0.655187  0.0651   0.0135   0.1189    0.0285   0.0000     0.0721369   438.8199       9.94925       19.8104      -1.84876      0.212391       1.46553     -0.695587      -4.95750      0.387367       2.03342       2.34281      -3.07304     -0.633716      0.719635     -0.535103    -0.0202501      0.530638     -0.829363       1.88541       2.54181       2.75881       3.03812       3.12817       3.11910       3.03878       2.94669       2.72420       2.53081       2.29032       2.05439       1.80338       1.54098       1.28347       1.08909      0.885619      0.712324
  37  17 3911.6082    1.8513  8.3831 10.7150 -0.0003      0.537438  0.0928   0.0097   0.1644    0.0248   0.0000     0.0627574   433.2624       11.3560       13.9171       4.91362       2.80702      -7.52954       1.16145      -4.79960       4.92698      0.545065      -1.33418      -4.69122      -4.64660      0.496340    -0.0497574       4.09173     -0.579812      0.335223       2.49077       3.28978       3.67227       3.94568       4.16518       4.09168       3.98275       3.85738       3.59450       3.38803       3.02466       2.71947       2.37530       2.05726       1.74147       1.43333       1.16544      0.944663
  37  18 4066.5335    1.5590 11.5155 10.5037  0.0003      0.434322  0.1357   0.0071   0.2237    0.0224   0.0000     0.0632511   443.0291       16.7685       6.84558       10.4331       5.94991      -3.19276      -1.48904      -5.43137       4.77302      -4.32230      -3.03289     -0.314648       2.20685      -1.30020      0.763643       1.22838      0.636616   -0.00458699       3.29352       4.35720       4.87047       5.28831       5.45056       5.55481       5.37316       5.09864       4.84044       4.46472       4.02360       3.59856       3.15009       2.72034       2.28173       1.89606       1.55221       1.23817
  38   2 1262.5484    0.0894  0.0706  9.4474  0.0176      -3.21882  0.0176   0.0069   0.0183    0.0192   0.0000       63.6876   441.4390     -0.394812       20.3137      0.226585     -0.595037     -0.124890      -1.12113       1.52792     -0.230814     -0.526240      0.200271   -0.00642119     0.0532520     -0.222856      0.291384      0.561461     -0.194008    -0.0935146      0.628726      0.668130      0.739816       1.10365       1.05868      0.789585      0.995683       1.23131      0.881845      0.628367      0.752368      0.750843      0.545477      0.387003      0.406887      0.391732      0.257932      0.212930
  38   3 1501.5599    0.1912  0.1421  9.4031 -0.0172       39.5438  0.0086   0.0081   0.0193    0.0233   0.0000       10.7404   441.2787    -0.0414559       20.4411      0.438503      -3.22084     -0.188647       1.31711     0.0428844      0.222579     -0.851153      0.105616    -0.0643201     -0.288371      0.108425     -0.338544     -0.134329     -0.243635     0.0331104      0.359888      0.450745      0.527028      0.568094      0.685708      0.614494      0.621406      0.580232      0.540875      0.488190      0.405298      0.373734      0.330880      0.281026      0.276671      0.218762      0.175015      0.152352
  38   4 1713.0664    0.3581  0.3129  9.3324 -0.0022       17.9191  0.0116   0.0086   0.0214    0.0317   0.0000       2.50239   441.5291      0.569008       21.2331      0.450528      -3.11998     -0.550803      0.490743       1.63236     -0.587075    -0.0927921      0.276774      0.504600    -0.0656683      0.473274     0.0124458      0.218552    -0.0376640     -0.245766      0.421338      0.584012      0.655796      0.638557      0.718933      0.677836      0.710366      0.699583      0.642151      0.596396      0.506207      0.480320      0.404518      0.345038      0.289374      0.250437      0.213258      0.174766
  38   5 1908.8838    0.5406  0.5897  9.4300 -0.0011       11.5012  0.0163   0.0095   0.0307    0.0465   0.0000       1.21665   441.4202     -0.170014       21.4163      0.498599      -2.60291     -0.195342      0.888648      0.330338       1.00341    0.00991390      0.966039      0.464570     0.0324413    -0.0297921      0.596319      0.211841     0.0396926    -0.0999807      0.604631      0.846061      0.916507      0.985451       1.00327      0.927366      0.913379      0.832659      0.822430      0.754616      0.709293      0.656300      0.582449      0.540935      0.453864      0.410585      0.337658      0.257525
  38   6 2099.0900    0.8469  0.7844  9.6847 -0.0022       7.23661  0.0174   0.0126   0.0362    0.0665   0.0000      0.786156   440.5670       1.84765       18.7701     -0.648748      -2.02293       1.84369      0.579985      0.758111      0.483804    -0.0262943      0.173280    -0.0756702     -0.307407      0.192667      0.499111     -0.658175     -0.558355      0.285257      0.584336      0.772570      0.838113      0.920453      0.962254      0.947005      0.903941      0.883729      0.822999      0.786240      0.723902      0.661156      0.567956      0.485024      0.407360      0.345438      0.292503      0.244122
  38   7 2283.0716    1.2613  1.0306 10.2557 -0.0011       5.52543  0.0230   0.0169   0.0417    0.0830   0.0000      0.681345   440.3032     -0.366513       19.9881      -1.78614      -2.93906     -0.989913       1.53687      -1.56500      -1.14981     -0.799613      0.623398      0.529632      0.618477     -0.153956     -0.500011     -0.164919      0.238620     0.0513926      0.709130      0.982679       1.08323       1.21234       1.24681       1.21415       1.20238       1.15084       1.06984      0.981651      0.887912      0.788833      0.656014      0.592735      0.504808      0.421498      0.345191      0.285902
  38   8 2460.1663    1.7938  1.1855 10.9161 -0.0007       4.19014  0.0249   0.0226   0.0462    0.0837   0.0000      0.616749   440.4427      0.937830       19.5048       2.12456      -1.30667      -1.00012       2.63637      0.190846     -0.625072      -1.20213       1.07011      -1.05280    -0.0970650     -0.460114      0.490873      0.238573     0.0321945     0.0606921      0.736510       1.02260       1.12459       1.21636       1.23130       1.29158       1.24139       1.19051       1.10187       1.03650      0.912235      0.830232      0.704286      0.621278      0.504197      0.432014      0.349524      0.289098
  38   9 2633.9107    2.4928  1.1309 11.6350 -0.0021       3.34336  0.0235   0.0322   0.0449    0.0887   0.0000      0.628003   441.1724       2.53073       19.9232       1.15435      -3.39906      -1.67176      0.405927      -2.02160      0.252094      -2.16564      0.196561     -0.413115       1.15964      0.798171     -0.235597     -0.566355      0.457774     -0.168621      0.705900      0.949109       1.02487       1.14194       1.15660       1.14242       1.13285       1.08861       1.03374      0.960622      0.890060      0.794880      0.685979      0.580655      0.484968      0.407002      0.339161      0.283648
  38  10 2806.2322    3.3091  1.1533 12.1309  0.0003       1.72251  0.0242   0.0418   0.0448    0.0925   0.0000      0.612454   440.5093       4.25178       18.0908      0.703661      -1.12975     0.0469961      -1.36867      -2.41040       1.55009     -0.457575      0.396393      -1.16966     0.0337163      -1.23288     -0.323190      0.619859      0.677184     -0.467656      0.717051      0.948636       1.03704       1.14740       1.19386       1.19047       1.18331       1.11493       1.04997      0.969696      0.896749      0.794421      0.663486      0.580855      0.491449      0.428824      0.355875      0.272679
  38  11 2976.1497    4.0466  1.0799 12.8596 -0.0001       1.68702  0.0233   0.0538   0.0436    0.0786   0.0000      0.687897   440.1584       5.82313       18.0085       1.24243      -2.64741     -0.941488      0.747652      -1.13749       2.26357     -0.687679      0.401945      -1.18326     -0.358085     -0.290735     -0.275898     -0.518899      0.278484      0.124400      0.699538      0.923145       1.01105       1.11812       1.15412       1.14472       1.12769       1.05808       1.03076      0.926505      0.831801      0.755851      0.671781      0.576261      0.486750      0.425768      0.355363      0.280988
  38  12 3142.5613    4.3004  1.2397 12.8706 -0.0007      0.475963  0.0249   0.0527   0.0468    0.0776   0.0000      0.551963   440.8925       6.52537       18.6123       4.35452      -1.95037     -0.996868      0.680160      -1.55850     -0.663522     -0.169444   -0.00708222     -0.152325      0.249190    -0.0757802      0.318195     -0.386912     -0.104274      0.288610      0.761104      0.983344       1.11458       1.24309       1.27321       1.29763       1.27236       1.18936       1.10472       1.00799      0.929489      0.833009      0.717559      0.609951      0.527994      0.424603      0.353357      0.286264
  38  13 3305.9747    3.8358  1.8850 12.5685 -0.0001      0.543840  0.0328   0.0381   0.0580    0.0495   0.0000      0.279696   440.8348       10.6177       15.2584     -0.188402      -4.83937      -1.26182     0.0405034      -2.43509       1.41638      -3.59875       1.45365     -0.338850     0.0506857      0.232985      0.452972     -0.945047     -0.317517    -0.0530522      0.951189       1.28397       1.44076       1.55861       1.61923       1.61265       1.60450       1.50134       1.44135       1.32783       1.19958       1.04494      0.919848      0.791770      0.662326      0.544722      0.451200      0.368144
  38  14 3467.1142    3.1724  2.8199 12.0060 -0.0006      0.766972  0.0409   0.0257   0.0725    0.0372   0.0000      0.162407   440.6186       8.44904       17.0855       2.29318      -2.87531      0.252680      -2.06252      -6.33911      -1.24840      -2.46001      0.853698      0.367204     -0.642954      0.286331      0.476404     -0.835211      -1.09637      0.424884       1.21004       1.58821       1.76064       1.94936       2.00088       1.98543       1.91322       1.86110       1.73636       1.61027       1.47389       1.30765       1.17814       1.01404      0.861345      0.711137      0.595602      0.477396
  38  15 3626.2569    2.5961  4.1739 11.4992 -0.0005      0.772730  0.0533   0.0179   0.0934    0.0304   0.0000      0.113008   442.0371       10.8524       16.6199       1.36098       3.26319      -6.96882      -1.85291      -2.64952      -1.23709      -2.49774      -1.32149      -2.35713      -1.94296     -0.268965       1.10444      0.121912    -0.0851100      -1.02523       1.49420       2.01527       2.22178       2.46445       2.45824       2.49491       2.42381       2.35834       2.22040       2.05910       1.90945       1.67775       1.44941       1.25129       1.06323      0.886631      0.732259      0.592862
  38  16 3783.7902    2.1522  6.4574 10.9528 -0.0002      0.372725  0.0710   0.0122   0.1287    0.0262   0.0000     0.0709105   441.3916       14.0606       18.6418       2.71444      -2.42252      -3.77397     -0.539611      -4.71339      -2.93147      -5.68074      0.596649      -2.37764      0.355877      -3.39469      0.226313     -0.993729     -0.816459       1.19932       1.97875       2.59682       2.95369       3.14989       3.29178       3.24543       3.19645       3.10060       2.93821       2.72023       2.46130       2.21262       1.91257       1.66578       1.40151       1.18734      0.970800      0.787668
  38  17 3940.2392    1.8022  8.8794 10.7125 -0.0006      0.325884  0.0987   0.0091   0.1730    0.0238   0.0000     0.0630331   441.0736       8.62958       11.4946       5.99554       2.50777      0.973351       7.76751      -2.00587      0.571045      -5.13543      -3.24206     -0.570117       2.49326      -2.67653     -0.848274      -2.52623       1.30742      -1.19506       2.54708       3.41013       3.77423       4.12093       4.32842       4.30517       4.26102       4.06110       3.78853       3.54052       3.16775       2.85843       2.45786       2.16243       1.81861       1.53610       1.24636       1.01075
  38  18 4095.6516    1.4948 12.1987 10.4803  0.0004      0.172111  0.1511   0.0064   0.2374    0.0214   0.0000     0.0645497   444.6121       16.7447       22.9535       3.88100       1.46879       3.08207       5.58785      -13.9563       2.63830      0.290639       2.04929      -3.20835      0.700761     -0.353646       1.37133      0.291354      -2.40851      0.350214       3.40650       4.65582       5.10227       5.55086       5.76472       5.79364       5.63742       5.53042       5.18708       4.75986       4.33586       3.87246       3.38299       2.93839       2.47141       2.08160       1.70668       1.37367
  39   3 1516.0585    0.1872  0.1419  9.4142 -0.0048       25.2092  0.0088   0.0073   0.0167    0.0224   0.0000       10.9189   441.9810     -0.460069       19.4090      0.190138      -2.55435     -0.258291      0.843716     0.0683752    -0.0876313     -0.398675      0.261018      0.160276    -0.0549783     -0.231520      0.192502    -0.0831195   -0.00267067     -0.243783      0.339492      0.443163      0.525008      0.508167      0.530196      0.526556      0.463711      0.482913      0.441819      0.448222      0.440531      0.368125      0.313416      0.286016      0.247959      0.209092      0.160572      0.139985
  39   4 1728.2979    0.3533  0.3284  9.4055 -0.0018       16.9484  0.0111   0.0083   0.0231    0.0303   0.0000       2.53676   441.5461      0.858254       20.5212      0.517159      -1.30225     -0.576546       1.90995     -0.106716    -0.0942581     -0.637850     0.0158175     -0.277962     -0.452252     -0.435064   -0.00190612      0.177883     -0.269839     -0.152471      0.421118      0.547495      0.622563      0.649435      0.699714      0.714789      0.721697      0.652606      0.638197      0.590396      0.529376      0.466906      0.400534      0.346458      0.284527      0.239782      0.210142      0.170874
  39   5 1925.2651    0.5752  0.5667  9.3331 -0.0003       8.32825  0.0148   0.0097   0.0285    0.0513   0.0000       1.07670   440.8240      0.535953       20.8789      -1.20978      -2.05069     -0.105279       1.18880     -0.353445     -0.301435      -1.00162     -0.217619      0.621089      0.463848     -0.575371     -0.233762     -0.183505      0.114031      0.133015      0.521050      0.703123      0.745706      0.822057      0.838873      0.852011      0.825515      0.771217      0.729630      0.657487      0.649928      0.597491      0.523600      0.457722      0.400470      0.319099      0.282865      0.227816
  39   6 2116.6905    0.8768  0.7896  9.6469 -0.0002       7.15077  0.0176   0.0127   0.0348    0.0712   0.0000      0.745571   441.9447       2.45578       18.5563       1.34592     -0.894134      0.270352      0.425218      0.761903      0.116032      -1.05766     -0.424810      0.728685     -0.395357      0.602350      0.142618     -0.356862    -0.0301393      0.229642      0.579475      0.788579      0.865564      0.936144      0.987531      0.966238      0.947755      0.899773      0.859111      0.777847      0.716575      0.653128      0.588952      0.513980      0.433589      0.370844      0.300206      0.234791
  39   7 2301.4060    1.2936  0.9923 10.3944 -0.0015       4.74163  0.0215   0.0174   0.0409    0.0800   0.0000      0.686550   440.4824       3.16199       19.6860      0.474905      -2.21452      -1.17773      0.911496     -0.467383      -1.03142     -0.425782     -0.847094    -0.0922251    0.00489113      0.217624      0.410556      0.259068     -0.372661      0.315659      0.660960      0.889437      0.965984       1.06732       1.09292       1.07274       1.07541       1.01514      0.979892      0.914384      0.853192      0.739221      0.644395      0.554936      0.479639      0.394112      0.323245      0.269872
  39   8 2479.2341    1.8540  1.2499 10.9903 -0.0012       3.72405  0.0254   0.0224   0.0470    0.0775   0.0000      0.567861   441.5761       2.38052       20.6615       1.09717      -3.75026     0.0553421     -0.384467      -1.28344      0.566536       1.33976      0.947092     -0.246712     -0.177920     -0.519554      0.203507     -0.161555      0.337595    -0.0642776      0.733051      0.954610       1.06227       1.12305       1.19091       1.20468       1.22645       1.14721       1.06085      0.972120      0.906456      0.802724      0.730052      0.623679      0.520636      0.435955      0.356511      0.295247
  39   9 2654.0894    2.5053  1.1911 11.8965 -0.0011       3.10964  0.0259   0.0318   0.0459    0.0735   0.0000      0.630014   442.3032       5.17579       18.4885      0.956182      -4.84955      -1.13649      0.757490      -2.24295      -1.34655      -2.68247    0.00409108      0.993913      0.842664     -0.433625      0.514012      0.343114     -0.335447    -0.0441319      0.726734      0.999952       1.08778       1.18717       1.18321       1.20416       1.18896       1.14818       1.09398       1.03398      0.913212      0.822402      0.718171      0.620107      0.546141      0.445855      0.375620      0.305290
  39  10 2827.5282    3.3389  1.0731 12.6068  0.0005       3.19598  0.0235   0.0445   0.0431    0.0720   0.0000      0.717162   442.8528       3.05537       19.1425      0.248446      -2.60547       1.02621     -0.900514     -0.310714      0.543557       1.08119      0.498713     -0.362590     -0.701400     -0.510152       1.36675     -0.840352     0.0537332      0.496161      0.693500      0.905975      0.962304       1.07172       1.12418       1.13414       1.09174       1.07297      0.985315      0.922957      0.847172      0.757288      0.665230      0.571078      0.511921      0.422892      0.343482      0.284813
  39  11 2998.3080    4.0366  1.2011 12.5953 -0.0018      0.760424  0.0250   0.0493   0.0427    0.0886   0.0000      0.612664   440.9152       7.90829       16.7216       2.67819       1.20850     -0.105898     -0.816168      -1.59749     -0.384857     -0.899187      0.319946       1.32238      -1.19547      -1.26757     -0.579878     -0.462826    -0.0124975     -0.133964      0.707254      0.955277       1.04884       1.14009       1.16091       1.16042       1.13166       1.10380       1.01763      0.954532      0.900588      0.818655      0.717182      0.623609      0.545508      0.438820      0.372245      0.295527
  39  12 3165.9471    4.3609  1.3665 12.8706 -0.0025      0.429384  0.0270   0.0504   0.0478    0.0694   0.0000      0.465799   441.1985       5.61877       16.9892       1.33103      -1.21599      -1.27606       1.89037      -2.62791      -1.94095      -2.69027     -0.594266      -1.45366      0.353046     -0.527218     0.0498647      0.122390      0.164490      0.827525      0.745088       1.02318       1.11962       1.25306       1.23014       1.27999       1.24019       1.17868       1.14241       1.04394      0.937119      0.855525      0.752796      0.641976      0.567696      0.457887      0.376829      0.320932
  39  13 3330.6819    3.8276  1.8807 12.5582 -0.0001      0.621546  0.0326   0.0379   0.0566    0.0513   0.0000      0.267833   441.4404       6.42253       19.5006       1.38459     -0.234976      -2.69259       1.35924      0.162814      0.688143      -2.26438      -2.80398      0.441868       2.14362     -0.662966      0.281809      0.831067    0.00307761      0.818543      0.927991       1.26725       1.40787       1.54186       1.60864       1.62131       1.59891       1.53156       1.40818       1.28927       1.17367       1.04658      0.931699      0.798918      0.674321      0.575194      0.470122      0.383327
  39  14 3493.1656    3.0708  2.9471 12.1626 -0.0002       1.12684  0.0430   0.0250   0.0772    0.0336   0.0000      0.178334   443.4649       13.8072       14.6477    -0.0495320      -1.81030     -0.400191      -3.56764      -4.76644      0.249100    -0.0261581     -0.282900      -2.52214     -0.974509      -1.52546       1.03827      0.525313      0.285979     -0.454618       1.18157       1.56398       1.76466       1.92630       1.95425       1.98430       1.96013       1.86050       1.77782       1.64426       1.48504       1.33452       1.17979       1.02511      0.870901      0.728359      0.612046      0.501773
  39  15 3653.2649    2.5287  4.7377 11.4167 -0.0006      0.450339  0.0561   0.0162   0.1010    0.0280   0.0000     0.0963943   440.0880       11.6328       16.0562       5.15264      -1.34409       2.45575      -2.75118      -3.65929      0.884220      -2.78024      -1.44228      -1.36304      0.648453      -1.02212      0.662061      -2.85033      0.131905     -0.352818       1.54772       2.10056       2.31068       2.52573       2.59635       2.65001       2.57738       2.45928       2.30889       2.15581       1.97621       1.78708       1.57164       1.37726       1.17749      0.981472      0.804118      0.656109
  39  16 3811.8876    2.0819  6.5693 11.0083 -0.0007      0.510656  0.0735   0.0118   0.1318    0.0253   0.0000     0.0700610   438.1472       8.50116       19.4113     -0.785907      -6.56645      -6.73770       2.40981      -1.83603      -6.08198      -3.85484      -5.10266      -2.06654       3.95050      -3.18210     -0.844372       1.23796      -2.07019     -0.690009       1.98924       2.66804       3.00509       3.27783       3.33262       3.37328       3.32396       3.17126       2.97405       2.79255       2.53414       2.29924       2.01060       1.75989       1.48340       1.25535       1.03958      0.839018
  39  17 3969.2102    1.7238  9.5032 10.6484 -0.0004      0.462884  0.1080   0.0083   0.1855    0.0236   0.0000     0.0635961   441.6137       17.7699       5.61040       13.2390      0.198541      -16.7682      -3.64869      -1.57420       10.2713      -4.73808     -0.132863       2.14177       2.42782      -2.25085       2.47573     -0.210538      -1.05133     -0.217228       2.67249       3.57426       4.01536       4.32715       4.52789       4.50164       4.45959       4.26985       4.08681       3.80692       3.44418       3.04873       2.70093       2.33880       2.00941       1.69510       1.36622       1.12434
  39  18 4125.6261    1.4260 12.3074 10.5002 -0.0000      0.382036  0.1561   0.0062   0.2405    0.0211   0.0000     0.0693316   443.3663       8.82015       23.7795       5.79820       3.71071      -1.35674      -1.83582      -2.84770     -0.378974       2.79351      0.579711      -4.17974       5.23374       3.30688      -3.44090      -2.31081     -0.881695     -0.825141       3.43543       4.59428       5.16302       5.58528       5.83463       5.84178       5.73933       5.54839       5.20950       4.88207       4.44299       3.96888       3.52255       3.00514       2.55119       2.17866       1.76703       1.44180
  40   4 1743.2886    0.3764  0.3265  9.3686 -0.0052       13.9128  0.0107   0.0088   0.0223    0.0320   0.0000       2.14460   441.4495     0.0522109       20.4789    -0.0331242      -1.53010     -0.644641       1.18822      -1.15830     0.0525741   -0.00601193       1.00543     -0.603929      0.304628      0.112463     0.0217502     -0.198530      0.133153     -0.163899      0.410857      0.536269      0.581180      0.642370      0.651036      0.669036      0.668297      0.642307      0.611208      0.539593      0.502130      0.461521      0.398904      0.339635      0.287345      0.268678      0.218933      0.183695
  40   5 1941.5107    0.5843  0.6020  9.4110 -0.0004       10.9402  0.0150   0.0096   0.0306    0.0500   0.0000       1.13258   440.9760     -0.227611       19.1132      0.902281      -1.78577     -0.349326      0.593985      0.236652     -0.368220      0.990310     0.0675031     -0.820847     -0.651084      0.518836      0.324068    -0.0833731     -0.540172  -0.000291656      0.503764      0.685723      0.757672      0.806918      0.839248      0.834187      0.823100      0.800455      0.766899      0.717675      0.642216      0.573083      0.521243      0.448981      0.379227      0.334295      0.268470      0.229057
  40   6 2134.0504    0.9164  0.7959  9.7561 -0.0018       6.17994  0.0176   0.0131   0.0346    0.0674   0.0000      0.769039   441.4445      0.719077       19.5261     0.0182964      -2.56476      0.442702       1.33899      0.754543     -0.184373      0.431412    -0.0184426     -0.315619    -0.0672833     -0.228795      0.764502     -0.437667     -0.524818      0.137713      0.593408      0.744617      0.845261      0.902927      0.932381      0.943540      0.934297      0.906469      0.860526      0.825253      0.722874      0.654610      0.567462      0.475803      0.407442      0.356407      0.295845      0.247771
  40   7 2319.5140    1.3540  1.1243 10.3624 -0.0001       4.12411  0.0239   0.0170   0.0439    0.0846   0.0000      0.659258   440.1990      0.578121       20.2341       2.05685     -0.481795      -1.27209     -0.184952      -1.82868      0.660904     -0.311527      -1.95224      -1.92160     -0.491907     -0.279030     -0.134428      0.436754      0.102602      0.260558      0.665068      0.900448      0.942315       1.08374       1.07791       1.13504       1.09137       1.04630      0.982626      0.963433      0.880397      0.779898      0.677282      0.583125      0.501405      0.426441      0.355988      0.293260
  40   8 2498.0800    1.8662  1.2047 11.2830 -0.0017       3.39292  0.0261   0.0234   0.0460    0.0727   0.0000      0.627621   441.7257       2.88476       19.0474     0.0475320      -2.47056      -1.02943      -2.00340     -0.201945      0.357709      -1.52368      -1.22683      -1.30228     -0.568895      0.819778      0.921651     -0.270179     0.0197552     0.0775490      0.741742      0.960848       1.02479       1.14580       1.20309       1.20040       1.19810       1.13478       1.12071       1.01999      0.948115      0.839619      0.730472      0.624558      0.537007      0.455364      0.377000      0.321298
[truncated: 796,291 more chars]
