# Supplementary material for: Global-Mode Analysis of Full-Disk Data from the Michelson Doppler Imager and the Helioseismic and Magnetic Imager
Source: Sol Phys. 2018 Jan 31;293(2):29. doi: 10.1007/s11207-017-1201-5 (PMC6566312; doi:10.1007/s11207-017-1201-5)
Supplement: Supplementary file 3 — (TAR 230.0 MB) [file 11207_2017_1201_MOESM3_ESM.tar › MDI/mdivwcomm.2262]

   0  15 2228.7360    1.0286  1.1240 10.1914  0.0000  0.1505   0.1584   1.1057    1.1415   0.0000    -0.0000       0.00000       0.00000       0.00000       0.00000       0.00000       0.00000       0.00000       0.00000       0.00000       0.00000       0.00000
   0  17 2496.1711    2.1434  1.0534  8.0313  0.0000  0.1508   0.2978   0.4954   27.3811   0.0000    -0.0000       0.00000       0.00000       0.00000       0.00000       0.00000       0.00000       0.00000       0.00000       0.00000       0.00000       0.00000
   0  18 2629.4937    2.1435  0.6464 11.9845 -0.0411  0.1372   0.3480   0.2844    0.6601   0.0000    -0.0000       0.00000       0.00000       0.00000       0.00000       0.00000       0.00000       0.00000       0.00000       0.00000       0.00000       0.00000
   0  21 3033.9252    4.5639  1.0765  0.9878  0.0000  0.1272   0.5579   0.5334 1000.0000   0.0000    -0.0000       0.00000       0.00000       0.00000       0.00000       0.00000       0.00000       0.00000       0.00000       0.00000       0.00000       0.00000
   0  22 3168.7074    4.4238  1.4723 11.4176  0.0000  0.1541   0.5173   0.7984    3.7922   0.0000    -0.0000       0.00000       0.00000       0.00000       0.00000       0.00000       0.00000       0.00000       0.00000       0.00000       0.00000       0.00000
   0  24 3438.7814    3.3017  3.3830 -3.0124  0.0000  0.2969   0.2263   1.1377 1000.0000   0.0000    -0.0000       0.00000       0.00000       0.00000       0.00000       0.00000       0.00000       0.00000       0.00000       0.00000       0.00000       0.00000
   1  13 2020.5819    0.7568  1.2956  9.1630  0.0000  0.1509   0.0521   0.2501    0.4973   0.0000   402.4708      -53.7419       0.00000       0.00000       0.00000       0.00000       207.550       82.9607       0.00000       0.00000       0.00000       0.00000
   1  14 2156.7024    0.9440  0.9284  9.2390  0.0000  0.1004   0.0709   0.1991    0.7008   0.0000   473.3632       3.33452       0.00000       0.00000       0.00000       0.00000       136.992       60.4846       0.00000       0.00000       0.00000       0.00000
   1  15 2291.8571    1.2944  1.2452  9.3946 -0.0283  0.1068   0.0812   0.2220    2.4172   0.0000   243.3743      -20.1561       0.00000       0.00000       0.00000       0.00000       147.150       67.5495       0.00000       0.00000       0.00000       0.00000
   1  16 2425.5576    1.7212  0.9277 -4.5453  0.0000  0.0698   0.1253   0.2344 1000.0000   0.0000   247.0780      -11.3628       0.00000       0.00000       0.00000       0.00000       88.2817       46.9480       0.00000       0.00000       0.00000       0.00000
   1  17 2559.3156    2.1931  1.0449 -1.2440  0.0000  0.0718   0.1521   0.2694 1000.0000   0.0000   466.1545       41.8084       0.00000       0.00000       0.00000       0.00000       95.8238       47.4925       0.00000       0.00000       0.00000       0.00000
   1  18 2693.4065    2.7870  1.0932  3.3631  0.0000  0.0724   0.2002   0.3146 1000.0000   0.0000   532.5019      -12.6874       0.00000       0.00000       0.00000       0.00000       93.9088       45.9434       0.00000       0.00000       0.00000       0.00000
   1  19 2828.2804    3.7053  0.7541  8.4027  0.0000  0.0684   0.2871   0.2111   21.7746   0.0000   494.5188      -40.0233       0.00000       0.00000       0.00000       0.00000       88.0769       45.3160       0.00000       0.00000       0.00000       0.00000
   1  20 2963.4511    4.0004  0.8081 12.0762  0.0000  0.1115   0.2873   0.2284    0.9360   0.0000   516.4123      -46.3614       0.00000       0.00000       0.00000       0.00000       148.352       65.6278       0.00000       0.00000       0.00000       0.00000
   1  23 3368.5190    3.8004  2.6567  1.9026  0.0000  0.1512   0.1609   0.4849 1000.0000   0.0000   500.8029      -44.7561       0.00000       0.00000       0.00000       0.00000       186.669       99.6487       0.00000       0.00000       0.00000       0.00000
   1  26 3776.7719    2.3939  5.7288  9.8748 -0.0017  0.3045   0.0689   0.8545    0.7523   0.0000    31.1820      -56.7995       0.00000       0.00000       0.00000       0.00000       370.093       231.547       0.00000       0.00000       0.00000       0.00000
   2  10 1674.5412    0.2725  0.2428 10.2751  0.0000  0.0504   0.0363   0.0995    0.0952   0.0000   455.6436      -19.1739      -9.42199       9.17293       0.00000       0.00000       39.7295       33.9647       13.9396       6.59465       0.00000       0.00000
   2  14 2217.4972    1.0748  0.9307  8.6090  0.0000  0.0642   0.0585   0.1481    1.1853   0.0000   414.5356      -13.9915      -15.8532      -3.10201       0.00000       0.00000       52.7646       41.3100       21.1793       6.96859       0.00000       0.00000
   2  15 2352.2457    1.4645  1.0842  9.7094  0.0000  0.0769   0.0792   0.1740    1.0203   0.0000   399.8286       8.46370       5.36808       7.12377       0.00000       0.00000       62.8390       48.1866       23.4664       7.85537       0.00000       0.00000
   2  16 2485.9146    1.8512  1.1343  9.9817  0.0000  0.0712   0.1008   0.1883    1.3372   0.0000   387.5356       36.0339       31.8813       3.43415       0.00000       0.00000       50.2849       41.5670       25.1177       8.70278       0.00000       0.00000
   2  17 2619.6476    2.3874  1.2088  5.1441  0.0000  0.0758   0.1190   0.1866  294.9319   0.0000   415.0230       25.0890       9.21000       1.16400       0.00000       0.00000       58.3260       43.2036       30.2308       9.17785       0.00000       0.00000
   2  18 2754.5168    2.9167  1.1494 10.8800  0.0000  0.0850   0.1492   0.1690    1.3044   0.0000   410.6522      -37.3182       46.4605       3.61439       0.00000       0.00000       69.7766       56.2240       24.7322       9.13790       0.00000       0.00000
   2  19 2889.6878    3.6625  1.0764  1.7254  0.0000  0.0661   0.1872   0.1729 1000.0000   0.0000   443.2272       20.0738      -16.8242       6.62301       0.00000       0.00000       47.1054       37.1992       26.2754       8.76526       0.00000       0.00000
   2  20 3024.9008    4.6892  0.8473  6.0480  0.0000  0.0563   0.2583   0.1368  313.5349   0.0000   389.5831       21.4375       12.0496      -5.08171       0.00000       0.00000       44.0028       33.8850       20.8228       6.65070       0.00000       0.00000
   2  21 3160.0175    4.1653  1.2407 -5.8786  0.0000  0.0748   0.2262   0.2051 1000.0000   0.0000   430.0867       25.2357       5.23193       1.17508       0.00000       0.00000       49.7760       41.8346       24.7374       8.98097       0.00000       0.00000
   2  22 3295.2088    4.0883  1.6325 -3.2907  0.0000  0.1172   0.1752   0.2127 1000.0000   0.0000   424.5059       38.9057       43.1147      -2.56996       0.00000       0.00000       107.897       81.1575       34.1960       9.94577       0.00000       0.00000
   2  23 3430.9508    3.4454  2.8556 10.7317  0.0000  0.1205   0.1195   0.3069    1.0659   0.0000   461.5347      -20.4107       4.07405       12.2085       0.00000       0.00000       88.7944       77.6272       38.6803       16.4078       0.00000       0.00000
   3  13 2137.7454    0.8820  0.8421  9.6556  0.0000  0.0555   0.0484   0.1347    0.3724   0.0000   420.8097       6.13699       35.7901     -0.868681       1.80346      -1.45523       27.2321       26.7729       20.2424       11.1077       5.45527       1.62604
   3  14 2273.4552    1.1022  0.7567 10.6585  0.0000  0.0648   0.0653   0.1281    0.2566   0.0000   476.3053       53.8189       6.80943      -6.11389      -1.87626      0.257714       37.2897       38.1469       23.3424       11.5170       5.15271       1.60163
   3  15 2407.5403    1.4228  1.0831 11.0186  0.0000  0.0784   0.0801   0.1904    0.3607   0.0000   419.5925      -17.1490       9.84586       9.32588      0.710821       1.66173       44.8782       43.0795       28.3987       13.0311       6.66073       1.88770
   3  17 2676.2377    2.4347  0.9184 11.3827  0.0000  0.0637   0.1371   0.1393    0.7039   0.0000   440.7338       9.33547      -13.7328      -18.2034       6.88439      -3.47563       33.5870       31.7359       24.3126       12.8380       6.24259       1.73037
   3  18 2811.4472    3.0154  0.9154 11.3427  0.0000  0.0604   0.1482   0.1371    0.8184   0.0000   435.8169       26.2821       30.2281       12.3151      -1.74162      -1.14545       32.2643       32.4280       21.6361       11.9316       5.43557       1.75393
   3  19 2947.1539    3.7586  1.0727 11.8239  0.0000  0.0577   0.1882   0.1640    0.8911   0.0000   417.3418       43.3126       7.77762      -7.70557     -0.676371     -0.828699       29.4769       29.4958       20.4775       11.2133       5.29724       1.71700
   3  20 3082.3097    4.3772  1.0119 12.6007  0.0000  0.0530   0.2175   0.1688    0.5150   0.0000   391.7622       5.22892       19.1025      -19.7229      -9.38178     -0.738465       31.0049       27.9707       20.2601       10.5973       4.71061       1.35288
   3  21 3217.8932    4.1634  1.1411 12.9638  0.0000  0.0604   0.2099   0.1749    0.4318   0.0000   396.5290      -7.97707       25.6902      -19.9422      -7.14819      0.202965       30.4823       28.6340       22.5877       12.9115       6.17373       1.73816
   3  22 3353.5036    3.4080  1.3532 13.3957  0.0000  0.0810   0.1797   0.2037    0.2424   0.0000   467.5632       71.1589       1.41263      -9.40633       12.1709      -1.94958       40.9727       40.5447       28.7816       17.0472       7.25026       2.32875
   3  23 3489.6625    3.1510  2.2031 12.0327  0.0000  0.0873   0.1276   0.2548    0.3333   0.0000   407.1739       2.14130      -37.7480       24.3203      -17.4400      -5.30038       46.7240       44.5896       32.4063       16.8462       8.33625       2.37967
   3  24 3626.3792    2.6163  3.6309 11.5345  0.0000  0.1184   0.0827   0.3594    0.2244   0.0000   392.1567      -76.5053      -14.8476      -16.0565      -18.7234      -5.99456       61.8527       58.8807       42.0732       26.0408       10.6592       3.31260
   4  11 1914.7414    0.4899  0.3576  9.5848  0.0000  0.0515   0.0390   0.0830    0.1019   0.0000   431.2255      -6.71234       18.4959       11.9591       5.96391      0.328519       26.1143       26.3717       20.0652       12.4818       5.45222       2.39891
   4  12 2051.7687    0.6982  0.3906  9.8776  0.0000  0.0819   0.0524   0.0941    0.1176   0.0000   424.3693       36.4381       11.5149      -5.37764       4.63033       1.92644       39.4731       15.2225       22.1450       24.8748       16.8385       6.81147
   4  13 2188.3756    0.9331  0.7190  9.2445  0.0000  0.0490   0.0471   0.1107    0.4164   0.0000   436.7887      -13.0323      -26.6502       28.4744       2.67949      -6.63674       17.2201       20.9238       16.3174       11.0358       6.17469       3.20848
   4  14 2324.1681    1.4040  0.9349  8.2560  0.0000  0.0681   0.0597   0.1508    2.4643   0.0000   466.7221      -38.7105       19.8997      -1.97533       6.65971       4.83384       29.9533       34.7934       25.0293       15.1052       7.65686       3.57246
   4  16 2593.1095    2.0690  1.2596 -0.0604  0.0000  0.0655   0.0875   0.2207 1000.0000   0.0000   449.6261      -8.52085       20.0976      -19.7738      -1.46182       1.12805       26.6353       25.6897       22.4971       17.3419       10.4951       4.99930
   4  17 2728.4194    2.9674  0.9687  4.3227  0.0000  0.0526   0.1223   0.1476  614.6938   0.0000   450.5573       13.0184      -3.19086      -12.5799      -2.03197      -5.60836       20.8307       19.3887       16.3528       13.9932       8.02873       3.60953
   4  18 2864.3041    3.7768  0.7714 11.6616  0.0000  0.0469   0.1775   0.1110    0.6951   0.0000   416.5261       7.70750       18.6392      -4.24264       8.51754      -6.79801       17.9857       19.4427       14.8388       11.5957       6.41881       2.96818
   4  20 3136.0453    4.0260  1.2429 12.2747  0.0000  0.0615   0.1873   0.1682    0.6765   0.0000   423.3796       9.29708       9.69320      0.905453       1.58545      -10.6209       23.3565       24.1103       20.7510       15.6601       8.28636       5.02072
   4  21 3271.9423    3.9399  1.4637 12.3824  0.0000  0.0717   0.1718   0.1863    0.5068   0.0000   416.4700      -19.5896       24.7445      -14.6187      0.797683      -4.51205       24.4898       28.4217       24.6467       17.7780       9.84295       5.46864
   4  22 3408.2249    3.4989  1.7299 12.3162 -0.0000  0.0741   0.1411   0.2084    0.3376   0.0000   431.7502       43.0807      -26.8248      -9.29323       1.50022      -6.85243       27.1405       28.2446       23.6735       18.7131       11.0864       5.60343
   4  23 3544.7377    2.7075  2.9350 11.9883  0.0000  0.1085   0.0864   0.2837    0.1727   0.0000   454.6104      -23.6810       29.4989      -15.7226      -5.89089      -1.47849       40.0225       41.6243       36.7492       25.9727       15.9428       8.06995
   5  10 1823.3028    0.4447  0.2990  9.4942  0.0000  0.0654   0.0306   0.0642    0.0797   0.0000   442.0998       16.8428       9.24342       2.02646       1.52426      -1.29380       7.75954       24.2723       13.9080       11.3366       10.7276       2.77610
   5  11 1960.5993    0.6104  0.4487  9.5518  0.0000  0.0316   0.0338   0.0686    0.1069   0.0000   420.8432      -4.91032      -1.38702       3.67097       10.1550      -5.05009       10.5274       12.1779       10.0118       7.62896       5.11414       2.86540
   5  12 2098.4451    0.7026  0.6404  9.8859  0.0000  0.0410   0.0355   0.0984    0.1251   0.0000   431.7827       10.4080       11.4617       7.94117      -2.87772      -1.68430       11.4545       12.9915       11.3631       9.00001       6.65870       3.75512
   5  13 2235.4042    1.0071  0.5655 10.5083  0.0000  0.0483   0.0525   0.0861    0.1269   0.0000   404.8725       1.11904       16.7319      -12.1773       3.84445       7.33017       11.2233       15.8646       9.80355       10.6866       6.10121       4.37875
   5  14 2371.1747    1.2977  0.7657 11.0176  0.0000  0.0429   0.0612   0.1077    0.1464   0.0000   412.7731       13.3791       8.30813       6.88192      -7.47570      -4.65382       13.7736       15.0160       12.6394       10.6164       6.88218       4.38467
   5  15 2506.1076    1.8266  0.9148 10.9851  0.0000  0.0454   0.0807   0.1319    0.2496   0.0000   434.5072       7.48428       2.55037      -3.23360       5.58220     -0.883849       14.3373       17.2011       14.4325       10.2452       6.49326       3.78663
   5  16 2641.2662    2.2592  0.8493 11.2852  0.0064  0.0400   0.1001   0.1079    0.3398   0.0000   454.6755      -32.2597       2.45933       5.03815      0.810827      -4.66047       12.4326       13.4000       12.1523       9.49939       6.42386       3.83578
   5  17 2777.3952    2.9101  0.9165 10.8124  0.0000  0.0447   0.1128   0.1147    0.8673   0.0000   442.3560       31.7215       41.1518      -17.9984       11.3282      -5.83828       14.1372       15.8905       12.9753       11.4133       7.36426       4.25320
   5  18 2913.7094    3.7182  1.0170 11.0518  0.0000  0.0483   0.1388   0.1330    1.5246   0.0000   431.6594       25.3786       9.40275      -14.8214       4.09181      -4.46243       14.1186       16.2879       13.7983       10.7969       8.21723       4.61452
   5  21 3322.6649    3.7351  1.3878 12.5320  0.0000  0.0661   0.1424   0.1892    0.4739   0.0000   459.8274       35.2241       16.7087       2.19070       17.3561      -14.9938       19.2056       22.8923       18.9831       14.9632       9.98438       5.99904
   5  22 3459.4115    3.3815  2.2570 10.9509 -0.0013  0.0832   0.0936   0.2025    0.8555   0.0000   435.8936       24.9008       19.5466       4.37814      0.173185      -10.8194       22.7966       28.7628       24.7622       18.5953       12.6697       7.63245
   5  23 3596.9038    2.8977  3.5531 10.8900 -0.0072  0.1080   0.0694   0.2945    0.4874   0.0000   419.6107      -30.3729      -41.1938      -2.60594       4.55401       2.26943       30.3664       37.3466       31.9640       25.3593       17.3323       10.1457
   6   8 1587.4698    0.1832  0.1342  9.2755  0.0000  0.0229   0.0199   0.0515    0.0549   0.0000   436.2845      -6.36195       6.45966       1.17514     -0.388498     -0.836629       5.28077       8.10181       5.71334       7.12238       3.39999       3.66130
   6   9 1727.7389    0.2553  0.2613  9.4360  0.0000  0.0312   0.0189   0.0742    0.0608   0.0000   439.6098      0.420916      -4.87170      -4.33780     -0.492643      0.318127       6.85448       7.95144       7.88462       5.18903       4.70651       3.16050
   6  10 1866.0828    0.4377  0.3197  9.6794  0.0000  0.0380   0.0262   0.0709    0.0748   0.0000   444.7354      -2.21353       24.2220      -6.52606       3.34379      -1.74023       12.9671       14.8450       13.8579       8.55172       5.03647       4.68336
   6  11 2004.0136    0.5413  0.5090  9.6345  0.0000  0.0346   0.0287   0.0886    0.0994   0.0000   450.7012      -20.1231       31.4237     -0.785683      -8.52453       4.83705       7.64399       9.46610       8.77566       7.52637       5.03865       3.29450
   6  12 2142.5491    0.8425  0.5552  9.9309  0.0000  0.0324   0.0401   0.0802    0.1326   0.0000   429.5696      -8.17092       4.39361       4.70758     -0.682811      -1.45491       9.15564       9.71795       8.45991       7.19791       6.48046       4.43579
   6  13 2279.7417    1.0304  0.9755 10.0060  0.0000  0.0502   0.0403   0.1200    0.1929   0.0000   442.7175       4.08923      -12.4027     -0.625837       14.0115     -0.549122       11.3590       13.2107       10.6468       10.5283       7.95534       5.08410
   6  14 2415.5788    1.4429  0.8159 11.2269  0.0000  0.0457   0.0613   0.1022    0.1255   0.0000   425.8368      -6.32876      -1.56839      -3.20997       10.3597     -0.758014       13.4066       12.7076       11.2749       10.5922       8.52686       5.01008
   6  15 2551.0828    1.8333  0.8442 11.3948  0.0000  0.0412   0.0723   0.0980    0.1425   0.0000   430.6495       5.57684     -0.189445       3.62081       3.35672      0.761059       11.5310       13.4284       12.2217       9.70146       6.67360       4.27027
   6  16 2687.1835    2.6174  0.7284 12.2548  0.0000  0.0357   0.1112   0.0881    0.1397   0.0000   438.9736       26.7831       3.30456      0.697264       12.5750     -0.753945       9.05014       10.4537       9.40636       7.67897       6.25303       4.38371
   6  17 2823.8080    2.9854  1.0011 12.1893  0.0000  0.0407   0.1110   0.1178    0.1888   0.0000   427.9141       17.0365       13.4834      -19.0080      -1.79951      -1.31304       11.2296       12.8732       11.0385       9.51907       7.08709       4.56582
   6  18 2960.7658    3.8990  0.7490 12.5032  0.0000  0.0346   0.1646   0.0933    0.2032   0.0000   456.6041       20.1105       18.6350     -0.140989      -2.41560     -0.434534       10.4449       10.8928       9.48400       7.97878       6.16466       3.76245
   6  19 3097.3994    3.8140  1.1337 12.5337  0.0000  0.0472   0.1405   0.1305    0.2953   0.0000   443.2350       1.02275      -3.45935      -16.7643       3.29842      -6.68201       12.0831       14.9718       12.4866       10.8068       7.85234       5.06582
   6  20 3234.0641    4.1630  1.2726 12.9309  0.0000  0.0588   0.1602   0.1369    0.3078   0.0000   425.4381       16.7365       17.0753      -10.7961      -3.70953      -12.1006       17.4516       21.8061       18.3115       14.8239       9.77132       6.17924
   6  21 3371.1049    3.8796  1.7533 12.0748 -0.0105  0.0635   0.1214   0.1711    0.4446   0.0000   463.3293      -25.7973       30.2757      -6.52671      -11.4805       6.75158       15.2357       18.2440       16.4022       14.3895       10.2310       7.41386
   6  22 3508.5982    3.2023  2.2012 12.0115  0.0007  0.0756   0.0970   0.2335    0.3136   0.0000   433.5857      0.163355      -4.34036      -28.2381       13.8804   -0.00414873       19.3882       22.0919       20.7886       17.2895       13.4237       9.26903
   6  24 3783.9166    2.1196  5.0569 10.6727  0.0000  0.1264   0.0435   0.3692    0.1878   0.0000   323.9696       39.9426       69.8532       11.4003      -8.12205      -6.81108       31.5767       39.5961       35.6875       29.2610       22.2628       13.9423
   6  25 3921.8540    1.8160  6.6154 10.4451  0.0000  0.1511   0.0342   0.4477    0.1387   0.0000   464.4909       47.5239      -8.93943      -24.9622       16.2634       32.0990       37.3969       46.1241       40.8470       35.9064       26.3871       17.8401
   7   9 1767.6807    0.3203  0.2802  9.3886  0.0000  0.0311   0.0208   0.0598    0.0616   0.0000   438.5887     -0.278541       10.8340      -7.91631      -3.04489     -0.431787       8.44080       6.93704       6.27101       7.12745       5.13992       3.45627
   7  10 1906.8840    0.5271  0.4005  9.4564  0.0000  0.0372   0.0274   0.0588    0.0821   0.0000   439.8403      -10.7628       10.5719     -0.916109      -1.03674      -2.79917       8.74733       7.62109       6.54472       5.66007       6.51969       4.85946
   7  11 2045.8897    0.6429  0.5221  9.6611  0.0000  0.0349   0.0297   0.0707    0.0900   0.0000   433.9285      -13.2568       10.9721      -3.63374       6.35146       2.79368       7.20191       7.53546       7.57815       6.34036       5.75400       4.09648
   7  12 2184.5363    0.8226  0.8075 10.0714  0.0000  0.0380   0.0321   0.0967    0.1137   0.0000   437.6874      -3.76895       15.4456       8.83388      -6.79451     -0.667400       7.77687       9.78956       9.01983       7.31308       6.80556       4.72489
   7  13 2322.1378    1.2836  0.7794 10.2369  0.0000  0.0353   0.0459   0.0847    0.1531   0.0000   444.7707       6.62335       3.37469      -3.21857       1.53695      -9.18506       7.44329       8.29863       7.79615       7.46183       5.91284       3.86502
   7  14 2458.3313    1.5863  0.7854 10.8324  0.0000  0.0351   0.0585   0.0883    0.1336   0.0000   433.1597       4.80071       11.9360       2.91188      -13.0516      -6.19706       7.87115       9.02441       8.32484       7.83426       5.62521       4.59448
   7  15 2594.2316    2.0564  1.0363 11.4236  0.0000  0.0424   0.0697   0.1134    0.1457   0.0000   427.7844       12.0697      -2.56143       15.3395       8.87063      -10.0917       9.39232       10.8683       10.6934       8.67439       7.19973       5.28768
   7  16 2731.1740    2.7128  0.6925 12.3499  0.0000  0.0340   0.1070   0.0800    0.1147   0.0000   436.5174      -1.71634      0.335842      -4.66183       12.8239       1.17046       6.86911       8.99637       7.88359       7.49302       5.16722       4.22499
   7  17 2868.4433    3.3048  0.8467 12.5780  0.0000  0.0353   0.1236   0.1038    0.1333   0.0000   425.8800       15.5898       7.87115      -1.09457       5.52132      -2.40143       8.00606       10.2287       8.43041       7.60890       5.80651       4.35467
   7  18 3005.8249    3.9267  0.9151 12.5140  0.0000  0.0345   0.1396   0.1013    0.1656   0.0000   452.4900       16.5913       11.2881       10.5548       3.47467      -1.83521       8.13326       9.85569       9.14609       7.42893       6.37386       4.24101
   7  19 3142.9194    4.1774  0.9961 12.7641  0.0000  0.0382   0.1428   0.1029    0.1767   0.0000   432.7554       22.1121      -2.57587     -0.384144       3.31286      0.283487       8.07344       9.63524       9.75647       7.60557       6.74541       4.45147
   7  20 3280.0452    3.7890  1.4141 12.7537 -0.0007  0.0501   0.1205   0.1344    0.1590   0.0000   432.9339       22.4825      -1.23799      -1.80706      -9.99899     -0.736875       10.8047       13.1028       12.3689       10.7660       8.42075       5.84642
   7  21 3417.5829    3.4145  1.9607 11.9766  0.0000  0.0609   0.0932   0.1478    0.1922   0.0000   432.9760       13.0421       1.04921      -3.47684       11.5772      -3.86777       13.2002       15.4074       15.1043       13.3732       10.1827       7.17988
   7  24 3832.1769    1.9774  5.3825 10.8775  0.0000  0.1284   0.0377   0.3635    0.1103   0.0000   473.2496       22.6722       21.9438       24.4453       25.9059      -4.17476       27.1027       34.2242       31.5266       27.5964       21.9698       16.1857
   7  25 3970.4230    1.6359  6.8339 10.5088  0.0059  0.1482   0.0296   0.4337    0.0977   0.0000   424.7922       87.0594       9.02883       6.17907      -1.31128      -10.0052       30.9100       38.1372       35.7200       32.6196       25.4794       18.4751
   8   8 1665.6994    0.2452  0.2362  9.1848  0.0000  0.0405   0.0185   0.0811    0.0557   0.0000   433.6410     -0.886738       7.79245       4.80905      0.799560      -2.44984       9.10325       12.7886       10.2122       9.35239       4.70535       3.67855
   8   9 1806.1919    0.3746  0.3821  9.3028  0.0000  0.0292   0.0207   0.0650    0.0781   0.0000   443.5705      -5.73510       9.48172       5.86285      -6.72144       1.74932       6.11430       5.73350       6.14553       5.97226       4.71253       3.85380
   8  10 1946.0738    0.5732  0.5026  9.4682  0.0000  0.0282   0.0253   0.0680    0.0923   0.0000   427.1929      -10.6018       15.8247       5.96061      -1.49203      -2.58448       5.01357       5.93571       6.47989       4.96381       4.45033       3.49774
   8  11 2086.1261    0.7150  0.5542  9.8557  0.0000  0.0306   0.0309   0.0715    0.0926   0.0000   433.3383      -9.71996      -6.00880      -5.75963     -0.401687      -6.74406       5.91374       7.38018       7.08373       6.22886       5.01884       3.64595
   8  12 2225.1696    0.9372  0.6422 10.3809  0.0000  0.0319   0.0376   0.0769    0.0975   0.0000   439.2541      -5.42274     -0.441332      -5.57213     -0.764901       7.52197       5.57325       6.86331       7.04362       6.13640       4.90239       3.85458
   8  13 2362.9103    1.3183  0.7762 10.7751  0.0000  0.0370   0.0482   0.0816    0.1227   0.0000   438.7964       3.24286      -8.05305      -12.6048       5.21219       4.65693       8.30651       10.2371       9.25385       7.37772       5.88765       5.31170
   8  14 2499.4533    1.8074  0.8612 11.1881  0.0000  0.0337   0.0635   0.0947    0.1324   0.0000   437.6056       11.9947       11.9247      -11.6667       4.39638      -4.58417       6.51740       8.37203       7.72424       7.37444       5.74252       4.18747
   8  15 2636.1923    2.4016  0.8457 11.2267  0.0000  0.0321   0.0793   0.0790    0.1768   0.0000   436.7854       8.73113       7.50878      -8.52221      -1.86407     -0.614771       6.48433       8.14840       7.66856       6.60283       5.59959       3.90741
   8  16 2773.8490    2.9548  0.8163 11.7181  0.0000  0.0319   0.0989   0.0884    0.1763   0.0000   441.9534      -6.42470       7.09388       2.63633     -0.655845      -8.83241       6.04754       7.15937       7.40774       5.95000       5.37834       3.95775
   8  17 2911.5727    3.5982  0.7847 12.5152  0.0000  0.0475   0.1178   0.0766    0.1359   0.0000   432.3491       8.33920       3.07874       2.17543      -1.10529     -0.874715       13.3950       17.5293       13.8848       11.5461       9.20826       6.30187
   8  18 3049.2318    3.6097  0.9962 13.2057  0.0000  0.0428   0.1223   0.1134    0.1204   0.0000   429.3959      -4.43358      -8.32021      -6.23717       1.00069       2.61586       7.44544       10.1140       8.72967       8.11565       6.55608       5.28681
   8  19 3186.8327    4.0919  1.1404 12.9957  0.0000  0.0437   0.1282   0.1193    0.1501   0.0000   438.3862       7.19611       6.29501       12.5354       4.56447      -3.37319       7.41137       10.2849       8.79260       8.57907       6.60326       5.44613
   8  20 3324.6078    3.6367  1.2772 13.0800  0.0000  0.0487   0.1147   0.1227    0.1296   0.0000   430.0049      0.728429       9.87044      -17.8484       6.72372      -11.9952       10.2704       12.1676       11.2766       10.4831       8.53982       6.32190
   8  21 3462.6703    3.0720  2.3260 12.1417  0.0000  0.0635   0.0705   0.1743    0.1019   0.0000   435.2317      -1.04902       24.9871      -2.46042       13.2148      -18.5820       11.5488       14.5917       14.0509       12.5828       10.3577       7.78705
   8  22 3601.0994    2.6328  2.8390 11.8072  0.0000  0.0770   0.0585   0.1989    0.1086   0.0000   425.5569       59.7274       3.93245       3.64091      -7.76984      -12.4854       14.1187       18.2735       17.4231       15.3928       12.8986       9.48670
   8  23 3739.7564    2.1419  4.1948 11.2235  0.0000  0.1022   0.0398   0.2597    0.0971   0.0000   454.8624      -16.2895       49.9423      0.203902       22.9198      -29.6097       18.2071       24.0913       22.7942       20.6723       16.2616       12.6266
   8  24 3878.4233    1.8357  5.3847 10.7885  0.0000  0.1227   0.0312   0.3147    0.0917   0.0000   456.7161      -21.6573      -12.1948       27.9168       39.2606      -9.83294       21.3324       29.2420       26.9601       25.0242       19.7043       14.8696
   8  28 4436.0351    0.8790 12.5708 10.1524  0.0005  0.2819   0.0178   0.8177    0.0506   0.0000   395.4491      -42.4042       122.109      -43.3015      -14.5495      -10.4594       51.5942       64.5900       65.5965       60.2538       45.9907       35.5767
   9   9 1843.6168    0.4002  0.3279  9.3358  0.0000  0.0206   0.0199   0.0496    0.0642   0.0000   436.9997       2.20228       13.3220      -3.43665       1.89616      -1.40322       3.60759       4.37198       4.44656       4.05047       3.26630       2.77965
   9  10 1984.2094    0.5716  0.4961  9.5805  0.0000  0.0268   0.0249   0.0650    0.0933   0.0000   436.9676      -2.87893       23.3392       3.57884      -2.83299     -0.827789       4.22577       5.42047       5.38181       4.95885       4.03655       3.23034
   9  11 2125.1227    0.7994  0.6941  9.8260  0.0000  0.0310   0.0283   0.0729    0.1276   0.0000   432.1024      -6.41415       9.74855      -1.59467       1.53918      -3.03669       5.02286       6.50154       5.80809       6.07507       5.10630       3.64409
   9  12 2264.5233    1.1668  0.7163 10.3644  0.0000  0.0289   0.0433   0.0772    0.1084   0.0000   437.8493       1.72709     -0.120098       3.36013      -2.62387      0.561518       4.55963       5.81588       5.41429       5.88460       4.17619       3.53410
   9  13 2402.3001    1.5026  0.8030 10.8627  0.0000  0.0346   0.0503   0.0803    0.1108   0.0000   439.4513       10.8266       5.83630       8.34779       1.72230      -3.31086       6.31569       7.35131       7.72006       6.57825       5.51632       4.13406
   9  14 2539.5771    1.8993  0.9840 11.1561  0.0000  0.0352   0.0579   0.0924    0.1400   0.0000   437.9048       13.5940       9.49794      -6.95900      -2.51594       2.34843       6.24953       7.42982       7.27316       6.93155       5.83880       4.41568
   9  15 2677.0988    2.4523  0.8505 11.7301  0.0000  0.0327   0.0791   0.0791    0.1345   0.0000   429.1038      -6.51129       17.9099       3.49193      -3.02235       1.14120       6.27906       7.34533       6.66877       6.42288       5.66871       4.34968
   9  16 2815.3121    2.9270  1.0241 11.8931  0.0000  0.0367   0.0866   0.0856    0.1555   0.0000   435.2582       4.35631       10.2818      -8.07132       10.5128      0.639833       6.81292       8.34518       7.96729       7.69370       6.30681       4.63384
   9  17 2953.6418    3.7239  0.8689 12.4608  0.0000  0.0321   0.1180   0.0802    0.1455   0.0000   443.3225       4.96248       9.87078      -2.33189      -1.13449      -3.37741       5.87029       6.40535       5.71159       6.12772       5.38514       4.19627
   9  18 3091.5912    4.3092  0.8259 12.7422  0.0000  0.0301   0.1379   0.0771    0.1439   0.0000   446.1892       5.58446       7.56786      -11.6799       7.08593      -11.0454       5.52054       6.55983       6.17491       5.60906       4.91466       4.11998
   9  19 3229.6525    4.0486  1.0996 13.0479  0.0000  0.0371   0.1207   0.1034    0.1291   0.0000   439.7736       2.81720       22.3505      -1.21343      -7.33916      -11.3043       7.10697       8.53038       8.11084       7.48315       6.47254       4.92878
   9  20 3367.8485    3.3479  1.6157 13.0600  0.0000  0.0548   0.0918   0.1350    0.0915   0.0000   427.7792       6.25111       24.6078      -3.27547      0.555712       1.33776       8.75534       11.4295       10.9913       9.83025       9.01248       7.01620
   9  21 3506.4271    2.8819  2.5440 12.0464  0.0000  0.0683   0.0613   0.1698    0.0832   0.0000   432.9244       19.9005       16.7042       2.35481      -20.5570      -9.63968       10.7612       14.3472       13.8207       12.8760       10.4863       8.34002
   9  22 3645.3248    2.4581  3.4242 11.7316  0.0000  0.0784   0.0486   0.2138    0.0734   0.0000   414.4548       7.47058       27.7607      0.621415      -3.45562      -17.7140       13.1931       16.1659       15.9812       15.4828       12.5830       9.93669
   9  23 3784.3384    2.0103  4.6753 11.3088 -0.0007  0.0967   0.0357   0.2740    0.0681   0.0000   443.3276       7.91804      -2.68496       8.79396      -24.3674      -18.8804       16.4056       19.7967       19.8426       18.5644       16.0661       12.8054
   9  25 4063.4449    1.4219  7.4399 10.6341  0.0000  0.1432   0.0230   0.4160    0.0587   0.0000   345.1471       23.9257       25.2869      -5.93101       25.2893      -14.7636       24.4942       30.0404       29.5274       27.7698       23.8895       19.4054
   9  27 4343.1087    0.9575 12.0730 10.1992  0.0000  0.2427   0.0176   0.7035    0.0503   0.0000   399.6140       91.7799       52.4028       25.3852       18.4772      -22.3590       38.9678       48.5723       51.1005       46.1445       38.8325       30.6779
   9  28 4483.5251    0.8537 13.3831 10.0740  0.0000  0.2867   0.0171   0.7928    0.0500   0.0000   456.3753       7.35026       51.3077      -12.8330      -40.2431       32.3154       45.3656       57.8308       59.8002       53.8351       45.3781       36.6463
  10   6 1443.4016    0.1512  0.0877  9.1632  0.0000  0.0233   0.0180   0.0337    0.0391   0.0000   434.6523     -0.350646       9.26369      0.268027      -4.24810      -1.61827       2.94951       3.35086       3.97580       3.45921       3.02624       2.26862
  10   8 1737.8221    0.3082  0.2960  9.1824  0.0000  0.0197   0.0167   0.0526    0.0507   0.0000   429.7966       1.31683       11.5465      -5.25559      -8.37811       3.44909       2.97955       3.59736       3.95930       3.45486       2.80321       2.48386
  10   9 1880.0329    0.4379  0.3984  9.3768  0.0000  0.0267   0.0196   0.0529    0.0625   0.0000   430.1763      -1.93797       5.04310     -0.430222      -1.20984       6.90297       4.26366       5.78607       4.95519       5.10197       4.35131       3.35799
  10  10 2021.5018    0.6260  0.5251  9.4561  0.0000  0.0245   0.0237   0.0573    0.0919   0.0000   437.2214       1.06599       11.2850      -1.83771      -4.20845       3.27820       4.08007       4.90641       4.55185       4.79274       3.85823       3.17421
  10  11 2162.9580    0.9065  0.6302  9.8329  0.0000  0.0269   0.0338   0.0686    0.1490   0.0000   433.2037      -3.67340       7.72231      -7.08042      -1.52238       5.10563       4.08901       5.03453       5.37431       4.79898       4.02948       3.35575
  10  12 2302.8828    1.1601  0.6719 10.2521  0.0000  0.0294   0.0394   0.0652    0.1567   0.0000   436.6902       1.53650       18.2337       9.89571       2.97827      -6.12318       4.68476       5.99570       5.76779       5.61160       4.73450       3.77961
  10  13 2440.8273    1.6753  0.7814 10.8930  0.0000  0.0279   0.0546   0.0726    0.1288   0.0000   441.8795       7.02151       8.20170      -3.49595      -5.13634      -4.70128       4.35843       5.45341       5.30619       5.19343       4.53889       3.65978
  10  14 2578.6830    2.0033  0.9619 11.3715  0.0042  0.0354   0.0604   0.0832    0.1273   0.0000   440.4458      -16.6162       9.07966      -2.42790      -4.50992      -11.0242       5.86778       7.41536       7.23895       6.83703       5.85852       4.71472
  10  15 2717.0746    2.7487  0.7545 11.7186  0.0000  0.0282   0.0862   0.0638    0.1311   0.0000   433.7845      -3.43290       6.34223       5.13389      -1.94009     -0.782226       4.69964       5.67554       5.63697       5.44954       4.41073       3.65212
  10  16 2855.7903    3.1467  0.8604 12.0645  0.0000  0.0289   0.0962   0.0808    0.1248   0.0000   432.2139       16.6971     -0.283884      -3.72235       6.08927      -4.06158       4.18315       5.19959       5.34003       5.04473       4.14750       3.51983
  10  17 2994.5746    4.1436  0.7889 12.7205  0.0000  0.0271   0.1350   0.0766    0.1155   0.0000   439.9511       6.35136       10.6668      -1.51208       6.50484      -8.52950       4.58710       5.84254       5.73290       5.16034       4.37367       3.76707
  10  18 3133.0558    4.1456  0.8913 12.9391  0.0000  0.0319   0.1262   0.0786    0.1220   0.0000   442.5221       8.62164       10.0702      -4.28439       3.68078      -9.75395       4.56274       5.77822       5.99577       5.65529       4.43549       4.05961
  10  19 3271.4399    3.8879  1.4529 12.4338 -0.0001  0.0411   0.0943   0.1063    0.1268   0.0000   435.0953       16.9323      -1.01108      -5.02939       8.97192      -7.25845       6.31065       7.82886       8.01958       7.44089       6.55490       5.31551
  10  20 3410.3177    3.3006  1.9929 12.2227  0.0000  0.0491   0.0722   0.1364    0.0905   0.0000   453.1487       24.8894      -15.3889      -15.7909      -10.6234      -19.6954       7.78193       9.74025       9.50361       9.17948       7.69694       6.46017
  10  21 3549.1632    2.7131  2.7722 12.0490  0.0012  0.0653   0.0542   0.1775    0.0706   0.0000   419.0671       7.66162       9.54541      -2.44838       15.3134      -24.7235       9.75870       12.2704       11.9972       11.7837       10.0773       8.15380
  10  22 3688.7475    2.1905  3.6795 11.6573  0.0000  0.0815   0.0400   0.2294    0.0584   0.0000   448.1137       11.7989       18.1469      -14.9158      -7.64450       5.63604       11.8518       15.1648       15.3962       14.3188       12.5049       10.1255
  10  24 3967.5872    1.5423  7.1340 10.7706  0.0000  0.1311   0.0234   0.3720    0.0532   0.0000   469.3129      -8.45809       3.53288       30.8411       41.5727      -16.3173       18.8378       24.1308       24.8348       23.0032       19.8211       16.6758
  10  25 4108.0681    1.2990  8.3317 10.4427  0.0000  0.1545   0.0203   0.4265    0.0556   0.0000   471.1314      -30.5705      -17.0791      -32.5494      -3.57262       18.7124       22.2551       28.4529       29.7444       26.8700       23.5974       19.3339
  10  27 4388.2835    0.9243 12.7654 10.1485  0.0058  0.2463   0.0174   0.7299    0.0479   0.0000   401.9545       15.3149       47.3646      -64.4334       34.4171      -20.4716       36.1473       44.9051       47.9542       44.6050       38.4009       31.2754
  10  29 4668.9339    0.6227 17.8725  9.9369  0.0024  0.4260   0.0121   1.1454    0.0366   0.0000   417.5600       50.5405       80.9366       3.90961      -33.6775       9.79841       61.5409       78.9804       79.5463       78.3215       65.5575       54.4176
  11   6 1477.1688    0.1464  0.0988  9.1723  0.0000  0.0152   0.0151   0.0377    0.0374   0.0000   433.8451     -0.619986       8.78564       4.94726      -1.66982      0.346102       2.10522       2.58720       2.72304       2.45954       2.40671       2.24192
  11   8 1772.2240    0.3353  0.3216  9.3098  0.0000  0.0242   0.0168   0.0515    0.0523   0.0000   435.7611      -3.52149       15.1692       1.59055       1.67052      -2.37276       4.25908       5.95791       5.97219       5.52665       4.28725       3.43415
  11   9 1915.4228    0.5086  0.3854  9.4738  0.0000  0.0237   0.0218   0.0480    0.0619   0.0000   431.2158      -1.71817       12.9342       3.04905       4.06302      0.472484       3.64252       4.14266       3.58658       3.59706       3.23972       3.10732
  11  10 2058.0209    0.7014  0.4300  9.7132  0.0000  0.0212   0.0277   0.0471    0.0708   0.0000   435.4701       9.10586       10.9604       2.63289     -0.903131       6.41318       2.78639       3.40355       3.46385       3.58450       2.92432       2.36945
  11  11 2199.7289    0.9538  0.7725  9.6879  0.0000  0.0269   0.0291   0.0685    0.1434   0.0000   435.6134       1.67977       4.96358     -0.120710       2.01571      -2.50991       3.90536       4.70339       4.74426       4.40168       4.17522       3.41387
  11  12 2340.0655    1.3753  0.8878  9.9846  0.0000  0.0302   0.0427   0.0754    0.2976   0.0000   441.5040      -2.35976       9.56026      -1.45677       1.34118       2.17699       4.46028       4.98226       5.40940       5.22836       4.48563       3.86264
  11  13 2478.5462    1.7068  0.9398 11.1197 -0.0012  0.0320   0.0526   0.0883    0.1702   0.0000   434.8933     -0.986613       7.71480       13.7643      -7.22341      -7.00640       4.40047       5.50919       5.81406       5.11905       4.71340       4.04041
  11  14 2616.9684    2.2141  0.9607 11.3726  0.0000  0.0321   0.0624   0.0760    0.1586   0.0000   443.7101      -1.04743       2.37531      -2.05960      -6.07909      -1.11538       4.44863       5.29187       5.30782       5.38848       4.76171       3.82092
  11  15 2756.2070    2.7625  1.0606 11.6291  0.0000  0.0309   0.0743   0.0859    0.1517   0.0000   445.1171       2.00578       1.23395      -9.52200       1.49764      -6.37872       4.33331       5.38821       5.50518       5.62258       4.75190       4.06195
  11  16 2895.4526    3.6542  0.8228 12.1293  0.0000  0.0267   0.1062   0.0712    0.1389   0.0000   442.5947       7.91007       8.32647      -3.43971       4.88135      -7.90727       3.62229       4.97916       4.73592       4.56457       4.21559       3.44463
  11  17 3034.5472    3.8633  0.9907 12.5962  0.0000  0.0320   0.1044   0.0780    0.1302   0.0000   433.2064       10.0077       14.3060     -0.963749      0.481802      -4.85654       4.52129       5.65165       5.62562       5.44907       4.78567       4.23490
  11  18 3173.5656    4.1852  1.1256 12.8514  0.0000  0.0349   0.1101   0.0889    0.1257   0.0000   446.3442       4.33560       26.0343   -0.00291395      -4.28988      -9.92023       4.85572       6.30615       6.21814       5.71825       4.95869       4.46260
  11  19 3312.4388    3.7440  1.4539 12.4072  0.0002  0.0394   0.0904   0.1016    0.1144   0.0000   443.7321       3.13271       18.4009      -12.1590       7.64262      -11.9259       6.01470       7.54200       7.07740       7.00237       6.13740       5.43084
  11  20 3451.7705    3.2215  2.2673 11.9386 -0.0005  0.0518   0.0630   0.1325    0.0847   0.0000   449.2451       10.4130       20.9766      -9.47786       7.03789      -17.2070       7.14510       8.93090       8.92802       8.58611       7.96836       6.62121
  11  21 3591.3705    2.6069  3.4050 11.6794  0.0000  0.0669   0.0448   0.1902    0.0638   0.0000   438.6461      -12.1903       25.2330      -11.2447       3.17722      -17.8148       9.43922       12.1497       11.7458       11.1023       10.4481       8.64664
  11  22 3731.0185    2.1066  4.4499 11.3208  0.0000  0.0850   0.0338   0.2269    0.0577   0.0000   430.2441       10.8394      -2.71009      -28.0729       14.6572      -10.4971       11.1259       14.7567       14.8673       14.5762       12.0391       10.4597
  11  23 3870.8202    1.7475  5.4748 11.0432  0.0000  0.0988   0.0276   0.2787    0.0554   0.0000   440.5653       32.1758      -6.40818      -9.26826      -15.6780      -21.7262       13.5519       17.4272       17.4747       17.0663       14.9099       12.3505
  11  25 4151.5105    1.2505  8.9292 10.4990  0.0000  0.1549   0.0192   0.4368    0.0494   0.0000   400.7642       31.2560       3.57485     -0.891043       12.2852      -12.9368       20.7980       26.3112       27.4766       26.7992       23.2100       19.3748
  11  26 4292.0913    1.0339 10.5975 10.3391  0.0002  0.1971   0.0177   0.5600    0.0467   0.0000   433.6849       68.9876      -3.70729      -41.6051       18.0023       21.6773       25.2877       34.2086       34.0992       33.0578       29.3722       24.3107
  12   5 1351.8773    0.1026  0.0617  9.2000  0.0000  0.0354   0.0136   0.0228    0.0346   0.0000   439.6966       3.29736       3.98268      -7.63019       2.56423      -1.81060       3.13604       4.68797       6.61713       3.21289       6.39263       3.06070
  12   7 1660.2629    0.2613  0.1469  9.2235  0.0000  0.0143   0.0170   0.0267    0.0418   0.0000   434.6286       4.33467       12.2903       1.18102      -4.27223       1.22219       2.58403       2.74811       2.85918       2.40782       2.08481       2.07308
  12   8 1805.7766    0.3811  0.3274  9.4015  0.0000  0.0194   0.0172   0.0453    0.0508   0.0000   433.6629     -0.483238       12.8754      -3.82408      -7.46440      -1.16270       2.38609       3.04389       2.94755       2.89106       3.11204       2.34960
  12   9 1950.0212    0.5066  0.4242  9.5937  0.0000  0.0245   0.0204   0.0535    0.0584   0.0000   440.7048      -1.51850       9.66685      -1.61225       1.65233      0.346574       4.68606       5.81398       6.03442       5.17381       4.45676       4.08204
  12  10 2093.6149    0.7823  0.5677  9.7044  0.0000  0.0244   0.0259   0.0547    0.0798   0.0000   442.4851      -1.51717       8.55643      -6.01878      -2.65958       2.30009       2.96389       3.88665       3.89269       4.12174       3.50722       3.15598
  12  11 2235.8876    1.0739  0.7176  9.9555  0.0000  0.0257   0.0321   0.0648    0.1041   0.0000   441.4858      -1.85335       6.20755      0.672984     -0.950358       1.56051       3.05943       4.49360       4.01577       4.29379       3.71992       3.08169
  12  12 2376.3903    1.3933  0.8387 10.5630  0.0000  0.0292   0.0401   0.0683    0.1580   0.0000   438.8305     -0.355068       10.4000      -5.39672      -2.80206       1.77760       3.79996       5.07594       4.71189       5.28713       4.66885       4.10894
  12  13 2515.5065    1.8790  0.9717 10.9617  0.0000  0.0314   0.0560   0.0844    0.2391   0.0000   428.7997      -5.95383       11.0902      -2.47979       1.82410      -3.95888       4.06791       5.35583       5.06087       4.81891       4.59049       4.00420
  12  14 2654.6159    2.5751  0.8240 11.3962  0.0000  0.0272   0.0769   0.0694    0.2321   0.0000   445.3077       5.02240       13.1968      0.421265      -4.74785      -1.02624       3.43117       4.44448       4.48380       4.68886       3.89270       3.19793
  12  15 2794.5846    2.9837  0.8285 12.1930  0.0000  0.0287   0.0835   0.0641    0.1375   0.0000   432.1155       7.20713       11.8106      -10.8957      -3.82876      -9.72585       3.60975       4.41810       4.56211       4.72381       3.93824       3.42802
  12  16 2934.4323    3.7535  0.6938 12.6989  0.0000  0.0245   0.1127   0.0567    0.1008   0.0000   439.6624     -0.302521       9.15814      -1.75512       5.52635      -3.03167       3.24303       4.14884       4.09504       4.47286       3.82084       3.14271
  12  17 3073.9702    4.2296  0.7816 12.9152  0.0014  0.0246   0.1264   0.0700    0.1053   0.0000   441.1811       11.1779       13.5629       8.03548       5.15782      -9.02179       3.47661       4.40679       4.47425       4.09615       3.60054       3.28458
  12  18 3213.4008    4.0066  1.2104 12.5888  0.0000  0.0333   0.1002   0.0946    0.1278   0.0000   441.5811       4.09617       10.9923       3.95736      -5.13526      -1.26775       4.23855       5.54081       5.31357       5.26165       4.81360       4.10107
  12  19 3352.7800    3.6467  1.6240 12.3551  0.0000  0.0416   0.0785   0.1043    0.1002   0.0000   440.4046       17.0292      -3.22653      -5.19412      0.186843      -14.0985       5.28371       7.26364       6.85665       7.06593       5.89548       5.10593
  12  20 3492.4835    3.1010  2.5947 11.6147  0.0000  0.0517   0.0530   0.1337    0.0784   0.0000   439.9263       8.31128       1.70064       16.3992       6.92114      -2.72506       6.60915       8.39719       8.45346       8.32551       7.43542       6.35011
  12  21 3632.7147    2.4890  3.5095 11.3911  0.0000  0.0643   0.0395   0.1716    0.0639   0.0000   431.8929       8.20017       21.3844      -8.39958       4.47196      -12.1313       8.19013       10.4947       10.5592       10.4469       9.26197       8.16964
  12  22 3772.5471    2.0359  4.7477 11.2697  0.0000  0.0830   0.0307   0.2254    0.0534   0.0000   462.6500       33.9968       5.38364      -22.4034      -17.6566       8.24532       10.6592       13.8705       14.3030       13.2362       12.5586       10.3384
  12  23 3913.1255    1.6502  6.0607 10.9703  0.0000  0.1014   0.0250   0.2826    0.0512   0.0000   433.1205       9.23381      -12.6585      -24.7916      0.145603      -1.98708       13.1623       15.8009       16.9449       16.7101       15.0859       12.6436
  12  24 4053.9521    1.3670  7.6012 10.7103  0.0000  0.1294   0.0208   0.3564    0.0498   0.0000   486.0123      0.383161      -34.6006       29.1401       6.46994      -22.8085       15.7977       20.5153       21.3200       21.7037       18.3553       15.8665
  12  25 4194.0989    1.1215  8.8127 10.4695  0.0000  0.1526   0.0182   0.4368    0.0487   0.0000   459.1623       28.6850       29.6162       10.9763       17.7402       5.45459       19.0126       24.3557       25.4255       25.2337       22.7384       18.5883
  12  26 4335.3343    0.9766 11.3923 10.2734 -0.0009  0.1957   0.0169   0.5683    0.0462   0.0000   469.8294       18.5528      -9.26925       7.30198       12.2995       6.71119       24.0046       31.0762       31.9327       31.7422       27.9587       23.8040
  13   7 1692.3755    0.2907  0.2267  9.2379  0.0000  0.0165   0.0155   0.0374    0.0439   0.0000   437.4502      -1.44081       12.2079       1.71208      -3.91806       1.43759       2.19166       2.69992       3.02792       3.60497       3.47677       2.54100
  13   8 1838.6545    0.4467  0.3265  9.2673  0.0000  0.0178   0.0183   0.0404    0.0584   0.0000   437.1798      -3.14282       11.8614       1.01803      -3.34930     -0.798380       2.18923       2.40143       2.53280       2.67633       2.20626       2.14746
  13   9 1983.8737    0.5776  0.4345  9.6812  0.0000  0.0191   0.0215   0.0500    0.0599   0.0000   435.4876      0.511391       7.64109      -2.50465       4.61489     -0.556188       2.19897       2.78411       3.03132       2.99880       2.75698       2.14675
  13  10 2128.5036    0.8293  0.6065  9.6784  0.0000  0.0231   0.0259   0.0543    0.0795   0.0000   438.8638     -0.905790       9.87559     -0.590561      -1.46025      -2.57255       2.75539       3.74972       3.41338       3.81580       3.21776       2.93162
  13  11 2271.1459    1.1009  0.8037  9.9465  0.0000  0.0258   0.0303   0.0631    0.1048   0.0000   429.7933      0.487430       8.32660     -0.529142     -0.281945      -2.51733       3.47496       4.30557       4.60604       4.46070       4.00231       3.24336
  13  12 2411.8632    1.4870  0.8802 10.5823  0.0000  0.0289   0.0402   0.0698    0.1135   0.0000   429.0294      -2.42353       8.28387      -7.70335      -6.06675     -0.844845       3.73164       5.17670       5.06405       4.92220       4.41685       3.49458
  13  13 2551.7868    1.9467  0.9431 11.2418  0.0000  0.0289   0.0523   0.0749    0.1506   0.0000   439.6618     0.0895313       13.4632       4.66718       4.03042      -1.39869       3.55298       4.77502       4.46746       4.52562       4.26222       3.55447
  13  14 2691.7320    2.4781  0.9671 11.5706  0.0000  0.0303   0.0739   0.0754    0.2336   0.0000   430.5999     -0.244118       18.8862       1.04883       8.47982      -5.90221       3.79259       4.79496       5.05270       4.79565       4.48809       3.81045
  13  15 2832.2021    3.2352  1.0146 11.6112  0.0000  0.0296   0.0854   0.0721    0.3073   0.0000   442.5359      -2.44364       12.9535      -1.06983      -1.65144      -3.14852       3.65637       4.40560       4.41368       4.57771       4.10392       3.43630
  13  16 2972.6698    3.6772  0.8974 12.6680  0.0000  0.0269   0.0985   0.0704    0.1369   0.0000   439.4092       5.11124       10.8213     -0.997996      -3.00259      -1.20324       3.21815       3.97811       4.06443       4.04245       3.96222       3.11637
  13  17 3112.6188    4.1577  0.9405 13.0787  0.0000  0.0284   0.1117   0.0767    0.1090   0.0000   439.4981       5.54753       10.1089      -4.16999       2.50069      -1.46027       3.43620       4.28661       4.33330       4.26752       4.01956       3.44416
  13  18 3252.5158    3.9789  1.2576 12.7460  0.0009  0.0343   0.0935   0.0933    0.1120   0.0000   444.6615       8.31534       17.9753      -6.05979      -5.25599       3.58567       3.99972       5.36964       5.36098       5.37345       4.70742       4.16053
  13  19 3392.4963    3.4499  1.7852 12.3228  0.0000  0.0408   0.0698   0.1107    0.0891   0.0000   444.8692       9.07608       6.73396       5.30735     -0.939446      -8.14161       4.94672       5.80588       6.34850       6.69468       5.57756       5.02230
  13  20 3532.8084    2.7208  2.6180 11.8704  0.0000  0.0536   0.0476   0.1420    0.0677   0.0000   449.4548       3.87706       4.46734      -11.2768      -11.6401      -13.1132       6.13964       8.26395       8.40684       8.43538       7.14947       6.42825
  13  21 3673.1852    2.3631  3.8917 11.2539  0.0000  0.0661   0.0349   0.1762    0.0605   0.0000   445.9779       22.5579       20.4102      -19.4766       2.58626      -14.9181       7.59866       9.95058       9.95405       10.2654       9.23967       8.13805
  13  22 3813.9353    1.9427  5.0604 11.1193 -0.0006  0.0831   0.0279   0.2222    0.0517   0.0000   446.5834      -16.8417       19.8419       10.4141      -8.48912      -21.9852       9.32110       12.0500       12.6340       12.3211       11.1322       9.91122
  13  23 3954.5114    1.5425  6.8260 10.8420  0.0000  0.1092   0.0225   0.2969    0.0497   0.0000   438.7820       22.4062       16.3317      -29.5109     -0.783366      -9.25983       12.4556       16.2731       17.3704       16.8143       15.0704       13.1768
  13  25 4236.5088    1.1300 10.8779 10.3228  0.0000  0.1598   0.0166   0.4822    0.0457   0.0000   420.7016       27.6550      -10.5143      -3.60326      -3.06656      -20.0689       18.9981       24.4035       25.4400       25.0194       22.9723       20.1479
  13  26 4378.0872    0.9096 11.9110 10.1790  0.0000  0.1944   0.0156   0.5802    0.0450   0.0000   439.0247       27.3276       21.8850      -45.3396       3.85503       11.4713       23.0849       28.6351       30.3717       30.2388       27.4937       24.1790
  14   6 1571.5572    0.1872  0.1349  9.1110  0.0000  0.0131   0.0130   0.0301    0.0358   0.0000   437.0128      0.717673       17.2707      0.599158      -4.47609       1.25247       1.70527       2.34369       2.29796       1.95589       1.65070       1.82623
  14   7 1723.5140    0.3364  0.1916  9.2866  0.0000  0.0131   0.0178   0.0292    0.0411   0.0000   436.3223      0.434235       11.6703       1.88764      0.138372      -1.47845       1.29935       1.87099       1.82994       1.89356       1.76650       1.48649
  14   8 1870.8463    0.4506  0.3632  9.3474 -0.0012  0.0188   0.0181   0.0437    0.0541   0.0000   436.1192      -2.41176       13.6343       3.78295      -4.04546      0.563829       2.17721       2.77845       3.14222       3.03226       3.08358       2.58617
  14   9 2016.9664    0.6225  0.5594  9.5419  0.0000  0.0234   0.0192   0.0495    0.0744   0.0000   439.6419       3.34881       16.4829      -6.98722      -6.16295     0.0422541       2.54631       3.30028       3.34343       3.53805       3.13769       2.91294
  14  10 2162.4794    0.8790  0.6964  9.8573  0.0000  0.0236   0.0259   0.0639    0.0842   0.0000   438.1675      -2.83499       11.5148       3.67150       5.59661      -4.24475       2.84553       3.80973       3.81552       3.76091       3.38443       2.76714
  14  11 2305.6532    1.2310  0.7953 10.2775  0.0000  0.0251   0.0331   0.0623    0.0915   0.0000   431.9761       4.09991       11.6557       3.33108       1.42772     -0.560116       2.72150       3.40302       3.61323       3.42287       3.28985       2.99731
  14  12 2446.7480    1.6132  0.8541 11.0219 -0.0001  0.0274   0.0431   0.0674    0.0928   0.0000   436.6710      -4.97070       13.6884       4.58147      -6.42215      -4.98673       2.88654       3.86948       3.76417       4.27040       3.51617       3.28627
  14  13 2587.4062    2.0019  0.9758 11.4296  0.0000  0.0289   0.0511   0.0744    0.1091   0.0000   432.7214       3.47040       12.0763      -6.45415     -0.148553      -3.65874       3.19146       4.08995       4.16118       4.27729       4.17048       3.29643
  14  14 2728.2711    2.6527  0.9501 11.5847  0.0000  0.0280   0.0677   0.0718    0.1826   0.0000   440.7260       3.92043       8.93393      -5.12483     -0.313414      0.449583       3.17614       3.96532       4.31837       4.11736       3.92954       3.44487
  14  15 2869.3116    3.5782  0.8918 11.8548 -0.0023  0.0271   0.1019   0.0672    0.2883   0.0000   439.2813       7.94758       15.7818      -2.42873      -1.99184      -3.60822       3.05213       4.17701       4.25304       4.10659       3.88831       3.26394
  14  16 3010.2227    3.9163  1.0485 12.3003  0.0000  0.0311   0.1014   0.0751    0.2564   0.0000   441.5067      -1.23691       13.3554      0.170942       1.52682      -8.96725       3.32541       4.22012       4.36973       4.41035       4.12753       3.57117
  14  17 3150.6547    3.9705  0.9884 13.0847  0.0000  0.0295   0.1036   0.0748    0.1294   0.0000   437.3334       7.62886       17.4303      -9.75338       3.92869      -9.51832       3.38582       4.70999       4.67879       4.80354       4.38742       3.86086
  14  18 3290.9793    3.7493  1.1985 12.9600 -0.0003  0.0360   0.0930   0.0867    0.1151   0.0000   433.9700       13.5847       11.0347      -11.0673      -4.61677      -13.5385       3.67443       5.33999       5.15887       5.52968       4.67939       4.18572
  14  19 3431.5482    3.2102  1.9748 12.4715  0.0000  0.0450   0.0642   0.1207    0.0791   0.0000   439.9147       3.87465       16.4433       4.32877       3.16240      -14.6720       4.95174       6.43479       6.22947       6.42673       6.00480       5.43827
  14  20 3572.3653    2.5961  3.0901 11.6999  0.0000  0.0566   0.0418   0.1526    0.0657   0.0000   437.3304       9.22281       1.29872      -16.8268      -16.3676     -0.966562       6.06110       7.92204       8.35781       8.45676       7.68303       6.63507
  14  21 3713.3189    2.1939  4.4022 11.2192  0.0000  0.0712   0.0312   0.1897    0.0586   0.0000   432.0247      -12.0809       16.5576       7.97629       2.14008      -6.56768       7.86306       10.1765       10.6156       10.5321       9.60131       8.51958
  14  22 3854.3770    1.8277  6.0174 10.8404  0.0006  0.0878   0.0240   0.2433    0.0541   0.0000   432.7451     -0.288665      -7.82876       2.14891      -7.23104      -11.1361       9.33242       12.2693       13.1729       13.0536       11.7410       10.5435
  14  23 3995.5309    1.5227  7.4652 10.6353  0.0000  0.1081   0.0205   0.3059    0.0513   0.0000   442.3467       35.5898      -27.2145      -20.2521      -15.0297      -4.19503       11.3565       15.1856       15.6553       15.7493       14.7867       12.7556
  14  24 4136.8533    1.2827  9.2828 10.4739  0.0000  0.1361   0.0179   0.3883    0.0472   0.0000   471.8224       5.48262      -1.30964       28.9462       1.60566       1.52453       14.0802       18.4788       19.5782       19.3745       17.6495       15.7944
  14  26 4419.6692    0.8600 14.0747 10.1870  0.0000  0.2357   0.0148   0.6843    0.0416   0.0000   456.9175       32.1933       27.0669      -61.2139       29.3728       43.7270       24.3138       32.6527       34.5047       33.4374       31.2026       27.5472
  14  28 4702.9057    0.6030 18.5601  9.8999  0.0027  0.3969   0.0097   0.9399    0.0298   0.0000   457.9655       14.6558       103.276       25.3888       2.37492      -37.4468       39.5209       53.4513       56.1764       56.3870       50.3175       45.4726
  15   6 1601.0168    0.2156  0.1834  9.1652  0.0000  0.0205   0.0122   0.0314    0.0360   0.0000   437.1392      -2.48635       12.7153      -3.41864      0.563336      0.895817       2.00903       2.85715       2.90449       2.77280       2.99823       2.43332
  15   7 1753.8138    0.3392  0.2756  9.2220  0.0000  0.0154   0.0148   0.0369    0.0435   0.0000   438.5743      -1.06270       12.5782      0.539563      -2.08318       2.49202       1.44043       2.08528       1.99216       2.16059       1.88550       1.77553
  15   8 1902.3205    0.4911  0.3638  9.4819  0.0000  0.0173   0.0184   0.0402    0.0502   0.0000   439.4025     -0.618616       10.3989      -1.72644      -2.16839      0.289226       1.77982       2.26333       2.40172       2.20941       2.22903       1.93566
  15   9 2049.6100    0.7351  0.5237  9.7056  0.0000  0.0214   0.0237   0.0489    0.0763   0.0000   440.1919      -2.69804       13.3992      -1.66291       3.54504      -1.65519       2.19052       2.89870       3.06932       2.95917       2.89896       2.51837
  15  10 2195.8038    0.9494  0.6430  9.9745  0.0000  0.0231   0.0263   0.0503    0.0794   0.0000   432.8207       2.53946       14.8456       1.02535      -1.27493      -3.44038       2.31987       3.10786       3.24316       3.03816       2.91147       2.81720
  15  11 2339.5292    1.2761  0.8381 10.4553  0.0000  0.0294   0.0320   0.0599    0.0922   0.0000   435.9744      -1.47699       12.0117      -5.44616       1.64955       3.77725       2.94503       4.50399       4.14105       4.49010       4.09490       3.60323
  15  12 2481.0788    1.7806  0.7677 11.0269  0.0000  0.0237   0.0468   0.0595    0.0894   0.0000   441.4338     -0.481585       10.7912      -6.21512       2.88563       2.20794       2.56992       3.24393       2.98811       3.22136       3.23402       2.72582
  15  13 2622.3976    2.2749  0.9678 11.3522  0.0000  0.0263   0.0549   0.0683    0.1123   0.0000   439.7856       1.20273       9.70365     -0.760106       5.16765      -3.13043       2.72656       3.49088       3.61626       3.37958       3.47897       3.13340
  15  14 2764.1716    2.8900  0.8987 11.8887  0.0001  0.0267   0.0704   0.0613    0.1230   0.0000   439.0213       2.35275       8.63744       4.86466       3.73512      -8.71907       2.99638       3.72382       3.93641       3.74814       3.50825       3.11191
  15  15 2905.8688    3.4228  0.8547 12.2777  0.0000  0.0251   0.0893   0.0615    0.1661   0.0000   432.2676       4.78570       14.5032      -4.08708      0.764520      -4.76776       2.66997       3.49855       3.57267       3.64642       3.24610       2.91092
  15  16 3047.1955    4.2139  0.9618 12.4913  0.0000  0.0276   0.1113   0.0684    0.2357   0.0000   438.9846      0.101311       11.4530      -5.07801       4.10618      -3.10955       2.76971       3.65123       3.75794       3.66574       3.54093       3.12583
  15  17 3188.1659    4.1341  1.0801 13.1890  0.0000  0.0308   0.1092   0.0858    0.1396   0.0000   443.4424       6.27432       11.8996      -1.17278       6.36514      -7.91095       3.11791       4.09064       4.34771       4.34083       4.10577       3.63359
  15  18 3328.9572    3.5261  1.6694 12.8973  0.0000  0.0405   0.0803   0.1102    0.1026   0.0000   441.5452       19.0758       9.54821      -5.39102       4.34300      -6.86129       4.27560       5.60437       6.02748       5.89911       5.27610       4.55981
  15  19 3470.1468    2.9962  2.3826 12.1208  0.0000  0.0486   0.0525   0.1231    0.0814   0.0000   443.3563       12.8438       11.4597      -3.84369      -1.06089      -9.57407       4.71164       6.34997       6.63373       6.35542       6.24553       5.50409
  15  20 3611.5212    2.5156  3.4350 11.6091  0.0000  0.0570   0.0384   0.1631    0.0646   0.0000   429.1345       9.58340       8.93012      -2.69423       2.30151      -11.2977       5.81047       7.46627       8.14038       7.89807       7.62997       6.77932
  15  21 3752.8221    2.1542  4.6401 11.0680  0.0000  0.0694   0.0288   0.1885    0.0609   0.0000   441.4457      -4.30028       5.54470       7.69378      -4.59334      -9.82161       7.06599       9.35778       9.77510       9.76823       9.13520       8.06434
  15  22 3894.1348    1.7450  6.3317 10.7275  0.0000  0.0878   0.0220   0.2448    0.0531   0.0000   436.9688       8.62223       24.0340       10.2913      -21.8139     -0.247171       8.78731       11.3512       11.9644       12.0742       11.2508       10.0822
  15  24 4177.5478    1.1510  9.8726 10.4478 -0.0003  0.1422   0.0171   0.4211    0.0457   0.0000   456.8721      0.646753       32.5635       13.0160      -18.5286      -10.3194       14.1076       18.7066       19.6331       19.6719       18.4054       16.5952
  15  25 4319.6949    0.9832 12.3312 10.2299  0.0037  0.1849   0.0155   0.5430    0.0443   0.0000   438.2428      -42.2276      -12.5023       7.44611       21.5000      -38.0292       17.9802       23.8029       25.2847       25.5287       23.9785       20.8490
  15  28 4744.9418    0.5320 18.9854  9.8498 -0.0032  0.4297   0.0087   1.0187    0.0286   0.0000   521.7451      -52.4747       62.9317       13.3553       30.3472      -59.7513       40.4500       54.3589       58.9910       58.0970       53.1057       47.4383
  16   5 1467.2678    0.1402  0.0887  9.1565  0.0000  0.0130   0.0130   0.0279    0.0315   0.0000   436.7057      -2.93035       13.1689       2.13724      -4.19842      0.296230       1.51651       2.04596       1.97828       2.00721       1.85658       1.80806
  16   6 1629.5114    0.2418  0.1745  9.2024  0.0000  0.0112   0.0133   0.0311    0.0353   0.0000   438.9604     -0.843207       15.8521      -1.83236      -1.81442      -1.79894       1.15053       1.43487       1.48250       1.47963       1.45373       1.23808
  16   8 1933.1375    0.5185  0.4336  9.4575  0.0000  0.0191   0.0175   0.0441    0.0525   0.0000   437.6073       4.58593       10.7094     -0.729872      -3.24084      -1.79773       1.91815       2.31033       2.59104       2.69321       2.69145       2.18565
  16   9 2081.6486    0.7341  0.5228  9.7479  0.0000  0.0196   0.0231   0.0496    0.0711   0.0000   437.8565      -2.23872       9.21791      -1.41663      0.448465      -1.63300       1.95820       2.41491       2.62666       2.35248       2.47407       2.28970
  16  10 2228.4486    0.9872  0.7241 10.1250  0.0000  0.0236   0.0263   0.0557    0.0921   0.0000   442.7137      -3.45221       9.70446       5.30983       1.28103       3.88286       2.30835       2.92515       3.18894       3.01084       3.04170       2.55438
  16  11 2372.6134    1.4788  0.9398 10.4575 -0.0000  0.0254   0.0341   0.0653    0.0970   0.0000   438.4988      -3.18740       9.63840      -2.39922       2.78771      0.488152       2.47411       2.95170       3.28886       3.49820       3.12236       2.80147
  16  12 2514.8403    1.8534  0.9198 11.1233  0.0003  0.0267   0.0438   0.0623    0.0975   0.0000   438.5830       1.57400       10.0848     -0.650485       5.49239      0.840661       2.68321       3.73569       3.75515       3.87067       3.58215       3.16180
  16  13 2656.9804    2.4629  0.8515 11.6460  0.0000  0.0235   0.0599   0.0597    0.0957   0.0000   434.0150       1.08944       12.2760      -3.21951      -7.01984      -2.62252       2.42547       3.17472       3.16035       3.25259       3.08685       2.80459
  16  14 2799.5827    2.9601  0.9017 12.1214  0.0000  0.0249   0.0706   0.0612    0.0996   0.0000   444.3261      -2.30512       15.2359      -7.73445       5.00546      -3.82030       2.50709       3.19091       3.28408       3.21369       3.08535       2.88923
  16  15 2941.8942    3.6202  0.8031 12.7085  0.0000  0.0220   0.0927   0.0633    0.0968   0.0000   437.3316       12.2023       11.0934      -3.30574       1.82114      -4.36739       2.32107       2.87395       3.11096       3.03943       2.85214       2.48837
  16  16 3083.6355    4.0929  0.9293 12.8024  0.0000  0.0265   0.0993   0.0622    0.1531   0.0000   439.5839      -3.58561       14.3915      -5.22311     -0.561772      -4.79220       2.45211       3.39011       3.31969       3.45936       3.30178       2.92198
  16  17 3225.1311    3.9455  1.2855 12.6553  0.0000  0.0320   0.0963   0.0924    0.1923   0.0000   441.5470       1.23453       6.35020      -8.77251       2.06631      -4.06477       2.90728       3.96196       3.87056       4.06893       3.71879       3.50130
  16  18 3366.5118    3.6124  1.7823 12.2928  0.0000  0.0382   0.0745   0.1057    0.1660   0.0000   434.0810       5.08914       17.0642      -6.27082      -11.5188      -3.93367       3.67053       4.95975       5.04850       5.36450       4.85525       4.42614
  16  19 3508.1354    3.0551  2.4490 11.8231  0.0001  0.0442   0.0519   0.1242    0.1120   0.0000   435.7572       7.13729       9.31241       7.42165      -1.02179      -10.8988       4.42941       5.70750       6.10484       6.02625       5.70128       5.21232
  16  20 3649.9443    2.4125  3.5992 11.5108  0.0000  0.0579   0.0356   0.1644    0.0708   0.0000   436.2372       9.59524       17.4881      -10.2253      -20.0337      -1.49683       5.73903       7.25626       8.00949       7.92382       7.67070       6.84238
  16  21 3791.7193    2.0142  5.1154 10.9850  0.0000  0.0723   0.0262   0.2011    0.0610   0.0000   448.6927       6.46984       8.22928       13.3262      -18.8159      -23.2248       6.93266       9.15100       9.64422       9.81618       9.17882       8.38674
  16  23 4075.9183    1.3522  9.0292 10.4789  0.0000  0.1165   0.0173   0.3370    0.0471   0.0000   456.8004       29.4791       13.5815      -12.4841      -7.91103       9.96245       11.0182       14.5070       15.3310       15.3786       14.6376       13.3064
  16  24 4217.9536    1.1107 10.8860 10.3702  0.0003  0.1504   0.0159   0.4391    0.0444   0.0000   462.2069       29.6145       9.18099       17.1274      -5.12119      -33.2053       13.8786       18.4555       19.7673       19.5400       18.6922       17.0793
  16  25 4359.8732    0.9110 12.7589 10.2809  0.0000  0.1937   0.0144   0.5583    0.0398   0.0000   464.2197       38.9351       35.9493      -28.9988       23.2603      -54.9260       17.8237       23.7732       25.6029       25.7750       23.7298       22.1063
  17   6 1657.0645    0.2713  0.2130  9.2705  0.0000  0.0133   0.0129   0.0325    0.0362   0.0000   436.8984      -1.44297       13.3116       1.91160       1.91106      -4.08255       1.21271       1.43407       1.73233       1.70755       1.49768       1.37622
  17   7 1811.9826    0.4191  0.2933  9.2889  0.0000  0.0139   0.0165   0.0346    0.0449   0.0000   438.8230     -0.903727       17.7905      -1.30458       1.98540       2.37341       1.39628       1.71179       2.06979       2.27332       1.95539       1.66312
  17   8 1963.2877    0.5843  0.4493  9.5096  0.0000  0.0180   0.0184   0.0415    0.0569   0.0000   437.3848       4.16186       9.25028      -3.56024       1.15277      -2.17652       1.97884       2.58669       2.87636       2.93548       3.01309       2.33911
  17   9 2113.0077    0.7300  0.6070  9.8837  0.0000  0.0211   0.0207   0.0511    0.0638   0.0000   440.2892      0.202207       13.2641      -4.18658      -1.29851     -0.912825       1.89978       2.54060       2.72699       2.71377       2.59675       2.26677
  17  10 2260.2826    1.0778  0.7783 10.2471 -0.0009  0.0239   0.0274   0.0593    0.0932   0.0000   444.0114     0.0512493       14.8139     -0.162916      0.298915       4.24074       2.04637       2.77321       2.89670       2.96861       2.80860       2.53601
  17  11 2405.0319    1.5481  0.8127 10.9344  0.0000  0.0226   0.0388   0.0611    0.0806   0.0000   437.7582       8.27061       15.9308     -0.278304     -0.454764      -7.16634       2.02002       2.60406       2.83059       2.98478       2.84348       2.61169
  17  12 2548.1382    1.9893  0.9247 11.2084  0.0000  0.0253   0.0450   0.0602    0.0953   0.0000   439.0566      0.496231       14.8203       2.06225      0.676688       1.79286       2.24068       2.89846       2.99786       3.21257       3.01150       2.56783
  17  13 2691.0758    2.5348  0.9348 11.5389  0.0000  0.0236   0.0581   0.0643    0.1033   0.0000   440.3782       1.03627       3.40739      -3.10059      -5.91615      -1.99262       2.19836       2.87228       2.97241       3.16825       3.04173       2.98971
  17  14 2834.4714    3.1880  0.8466 12.2277  0.0000  0.0229   0.0762   0.0609    0.0931   0.0000   437.7181       2.00845       9.87548       2.95053      -3.13149      -8.93875       2.08412       2.74017       2.69291       2.91771       2.81807       2.45440
  17  15 2977.3066    3.8048  0.9170 12.5183  0.0000  0.0232   0.0877   0.0645    0.1029   0.0000   438.5032       4.97926       7.63894     -0.710014      -5.27312      -7.22051       2.18148       2.76787       3.08521       2.96724       2.91509       2.71256
  17  16 3119.5300    3.8750  1.0028 13.0654  0.0000  0.0272   0.0905   0.0672    0.1073   0.0000   440.5784       11.3923       9.58740      -8.77072      -1.87036      -10.9826       2.49682       3.25399       3.32556       3.60645       3.45779       3.10445
  17  17 3261.5023    3.9333  1.4092 12.5650  0.0000  0.0328   0.0843   0.0830    0.1763   0.0000   435.1519       5.17826       19.6172    -0.0154248      0.853722      -13.6958       2.99738       3.92740       4.12507       4.20845       3.90912       3.63535
  17  18 3403.6179    3.4269  2.1716 11.5895  0.0000  0.0404   0.0608   0.1083    0.2166   0.0000   444.5190       8.56163       5.63627       3.59418       5.88374      -8.50442       3.65916       4.85526       5.14404       5.04731       4.89304       4.40528
  17  19 3545.6208    2.8618  2.9143 11.6733  0.0000  0.0495   0.0456   0.1356    0.1048   0.0000   448.2496       5.82201       12.8621      -7.09856       1.50655      -16.3219       4.64096       5.96191       6.31119       6.47828       6.03667       5.71235
  17  20 3687.9701    2.2715  4.2163 11.2208  0.0000  0.0630   0.0310   0.1725    0.0719   0.0000   444.6550       3.83758       13.7080      -21.7708       4.10323       1.86394       5.61128       7.37587       7.83441       8.00595       7.41833       6.86073
  17  21 3830.2278    1.9790  6.0601 10.7620  0.0000  0.0782   0.0230   0.2174    0.0591   0.0000   439.7183       6.93782       29.3008      -1.73013      -17.0300      -15.8885       6.97069       9.31622       9.86776       9.88467       9.61109       8.82525
  17  22 3972.4946    1.6367  7.3418 10.5326  0.0000  0.0912   0.0188   0.2623    0.0517   0.0000   447.8933      -3.30469      0.693109       1.21232      -1.16826      -12.5622       8.02824       10.7877       11.4942       11.6296       10.9217       10.1621
  17  23 4115.3084    1.2491  8.7464 10.4993  0.0000  0.1185   0.0167   0.3361    0.0444   0.0000   442.9853       15.5914      -23.5314       2.25510      -6.36118      -5.65897       10.2698       13.5430       14.7830       14.8468       13.9329       12.8381
  17  24 4257.8553    1.0821 11.2693 10.3579  0.0000  0.1531   0.0151   0.4448    0.0406   0.0000   457.2542       5.95934      -11.6030      -27.8053       22.3393      -17.5433       13.6621       17.1842       19.8962       19.5700       18.6838       17.1706
  17  27 4686.4797    0.5537 17.5152  9.9978 -0.0140  0.3637   0.0090   0.8997    0.0276   0.0000   414.2164      -102.407       26.0066       26.4247       10.2633       31.7327       31.5035       40.9959       44.4042       45.7980       42.6256       39.3780
  18   4 1341.5164    0.1070  0.0741  9.0779  0.0000  0.0142   0.0158   0.0395    0.0283   0.0000   437.4454      0.334201       16.9499       2.49589      -4.84075       1.76798       1.40974       1.82415       2.62010       2.57070       2.08236       2.55086
  18   6 1683.6696    0.2822  0.1892  9.2073  0.0000  0.0122   0.0133   0.0254    0.0348   0.0000   438.4497      -2.43514       17.0159       1.10896      -3.06075     -0.314043       1.10354       1.25259       1.58196       1.73852       1.83320       1.59493
  18   7 1839.9770    0.4230  0.4255  9.3092  0.0000  0.0197   0.0141   0.0453    0.0472   0.0000   438.4975      -1.08152       14.7973      -2.13251      -2.51856      -1.96382       1.67141       2.25664       2.24010       2.42567       2.30844       2.08206
  18   8 1992.7956    0.5913  0.5042  9.4962  0.0000  0.0182   0.0174   0.0436    0.0593   0.0000   437.5389     -0.741450       13.3424      -3.33458      -4.50559      -5.62782       1.63810       2.01052       2.24135       2.28709       2.18448       2.03430
  18   9 2143.6587    0.8315  0.7058  9.7460  0.0000  0.0220   0.0210   0.0527    0.0735   0.0000   438.7890      0.392667       11.1403      -4.43749     -0.903238     -0.317576       1.90960       2.54831       2.63643       2.70024       2.69719       2.39404
  18  10 2291.6558    1.1814  0.7512 10.3419  0.0000  0.0232   0.0295   0.0548    0.0937   0.0000   434.7291       1.44339       16.0655      -2.44969       1.59230       1.13938       1.91358       2.61863       2.79151       2.78023       2.72846       2.47756
  18  11 2436.8722    1.5671  0.8629 11.0116  0.0000  0.0243   0.0374   0.0624    0.0967   0.0000   438.7136     -0.150967       10.2274      -2.85490      -2.75028      -1.72793       2.04488       2.81682       2.96340       2.83327       2.88560       2.52971
  18  12 2580.8705    2.1252  0.8833 11.4165  0.0000  0.0231   0.0487   0.0611    0.0873   0.0000   440.6904     -0.763064       14.8606       2.39672       3.96526      -8.34023       2.00874       2.69431       2.91816       3.08973       2.97313       2.64159
  18  13 2724.7570    2.6459  0.8877 11.8481  0.0000  0.0229   0.0600   0.0591    0.0904   0.0000   440.3807       2.01372       8.98603      -5.66698      -2.03000      -2.15797       1.98728       2.63284       2.72389       2.80080       2.91668       2.64535
  18  14 2868.7245    3.4033  0.8095 12.2628  0.0000  0.0226   0.0775   0.0532    0.0925   0.0000   442.3693     -0.311122       13.3046      -2.60839     -0.370435      -8.91195       1.97859       2.71102       2.85719       2.81965       2.88759       2.56135
  18  15 3012.2561    3.9867  0.9055 12.6051  0.0000  0.0236   0.0876   0.0571    0.0994   0.0000   438.0796       7.71632       15.9715   -0.00560571       3.66922      -4.53606       2.00380       2.66761       2.88434       2.95634       2.98301       2.50021
  18  16 3154.9533    4.0437  1.0554 13.0373  0.0000  0.0271   0.0897   0.0705    0.0915   0.0000   437.6031       5.73277       6.02254      -4.47347      -2.18815      -6.11089       2.27236       3.13294       3.11850       3.32855       3.06774       2.78447
  18  17 3297.5313    3.5994  1.6082 12.5548  0.0000  0.0336   0.0677   0.0913    0.1046   0.0000   437.0623       7.98354       6.16024      -2.91145      -4.09355      -6.89379       2.86467       3.78767       3.94809       4.12273       3.96226       3.76470
  18  18 3440.2208    3.2188  2.1323 11.9646  0.0000  0.0399   0.0554   0.1085    0.1261   0.0000   438.8720       2.96245       4.54444      -7.02551      -8.71604      -14.8594       3.35026       4.59789       4.75716       5.16802       4.77994       4.55068
  18  19 3582.7527    2.7829  3.3447 11.2039  0.0000  0.0500   0.0391   0.1428    0.1194   0.0000   446.5474       9.95220       3.98324      -4.28026       5.19494      0.484253       4.42246       5.57615       6.28621       6.32300       6.05452       5.68979
  18  20 3725.4259    2.2649  4.7226 10.9610  0.0000  0.0628   0.0278   0.1759    0.0750   0.0000   439.3162       2.60790       11.4241      -6.43061       7.13250      -10.6210       5.53674       7.21888       7.63167       7.79828       7.30006       7.03000
  18  21 3868.4387    1.8723  5.9270 10.7144  0.0000  0.0752   0.0214   0.2151    0.0574   0.0000   450.5671       4.14512       9.26265       4.13543      -12.3040      -22.1326       6.34306       8.29367       9.00974       9.19281       8.96656       8.23951
  18  22 4011.1071    1.4914  7.9466 10.4704  0.0000  0.0963   0.0170   0.2782    0.0467   0.0000   435.6803       32.5421       17.4720       1.79886       5.77972      -19.2409       8.09241       10.5998       11.3846       11.6031       11.2031       10.2613
  18  23 4154.1953    1.2140 10.0780 10.4154  0.0000  0.1257   0.0154   0.3752    0.0409   0.0000   439.0754       6.64229       5.66040      -9.32647       12.0173      -4.76305       10.7630       14.2517       15.3794       15.4025       15.1465       13.6091
  18  24 4297.5252    0.9853 12.0309 10.2726  0.0000  0.1621   0.0140   0.4808    0.0401   0.0000   433.8438       66.2471       20.7712      -63.1067      -5.91045      -6.47941       13.4575       17.5880       19.3233       19.8113       18.9794       17.6797
  19   5 1543.0624    0.2000  0.1296  9.1729  0.0000  0.0169   0.0127   0.0275    0.0306   0.0000   437.2042      0.117407       16.0538      -1.67143     -0.975566   -0.00343633       1.92242       2.78862       2.53433       2.50868       1.90091       1.89487
  19   6 1709.3647    0.3030  0.3065  9.1881  0.0000  0.0161   0.0117   0.0349    0.0377   0.0000   439.2474      -1.24658       17.0820       2.93098      -4.16638      -1.65646       1.55901       1.87285       1.79511       1.71060       1.92953       1.87291
  19   7 1867.2840    0.4549  0.4338  9.3399  0.0000  0.0182   0.0144   0.0390    0.0494   0.0000   439.3395      -1.47611       14.8448       2.41399      -2.19957      -2.07004       1.55122       1.95856       2.17741       2.16801       2.12316       1.98609
  19   8 2021.7569    0.6767  0.4944  9.5256  0.0000  0.0172   0.0201   0.0439    0.0643   0.0000   439.0671      -1.36945       16.6662      -1.08815      -2.94323      -2.59208       1.58124       2.01530       2.24287       2.19860       2.18961       2.04214
  19   9 2173.7298    0.8968  0.7501  9.8424  0.0000  0.0220   0.0212   0.0520    0.0721   0.0000   438.7440       5.30655       12.6380       6.23442       3.46964      -1.34674       1.75313       2.16899       2.43612       2.53330       2.47519       2.35155
  19  10 2322.3674    1.2793  0.7725 10.4485 -0.0005  0.0215   0.0298   0.0523    0.0801   0.0000   436.7588       1.24090       9.92835      -1.09343       1.40284      -1.07922       1.82326       2.28351       2.40600       2.43375       2.54185       2.30659
  19  11 2468.2138    1.7191  0.8883 11.0890  0.0000  0.0251   0.0391   0.0591    0.0982   0.0000   436.3197     0.0746709       16.3524      -6.42474      -3.21301       6.81865       1.82066       2.69123       2.59978       2.78895       2.62369       2.45188
  19  12 2613.1120    2.2177  0.9366 11.6359  0.0000  0.0254   0.0488   0.0577    0.0961   0.0000   437.5660     0.0399656       17.9751      -2.02835      -7.30648      -5.06996       2.00568       2.58561       2.83560       2.86378       2.92247       2.71360
  19  13 2758.0451    2.8323  0.8871 12.0827  0.0000  0.0231   0.0633   0.0557    0.0876   0.0000   441.9343       8.19043       9.73843      -4.14318      0.667326      0.442512       2.03708       2.63990       2.71118       2.75289       2.88291       2.60608
  19  14 2902.6462    3.4626  0.8771 12.4594 -0.0010  0.0230   0.0758   0.0581    0.0870   0.0000   441.5563     -0.291264       9.68691      -4.88234      -1.84129      -4.76366       1.78459       2.45866       2.37966       2.62954       2.41107       2.30619
  19  15 3046.6600    4.1259  0.9488 12.7276  0.0000  0.0236   0.0878   0.0597    0.0961   0.0000   438.2110       5.39312       12.4768      -2.30494      0.124667      -5.91230       1.93790       2.40396       2.70764       2.82375       2.79929       2.62486
  19  16 3190.0075    3.9037  1.1798 13.1799  0.0000  0.0304   0.0850   0.0778    0.0884   0.0000   436.7858       6.87710       14.8040      -9.12307       2.18782      -5.50042       2.42726       3.34027       3.35271       3.67178       3.72660       3.29730
  19  17 3333.0388    3.5933  1.6247 12.6751  0.0000  0.0340   0.0652   0.0857    0.0809   0.0000   434.9843       8.73344       11.8099      0.369129      -3.67738      -8.43702       2.90365       3.64184       3.93420       3.96036       3.91477       3.75467
  19  18 3476.2780    2.9417  2.6040 11.8084  0.0000  0.0431   0.0449   0.1164    0.0927   0.0000   444.5038       5.94231       10.1104      -2.32034      -5.19219      -8.92253       3.46636       4.55846       4.81123       5.10414       4.77943       4.50031
  19  19 3619.4995    2.5127  3.7512 11.4096  0.0000  0.0554   0.0346   0.1521    0.0777   0.0000   435.6910       5.59443       10.6694       2.30524       3.74585      0.976387       4.43755       5.73366       6.31703       6.37178       6.16837       5.84429
  19  20 3762.7827    2.1200  5.2098 10.8783  0.0000  0.0656   0.0248   0.1884    0.0657   0.0000   442.4995       11.1314       2.82984      -8.47936      -5.87530      -14.8290       5.57351       6.94962       7.63554       7.98826       7.84448       7.31689
  19  21 3906.0403    1.7394  7.0238 10.4538  0.0000  0.0824   0.0178   0.2291    0.0528   0.0000   435.5536       17.0958       20.0482      -8.95589       1.91734      -5.36709       6.31696       8.49028       9.28497       9.37259       8.96719       8.44835
  19  22 4049.4075    1.4030  8.7621 10.3675  0.0000  0.1021   0.0155   0.2974    0.0449   0.0000   443.1242     -0.430661       7.79756       23.8287      0.966358      -3.30379       8.21376       10.5514       11.6466       11.8473       11.3158       10.4671
  19  23 4192.3271    1.1951 10.1672 10.3208  0.0001  0.1240   0.0145   0.3567    0.0403   0.0000   443.0946      -10.7432       2.93430      -13.8348       10.3753       9.66313       9.86500       13.0668       14.4671       14.5020       14.2572       13.1197
  19  24 4336.0540    0.9418 12.4717 10.2416  0.0000  0.1722   0.0130   0.4906    0.0375   0.0000   413.3512       8.96595      -16.0494       14.9884       15.4657      -29.0784       13.1896       17.7062       19.1347       19.7921       18.6513       17.6927
  19  25 4479.3807    0.7847 14.6547 10.1485 -0.0019  0.2174   0.0109   0.6145    0.0319   0.0000   461.9327       20.5910       13.4514       6.93197      -1.51858      -18.8900       16.7055       22.0000       24.0313       25.1159       23.5431       21.9667
  20   4 1386.5084    0.1269  0.1246  9.0860  0.0000  0.0136   0.0094   0.0391    0.0280   0.0000   441.1733      -1.63253       15.8034      0.489364      0.222305       1.52746      0.897533       1.16652       1.34065       1.30941       1.30891       1.28801
  20   5 1566.5721    0.1855  0.1286  9.1536  0.0000  0.0111   0.0111   0.0243    0.0297   0.0000   438.2001     -0.125243       16.6963      0.401478      -2.71468       1.14618      0.817953       1.09982       1.19635       1.19330       1.04164       1.06996
  20   6 1734.1646    0.3424  0.2619  9.2821  0.0000  0.0139   0.0135   0.0311    0.0372   0.0000   438.3229      -3.05824       15.8201      -1.18009      -5.42087       1.30013       1.02415       1.42894       1.37300       1.43092       1.48278       1.35622
  20   7 1893.9091    0.5052  0.3990  9.2970  0.0000  0.0156   0.0156   0.0358    0.0485   0.0000   437.1188      0.569667       17.3815      0.173875      -3.65001       2.00663       1.15874       1.47006       1.65563       1.70532       1.56557       1.45591
  20   8 2050.0572    0.7253  0.5688  9.5256  0.0000  0.0188   0.0186   0.0440    0.0644   0.0000   439.6242     -0.966606       12.0155     -0.739423      -1.82012      -3.71883       1.59924       1.96233       1.92076       1.95402       2.02940       1.88673
  20   9 2203.1237    0.9659  0.7801 10.0459  0.0000  0.0208   0.0225   0.0570    0.0778   0.0000   438.5932      -1.08602       14.7271      -1.46934     -0.155442    -0.0258091       1.55389       2.11715       2.20351       2.26834       2.26421       2.04465
  20  10 2352.4525    1.3178  0.7901 10.6290 -0.0005  0.0219   0.0300   0.0522    0.0745   0.0000   437.8464       3.01313       11.5094     -0.891243       3.34674     -0.598949       1.82256       2.43884       2.51456       2.49976       2.46868       2.30463
  20  11 2498.9674    1.7516  1.0498 11.0805  0.0000  0.0253   0.0371   0.0660    0.1011   0.0000   441.2769       1.20927       13.6740       1.44648      0.188503      -6.21277       2.01134       2.63981       2.85542       2.92353       2.81226       2.58952
  20  12 2644.9662    2.3925  0.9738 11.5572  0.0000  0.0245   0.0507   0.0596    0.1152   0.0000   437.9081       2.98034       13.8984     0.0982312       4.49587       2.59892       1.87036       2.51146       2.68357       2.71369       2.83868       2.54090
  20  13 2790.7680    3.0129  0.8481 12.2288  0.0000  0.0217   0.0652   0.0530    0.0811   0.0000   438.9067       3.26492       15.4181      -3.11004      -2.94652      0.128409       1.69554       2.23417       2.40891       2.57545       2.37108       2.26930
  20  14 2936.0036    3.6062  0.9390 12.4710  0.0001  0.0227   0.0763   0.0587    0.0892   0.0000   436.3743       4.26990       15.2686      -1.20357      -3.53449      -1.76800       1.72634       2.32828       2.39335       2.55163       2.43079       2.31358
  20  15 3080.5608    4.1027  1.0105 12.7202  0.0000  0.0257   0.0828   0.0597    0.0993   0.0000   442.1544       2.18987       9.48610      -3.99305    -0.0126634      -6.97056       1.92289       2.71313       2.69158       2.91060       2.79713       2.60338
  20  16 3224.5102    3.9531  1.2003 12.9393  0.0048  0.0290   0.0793   0.0727    0.0874   0.0000   437.2078       5.22247       11.1096      -3.36625      -2.29215      -4.94719       2.22077       3.11212       3.18385       3.39718       3.12894       3.10280
  20  17 3368.2231    3.5268  1.8649 12.4020  0.0000  0.0351   0.0568   0.0905    0.0705   0.0000   434.8824       6.41618      -2.10576      -5.98876      0.821796      -8.74269       2.74323       3.47914       3.81492       4.05174       3.81900       3.67389
  20  18 3512.0350    2.8175  2.8967 11.9091  0.0000  0.0453   0.0391   0.1239    0.0634   0.0000   433.0052       9.04887       13.4028      -10.3747      -3.29403      -7.59252       3.48472       4.50284       4.98121       4.96087       4.94525       4.77930
  20  19 3655.8009    2.3551  3.7940 11.4296  0.0000  0.0543   0.0315   0.1503    0.0678   0.0000   436.2740       3.88601       26.5692      0.508701      -14.3192      -18.6443       4.23872       5.49401       5.87740       6.10654       5.97655       5.71978
  20  20 3799.6245    2.0097  5.8429 10.7153  0.0000  0.0691   0.0213   0.1971    0.0581   0.0000   439.6086       4.41191       7.56239     -0.416595      -13.6981      -8.36587       5.22205       6.94715       7.46387       7.75072       7.36241       6.94509
  20  21 3943.1094    1.6251  7.8056 10.5492  0.0000  0.0895   0.0169   0.2527    0.0448   0.0000   428.8612       29.6863       10.3916      -24.5636      -20.3533       8.59384       6.81080       8.78026       9.74727       9.93834       9.41400       9.11096
  20  22 4086.9621    1.3866  9.0685 10.3699  0.0000  0.1033   0.0145   0.2961    0.0409   0.0000   447.2614       6.60974       9.96748      -4.39469       7.20370      -8.09861       7.64367       10.3680       11.4116       11.4139       11.0244       10.3458
  20  23 4230.8301    1.0960 10.5242 10.3444  0.0000  0.1297   0.0136   0.3786    0.0371   0.0000   417.9527       5.13947       15.7223       13.3523      -22.6147      -24.3129       9.91667       12.7619       14.3555       14.5433       13.9329       13.3321
  20  24 4374.4890    0.9034 13.4629 10.2494  0.0008  0.1806   0.0118   0.5094    0.0331   0.0000   433.4808       31.9648       40.9977      -5.39240       4.73560      -20.3553       13.3215       17.8807       19.3244       20.3154       19.0980       18.3392
  20  25 4518.1868    0.7260 15.1628 10.1248 -0.0015  0.2347   0.0099   0.6224    0.0293   0.0000   442.3492       34.1105      -3.52699      -41.8636       11.1822      -3.00532       17.1025       22.8645       24.9874       25.8395       24.3912       23.1121
  20  26 4661.9158    0.5981 16.6196  9.9925  0.0013  0.2876   0.0086   0.7322    0.0261   0.0000   406.6725     -0.679005       24.7845      -17.1309      -29.7243       10.8239       21.3738       27.2931       31.1182       31.9419       30.0645       28.3753
  21   5 1589.2750    0.2145  0.1855  9.1526  0.0000  0.0137   0.0103   0.0285    0.0307   0.0000   439.0828     -0.143984       16.1151       1.01146      -1.11257      -1.67914       1.05118       1.42660       1.45319       1.35534       1.33518       1.59252
  21   6 1758.2131    0.3624  0.3100  9.2306  0.0000  0.0141   0.0130   0.0346    0.0395   0.0000   439.9803      0.295329       15.5213      -1.29298      -2.70213      -3.12974       1.23912       1.66301       1.82847       1.83859       1.76917       1.43298
  21   7 1919.8240    0.5213  0.4983  9.3517  0.0000  0.0172   0.0146   0.0435    0.0523   0.0000   438.0403       2.59091       16.0138      -1.05913      -1.91327     -0.370599       1.37702       1.67995       1.82137       1.92648       1.90118       1.83776
  21   8 2077.7355    0.7393  0.6392  9.6730  0.0000  0.0197   0.0182   0.0457    0.0636   0.0000   435.8892       2.23984       17.9566     -0.875224      -3.41779      -3.53702       1.49260       1.95479       2.10875       2.14745       2.12844       2.09904
  21   9 2231.9116    1.0337  0.7692 10.1636  0.0000  0.0207   0.0238   0.0543    0.0779   0.0000   438.4259      -2.39233       8.38736      0.135164      -1.78091      -4.06228       1.61170       2.05604       2.27048       2.29559       2.20716       2.15603
  21  10 2381.9339    1.4208  0.9298 10.7123  0.0000  0.0240   0.0297   0.0586    0.0791   0.0000   439.3179      -3.17611       16.2871       2.87955      -6.19273     0.0369947       1.70478       2.36451       2.35587       2.50612       2.39844       2.28327
  21  11 2529.3256    1.9404  0.9092 11.2742  0.0000  0.0229   0.0403   0.0554    0.0815   0.0000   438.4424       1.57918       11.0687      -1.21327      -1.49244     -0.476835       1.66154       2.23979       2.31290       2.37946       2.52938       2.15271
  21  12 2676.2624    2.5797  0.9292 11.8806  0.0000  0.0232   0.0562   0.0603    0.1029   0.0000   437.3074      -1.88187       11.6998      -1.02389     -0.958763      -3.70742       1.72428       2.34356       2.51031       2.49068       2.43369       2.30666
  21  13 2823.0365    3.1306  0.8505 12.3817  0.0000  0.0225   0.0675   0.0551    0.0910   0.0000   439.9105       4.69591       16.9610      -1.04552      -5.90416      -4.73639       1.77213       2.41089       2.45190       2.53534       2.37616       2.28558
  21  14 2968.9584    3.7656  0.9024 12.4974  0.0000  0.0212   0.0784   0.0541    0.0876   0.0000   440.2826       2.56492       15.4091      0.878748      -4.63370      -2.78479       1.64958       2.08014       2.20778       2.39203       2.36795       2.22414
  21  15 3114.0641    4.1729  0.9437 12.9848  0.0000  0.0221   0.0872   0.0608    0.0820   0.0000   439.2890     -0.331492       15.7155     -0.872030       1.60118      -5.81219       1.65644       2.20354       2.23954       2.35877       2.35211       2.09404
  21  16 3258.6499    4.0043  1.2502 12.8457  0.0000  0.0280   0.0751   0.0691    0.0924   0.0000   437.0589       7.69675       9.47450      -1.42255      -3.84423      -8.48758       2.12100       2.87632       2.98664       3.15707       3.21849       3.05678
  21  17 3403.0317    3.4026  2.0845 12.0094  0.0000  0.0350   0.0482   0.0919    0.0684   0.0000   438.6275       8.06282       7.49508      -8.90584      0.555184      -8.20640       2.53193       3.36020       3.58899       3.80592       3.69499       3.53661
  21  18 3547.3159    2.6466  2.7784 12.0663  0.0000  0.0454   0.0379   0.1217    0.0543   0.0000   443.9905       7.25833       7.07494      -3.10860       3.34674      -9.13396       3.25969       4.40531       4.78313       4.85119       4.90199       4.62677
  21  19 3691.7547    2.2509  4.3946 11.2610  0.0000  0.0580   0.0267   0.1593    0.0563   0.0000   433.5834      -5.79763       9.43602       2.04804       10.3178      -12.6366       4.25655       5.51143       6.01233       6.21522       6.11740       5.86920
  21  20 3835.8695    1.9027  5.7625 10.8649  0.0000  0.0697   0.0211   0.1929    0.0515   0.0000   432.2751       6.17764       7.16305     -0.536360       3.94444     -0.600197       5.05196       6.70690       7.37415       7.48712       7.39432       6.91065
  21  21 3980.0920    1.5652  8.1264 10.5619  0.0002  0.0906   0.0161   0.2614    0.0411   0.0000   441.5775      -7.28183       11.6682       2.73506       4.75810      -4.11412       6.51431       8.56360       9.48912       9.50082       9.37301       8.89333
  21  22 4124.1090    1.2759  9.7389 10.4012  0.0000  0.1098   0.0138   0.3246    0.0373   0.0000   435.2232      -17.3102       27.2828      -3.12041      -21.0797      -14.1965       7.97748       10.4978       11.7021       12.0323       11.6496       11.1820
  21  23 4268.5630    1.0259 11.7223 10.3379  0.0008  0.1464   0.0124   0.4234    0.0335   0.0000   435.1856       10.1370       23.2094      -14.4902      -11.3711      -19.7944       10.3470       13.8823       14.7569       15.9728       14.5895       14.4127
  21  24 4412.6368    0.8213 13.8355 10.2974 -0.0021  0.2007   0.0110   0.5519    0.0296   0.0000   433.6889       44.4832       37.0566      -25.7198       12.3558      -9.88286       14.3508       18.5636       21.1477       21.4361       20.8628       19.9159
  22   4 1429.1338    0.1326  0.1077  9.0788  0.0000  0.0138   0.0092   0.0218    0.0268   0.0000   437.9045       1.29078       17.9764     -0.260783      -3.10743       1.82914       1.02415       1.40106       1.72555       1.49581       1.35543       1.62694
  22   5 1611.3404    0.2184  0.2193  9.1056  0.0000  0.0133   0.0096   0.0291    0.0308   0.0000   440.1295       1.17125       17.7672      -1.01929      -2.29087       1.54972      0.957164       1.15113       1.33999       1.51937       1.34673       1.29645
  22   6 1781.5250    0.3756  0.2756  9.3039  0.0000  0.0132   0.0133   0.0279    0.0361   0.0000   439.2851     -0.834189       18.6255     -0.393322      -3.36538     -0.101547      0.928707       1.19696       1.33334       1.40152       1.36947       1.17355
  22   7 1945.0915    0.5945  0.4214  9.5514  0.0000  0.0152   0.0168   0.0337    0.0465   0.0000   438.9101     -0.743668       13.3441      -1.66153      -1.07894       1.94687       1.11435       1.38921       1.41636       1.44712       1.49532       1.46864
  22   8 2104.7875    0.7933  0.6662  9.8220  0.0000  0.0187   0.0190   0.0502    0.0606   0.0000   440.2725      -2.79060       16.9476     -0.230589    -0.0145323     -0.955350       1.44147       1.92379       2.00671       2.13476       2.01619       2.06634
  22   9 2259.9581    1.0954  0.7191 10.3689  0.0000  0.0198   0.0248   0.0499    0.0669   0.0000   442.3847      0.673465       12.4059      -1.33871      -2.30777      0.475534       1.31478       1.82344       1.95185       2.02288       1.99166       1.76601
  22  10 2410.8634    1.5180  1.0299 10.6331  0.0000  0.0238   0.0302   0.0612    0.0996   0.0000   438.6467       3.64753       13.3813      -3.61073      -3.15404      -1.12626       1.60058       2.12588       2.34804       2.48599       2.32977       2.19056
  22  11 2559.2545    1.9509  1.0572 11.2838  0.0000  0.0239   0.0386   0.0634    0.0849   0.0000   440.1411       2.65577       13.3499     -0.303265     -0.368104      -6.20966       1.79360       2.37784       2.45468       2.62546       2.54463       2.42196
  22  12 2707.1607    2.5820  0.8513 12.0619  0.0000  0.0204   0.0552   0.0556    0.0778   0.0000   440.9773       3.01657       11.0747      -2.12394      0.491618      -5.31090       1.49936       1.99181       2.05485       2.11595       2.09657       1.99900
  22  13 2854.8112    3.3636  0.8305 12.6016  0.0000  0.0203   0.0730   0.0541    0.0842   0.0000   438.2348       4.26183       17.2119      -4.23189      0.877617      -8.77035       1.45423       1.92149       2.08480       2.19389       2.23062       2.07293
  22  14 3001.4738    3.8029  0.9247 12.8964  0.0000  0.0216   0.0786   0.0581    0.0807   0.0000   438.8941       6.57415       10.2283      -2.68075     -0.998842      -6.21769       1.53272       2.11025       2.17777       2.23982       2.23305       2.08548
  22  15 3147.1332    4.0587  0.9769 13.0534  0.0000  0.0231   0.0841   0.0617    0.0778   0.0000   437.9243       2.60026       15.1291      -1.68601      -2.56880      -9.50283       1.61285       2.34107       2.36155       2.51273       2.43346       2.31574
  22  16 3292.4034    3.5809  1.4675 12.7385 -0.0000  0.0304   0.0619   0.0773    0.0709   0.0000   442.1778       4.44452       11.1576      -6.01197     -0.971174      -5.40173       2.12361       2.80297       2.95350       3.29242       3.17945       2.86324
  22  17 3437.3945    3.1347  2.1417 12.2735 -0.0002  0.0367   0.0456   0.0941    0.0571   0.0000   440.7598    -0.0182607       11.8040      -3.93274      -1.05866      -4.67565       2.67756       3.42346       3.70879       3.86050       3.98183       3.55128
  22  18 3582.2956    2.5514  3.3124 11.7238  0.0000  0.0476   0.0318   0.1265    0.0495   0.0000   445.2899       16.4249      0.419968      -15.0139       4.59333      -11.4325       3.31406       4.48711       4.86785       4.93809       4.95291       4.58258
  22  19 3727.1371    2.1725  4.6135 11.1856  0.0000  0.0573   0.0243   0.1596    0.0519   0.0000   436.8971       24.0126       7.51223      -21.6315     -0.538901      -7.38979       4.05579       5.37267       5.81780       6.05856       5.94639       5.72253
  22  20 3871.8298    1.7668  6.3041 10.8463  0.0000  0.0728   0.0189   0.2062    0.0442   0.0000   436.8518       15.4756       14.3344      -3.37944      -5.76976      -13.3141       5.06629       6.57902       7.29821       7.46257       7.49255       7.12783
  22  21 4016.4699    1.4507  7.8856 10.5885  0.0000  0.0893   0.0154   0.2566    0.0391   0.0000   443.9588    0.00342943       20.0787      -24.3579       12.1460      -6.56030       6.25515       8.15060       8.95046       9.31060       9.08517       8.57168
  22  22 4161.2399    1.1955 10.3491 10.3973 -0.0001  0.1188   0.0133   0.3404    0.0354   0.0000   445.4395      -2.31447       23.9668       8.94428      -13.9857      -8.70091       8.03907       10.5399       11.7523       12.1464       11.7453       11.2713
  22  23 4305.7856    1.0308 12.8494 10.3038  0.0010  0.1546   0.0114   0.4410    0.0310   0.0000   435.4786     -0.600502      -1.85234      -20.8221      -2.50484       16.8006       10.4007       14.0710       15.2213       16.0727       15.5778       14.8208
  22  25 4595.0112    0.6283 15.5002 10.1362 -0.0014  0.2511   0.0089   0.6757    0.0251   0.0000   479.2885       84.9870       28.7336      -40.7036       42.2837      -13.9766       16.7883       21.8976       24.9373       25.2875       24.3831       23.0811
  23   3 1252.2523    0.0849  0.0644  9.1701  0.0000  0.0185   0.0087   0.0251    0.0248   0.0000   438.7707      0.538244       19.1739      0.965318      -2.83991       2.25845      0.890853       1.43401       1.42640       1.36368       1.45848       1.32739
  23   4 1449.6798    0.1558  0.1148  9.0730  0.0000  0.0107   0.0098   0.0240    0.0271   0.0000   438.9535     -0.168930       18.8774      -1.54587     -0.446964       1.47383      0.874725      0.912695      0.932322      0.962992       1.06732      0.983530
  23   5 1632.7973    0.2422  0.1787  9.2304  0.0000  0.0172   0.0108   0.0213    0.0298   0.0000   437.7720      -2.07742       18.8762      0.959297      -1.61622      0.808448       1.36927       2.61674       3.33093       4.04180       3.60464       3.28267
  23   6 1804.2258    0.4073  0.3804  9.2683  0.0000  0.0152   0.0125   0.0370    0.0407   0.0000   438.8765      -1.63585       20.0315      0.272462      -3.46019     -0.159420      0.976967       1.17111       1.45213       1.46982       1.41997       1.31960
  23   7 1969.6260    0.5799  0.5454  9.6053  0.0000  0.0170   0.0150   0.0430    0.0481   0.0000   438.0280      -3.88816       19.3577      -1.49690      -5.71721      -3.49762       1.11027       1.46262       1.60481       1.72716       1.58708       1.54550
  23   8 2131.1048    0.8637  0.6335  9.9029  0.0000  0.0187   0.0199   0.0414    0.0597   0.0000   439.6298     -0.326812       14.0223      -1.32402      -2.56150      -1.21993       1.27571       1.74605       1.91262       2.01808       2.15678       2.02410
  23   9 2287.5065    1.2299  0.7948 10.4701  0.0000  0.0203   0.0255   0.0482    0.0709   0.0000   441.3462      -3.72075       11.9452      -1.38508     -0.340107      -3.59254       1.33639       1.81126       1.91799       2.01499       2.01718       1.87707
  23  10 2439.2201    1.6230  1.0375 10.8374  0.0000  0.0240   0.0315   0.0626    0.0931   0.0000   438.0163      0.780435       16.3352      0.944684      0.806220      -2.20158       1.61048       2.30345       2.24097       2.48070       2.44998       2.39944
  23  11 2588.7326    2.0926  1.1961 11.0923  0.0000  0.0253   0.0373   0.0660    0.0989   0.0000   439.2185       1.20779       14.0395      -1.67688       3.87326      -5.51214       1.65441       2.27654       2.28678       2.40041       2.34520       2.29474
  23  12 2737.6624    2.8779  0.9080 11.7789  0.0000  0.0205   0.0560   0.0525    0.0922   0.0000   438.6141       2.36266       13.8604      -3.85313      -4.66479      -3.21709       1.37284       1.82702       1.95459       2.03447       2.01283       1.89011
  23  13 2886.1957    3.5149  0.8968 12.4176  0.0000  0.0211   0.0714   0.0541    0.1050   0.0000   437.7617       2.91774       15.8012      -1.74905       4.69030      -4.50381       1.43497       1.93633       2.08424       2.15077       2.09895       1.99849
  23  14 3033.5470    3.9476  0.9496 12.7941  0.0000  0.0226   0.0780   0.0551    0.1058   0.0000   436.8470       4.44001       13.3766     -0.350458      -3.54690      -5.36130       1.56478       2.03261       2.31595       2.24249       2.28580       2.14966
  23  15 3179.7701    4.0831  1.0912 13.1004  0.0000  0.0243   0.0786   0.0658    0.0795   0.0000   438.8683       3.45893       13.0292       1.06359       2.22757      -4.32862       1.63424       2.21823       2.23014       2.47302       2.46710       2.29210
  23  16 3325.7081    3.6839  1.6319 12.5006  0.0000  0.0306   0.0583   0.0763    0.0707   0.0000   438.7095       9.23811       10.2858     -0.550627       3.35042      -8.53085       2.06201       2.82693       2.92323       3.01888       3.06263       2.84688
  23  17 3471.4149    3.0761  2.3770 12.0605 -0.0000  0.0366   0.0406   0.0992    0.0527   0.0000   446.4437       1.92390       4.60299      -6.24042       4.06130      -9.06348       2.47372       3.21671       3.55568       3.63300       3.78945       3.56675
  23  18 3616.8809    2.3850  3.7459 11.6791  0.0006  0.0500   0.0278   0.1373    0.0417   0.0000   445.3322       1.82955       3.43948      -4.53492      -4.91970      -13.2234       3.31133       4.38531       4.86495       4.93426       4.82249       4.66885
  23  19 3762.3077    2.0244  5.2005 11.1567  0.0000  0.0616   0.0218   0.1687    0.0444   0.0000   439.3428       18.2813       6.23326       4.62932      -16.4943      -19.3176       4.14256       5.42471       5.95706       6.02593       6.26028       5.82577
  23  20 3907.5059    1.6980  6.7483 10.6748  0.0000  0.0733   0.0168   0.2084    0.0432   0.0000   453.1550       20.3210       5.74372      -10.8520       2.91775      -8.61626       4.85165       6.33187       7.27056       7.28655       7.26934       6.90792
  23  21 4052.5091    1.4119  9.0057 10.4988  0.0000  0.0967   0.0143   0.2736    0.0372   0.0000   427.3451       22.2305       27.9812      -8.85933      -2.02290      -26.0876       6.32449       8.43560       9.30211       9.53385       9.50887       9.15245
  23  22 4197.8957    1.1491 11.1867 10.4232  0.0005  0.1272   0.0128   0.3704    0.0339   0.0000   430.5107     -0.326677       9.76118     0.0279128       12.6433      -15.1367       8.44734       10.9625       12.2795       12.6329       12.5589       12.0205
  23  23 4343.3236    0.9321 12.8876 10.3443  0.0008  0.1626   0.0113   0.4607    0.0301   0.0000   437.3478       42.4684       17.4480      -22.4945      -4.71475       11.6091       10.4990       13.9272       15.5703       15.9650       15.8360       15.0552
  23  24 4488.0359    0.7379 15.1706 10.2628  0.0039  0.2210   0.0095   0.6078    0.0263   0.0000   390.8088       28.9311       22.1192      -11.0641       33.5106      -35.0884       14.0382       18.6925       21.0027       21.5821       20.9873       20.5486
  24   3 1271.0279    0.1018  0.1009  9.1107  0.0000  0.0160   0.0084   0.0290    0.0252   0.0000   437.9117      0.429349       21.3917      0.558114      -4.53777      0.405848      0.946987       1.25960       1.16545       1.44182       1.41045       1.61873
  24   4 1469.7898    0.1572  0.1318  9.1300  0.0000  0.0300   0.0125   0.0329    0.0266   0.0000   440.9814      -1.44475       19.8149      -1.92642      -2.61486    -0.0150266       3.74918       5.77636       6.18084       5.42085       5.15619       3.74951
  24   5 1653.6810    0.2858  0.1975  9.1888  0.0000  0.0112   0.0114   0.0223    0.0311   0.0000   440.8357      0.180859       19.9823      -1.67533      -5.43584      0.241946      0.820124      0.987454      0.988526       1.15273       1.18872       1.12193
  24   6 1826.2973    0.4556  0.3768  9.3647  0.0000  0.0136   0.0137   0.0348    0.0411   0.0000   439.1037      -1.30281       18.3416     -0.190520      -4.10908     -0.976393      0.916996       1.14100       1.29604       1.36300       1.38839       1.31746
  24   7 1993.5649    0.6334  0.5508  9.6444  0.0000  0.0163   0.0159   0.0428    0.0495   0.0000   440.0300      0.687290       15.1212      -2.08845      -1.24977     0.0258595       1.08011       1.43033       1.57433       1.61525       1.58144       1.47890
  24   8 2156.7664    0.9323  0.6392  9.9544  0.0000  0.0175   0.0211   0.0423    0.0607   0.0000   438.8024       3.23689       14.9120      -1.78682      0.326756      -3.56559       1.08269       1.40212       1.66312       1.63360       1.63811       1.51918
  24   9 2314.3355    1.2454  0.8349 10.5856  0.0000  0.0213   0.0253   0.0510    0.0649   0.0000   439.1361     -0.124705       14.0754      -2.76009      -2.24823      -1.36833       1.27243       1.76113       1.95425       1.90807       1.93910       1.85118
  24  10 2467.0436    1.7166  1.0176 10.9251  0.0000  0.0236   0.0319   0.0569    0.0938   0.0000   439.6329     0.0410945       12.3769       1.27377      -3.20334      -2.53505       1.42801       2.00340       2.13731       2.12549       2.22820       1.99343
  24  11 2617.7018    2.1718  0.9903 11.6748  0.0000  0.0227   0.0419   0.0573    0.0827   0.0000   438.3903      -1.28096       13.7048      -5.12061      -3.00403      -4.06324       1.48474       2.02883       2.05764       2.12632       2.26296       2.08879
  24  12 2767.6757    2.8216  0.9968 11.9792  0.0001  0.0218   0.0528   0.0561    0.0821   0.0000   439.7453       5.28941       13.7635      -5.20547     -0.485188      -1.58474       1.40211       1.92142       2.04782       2.20202       2.06718       1.99671
  24  13 2917.0025    3.6070  0.9137 12.5920  0.0000  0.0204   0.0711   0.0535    0.0850   0.0000   439.0774       2.80793       13.5814      0.719976      -3.08449      -3.15461       1.29810       1.77412       1.86203       1.96170       2.00697       1.85897
  24  14 3065.1265    3.9707  0.9803 12.8809 -0.0007  0.0218   0.0775   0.0583    0.0974   0.0000   436.6952       4.47056       15.0807      -3.51656      -4.02322      -4.76711       1.44618       1.86206       1.96035       2.17904       2.08290       2.06938
  24  15 3212.1117    4.0132  1.1626 12.9949  0.0000  0.0248   0.0755   0.0663    0.0942   0.0000   442.9641       4.07834       14.5936      -2.14013      -1.60822      -7.25611       1.56466       2.04886       2.21118       2.27221       2.27855       2.13615
  24  16 3358.6797    3.4227  1.8509 12.4992 -0.0000  0.0311   0.0522   0.0908    0.0603   0.0000   441.1825       9.55358       11.0345      -3.82697       3.51747      -4.19980       2.14216       2.87180       3.13514       3.29092       3.27216       3.02371
  24  17 3505.0095    2.8490  2.6156 12.0563 -0.0000  0.0398   0.0362   0.1039    0.0482   0.0000   449.9274      -2.06824     -0.308060       2.58215       4.37098      -9.49708       2.45794       3.27617       3.66733       3.74654       3.70471       3.59291
  24  18 3651.0782    2.3442  3.9549 11.4999 -0.0000  0.0494   0.0254   0.1366    0.0418   0.0000   437.8894       11.7110       5.89196     -0.412911     -0.976826      -7.38782       3.20744       4.07310       4.73097       4.80147       4.85059       4.58696
  24  19 3796.9756    1.9239  5.6222 11.0835  0.0000  0.0638   0.0199   0.1776    0.0405   0.0000   431.6866      -6.87207       1.72309       4.13799       6.37657      -14.8608       4.13732       5.31951       6.00479       6.30189       6.17850       5.89277
  24  20 3942.7627    1.6012  7.1317 10.7665  0.0000  0.0768   0.0163   0.2222    0.0384   0.0000   450.6991       2.62910       13.0442      -4.75113       4.50404      -21.6358       4.93789       6.37419       7.25413       7.34072       7.31613       7.15445
  24  23 4379.5234    0.8350 12.5071 10.4123 -0.0011  0.1739   0.0113   0.4848    0.0283   0.0000   434.3025       31.5168       18.6040      -13.5072       28.3453      -16.6757       10.7689       14.5851       15.9499       16.8102       16.6946       16.1282
  25   3 1289.4023    0.0960  0.1094  9.1507  0.0000  0.0179   0.0089   0.0573    0.0249   0.0000   440.4904     -0.390666       21.2261     -0.398250      -2.35536       1.85408       1.73259       3.35848       4.20429       2.88386       4.79782       6.83096
  25   4 1489.4576    0.1662  0.1255  9.0521  0.0000  0.0100   0.0094   0.0223    0.0258   0.0000   439.8752     -0.278459       20.4978     -0.309463      -2.16290       1.90426      0.628144      0.779991      0.941707      0.953990      0.988019      0.906632
  25   5 1674.0755    0.2933  0.2351  9.1491  0.0000  0.0127   0.0107   0.0233    0.0312   0.0000   440.1461      -2.04506       20.3512     -0.999568      -2.00439     -0.221854      0.768730       1.08833       1.09375       1.14142       1.24768       1.14080
  25   6 1847.8714    0.4349  0.4099  9.3516 -0.0006  0.0153   0.0123   0.0352    0.0399   0.0000   440.2230       2.18028       19.0801      -5.11292      -1.74938       1.36153      0.933936       1.24659       1.28134       1.41313       1.37394       1.46431
  25   7 2016.9460    0.6772  0.5669  9.4757  0.0000  0.0167   0.0158   0.0388    0.0556   0.0000   439.2110      0.171135       14.8735      0.267121      -2.53417      -3.85312       1.01961       1.40119       1.60010       1.56167       1.64821       1.63799
  25   8 2181.7345    0.9247  0.7532 10.1286  0.0000  0.0198   0.0195   0.0474    0.0578   0.0000   442.9656       1.45857       13.1045      -2.46719     -0.464679     -0.369053       1.14140       1.58912       1.65942       1.79922       1.72806       1.75137
  25   9 2340.5769    1.3838  0.8868 10.5960 -0.0003  0.0213   0.0269   0.0514    0.0708   0.0000   440.8536     -0.797835       11.9011      -3.94936      -1.66208      0.999408       1.31058       1.77722       1.84720       2.04421       1.92063       1.85747
  25  10 2494.4385    1.8106  0.9697 11.1782 -0.0001  0.0229   0.0336   0.0532    0.0765   0.0000   439.7401      -1.55521       13.9674       1.24491       2.48437     -0.192235       1.35007       1.87881       1.95305       2.05013       2.05655       1.92244
  25  11 2646.3108    2.3893  1.0193 11.6013  0.0000  0.0227   0.0436   0.0557    0.0896   0.0000   439.3678       3.00647       15.7783      -2.11425     -0.265438      -2.17026       1.36900       1.89782       1.99075       2.21750       2.05880       2.04467
  25  12 2797.4135    3.0838  0.8826 12.3956  0.0000  0.0197   0.0605   0.0513    0.0667   0.0000   438.3604     -0.264378       14.5592      0.606921       2.76055      -4.72783       1.19357       1.63390       1.74233       1.86765       1.87675       1.73275
  25  13 2947.5080    3.7858  0.8114 12.6658 -0.0004  0.0189   0.0755   0.0476    0.0702   0.0000   435.9812       3.09721       10.9184      -2.15668      -1.62385      -2.91809       1.10455       1.55219       1.60458       1.71507       1.68870       1.60122
  25  14 3096.2885    4.0768  0.9683 13.0692  0.0000  0.0221   0.0786   0.0549    0.0860   0.0000   438.7163       6.37761       12.5098      -2.30429      -1.07499      -3.82694       1.43741       1.93443       1.96090       2.04776       2.24837       2.14437
  25  15 3243.9457    3.8884  1.4028 12.6750  0.0000  0.0270   0.0656   0.0720    0.0962   0.0000   437.1750       5.45748       13.0755      -5.62802       2.29396      -4.56005       1.63741       2.15498       2.40381       2.46798       2.47446       2.40262
  25  16 3391.2374    3.3647  1.7436 12.5643  0.0000  0.0310   0.0508   0.0820    0.0621   0.0000   440.0649       4.00900       12.4700      -1.25108      -1.22745      -5.91044       1.87777       2.51083       2.65410       2.95215       2.83209       2.73787
  25  17 3538.3351    2.7056  3.0375 11.8477  0.0000  0.0416   0.0313   0.1129    0.0450   0.0000   442.7260       5.48680       2.16318       1.24190       7.71321      -6.20346       2.47670       3.38806       3.75859       3.72587       3.88289       3.75251
  25  18 3685.1189    2.2422  4.4273 11.3315  0.0000  0.0517   0.0231   0.1436    0.0410   0.0000   435.7706       2.40716       4.09386      -11.1258      -8.23750      -2.72966       3.17677       4.24471       4.63810       4.76226       4.88793       4.63438
  25  19 3831.4666    1.8012  5.9881 10.9839  0.0000  0.0656   0.0178   0.1854    0.0377   0.0000   437.9079       3.51150       12.3278      -10.0141       6.25997       2.60042       3.91767       5.24410       5.82907       6.03271       6.07300       5.84029
  25  20 3977.5492    1.5172  8.1874 10.6480  0.0000  0.0837   0.0150   0.2457    0.0368   0.0000   446.3128       7.61536       15.5023      -37.0336       3.72851      -1.32826       5.07452       6.74441       7.44834       7.72110       7.72212       7.34668
  25  22 4270.1041    0.9839 10.8290 10.4810 -0.0006  0.1325   0.0125   0.3857    0.0301   0.0000   439.7228       10.9393       28.7948       4.82343      -9.66057      -30.7703       8.03170       10.6114       11.8959       12.5123       12.2156       11.9739
  25  24 4561.9776    0.6324 15.3096 10.2085 -0.0046  0.2435   0.0086   0.6412    0.0237   0.0000   424.9813       17.1853       64.7536      -16.4535      -16.9988      -28.6226       14.3958       18.8365       21.4061       22.2816       21.5484       21.2591
  26   3 1307.4607    0.0918  0.0715  9.0546  0.0000  0.0133   0.0081   0.0183    0.0237   0.0000   440.7078     -0.973881       21.3273      -1.91878      -2.93723     -0.948623      0.873689       1.18073       1.39216       1.24853       1.50074       1.60059
  26   4 1508.6967    0.1588  0.1477  9.1369  0.0000  0.0109   0.0084   0.0237    0.0258   0.0000   440.7717     -0.567209       21.1230      0.454378      -2.87668      -2.53128      0.690538      0.942671       1.06521       1.25801       1.09480       1.00074
  26   5 1694.0460    0.3128  0.2716  9.1649  0.0000  0.0126   0.0105   0.0271    0.0322   0.0000   440.1668     -0.600202       19.0325     0.0800600      -1.45689      -1.26748      0.806475       1.11170       1.19386       1.24887       1.35654       1.29043
  26   6 1869.0321    0.4830  0.4132  9.4275  0.0000  0.0146   0.0134   0.0344    0.0399   0.0000   438.5281      -1.20075       19.1952      -1.21559      -1.06748       1.20185      0.792955       1.13559       1.17422       1.27369       1.22298       1.20646
  26   7 2039.7461    0.7093  0.6134  9.6594  0.0000  0.0170   0.0162   0.0416    0.0525   0.0000   441.0395     0.0910057       17.9998      -1.44418      -2.87709     -0.559773       1.01090       1.26136       1.37604       1.54049       1.60149       1.54462
  26   8 2206.0529    1.0420  0.8031 10.0889  0.0000  0.0203   0.0206   0.0456    0.0649   0.0000   440.2047      -2.70272       17.8580      -2.04832      -4.44090     -0.112503       1.12271       1.53404       1.71884       1.75561       1.85105       1.78261
  26   9 2366.0309    1.4038  0.9450 10.7831  0.0000  0.0208   0.0269   0.0557    0.0660   0.0000   438.5959       1.56703       15.0017       1.13071      -1.27795      -2.46803       1.21495       1.63636       1.76365       1.82609       1.82618       1.74132
  26  10 2521.2331    1.9761  0.9785 11.2203  0.0000  0.0207   0.0360   0.0537    0.0760   0.0000   439.3902      -4.01321       14.7578      -1.05264      -1.78050      -1.85546       1.24019       1.68970       1.79358       1.82925       2.01426       1.88154
  26  11 2674.4205    2.5330  0.8578 11.9641  0.0000  0.0202   0.0489   0.0484    0.0778   0.0000   439.4860       1.14797       15.1280      -1.66992    -0.0794256      -1.02110       1.22338       1.68281       1.69091       1.86539       1.95755       1.85142
  26  12 2826.6623    3.1517  0.8950 12.4244 -0.0005  0.0198   0.0589   0.0503    0.0709   0.0000   437.9990       3.14079       16.5571      -2.40664    -0.0917984      -7.49839       1.19614       1.55841       1.69961       1.80454       1.69897       1.69449
  26  13 2977.5846    3.9334  0.9086 12.6218  0.0000  0.0195   0.0729   0.0490    0.0787   0.0000   439.8654       4.42040       12.6085       1.07572      -5.73388      -3.75976       1.24145       1.61796       1.71618       2.02360       1.92351       1.91843
  26  14 3127.0383    4.0218  1.0029 13.1368  0.0000  0.0228   0.0756   0.0565    0.0755   0.0000   439.8286       4.09868       17.0444      -1.54895     -0.514950      -6.85918       1.42865       1.91841       2.06552       2.15103       2.32790       2.19634
  26  15 3275.5122    3.8772  1.2993 13.0947  0.0000  0.0268   0.0698   0.0721    0.0812   0.0000   436.2300      0.909932       10.6982      -2.86027       3.40906      -7.33383       1.52330       2.15257       2.26383       2.33432       2.41349       2.35096
  26  16 3423.4177    3.1556  1.9917 12.4196  0.0006  0.0332   0.0449   0.0876    0.0604   0.0000   438.7542       10.8608       13.7410      -8.62424       3.22097      -5.77832       1.99409       2.74198       2.91679       3.05813       3.07194       2.97360
  26  17 3571.0712    2.5530  3.0812 11.8921  0.0000  0.0415   0.0300   0.1164    0.0439   0.0000   439.2897       11.7412       3.78822      -4.31688       6.18274      -4.92951       2.51704       3.33044       3.70256       3.82005       3.83600       3.75372
  26  18 3718.5916    2.1886  4.6715 11.2169  0.0000  0.0515   0.0213   0.1458    0.0407   0.0000   436.0009       2.10092       11.8270       4.97153       6.82608      -8.67736       3.15712       4.09968       4.64055       4.76407       4.91426       4.77241
  26  19 3865.5164    1.7186  6.4392 10.8698  0.0000  0.0670   0.0166   0.1912    0.0375   0.0000   433.5494       10.0510       10.8603      -7.05765       4.78800      -8.26846       3.98436       5.27535       5.80675       6.12441       6.10495       5.84301
  26  20 4012.4743    1.4210  8.3517 10.6578  0.0000  0.0867   0.0142   0.2522    0.0347   0.0000   443.7533       7.94714      -4.21289      -1.41452     -0.582538      -15.8277       5.04068       6.64786       7.45892       7.70638       7.67100       7.37288
  26  21 4159.0535    1.1872 11.1345 10.4437  0.0000  0.1183   0.0122   0.3432    0.0331   0.0000   429.6972       25.5710       33.9811      -13.5332      -30.9363      -4.32340       6.84656       9.08653       10.1721       10.6366       10.4012       10.1719
  26  22 4305.4333    0.9518 12.7053 10.4540 -0.0005  0.1561   0.0113   0.4433    0.0282   0.0000   432.6241      -11.5695       26.5822      -7.88056       2.62731      -30.7246       8.85289       11.7829       13.3563       13.8204       14.0164       13.5129
  26  24 4597.8236    0.6267 17.1150 10.1470  0.0027  0.2582   0.0078   0.6761    0.0221   0.0000   425.8727      -1.14520      -4.96965      -20.4317       7.42129      -15.3448       14.8507       19.6447       22.0297       22.8412       22.9753       22.0954
  27   3 1325.2250    0.0991  0.0541  9.0979  0.0003  0.0105   0.0088   0.0148    0.0230   0.0000   440.5626      0.185003       20.6373      0.859809      -2.21247     -0.114689      0.740698      0.882380      0.981607       1.06992       1.05166      0.938512
  27   4 1527.5514    0.1812  0.1651  9.0721  0.0000  0.0107   0.0085   0.0253    0.0263   0.0000   439.8698     -0.771895       18.8783    -0.0182449      -2.07194       1.13058      0.626368      0.802089      0.916836      0.862756      0.943400      0.862015
  27   5 1713.5632    0.3208  0.2985  9.1412  0.0000  0.0122   0.0105   0.0305    0.0320   0.0000   440.8265      0.343180       17.8178     -0.868192      -1.57159     -0.454309      0.769916       1.03335       1.15866       1.26738       1.30472       1.47128
  27   6 1889.7410    0.5184  0.4316  9.4476  0.0000  0.0144   0.0137   0.0338    0.0414   0.0000   441.2896      0.461762       20.1200      -1.21111      -1.90984      0.201158      0.916462       1.27674       1.32153       1.43760       1.46560       1.27075
  27   7 2062.0712    0.7437  0.6725  9.7737  0.0000  0.0183   0.0161   0.0453    0.0536   0.0000   438.7056       1.20944       22.7586      -1.60257      -5.06728      0.940566      0.997661       1.32685       1.48538       1.55880       1.53463       1.54925
  27   8 2229.7535    1.0600  0.7793 10.2616 -0.0000  0.0183   0.0211   0.0472    0.0589   0.0000   443.3786     -0.294060       16.2219      0.254740     0.0236636      -3.69275       1.04268       1.37893       1.48931       1.59779       1.54161       1.48859
  27   9 2391.0350    1.5434  0.8954 10.8536  0.0000  0.0204   0.0291   0.0515    0.0683   0.0000   440.5134      0.238273       15.5051      -1.57435      -1.31930      0.632420       1.09447       1.62612       1.63353       1.86686       1.94656       1.77945
  27  10 2547.5693    1.9675  1.1044 11.3634  0.0000  0.0222   0.0348   0.0604    0.0754   0.0000   440.1655       5.11170       14.6698      -2.01111     -0.862784       2.16011       1.31699       1.73372       1.89234       1.93761       1.98282       1.98190
  27  11 2702.1206    2.6687  0.9617 12.0023  0.0000  0.0202   0.0490   0.0539    0.0737   0.0000   438.2897       2.74001       14.3936    -0.0872088       1.48348      -2.04486       1.16881       1.54667       1.71393       1.73546       1.87150       1.74961
  27  12 2855.4173    3.5353  0.8800 12.1690  0.0005  0.0192   0.0636   0.0463    0.0943   0.0000   442.2187       3.95193       13.6373      -1.07332      -2.16395      -3.17143       1.12270       1.51040       1.53637       1.70373       1.68829       1.67587
  27  13 3007.1082    3.9778  0.9388 12.7113  0.0000  0.0193   0.0717   0.0502    0.0750   0.0000   440.0126       3.56519       14.3444      -5.91953      -2.15093      -2.88343       1.12514       1.48055       1.58203       1.73162       1.74674       1.68447
  27  14 3157.3108    4.0608  1.1892 12.9373 -0.0001  0.0232   0.0697   0.0650    0.0798   0.0000   438.5995       3.27925       11.9058      -1.94010      -6.57532      -4.22209       1.38762       1.78316       1.92363       2.01704       2.12306       1.98007
  27  15 3306.6281    3.7271  1.6141 12.6618  0.0000  0.0292   0.0575   0.0740    0.0769   0.0000   440.8378       3.26366       13.1788      -4.31220     -0.292916      -3.39372       1.65337       2.16158       2.53659       2.55098       2.53389       2.50371
  27  16 3455.3910    3.0339  2.3538 12.2094  0.0000  0.0358   0.0410   0.0985    0.0607   0.0000   441.8926       2.75787       10.6494      -3.19427       7.09714      -6.45950       1.97034       2.67379       2.93349       3.12574       3.02120       2.95933
  27  17 3603.6582    2.4729  3.6425 11.6094  0.0000  0.0451   0.0268   0.1231    0.0449   0.0000   439.7091      -1.05332       9.32620      -1.25337       1.21946      -1.94571       2.59574       3.46853       3.85399       4.02139       4.01034       3.90357
  27  18 3751.7687    2.0454  5.1410 11.2027  0.0000  0.0561   0.0196   0.1598    0.0365   0.0000   443.8662       2.42342       6.32957      -7.25270       9.46814      -14.3778       3.19876       4.12275       4.80693       4.88305       4.84870       4.73030
  27  19 3899.3335    1.6832  6.9432 10.9276  0.0000  0.0713   0.0161   0.2034    0.0333   0.0000   437.5747       10.4507       3.80817     -0.231948      -3.51602      -19.6518       4.07082       5.35695       6.01596       6.30921       6.31464       6.28196
  27  20 4046.4965    1.3706  8.7860 10.6745  0.0001  0.0911   0.0140   0.2669    0.0323   0.0000   444.1230      -3.41199       16.6761       6.06645       16.2465      -3.79186       5.08588       6.79240       7.54756       7.86633       7.97406       7.61207
  27  21 4193.8333    1.1401 11.2808 10.4152 -0.0004  0.1195   0.0116   0.3401    0.0313   0.0000   422.9450      -3.95345       33.6585      -3.94306      -5.69442       10.1651       6.60274       8.73400       9.88682       10.3881       10.3611       10.0961
  27  22 4341.0505    0.9210 13.6758 10.4025  0.0007  0.1633   0.0099   0.4600    0.0257   0.0000   444.9594       12.6560       56.0014      -24.7884      -26.1983       3.54471       9.01246       11.8543       13.7395       13.9612       13.9779       13.7717
  27  24 4633.5678    0.6022 17.4432 10.0712  0.0016  0.2710   0.0074   0.6715    0.0212   0.0000   458.5132       40.9084       4.69652      -15.8856     -0.847690      -8.55112       14.5833       19.5980       22.0453       22.8983       22.5119       22.0299
  28   3 1342.6418    0.1106  0.0674  9.0758 -0.0009  0.0127   0.0096   0.0177    0.0232   0.0000   440.3037     -0.776265       18.9225     -0.402633      -1.34592      0.727860      0.837521      0.924743      0.906554       1.10130      0.947818      0.907914
  28   4 1546.0429    0.2003  0.1762  9.1308  0.0000  0.0102   0.0089   0.0270    0.0263   0.0000   440.8676      -1.46238       19.4402     -0.165740      -1.63463    -0.0374129      0.633270      0.856138      0.898939      0.902050      0.831535      0.813713
  28   5 1732.7490    0.3518  0.3266  9.1955  0.0000  0.0128   0.0108   0.0306    0.0335   0.0000   440.7362      -1.69264       17.4075     -0.392775      -2.23112    -0.0819704      0.815635       1.01810       1.11787       1.13715       1.14338       1.12275
  28   6 1910.1601    0.5419  0.4687  9.4762  0.0000  0.0145   0.0134   0.0339    0.0431   0.0000   438.9798     -0.298205       16.7817       1.87062      -4.80833      -1.62500      0.841105       1.06154       1.22125       1.26912       1.28325       1.20731
  28   7 2083.8854    0.7786  0.6711  9.7370  0.0000  0.0170   0.0162   0.0418    0.0530   0.0000   439.0945      -1.25434       18.0134     -0.510660      -1.34687     -0.269932      0.901441       1.26533       1.34124       1.44600       1.43702       1.45319
  28   8 2252.8388    1.1697  0.8476 10.2179  0.0006  0.0188   0.0218   0.0472    0.0678   0.0000   440.0069      0.225459       17.1710      -2.67181      -2.65688     -0.771319       1.08785       1.34649       1.54561       1.62274       1.61379       1.53958
  28   9 2415.3187    1.5624  1.1249 10.7019 -0.0001  0.0232   0.0262   0.0581    0.0838   0.0000   440.3443    -0.0107513       15.0348       2.16414      -2.58104       1.60756       1.25091       1.66428       1.87595       1.95065       2.10005       1.99725
  28  10 2573.3839    2.0734  1.1398 11.4246  0.0000  0.0235   0.0350   0.0583    0.0761   0.0000   439.9586       1.50927       15.2901      -1.79491       1.01560      -1.87879       1.30556       1.87274       1.93468       2.12124       2.20158       2.08202
  28  11 2729.4228    2.7689  0.9672 12.0298  0.0000  0.0203   0.0487   0.0507    0.0697   0.0000   438.3934       1.21755       18.4044      -3.01299      -1.33947       2.24179       1.10099       1.55897       1.60649       1.75947       1.71407       1.67888
  28  12 2883.8063    3.3901  0.8678 12.5805  0.0000  0.0190   0.0620   0.0477    0.0740   0.0000   442.3458       1.30933       14.3423      -3.50017       2.04811      -2.74328       1.09488       1.42958       1.56575       1.70019       1.76326       1.68980
  28  13 3036.3498    4.0367  0.9838 12.7815  0.0000  0.0203   0.0693   0.0517    0.0780   0.0000   436.9157      -1.54646       15.5021      -6.36335       1.99576     -0.585296       1.12403       1.45392       1.66056       1.69299       1.72919       1.63919
  28  14 3187.2669    4.0268  1.1049 13.0802  0.0000  0.0218   0.0694   0.0589    0.0701   0.0000   440.0966       1.81182       11.9854      -2.71310      -1.08038      -6.37744       1.27941       1.62737       1.76096       1.85520       1.84837       1.81776
  28  15 3337.3867    3.5360  1.6844 12.7018 -0.0013  0.0290   0.0515   0.0753    0.0617   0.0000   439.9719       6.71153       11.7456      -3.79273      0.919722      -3.99282       1.55689       2.17646       2.32576       2.49965       2.46197       2.36120
  28  16 3486.8800    2.9047  2.7516 12.0908  0.0000  0.0381   0.0364   0.1060    0.0559   0.0000   441.6615       6.21198       7.13689      -8.48797       5.93323      -1.44026       2.13226       2.74188       3.01814       3.17529       3.29500       3.20210
  28  17 3635.8381    2.4056  3.8514 11.6455  0.0000  0.0461   0.0258   0.1277    0.0425   0.0000   439.8826       7.88591       13.6396       1.28791      -2.14376      -2.62457       2.62133       3.41491       3.89678       4.02250       4.04703       3.88486
  28  18 3784.5325    1.9334  5.1663 11.2220  0.0000  0.0574   0.0189   0.1575    0.0362   0.0000   444.5238       4.12909       14.7677      -4.49946      -7.41174      -11.9404       3.09284       4.20468       4.60928       4.89027       4.85375       4.72901
  28  19 3932.8978    1.5922  7.0839 10.8988  0.0000  0.0716   0.0150   0.2084    0.0325   0.0000   426.2446       16.0793       17.0800      -12.0856      -14.8950       9.32264       3.92005       5.16898       5.89819       5.99901       6.17525       5.90536
  28  20 4080.5829    1.2752  9.3618 10.6894  0.0000  0.0970   0.0134   0.2879    0.0316   0.0000   442.0553       6.12918       23.3945      -2.87632      -15.6001       1.06052       5.27234       7.00090       7.96236       8.27953       8.28472       8.10530
  28  22 4375.8853    0.8478 13.1452 10.4391  0.0007  0.1658   0.0097   0.4618    0.0251   0.0000   444.4537       21.0325     -0.535395      -12.5856      -11.6235      -10.2732       8.75549       11.6207       13.1683       13.7851       13.6255       13.4128
  29   3 1359.7935    0.1227  0.0913  9.0913  0.0000  0.0113   0.0083   0.0210    0.0230   0.0000   440.3379      -1.76770       21.1493      0.382623      -2.94506       1.09007      0.606027      0.933978       1.07466       1.02602      0.908375       1.09717
  29   4 1564.1424    0.2131  0.1720  9.1078  0.0000  0.0105   0.0088   0.0206    0.0261   0.0000   440.3818      0.741434       20.1971     -0.229135      -2.09596     0.0882442      0.936230       1.52193       1.79151       1.74443       2.42368       2.31633
  29   5 1751.5686    0.3594  0.3320  9.2370  0.0000  0.0139   0.0106   0.0293    0.0328   0.0000   440.6375      -1.01233       20.9972     -0.198945      -2.02743     0.0564036      0.911461       1.13692       1.33401       1.34129       1.43452       1.48987
  29   6 1930.2287    0.5715  0.4606  9.5178  0.0000  0.0137   0.0141   0.0345    0.0418   0.0000   439.5101     -0.695037       20.2855     -0.994348      -2.27268      0.743460      0.715734       1.03147       1.06242       1.18192       1.21877       1.13233
  29   7 2105.3375    0.8218  0.7067  9.8788  0.0000  0.0179   0.0165   0.0424    0.0535   0.0000   439.3175       1.03578       17.8977      0.192261      -3.29573       1.17633      0.922985       1.27010       1.26721       1.46616       1.40477       1.49393
  29   8 2275.3441    1.1656  0.9632 10.2666  0.0000  0.0206   0.0206   0.0515    0.0686   0.0000   439.2640      0.124425       19.5378     -0.391349      -2.65232       1.40266       1.08041       1.41747       1.55143       1.63893       1.66640       1.57433
  29   9 2439.1205    1.7070  1.0910 10.8365  0.0002  0.0215   0.0281   0.0560    0.0773   0.0000   440.5214      -2.57413       13.4933     -0.123318     -0.972256      -1.81866       1.11249       1.56677       1.57764       1.82071       1.82331       1.72542
  29  10 2598.6993    2.2871  0.9639 11.6613  0.0004  0.0198   0.0403   0.0510    0.0696   0.0000   440.0150       3.68477       15.2755      -3.39606      -3.48635      -2.12457       1.05056       1.42455       1.51807       1.69151       1.63200       1.62885
  29  11 2756.2490    2.9529  0.9056 12.1234  0.0000  0.0185   0.0527   0.0492    0.0696   0.0000   441.0368       3.04822       15.0443      -3.33568     -0.679572     -0.560695      0.977928       1.32651       1.36001       1.55220       1.61261       1.56884
  29  12 2911.7389    3.6366  0.9364 12.5999  0.0000  0.0195   0.0635   0.0488    0.0805   0.0000   439.3947       2.05922       13.5225      -1.18815       3.10176      -4.58795       1.02419       1.39645       1.40939       1.58109       1.50832       1.53970
  29  13 3065.0851    4.0857  1.0171 12.9586  0.0000  0.0202   0.0699   0.0541    0.0809   0.0000   437.3211       6.27314       12.7325      -1.24356      -2.93295      -1.91037       1.15359       1.48216       1.61278       1.71378       1.73266       1.69531
  29  14 3216.9047    3.8789  1.2774 12.8995  0.0000  0.0234   0.0614   0.0632    0.0697   0.0000   440.2910      0.408441       15.0498      -1.66077       1.36197      -6.59567       1.26695       1.67054       1.88246       1.96778       1.97636       1.88027
  29  15 3367.8553    3.5008  1.8769 12.4965  0.0000  0.0290   0.0469   0.0768    0.0546   0.0000   440.3310       4.12304       10.5281      -7.37802       2.39211      -2.62065       1.57586       1.98479       2.27937       2.44271       2.50214       2.41029
  29  16 3518.0957    2.8173  2.8610 12.0317  0.0000  0.0386   0.0327   0.1039    0.0489   0.0000   442.4344      0.991723       3.14219       1.17002       7.75910      -3.93416       1.96640       2.70560       2.96743       3.05690       3.13660       3.09153
  29  17 3667.7869    2.3495  4.3359 11.3532  0.0001  0.0473   0.0232   0.1337    0.0444   0.0000   434.5686       4.46640       18.0611      -4.95088      0.420500      -4.62923       2.54339       3.35991       3.77737       3.97501       4.08833       3.95265
  29  18 3816.9084    1.8679  5.8529 11.1062  0.0000  0.0617   0.0175   0.1690    0.0344   0.0000   452.1537       1.60836       14.1969      -5.41881      -2.01513      -12.4353       3.24180       4.27443       4.84258       5.09664       4.94815       4.89003
  29  19 3965.8013    1.5220  8.0652 10.7639  0.0000  0.0785   0.0140   0.2221    0.0323   0.0000   440.3517      0.901608       19.3113      -6.76828      -2.48951      -6.44387       4.15665       5.45570       6.28164       6.46009       6.65404       6.48899
  29  20 4114.2421    1.2200  9.8421 10.7107  0.0000  0.1042   0.0132   0.3017    0.0299   0.0000   447.1128      -3.17598       5.31617      -2.08255       9.89484      -3.23611       5.46193       7.16355       8.24156       8.55362       8.71044       8.47910
  29  21 4262.4464    0.9766 11.7407 10.5659 -0.0031  0.1367   0.0112   0.3917    0.0277   0.0000   427.6210      0.860395       3.64589       8.96181       11.7319      -29.1302       7.04400       9.23879       10.7389       11.0138       10.9188       10.8270
  29  22 4410.4182    0.8114 13.5042 10.4358  0.0013  0.1735   0.0096   0.4708    0.0242   0.0000   433.3094       3.09331      -21.6658      -19.8179       17.5922      -16.0654       8.98813       11.7920       13.5494       14.2348       14.2335       14.0013
  30   3 1376.6086    0.1179  0.1279  9.1222  0.0000  0.0167   0.0073   0.0241    0.0230   0.0000   440.6042     -0.292733       20.1762      -1.34247      -1.91384       1.22047       1.11750       1.35724       1.54019       1.74729       1.66907       1.73592
  30   4 1581.9222    0.2193  0.2083  9.1533  0.0000  0.0114   0.0085   0.0249    0.0259   0.0000   440.5330      -2.18547       20.5399       1.00761      -4.82835      -3.21243      0.688886      0.994567       1.04999       1.16481       1.12373       1.11724
  30   5 1770.0676    0.3974  0.3171  9.2539  0.0000  0.0112   0.0115   0.0276    0.0334   0.0000   439.5066      -3.02386       20.3436      0.152766      -3.62394     -0.289402      0.609068      0.804599      0.910795      0.962084      0.909705      0.938074
  30   6 1949.9648    0.6066  0.5344  9.5007  0.0004  0.0151   0.0137   0.0353    0.0447   0.0000   441.3848      0.866483       21.4787      -1.60111      -1.62328     -0.193065      0.776619      0.958811       1.16518       1.23236       1.30451       1.30173
  30   7 2126.3557    0.8877  0.7492  9.7793  0.0000  0.0174   0.0168   0.0417    0.0594   0.0000   440.0273      0.338036       19.6234      0.268871      -2.87957      -2.93340      0.873403       1.19417       1.31978       1.41614       1.47597       1.39329
  30   8 2297.3744    1.2356  0.8996 10.6202  0.0000  0.0199   0.0226   0.0491    0.0608   0.0000   440.0854      0.857297       16.7034      -2.16981      0.283631      -2.87525       1.09769       1.45587       1.58544       1.68689       1.77311       1.67274
  30   9 2462.3414    1.7473  1.0659 11.0747  0.0000  0.0213   0.0291   0.0547    0.0748   0.0000   439.9421      0.738986       15.8569      -3.21539      -1.46775     -0.812357       1.09076       1.49428       1.60800       1.71355       1.72465       1.68732
  30  10 2623.5241    2.3218  1.0048 11.6569  0.0000  0.0198   0.0396   0.0523    0.0732   0.0000   441.1634       2.43093       14.5435      -1.01619      -3.31264      -3.85827       1.06785       1.40285       1.49516       1.66006       1.66000       1.62800
  30  11 2782.5534    3.1086  0.9116 12.1818  0.0000  0.0180   0.0542   0.0485    0.0698   0.0000   439.6950       1.63224       15.0756      -1.25435      -3.66516      -3.21233      0.970932       1.28926       1.38096       1.46972       1.50547       1.47064
  30  12 2939.1932    3.7309  0.9147 12.7562  0.0000  0.0193   0.0655   0.0480    0.0665   0.0000   437.7835       4.35654       13.8385      0.182559      0.708443      -4.92315      0.921346       1.32219       1.39739       1.46434       1.50456       1.42026
  30  13 3093.4596    4.1906  1.0025 13.0181 -0.0002  0.0201   0.0714   0.0542    0.0777   0.0000   438.8287       1.21858       16.3672      -1.47037      -3.46506      -3.84997       1.01692       1.39325       1.43430       1.62343       1.62857       1.59068
  30  14 3246.0653    3.8726  1.4026 12.9450 -0.0005  0.0251   0.0590   0.0668    0.0626   0.0000   440.5501       1.81455       12.2349      -1.62514      -4.00561      -7.18669       1.31965       1.79168       1.91514       2.09748       2.12093       2.02953
  30  15 3397.8218    3.3237  1.8763 12.6025  0.0000  0.0302   0.0449   0.0775    0.0504   0.0000   440.8843       8.08805       13.5100      -5.53656       4.97876      -11.5909       1.50969       2.11663       2.21835       2.37624       2.45801       2.38428
  30  16 3548.8928    2.6925  3.3195 11.8695 -0.0000  0.0402   0.0282   0.1116    0.0431   0.0000   442.4397       2.73596       11.6467       2.52531       4.83466      -6.79761       2.06434       2.72598       3.11573       3.16914       3.30545       3.24492
  30  17 3699.2862    2.2226  4.6491 11.3450  0.0000  0.0509   0.0214   0.1400    0.0400   0.0000   432.4797       7.28815       16.9484      -8.22109      -6.82894      -15.5709       2.54521       3.48348       3.80013       4.09030       4.13844       4.02984
  30  18 3849.1033    1.7842  6.3906 10.9961 -0.0001  0.0640   0.0160   0.1778    0.0331   0.0000   433.5921     -0.310970       20.2507     -0.989862      -2.03810      -7.80446       3.26850       4.33963       4.88950       5.16703       5.13806       5.12636
  30  19 3998.4592    1.4592  8.5686 10.7508  0.0001  0.0834   0.0132   0.2394    0.0302   0.0000   445.4263      -2.62335       9.55255      -1.35425       17.2031      -7.46460       4.12739       5.54253       6.27859       6.60649       6.47150       6.48565
  30  20 4147.8393    1.1684 10.1222 10.6989  0.0002  0.1085   0.0126   0.3122    0.0287   0.0000   445.7715       5.49367       15.6237      -12.7125       11.2913      -10.8068       5.41847       7.26451       8.19410       8.62554       8.60996       8.46481
  30  21 4296.5649    0.9738 12.9664 10.5323  0.0039  0.1464   0.0102   0.4091    0.0254   0.0000   434.3215     -0.163926       23.7334      -10.1166       19.0429      -24.1521       7.36451       9.75387       11.0470       11.5671       11.6411       11.4511
  30  22 4444.6588    0.7651 14.4307 10.4074 -0.0001  0.1894   0.0086   0.5004    0.0221   0.0000   448.6227       7.42351      -1.56882       13.0166       19.6170     -0.162083       9.38478       12.6195       14.3065       15.0988       15.0494       14.7679
  31   2 1164.9427    0.0757  0.0348  9.2138  0.0000  0.0137   0.0110   0.0148    0.0210   0.0000   440.8174      -1.10279       18.3955     0.0167973      -3.07625     -0.466790      0.738100      0.842658      0.939152       1.23018       1.17638       1.11143
  31   5 1788.2304    0.4129  0.4036  9.2394  0.0000  0.0133   0.0106   0.0319    0.0349   0.0000   440.5464     -0.439638       20.5530      -1.06052      -3.40169      -1.75731      0.607202      0.855825      0.888392       1.00086       1.00755       1.00724
  31   6 1969.4392    0.6222  0.5535  9.5598  0.0000  0.0147   0.0136   0.0362    0.0441   0.0000   439.5418      -1.29389       22.5987    -0.0776541      -4.51025       2.82021      0.828521       1.08006       1.21923       1.26488       1.31319       1.28409
  31   7 2147.0590    0.9408  0.7679  9.8170  0.0000  0.0166   0.0174   0.0435    0.0623   0.0000   439.6416     -0.488329       16.7833      -1.61296       1.00594     0.0605256      0.854051       1.12257       1.23655       1.25602       1.37386       1.31365
  31   8 2318.9532    1.3091  0.9208 10.6525  0.0000  0.0191   0.0231   0.0501    0.0619   0.0000   439.7915      0.933836       18.7906      0.167657     -0.221114      -2.74892      0.951877       1.33449       1.39943       1.55850       1.55891       1.47117
  31   9 2484.9895    1.8497  1.1078 11.1447  0.0000  0.0212   0.0302   0.0546    0.0722   0.0000   439.1537       1.94502       16.7955     -0.820923     -0.710306      -1.84629       1.06888       1.45287       1.56222       1.78174       1.72464       1.73628
  31  10 2647.8134    2.4141  1.1090 11.8599  0.0002  0.0214   0.0399   0.0575    0.0709   0.0000   440.0442     -0.890357       14.4599      -1.82454      -2.59682      -1.98471       1.05646       1.44812       1.57732       1.62330       1.72117       1.67827
  31  11 2808.4403    3.1656  0.8719 12.5814  0.0000  0.0184   0.0570   0.0469    0.0605   0.0000   441.0845      0.706360       16.0167      0.116698      -2.35127      -2.91068      0.898765       1.27795       1.28422       1.45477       1.56136       1.50126
  31  12 2966.2049    3.8263  0.9532 12.8760  0.0000  0.0187   0.0662   0.0502    0.0658   0.0000   438.4385       1.87490       13.6962      -2.62330      -1.12109      -3.30783      0.931440       1.27697       1.34517       1.47463       1.49293       1.38720
  31  13 3121.4696    4.1658  1.1601 12.8428  0.0000  0.0217   0.0665   0.0575    0.0911   0.0000   439.3807       3.35965       16.1848      -3.18180      -1.62183      -4.74637       1.06732       1.43608       1.50864       1.64073       1.71529       1.66537
  31  14 3274.9541    3.8627  1.4107 12.9622  0.0000  0.0252   0.0571   0.0652    0.0626   0.0000   438.8358       4.43987       14.9433       3.33078     -0.886617      -6.58366       1.24327       1.67559       1.82509       1.95491       2.01361       1.90258
  31  15 3427.4962    3.1464  2.2419 12.2658  0.0000  0.0310   0.0370   0.0848    0.0465   0.0000   440.1761       1.88374       10.4736      -3.01639       3.79001      -6.93790       1.57058       2.10592       2.34457       2.44078       2.46513       2.40535
  31  16 3579.3268    2.5199  3.5086 11.7808  0.0000  0.0415   0.0255   0.1141    0.0396   0.0000   439.9412       8.85521       10.9494      -4.27789      -1.49191      0.290511       2.03281       2.75058       3.03880       3.20262       3.31707       3.24657
  31  17 3730.4415    2.1187  4.9056 11.2787  0.0001  0.0514   0.0196   0.1435    0.0374   0.0000   438.5125       8.44891       17.9896      -9.46944      -6.12251      -1.62402       2.53815       3.41524       3.82854       4.00188       4.08518       3.99987
  31  18 3881.0582    1.7385  6.9166 10.8546  0.0000  0.0645   0.0147   0.1861    0.0322   0.0000   437.9768       8.49390       21.4646      -5.35793       2.76876      -14.1199       3.24334       4.27410       4.82535       5.05736       5.27588       5.14067
  31  19 4030.8530    1.3555  8.9356 10.7669 -0.0002  0.0884   0.0127   0.2544    0.0283   0.0000   438.9422     -0.904717       22.0036       13.2990      -8.55769      -17.4726       4.35528       5.71510       6.50721       6.79182       6.94782       6.78769
  31  20 4180.6730    1.1328 10.9972 10.6398  0.0000  0.1179   0.0117   0.3304    0.0279   0.0000   433.9670       5.59229       6.63129      -1.20417       11.8780      -1.83674       5.71363       7.58320       8.52329       9.08101       8.94909       8.93854
  31  21 4330.0332    0.8944 13.3349 10.4995 -0.0041  0.1583   0.0091   0.4272    0.0240   0.0000   431.1073       24.0696      -10.0403      -13.8392      -7.03813      -5.69777       7.66275       10.1721       11.6488       12.2265       12.4860       12.1911
  31  22 4478.9199    0.7187 15.6289 10.3648 -0.0017  0.2116   0.0080   0.5470    0.0208   0.0000   431.3134       21.7014      -4.02786      -56.5046       28.6033       13.5110       10.1758       13.4305       15.5020       16.2667       16.4021       16.1082
  32   4 1616.4405    0.2695  0.2027  9.1294 -0.0006  0.0096   0.0096   0.0216    0.0262   0.0000   440.8584      -1.06457       21.1936      0.545528      -3.27719      0.593644      0.465187      0.645769      0.741614      0.744975      0.736639      0.721288
  32   5 1806.1392    0.4262  0.4390  9.3112  0.0000  0.0138   0.0107   0.0337    0.0364   0.0000   440.5300      -1.82116       19.4939      0.867770      -2.96734     -0.313457      0.692516      0.901221      0.967784       1.13380       1.09063       1.05957
  32   6 1988.6692    0.6350  0.6355  9.6108  0.0000  0.0159   0.0131   0.0409    0.0455   0.0000   442.1119     -0.389928       18.8545     -0.646386      -3.39774      -1.53349      0.759680       1.03319       1.18329       1.20878       1.27768       1.25428
  32   7 2167.3312    0.9423  0.8183  9.9696  0.0000  0.0176   0.0168   0.0439    0.0572   0.0000   440.8813       1.87773       17.6343     -0.587585       1.42091     -0.572546      0.858398       1.15502       1.23859       1.36871       1.46005       1.41401
  32   8 2340.0965    1.3989  0.9540 10.6663  0.0000  0.0188   0.0238   0.0496    0.0634   0.0000   443.4769       2.24915       17.1975       2.59239      -3.52836     -0.682827      0.929225       1.21324       1.30254       1.41869       1.50871       1.50540
  32   9 2507.3339    1.9413  1.0957 11.1126  0.0000  0.0206   0.0306   0.0525    0.0752   0.0000   441.0392       3.90256       19.0356      -2.22490      -3.92916      -1.21128      0.992254       1.29352       1.48320       1.61051       1.62787       1.59313
  32  10 2671.7289    2.5806  1.0508 11.8749  0.0000  0.0200   0.0420   0.0516    0.0692   0.0000   440.5430     -0.892923       18.2291      0.939382      -1.48996      -2.00928      0.968336       1.31829       1.36826       1.55364       1.47153       1.54015
  32  11 2833.7815    3.2457  0.9438 12.4940  0.0000  0.0189   0.0550   0.0473    0.0652   0.0000   438.7867       1.59806       16.9005     -0.808446      -4.11930      -1.65055      0.903290       1.24105       1.31982       1.42582       1.53445       1.43260
  32  12 2992.7876    4.0411  0.9320 12.6871  0.0000  0.0180   0.0665   0.0456    0.0734   0.0000   438.9496       2.51720       14.9187     -0.697922      -1.98338      -3.20151      0.924966       1.19359       1.31879       1.37094       1.40930       1.39888
  32  13 3149.0086    4.0237  1.0861 13.1902  0.0000  0.0208   0.0658   0.0551    0.0641   0.0000   437.2416       3.05077       15.6928      -3.90560      -5.89300      -6.23965       1.04341       1.36478       1.50190       1.63719       1.64819       1.65502
  32  14 3303.4407    3.7754  1.6335 12.5977  0.0000  0.0265   0.0509   0.0670    0.0675   0.0000   439.8693       4.09402       12.2383      0.505658      -2.80364      -7.63384       1.26917       1.67324       1.80891       1.92475       1.97131       1.92848
  32  15 3456.7906    3.0713  2.3140 12.2185 -0.0000  0.0313   0.0353   0.0859    0.0458   0.0000   443.7167       1.24081       9.54346      -1.46900       6.03661      -6.81382       1.54792       2.05894       2.24622       2.34779       2.46318       2.38928
  32  16 3609.5809    2.4438  3.8531 11.5964  0.0003  0.0438   0.0230   0.1142    0.0381   0.0000   440.4148       7.86618       10.8600       1.80251      -3.55269      -8.37809       2.05754       2.83313       3.08538       3.28058       3.39568       3.29905
  32  17 3761.3497    2.0182  5.0778 11.2409  0.0000  0.0527   0.0181   0.1445    0.0343   0.0000   440.9599       7.41614       14.8286      -10.6489      -5.66838      -10.9004       2.51284       3.42021       3.87063       3.95968       4.13245       4.10318
  32  18 3912.5877    1.6401  7.2569 10.8430  0.0000  0.0683   0.0137   0.1950    0.0299   0.0000   438.5236     -0.490141       4.49432       3.81144       2.05581      -5.76258       3.27542       4.31498       4.95108       5.12918       5.38989       5.25132
  32  20 4213.4922    1.0784 11.3559 10.5556 -0.0016  0.1207   0.0104   0.3314    0.0271   0.0000   440.6989       5.20488       4.65753       21.5861      -2.21999      -7.85800       5.72377       7.58620       8.54223       9.08981       9.29763       9.26415
  33   3 1425.4344    0.1333  0.1182  9.0488  0.0000  0.0136   0.0075   0.0258    0.0224   0.0000   441.4421     -0.468404       20.5491      0.421142      -2.16958       1.02579      0.808910       1.07548       1.26441       1.47280       1.67048       1.84938
  33   4 1633.2237    0.2736  0.2157  9.1502  0.0000  0.0095   0.0094   0.0220    0.0266   0.0000   440.4814     -0.407219       18.7193     -0.300084      -2.63270     -0.950028      0.490945      0.629086      0.753872      0.700036      0.722568      0.793758
  33   5 1823.8382    0.4355  0.4673  9.3174  0.0000  0.0141   0.0104   0.0340    0.0361   0.0000   439.5609      -2.99278       19.3064     -0.538280      -1.65986      -1.38803      0.691875      0.911623       1.01480       1.08360       1.15599       1.09084
  33   6 2007.6182    0.7000  0.6091  9.5657  0.0000  0.0149   0.0142   0.0381    0.0473   0.0000   440.8336      -1.72575       21.5887      -1.36855      -3.92445      0.882401      0.680166      0.912059      0.989990       1.09410       1.06848       1.09404
  33   7 2187.3496    1.0232  0.8595  9.9182  0.0000  0.0181   0.0175   0.0434    0.0650   0.0000   440.9319     -0.448725       21.2234      -2.11967     -0.262688    -0.0827020      0.854704       1.16765       1.24422       1.35492       1.41497       1.39542
  33   8 2360.8399    1.4411  0.9549 10.9076  0.0002  0.0201   0.0244   0.0495    0.0590   0.0000   440.3347      0.662928       21.6651      -1.59309      -2.05303      -2.51548      0.876211       1.26948       1.31260       1.48001       1.46893       1.40647
  33   9 2529.2026    2.0219  1.0316 11.2872  0.0000  0.0194   0.0324   0.0500    0.0701   0.0000   440.1226     0.0643715       19.1687      -2.50573      -4.67553      -1.26415      0.935731       1.28454       1.37831       1.52216       1.56459       1.53133
  33  10 2695.0797    2.7147  1.0308 11.9541 -0.0000  0.0200   0.0436   0.0484    0.0709   0.0000   439.4289       1.41661       16.1360      -2.45752      -3.54987      -4.09791      0.952194       1.24466       1.30478       1.44698       1.45678       1.38920
  33  11 2858.6295    3.4436  0.9637 12.4330  0.0001  0.0185   0.0562   0.0475    0.0711   0.0000   439.8046       1.45365       16.3301      -3.29250      -2.20295      -3.67231      0.866697       1.19177       1.27514       1.39593       1.46014       1.44912
  33  12 3018.8743    4.1647  0.9962 12.8238 -0.0003  0.0186   0.0670   0.0477    0.0717   0.0000   438.1044       1.63491       15.3157      -1.93211     -0.727599      -4.70860      0.906199       1.19487       1.33169       1.39444       1.40442       1.42077
  33  13 3176.1576    4.1962  1.1665 13.0646  0.0000  0.0211   0.0663   0.0585    0.0702   0.0000   437.6599       4.76753       13.1178      -2.39738     -0.570137      -4.05241      0.965472       1.33968       1.45169       1.53281       1.53911       1.55637
  33  14 3331.5383    3.6221  1.8677 12.5061  0.0037  0.0273   0.0457   0.0739    0.0618   0.0000   442.0360       5.26172       12.3241      0.555246       1.50210      -6.09348       1.28680       1.72211       1.83407       2.03164       2.06868       2.07217
  33  15 3485.9129    2.9063  2.8067 12.1343  0.0000  0.0339   0.0303   0.0991    0.0394   0.0000   441.8823       3.37254       9.16541       1.20507       1.16207      -10.8630       1.57746       2.12863       2.35162       2.53051       2.61686       2.53089
  33  16 3639.2368    2.3796  4.1249 11.4671  0.0000  0.0429   0.0209   0.1183    0.0353   0.0000   442.8210       9.07806       8.96590      -2.82770       7.94096      -4.48344       2.01819       2.62611       3.01733       3.13606       3.21894       3.17333
  33  17 3791.9838    1.9438  5.6781 11.1086  0.0000  0.0544   0.0163   0.1564    0.0321   0.0000   438.6335       6.41073       13.7860      -1.69445      -2.21707      -9.03099       2.53551       3.37089       3.82729       4.01031       4.10175       4.09448
  33  18 3943.7727    1.6169  7.8361 10.8051  0.0000  0.0722   0.0132   0.2024    0.0290   0.0000   444.3081       9.00795       14.1567      -12.4407      -1.52834      -16.5428       3.31800       4.60228       5.05859       5.46964       5.39373       5.49292
  33  19 4095.1365    1.2831  9.8205 10.6818 -0.0001  0.0951   0.0114   0.2715    0.0269   0.0000   447.9787      -8.68041       18.6565      -13.3279      0.269316      -9.69979       4.41072       5.88873       6.63771       7.01265       7.08760       6.99454
  33  20 4245.5783    1.0644 12.2855 10.5072  0.0005  0.1276   0.0096   0.3504    0.0256   0.0000   439.4848       6.72552       22.4422       24.4468       3.46127      -7.80221       5.80493       7.73142       8.91137       9.35903       9.63869       9.44931
  33  21 4396.0450    0.8084 13.9854 10.4442 -0.0016  0.1742   0.0082   0.4545    0.0218   0.0000   429.1608       16.9517      -1.36469      -4.01621      -1.40233       7.41576       7.78786       10.4847       12.0095       12.6881       12.7708       12.7080
  34   3 1441.1414    0.1537  0.1194  9.0736  0.0000  0.0086   0.0077   0.0196    0.0221   0.0000   440.6390     -0.808407       19.7683     -0.893202      -3.44039      0.336467      0.430802      0.538919      0.546467      0.695324      0.765368      0.765539
  34   4 1649.7132    0.2811  0.2901  9.1148  0.0000  0.0123   0.0085   0.0280    0.0277   0.0000   440.7691      0.203829       20.4140     -0.698579      -3.21994     0.0502734      0.474252      0.757197      0.745577      0.813154      0.869370      0.898429
  34   5 1841.2358    0.4745  0.4286  9.3487  0.0000  0.0134   0.0111   0.0290    0.0357   0.0000   440.7067      0.488039       20.1526   0.000661700      -2.89056     -0.200382      0.573541      0.818389      0.893988      0.963795      0.976384      0.999600
  34   6 2026.3331    0.7005  0.6602  9.6474  0.0000  0.0165   0.0135   0.0382    0.0491   0.0000   441.8649      -2.56556       19.6417    -0.0808576      -1.82419      0.339561      0.723040      0.966636       1.14546       1.18273       1.27512       1.26670
  34   7 2207.0640    1.0328  0.9093 10.2457 -0.0001  0.0190   0.0176   0.0470    0.0557   0.0000   439.4579     -0.747212       20.0461      -1.73589      -2.09259      -3.57197      0.857679       1.21206       1.28093       1.43960       1.48590       1.42654
  34   8 2381.3106    1.5468  1.0284 10.7763  0.0000  0.0201   0.0246   0.0498    0.0680   0.0000   440.3672      -1.93323       20.3310       1.77386      -1.89339      -2.37639      0.877018       1.24661       1.35271       1.42809       1.44081       1.41440
  34   9 2550.6782    2.1482  1.1313 11.2470  0.0000  0.0199   0.0325   0.0539    0.0744   0.0000   441.9122     -0.432130       19.9987     0.0560738      -2.69154      -2.46081      0.874968       1.22777       1.30620       1.39161       1.48286       1.44879
  34  10 2718.0361    2.8393  1.0491 11.9412  0.0000  0.0192   0.0441   0.0496    0.0691   0.0000   439.0936       2.56802       16.5403     -0.962819    -0.0371744      -4.94622      0.855575       1.21081       1.27319       1.41489       1.31681       1.37065
  34  11 2883.0148    3.6415  1.0029 12.6245  0.0000  0.0191   0.0586   0.0489    0.0650   0.0000   438.6442       1.88700       15.5562     -0.345481      -1.87406      -3.40680      0.842656       1.23113       1.19680       1.41713       1.38472       1.37699
  34  12 3044.5049    4.1145  1.0946 12.8084  0.0000  0.0198   0.0630   0.0501    0.0696   0.0000   438.8650       3.04645       17.3103      -2.14342      -1.40722      -1.60446      0.901827       1.23202       1.31103       1.44941       1.44068       1.48564
  34  13 3202.8855    4.1713  1.3322 12.6928 -0.0000  0.0227   0.0581   0.0563    0.0681   0.0000   440.7040       5.04674       16.1065      -2.43363      -1.88310      -4.93404       1.02642       1.43103       1.44501       1.65413       1.63663       1.61804
  34  14 3359.3582    3.5285  1.7825 12.6620 -0.0000  0.0266   0.0455   0.0722    0.0544   0.0000   440.2059       2.71724       11.3453      -5.05889      -3.83226      -10.2184       1.21132       1.65220       1.84346       1.98762       2.00440       2.02992
  34  15 3514.5874    2.8215  3.1777 11.9007  0.0000  0.0375   0.0276   0.0994    0.0415   0.0000   441.4571      0.547055       9.23326      0.123509       2.85346      -10.9134       1.65037       2.29515       2.53904       2.71875       2.73299       2.74492
  34  16 3668.8681    2.2934  4.4948 11.4596  0.0000  0.0459   0.0197   0.1246    0.0327   0.0000   440.5988       3.54066       20.9136      -2.43930      -2.12081      -5.73384       2.05170       2.79326       3.06471       3.30514       3.40246       3.41719
  34  17 3822.1695    1.8112  6.0849 11.1586 -0.0000  0.0608   0.0155   0.1633    0.0291   0.0000   437.3763       10.1046       18.0105      -10.0086      -1.50168      -6.05121       2.67560       3.62078       4.11717       4.32291       4.38371       4.40613
  34  18 3974.7071    1.5360  8.5197 10.7514  0.0000  0.0776   0.0123   0.2168    0.0282   0.0000   437.6999       13.2944       22.4965      -7.08635      -6.51468      -13.5522       3.48902       4.73730       5.25169       5.61079       5.84000       5.72302
  34  19 4126.3669    1.2445 10.6103 10.6290  0.0006  0.1023   0.0105   0.2898    0.0260   0.0000   442.9127       15.0460       24.6108      -3.33541     -0.945564      -11.6303       4.59663       6.11234       6.81909       7.35566       7.48969       7.45193
  34  21 4428.6680    0.7618 13.2355 10.4483 -0.0002  0.1695   0.0084   0.4487    0.0216   0.0000   435.1091       4.16393       11.4522      -11.0124      -2.80737       4.29095       7.45961       9.82917       11.4119       11.9285       11.8874       11.9361
  35   2 1221.9311    0.0754  0.0785  9.0937  0.0000  0.0155   0.0071   0.0219    0.0204   0.0000   441.6536     -0.125431       19.6799     -0.799706      -2.92475       1.29997      0.820161       1.06096       1.02415       1.09211       1.10264       1.18736
  35   3 1456.6214    0.1618  0.1215  9.0395  0.0000  0.0088   0.0078   0.0196    0.0220   0.0000   441.4071     0.0387933       19.9124      0.213924      -2.70135     -0.560657      0.431687      0.576306      0.667597      0.736440      0.846232      0.689184
  35   4 1665.9529    0.3062  0.3571  9.1124  0.0000  0.0137   0.0084   0.0302    0.0300   0.0000   440.9115      -1.00908       19.7405      0.462494      -3.85488      -1.02249      0.593266      0.750452      0.976984       1.00880       1.03788       1.05013
  35   5 1858.4722    0.5119  0.3944  9.2935  0.0000  0.0119   0.0121   0.0274    0.0364   0.0000   440.7479     -0.842088       19.4827     0.0982355      -3.47450     0.0748403      0.505612      0.702771      0.808210      0.801103      0.906788      0.853267
  35   6 2044.8330    0.7368  0.7050  9.6639  0.0000  0.0163   0.0137   0.0387    0.0490   0.0000   441.7060     -0.286635       20.5777     0.0576189      -3.82265      -3.18005      0.729215      0.974739       1.12499       1.13788       1.20358       1.20167
  35   7 2226.4728    1.0837  0.8812 10.2353  0.0000  0.0177   0.0183   0.0467    0.0577   0.0000   442.3043      0.477831       19.0812       1.50025      -4.47921      0.834187      0.800240       1.09734       1.22478       1.27812       1.38252       1.46274
  35   8 2401.3949    1.6202  0.9530 10.9611  0.0000  0.0187   0.0261   0.0454    0.0628   0.0000   439.6174      0.540055       18.1800      -2.44043      -1.74746      -3.50453      0.825614       1.11821       1.19766       1.29320       1.35646       1.36105
  35   9 2571.8566    2.1906  1.0811 11.5701  0.0000  0.0209   0.0337   0.0497    0.0667   0.0000   440.1132       2.47322       19.6388      -1.20580      -2.13285      -2.25397      0.906304       1.26030       1.35026       1.44286       1.44849       1.50875
  35  10 2740.5812    2.9335  1.0535 12.0371  0.0000  0.0188   0.0450   0.0491    0.0683   0.0000   442.2622       2.12960       17.6865     -0.531323      -1.82182      -2.11474      0.884019       1.15366       1.24140       1.35208       1.42624       1.38927
  35  11 2906.9306    3.6943  0.9900 12.7056  0.0000  0.0181   0.0585   0.0484    0.0641   0.0000   440.5579      0.777450       16.6183      -2.47142      -3.31625      -1.20520      0.808764       1.10469       1.13871       1.31823       1.34658       1.33834
  35  12 3069.6955    4.1785  1.0344 12.9252  0.0000  0.0187   0.0645   0.0493    0.0679   0.0000   440.2418       2.78392       14.0703      -4.12711      -2.60251      -4.50166      0.850645       1.16744       1.26890       1.34181       1.30085       1.36964
  35  13 3229.2980    4.0436  1.3409 12.9755  0.0000  0.0226   0.0579   0.0593    0.0589   0.0000   441.8775       4.30668       13.5821      -2.54464      -1.18120      -5.13011       1.01269       1.39463       1.50704       1.61512       1.68251       1.62417
  35  14 3386.7233    3.3733  1.9435 12.5780 -0.0000  0.0274   0.0412   0.0764    0.0446   0.0000   442.3745       6.73948       10.6022      -4.42434       2.04482      -2.94301       1.18934       1.59612       1.78729       1.90785       1.96331       1.90891
  35  15 3542.9498    2.6922  3.2728 12.0163  0.0000  0.0382   0.0266   0.1035    0.0365   0.0000   438.3533       5.44984       9.93990      -3.34646       1.84988      -4.15762       1.64290       2.27875       2.46090       2.70107       2.82820       2.72743
  35  16 3697.9207    2.1378  4.7830 11.4616  0.0000  0.0498   0.0181   0.1346    0.0291   0.0000   444.6186       4.09045       13.3971      -11.6706      -5.43945      -5.85274       2.03452       2.91600       3.13868       3.42652       3.39942       3.40066
  35  17 3852.0868    1.7833  6.6293 11.0354  0.0000  0.0613   0.0142   0.1700    0.0281   0.0000   441.5303       5.43061       13.3418      -3.75533      -11.5201      -1.86413       2.66928       3.62320       4.01020       4.28239       4.52339       4.42128
  35  18 4005.3177    1.4542  8.3273 10.7741  0.0000  0.0783   0.0121   0.2170    0.0272   0.0000   434.7967       15.4380       11.8147       2.84838      -18.3593      -18.7266       3.38371       4.57176       5.14585       5.37619       5.56002       5.52494
  35  21 4460.7985    0.7475 15.1899 10.4007  0.0000  0.1934   0.0076   0.4965    0.0197   0.0000   421.5739       5.09577       26.0654       7.67514      -5.13760      -18.6980       8.12986       10.7427       12.5599       13.2064       13.2918       13.1087
  36   3 1471.8286    0.1596  0.1227  9.0968  0.0000  0.0095   0.0074   0.0174    0.0216   0.0000   441.2701     -0.120763       19.7820      0.165067      -3.25598     -0.500529      0.385357      0.527402      0.629777      0.665240      0.666908      0.663356
  36   4 1681.9025    0.3005  0.2938  9.1833  0.0000  0.0115   0.0087   0.0259    0.0276   0.0000   440.7162     -0.356934       21.8342      0.643140      -2.94179      0.302141      0.500674      0.679572      0.760433      0.806415      0.809642      0.835753
  36   5 1875.4315    0.5177  0.4526  9.4111  0.0000  0.0126   0.0116   0.0312    0.0366   0.0000   441.7684      0.548794       20.4498      0.807403      -4.45594      -1.66084      0.557957      0.736404      0.778602      0.815764      0.897476      0.920940
  36   6 2063.1165    0.7672  0.6845  9.7488  0.0000  0.0153   0.0141   0.0379    0.0478   0.0000   441.3719      0.578411       19.4528     -0.807519      -2.54935      0.603102      0.643224      0.915186      0.955205       1.08488       1.14580       1.14420
  36   7 2245.5583    1.1330  0.9044 10.2933  0.0007  0.0179   0.0186   0.0453    0.0569   0.0000   439.3392       2.08219       19.9001      -1.07441      -1.24352      -1.39438      0.733322       1.03904       1.12976       1.23953       1.22985       1.21926
  36   8 2421.1795    1.6530  1.0754 10.9867  0.0001  0.0200   0.0256   0.0510    0.0656   0.0000   439.8008      0.304570       20.7497      -1.18218      -4.05121    0.00831720      0.832171       1.15204       1.24249       1.32096       1.32512       1.34408
  36   9 2592.8259    2.2180  1.1284 11.6758  0.0000  0.0200   0.0339   0.0553    0.0626   0.0000   440.6011       1.70635       18.5871       1.53612      -2.43967      -3.00616      0.865862       1.17374       1.30125       1.39271       1.48583       1.44197
  36  10 2762.7632    3.0850  1.0356 12.0279  0.0000  0.0182   0.0464   0.0469    0.0720   0.0000   441.4467       1.40154       19.0140     -0.464599      -2.17568      -1.30294      0.795472       1.04662       1.14487       1.26897       1.29571       1.30896
  36  11 2930.3407    3.9324  0.9718 12.7894  0.0000  0.0178   0.0619   0.0461    0.0636   0.0000   440.9100       1.57634       16.9427      -1.04305     -0.111417      -3.10644      0.764852       1.07903       1.11702       1.29320       1.29362       1.27543
  36  12 3094.4157    4.4228  1.0894 12.9768  0.0000  0.0189   0.0658   0.0501    0.0708   0.0000   438.1445       2.53915       16.1225      0.231479      -1.04749      -5.20804      0.863914       1.14024       1.27339       1.28262       1.37670       1.36952
  36  13 3255.1863    3.9827  1.4267 12.9845 -0.0000  0.0227   0.0550   0.0626    0.0531   0.0000   439.0838       3.86587       15.0745      -2.35707      0.964610      -3.80701      0.988169       1.24471       1.47347       1.52960       1.54900       1.53506
  36  14 3413.8367    3.3528  2.1395 12.3502  0.0000  0.0282   0.0374   0.0750    0.0453   0.0000   440.0403       3.93189       14.9768      -5.31574     -0.535497      -4.49728       1.19202       1.61746       1.82483       1.89274       1.95688       1.94729
  36  15 3570.9092    2.6385  3.4852 11.8043  0.0000  0.0382   0.0243   0.1009    0.0373   0.0000   440.6574       2.63334       20.2259       4.31371       3.04457      -3.76552       1.61649       2.21419       2.44200       2.63343       2.71487       2.70266
  36  16 3726.7082    2.0896  5.0663 11.4017  0.0000  0.0501   0.0174   0.1356    0.0288   0.0000   439.9923       5.95989       18.5472      -6.33728       1.46749      -11.7513       2.10245       2.81870       3.21836       3.41556       3.47831       3.50930
  36  17 3881.6668    1.6912  6.7487 11.0401  0.0000  0.0626   0.0136   0.1740    0.0271   0.0000   441.0458       9.45126       15.6521      -6.65704      -6.44394      -2.11289       2.65979       3.53048       4.04361       4.21229       4.40040       4.37011
  36  18 4035.7810    1.3645  9.1468 10.8282  0.0000  0.0881   0.0117   0.2450    0.0257   0.0000   440.9961      -5.62914       18.3168      -3.73525      -8.53274       1.59421       3.64465       5.01679       5.54147       6.02881       6.10145       6.06329
  36  19 4189.1131    1.1138 11.4041 10.6537  0.0000  0.1186   0.0093   0.3185    0.0235   0.0000   435.7085       3.35138       15.7170       17.0307       1.45310      -10.0342       4.90888       6.67151       7.61516       7.93612       8.24887       8.18763
  36  20 4341.5830    0.8810 13.5295 10.5355 -0.0002  0.1562   0.0082   0.4088    0.0214   0.0000   429.9466       21.9939       27.4040       4.95410      -17.1416      -12.1539       6.43191       8.66503       9.86100       10.6040       10.6545       10.6550
  37   2 1249.1953    0.0892  0.0950  9.0537  0.0000  0.0145   0.0066   0.0240    0.0200   0.0000   441.5482      0.579767       21.6514     -0.540805      -3.29293      0.201294      0.452415      0.793444      0.695484      0.903739      0.835307      0.868700
  37   3 1486.8299    0.1703  0.1406  9.0809  0.0000  0.0087   0.0075   0.0201    0.0219   0.0000   441.2298     -0.224173       20.3193      0.432552      -2.28580     0.0908395      0.454662      0.630307      0.643775      0.589363      0.584732      0.657343
  37   4 1697.5970    0.3177  0.3090  9.1780  0.0000  0.0110   0.0088   0.0265    0.0277   0.0000   441.3961     -0.428468       21.1355       1.05699      -2.50500      0.679649      0.467930      0.630184      0.680759      0.714754      0.746621      0.745723
  37   5 1892.2047    0.5598  0.5030  9.3134  0.0000  0.0130   0.0115   0.0305    0.0393   0.0000   441.2348      0.895957       21.0041      -1.13384      -2.69068      0.179399      0.521952      0.739107      0.798395      0.890153      0.885516      0.913756
  37   6 2081.1374    0.7997  0.7737  9.7050 -0.0001  0.0172   0.0139   0.0397    0.0518   0.0000   440.5793       1.78088       21.9084     -0.194587      -1.55232      0.742084      0.672344      0.921547       1.02210       1.10540       1.10125       1.08795
  37   7 2264.3747    1.2035  0.9565 10.2786  0.0001  0.0173   0.0191   0.0473    0.0607   0.0000   441.9089      0.148606       19.5315      -2.21447      0.966947     -0.155156      0.739884      0.999073       1.07149       1.21539       1.25429       1.23318
  37   8 2440.7357    1.7444  1.1524 10.9068 -0.0000  0.0203   0.0255   0.0513    0.0724   0.0000   438.1680     -0.622345       19.3559     -0.391845      -4.62758      -2.62885      0.864251       1.16537       1.27351       1.38271       1.44831       1.45337
  37   9 2613.3877    2.3416  1.2075 11.4837  0.0000  0.0205   0.0330   0.0526    0.0664   0.0000   440.8450      0.970946       17.8108      0.538907      -1.82292     -0.708503      0.825763       1.15866       1.22808       1.36433       1.35325       1.36893
  37  10 2784.6099    3.1344  1.0382 12.3041  0.0000  0.0184   0.0477   0.0496    0.0639   0.0000   440.3598       1.75451       18.7297      -3.80939      -1.15130      -1.50550      0.737842       1.04739       1.14895       1.25789       1.20719       1.23550
  37  11 2953.3693    4.0420  0.9394 12.8467  0.0000  0.0168   0.0631   0.0443    0.0600   0.0000   441.1701       2.12064       18.5919      -2.24713      -4.71347      -1.09702      0.729547      0.969657       1.07322       1.14027       1.16802       1.17790
  37  12 3118.6257    4.2593  1.1208 13.1489  0.0000  0.0205   0.0641   0.0505    0.0649   0.0000   439.3805       2.22213       14.8814      -3.49602      0.185909      -3.88287      0.847897       1.17100       1.27146       1.38964       1.40474       1.40355
  37  13 3280.7969    3.9054  1.6702 12.5038  0.0000  0.0242   0.0470   0.0628    0.0568   0.0000   440.6911       3.47554       13.8017      -3.77070      0.877449      -3.73992      0.976740       1.31642       1.51688       1.53394       1.64869       1.65887
  37  14 3440.5323    3.1871  2.3591 12.1734  0.0000  0.0290   0.0331   0.0779    0.0410   0.0000   443.1367       3.50447       10.2551       1.09507       3.63869      -9.73260       1.20801       1.66874       1.83985       1.98154       2.05438       2.02140
  37  15 3598.5755    2.5022  3.7706 11.7128  0.0000  0.0397   0.0223   0.1073    0.0342   0.0000   441.8156       4.03207       13.7578       2.62949     0.0212101      -8.70913       1.59312       2.21717       2.45313       2.60465       2.65448       2.66038
  37  16 3755.3375    2.0082  5.3541 11.2865  0.0000  0.0510   0.0161   0.1406    0.0281   0.0000   432.3931       6.70260       13.9728      -4.78850      0.388668      -12.9708       2.06838       2.83211       3.17651       3.39990       3.51388       3.49283
  37  17 3910.7807    1.6304  7.7358 10.9765  0.0000  0.0681   0.0128   0.1966    0.0255   0.0000   442.8412       10.3219       23.1049      -5.18670      -5.61094       2.79770       2.86335       3.79470       4.36036       4.61457       4.82896       4.75308
  37  19 4219.6116    1.1018 12.1723 10.6097  0.0004  0.1224   0.0088   0.3318    0.0225   0.0000   436.1239       10.0137       20.8301       1.41220      -16.5857      -15.7371       4.96545       6.68071       7.60484       8.18219       8.22637       8.24982
  38   2 1262.5455    0.0814  0.1014  9.0366  0.0000  0.0117   0.0063   0.0297    0.0198   0.0000   440.7971       1.33428       20.8561      0.623821      -4.01076      0.300660      0.517926      0.596937      0.789567      0.889240       1.14888       1.07259
  38   3 1501.5522    0.1797  0.1801  9.0475  0.0000  0.0098   0.0070   0.0222    0.0223   0.0000   442.3814     -0.512429       20.2289     -0.933375      -2.80638      0.358718      0.388836      0.552868      0.562644      0.654528      0.592070      0.728618
  38   4 1713.0440    0.3433  0.2879  9.2106  0.0023  0.0112   0.0093   0.0228    0.0275   0.0000   440.8231     -0.209963       20.7369     -0.435844      -4.48640      0.680054      0.568080      0.818119      0.925552       1.01532       1.07560       1.00763
  38   5 1908.8284    0.5729  0.4839  9.4410  0.0000  0.0128   0.0119   0.0298    0.0376   0.0000   441.2581     -0.519406       21.5064     -0.400250      -2.45453      0.484129      0.526540      0.712853      0.722648      0.837563      0.868271      0.886176
  38   6 2098.9460    0.8529  0.7806  9.7049  0.0000  0.0155   0.0145   0.0410    0.0522   0.0000   443.1525      -2.06045       19.1647     -0.698148      -1.67883     -0.168677      0.626213      0.861024      0.917155      0.981021       1.08098       1.10697
  38   7 2282.9236    1.2868  0.9857 10.3681  0.0001  0.0178   0.0197   0.0469    0.0622   0.0000   442.1371      0.606570       20.3158      0.190146      -1.26518      0.506139      0.734059       1.03366       1.07000       1.21970       1.23954       1.26148
  38   8 2459.9758    1.8036  1.1599 11.0572  0.0000  0.0202   0.0268   0.0538    0.0707   0.0000   441.3427       1.93383       18.8644      -2.40517      -1.23359    -0.0862463      0.790578       1.13396       1.19734       1.29150       1.41219       1.33472
  38   9 2633.7808    2.4366  1.1977 11.7916  0.0000  0.0203   0.0353   0.0548    0.0647   0.0000   442.6501       1.13643       16.6426      -1.37324      0.820569      -2.90527      0.815673       1.12912       1.21821       1.34884       1.44068       1.40355
  38  10 2806.1347    3.2793  1.0058 12.3523 -0.0000  0.0170   0.0496   0.0478    0.0629   0.0000   440.7097       2.36362       20.3142      -1.29496      -2.59506      -6.07024      0.736123      0.964847       1.04458       1.13066       1.19708       1.16920
  38  11 2976.0034    4.0915  1.0127 12.8692 -0.0007  0.0174   0.0617   0.0469    0.0621   0.0000   440.3037       1.01903       17.6406      -2.04532      0.414091      -1.77363      0.709241      0.933990       1.04813       1.10077       1.15787       1.17018
  38  12 3142.4331    4.3367  1.1717 12.9691  0.0000  0.0194   0.0628   0.0530    0.0702   0.0000   441.2734       2.82805       16.5479     -0.707540      0.774932      -2.35515      0.787693       1.07423       1.16255       1.26636       1.28135       1.30927
  38  13 3305.8536    3.8630  1.6988 12.6438  0.0000  0.0245   0.0465   0.0626    0.0506   0.0000   441.6355       7.14859       14.5626      -1.67762     -0.746397      -5.81517      0.994044       1.35398       1.52423       1.66504       1.70656       1.72034
  38  14 3466.8685    3.0759  2.5343 12.2368  0.0000  0.0307   0.0309   0.0829    0.0368   0.0000   439.2310       1.41388       12.2023      -2.05538       4.94879      -3.92945       1.19850       1.67040       1.84578       1.95997       2.00225       2.01306
  38  15 3625.9074    2.3654  4.1262 11.6515  0.0000  0.0413   0.0200   0.1138    0.0301   0.0000   438.7733       5.70374       7.08758      -3.33610       2.93056      -4.50133       1.65248       2.25668       2.47561       2.66413       2.76386       2.73647
  38  16 3783.5171    2.0121  5.8500 11.1836  0.0003  0.0516   0.0152   0.1455    0.0272   0.0000   436.7962       2.06982       19.5620      -5.58087       4.69132      -8.99505       2.08294       2.82864       3.10058       3.40668       3.45749       3.37704
  38  17 3939.9399    1.5505  7.7701 10.9793  0.0000  0.0726   0.0125   0.2010    0.0250   0.0000   436.0186       4.42227       14.4304      -6.08140      -4.72327      -4.28725       2.81562       3.88559       4.38261       4.64616       4.77091       4.72419
  38  18 4095.0772    1.2909 10.6868 10.7606  0.0007  0.1028   0.0101   0.2795    0.0239   0.0000   440.7624       16.4019       12.0973      -3.94371       16.7834      -5.06347       3.97140       5.42137       6.15589       6.59233       6.72403       6.71168
  38  19 4249.9393    1.0176 12.7032 10.6376 -0.0022  0.1344   0.0082   0.3580    0.0211   0.0000   444.7637       13.6077       23.9797      0.884114      -7.86884      -22.4153       5.28935       7.03195       8.12472       8.56727       8.76719       8.76934
  38  20 4403.5123    0.7973 13.7476 10.4670  0.0000  0.1650   0.0075   0.4274    0.0201   0.0000   439.6386       6.01476       11.1789      -21.0720      -14.1869       6.82822       6.51766       8.63793       9.94375       10.5999       10.6862       10.7878
  39   2 1275.7186    0.1026  0.1102  9.0016  0.0000  0.0103   0.0063   0.0244    0.0198   0.0000   441.5366     -0.324066       21.1658     -0.804620      -3.85988      0.332710      0.413790      0.539760      0.584437      0.655759      0.686850      0.681546
  39   3 1516.0363    0.2033  0.1762  9.0090  0.0000  0.0094   0.0075   0.0206    0.0223   0.0000   441.3033     -0.240204       20.5043      0.271670      -3.72978     -0.448649      0.490869      0.520508      0.614240      0.666800      0.753225      0.844394
  39   4 1728.2624    0.3620  0.3410  9.1279  0.0000  0.0111   0.0091   0.0265    0.0297   0.0000   442.1524     -0.337001       19.3564     -0.433055      -2.49439      0.465207      0.448945      0.600249      0.676060      0.721987      0.748407      0.752644
  39   5 1925.2145    0.5782  0.5194  9.4470  0.0001  0.0129   0.0116   0.0312    0.0379   0.0000   441.8350     -0.553922       20.3214      0.626110      -2.55443     -0.489590      0.535173      0.713363      0.814598      0.872131      0.931795      0.908392
  39   6 2116.5746    0.8722  0.7998  9.7433  0.0000  0.0160   0.0144   0.0391    0.0532   0.0000   440.3161     -0.766749       19.5253     -0.269145      -3.16331       1.19052      0.656002      0.862468      0.935954      0.985469       1.02513       1.00494
  39   7 2301.2685    1.3300  0.9119 10.5783  0.0000  0.0175   0.0209   0.0439    0.0575   0.0000   440.7452       1.29881       19.7392      0.444511      -4.05933      -2.43633      0.679650      0.944770      0.988578       1.04276       1.13043       1.14220
  39   8 2479.0889    1.8846  1.1215 11.1266  0.0000  0.0193   0.0274   0.0498    0.0664   0.0000   440.5642       1.50705       21.2263       2.65097      -1.82000      -1.80518      0.783876       1.07071       1.14074       1.29755       1.36464       1.29496
  39   9 2653.9269    2.5886  1.1728 11.6957  0.0000  0.0200   0.0370   0.0508    0.0733   0.0000   440.9516      0.660989       19.2425    -0.0336822      -1.95437      -2.16562      0.779997       1.09473       1.16773       1.30131       1.32969       1.34219
  39  10 2827.3827    3.2621  1.0528 12.3586  0.0000  0.0190   0.0481   0.0461    0.0637   0.0000   441.1808       1.78356       19.8513     -0.655342      -2.39378      -3.10866      0.742637       1.04721       1.09017       1.23545       1.25266       1.26992
  39  11 2998.2425    4.1297  1.0748 12.8758  0.0000  0.0184   0.0604   0.0482    0.0621   0.0000   441.0627       4.69703       19.0599      -1.27626      -4.28794      -2.48874      0.732627      0.999622       1.05511       1.18199       1.21697       1.18142
  39  12 3165.8574    4.2889  1.2558 12.8255  0.0000  0.0202   0.0588   0.0528    0.0689   0.0000   441.7813       3.70932       17.0820      -1.24440      -1.36048      -4.95396      0.799280       1.06462       1.18701       1.28190       1.29889       1.31628
  39  13 3330.5223    3.7309  1.8425 12.5315  0.0003  0.0249   0.0430   0.0671    0.0478   0.0000   442.4483       3.80156       16.1843      -2.27290       1.04158      -6.86780      0.997095       1.32495       1.45997       1.61394       1.63232       1.65144
  39  14 3492.7533    2.9341  2.7158 12.1985 -0.0000  0.0314   0.0287   0.0876    0.0346   0.0000   444.4712      0.690241       9.39303      -5.47866       4.48458      -4.36711       1.26241       1.71954       1.94528       2.09877       2.18715       2.14569
  39  15 3652.9828    2.2822  4.3846 11.6145  0.0000  0.0433   0.0190   0.1193    0.0278   0.0000   443.6990       4.87449       12.7157      -3.38476       4.48755      -5.07680       1.67989       2.27651       2.60869       2.77802       2.84641       2.86571
  39  16 3811.4707    1.8511  6.1304 11.1288  0.0000  0.0550   0.0142   0.1544    0.0264   0.0000   438.1159       4.91719       16.6918      -6.40993      -8.23068      -3.70497       2.15668       2.90588       3.25848       3.53227       3.66606       3.67144
  39  17 3968.6420    1.4978  8.5526 10.8865  0.0000  0.0780   0.0116   0.2168    0.0244   0.0000   436.9187       2.14388       21.5446      -8.91998     -0.966035      -6.63024       2.95945       4.14825       4.56425       4.94799       5.11733       5.14689
  39  18 4124.7139    1.2309 11.1837 10.6888  0.0019  0.1067   0.0092   0.2934    0.0230   0.0000   437.4870       7.33569       6.25975       6.60241      -4.95224      -11.4119       4.17535       5.55026       6.35499       6.65135       6.95562       6.88549
  39  19 4279.7920    0.9680 12.7506 10.5929  0.0012  0.1376   0.0080   0.3662    0.0204   0.0000   435.8297       15.8657       18.2580       7.06517      0.760104      -10.6797       5.29405       7.12444       8.12129       8.67560       8.90113       8.93722
  39  20 4434.1404    0.7761 15.2572 10.3913  0.0014  0.1812   0.0071   0.4662    0.0189   0.0000   432.9252      -12.7360       19.7956      -1.41416       10.3851       13.4482       6.85113       9.31483       10.5512       11.3752       11.4762       11.5583
  40   2 1288.7397    0.1017  0.0736  9.0080  0.0000  0.0098   0.0069   0.0158    0.0192   0.0000   440.8629     -0.864627       20.2322      -1.24367      -2.87638     -0.789154      0.415039      0.560255      0.580225      0.643775      0.711572      0.734428
  40   3 1530.3182    0.2039  0.1481  9.0441  0.0000  0.0075   0.0078   0.0173    0.0215   0.0000   441.3629      0.834604       20.9365     -0.913690      -1.68729      0.302443      0.314470      0.453142      0.512539      0.585361      0.590928      0.589045
  40   4 1743.2530    0.3906  0.3704  9.0997  0.0000  0.0106   0.0093   0.0271    0.0307   0.0000   440.9529     -0.226823       20.6248      0.357293      -2.49624     -0.154912      0.425175      0.562933      0.597484      0.686065      0.692983      0.711386
  40   5 1941.4255    0.6282  0.5849  9.4036  0.0000  0.0142   0.0119   0.0342    0.0408   0.0000   441.9140     0.0367844       20.2102     -0.931143      -3.36710      -2.26448      0.508968      0.688531      0.725325      0.827423      0.839544      0.883504
  40   6 2133.9887    0.8816  0.8783  9.9302  0.0000  0.0172   0.0142   0.0434    0.0509   0.0000   440.7279      0.695138       19.7057      -2.87956      -2.83607      -1.38487      0.674857      0.906244      0.998791       1.09351       1.16278       1.17465
  40   7 2319.3644    1.3641  1.0124 10.5004  0.0000  0.0180   0.0202   0.0459    0.0604   0.0000   440.4894      0.218323       19.1969     -0.168738      -2.39049      -1.27859      0.695309      0.962932       1.03921       1.11401       1.14193       1.14913
  40   8 2497.9378    1.9315  1.1151 11.2390  0.0000  0.0188   0.0277   0.0496    0.0637   0.0000   441.5933      0.366928       18.0022     -0.350380      -3.01974      -1.49866      0.746901      0.992421       1.08355       1.21832       1.28299       1.24346
  40   9 2673.8219    2.6547  1.1305 11.7613  0.0000  0.0183   0.0369   0.0486    0.0666   0.0000   441.6599       2.34028       19.4618      -3.02980     -0.431032      -3.34963      0.743952       1.00158       1.06744       1.09529       1.20658       1.16135
  40  10 2848.3364    3.5006  0.9747 12.6936 -0.0000  0.0175   0.0529   0.0446    0.0566   0.0000   440.4514       3.28941       20.6894      -2.74492     -0.115665      -3.06420      0.685677      0.944170       1.00043       1.10784       1.16451       1.15488
  40  11 3020.1545    4.1744  0.9730 13.0824  0.0000  0.0174   0.0631   0.0445    0.0565   0.0000   440.9832       2.25910       20.8447     -0.451530      -3.98460      -3.33331      0.692598      0.939538      0.974146       1.09422       1.09381       1.13208
  40  12 3188.8111    4.2400  1.4397 12.9604  0.0000  0.0221   0.0543   0.0578    0.0531   0.0000   441.2214       4.42665       18.1491      -3.30816     -0.900717      -3.79910      0.849092       1.17551       1.23715       1.41392       1.48670       1.44633
  40  13 3354.7689    3.6456  1.8160 12.5466 -0.0000  0.0248   0.0416   0.0641    0.0476   0.0000   441.7474       4.69692       14.1673      -1.14125       1.97343      -5.33821      0.963316       1.29353       1.42216       1.50322       1.63512       1.62721
  40  14 3518.3000    2.8511  3.1376 12.0517  0.0000  0.0332   0.0255   0.0939    0.0317   0.0000   440.7335       3.76939       13.4629      -4.60999       2.53650      -6.90095       1.28575       1.73268       1.91535       2.10659       2.18481       2.14586
  40  15 3679.5933    2.2416  4.6044 11.5271  0.0002  0.0433   0.0178   0.1218    0.0272   0.0000   440.6166       2.12662       15.4055     -0.978143      0.526951      -6.32704       1.66806       2.25790       2.51511       2.72061       2.83793       2.79911
  40  16 3838.9747    1.7719  6.8437 11.1096  0.0000  0.0607   0.0134   0.1666    0.0250   0.0000   439.1079       6.73854       13.9561      -6.33813      -1.55503      -8.17899       2.31163       3.05397       3.53357       3.68322       3.87514       3.89556
  40  17 3996.9683    1.4753  9.2130 10.8394  0.0000  0.0837   0.0109   0.2295    0.0247   0.0000   440.6376       2.78500       21.2964      -4.54217      -11.9309      -6.15947       3.15187       4.28219       4.91325       5.16436       5.39031       5.33022
  40  18 4153.9049    1.1762 11.3661 10.6924  0.0018  0.1108   0.0087   0.3031    0.0221   0.0000   436.4559       6.68555       34.8477      -5.55434      -12.5653      -6.77304       4.08566       5.61588       6.29285       6.83975       7.04627       7.04223
  41   2 1301.5659    0.1044  0.0775  9.0095  0.0000  0.0114   0.0071   0.0201    0.0190   0.0000   441.9629      -1.25440       20.4487     -0.129452      -3.34743      0.836078      0.341185      0.530261      0.539774      0.697225      0.922748      0.746413
  41   3 1544.3585    0.2184  0.1767  9.0445  0.0000  0.0083   0.0075   0.0178    0.0219   0.0000   441.6531     -0.492093       20.9584      -1.09338      -2.88651      0.453027      0.338252      0.429500      0.481913      0.501921      0.499185      0.568213
  41   4 1758.0332    0.3931  0.3714  9.1487 -0.0001  0.0112   0.0091   0.0251    0.0308   0.0000   441.1559     -0.612328       20.7885    0.00800425      -2.16191       1.13253      0.429420      0.591589      0.657964      0.757542      0.757655      0.804385
  41   5 1957.4582    0.6694  0.5932  9.3459  0.0000  0.0132   0.0121   0.0322    0.0446   0.0000   440.3849      -1.66239       20.5059       1.54096      -2.08720      0.554331      0.485491      0.658710      0.714581      0.809635      0.784257      0.837238
  41   6 2151.1385    0.9736  0.8788  9.8796  0.0000  0.0161   0.0151   0.0425    0.0540   0.0000   440.6322    -0.0989655       20.1133      -2.28822      -2.57059      -1.36609      0.586033      0.805339      0.869853      0.954984      0.969527      0.949260
  41   7 2337.1703    1.4168  1.0734 10.6880  0.0000  0.0184   0.0207   0.0486    0.0584   0.0000   441.1413     -0.472953       20.4861     -0.230844      -3.09809      0.786793      0.714107      0.992507       1.06992       1.15616       1.20286       1.16775
  41   8 2516.5734    2.0357  1.1950 11.2643  0.0000  0.0193   0.0283   0.0521    0.0667   0.0000   442.1769      0.336891       19.7058     -0.546672      -3.21787      -3.38246      0.737547       1.00559       1.08824       1.19950       1.25371       1.28663
  41   9 2693.5614    2.7247  1.1095 11.9386  0.0002  0.0179   0.0386   0.0502    0.0635   0.0000   442.0660       3.33542       21.2964     -0.117175      -3.77440      -1.01641      0.686967      0.924837       1.01340       1.07343       1.13960       1.14420
  41  10 2869.0554    3.5947  0.9958 12.6679  0.0000  0.0167   0.0532   0.0457    0.0560   0.0000   441.2357     0.0579160       20.8513      -1.45073     -0.729019      -3.77957      0.638806      0.885054      0.968898       1.04218       1.11366       1.08249
  41  11 3041.7206    4.2586  1.1223 12.8618  0.0000  0.0185   0.0593   0.0466    0.0658   0.0000   441.3397       2.28050       17.1537     -0.892678      -2.97380      -3.75020      0.712053      0.970297       1.06201       1.13034       1.18759       1.18652
  41  12 3211.4858    4.2074  1.3257 13.0411  0.0000  0.0206   0.0556   0.0542    0.0522   0.0000   441.8413       2.82238       19.3359     -0.597503      -2.18220      -6.41890      0.790562       1.06500       1.18263       1.25687       1.34708       1.35027
  41  13 3378.6767    3.5028  2.0755 12.4888  0.0001  0.0263   0.0370   0.0718    0.0399   0.0000   441.6647       4.42217       12.8974     -0.460726       2.01217      -7.86247      0.939596       1.32522       1.45964       1.58790       1.58740       1.64494
  41  14 3543.4937    2.7137  3.5664 11.9064  0.0000  0.0361   0.0227   0.0988    0.0292   0.0000   442.6285       3.97219       14.6946      -2.57489       2.79376      -7.35446       1.35102       1.82404       2.05702       2.17469       2.29628       2.26723
  41  15 3705.8726    2.1691  5.3255 11.3247  0.0000  0.0472   0.0156   0.1294    0.0255   0.0000   442.4505       4.11777       17.1443      -5.68181       1.34810      -9.57916       1.73289       2.37932       2.67487       2.83813       2.95116       3.02912
  41  16 3866.0869    1.7448  7.1660 11.0784  0.0001  0.0618   0.0128   0.1726    0.0244   0.0000   443.5624       3.04601       22.8105      -5.69017      -2.58336      -7.61397       2.28866       3.11195       3.52350       3.77348       3.92042       3.86818
  41  17 4024.9926    1.4474  9.9030 10.8543  0.0005  0.0886   0.0102   0.2443    0.0230   0.0000   445.9687       6.01356       15.6223      -2.65353      -7.92039      -1.09044       3.26616       4.33913       4.99603       5.26950       5.43532       5.51144
  41  18 4182.8200    1.1616 11.9565 10.6699  0.0009  0.1164   0.0084   0.3056    0.0214   0.0000   435.3293       9.74629       28.2073       8.01784      -6.89925      -4.04516       4.18935       5.82207       6.52193       7.00425       6.97331       7.04497
  42   2 1314.2169    0.0997  0.0926  9.0213  0.0000  0.0100   0.0063   0.0186    0.0190   0.0000   441.6981      0.358768       20.6572     -0.351563      -3.96903     -0.615326      0.411395      0.521580      0.634612      0.701117      0.792234      0.862622
  42   3 1558.1889    0.2224  0.1759  9.0478  0.0000  0.0077   0.0077   0.0188    0.0218   0.0000   442.2244    -0.0588093       20.7795     -0.569022      -1.74694      0.385877      0.337632      0.452493      0.500464      0.486583      0.505748      0.537637
  42   4 1772.6362    0.4059  0.4195  9.1999  0.0000  0.0124   0.0090   0.0280    0.0314   0.0000   441.9446      -1.15991       20.8111      0.258975      -3.21787     -0.955079      0.451160      0.659550      0.688263      0.798261      0.821337      0.839402
  42   5 1973.3455    0.6271  0.6243  9.5712 -0.0000  0.0141   0.0114   0.0349    0.0399   0.0000   441.4863     -0.820308       19.2161       1.27181      -3.09809     -0.108217      0.523446      0.721081      0.797907      0.839219      0.906629      0.885513
  42   6 2168.1551    0.9993  0.8646  9.9507  0.0000  0.0159   0.0154   0.0408    0.0533   0.0000   442.0098      0.438791       21.4073    -0.0292258      -3.95218     -0.550119      0.597146      0.818203      0.893914       1.00094       1.00739       1.04285
  42   7 2354.8627    1.4651  1.0188 10.8298  0.0000  0.0178   0.0215   0.0461    0.0557   0.0000   441.1864     -0.552621       20.6930      0.374113     -0.696602       1.67195      0.681883      0.951210       1.01319       1.13192       1.19475       1.22253
  42   8 2535.0807    2.0661  1.1775 11.2983 -0.0008  0.0188   0.0281   0.0506    0.0639   0.0000   441.7078       2.74163       22.0858      -3.10288      -2.84260      -2.39296      0.684579      0.946254       1.02899       1.13753       1.19545       1.18493
  42   9 2713.1445    2.9114  1.1535 11.8256  0.0000  0.0183   0.0392   0.0471    0.0703   0.0000   440.9528      0.697389       21.7065       2.05944      -3.30040      -3.78317      0.670188      0.928931      0.992894       1.11102       1.12543       1.14057
  42  10 2889.5242    3.6610  0.9939 12.7329 -0.0001  0.0170   0.0531   0.0435    0.0552   0.0000   440.2375       3.09613       19.4335      -1.43390      -1.74507      -2.94227      0.623207      0.836969      0.935827       1.02636       1.07960       1.07086
  42  11 3063.0396    4.3020  1.0988 13.0215  0.0008  0.0185   0.0602   0.0475    0.0600   0.0000   440.0741       1.09006       21.2517      -3.01797      -1.74388      -5.10747      0.656627      0.931871      0.995632       1.09002       1.09170       1.08775
  42  12 3233.8010    4.1015  1.4818 12.8606  0.0000  0.0215   0.0509   0.0571    0.0520   0.0000   441.0670     0.0562741       18.5080      -3.71342      -5.58722      -3.81378      0.830710       1.11309       1.27803       1.36244       1.48807       1.38753
  42  13 3402.2372    3.4095  2.2541 12.3176  0.0000  0.0269   0.0340   0.0722    0.0398   0.0000   442.2614       1.39118       12.2981     -0.509985       5.13361      -5.89832      0.978346       1.36784       1.50382       1.59354       1.70862       1.63875
  42  14 3568.1685    2.6307  3.7712 11.8073 -0.0000  0.0373   0.0213   0.0997    0.0292   0.0000   440.2525       3.73118       13.7429      -1.41102       1.14780      -4.38779       1.36861       1.85941       2.09991       2.20236       2.30686       2.29623
  42  15 3731.7484    2.1084  5.5290 11.3088  0.0000  0.0491   0.0150   0.1325    0.0248   0.0000   439.0745       4.28972       20.5417      -4.35091      -2.39374      -3.76511       1.75387       2.36688       2.69662       2.91048       2.99333       3.00293
  42  16 3893.1742    1.6708  7.5153 11.0832  0.0000  0.0655   0.0123   0.1806    0.0236   0.0000   436.8490       7.30711       21.5156      -3.91935      -3.37493      -8.12623       2.40984       3.18338       3.68567       4.01287       4.10963       4.20676
  42  17 4052.9168    1.3543 10.2277 10.8777 -0.0011  0.0955   0.0096   0.2575    0.0222   0.0000   442.6416       6.45484       24.8162      -2.50340      -17.0410      -8.83501       3.40531       4.67319       5.28187       5.73523       5.87188       5.92880
  42  18 4211.3776    1.0729 12.1717 10.6964  0.0002  0.1268   0.0079   0.3229    0.0204   0.0000   443.2108      -4.33491       17.0380     -0.454468       8.88628      -20.4733       4.46522       6.02063       6.94547       7.39153       7.62855       7.70778
  43   2 1326.7491    0.0999  0.0819  8.9966  0.0000  0.0094   0.0063   0.0169    0.0188   0.0000   441.4911     -0.466989       21.2143     0.0142798      -3.16231     -0.685541      0.374270      0.490191      0.544424      0.500830      0.619120      0.610140
  43   3 1571.8094    0.2342  0.2123  9.0300  0.0000  0.0100   0.0074   0.0196    0.0226   0.0000   442.1953     -0.182073       21.6518      0.694104      -3.30934    -0.0711210      0.390826      0.479976      0.566831      0.641424      0.660951      0.608530
  43   4 1787.0280    0.4322  0.4210  9.2230  0.0000  0.0119   0.0093   0.0266    0.0314   0.0000   441.8018     -0.266509       21.3608     -0.391651      -3.39299     -0.837626      0.435343      0.601085      0.662201      0.699997      0.779127      0.796645
  43   5 1989.0563    0.6727  0.7149  9.3886  0.0000  0.0147   0.0111   0.0363    0.0463   0.0000   441.8885      0.823443       21.5656     -0.942309      -3.05846      0.680353      0.520771      0.709314      0.806981      0.822381      0.866318      0.860106
  43   6 2184.8748    1.0037  0.9519  9.9366  0.0000  0.0169   0.0148   0.0425    0.0553   0.0000   441.5930      0.824130       20.0938      -1.93581      -2.05706      -2.25537      0.612966      0.803342      0.870044      0.983249       1.01959       1.00062
  43   7 2372.2559    1.5675  1.1525 10.5745  0.0000  0.0184   0.0214   0.0478    0.0692   0.0000   441.8760       2.73654       19.3556      0.610585      -1.52097      -3.98287      0.671558      0.881985      0.988517       1.05790       1.12340       1.11575
  43   8 2553.4164    2.1770  1.2438 11.1645  0.0004  0.0197   0.0285   0.0492    0.0700   0.0000   442.3488      0.604546       18.0275     -0.528981      -2.41917      -2.21400      0.687506      0.991309       1.05026       1.13007       1.22343       1.17419
  43   9 2732.4350    2.9147  1.1146 12.0327  0.0000  0.0180   0.0399   0.0475    0.0620   0.0000   441.0239       2.35317       19.0081      -4.03302      -1.38660      -1.88680      0.641170      0.868502      0.936079       1.03141       1.06573       1.06132
  43  10 2909.7414    3.8712  1.0671 12.6159  0.0000  0.0170   0.0540   0.0454    0.0629   0.0000   442.3898       1.19402       20.0763     -0.403759      -1.69781      -2.23527      0.641647      0.861128      0.951193       1.03362       1.10846       1.09089
  43  11 3084.1008    4.2914  1.1706 13.0957 -0.0000  0.0195   0.0598   0.0482    0.0606   0.0000   441.3598       2.48461       19.9880      -1.48437      -1.63157      -4.57451      0.693411      0.957008       1.05651       1.16447       1.20207       1.20850
  43  12 3255.8018    4.1128  1.5224 12.9235 -0.0000  0.0222   0.0504   0.0578    0.0482   0.0000   440.8111       1.65244       18.5011     -0.468730     -0.651628      -4.95761      0.775201       1.07164       1.17824       1.25617       1.32929       1.36075
  43  13 3425.2814    3.2647  2.4078 12.3708 -0.0000  0.0276   0.0317   0.0759    0.0351   0.0000   443.0733      0.963450       13.1493      -2.94549       5.65622      -6.99653       1.01063       1.34887       1.51644       1.65913       1.70233       1.72214
  43  14 3592.6872    2.5552  3.8765 11.7884  0.0000  0.0375   0.0205   0.1035    0.0280   0.0000   442.7472       2.27455       12.5390      -5.75695     -0.967794      -1.44806       1.34960       1.78104       2.10736       2.19047       2.30672       2.29376
  43  15 3757.2490    2.0716  6.0549 11.2490  0.0000  0.0515   0.0142   0.1429    0.0237   0.0000   441.5643       4.82257       23.1094      -3.00914      -3.79101      -5.59668       1.79242       2.45517       2.79422       3.01706       3.09202       3.10905
  43  16 3919.6392    1.6278  7.9269 11.0300  0.0003  0.0703   0.0118   0.1908    0.0235   0.0000   441.7970       14.5243       15.7600      -5.89423     0.0432568      -1.92089       2.43520       3.36934       3.78704       4.04617       4.23985       4.22364
  43  17 4080.3795    1.3399 10.6917 10.8123  0.0003  0.0992   0.0089   0.2613    0.0216   0.0000   439.6216       1.76630       11.8627       13.3017      -8.61427      -9.97783       3.42650       4.68802       5.31799       5.68885       5.94337       6.01660
  43  18 4239.4088    1.0287 12.3889 10.6640  0.0000  0.1292   0.0077   0.3343    0.0199   0.0000   445.8202       6.18600       17.8918      -5.97139     -0.719425      -14.8236       4.40016       6.07318       6.83933       7.38898       7.52100       7.61721
  44   2 1339.0937    0.1179  0.1006  9.0487  0.0000  0.0089   0.0062   0.0167    0.0188   0.0000   441.8671      0.156831       21.0912      0.801891      -2.69072    -0.0277432      0.356623      0.420571      0.510543      0.517632      0.534837      0.569910
  44   3 1585.2110    0.2312  0.2542  9.0335  0.0000  0.0096   0.0069   0.0249    0.0232   0.0000   442.2787    -0.0211495       21.0710     0.0636889      -2.30319      0.399421      0.368983      0.504135      0.563001      0.571259      0.602391      0.644094
  44   4 1801.2581    0.4459  0.4530  9.1772  0.0000  0.0122   0.0092   0.0275    0.0333   0.0000   441.6358      0.201740       20.7343      0.147025      -3.62049    -0.0790590      0.428538      0.586479      0.643021      0.696514      0.734814      0.778879
  44   5 2004.6581    0.6894  0.6464  9.6914 -0.0000  0.0139   0.0120   0.0340    0.0391   0.0000   441.7717     -0.277950       21.5013     -0.529977      -2.98366     -0.432026      0.485497      0.651523      0.710391      0.801367      0.783103      0.759459
  44   6 2201.4378    1.0843  0.9495 10.0388  0.0004  0.0167   0.0158   0.0408    0.0581   0.0000   440.8906     -0.738889       20.7823      -2.65244      -3.43823      0.811748      0.607513      0.787635      0.895683      0.964005       1.02452       1.00359
  44   7 2389.4535    1.6102  1.1303 10.8493  0.0000  0.0180   0.0220   0.0491    0.0609   0.0000   440.4387      0.438255       21.0527     -0.408529      -4.18801      -3.56325      0.640271      0.867117      0.966565       1.06207       1.09286       1.10871
  44   8 2571.5268    2.2183  1.2296 11.3605  0.0000  0.0184   0.0286   0.0493    0.0606   0.0000   441.4543      0.221023       21.6291     -0.595365      -3.90997     -0.795757      0.657619      0.882001      0.975263       1.09120       1.17228       1.15329
  44   9 2751.6270    3.0891  1.0635 12.1818 -0.0002  0.0174   0.0427   0.0438    0.0625   0.0000   441.5208       2.58961       18.6626     -0.953708      -1.20141      -1.51410      0.628335      0.860148      0.933006       1.02672       1.07805       1.06365
  44  10 2929.7494    3.9303  1.0594 12.6377  0.0000  0.0165   0.0538   0.0447    0.0598   0.0000   441.1560       1.44943       20.0271      -1.52014      -2.88057      -1.32296      0.597554      0.801550      0.867796      0.979301      0.989328      0.998077
  44  11 3104.9366    4.3195  1.2497 12.9383 -0.0000  0.0191   0.0564   0.0502    0.0607   0.0000   440.9977       1.05781       19.7267      -2.42168     -0.646018      -3.64561      0.671193      0.937612       1.01484       1.12219       1.19003       1.15311
  44  12 3277.4985    4.0408  1.6294 12.7407 -0.0000  0.0219   0.0460   0.0586    0.0469   0.0000   441.5422       3.49646       14.3392      -1.61131     -0.577350     -0.908384      0.777673       1.06242       1.18768       1.23756       1.32776       1.31610
  44  13 3448.1025    3.1936  2.6720 12.2418  0.0000  0.0297   0.0291   0.0787    0.0350   0.0000   442.2327       1.89950       14.6836       1.00987       3.94894     -0.674681       1.01122       1.40868       1.52949       1.71481       1.81934       1.78745
  44  14 3616.5681    2.4826  4.3465 11.6708  0.0000  0.0409   0.0187   0.1076    0.0267   0.0000   443.0259       4.21285       14.9375      -3.93554      -3.06973      -2.58176       1.38002       1.91315       2.16273       2.30977       2.41800       2.40844
  44  15 3782.5617    1.9914  6.0863 11.2868  0.0000  0.0532   0.0138   0.1442    0.0231   0.0000   441.1673      -3.09749       19.4119      -1.46341    -0.0789039      -8.18582       1.77425       2.51480       2.77364       3.01201       3.06831       3.12736
  44  16 3945.9464    1.6226  8.7533 10.9938 -0.0004  0.0749   0.0108   0.2075    0.0230   0.0000   442.0587       6.66327       21.9044      -1.01746      -11.3365      -5.24299       2.53305       3.47000       3.97673       4.22241       4.42535       4.43674
  44  17 4107.2573    1.2700 10.6596 10.8137 -0.0006  0.1014   0.0085   0.2662    0.0213   0.0000   436.1464       10.4240       6.91122      -1.10071      -8.91324      -16.2117       3.37336       4.68751       5.30187       5.66226       5.83565       5.88648
  45   1 1062.0162    0.0428  0.0166  9.1399  0.0000  0.0107   0.0084   0.0144    0.0171   0.0000   440.8459      0.731941       20.1140      0.371880      -2.91946    -0.0744398      0.359236      0.518502      0.573330      0.559365      0.501956      0.660490
  45   2 1351.2711    0.1230  0.1235  9.0018  0.0000  0.0090   0.0060   0.0233    0.0191   0.0000   441.3594      -1.08927       21.9796      0.665959      -2.88463      -1.24142      0.319382      0.397837      0.504747      0.526683      0.492881      0.542426
  45   3 1598.4153    0.2601  0.2435  9.0088  0.0000  0.0092   0.0073   0.0210    0.0233   0.0000   441.7128     -0.625258       21.2753     -0.417029      -2.51532      -1.05454      0.347756      0.453485      0.525664      0.573152      0.633491      0.615060
  45   4 1815.3071    0.4459  0.4674  9.2750  0.0000  0.0122   0.0090   0.0288    0.0312   0.0000   441.9098     -0.920642       21.0874     -0.872775      -2.38339      0.347040      0.414281      0.548069      0.625961      0.682453      0.691322      0.698973
  45   5 2020.0041    0.7256  0.6875  9.5678 -0.0001  0.0143   0.0119   0.0342    0.0438   0.0000   442.4394     -0.260239       20.3621      -1.06421      -1.89362       1.47354      0.477544      0.689881      0.737216      0.821623      0.844210      0.855490
  45   6 2217.8336    1.1193  0.9603 10.1413  0.0000  0.0165   0.0162   0.0434    0.0542   0.0000   442.3936      0.810370       20.4682      0.426050     -0.669449      -2.99637      0.580702      0.790412      0.853503      0.943733       1.00899      0.996936
  45   7 2406.4928    1.6661  1.1440 10.8029 -0.0000  0.0184   0.0223   0.0466    0.0629   0.0000   441.9175       1.12122       19.8613     -0.239474      -1.33250      -2.57019      0.618985      0.855011      0.923056       1.02361       1.07786       1.09437
  45   8 2589.4600    2.2957  1.1840 11.6027  0.0000  0.0184   0.0308   0.0508    0.0624   0.0000   442.4313       2.30218       19.4058      -3.34935      -3.07603      -1.11464      0.627998      0.884912      0.962788       1.06575       1.16368       1.12927
  45   9 2770.6276    3.1195  1.1397 12.1956  0.0000  0.0176   0.0418   0.0471    0.0613   0.0000   441.5219       2.15900       22.1025      -1.79189      -3.32590      -1.40731      0.619886      0.840099      0.915051      0.962787       1.07986       1.06719
  45  10 2949.5519    4.0345  1.1029 12.6155  0.0000  0.0172   0.0533   0.0439    0.0642   0.0000   440.9166       2.20644       18.5190       1.17905     -0.694596      -2.42839      0.589615      0.801681      0.891994      0.988441       1.00504       1.02169
  45  11 3125.4691    4.3433  1.3281 12.9292  0.0000  0.0195   0.0540   0.0512    0.0526   0.0000   440.3248       2.98754       19.0995      -2.72592      -1.76553      -2.16713      0.657870      0.894368      0.989991       1.09329       1.12920       1.11863
  45  12 3298.9700    4.0838  1.7325 12.4998  0.0000  0.0226   0.0443   0.0595    0.0523   0.0000   442.1352       3.46326       21.3458      -1.11091       1.83774      -6.85340      0.741010       1.06469       1.17065       1.24250       1.32077       1.33746
  45  13 3470.6095    3.1343  3.1128 12.0668  0.0000  0.0309   0.0257   0.0848    0.0312   0.0000   444.4298      0.988881       11.9988      -1.57703       6.24715      -3.31894       1.05509       1.43249       1.62447       1.72058       1.82095       1.85501
  45  14 3640.2403    2.3705  4.6605 11.5727  0.0000  0.0418   0.0172   0.1143    0.0255   0.0000   439.7601       1.33714       19.6359      -5.42526      -1.59080      -6.22205       1.41640       1.96026       2.16143       2.35605       2.43032       2.46721
  45  15 3807.4309    1.9051  6.4823 11.2518  0.0001  0.0563   0.0134   0.1532    0.0230   0.0000   439.8106       5.26579       18.7622      0.591082      -4.59631      -5.22120       1.90356       2.60440       2.93369       3.17462       3.23851       3.29936
  45  16 3971.8062    1.5775  9.4150 10.9239  0.0000  0.0825   0.0096   0.2183    0.0217   0.0000   436.8684       2.48318       17.6704      -11.9610      -12.3610      -3.19478       2.71857       3.74795       4.19965       4.53326       4.74133       4.78335
  45  17 4134.3920    1.2620 12.2238 10.7496 -0.0000  0.1119   0.0076   0.2896    0.0194   0.0000   444.7452       6.36452       23.6520      -15.6044      -5.42217       9.89048       3.73778       5.17338       5.80388       6.34969       6.47837       6.65447
  46   1 1071.9863    0.0484  0.0163  9.1434  0.0000  0.0138   0.0069   0.0076    0.0170   0.0000   439.9197     0.0813560       20.1754     -0.856614      -2.51120      0.999146      0.336283      0.750782      0.600079      0.910497      0.928044      0.816002
  46   2 1363.3121    0.1262  0.1376  9.0069  0.0000  0.0095   0.0059   0.0194    0.0190   0.0000   441.7185     -0.299714       21.1639     -0.601385      -3.18534    -0.0597742      0.322405      0.425517      0.478880      0.549593      0.546300      0.517937
  46   3 1611.4238    0.2797  0.1988  9.0652  0.0000  0.0079   0.0082   0.0166    0.0225   0.0000   441.6746     -0.433705       21.2828     -0.100208      -3.65173     -0.127602      0.281218      0.347988      0.433088      0.459939      0.474977      0.476020
  46   4 1829.1916    0.4747  0.4888  9.2463  0.0000  0.0123   0.0092   0.0282    0.0340   0.0000   441.3683     -0.371098       20.4361    -0.0497421      -3.72248     -0.385775      0.429748      0.562789      0.632809      0.718027      0.749021      0.717441
  46   5 2035.2368    0.7637  0.7101  9.5990  0.0000  0.0136   0.0123   0.0349    0.0447   0.0000   442.5248     -0.289054       19.3493      0.561384      -3.27526      -1.73310      0.454945      0.642107      0.681078      0.775589      0.804641      0.794705
  46   6 2233.9972    1.1488  0.9909 10.2651  0.0000  0.0170   0.0162   0.0423    0.0543   0.0000   440.9393       1.58382       20.8715     -0.466081      -2.58425      0.706110      0.576476      0.817297      0.889400      0.965474       1.03195       1.04731
  46   7 2423.3164    1.7141  1.2489 10.8497 -0.0004  0.0187   0.0218   0.0494    0.0604   0.0000   440.9952       1.25389       19.8938      -1.44667      -1.73050       2.28449      0.650169      0.868438      0.971784       1.05577       1.14303       1.10471
  46   8 2607.2797    2.4280  1.2536 11.4306 -0.0054  0.0189   0.0299   0.0472    0.0609   0.0000   442.0812      0.563479       19.8802      -1.52522      -3.17053     -0.591245      0.628549      0.873246      0.958336       1.02739       1.09489       1.11279
  46   9 2789.4237    3.1967  1.0924 12.3979  0.0000  0.0169   0.0431   0.0467    0.0548   0.0000   441.6836       1.12384       21.7060     -0.303541      -1.55905      -1.37662      0.577244      0.795072      0.868814      0.943234       1.01093       1.02579
  46  10 2969.1809    4.0746  1.1369 12.7750  0.0000  0.0172   0.0536   0.0463    0.0601   0.0000   440.7046       1.82567       20.6869      -2.24365      -1.68718      -2.05226      0.597370      0.812414      0.889982      0.973187       1.06527       1.02088
  46  11 3145.8761    4.3892  1.1747 13.1426  0.0000  0.0186   0.0584   0.0474    0.0588   0.0000   442.0429       2.09985       20.9036      -1.42188      -1.20638      -3.79615      0.620243      0.862710      0.934442       1.03523       1.09197       1.09797
  46  12 3320.2393    3.9183  1.7896 12.6624  0.0000  0.0225   0.0419   0.0615    0.0442   0.0000   441.4691       4.15514       16.1358     -0.965644     -0.771259      -6.56535      0.758372       1.00775       1.12922       1.22287       1.28313       1.27484
  46  13 3492.7990    2.9728  3.2565 12.0502  0.0000  0.0318   0.0240   0.0885    0.0298   0.0000   442.8702       5.19933       12.8219       1.56374       2.89809      -9.24508       1.07308       1.44030       1.65004       1.76325       1.82813       1.87252
  46  14 3663.4909    2.4014  5.0781 11.4639  0.0000  0.0433   0.0164   0.1167    0.0256   0.0000   441.1658      0.747440       23.0286      -2.51575      -1.43592      -6.21817       1.44183       1.95833       2.24173       2.43309       2.57490       2.61976
  46  15 3831.6209    1.8328  7.2932 11.2489  0.0000  0.0645   0.0125   0.1723    0.0224   0.0000   439.3466       5.20138       15.9638      -3.02348      -4.17956      -6.32477       2.06407       2.88530       3.26985       3.51748       3.62275       3.71615
  46  16 3997.5440    1.4986  9.4726 10.9177 -0.0002  0.0838   0.0092   0.2258    0.0214   0.0000   438.2890       6.26507       28.9222      -6.64434      -12.1640      -6.53317       2.69468       3.76528       4.14426       4.56724       4.74209       4.80565
  46  17 4161.0216    1.1827 11.5438 10.7643  0.0005  0.1104   0.0076   0.2876    0.0197   0.0000   433.6590       7.22845       10.6927      -24.3222      -9.58065       15.8767       3.55479       4.83923       5.56888       5.92622       6.12741       6.25202
  47   1 1081.8563    0.0483  0.0272  9.0958  0.0000  0.0175   0.0072   0.0139    0.0169   0.0000   440.2916      0.575675       21.8840       1.74429      -2.02042      -2.03983      0.445397      0.806619      0.929730       1.00130       1.03154      0.876365
  47   2 1375.1857    0.1335  0.1467  8.9567  0.0028  0.0092   0.0059   0.0192    0.0190   0.0000   441.9195     -0.325645       21.4481     -0.569764      -2.28509     0.0835396      0.334815      0.409370      0.460529      0.543190      0.548164      0.544709
  47   3 1624.2374    0.2777  0.2278  9.0306  0.0000  0.0081   0.0078   0.0194    0.0227   0.0000   441.8632     -0.381291       21.2426     -0.363125      -2.37129      0.276040      0.279196      0.348335      0.413949      0.433771      0.495927      0.505227
  47   4 1842.9410    0.4965  0.5131  9.2659  0.0000  0.0121   0.0093   0.0288    0.0336   0.0000   440.5593      -1.16455       21.0830    -0.0224309      -3.27020      0.458416      0.431393      0.588119      0.648413      0.734122      0.765311      0.801800
  47   5 2050.3214    0.7870  0.7444  9.6107  0.0000  0.0139   0.0123   0.0356    0.0456   0.0000   441.3598      0.465472       20.8873      -1.20122    -0.0302142      0.345511      0.465137      0.665014      0.706352      0.797504      0.839771      0.808810
  47   6 2249.9566    1.2191  1.0710 10.1847  0.0000  0.0170   0.0165   0.0451    0.0589   0.0000   441.5978      0.704802       20.8792     -0.947699      -2.03383      0.410446      0.577014      0.767592      0.869469      0.944360      0.990047      0.972977
  47   7 2440.0257    1.7966  1.1930 10.9353 -0.0000  0.0187   0.0233   0.0473    0.0635   0.0000   442.5526      0.888478       19.6776     -0.610630      -1.85435     -0.687958      0.589615      0.851680      0.898880      0.996425       1.01281       1.02872
  47   8 2624.9586    2.5442  1.2144 11.5306 -0.0001  0.0175   0.0318   0.0483    0.0620   0.0000   442.0510     -0.253526       20.7249      -2.08294      -1.49934      -3.05725      0.571857      0.785920      0.874745      0.954284       1.02362       1.05068
  47   9 2808.1238    3.2950  1.1576 12.2366  0.0000  0.0178   0.0427   0.0464    0.0640   0.0000   441.7029       1.10221       19.0568     -0.909777      -2.80818      -1.65086      0.567499      0.785065      0.863414      0.940121      0.982148      0.993260
  47  10 2988.5856    4.1972  1.1424 12.7649  0.0000  0.0169   0.0544   0.0464    0.0609   0.0000   440.8461       1.70983       21.3747      -2.18021      -2.94952      -2.78505      0.577144      0.774930      0.883611      0.906398      0.991786       1.05147
  47  11 3165.9779    4.3785  1.3188 12.9347 -0.0013  0.0190   0.0534   0.0506    0.0535   0.0000   441.1939      0.525971       20.1084      -3.65378     -0.810333      -1.16480      0.630994      0.850420      0.952823       1.04382       1.06684       1.07344
  47  12 3341.2132    3.7519  1.8960 12.6648  0.0000  0.0238   0.0393   0.0638    0.0402   0.0000   443.7653       4.74696       16.7436      -1.96591      -3.35306      -7.06239      0.749352       1.06470       1.15766       1.24997       1.30546       1.32552
  47  13 3514.8543    2.8857  3.2646 11.9894 -0.0000  0.0328   0.0230   0.0875    0.0291   0.0000   441.7328       3.59336       16.3850      -2.36745       2.89732      -2.04474       1.00800       1.44523       1.59971       1.72384       1.81951       1.83153
  47  14 3686.4523    2.2661  5.2914 11.4738  0.0000  0.0460   0.0155   0.1232    0.0238   0.0000   440.5621       3.11925       11.0390     -0.820550    -0.0170955      -8.54086       1.47483       2.04478       2.28262       2.45390       2.58491       2.67100
  47  15 3855.8189    1.8304  7.4913 11.1674  0.0004  0.0638   0.0119   0.1740    0.0225   0.0000   434.1914       5.35190       23.2172      -6.75201      -6.15793      -5.67694       2.02257       2.82580       3.15038       3.44420       3.48650       3.58261
  47  16 4022.6800    1.4421  9.9296 10.8997  0.0000  0.0896   0.0086   0.2341    0.0208   0.0000   440.4312       4.75543       24.4450      -9.08255      -15.2775      -6.36446       2.87638       3.87025       4.39611       4.79391       4.94884       5.03639
  47  17 4187.0034    1.1223 12.3109 10.7377 -0.0021  0.1220   0.0072   0.3113    0.0187   0.0000   434.8856       5.42590       15.2452     -0.117866      -5.11361      -10.1218       3.83719       5.25000       5.95708       6.51057       6.59865       6.71389
  48   2 1386.9300    0.1278  0.1296  8.9877  0.0000  0.0090   0.0059   0.0178    0.0186   0.0000   442.0053     -0.394727       21.5456     0.0816860      -3.77958     -0.480473      0.292038      0.377644      0.427260      0.498792      0.550803      0.484820
  48   3 1636.8674    0.2724  0.3015  9.0651  0.0000  0.0101   0.0070   0.0239    0.0235   0.0000   441.2868     -0.224580       21.3717     -0.662918      -3.01743      0.376165      0.351378      0.441433      0.480396      0.541594      0.547780      0.612047
  48   4 1856.5071    0.5096  0.5295  9.2988  0.0000  0.0118   0.0094   0.0305    0.0342   0.0000   441.9581      0.247065       21.9070      0.179503      -3.36086     -0.357790      0.386735      0.516806      0.603973      0.664527      0.673814      0.694823
  48   5 2065.2880    0.8145  0.7502  9.7006  0.0000  0.0138   0.0125   0.0351    0.0452   0.0000   442.3092      0.234916       21.4657     -0.273936      -3.54592    -0.0202343      0.450429      0.599865      0.675701      0.722669      0.771003      0.796549
  48   6 2265.7896    1.2443  0.9959 10.3615  0.0000  0.0164   0.0171   0.0417    0.0543   0.0000   440.3690     -0.815375       21.7682      0.775810      -3.15187     -0.380355      0.528573      0.710509      0.796482      0.847848      0.915573      0.915279
  48   7 2456.5446    1.8178  1.1956 11.0456 -0.0005  0.0183   0.0232   0.0480    0.0604   0.0000   441.4944       1.15980       20.7202       1.10557      -2.72025      -2.87207      0.586688      0.802312      0.880675      0.957939       1.00288       1.03900
  48   8 2642.4867    2.5598  1.1934 11.7063 -0.0058  0.0183   0.0320   0.0465    0.0583   0.0000   441.9721       1.27524       20.7630     -0.881789     -0.400089      -4.01356      0.583972      0.812430      0.905114      0.948626       1.02106       1.02435
  48   9 2826.5468    3.4302  1.1226 12.4108  0.0000  0.0176   0.0439   0.0443    0.0572   0.0000   440.8121      0.469184       20.1613      -1.45452      -2.94422      -2.22262      0.545606      0.763328      0.836114      0.925263      0.934532      0.949098
  48  10 3007.8600    4.2940  1.1023 12.6649  0.0000  0.0166   0.0541   0.0423    0.0646   0.0000   442.0944       2.17039       19.9113     -0.699101      -3.21097      -3.18228      0.531269      0.730112      0.787700      0.865483      0.918068      0.949375
  48  11 3185.9573    4.3325  1.3331 13.1337  0.0030  0.0192   0.0537   0.0511    0.0501   0.0000   441.2367       2.62434       20.0095    -0.0242006      0.362275      -2.99981      0.601880      0.855196      0.917721       1.02204       1.03769       1.08987
  48  12 3362.0489    3.6778  2.1125 12.5801  0.0000  0.0240   0.0360   0.0680    0.0366   0.0000   443.0259       2.14617       15.4667      -1.34569       2.43062      -4.78706      0.773068       1.04207       1.18830       1.27757       1.33113       1.33916
  48  13 3536.4691    2.8673  3.6659 11.8484  0.0000  0.0348   0.0213   0.0907    0.0289   0.0000   443.2377       1.22122       15.7232      -1.91992       1.03588      -6.64251       1.05770       1.52797       1.66477       1.83623       1.85143       1.92606
  48  14 3709.0914    2.2091  5.4169 11.4202  0.0000  0.0468   0.0149   0.1267    0.0246   0.0000   439.9907       6.12026       19.5558      -2.69733      -6.05279      -8.14155       1.45159       2.03673       2.28583       2.42633       2.58870       2.55594
  48  15 3879.5452    1.7643  7.8687 11.1767  0.0006  0.0681   0.0113   0.1830    0.0224   0.0000   438.3411      0.572700       18.7261      -6.01246      -6.67231      -10.2224       2.11799       2.90660       3.37456       3.48675       3.69676       3.76069
  48  16 4047.2710    1.4297 10.6364 10.8940 -0.0001  0.0950   0.0081   0.2498    0.0201   0.0000   432.8272       4.74071       28.0971      -4.36103     -0.492455      -12.2730       2.93396       4.05981       4.59174       4.94848       5.14943       5.25594
  49   2 1398.5246    0.1447  0.1422  8.9802  0.0000  0.0082   0.0060   0.0201    0.0187   0.0000   441.5344    0.00274230       20.5802      0.386408      -3.01779     -0.351264      0.271139      0.364030      0.392890      0.445467      0.392986      0.443849
  49   3 1649.3115    0.3154  0.3003  9.0310  0.0000  0.0096   0.0075   0.0212    0.0244   0.0000   442.5530     -0.146894       20.0615     -0.316431      -2.25543      0.213781      0.319007      0.418553      0.503082      0.521397      0.528862      0.578143
  49   4 1869.9726    0.5165  0.5328  9.2747  0.0000  0.0123   0.0093   0.0293    0.0349   0.0000   442.7859     -0.733224       20.2641      -1.24222      -2.12000      0.100014      0.384122      0.548531      0.605311      0.684359      0.689956      0.712177
  49   5 2080.0466    0.8319  0.8717  9.6322 -0.0001  0.0154   0.0120   0.0390    0.0491   0.0000   442.6948     -0.717004       20.4861     -0.307437      -2.34772     -0.435683      0.477677      0.655876      0.731949      0.769602      0.824756      0.832561
  49   6 2281.3721    1.2991  1.0601 10.3698  0.0000  0.0173   0.0173   0.0438    0.0560   0.0000   441.9252       1.28579       21.3030     -0.652409      -2.96863      0.261355      0.507555      0.744680      0.801715      0.913294      0.932905      0.956282
  49   7 2472.8828    1.8934  1.2668 10.9697 -0.0001  0.0178   0.0226   0.0478    0.0531   0.0000   441.4131       2.70776       18.6669     -0.359586      -2.96956      -1.74397      0.564676      0.745059      0.852903      0.941151      0.971601       1.01127
  49   8 2659.8512    2.6799  1.2096 11.7265 -0.0000  0.0178   0.0328   0.0456    0.0578   0.0000   442.3378       1.89873       21.1463     -0.137447      -3.71578      -2.08148      0.553987      0.784973      0.841635      0.918602      0.951657       1.01039
  49   9 2844.9015    3.4986  1.0338 12.5293  0.0000  0.0164   0.0460   0.0407    0.0548   0.0000   441.2298       2.61700       20.4914      -2.80051      -4.88921      -3.24850      0.529665      0.720369      0.781721      0.878953      0.895111      0.899392
  49  10 3026.8613    4.3478  1.1622 12.8023  0.0000  0.0169   0.0550   0.0463    0.0645   0.0000   441.9157       2.62937       21.6951      -2.21931      -4.29431      -5.64698      0.554129      0.755076      0.820488      0.876978      0.931082      0.967679
  49  11 3205.7862    4.4074  1.3606 12.8986  0.0003  0.0193   0.0516   0.0490    0.0546   0.0000   441.7356       3.41828       20.3074      -1.80162      -2.59797      -3.61799      0.595333      0.824960      0.930234      0.992877       1.03875       1.05255
  49  12 3382.6060    3.6317  2.0853 12.5358  0.0000  0.0243   0.0354   0.0657    0.0382   0.0000   441.9283       6.84449       19.2029      -1.09209       3.26913      -5.65101      0.757918       1.04963       1.13721       1.24208       1.33238       1.34299
  49  13 3558.0021    2.7478  3.7791 11.8413  0.0000  0.0348   0.0204   0.0939    0.0278   0.0000   441.3600       2.61834       17.6719      -4.56577       2.45116      -6.02687       1.08604       1.52207       1.68599       1.83249       1.92260       1.94411
  49  14 3731.4337    2.1724  6.2687 11.3358  0.0000  0.0520   0.0136   0.1398    0.0235   0.0000   438.1206       2.16070       24.5977     -0.971221      -11.1553      -3.65660       1.56675       2.19710       2.44700       2.62598       2.76518       2.79395
  49  15 3902.7101    1.7043  8.2313 11.1715 -0.0022  0.0736   0.0105   0.1959    0.0218   0.0000   438.8278       12.5476       25.0815      -4.70315      -6.05707      -7.35647       2.22025       3.16185       3.48457       3.77912       3.89805       3.94308
  49  16 4071.7191    1.4035 11.8200 10.8355  0.0010  0.1068   0.0074   0.2686    0.0189   0.0000   432.7890       15.3751       27.2249      -7.25792      -12.9093       6.31735       3.19935       4.48497       5.09230       5.47744       5.67651       5.77827
  50   2 1409.9541    0.1453  0.1382  8.9418  0.0000  0.0084   0.0058   0.0168    0.0184   0.0000   442.0268      0.263263       20.7468     -0.482434      -3.40889     -0.241193      0.231471      0.363347      0.366231      0.417719      0.396016      0.432389
  50   3 1661.6185    0.3052  0.3227  9.0375  0.0000  0.0096   0.0073   0.0240    0.0245   0.0000   441.3393     -0.664764       21.2816      0.501711      -2.94355     -0.368291      0.304090      0.402102      0.471669      0.510022      0.541744      0.533094
  50   4 1883.3017    0.5602  0.5945  9.3220  0.0000  0.0127   0.0095   0.0304    0.0346   0.0000   442.4893     -0.944382       20.8653     -0.778120      -1.67211     -0.297227      0.385520      0.531146      0.571715      0.627174      0.648811      0.655021
  50   5 2094.6959    0.8579  0.8087  9.7308  0.0000  0.0142   0.0125   0.0359    0.0463   0.0000   441.2549     -0.870092       21.2832      0.363356      -2.97007      0.706769      0.470668      0.631117      0.728119      0.770262      0.789258      0.841479
  50   6 2296.7740    1.2948  1.1303 10.3506  0.0000  0.0177   0.0166   0.0453    0.0568   0.0000   441.5190     -0.291306       21.3128      -1.34494      -2.62212      -1.32205      0.527602      0.743176      0.794626      0.918076      0.914439      0.924663
  50   7 2489.0608    1.9435  1.2682 11.0723 -0.0000  0.0181   0.0234   0.0483    0.0553   0.0000   441.5253      0.570494       19.7861      -1.48175      -2.71388     -0.106122      0.569030      0.751138      0.846951      0.924414      0.934238      0.972378
  50   8 2677.0674    2.6847  1.1281 12.0368 -0.0000  0.0176   0.0346   0.0461    0.0526   0.0000   440.7993     -0.193014       22.5466      -2.00293      -2.52506      -1.73319      0.512039      0.742483      0.768322      0.883997      0.908235      0.935729
  50   9 2863.0487    3.7118  1.1157 12.3239  0.0000  0.0161   0.0465   0.0434    0.0632   0.0000   442.1531       2.50891       20.0450     -0.732926      -2.01796      -4.42289      0.505047      0.690387      0.755855      0.818164      0.886911      0.876566
  50  10 3045.7670    4.3685  1.1908 12.9634  0.0000  0.0174   0.0549   0.0479    0.0587   0.0000   440.6839       3.62855       20.9277      -1.91810      -3.51569      -2.29893      0.530279      0.730617      0.816804      0.881023      0.911607      0.932887
  50  11 3225.4028    4.2188  1.4529 13.0054  0.0000  0.0202   0.0488   0.0514    0.0447   0.0000   440.7101       1.99875       20.5029      -2.29318      -2.81131      -3.78111      0.618734      0.850897      0.937039       1.02209       1.08420       1.08549
  50  12 3403.0013    3.4680  2.3745 12.4420  0.0000  0.0254   0.0314   0.0711    0.0339   0.0000   441.5462       4.01589       15.9884      -1.10965       1.63649      -2.65109      0.783956       1.05644       1.20286       1.27701       1.33427       1.35916
  50  13 3579.2084    2.6801  4.1230 11.7615  0.0000  0.0370   0.0191   0.0981    0.0263   0.0000   443.6398       6.82486       11.2613      -2.30722       2.53862      -6.03236       1.11575       1.55118       1.73689       1.88534       1.98202       2.02394
  50  14 3753.5311    2.1260  6.3873 11.3131 -0.0002  0.0539   0.0133   0.1435    0.0237   0.0000   437.0393       6.84228       22.8491      -6.13215      -7.83474      -4.50859       1.59886       2.21824       2.49470       2.72681       2.80517       2.85796
  50  15 3925.8731    1.7172  9.3253 11.0685  0.0022  0.0788   0.0093   0.2106    0.0210   0.0000   437.9804       5.13616       24.9557      -1.06645      -9.60241      -6.15933       2.37632       3.21130       3.72179       3.96358       4.09528       4.23350
  50  16 4096.2134    1.3352 11.5212 10.8087 -0.0008  0.1059   0.0072   0.2675    0.0188   0.0000   431.5078       3.11136       23.1347      -7.62944      -14.1403      -11.9876       3.14298       4.31425       4.97680       5.28842       5.52391       5.65831
  51   2 1421.2877    0.1472  0.1434  8.9788  0.0000  0.0077   0.0059   0.0188    0.0184   0.0000   442.1912    -0.0807644       20.9910     0.0302310      -2.41158     -0.841095      0.264605      0.344624      0.362858      0.370361      0.414855      0.487480
  51   3 1673.7255    0.3249  0.3561  9.1032  0.0000  0.0104   0.0073   0.0246    0.0249   0.0000   442.0611      0.195808       20.5969      0.715253      -3.08881     -0.498791      0.340354      0.437129      0.465624      0.508350      0.584682      0.550648
  51   4 1896.4660    0.5772  0.6100  9.2995  0.0000  0.0125   0.0095   0.0305    0.0366   0.0000   441.7708     0.0704328       20.0046    -0.0831541      -1.74829     -0.348267      0.401087      0.543543      0.593302      0.657092      0.689626      0.698908
  51   5 2109.1675    0.8880  0.8354  9.9013  0.0000  0.0141   0.0128   0.0381    0.0439   0.0000   441.9560     -0.207416       20.8309     -0.160164      -1.96722      0.603033      0.435349      0.589121      0.640111      0.718464      0.757445      0.776136
  51   6 2311.9908    1.3612  1.1051 10.5482  0.0000  0.0170   0.0174   0.0448    0.0527   0.0000   441.3731      0.495569       21.6394      -1.58334      -1.70108     -0.332626      0.502002      0.700418      0.757443      0.832123      0.900734      0.912454
  51   7 2505.0675    2.0362  1.2894 11.1738  0.0000  0.0184   0.0242   0.0470    0.0554   0.0000   442.9816       2.01691       19.0083     -0.878243      -1.38791      -1.75893      0.550725      0.759190      0.827477      0.911514      0.948290      0.978571
  51   8 2694.2180    2.8006  1.2121 11.9584  0.0032  0.0171   0.0345   0.0480    0.0587   0.0000   442.0591       1.22105       20.2735       1.36005      -1.54739      -2.51175      0.516328      0.724053      0.779847      0.858531      0.919018      0.923449
  51   9 2881.0595    3.8173  1.1101 12.4590 -0.0017  0.0165   0.0474   0.0424    0.0622   0.0000   441.4311      0.552906       20.5787      0.412837      -2.32393      -2.32746      0.481311      0.685174      0.737156      0.803992      0.860970      0.867962
  51  10 3064.4524    4.4582  1.1912 12.7815  0.0000  0.0171   0.0541   0.0437    0.0663   0.0000   441.3910      0.355931       21.4064      -2.36265      -2.49942      -3.97878      0.533655      0.710654      0.796092      0.891232      0.887770      0.933719
  51  11 3244.8212    4.1309  1.5691 12.8861  0.0000  0.0198   0.0449   0.0551    0.0419   0.0000   443.9830       4.23365       17.3765      -1.22446     -0.230792      -3.61368      0.615637      0.829177      0.900138       1.02515       1.06564       1.07091
  51  12 3423.3415    3.3568  2.6802 12.3951  0.0000  0.0273   0.0287   0.0758    0.0315   0.0000   442.5070       1.83666       14.2165     0.0674389     -0.779474      -5.66915      0.811178       1.12369       1.25533       1.37915       1.41354       1.43428
  51  13 3600.2577    2.5705  4.3091 11.7558 -0.0001  0.0386   0.0181   0.1035    0.0257   0.0000   442.4773       4.10703       21.7908      -5.36551     -0.639404      -5.43178       1.11502       1.57478       1.75550       1.91427       2.00566       2.04903
  51  14 3775.5083    2.0791  6.8639 11.3383  0.0001  0.0566   0.0126   0.1517    0.0229   0.0000   441.7567     0.0859746       20.9428      -5.78560      -8.44679      -3.58934       1.67313       2.29273       2.59170       2.82442       2.98057       3.01277
  51  15 3948.5240    1.6417  9.9098 11.1068 -0.0004  0.0864   0.0087   0.2252    0.0201   0.0000   442.4051       5.33408       17.1576      -13.0451      -1.88902      -8.99897       2.54049       3.52348       3.93174       4.29980       4.48440       4.56865
  52   1 1129.5423    0.0710  0.0484  9.0841  0.0000  0.0099   0.0065   0.0178    0.0164   0.0000   441.0546     -0.945172       20.7055      0.344165      -2.35418      0.292916      0.276692      0.427536      0.427910      0.470462      0.598924      0.634900
  52   2 1432.4497    0.1516  0.1844  8.9247  0.0000  0.0089   0.0055   0.0210    0.0187   0.0000   441.8037     0.0165313       21.0593     -0.358045      -3.57056     -0.331914      0.300200      0.357041      0.376960      0.420534      0.456975      0.431492
  52   3 1685.6640    0.3334  0.3382  9.0994  0.0000  0.0100   0.0074   0.0224    0.0243   0.0000   441.5259     -0.708462       20.6841      0.157943      -3.85106      0.641549      0.297981      0.435046      0.470000      0.552167      0.605028      0.605899
  52   4 1909.5371    0.5986  0.5991  9.2593  0.0000  0.0121   0.0097   0.0293    0.0374   0.0000   442.6151      0.568058       20.6509      0.306468      -2.71513     -0.538443      0.362904      0.495769      0.539970      0.607592      0.639488      0.659734
  52   5 2123.5193    0.9461  0.8939  9.7991  0.0000  0.0150   0.0128   0.0377    0.0492   0.0000   441.0673      0.305771       20.8689     -0.737389      -3.29454     -0.405273      0.431357      0.611618      0.681866      0.765767      0.769814      0.796323
  52   6 2327.1404    1.4165  1.1404 10.6369  0.0000  0.0179   0.0179   0.0441    0.0541   0.0000   441.3024      0.244702       21.8150    -0.0364399      -4.30897      -1.99667      0.517186      0.742147      0.818030      0.891635      0.936779      0.944563
  52   7 2521.0067    2.1068  1.2043 11.4202 -0.0019  0.0175   0.0258   0.0452    0.0563   0.0000   442.9822      0.918251       19.6229      -1.20217      -2.77282      -1.82556      0.525092      0.719428      0.784013      0.848045      0.888382      0.931289
  52   8 2711.1986    2.9375  1.1494 11.9623  0.0000  0.0168   0.0360   0.0438    0.0600   0.0000   441.9034       1.01942       21.1084      -1.55143      -3.29241      -2.01095      0.487565      0.696393      0.735741      0.816555      0.865383      0.876329
  52   9 2898.9089    3.7566  1.1018 12.5478  0.0000  0.0164   0.0466   0.0416    0.0583   0.0000   440.9856       1.00367       21.3450      0.911417      -3.90847      -2.98492      0.481419      0.670051      0.717785      0.794316      0.852662      0.852016
  52  10 3083.0636    4.3899  1.1669 13.1557  0.0000  0.0177   0.0553   0.0454    0.0531   0.0000   441.3420       1.46303       19.4946      -1.94353     -0.733661      -1.53077      0.503269      0.714628      0.766119      0.866629      0.862920      0.866285
  52  11 3264.1834    4.0935  1.6835 12.6910  0.0000  0.0203   0.0417   0.0549    0.0420   0.0000   442.1645       3.67350       18.4147      -3.58151      -1.65751      -4.48608      0.612854      0.824364      0.924159      0.976069       1.03579       1.08993
  52  12 3443.4779    3.2050  2.7827 12.2714 -0.0001  0.0281   0.0266   0.0763    0.0316   0.0000   442.9121       3.59081       16.4201      -2.27355       1.76343      -2.13480      0.817346       1.13823       1.25567       1.35726       1.41880       1.46608
  52  13 3621.0748    2.5485  4.5942 11.6583 -0.0001  0.0396   0.0172   0.1056    0.0252   0.0000   443.4492       4.24469       18.1628      -4.56726       1.52432      -2.95455       1.11973       1.58654       1.77517       1.90568       2.04833       2.07129
  52  14 3797.2640    1.9811  6.9325 11.3387 -0.0005  0.0600   0.0122   0.1572    0.0230   0.0000   442.3450       8.36354       21.8382      -3.90065      -2.47503      -9.07577       1.69959       2.41471       2.67085       2.91488       3.04507       3.10497
  52  15 3971.2054    1.5743  9.7360 11.0869 -0.0011  0.0872   0.0084   0.2256    0.0198   0.0000   437.4630       1.64913       16.7139      -5.15265      -4.37599      -1.73635       2.42670       3.45921       3.86968       4.15535       4.35664       4.42684
  53   1 1138.7491    0.0573  0.0578  9.0655 -0.0009  0.0122   0.0061   0.0238    0.0163   0.0000   440.9993     -0.111191       21.2142       1.33810      -4.47359      0.388444      0.360020      0.496915      0.630320      0.580578      0.744074      0.825911
  53   2 1443.4880    0.1654  0.1441  9.0105  0.0000  0.0067   0.0061   0.0173    0.0182   0.0000   442.5219     -0.559075       22.0167      0.540660      -3.96967    -0.0296731      0.213746      0.259168      0.302335      0.330675      0.347566      0.372450
  53   3 1697.4862    0.3489  0.3444  9.0731  0.0000  0.0098   0.0076   0.0238    0.0257   0.0000   441.5586     -0.907846       21.4617     -0.685963      -3.49262     -0.418193      0.320603      0.440918      0.489498      0.518506      0.511006      0.500862
  53   4 1922.5019    0.6095  0.6593  9.3125  0.0000  0.0129   0.0095   0.0313    0.0380   0.0000   441.2506      -1.85919       21.1746      0.268226      -3.27138     -0.125799      0.385933      0.518498      0.569922      0.628180      0.672353      0.708828
  53   5 2137.6847    0.9447  0.8879 10.0031  0.0000  0.0150   0.0130   0.0380    0.0443   0.0000   442.0591     -0.197034       21.2599      -1.13236      -3.43530      0.502371      0.415047      0.597274      0.634798      0.719154      0.748649      0.784246
  53   6 2342.0343    1.4526  1.1393 10.7205  0.0000  0.0169   0.0184   0.0461    0.0537   0.0000   441.8974       1.15180       20.2660       1.30863      -3.93537      -1.64548      0.495973      0.675989      0.745078      0.807918      0.866404      0.896563
  53   7 2536.7840    2.1533  1.3224 11.2976  0.0000  0.0184   0.0249   0.0478    0.0539   0.0000   443.6825       2.38847       19.3708    -0.0138533      -2.17793      -1.14281      0.531997      0.733380      0.798459      0.873439      0.947419      0.962468
  53   8 2727.9899    2.9800  1.2488 11.9291  0.0000  0.0171   0.0351   0.0463    0.0584   0.0000   442.0484       2.74290       20.8134     -0.378084      -2.74364     -0.943622      0.512918      0.690227      0.786784      0.869322      0.928425      0.932493
  53   9 2916.5969    3.9206  1.1232 12.6583 -0.0010  0.0161   0.0484   0.0435    0.0571   0.0000   442.2942       2.61183       20.2308      -1.93856      -3.10970      -2.60376      0.469922      0.666056      0.716162      0.799716      0.845045      0.837908
  53  10 3101.4716    4.4192  1.3103 12.9144  0.0000  0.0182   0.0517   0.0479    0.0540   0.0000   441.2790       2.78979       20.2387      -1.23710      -1.07982      -2.83939      0.505602      0.733890      0.788373      0.854794      0.933843      0.950413
  53  11 3283.3486    4.0409  1.6745 12.7354  0.0000  0.0206   0.0424   0.0564    0.0453   0.0000   442.4770       2.04588       20.2077      -1.83266      -1.31324      -4.59372      0.605976      0.845696      0.910123       1.00151       1.06069       1.07497
  53  12 3463.3763    3.2043  3.1173 12.1403  0.0000  0.0292   0.0245   0.0795    0.0297   0.0000   440.5115       2.31732       19.0556     -0.715403       1.32628      -4.14084      0.834199       1.16354       1.30683       1.41032       1.49343       1.51571
  53  13 3641.8992    2.4865  4.9994 11.5828  0.0002  0.0409   0.0159   0.1115    0.0243   0.0000   443.1308       2.72722       20.8311      -6.55451      -3.76143      -6.09196       1.17382       1.62128       1.85068       1.97001       2.09138       2.12065
  53  14 3818.6825    1.9594  7.3865 11.3081  0.0000  0.0627   0.0115   0.1667    0.0227   0.0000   440.7999       6.79751       26.5752      -3.23530      -9.61979      -7.16862       1.78108       2.46465       2.77538       3.00718       3.12108       3.25252
  53  15 3993.6360    1.5569 10.4525 11.0190  0.0007  0.0920   0.0078   0.2389    0.0193   0.0000   439.0175       5.35434       22.2684      -11.5415      -15.1910      -6.50251       2.56780       3.62077       4.03534       4.45977       4.59334       4.70658
  54   1 1147.9018    0.0626  0.0480  9.0261  0.0000  0.0104   0.0061   0.0187    0.0161   0.0000   440.6397     -0.852592       20.6294      0.792250      -3.31314     -0.866698      0.371221      0.412775      0.464553      0.543385      0.624564      0.749472
  54   2 1454.3894    0.1726  0.1622  8.9335  0.0000  0.0069   0.0059   0.0180    0.0182   0.0000   442.0549     -0.651551       21.2233      0.650089      -3.29528     -0.287949      0.204711      0.269655      0.314487      0.329182      0.347416      0.330148
  54   3 1709.1204    0.3587  0.3538  9.1073  0.0000  0.0098   0.0076   0.0230    0.0247   0.0000   442.5789     -0.640645       21.0232     -0.193091      -1.97667      0.179093      0.266377      0.367430      0.423796      0.438062      0.493539      0.486701
  54   4 1935.3003    0.6252  0.6202  9.4175  0.0000  0.0123   0.0100   0.0299    0.0365   0.0000   443.3659     -0.285897       21.7127     -0.280174      -2.95210     -0.377163      0.369580      0.474173      0.499746      0.574395      0.619557      0.600353
  54   5 2151.7545    0.9734  0.9376  9.9639  0.0000  0.0153   0.0130   0.0385    0.0456   0.0000   442.7890      0.354519       20.7494      -1.09783      -4.03624      -1.08026      0.420697      0.598700      0.627175      0.719812      0.769730      0.774090
  54   6 2356.7851    1.5307  1.1957 10.6685 -0.0039  0.0173   0.0187   0.0457    0.0531   0.0000   441.9939       1.49841       21.5220      -1.03883      -5.16229      -1.12809      0.515160      0.710907      0.796938      0.837914      0.892171      0.902034
  54   7 2552.4319    2.1912  1.2119 11.6519  0.0005  0.0174   0.0269   0.0470    0.0504   0.0000   441.6961       1.98031       21.0364     -0.758383      -1.46766      -2.04004      0.490766      0.662853      0.756392      0.832854      0.879968      0.878790
  54   8 2744.6924    3.0208  1.2087 12.1046  0.0043  0.0167   0.0365   0.0460    0.0581   0.0000   442.3480      0.365734       19.9451      -1.59982      -2.48102      -1.81811      0.482279      0.668649      0.725343      0.809619      0.882264      0.908436
  54   9 2934.1437    3.9780  1.1929 12.6903 -0.0039  0.0172   0.0473   0.0442    0.0535   0.0000   441.3020      0.700524       19.7928     -0.868462      -3.80744      -1.40768      0.490889      0.681843      0.723862      0.813700      0.905832      0.922958
  54  10 3119.6860    4.4845  1.2759 12.8228 -0.0000  0.0172   0.0514   0.0450    0.0554   0.0000   441.4185       2.25829       21.3692     -0.545924      -3.05828      -4.83944      0.499921      0.674571      0.745064      0.835152      0.860306      0.896374
  54  11 3302.3526    4.0467  1.8144 12.7573 -0.0000  0.0210   0.0403   0.0584    0.0392   0.0000   443.0688       3.57770       20.9087      -2.99918       1.23471      -2.91867      0.618944      0.852068      0.955968       1.02827       1.12455       1.10241
  54  12 3483.1874    3.0773  3.1200 12.1570 -0.0000  0.0289   0.0240   0.0816    0.0290   0.0000   442.9602       3.52203       16.2453      -2.19761      -1.68130      -3.22023      0.846118       1.15060       1.28479       1.38529       1.48943       1.52526
  54  13 3662.3779    2.3392  5.2396 11.6137 -0.0004  0.0447   0.0155   0.1198    0.0237   0.0000   438.9754       2.39224       20.1868     -0.815747      -3.09800      -9.17083       1.22987       1.73977       1.94167       2.11362       2.23449       2.26303
  54  14 3839.8757    1.9071  8.1071 11.2325 -0.0010  0.0689   0.0103   0.1807    0.0222   0.0000   444.6739       6.86996       23.3440      -5.74298      -1.26615      -9.30860       1.90040       2.63947       2.98971       3.21045       3.34534       3.48672
  55   1 1156.9610    0.0566  0.0756  9.0120 -0.0065  0.0185   0.0064   0.0279    0.0163   0.0000   439.9380    -0.0278270       21.8872     -0.873193      -4.78505      0.654956      0.483552      0.661500      0.901181      0.815372      0.881915       1.04090
  55   3 1720.6251    0.3819  0.3754  9.0754  0.0000  0.0096   0.0076   0.0227    0.0256   0.0000   442.1639     -0.643755       22.0917     -0.250484      -2.98620     -0.740517      0.276869      0.367270      0.421308      0.454183      0.485346      0.495145
  55   4 1948.0526    0.6457  0.6788  9.3209 -0.0001  0.0127   0.0097   0.0310    0.0393   0.0000   442.2560     -0.214007       20.8957      0.256093      -2.33393       1.10746      0.352625      0.476171      0.526265      0.597646      0.635755      0.633634
  55   5 2165.7005    1.0076  0.9335 10.0086  0.0000  0.0148   0.0134   0.0385    0.0473   0.0000   441.8571      0.719647       20.9815      -1.25137      -3.73026      0.154169      0.413405      0.557582      0.630218      0.676854      0.753808      0.762027
  55   6 2371.3724    1.5733  1.1903 10.7572  0.0000  0.0172   0.0192   0.0460    0.0564   0.0000   442.8319       1.01762       20.7543      -2.28386      -3.13485      -1.07654      0.479279      0.654262      0.719275      0.812921      0.885692      0.910526
  55   7 2567.9404    2.2498  1.2874 11.4338 -0.0002  0.0176   0.0259   0.0470    0.0515   0.0000   442.4162       1.30356       20.6394     -0.560091      -2.07967      -3.12249      0.480314      0.668771      0.743204      0.820416      0.914405      0.896924
  55   8 2761.2762    3.1198  1.2087 12.2114  0.0029  0.0165   0.0370   0.0449    0.0544   0.0000   442.0477       1.10532       20.2122      -1.36791      -2.40018      -1.88767      0.479600      0.648034      0.714617      0.820365      0.854992      0.875165
  55   9 2951.5204    4.0775  1.0995 12.8605  0.0000  0.0158   0.0505   0.0430    0.0528   0.0000   441.8347       1.95823       21.0561      -1.02777      -2.61786      -1.53816      0.455675      0.637157      0.678877      0.766871      0.789776      0.792770
  55  10 3137.8604    4.3984  1.2926 12.9867 -0.0003  0.0175   0.0504   0.0468    0.0495   0.0000   441.3690       1.17582       22.3755     0.0584893      -2.53104      -3.77363      0.484036      0.669955      0.735575      0.812295      0.841281      0.865628
  55  11 3321.2337    3.8491  1.9223 12.6524  0.0000  0.0223   0.0367   0.0583    0.0381   0.0000   442.0286       1.05868       18.9743      -1.00815     -0.547302      -4.05410      0.615060      0.852231      0.955449       1.02856       1.07878       1.11512
  55  12 3502.8346    2.9587  3.4655 12.0616  0.0000  0.0313   0.0217   0.0866    0.0268   0.0000   441.7099       3.68754       17.0251     -0.286026      0.931437      -3.35941      0.863560       1.17177       1.34409       1.42770       1.53557       1.54860
  55  13 3682.7837    2.3606  5.4984 11.5208  0.0000  0.0459   0.0150   0.1200    0.0242   0.0000   441.6056       4.22728       21.4066      -3.49364      -6.64937      -8.09261       1.23084       1.75364       1.94574       2.08150       2.26010       2.27245
  55  14 3860.8995    1.9034  8.2510 11.2126  0.0016  0.0700   0.0099   0.1813    0.0216   0.0000   438.9149       2.15739       19.8000      0.335923      -3.76074      -9.86392       1.84275       2.63201       2.93093       3.21957       3.30752       3.37728
  56   1 1165.9195    0.0731  0.0816  9.0143  0.0000  0.0127   0.0057   0.0231    0.0160   0.0000   440.5620     -0.821920       20.5772      0.776339      -4.42476     -0.643888      0.401838      0.583131      0.588581      0.540157      0.610251      0.573815
  56   2 1475.7950    0.1898  0.1750  8.9206  0.0000  0.0071   0.0060   0.0171    0.0185   0.0000   441.7450     -0.121343       21.6564      0.202342      -3.97905      0.285530      0.225629      0.263043      0.328409      0.343276      0.374751      0.400523
  56   3 1731.9875    0.3940  0.3675  9.1281  0.0000  0.0092   0.0079   0.0231    0.0257   0.0000   442.1950     -0.241885       20.6781     -0.225618      -3.08705     -0.340785      0.257620      0.331850      0.387262      0.437266      0.483327      0.482461
  56   4 1960.6611    0.6706  0.6770  9.3161 -0.0002  0.0122   0.0100   0.0307    0.0395   0.0000   442.1222     -0.826459       22.0535     -0.967530      -2.70697     -0.677318      0.348686      0.445364      0.520072      0.554333      0.613373      0.626968
  56   5 2179.4186    1.0502  1.0592  9.9150  0.0000  0.0159   0.0129   0.0415    0.0510   0.0000   442.5470      0.224252       21.0957      -1.26134      -2.56380     -0.445301      0.431504      0.603818      0.688706      0.751878      0.810464      0.808505
  56   6 2385.8497    1.6264  1.2628 10.6921 -0.0041  0.0176   0.0185   0.0445    0.0516   0.0000   442.0785     -0.233648       20.5314     -0.319798      -2.18434     -0.749313      0.486034      0.663201      0.737530      0.838656      0.862068      0.881437
  56   7 2583.3275    2.2923  1.3138 11.6548  0.0001  0.0184   0.0264   0.0477    0.0464   0.0000   442.1140       1.15724       21.4753      -1.87442      -2.78175    -0.0775388      0.499990      0.688639      0.750924      0.845233      0.866857      0.889055
  56   8 2777.7387    3.2121  1.1832 12.2873  0.0000  0.0172   0.0386   0.0442    0.0545   0.0000   441.8362      0.390252       20.1312      -1.63245      -2.34268      -3.41326      0.450144      0.662033      0.694044      0.781517      0.810923      0.818695
  56   9 2968.7931    4.1586  1.1315 12.7983  0.0000  0.0158   0.0496   0.0417    0.0545   0.0000   442.5980       3.27319       20.4793      -1.48744      -3.79650      -2.76752      0.454327      0.626314      0.697502      0.754053      0.832735      0.842020
  56  10 3155.7920    4.4487  1.3464 12.9511 -0.0002  0.0177   0.0493   0.0472    0.0481   0.0000   441.1369       2.64026       20.8023      -1.96765      -2.41869      -3.16234      0.488415      0.674506      0.756990      0.812268      0.891630      0.866121
  56  11 3339.9776    3.7818  2.0036 12.6495  0.0000  0.0225   0.0354   0.0602    0.0366   0.0000   441.6288       1.65785       18.5553      0.617146      -2.99687      -6.02098      0.622658      0.854870      0.954267       1.05478       1.14948       1.13741
  56  12 3522.2741    2.9048  3.9448 11.8251  0.0000  0.0327   0.0192   0.0911    0.0258   0.0000   443.0883       4.33300       18.7626      -2.11070     -0.554050      -6.60808      0.882805       1.21632       1.38330       1.48117       1.56074       1.58305
  56  13 3703.0363    2.2725  5.6663 11.5420  0.0001  0.0469   0.0145   0.1268    0.0236   0.0000   441.4699       2.48423       21.0005      -3.60133      -6.86540      -5.58665       1.26171       1.72331       1.97707       2.12506       2.26648       2.29047
  56  14 3881.8303    1.8038  8.6052 11.2379 -0.0017  0.0758   0.0094   0.1925    0.0210   0.0000   440.7433       6.30348       24.2461      -5.20365      -2.45344      -6.92470       1.93630       2.80255       3.08749       3.37311       3.49762       3.57680
  57   1 1174.7441    0.0718  0.0811  8.9612  0.0000  0.0119   0.0056   0.0206    0.0161   0.0000   440.8728      0.654747       20.7592     -0.843150      -3.39057       1.48531      0.297380      0.432419      0.447664      0.540626      0.624687      0.584775
  57   2 1486.3066    0.1965  0.1908  8.9244  0.0000  0.0075   0.0059   0.0176    0.0187   0.0000   441.8420     -0.436174       21.1559     -0.151229      -3.56044      0.361145      0.220725      0.271213      0.311674      0.355567      0.341232      0.364744
  57   3 1743.2231    0.4085  0.4231  9.0937  0.0001  0.0100   0.0077   0.0243    0.0268   0.0000   441.9808     -0.606384       20.8999    -0.0966709      -3.92835     -0.847485      0.288804      0.384113      0.437214      0.452301      0.509655      0.521321
  57   4 1973.1378    0.6786  0.7447  9.3987  0.0000  0.0135   0.0097   0.0320    0.0404   0.0000   442.0656      0.186821       20.5371       1.07710      -5.31266      -2.94447      0.355884      0.488447      0.533298      0.605731      0.610883      0.629356
  57   5 2193.0416    1.1201  0.9992 10.0280 -0.0001  0.0149   0.0140   0.0387    0.0510   0.0000   441.8481       1.25023       20.0210      -2.82329      -2.09455      -1.04153      0.410453      0.552187      0.633588      0.689311      0.716494      0.739578
  57   6 2400.1650    1.6798  1.2806 10.6480  0.0000  0.0171   0.0186   0.0446    0.0523   0.0000   441.9909    -0.0497910       21.7590     -0.328453      -1.73427      0.746630      0.452112      0.641052      0.686080      0.779210      0.836844      0.831467
  57   7 2598.6204    2.3981  1.3782 11.4252  0.0000  0.0183   0.0259   0.0463    0.0521   0.0000   441.3647       1.53539       20.8905      -1.58559      -2.03971      -1.11716      0.479669      0.667181      0.751864      0.821661      0.868722      0.885092
  57   8 2794.0420    3.3601  1.2297 11.9753  0.0000  0.0161   0.0374   0.0433    0.0615   0.0000   442.7405       1.45582       19.8733      -1.14368      -1.12456      -3.16508      0.436174      0.594957      0.648866      0.721428      0.749076      0.767851
  57   9 2985.9018    4.2580  1.1806 12.7291  0.0000  0.0162   0.0496   0.0428    0.0594   0.0000   442.1159       1.37822       19.9432     -0.725155      -3.30444      -3.10399      0.442283      0.613835      0.658485      0.721576      0.756833      0.806466
  57  10 3173.6191    4.3700  1.5090 12.5602  0.0000  0.0180   0.0441   0.0482    0.0496   0.0000   441.9903       2.24274       22.1370      -2.36678      -2.05976      -3.75852      0.491870      0.656195      0.729300      0.793081      0.872499      0.870700
  57  11 3358.6712    3.6679  2.0882 12.6750  0.0000  0.0227   0.0336   0.0635    0.0339   0.0000   443.0283      0.637829       18.1613      -2.48819      -1.87553      -5.20360      0.612829      0.838114      0.926966       1.00703       1.07110       1.10782
  57  12 3541.6901    2.8003  3.9435 11.8639  0.0000  0.0335   0.0190   0.0908    0.0257   0.0000   441.1915       1.88013       18.9511      -1.61051      -2.11336      -6.32108      0.895669       1.22898       1.39847       1.51051       1.62574       1.63936
  57  13 3723.0904    2.2108  5.9302 11.5102  0.0000  0.0497   0.0137   0.1327    0.0238   0.0000   443.1848       5.30068       19.7596      0.495960      -1.69176      -7.91132       1.27103       1.82633       2.01086       2.23411       2.31922       2.39152
  57  14 3902.5784    1.7649  8.7962 11.2219 -0.0004  0.0768   0.0092   0.1973    0.0211   0.0000   441.3932       3.50027       18.4080      -1.48457      -7.60732      -4.81449       1.96269       2.75721       3.10413       3.38016       3.47278       3.60094
  58   1 1183.5533    0.0835  0.0729  8.9684  0.0000  0.0089   0.0055   0.0153    0.0158   0.0000   440.5121     -0.374411       21.0966      0.192632      -3.70315     -0.382715      0.253740      0.337369      0.381456      0.423694      0.457106      0.449095
  58   2 1496.7093    0.2031  0.1833  8.9306  0.0000  0.0083   0.0060   0.0163    0.0186   0.0000   441.8488     -0.664382       20.7067     -0.210337      -3.99171      0.285605      0.269317      0.373068      0.453017      0.481027      0.481257      0.483473
  58   3 1754.3134    0.4059  0.3986  9.0993 -0.0004  0.0098   0.0077   0.0231    0.0262   0.0000   442.0874     -0.377056       21.8313      0.105321      -2.34850     -0.510906      0.259340      0.344061      0.387226      0.441665      0.448935      0.486199
  58   4 1985.5468    0.7224  0.6994  9.4896  0.0000  0.0129   0.0104   0.0301    0.0397   0.0000   441.7400      0.725300       20.8643    -0.0743532      -4.08146    -0.0620574      0.356827      0.479417      0.550148      0.594618      0.627123      0.651797
  58   5 2206.5641    1.0976  0.9642 10.2933  0.0000  0.0151   0.0142   0.0387    0.0446   0.0000   442.6338     -0.396365       20.3179     -0.371583      -2.07444      0.721108      0.405880      0.549611      0.610680      0.673849      0.703876      0.707528
  58   6 2414.3382    1.7028  1.3516 10.7846  0.0000  0.0179   0.0186   0.0471    0.0485   0.0000   441.8542      0.359781       19.5401    -0.0425352      -2.28257      -1.41463      0.466498      0.665495      0.721256      0.791678      0.831832      0.836347
  58   7 2613.7834    2.4359  1.3165 11.6477  0.0000  0.0177   0.0274   0.0470    0.0504   0.0000   441.8873       1.17963       20.8638     -0.918608      -3.68687      -3.62536      0.464349      0.642932      0.709749      0.775556      0.831870      0.850882
  58   8 2810.2333    3.4104  1.2704 12.0451 -0.0000  0.0161   0.0374   0.0432    0.0565   0.0000   441.9301       2.57647       21.0218      0.666682      -1.29204      -3.60277      0.455703      0.610266      0.679931      0.756900      0.788722      0.804618
  58   9 3002.8566    4.3092  1.2083 12.8280  0.0012  0.0164   0.0500   0.0437    0.0572   0.0000   442.0741       2.07867       20.4950      -1.98831      -2.76876     -0.883537      0.429987      0.604517      0.643002      0.719725      0.780298      0.787651
  58  10 3191.3412    4.3498  1.4341 12.9919  0.0000  0.0185   0.0470   0.0495    0.0452   0.0000   441.0418       2.59534       21.1049      -1.50705      -2.79347      -3.98711      0.486032      0.679470      0.729403      0.813450      0.838725      0.861966
  58  11 3377.0450    3.6081  2.4341 12.3591 -0.0000  0.0241   0.0294   0.0647    0.0338   0.0000   442.0370       2.09262       17.2821     -0.274306      0.594461      -6.27650      0.627179      0.869742      0.973716       1.05212       1.12632       1.14620
  58  12 3560.9169    2.7485  4.1389 11.8189  0.0000  0.0348   0.0184   0.0942    0.0256   0.0000   441.8565       3.35151       20.1051      -5.26067      0.446400      -6.98343      0.910116       1.25502       1.41394       1.52990       1.63528       1.66112
  58  13 3742.9687    2.2260  6.5974 11.4135  0.0006  0.0544   0.0125   0.1435    0.0236   0.0000   443.3501       3.07967       23.0977      -3.79335      -2.87738      -3.81501       1.35589       1.96471       2.12911       2.38714       2.43611       2.52495
  58  14 3923.3267    1.7402  9.5607 11.1686  0.0022  0.0814   0.0084   0.2077    0.0198   0.0000   437.3273       7.31105       22.7259       4.13618      -6.86505       5.62581       2.08824       2.92061       3.27228       3.57398       3.72823       3.82208
  59   1 1192.2462    0.0732  0.0574  8.9261  0.0000  0.0093   0.0055   0.0137    0.0156   0.0000   440.3729     -0.769376       20.6281      0.955007      -3.78991      0.631959      0.243204      0.330786      0.359692      0.448471      0.364891      0.428012
  59   2 1506.9731    0.2027  0.2109  8.9003  0.0000  0.0077   0.0057   0.0181    0.0186   0.0000   442.2425     0.0728054       21.1742      0.302685      -3.55309     -0.511965      0.217589      0.276559      0.323991      0.361679      0.387543      0.369395
  59   3 1765.2999    0.4305  0.4426  9.0706  0.0000  0.0105   0.0077   0.0234    0.0280   0.0000   442.6142     -0.514209       21.0436     0.0647358      -3.34706     -0.477505      0.265120      0.371415      0.407438      0.434014      0.450954      0.459159
  59   4 1997.8563    0.7115  0.7752  9.4543  0.0000  0.0132   0.0100   0.0337    0.0406   0.0000   442.3500     -0.152836       22.1731       1.12542      -3.84489      -1.15405      0.363567      0.504830      0.558237      0.601493      0.643367      0.672337
  59   5 2219.8847    1.1540  1.0722 10.0374  0.0001  0.0155   0.0138   0.0395    0.0526   0.0000   442.3754     -0.220122       21.2312      0.535564      -2.62668      0.212544      0.412841      0.561146      0.615961      0.668831      0.706266      0.731430
  59   6 2428.3828    1.7598  1.3018 10.9904 -0.0000  0.0174   0.0198   0.0468    0.0483   0.0000   442.4863      0.756812       20.4067      -1.13169      -1.18916     -0.511487      0.464502      0.653343      0.725592      0.814536      0.876523      0.867557
  59   7 2628.9228    2.5651  1.2617 11.6458  0.0030  0.0170   0.0287   0.0429    0.0515   0.0000   442.3313      0.805177       20.3948      -1.76909      -1.44483      -1.10828      0.460606      0.622402      0.685184      0.745415      0.816192      0.816850
  59   8 2826.2543    3.4613  1.2308 12.3273 -0.0000  0.0163   0.0389   0.0441    0.0514   0.0000   442.7038       1.74075       21.0126     -0.394491      -2.67398      -1.77405      0.420172      0.580835      0.661868      0.705887      0.744485      0.763957
  59   9 3019.6860    4.4043  1.1954 12.7368 -0.0011  0.0158   0.0492   0.0413    0.0538   0.0000   441.9046       2.54486       21.0418      -1.02000      -2.16839      -2.34152      0.429405      0.578996      0.636540      0.707612      0.724499      0.736695
  59  10 3208.8829    4.2784  1.5828 12.7778  0.0000  0.0187   0.0427   0.0507    0.0428   0.0000   442.1890       3.25540       20.1426      -1.12819      -2.27819      -3.65577      0.492661      0.650460      0.762493      0.828228      0.866144      0.900640
  59  11 3395.3908    3.4894  2.4891 12.3673  0.0000  0.0246   0.0283   0.0667    0.0324   0.0000   444.0263       2.42108       16.3190      -2.97351      -1.21602      -2.32871      0.633141      0.878338      0.975305       1.07448       1.15550       1.18394
  59  12 3580.0289    2.7171  4.3451 11.7679  0.0000  0.0365   0.0177   0.0963    0.0253   0.0000   442.0799       2.38367       16.4511     -0.467582      0.751854      -7.74971      0.924620       1.29571       1.46893       1.59828       1.67947       1.73597
  59  13 3762.6891    2.1476  6.7309 11.4098 -0.0012  0.0553   0.0122   0.1477    0.0235   0.0000   441.2794       3.51986       23.0227      -5.41200     -0.260927      -2.26090       1.39607       1.96611       2.19769       2.41331       2.55580       2.60508
  59  14 3943.7343    1.6731  9.5303 11.1307 -0.0014  0.0836   0.0082   0.2105    0.0198   0.0000   433.8314       7.93587       22.6514      0.851188      -12.5293      -1.11222       2.07790       2.92521       3.26561       3.59198       3.73070       3.90177
  60   1 1200.8388    0.0742  0.0784  8.9559  0.0000  0.0100   0.0052   0.0182    0.0156   0.0000   440.4514      0.202022       20.9834     -0.758853      -3.96440     0.0510322      0.293853      0.364337      0.524673      0.596717      0.666529      0.666370
  60   2 1517.0743    0.2044  0.2408  8.9482  0.0000  0.0084   0.0056   0.0212    0.0190   0.0000   442.0143    -0.0238375       20.8808     -0.245952      -3.85542     -0.524488      0.231118      0.307780      0.337681      0.381577      0.405618      0.439536
  60   3 1776.1384    0.4406  0.4625  9.1388  0.0000  0.0101   0.0077   0.0246    0.0278   0.0000   441.9655     -0.232890       21.9456    -0.0415636      -3.09696       1.02583      0.279958      0.351506      0.411771      0.469847      0.513362      0.502566
  60   4 2010.0681    0.7355  0.7811  9.5851  0.0001  0.0133   0.0102   0.0330    0.0399   0.0000   441.4287     -0.135359       21.7898      -1.40158      -2.97899     -0.605332      0.350360      0.476450      0.529431      0.593110      0.643447      0.640082
  60   5 2233.1127    1.1906  1.0980 10.2937  0.0000  0.0163   0.0143   0.0418    0.0496   0.0000   441.6221      0.380481       21.0459     0.0719460      -2.23753     -0.834971      0.393884      0.566608      0.617519      0.693040      0.713584      0.738214
  60   6 2442.2939    1.7821  1.3437 11.0116 -0.0000  0.0178   0.0193   0.0462    0.0455   0.0000   442.1951       1.93141       19.4370     -0.532603      -2.51766      -1.57887      0.456212      0.617101      0.686796      0.762834      0.805498      0.810401
  60   7 2643.8876    2.6253  1.2383 11.8995  0.0000  0.0168   0.0300   0.0453    0.0494   0.0000   442.8210      0.854222       19.5885     -0.766090     -0.999410     -0.589451      0.422562      0.593622      0.643884      0.736187      0.758823      0.797684
  60   8 2842.2611    3.5644  1.2179 12.3797  0.0000  0.0162   0.0400   0.0428    0.0531   0.0000   441.9292       1.01074       20.1579      -1.29826      -1.86384      -3.60814      0.410434      0.565530      0.641532      0.694175      0.716208      0.740359
  60   9 3036.3881    4.4340  1.1861 12.9628 -0.0000  0.0161   0.0512   0.0424    0.0548   0.0000   441.7332       2.81119       22.0064      -1.31394      -2.52641      -3.75412      0.408244      0.575319      0.621260      0.696353      0.727466      0.732674
  60  10 3226.3684    4.3725  1.6223 12.7005 -0.0001  0.0192   0.0425   0.0489    0.0459   0.0000   441.9842       2.42756       20.6487      -1.86221     -0.971907      -3.35326      0.487271      0.688729      0.762198      0.836509      0.876331      0.905044
  60  11 3413.6136    3.4601  2.6730 12.2685 -0.0000  0.0254   0.0265   0.0677    0.0316   0.0000   442.9906       2.76288       17.1994   -0.00246733       2.60137      -6.92337      0.627607      0.890834      0.977399       1.08951       1.13108       1.14921
  60  12 3598.9592    2.6713  4.5645 11.7261 -0.0003  0.0371   0.0168   0.0994    0.0252   0.0000   441.9199       2.55750       19.6628      -2.46321      -2.23498      -5.58217      0.929688       1.28033       1.44593       1.57509       1.69191       1.73098
  60  13 3782.3777    2.0790  7.4544 11.4633  0.0020  0.0619   0.0113   0.1635    0.0221   0.0000   441.7722       3.14260       22.1007      -5.78329      -8.99041      -1.27439       1.53527       2.15178       2.45175       2.63767       2.83569       2.87935
  61   1 1209.3620    0.0760  0.0808  8.9497  0.0000  0.0110   0.0051   0.0195    0.0155   0.0000   440.9151      0.701252       20.5879     -0.784214      -3.58461     -0.260574      0.243941      0.389976      0.347152      0.445495      0.429494      0.417243
  61   2 1527.1212    0.2182  0.2170  8.9594  0.0000  0.0077   0.0059   0.0175    0.0187   0.0000   442.0414     -0.631184       21.4579      0.804130      -3.64787     0.0569759      0.204099      0.263258      0.288011      0.322683      0.332083      0.362110
  61   3 1786.8721    0.4554  0.5096  9.1675  0.0001  0.0108   0.0077   0.0263    0.0287   0.0000   442.3994     -0.308168       21.4676      0.448235      -3.06851     0.0659152      0.276703      0.379440      0.426116      0.473086      0.500851      0.526341
  61   4 2022.1662    0.7674  0.8070  9.5644  0.0000  0.0134   0.0103   0.0341    0.0416   0.0000   442.5010     0.0406913       21.0861     -0.321230      -3.10148      -1.27786      0.330248      0.476062      0.514370      0.582338      0.609051      0.638560
  61   5 2246.1367    1.2242  1.0892 10.3497  0.0000  0.0158   0.0146   0.0417    0.0483   0.0000   442.5159       1.67023       20.1834       1.58825      -2.74982      -1.30702      0.386642      0.549479      0.582757      0.663601      0.700358      0.707856
  61   6 2456.1028    1.8350  1.2964 11.1418  0.0004  0.0179   0.0202   0.0449    0.0455   0.0000   442.1319      0.147777       20.9252      0.699272      -2.11767      -1.49852      0.433886      0.625438      0.659656      0.736214      0.775401      0.799462
  61   7 2658.7057    2.6770  1.2598 11.8393  0.0000  0.0168   0.0300   0.0442    0.0528   0.0000   442.5452       1.45101       20.3870      0.504850      -3.10894      -2.11420      0.423522      0.593981      0.652987      0.736899      0.766118      0.782182
  61   8 2858.0444    3.5792  1.1618 12.6919  0.0007  0.0159   0.0420   0.0437    0.0483   0.0000   442.4370       2.28712       20.2734      0.206218      -2.43028      -3.10808      0.402164      0.561692      0.603858      0.667903      0.720023      0.734779
  61   9 3052.9802    4.4229  1.2108 12.9737 -0.0000  0.0161   0.0497   0.0427    0.0488   0.0000   441.5446       2.73007       20.4132      -1.18896      -3.52033      -4.21106      0.408524      0.570375      0.604197      0.670843      0.717506      0.728356
  61  10 3243.6365    4.2481  1.5892 12.9032  0.0000  0.0192   0.0424   0.0495    0.0404   0.0000   441.6851       1.77954       22.0402      -1.61159      -4.08925      -3.75783      0.480560      0.650133      0.751591      0.808916      0.852387      0.867908
  61  11 3431.7216    3.3176  2.9043 12.2579 -0.0000  0.0268   0.0247   0.0720    0.0288   0.0000   442.7838       3.89014       16.7235      -3.94609       1.30409      -5.27687      0.658798      0.932888       1.02747       1.12165       1.21271       1.22368
  61  12 3617.8480    2.5908  4.7854 11.7494 -0.0051  0.0386   0.0164   0.1055    0.0243   0.0000   441.7128       5.56067       22.0654      -1.89487      -1.07143      -5.93612      0.958872       1.34203       1.48960       1.64956       1.74385       1.79153
  61  13 3801.7052    1.9192  6.7906 11.3625 -0.0016  0.0578   0.0107   0.1564    0.0243   0.0000   442.1234       2.75278       19.6770      -1.19951      -5.41650      -5.42870       1.39753       1.98474       2.20189       2.44874       2.53313       2.61882
  62   2 1537.0245    0.2307  0.2218  8.9294  0.0000  0.0072   0.0060   0.0191    0.0186   0.0000   442.2100     -0.295670       21.5505     -0.152028      -3.54072     -0.971609      0.181014      0.259792      0.282138      0.311820      0.326432      0.341087
  62   3 1797.4986    0.4707  0.5006  9.1433  0.0000  0.0105   0.0079   0.0254    0.0290   0.0000   442.3291      0.423211       21.6441      0.128928      -3.81329      -1.13099      0.277503      0.355717      0.407896      0.445196      0.466015      0.486439
  62   4 2034.1485    0.8005  0.8409  9.6079  0.0000  0.0133   0.0105   0.0345    0.0405   0.0000   442.6087      0.515424       20.8737     -0.558225      -2.09353      -2.02590      0.325751      0.461548      0.506955      0.550086      0.597173      0.603706
  62   5 2259.0957    1.2314  1.1330 10.4408  0.0000  0.0165   0.0148   0.0427    0.0474   0.0000   442.6802    -0.0939516       20.5608      -1.30982     -0.923937     -0.616621      0.402402      0.549636      0.636101      0.685951      0.737202      0.745182
  62   6 2469.8127    1.9106  1.3567 11.0367  0.0000  0.0172   0.0203   0.0466    0.0478   0.0000   441.2521       1.00241       20.9643     -0.544677      -3.55108     -0.422571      0.433846      0.607705      0.672338      0.729230      0.783457      0.788427
  62   7 2673.4719    2.7238  1.2983 11.7602  0.0000  0.0170   0.0295   0.0438    0.0523   0.0000   443.4805       1.40724       20.0075      -1.20912      -2.70323     -0.443463      0.413668      0.578967      0.629526      0.683488      0.727778      0.748973
  62   8 2873.8049    3.7681  1.2390 12.4047  0.0000  0.0158   0.0407   0.0421    0.0532   0.0000   441.9981       2.54383       20.0145     -0.271143      -3.41025      -2.12839      0.395397      0.539337      0.601549      0.660610      0.668529      0.712918
  62   9 3069.4338    4.5094  1.3235 12.6895 -0.0000  0.0165   0.0465   0.0423    0.0508   0.0000   441.6173       2.38890       20.0836      -2.33776      -2.29701      -1.09452      0.403119      0.559689      0.622112      0.682040      0.727256      0.731548
  62  10 3260.8504    4.2367  1.7438 12.6874 -0.0000  0.0200   0.0396   0.0516    0.0415   0.0000   442.2393       2.03194       21.3375      -1.82337      -1.07981      -3.45970      0.472792      0.686516      0.735153      0.803389      0.865708      0.871878
  62  11 3449.7402    3.2802  3.0722 12.1266 -0.0000  0.0271   0.0233   0.0731    0.0287   0.0000   442.5838       2.00316       18.1593      -2.58485       3.02865      -6.19606      0.665258      0.908943       1.03496       1.12691       1.17066       1.21478
  62  12 3636.4685    2.4854  5.1541 11.7486  0.0001  0.0300   0.0091   0.0432    0.0072   0.0000   443.9051       3.15838       11.4305      -4.56992       10.3451      -3.23607      0.978405       1.00471       1.36502       1.35997       1.45499       1.47564
  63   1 1226.2236    0.0888  0.0918  8.8914  0.0000  0.0086   0.0049   0.0205    0.0153   0.0000   440.5047     -0.311522       20.9873     0.0833199      -3.44291    -0.0429396      0.249360      0.373584      0.394594      0.485766      0.503853      0.468024
  63   2 1546.7938    0.2272  0.2630  8.8973  0.0000  0.0082   0.0056   0.0209    0.0191   0.0000   442.0155     -0.278217       20.8764      0.193099      -3.30986      0.102689      0.212268      0.280579      0.327225      0.343801      0.383988      0.421798
  63   3 1808.0184    0.4826  0.5580  9.0958  0.0000  0.0110   0.0076   0.0275    0.0303   0.0000   441.8055    -0.0611400       21.0322     -0.288741      -3.43998     -0.724100      0.269736      0.368724      0.409696      0.453238      0.500841      0.504800
  63   4 2046.0465    0.8062  0.8247  9.6545 -0.0002  0.0134   0.0106   0.0331    0.0408   0.0000   442.5269     -0.468001       21.3511      0.435206      -3.16524     -0.168840      0.344418      0.451419      0.514839      0.554626      0.595885      0.638687
  63   5 2271.9033    1.3068  1.1883 10.3731  0.0000  0.0165   0.0150   0.0430    0.0514   0.0000   442.0755      0.475690       20.6861      -1.53300      -5.63432      -1.61193      0.390709      0.551180      0.604862      0.669310      0.700800      0.722539
  63   6 2483.3567    1.9551  1.4081 11.0838 -0.0000  0.0173   0.0200   0.0460    0.0436   0.0000   442.3256       1.30322       22.0389     -0.345857      -2.55202      -1.12503      0.432671      0.582678      0.649596      0.726617      0.771470      0.804508
  63   7 2688.0634    2.8286  1.3740 11.7451  0.0000  0.0170   0.0292   0.0452    0.0497   0.0000   442.4756      0.615900       20.4884     -0.685604      -2.13223      -2.10162      0.408370      0.570411      0.633905      0.695590      0.721680      0.739570
  63   8 2889.3623    3.8358  1.1925 12.6003  0.0000  0.0156   0.0430   0.0418    0.0526   0.0000   442.2933      0.829170       20.9406      -1.28088      -3.33229      -2.65508      0.385298      0.518987      0.590158      0.648570      0.680046      0.683547
  63   9 3085.7632    4.5278  1.3295 12.8155  0.0000  0.0167   0.0470   0.0424    0.0490   0.0000   441.6421       1.69881       20.2085      -1.21587      -3.02402      -3.96458      0.408675      0.567321      0.614791      0.686892      0.721574      0.758196
  63  10 3277.9607    4.1591  1.7935 12.6555  0.0000  0.0195   0.0377   0.0528    0.0388   0.0000   441.8246       2.79516       21.2501      -2.48136      -1.61041      -4.32162      0.473255      0.651391      0.723930      0.799521      0.855907      0.877294
  63  11 3467.6115    3.2137  3.3854 12.0243  0.0000  0.0282   0.0217   0.0782    0.0279   0.0000   442.1075       2.64531       17.5299      -1.60508      0.266471      -4.68585      0.698222      0.969654       1.08502       1.17555       1.26235       1.31153
  63  12 3655.0627    2.4496  5.4222 11.6665 -0.0069  0.0446   0.0142   0.1169    0.0228   0.0000   441.8299       2.12342       20.7050      -1.08058     -0.808188      -6.68071       1.03702       1.48491       1.64034       1.81576       1.89427       1.93412
  63  13 3840.7061    1.8593  7.7485 11.2582 -0.0014  0.0647   0.0086   0.1748    0.0209   0.0000   441.0295       3.10552       22.0773      -1.99848      -8.66479      -6.36180       1.53271       2.13964       2.43340       2.63296       2.79872       2.89751
  64   1 1234.5439    0.0884  0.1043  8.8660  0.0000  0.0130   0.0050   0.0192    0.0155   0.0000   440.6182     -0.223627       21.4514   -0.00297864      -3.87499     0.0409109      0.363132      0.573150      0.683432      0.797325      0.821993      0.836891
  64   2 1556.4643    0.2361  0.2556  8.9269  0.0000  0.0084   0.0058   0.0191    0.0192   0.0000   441.7679     -0.533718       21.3586     -0.108458      -3.10655     -0.234765      0.203484      0.259756      0.311748      0.320617      0.369579      0.372667
  64   3 1818.4624    0.5089  0.5363  9.1329  0.0000  0.0107   0.0081   0.0262    0.0301   0.0000   441.8992     -0.599799       20.9386      0.386274      -2.62108     -0.386964      0.253615      0.341854      0.400086      0.427177      0.452762      0.452225
  64   4 2057.8659    0.8352  0.9359  9.5461  0.0000  0.0141   0.0104   0.0358    0.0451   0.0000   442.5177     0.0915897       21.6510      0.277184      -2.55422      0.446892      0.342081      0.473828      0.521159      0.585786      0.629046      0.638792
  64   5 2284.6035    1.3408  1.1553 10.4563  0.0000  0.0162   0.0154   0.0407    0.0494   0.0000   442.4373     0.0184578       21.5443    0.00455610      -3.11366     -0.787993      0.396119      0.533621      0.599222      0.647048      0.689876      0.710150
  64   6 2496.8422    2.0692  1.3667 11.0451  0.0000  0.0172   0.0212   0.0436    0.0504   0.0000   442.6032      0.724107       20.0508     -0.372895      -2.98268      -1.93201      0.418031      0.585768      0.643574      0.721015      0.773437      0.784827
  64   7 2702.6857    2.8578  1.3558 11.8590  0.0000  0.0169   0.0294   0.0438    0.0461   0.0000   441.9987      0.724282       21.0364      -1.42201      -1.54165      -1.78917      0.412899      0.573165      0.639153      0.704858      0.764891      0.780108
  64   8 2904.8483    3.9272  1.1329 12.8104  0.0000  0.0155   0.0453   0.0402    0.0480   0.0000   442.3907       1.41019       21.6927      -1.93494      -2.76048      -2.11563      0.371066      0.528164      0.560594      0.620385      0.669280      0.689118
  64   9 3101.9767    4.4998  1.3303 12.9212 -0.0001  0.0166   0.0469   0.0435    0.0446   0.0000   442.8512       1.80647       20.3980     -0.943043     -0.760624      -4.89199      0.397100      0.549455      0.610802      0.688671      0.710595      0.732228
  64  10 3294.9889    4.0376  1.8155 12.7381  0.0000  0.0196   0.0371   0.0536    0.0358   0.0000   443.5583       1.51419       20.1042     -0.569665      -1.54685      -3.23997      0.487831      0.658157      0.733930      0.787020      0.869188      0.882302
  64  11 3485.3828    3.1305  3.4621 11.9598  0.0000  0.0288   0.0209   0.0785    0.0278   0.0000   442.6882       1.38092       20.5977      -2.70107    -0.0857330      -3.46784      0.699553      0.963271       1.07427       1.17830       1.24154       1.29180
  64  12 3673.5230    2.4172  5.9410 11.5861 -0.0003  0.0477   0.0141   0.1279    0.0245   0.0000   441.3519       6.43379       21.9925     -0.752017   -0.00172491      -5.11022       1.09468       1.57510       1.72611       1.91442       2.01389       2.07396
  64  13 3859.7737    1.8936  8.5183 11.2706  0.0007  0.0719   0.0093   0.1821    0.0213   0.0000   438.7746       2.61024       21.6095      -2.72150      0.166532      -5.34264       1.60654       2.31912       2.57443       2.86177       2.94809       3.03269
  65   1 1242.7762    0.0905  0.0861  8.8680  0.0000  0.0105   0.0050   0.0138    0.0153   0.0000   440.9617      0.100848       21.1861     -0.400518      -3.94834      0.320771      0.310396      0.341565      0.368003      0.384846      0.425365      0.476589
  65   2 1566.0256    0.2494  0.2777  8.8554  0.0000  0.0080   0.0057   0.0200    0.0198   0.0000   441.9322     -0.460260       21.1246      0.294903      -3.37972     -0.639209      0.205884      0.272838      0.314130      0.358667      0.382473      0.406159
  65   3 1828.7819    0.5149  0.5663  9.0975  0.0000  0.0108   0.0078   0.0269    0.0314   0.0000   441.8893      0.400947       22.2439     -0.129097      -3.16906    -0.0663390      0.268953      0.348048      0.430462      0.460207      0.502270      0.494424
  65   4 2069.5697    0.8582  0.9168  9.5992  0.0001  0.0134   0.0105   0.0357    0.0429   0.0000   442.6749     -0.866298       21.4513     -0.464476      -3.50097     -0.242054      0.317253      0.436982      0.487481      0.533856      0.572369      0.580607
  65   5 2297.1551    1.3829  1.2523 10.4452  0.0000  0.0166   0.0153   0.0436    0.0492   0.0000   443.0925      0.380739       21.0962      0.385209      -2.56684      -1.50794      0.403173      0.548956      0.613345      0.683041      0.718571      0.735673
  65   6 2510.1648    2.0810  1.3671 11.3104  0.0000  0.0171   0.0218   0.0452    0.0443   0.0000   443.3927     0.0229842       20.3190      0.501724      -2.73479      -1.50899      0.419912      0.564283      0.632329      0.694072      0.771750      0.773702
  65   7 2717.1155    2.9340  1.3326 11.9305 -0.0000  0.0163   0.0303   0.0446    0.0452   0.0000   442.3513      0.889843       21.3221     -0.470983      -2.24919      0.459291      0.386432      0.532808      0.588134      0.672394      0.700025      0.726891
  65   8 2920.1936    4.0109  1.1969 12.7069 -0.0001  0.0157   0.0441   0.0414    0.0521   0.0000   442.5762       1.84636       21.4868      0.270562      -2.65562      -2.84026      0.369417      0.496695      0.563363      0.618061      0.668739      0.686954
  65   9 3118.0472    4.5370  1.3437 12.8833 -0.0001  0.0162   0.0466   0.0449    0.0448   0.0000   442.4320       1.46912       21.9408      -1.42403      -2.74842      -3.32021      0.377205      0.534229      0.593389      0.652603      0.701125      0.704469
  65  10 3311.8151    3.9806  1.9480 12.6025 -0.0002  0.0200   0.0346   0.0554    0.0358   0.0000   441.9851       2.80125       20.2552     -0.410798     -0.798342      -4.37077      0.478755      0.647725      0.738578      0.796469      0.855955      0.876673
  65  11 3502.9981    3.0589  3.5491 11.9878  0.0000  0.0299   0.0202   0.0800    0.0262   0.0000   441.7915       2.98857       18.5286      -2.48912     -0.739054      -6.55534      0.691180      0.977128       1.08408       1.21118       1.26823       1.32498
  65  12 3692.0622    2.3802  6.0253 11.5583 -0.0016  0.0485   0.0134   0.1297    0.0243   0.0000   441.4183       1.99177       20.3077      -3.48635      -5.36139      -5.91205       1.10398       1.55914       1.74995       1.89689       2.03537       2.08893
  65  13 3878.8029    1.8541  8.9425 11.2661  0.0011  0.0752   0.0088   0.1925    0.0201   0.0000   438.4301      0.816046       18.9181      -5.93967      -2.68348      -8.15811       1.68661       2.38958       2.67464       2.92785       3.08218       3.20600
  66   1 1250.9420    0.0969  0.1111  8.8912  0.0000  0.0089   0.0049   0.0199    0.0153   0.0000   440.5978     -0.919465       21.5011      0.532853      -3.36010     -0.483703      0.238028      0.261466      0.304366      0.345962      0.378724      0.412586
  66   2 1575.4715    0.2483  0.2894  8.8965  0.0000  0.0086   0.0056   0.0213    0.0197   0.0000   442.0644     -0.276000       21.5485     -0.188352      -2.95324    -0.0311333      0.208075      0.272069      0.330454      0.358650      0.408001      0.401710
  66   3 1839.0074    0.5249  0.6228  9.1513  0.0000  0.0115   0.0077   0.0281    0.0318   0.0000   442.0892     -0.582770       20.9506      0.410284      -3.72546     0.0989384      0.274078      0.368359      0.418238      0.455981      0.446841      0.485442
  66   4 2081.2021    0.8806  0.8653  9.7714  0.0000  0.0130   0.0110   0.0339    0.0401   0.0000   442.7965      0.306191       21.9237     -0.647526      -2.37807    -0.0470154      0.321606      0.441842      0.497724      0.545050      0.594011      0.596513
  66   5 2309.6017    1.4086  1.2446 10.4589  0.0001  0.0164   0.0153   0.0422    0.0493   0.0000   443.1359      0.183023       20.7299     -0.397765      -2.53459      -1.63254      0.386915      0.522370      0.586367      0.649668      0.711830      0.737586
  66   6 2523.4612    2.1278  1.4029 11.3560 -0.0000  0.0174   0.0218   0.0455    0.0421   0.0000   442.7116       1.51910       21.5473     -0.744790      -1.92854     -0.763249      0.405240      0.562641      0.621548      0.692327      0.768375      0.766723
  66   7 2731.4871    3.0862  1.3186 12.0023  0.0000  0.0164   0.0315   0.0423    0.0465   0.0000   442.0955       1.34404       21.4765     -0.990837      -2.09792      -1.82085      0.373630      0.531771      0.581850      0.669327      0.729010      0.727271
  66   8 2935.4551    4.0200  1.2047 12.8304 -0.0001  0.0158   0.0439   0.0418    0.0438   0.0000   442.2521      0.928904       20.0220     -0.203468      -2.63215      -2.28250      0.352350      0.501907      0.559364      0.613228      0.635808      0.658717
  66   9 3134.0503    4.4741  1.3795 12.8506 -0.0026  0.0167   0.0453   0.0442    0.0442   0.0000   442.5649      0.589487       21.6667      -1.06070      -2.42009      -2.98440      0.394333      0.540726      0.598210      0.658938      0.703885      0.717057
  66  10 3328.5453    3.8148  2.1798 12.5676  0.0000  0.0223   0.0314   0.0577    0.0328   0.0000   443.4790       1.86173       18.4061      -1.61729       1.22796      -4.11305      0.503062      0.718968      0.796700      0.858241      0.925707      0.938488
  66  11 3520.5687    2.9947  3.9879 11.8437  0.0000  0.0315   0.0185   0.0849    0.0256   0.0000   442.8386       2.79952       19.0882      -3.57576     -0.985589      -4.00010      0.725150       1.00691       1.12574       1.23686       1.31382       1.37008
  66  12 3710.1788    2.3675  6.6818 11.5032  0.0051  0.0524   0.0123   0.1405    0.0237   0.0000   440.6272       5.38666       18.6308      -4.55365     -0.161052     0.0666072       1.18618       1.68965       1.87047       2.09066       2.17284       2.25208
  66  13 3897.6975    1.7580  8.7456 11.2439 -0.0007  0.0744   0.0086   0.1921    0.0206   0.0000   440.7348       6.02712       21.7584     -0.454906      -3.67297      -7.59612       1.66895       2.31626       2.65430       2.82636       3.04018       3.12343
  67   2 1584.8028    0.2695  0.3103  8.8871  0.0000  0.0090   0.0058   0.0217    0.0202   0.0000   442.0674     -0.232160       20.7874      0.266014      -3.54031     -0.495602      0.245681      0.338620      0.392491      0.428462      0.449533      0.431807
  67   3 1849.1547    0.5302  0.6055  9.1030  0.0000  0.0112   0.0078   0.0275    0.0331   0.0000   441.8810     -0.356800       21.6312      0.650459      -2.96933     -0.617759      0.252153      0.345264      0.389735      0.424800      0.460285      0.466686
  67   4 2092.7087    0.9047  0.9717  9.7244  0.0000  0.0141   0.0108   0.0365    0.0457   0.0000   442.1965      0.196100       20.6726     0.0719537      -4.31119     -0.803153      0.342658      0.470923      0.518853      0.570947      0.612793      0.643726
  67   5 2321.9137    1.4316  1.2526 10.6602  0.0000  0.0169   0.0157   0.0436    0.0460   0.0000   442.8198      0.368874       20.6419      0.906061      -1.72644      -1.79533      0.386692      0.549536      0.605874      0.667907      0.724079      0.727476
  67   6 2536.6194    2.1765  1.4820 11.1626 -0.0000  0.0172   0.0211   0.0467    0.0449   0.0000   441.8602      0.880646       21.2688      0.392267      -3.09851      -2.37090      0.391932      0.542406      0.604945      0.678879      0.721649      0.732272
  67   7 2745.7739    3.0592  1.3038 12.1571  0.0002  0.0165   0.0320   0.0432    0.0446   0.0000   442.4666       1.46704       21.3232      -1.05768      -2.67652      -1.08485      0.370098      0.532326      0.571955      0.626335      0.670269      0.672579
  67   8 2950.5348    4.1627  1.2712 12.6759  0.0000  0.0157   0.0430   0.0407    0.0470   0.0000   442.4116       1.45084       20.3473      -1.52596      -2.09744      -1.81556      0.358848      0.506246      0.556331      0.633459      0.642072      0.673089
  67   9 3149.8699    4.4925  1.4849 12.8263  0.0000  0.0173   0.0432   0.0450    0.0427   0.0000   442.7399       2.37841       20.3392      -1.74289      -2.26242      -3.11394      0.393292      0.542848      0.608606      0.655001      0.712762      0.748804
  67  10 3345.1713    3.7748  2.4513 12.3907  0.0000  0.0225   0.0282   0.0615    0.0319   0.0000   442.3862       2.17086       19.6920      0.104211      0.484790      -5.00014      0.507561      0.716671      0.775741      0.871838      0.917926      0.939311
  67  11 3537.9224    2.9194  4.1244 11.8720 -0.0000  0.0330   0.0180   0.0887    0.0255   0.0000   439.7114       4.60906       22.5518     -0.223359      -3.28276      -3.89031      0.727529       1.02074       1.16351       1.27398       1.33577       1.39456
  67  12 3728.2938    2.1402  5.9202 11.4962 -0.0066  0.0494   0.0097   0.1320    0.0192   0.0000   443.9730       1.61841       18.3979      -2.10162      -4.63994      -6.83078       1.07464       1.54032       1.69208       1.88986       1.94794       2.02704
  68   1 1267.0586    0.1014  0.0933  8.9086  0.0000  0.0075   0.0049   0.0147    0.0150   0.0000   440.7344     -0.233870       20.8053     0.0893310      -3.83168     0.0510211      0.181523      0.259461      0.292248      0.311951      0.343300      0.349888
  68   2 1594.0317    0.2672  0.2980  8.9229  0.0000  0.0084   0.0058   0.0201    0.0197   0.0000   442.1732     -0.353741       20.5114      0.552896      -4.44909     -0.241847      0.193649      0.259592      0.282796      0.329459      0.350020      0.366276
  68   3 1859.2098    0.5455  0.6384  9.2200  0.0000  0.0112   0.0078   0.0282    0.0312   0.0000   442.2571     -0.230531       21.2023     -0.550461      -4.03619      0.597051      0.255686      0.342845      0.397333      0.433853      0.478305      0.500077
  68   4 2104.1502    0.9090  0.9465  9.8788 -0.0002  0.0143   0.0109   0.0355    0.0410   0.0000   442.1385     -0.308559       20.8216     -0.790172      -2.35177      -1.18900      0.313839      0.438723      0.494204      0.545953      0.563395      0.590044
  68   5 2334.1310    1.4965  1.2731 10.5638  0.0000  0.0162   0.0157   0.0423    0.0468   0.0000   442.2849      0.398347       20.7831     -0.431928      -2.91289      0.140985      0.370354      0.509702      0.586200      0.637203      0.663785      0.688235
  68   6 2549.7546    2.2546  1.4334 11.3239  0.0001  0.0168   0.0221   0.0451    0.0444   0.0000   442.4807       1.61299       21.5015     -0.979995      -3.18143      -1.64902      0.386510      0.521011      0.588156      0.659716      0.713658      0.739555
  68   7 2759.8723    3.2035  1.3513 11.9553  0.0000  0.0158   0.0313   0.0423    0.0478   0.0000   442.9300       1.26566       20.4712     -0.348253      -1.50339      -1.90576      0.361483      0.492355      0.562997      0.607199      0.645075      0.657460
  68   8 2965.5705    4.2737  1.2388 12.7433  0.0000  0.0152   0.0445   0.0401    0.0492   0.0000   441.8072       1.69380       22.2277      -1.28120      -3.28187      -3.25455      0.355235      0.482141      0.539945      0.604744      0.637734      0.659281
  68   9 3165.6533    4.5615  1.5166 12.8110 -0.0000  0.0168   0.0431   0.0454    0.0427   0.0000   442.0973       2.65024       20.0582     -0.873976      -3.05658      -2.22175      0.401109      0.542343      0.613383      0.661461      0.714011      0.727587
  68  10 3361.7301    3.6897  2.2961 12.6098 -0.0000  0.0222   0.0295   0.0617    0.0302   0.0000   443.6562       3.50688       17.0717      -1.00564     -0.701194      -5.58725      0.493912      0.683213      0.764935      0.854970      0.915071      0.936932
  68  11 3555.3241    2.8110  4.2933 11.9266  0.0001  0.0347   0.0167   0.0922    0.0228   0.0000   443.6141       1.63210       20.6477      -2.22664      -1.28030      -5.97483      0.770047       1.05586       1.19499       1.31724       1.39174       1.40983
  69   1 1275.0081    0.1109  0.1129  8.8283 -0.0000  0.0081   0.0048   0.0162    0.0152   0.0000   440.7143     0.0958299       21.8144      0.298632      -4.13057      0.139945      0.171780      0.266364      0.286316      0.315386      0.364093      0.400319
  69   2 1603.1612    0.2773  0.3034  8.8925  0.0000  0.0080   0.0058   0.0206    0.0198   0.0000   441.6202     -0.584734       21.4120     -0.242631      -3.55403     -0.633844      0.180839      0.249992      0.272754      0.321016      0.321733      0.330861
  69   3 1869.2051    0.5767  0.6017  9.2693  0.0000  0.0106   0.0083   0.0275    0.0307   0.0000   441.9297    -0.0854319       21.5117     -0.248058      -4.34788     -0.414673      0.233247      0.326892      0.365895      0.405448      0.439202      0.440696
  69   4 2115.4566    0.9608  0.9392  9.8490  0.0000  0.0137   0.0114   0.0344    0.0431   0.0000   442.5724   -0.00405147       21.1084     -0.132574      -3.36819     -0.953188      0.300892      0.418761      0.471487      0.521247      0.556531      0.559913
  69   5 2346.2280    1.5190  1.3161 10.6356 -0.0000  0.0164   0.0158   0.0445    0.0451   0.0000   442.8054      0.176434       21.9554      0.582107      -2.26673      -1.53235      0.369028      0.502478      0.566593      0.630950      0.657570      0.685597
  69   6 2562.6877    2.2665  1.3924 11.4223  0.0000  0.0169   0.0224   0.0444    0.0419   0.0000   441.4303       1.84270       20.3801     -0.372138      -3.50577     -0.967874      0.371394      0.523358      0.576661      0.651655      0.676879      0.686927
  69   7 2773.9746    3.2232  1.2588 12.2791  0.0013  0.0159   0.0343   0.0422    0.0452   0.0000   441.8102      0.865469       21.6963      -1.47179      -2.89693      -2.01152      0.368584      0.499486      0.557697      0.621383      0.665813      0.705210
  69   8 2980.4478    4.2715  1.3167 12.4844  0.0004  0.0154   0.0421   0.0406    0.0527   0.0000   442.0212       2.00031       20.7343      -1.73532      -2.98311      -1.58787      0.353369      0.472750      0.535992      0.588500      0.651462      0.666027
  69   9 3181.2861    4.3967  1.5538 12.8383 -0.0015  0.0175   0.0417   0.0478    0.0394   0.0000   441.7086       1.71685       20.7729     -0.679444      -2.03411      -2.78322      0.391864      0.547704      0.612985      0.662529      0.715443      0.739721
  69  10 3378.2241    3.7513  2.6187 12.2439  0.0000  0.0230   0.0268   0.0629    0.0321   0.0000   443.0020       2.69081       18.0757      -2.29754      0.326154      -5.38670      0.492510      0.699437      0.763614      0.854577      0.897124      0.932720
  69  11 3572.5245    2.7927  4.5775 11.8448  0.0002  0.0364   0.0170   0.0964    0.0247   0.0000   441.4777       2.65027       18.3019    -0.0791257      -2.03739      -4.46507      0.778116       1.11161       1.22608       1.38648       1.42575       1.47823
  69  12 3764.5248    1.9487  6.0190 11.5853 -0.0063  0.0541   0.0101   0.1416    0.0200   0.0000   442.5796       1.59821       20.8431      0.122596      -8.93301      -2.58852       1.13505       1.64997       1.77658       2.02903       2.10729       2.18864
  70   1 1282.9007    0.1017  0.0976  8.8115  0.0000  0.0084   0.0048   0.0131    0.0149   0.0000   440.5761     -0.382406       21.3112    -0.0439404      -3.50887     0.0483370      0.209583      0.271752      0.332423      0.340788      0.358073      0.348481
  70   2 1612.1720    0.2878  0.3208  8.8785  0.0000  0.0086   0.0059   0.0202    0.0204   0.0000   441.8514     -0.433743       21.2547     -0.587117      -3.52053      0.803888      0.190664      0.265137      0.300987      0.336249      0.365291      0.367540
  70   3 1879.0989    0.5928  0.6353  9.2163  0.0000  0.0110   0.0083   0.0266    0.0327   0.0000   442.0830      0.518057       20.9629      0.345856      -3.97826      0.373249      0.252843      0.334195      0.382727      0.417892      0.446957      0.479008
  70   4 2126.6807    0.9595  1.0467  9.9183  0.0000  0.0145   0.0112   0.0388    0.0423   0.0000   442.7303       1.16744       21.8706    -0.0407412      -3.08730      -1.00825      0.329418      0.452050      0.515483      0.554824      0.605109      0.620855
  70   5 2358.1984    1.5638  1.3072 10.6823 -0.0001  0.0163   0.0161   0.0432    0.0439   0.0000   441.9080      0.197601       20.3538      0.323394      -1.92738     -0.673887      0.360367      0.492464      0.564569      0.614892      0.653737      0.685479
  70   6 2575.5917    2.3158  1.4437 11.4573  0.0000  0.0170   0.0225   0.0452    0.0399   0.0000   442.0277      0.681364       20.7844     -0.988893      -3.35115      -1.97553      0.370078      0.509790      0.578478      0.629577      0.683318      0.695810
  70   7 2787.9449    3.2988  1.2949 12.2024  0.0000  0.0155   0.0333   0.0420    0.0436   0.0000   442.8723       1.20369       20.9480      -1.78194      -2.86320      -1.42011      0.343740      0.479093      0.524574      0.586193      0.649772      0.654280
  70   8 2995.2212    4.3218  1.2235 12.7605 -0.0001  0.0151   0.0451   0.0402    0.0498   0.0000   442.5333       1.17140       21.0043      -1.07251      -2.58868      -2.88500      0.335309      0.464332      0.508784      0.570111      0.607310      0.620577
  70   9 3196.8465    4.3959  1.6180 12.7625 -0.0013  0.0178   0.0399   0.0469    0.0380   0.0000   442.3890       1.49377       20.1723      -2.00285     -0.568286      -2.82510      0.395041      0.531130      0.609002      0.668906      0.713474      0.740711
  70  10 3394.5877    3.5539  2.6313 12.2714  0.0000  0.0233   0.0254   0.0626    0.0303   0.0000   443.0644       1.71481       18.5728     -0.353546     -0.593932      -4.06897      0.524942      0.712173      0.797681      0.885194      0.945917      0.978775
  70  11 3589.5503    2.7112  4.5444 11.7619 -0.0011  0.0361   0.0161   0.0975    0.0254   0.0000   441.3214       3.61940       17.7509     -0.376205      -3.50322      -3.63584      0.764489       1.08492       1.21603       1.33639       1.41423       1.47436
  70  12 3782.0048    2.0265  6.8926 11.5375  0.0046  0.0573   0.0096   0.1525    0.0193   0.0000   442.3402       4.33463       20.6518      0.154284      -2.59254      -6.33465       1.20482       1.69899       1.89570       2.12335       2.20850       2.27945
  71   1 1290.7356    0.1124  0.1445  8.8236  0.0000  0.0081   0.0046   0.0195    0.0152   0.0000   440.7521    -0.0440767       20.9491     -0.154456      -3.90248      0.184544      0.184464      0.242114      0.295493      0.326678      0.357723      0.350801
  71   2 1621.0829    0.2995  0.3389  8.8474  0.0000  0.0086   0.0058   0.0204    0.0209   0.0000   441.6776     -0.227571       21.3812    -0.0200511      -3.22477     -0.692819      0.191259      0.251125      0.291141      0.331012      0.325059      0.354732
  71   3 1888.8767    0.5867  0.6867  9.2180 -0.0000  0.0117   0.0080   0.0290    0.0333   0.0000   442.2680     0.0841747       20.5625     -0.157121      -3.24288     -0.501280      0.245380      0.344547      0.385837      0.419711      0.454293      0.479745
  71   4 2137.8331    1.0103  1.0906  9.7671  0.0000  0.0145   0.0112   0.0384    0.0479   0.0000   442.5909      0.959128       21.7491     -0.608517      -2.35821     -0.624931      0.318277      0.436407      0.482617      0.546954      0.579348      0.600716
  71   5 2370.0166    1.6761  1.4096 10.3811  0.0000  0.0162   0.0159   0.0425    0.0496   0.0000   442.2312    -0.0421347       21.4482     -0.924333      -2.71976      -1.25931      0.345237      0.487118      0.543638      0.598224      0.642359      0.646021
  71   6 2588.4130    2.4102  1.4376 11.4255 -0.0036  0.0164   0.0228   0.0440    0.0408   0.0000   442.4182      0.448387       20.8787      -1.14877      -2.88454      -2.74992      0.360591      0.493768      0.549114      0.611805      0.641853      0.674050
  71   7 2801.8219    3.4252  1.3498 12.1242  0.0000  0.0154   0.0330   0.0415    0.0452   0.0000   442.9844      0.750878       21.0220      -1.50090     -0.875613      -1.46275      0.351377      0.472272      0.530782      0.572878      0.624900      0.638228
  71   8 3009.9520    4.3434  1.2988 12.8094  0.0000  0.0156   0.0442   0.0422    0.0462   0.0000   442.1380       1.49406       20.1836      -1.02837      -2.72366      -1.40395      0.334315      0.476091      0.521941      0.584522      0.615809      0.627309
  71   9 3212.2535    4.3217  1.6120 12.8949  0.0000  0.0178   0.0400   0.0489    0.0371   0.0000   442.4860       1.25612       20.2033      -1.93697      -2.16684      -3.00303      0.382278      0.539196      0.582392      0.647895      0.699089      0.742733
  71  10 3410.7572    3.4662  3.0174 12.1927  0.0000  0.0252   0.0233   0.0697    0.0279   0.0000   444.0238       3.22021       18.7083     -0.366008      0.804969      -5.78837      0.536053      0.755232      0.840759      0.928790      0.996446       1.03914
  71  11 3606.5860    2.8873  5.5384 11.4903  0.0039  0.0406   0.0097   0.1046    0.0092   0.0000   443.4956       4.02619       19.9284     -0.175142      -4.39339      -1.27553      0.873187       1.20550       1.37649       1.49839       1.60918       1.64878
  72   1 1298.4968    0.1113  0.1294  8.8175  0.0000  0.0082   0.0046   0.0177    0.0151   0.0000   440.9424   -0.00728735       21.2462     -0.471314      -3.54503     0.0944220      0.191638      0.215971      0.262958      0.294351      0.306356      0.339723
  72   2 1629.8885    0.2979  0.3263  8.9013  0.0000  0.0082   0.0059   0.0202    0.0204   0.0000   441.6863     -0.218586       21.2383      0.125794      -3.01204     0.0331402      0.184133      0.249179      0.297576      0.314881      0.351469      0.348240
  72   3 1898.6308    0.6164  0.6819  9.2984  0.0000  0.0112   0.0083   0.0289    0.0328   0.0000   441.6226      0.149406       21.0475   -0.00458417      -3.82172      0.729973      0.253604      0.342150      0.379473      0.421590      0.461816      0.489564
  72   4 2148.8971    1.0146  1.0790  9.8852  0.0000  0.0145   0.0114   0.0380    0.0458   0.0000   442.3719     0.0514882       21.1034     -0.385290      -3.65332     -0.748085      0.320102      0.436276      0.478776      0.538048      0.578593      0.599148
  72   5 2381.8277    1.6640  1.4335 10.5286 -0.0058  0.0167   0.0157   0.0432    0.0450   0.0000   442.7342      0.234157       20.4693      0.129399      -2.42150     -0.869984      0.369707      0.507025      0.577440      0.620258      0.681101      0.694987
  72   6 2601.1413    2.4806  1.4679 11.3674 -0.0000  0.0165   0.0230   0.0439    0.0440   0.0000   442.1831      0.352717       21.0323     -0.628587      -2.14567     -0.517362      0.352746      0.475323      0.544566      0.583429      0.653325      0.667908
  72   7 2815.6000    3.5756  1.3475 12.1961  0.0001  0.0154   0.0345   0.0413    0.0460   0.0000   441.9970      0.523852       22.2750      -1.67554      -3.21569      -2.95465      0.334738      0.455785      0.516884      0.563010      0.608746      0.611511
  72   8 3024.5259    4.3266  1.3292 12.8649  0.0002  0.0156   0.0430   0.0423    0.0415   0.0000   442.2826       1.95854       20.3772      -1.65190      -2.17333      -2.83208      0.336273      0.469472      0.517940      0.583392      0.618639      0.640585
  72   9 3227.5616    4.3628  1.6538 12.8645  0.0001  0.0178   0.0393   0.0482    0.0368   0.0000   442.2497       1.99341       19.4691      -1.71915      -2.30755      -3.76408      0.380297      0.518255      0.597963      0.644796      0.681171      0.712227
  72  10 3426.9836    3.3810  3.0752 12.1950 -0.0000  0.0258   0.0226   0.0705    0.0272   0.0000   443.1036       3.11874       18.7809      -2.48851      0.771586      -3.09767      0.539106      0.756548      0.857829      0.942010      0.991484       1.02281
  73   1 1306.2049    0.1208  0.1403  8.8196  0.0000  0.0080   0.0047   0.0170    0.0151   0.0000   440.6033     -0.170798       21.3281    -0.0575179      -3.31817      0.178141      0.168151      0.230801      0.274495      0.294893      0.323066      0.339155
  73   2 1638.6186    0.3178  0.3487  8.8823  0.0000  0.0083   0.0060   0.0204    0.0210   0.0000   441.5069     -0.374898       21.5426     -0.580501      -3.82628     -0.316341      0.180321      0.236009      0.269829      0.303646      0.319194      0.331907
  73   3 1908.3093    0.6308  0.6963  9.3152  0.0000  0.0117   0.0083   0.0287    0.0329   0.0000   442.1284   0.000801027       21.1395     -0.237777      -2.62174     -0.263664      0.233431      0.340291      0.366581      0.418838      0.439571      0.451443
  73   4 2159.8506    1.0583  1.0920  9.9527  0.0000  0.0148   0.0116   0.0381    0.0461   0.0000   442.9438       1.07720       21.2007     -0.653018      -3.64483     -0.298022      0.308758      0.431802      0.472987      0.528087      0.566197      0.586711
  73   5 2393.4725    1.6875  1.3450 10.7975 -0.0001  0.0163   0.0167   0.0427    0.0430   0.0000   442.1636      0.410808       22.2492    -0.0223206      -3.23367      -1.56779      0.345676      0.473099      0.537149      0.584816      0.606606      0.629282
  73   6 2613.7859    2.5302  1.4409 11.5582 -0.0011  0.0165   0.0239   0.0438    0.0406   0.0000   442.5198      0.886941       21.2351      -1.72876      -2.96408      -1.99873      0.348650      0.476822      0.545686      0.577319      0.629694      0.659079
  73   7 2829.2951    3.4879  1.3337 12.4442  0.0054  0.0160   0.0351   0.0430    0.0432   0.0000   442.5933      0.588238       21.2782      -1.48484      -3.53273      -2.14616      0.331217      0.469155      0.507307      0.581700      0.597893      0.641183
  73   8 3039.0020    4.4684  1.3712 12.7984  0.0000  0.0157   0.0430   0.0421    0.0432   0.0000   442.4857       1.67111       20.7497      -1.19647      -2.30565      -2.35276      0.335795      0.465212      0.509020      0.575537      0.621906      0.639278
  73   9 3242.8157    4.3506  1.7347 12.7363  0.0000  0.0180   0.0375   0.0482    0.0370   0.0000   441.9378       2.19445       20.7600      -1.77071      -1.64215      -2.88256      0.381211      0.528771      0.584275      0.658576      0.696290      0.727767
  73  10 3442.9946    3.3293  3.2956 12.1396 -0.0001  0.0269   0.0216   0.0722    0.0267   0.0000   442.9169       4.11031       18.9618      -1.59659     -0.491038      -5.51328      0.561734      0.774124      0.876472      0.957838       1.02487       1.06571
  73  11 3640.3923    2.5295  5.4630 11.7373  0.0001  0.0434   0.0152   0.1166    0.0267   0.0000   442.3999       5.02588       18.7810      -3.81684      -1.52679      -3.47029      0.869420       1.25109       1.38436       1.54474       1.61740       1.69313
  74   1 1313.8533    0.1266  0.1177  8.7726  0.0000  0.0067   0.0047   0.0145    0.0149   0.0000   440.7236     -0.359625       21.3795    -0.0999347      -3.97645     0.0833446      0.144963      0.171130      0.203102      0.255685      0.232629      0.246541
  74   2 1647.2146    0.3307  0.3811  8.9012  0.0000  0.0091   0.0060   0.0212    0.0217   0.0000   441.4637     -0.243305       21.7299      0.424667      -3.40488     -0.191415      0.191562      0.259117      0.289818      0.305363      0.340619      0.360519
  74   3 1917.9266    0.6312  0.7263  9.2932  0.0000  0.0118   0.0082   0.0294    0.0344   0.0000   442.3629      0.101667       21.5837     0.0429835      -2.83904     -0.126957      0.246678      0.342398      0.381895      0.417885      0.443217      0.460763
  74   4 2170.6912    1.0894  1.0796  9.9973  0.0000  0.0143   0.0119   0.0374    0.0451   0.0000   442.2223     0.0311937       20.8045     0.0735622      -2.82121     -0.632243      0.298909      0.408113      0.464323      0.520959      0.541051      0.564383
  74   5 2405.0636    1.7167  1.3266 10.9622 -0.0000  0.0162   0.0173   0.0426    0.0403   0.0000   442.2500      0.350490       21.0510     -0.474172      -3.13093      -1.34659      0.336929      0.471247      0.524533      0.583313      0.626688      0.651427
  74   6 2626.3903    2.6244  1.5009 11.4595  0.0000  0.0168   0.0239   0.0436    0.0442   0.0000   442.8203       2.03613       21.7680      0.306367     -0.924715      -1.64400      0.350160      0.489020      0.544677      0.605250      0.645514      0.660459
  74   7 2842.8707    3.6018  1.3739 12.2616 -0.0036  0.0156   0.0340   0.0415    0.0420   0.0000   442.6679       1.77451       21.1917     -0.826467      -2.14468      -2.76184      0.335874      0.451328      0.511358      0.564606      0.617508      0.648854
  74   8 3053.3751    4.4020  1.3153 13.0122  0.0000  0.0157   0.0442   0.0419    0.0418   0.0000   442.7767       1.31557       21.2294     -0.400803      -3.63118      -2.79241      0.333520      0.448780      0.517358      0.557758      0.616602      0.612779
  74   9 3257.9996    4.2566  1.8146 12.7056  0.0000  0.0184   0.0359   0.0495    0.0355   0.0000   442.9132       2.14735       20.5772      -2.85750      -1.69612      -2.37680      0.386080      0.527116      0.602412      0.651663      0.708909      0.729258
  74  10 3458.9424    3.2898  3.4499 12.0667 -0.0001  0.0273   0.0204   0.0741    0.0261   0.0000   443.7176       1.77462       19.5513      -1.04652     -0.874276      -2.66311      0.561164      0.780248      0.864886      0.961692       1.00323       1.05846
  74  11 3657.0835    2.5597  5.8190 11.7202  0.0035  0.0458   0.0140   0.1201    0.0244   0.0000   441.1094       3.22883       18.5327      -1.05428      -3.93195      -6.51960      0.918996       1.30042       1.45084       1.62840       1.70954       1.77335
  75   1 1321.4377    0.1250  0.1167  8.7762  0.0000  0.0064   0.0047   0.0152    0.0147   0.0000   440.7285     -0.296651       21.4286      0.281055      -3.22800     -0.361481      0.141983      0.179454      0.216549      0.229956      0.274206      0.307306
  75   2 1655.7425    0.3282  0.3537  8.8410  0.0000  0.0082   0.0060   0.0202    0.0209   0.0000   441.7164     -0.154593       21.3318    -0.0897844      -3.32039     -0.184145      0.170481      0.235834      0.262148      0.294912      0.311701      0.337003
  75   3 1927.4735    0.6576  0.7648  9.2372  0.0000  0.0120   0.0083   0.0303    0.0362   0.0000   442.0695     -0.155419       21.6042     -0.159926      -4.07680      -1.45519      0.246132      0.344141      0.372126      0.424365      0.450905      0.473812
  75   4 2181.4700    1.1026  1.1385 10.0399  0.0003  0.0148   0.0118   0.0393    0.0437   0.0000   442.3008     -0.420557       21.7324     -0.351871      -3.82710     -0.193172      0.299766      0.417961      0.467741      0.509535      0.556768      0.572804
  75   5 2416.4813    1.7509  1.4897 10.7037 -0.0000  0.0170   0.0162   0.0445    0.0418   0.0000   442.9235       1.06922       21.5904      -1.95786      -1.56834     -0.853755      0.342635      0.483522      0.532283      0.604820      0.626240      0.657467
  75   6 2638.8560    2.6370  1.4233 11.6304  0.0000  0.0158   0.0249   0.0445    0.0415   0.0000   442.9021       1.45037       20.9676     -0.941701      -3.28582      -2.07659      0.330073      0.447075      0.504932      0.551858      0.596738      0.619337
  75   7 2856.4074    3.6264  1.3485 12.2915  0.0000  0.0162   0.0343   0.0401    0.0423   0.0000   442.2994       1.36865       20.6661      -1.37896      -3.97643      -3.19035      0.315700      0.459169      0.506752      0.557985      0.583040      0.602745
  75   8 3067.6343    4.5207  1.4419 12.6558  0.0000  0.0159   0.0412   0.0422    0.0428   0.0000   442.0066       2.87654       20.4381     -0.584045      -1.92117      -4.48658      0.320918      0.445473      0.498103      0.542549      0.587659      0.598874
  75   9 3273.1338    4.1988  1.9306 12.5598  0.0000  0.0185   0.0336   0.0508    0.0340   0.0000   442.5275       2.37180       20.3935      -1.43691      -1.92709      -4.57363      0.384031      0.532534      0.589954      0.668616      0.703374      0.725697
  75  10 3474.8090    3.2320  3.7852 11.9391  0.0001  0.0292   0.0194   0.0794    0.0261   0.0000   442.6919       3.84596       19.6050      -1.08857      0.252791      -7.37196      0.585141      0.821766      0.923543       1.00726       1.08592       1.12241
  75  11 3673.6335    2.3676  5.6120 11.7422 -0.0036  0.0461   0.0133   0.1240    0.0228   0.0000   441.2614       2.31891       20.3408      -4.32529     -0.482955      -3.94449      0.910927       1.30225       1.44311       1.61520       1.68924       1.78879
  76   1 1328.9643    0.1316  0.1685  8.7448  0.0000  0.0075   0.0045   0.0184    0.0151   0.0000   440.8604     -0.325946       21.1332     -0.268374      -3.68516      0.109570      0.156666      0.196994      0.245148      0.267936      0.279219      0.305001
  76   2 1664.1988    0.3466  0.3721  8.9008  0.0000  0.0083   0.0061   0.0205    0.0215   0.0000   441.3248     -0.264210       21.5000    -0.0861571      -3.97474      0.480058      0.174845      0.232850      0.266777      0.283249      0.308980      0.317068
  76   3 1936.9021    0.6650  0.8427  9.2310  0.0000  0.0123   0.0080   0.0326    0.0360   0.0000   441.7471     -0.402062       21.0947     -0.470378      -3.70180     -0.753368      0.250739      0.342779      0.381519      0.419350      0.457621      0.471377
  76   4 2192.1595    1.1189  1.0920 10.2520  0.0000  0.0150   0.0125   0.0384    0.0413   0.0000   442.2760     0.0603677       21.1729      0.373128      -3.98299      -1.79515      0.295247      0.414385      0.462512      0.507524      0.544825      0.563002
  76   5 2427.9179    1.8258  1.4849 10.7508  0.0000  0.0166   0.0167   0.0441    0.0426   0.0000   442.3728      0.455310       21.0906     -0.980898      -2.35792      -1.25860      0.337008      0.465869      0.516972      0.553000      0.602778      0.626834
  76   6 2651.2868    2.6641  1.5366 11.5251 -0.0000  0.0163   0.0238   0.0453    0.0404   0.0000   442.7974       1.32610       21.4743      -1.02248      -3.20960      -1.35567      0.337220      0.463656      0.524336      0.563417      0.612884      0.633033
  76   7 2869.8245    3.7381  1.3242 12.3218 -0.0000  0.0150   0.0351   0.0400    0.0421   0.0000   442.5125       1.59686       20.6199      -1.41354      -2.38399      -3.08398      0.303495      0.410852      0.472104      0.511437      0.554472      0.585752
  76   8 3081.8241    4.5112  1.4435 12.7841  0.0003  0.0158   0.0410   0.0424    0.0396   0.0000   442.3651       1.55568       20.4194      0.688972      -3.52461      -1.37801      0.313986      0.449027      0.483725      0.533430      0.585379      0.602889
  76   9 3288.0242    4.0448  2.0193 12.6413 -0.0000  0.0196   0.0321   0.0537    0.0315   0.0000   444.1014       2.32393       19.6675     -0.850409      -1.05763      -5.13315      0.387169      0.542536      0.598921      0.678667      0.700839      0.732819
  76  10 3490.5939    3.1159  3.6853 12.0336  0.0000  0.0293   0.0192   0.0786    0.0249   0.0000   443.8352       3.00360       21.1062      -1.14490      -1.55232      -4.04851      0.585657      0.813551      0.924736       1.00994       1.07856       1.10467
  76  11 3690.1487    2.4481  6.5668 11.6608  0.0019  0.0514   0.0124   0.1353    0.0233   0.0000   442.9983       2.91737       18.2175      -3.70369     -0.535170      -4.30549      0.991321       1.41473       1.57535       1.76156       1.79630       1.86803
  77   1 1336.4205    0.1317  0.1497  8.7589  0.0000  0.0068   0.0045   0.0172    0.0149   0.0000   440.6006     -0.220068       20.8326      0.523635      -3.68097     -0.457662      0.144778      0.207088      0.218907      0.254384      0.259881      0.268241
  77   2 1672.5351    0.3412  0.3884  8.8861  0.0000  0.0086   0.0060   0.0216    0.0218   0.0000   441.2787    -0.0157637       21.7396     -0.266908      -4.13549     -0.219316      0.180076      0.245517      0.283138      0.304126      0.310639      0.342247
  77   3 1946.3272    0.6882  0.7952  9.2984  0.0000  0.0121   0.0084   0.0300    0.0365   0.0000   441.8213     -0.132581       21.0300     0.0370479      -3.74025      -1.12858      0.241769      0.339155      0.387943      0.423437      0.467228      0.488720
  77   4 2202.7642    1.1507  1.1523 10.1433  0.0000  0.0148   0.0123   0.0395    0.0449   0.0000   442.8505      0.401571       22.1735      -1.11079      -4.34263     -0.342567      0.301493      0.423401      0.460578      0.525834      0.565048      0.588780
  77   5 2439.1492    1.8616  1.4844 10.8865 -0.0000  0.0168   0.0170   0.0442    0.0400   0.0000   442.4813       1.13997       21.6200     -0.440014      -2.94760    -0.0472324      0.325291      0.469369      0.513820      0.560205      0.611169      0.630135
  77   6 2663.6537    2.7184  1.4872 11.6253  0.0000  0.0164   0.0243   0.0434    0.0403   0.0000   442.5548       1.25474       20.3757      -1.11306      -3.16992      -1.49918      0.321756      0.452854      0.503723      0.570899      0.596848      0.620298
  77   7 2883.1499    3.8214  1.3502 12.3812  0.0001  0.0150   0.0362   0.0415    0.0435   0.0000   442.9093       1.79101       20.1770      -1.94823      -2.89083     -0.716404      0.302785      0.411977      0.469992      0.508347      0.561230      0.570764
  77   8 3095.9207    4.5096  1.4170 12.9113 -0.0000  0.0157   0.0420   0.0429    0.0387   0.0000   442.0517       1.44921       20.7280      -2.09785      -2.99495      -2.78782      0.320227      0.431983      0.482744      0.534772      0.566752      0.596529
  77   9 3302.9051    4.0335  2.1230 12.6393 -0.0002  0.0201   0.0311   0.0543    0.0306   0.0000   443.3187       1.80348       19.6937      -1.37336      -3.24803      -4.88291      0.394374      0.561347      0.620672      0.704081      0.737242      0.773185
  77  10 3506.2782    3.0592  3.9998 12.0227 -0.0002  0.0317   0.0186   0.0837    0.0246   0.0000   443.9745       4.55728       18.5829      -1.98454     0.0363753      -5.75096      0.609672      0.863791      0.957820       1.07711       1.12920       1.17948
  77  11 3706.5242    2.2324  6.2069 11.6484 -0.0072  0.0517   0.0082   0.1335    0.0139   0.0000   444.0447       1.38759       17.1603      -3.55025     -0.870270      -2.35543      0.998845       1.40417       1.59132       1.76031       1.85951       1.91535
  78   1 1343.8231    0.1389  0.1821  8.7438  0.0000  0.0080   0.0044   0.0183    0.0152   0.0000   440.7709    -0.0142165       21.5319   -0.00816183      -3.12388      0.838310      0.173672      0.214065      0.262686      0.280971      0.297675      0.365016
  78   2 1680.7869    0.3609  0.4363  8.8484  0.0000  0.0095   0.0059   0.0214    0.0231   0.0000   441.7196     -0.648697       21.3706    -0.0902021      -3.42319     0.0957881      0.193653      0.259399      0.301394      0.324482      0.338057      0.367047
  78   3 1955.6420    0.6817  0.8764  9.3117  0.0000  0.0131   0.0081   0.0328    0.0374   0.0000   441.7970      0.348113       21.3005     0.0439290      -4.39880      0.124626      0.253858      0.353636      0.404335      0.448474      0.474227      0.487522
  78   4 2213.2266    1.1823  1.2620 10.0963 -0.0018  0.0155   0.0119   0.0403    0.0420   0.0000   442.2643      0.631364       20.9711     -0.479466      -3.25234      0.315509      0.315410      0.421412      0.488201      0.533301      0.577649      0.595064
  78   5 2450.3761    1.8900  1.5427 10.9289  0.0000  0.0168   0.0169   0.0464    0.0388   0.0000   442.9284      0.651777       21.5524    -0.0780081      -2.64830     -0.183199      0.329770      0.456181      0.511095      0.566165      0.618978      0.639302
  78   6 2675.9491    2.8128  1.4551 11.7978  0.0000  0.0158   0.0253   0.0430    0.0374   0.0000   442.9300       1.39385       20.3834      -1.66240      -3.47676      -1.23721      0.315508      0.434362      0.486179      0.528728      0.562298      0.581469
  78   7 2896.3888    3.8856  1.3610 12.4472  0.0000  0.0154   0.0362   0.0402    0.0429   0.0000   443.1365       1.29920       21.3094      -1.73555      -2.04429      -1.00770      0.305394      0.421059      0.475770      0.513536      0.549985      0.576274
  78   8 3109.9261    4.5551  1.4409 12.7707 -0.0017  0.0159   0.0411   0.0414    0.0406   0.0000   442.8858       1.41155       20.7302     -0.523561      -2.73857      -2.86957      0.316804      0.441136      0.498492      0.537230      0.587371      0.603009
  78   9 3317.7198    3.9508  2.1909 12.5478  0.0000  0.0202   0.0299   0.0549    0.0318   0.0000   442.5619       2.62881       20.2635      -1.27470     -0.968657      -3.62742      0.400423      0.552000      0.613806      0.685947      0.719799      0.749893
  78  10 3521.8875    3.0082  4.1634 12.0212 -0.0001  0.0326   0.0181   0.0879    0.0243   0.0000   444.3690       2.77135       18.7737      -1.36654     0.0452076      -2.71609      0.621725      0.883315      0.988254       1.10585       1.16562       1.23013
  78  11 3722.8539    2.4760  8.0281 11.4603  0.0080  0.0577   0.0063   0.1503    0.0071   0.0000   441.4777      0.226071       22.3075      -1.59912      -4.20678      -10.7397       1.15391       1.54612       1.81874       1.93951       2.11736       2.17676
  79   1 1351.1676    0.1237  0.1611  8.7513  0.0000  0.0076   0.0043   0.0188    0.0147   0.0000   440.4793     -0.476736       21.6607      0.270003      -3.45621     -0.267523      0.139831      0.181769      0.234998      0.244396      0.258071      0.259551
  79   2 1688.9627    0.3673  0.4148  8.8806 -0.0000  0.0089   0.0061   0.0211    0.0226   0.0000   441.5662   -0.00456680       21.5725     -0.544562      -4.14730     -0.143978      0.173983      0.236634      0.256720      0.298783      0.310780      0.325357
  79   3 1964.9420    0.6950  0.8801  9.3626  0.0000  0.0125   0.0081   0.0330    0.0354   0.0000   442.1083    -0.0518349       21.7274    0.00972906      -2.83110     0.0387737      0.250865      0.341449      0.395807      0.424603      0.453848      0.479671
  79   4 2223.6666    1.2014  1.2402 10.1988  0.0000  0.0150   0.0122   0.0418    0.0419   0.0000   441.9712      0.324521       21.4680      0.225572      -3.80081      0.303994      0.296513      0.408225      0.457358      0.513442      0.532848      0.560773
  79   5 2461.5343    1.9317  1.5191 10.9754  0.0000  0.0171   0.0173   0.0442    0.0390   0.0000   442.7115      0.698138       20.8537      0.630797      -3.24459      -1.19690      0.323910      0.458416      0.503498      0.569905      0.593208      0.627375
  79   6 2688.1773    2.8664  1.4932 11.7719  0.0005  0.0161   0.0256   0.0435    0.0391   0.0000   442.8422      0.667699       21.8324      -1.16119      -2.38703      -1.81103      0.319445      0.444909      0.496218      0.547061      0.600600      0.611219
  79   7 2909.5700    3.9782  1.3592 12.4454 -0.0003  0.0151   0.0367   0.0398    0.0425   0.0000   442.7579       1.52642       21.4265      -1.23115      -2.64608      -1.69167      0.296879      0.414705      0.451798      0.514547      0.531202      0.552915
  79   8 3123.8426    4.4564  1.5459 12.8203  0.0000  0.0167   0.0394   0.0439    0.0373   0.0000   442.5687       2.37197       20.5163      -1.64884      -2.13049      -3.13198      0.317557      0.445029      0.500370      0.548456      0.594021      0.617628
  79   9 3332.4323    3.8278  2.4487 12.5254 -0.0002  0.0217   0.0276   0.0592    0.0289   0.0000   443.1815       1.88610       19.9792      -2.46165     -0.464924      -2.46309      0.419579      0.581652      0.666955      0.717706      0.787548      0.818740
  79  10 3537.4357    2.9107  4.2059 12.0106  0.0001  0.0334   0.0178   0.0891    0.0245   0.0000   443.7869       1.19829       17.8233     -0.896642      0.291154      -4.77953      0.632404      0.895584       1.00234       1.09423       1.16248       1.21582
  79  11 3739.2480    2.2657  6.9423 11.5318 -0.0040  0.0583   0.0064   0.1403    0.0080   0.0000   442.5584      0.471124       19.2992     -0.346869      -2.33118      -4.58417       1.03347       1.54484       1.65903       1.89806       1.91121       2.01022
  80   1 1358.4604    0.1315  0.1745  8.7435  0.0000  0.0079   0.0043   0.0180    0.0148   0.0000   440.4781     -0.415921       21.6958      0.263093      -3.75366    -0.0336741      0.159746      0.187092      0.251256      0.263596      0.316064      0.307086
  80   2 1697.0332    0.3702  0.4698  8.9147  0.0000  0.0097   0.0059   0.0236    0.0227   0.0000   441.0897     0.0744506       21.2422     -0.453425      -3.56804      0.386763      0.186603      0.254331      0.294965      0.319872      0.336780      0.353955
  80   3 1974.1558    0.7298  0.8960  9.3249  0.0000  0.0126   0.0084   0.0332    0.0381   0.0000   442.3204     -0.218259       21.2914     -0.375825      -2.96233      0.415943      0.248742      0.331104      0.385495      0.424103      0.442529      0.472983
  80   4 2233.9506    1.2272  1.2656 10.2297  0.0020  0.0156   0.0124   0.0406    0.0429   0.0000   442.1424      0.710380       21.1774     -0.193888      -3.85101     -0.716917      0.297550      0.415542      0.473539      0.528336      0.562857      0.568999
  80   5 2472.5378    1.9833  1.5961 10.9249 -0.0000  0.0168   0.0171   0.0451    0.0391   0.0000   442.8951      0.476309       20.8459      -1.25712      -3.70167      -1.74497      0.332820      0.461063      0.516267      0.564985      0.633599      0.651032
  80   6 2700.2918    2.9305  1.4377 11.8292  0.0000  0.0157   0.0267   0.0428    0.0414   0.0000   442.5439      0.681405       20.7841      -1.47322      -3.66800      -1.47685      0.301673      0.417134      0.469614      0.503999      0.551661      0.560146
  80   7 2922.6210    4.0611  1.3487 12.3856  0.0000  0.0151   0.0368   0.0383    0.0438   0.0000   443.1568       2.24363       20.7174      -1.19252      -2.89991      -2.17118      0.286839      0.406433      0.451446      0.489537      0.535042      0.546862
  80   8 3137.6591    4.5148  1.5585 12.7085 -0.0025  0.0163   0.0384   0.0426    0.0366   0.0000   442.7904       2.53432       20.6852      -1.18460      -2.88562      -2.41492      0.317084      0.429227      0.498431      0.528848      0.577741      0.594476
  80   9 3347.0784    3.7587  2.6032 12.4562  0.0000  0.0222   0.0259   0.0620    0.0272   0.0000   443.2912       3.87228       18.6190      -1.13927     -0.250204      -3.56086      0.417719      0.589924      0.663625      0.727697      0.773962      0.806555
  80  10 3552.8200    2.9347  4.5146 11.9133 -0.0012  0.0349   0.0170   0.0945    0.0253   0.0000   443.1608       2.35487       18.7069     -0.852139      -1.97127      -3.75765      0.649843      0.909459       1.03370       1.13637       1.19940       1.25769
  80  11 3755.3863    2.1536  7.0756 11.6647 -0.0000  0.0600   0.0126   0.1544    0.0256   0.0000   442.1974       3.14220       20.9110      -3.36831      -1.52558      -2.94402       1.06931       1.56338       1.73896       1.93175       2.02274       2.10023
  81   1 1365.6983    0.1385  0.1520  8.6861  0.0000  0.0066   0.0043   0.0150    0.0147   0.0000   440.7048    -0.0955918       21.1863     0.0664868      -3.65064     -0.361048      0.119239      0.170029      0.193064      0.226852      0.228915      0.249428
  81   2 1705.0378    0.3794  0.4549  8.8945  0.0000  0.0092   0.0060   0.0223    0.0235   0.0000   441.4389     -0.169520       20.9665     0.0111405      -3.81044     -0.301060      0.187131      0.248730      0.284929      0.303258      0.320866      0.337377
  81   3 1983.3156    0.7596  0.9008  9.3069 -0.0000  0.0124   0.0086   0.0323    0.0405   0.0000   441.6905      0.376891       21.6913     -0.421369      -2.97405    -0.0587713      0.235514      0.328352      0.369494      0.402498      0.440614      0.445571
  81   4 2244.1785    1.2762  1.2658 10.0969  0.0000  0.0152   0.0123   0.0396    0.0448   0.0000   442.4665      0.722661       21.9396     -0.640973      -4.26571      -1.25069      0.281679      0.397924      0.438157      0.495654      0.514873      0.540978
  81   5 2483.5431    2.0433  1.5518 10.9755  0.0000  0.0165   0.0178   0.0446    0.0408   0.0000   442.7033      0.229196       21.7143     -0.772536      -3.51046      -1.18477      0.313076      0.440053      0.489777      0.549046      0.581704      0.612151
  81   6 2712.3704    3.0564  1.4642 11.9025  0.0000  0.0155   0.0271   0.0423    0.0383   0.0000   443.0564      0.985659       21.0106     -0.571602      -3.15645      -3.31149      0.302689      0.406782      0.461178      0.502171      0.549023      0.556605
  81   7 2935.5927    4.1430  1.4226 12.4194 -0.0001  0.0150   0.0369   0.0408    0.0433   0.0000   442.1513       1.11446       21.0684      -1.29123      -2.32388      -2.46779      0.299247      0.407111      0.456655      0.508794      0.540632      0.556097
  81   8 3151.3866    4.5922  1.6048 12.7284  0.0000  0.0161   0.0385   0.0440    0.0374   0.0000   442.6192       2.25285       21.7189     -0.582293      -3.31351      -2.69859      0.310370      0.417995      0.475338      0.523575      0.556643      0.570155
  81   9 3361.6148    3.7654  2.6975 12.3022 -0.0002  0.0226   0.0250   0.0607    0.0293   0.0000   442.6622       2.36187       19.1240      -2.09963     -0.835901      -3.25593      0.422116      0.590128      0.663933      0.725422      0.774509      0.810370
  82   1 1372.8900    0.1470  0.1902  8.7134  0.0003  0.0072   0.0044   0.0185    0.0150   0.0000   440.7360    -0.0114923       21.2797      0.239078      -3.20648      0.428422      0.147566      0.195426      0.250510      0.281320      0.311447      0.331623
  82   2 1712.9681    0.3980  0.4955  8.8604  0.0000  0.0096   0.0060   0.0233    0.0244   0.0000   441.3365     0.0902446       21.9243     -0.163634      -3.78954     -0.346015      0.187937      0.236970      0.276462      0.312293      0.327973      0.347792
  82   3 1992.4217    0.7547  0.8880  9.4172  0.0000  0.0125   0.0086   0.0321    0.0379   0.0000   441.8420     -0.266607       21.7048     -0.136274      -4.02775      -1.45405      0.235272      0.326335      0.369281      0.403012      0.421151      0.447624
  82   4 2254.3359    1.2806  1.3256 10.2899  0.0000  0.0159   0.0123   0.0412    0.0390   0.0000   442.4089      0.165190       21.1864     0.0542321      -2.36195      0.219744      0.289414      0.411666      0.451179      0.508232      0.547256      0.559162
  82   5 2494.4047    2.0525  1.5308 11.1412 -0.0000  0.0162   0.0180   0.0455    0.0361   0.0000   442.5195       1.73788       21.9443     0.0548750      -2.67508     -0.691988      0.306545      0.416636      0.470368      0.531359      0.553347      0.583090
  82   6 2724.3564    3.0452  1.4678 11.9068 -0.0002  0.0158   0.0267   0.0423    0.0379   0.0000   442.8484       1.41149       20.9577     -0.635071      -2.94556      -1.72547      0.291355      0.414175      0.453048      0.504685      0.551414      0.558992
  82   7 2948.5031    4.1991  1.3744 12.5147 -0.0020  0.0152   0.0378   0.0394    0.0409   0.0000   442.5703       2.11151       20.9370      -2.05503      -3.65017      -1.30937      0.279631      0.397089      0.435716      0.496086      0.517733      0.536805
  82   8 3165.0421    4.6050  1.6722 12.6175  0.0000  0.0162   0.0375   0.0452    0.0384   0.0000   443.0241       1.96564       21.4960     -0.896910      -2.82010      -3.02087      0.305649      0.424525      0.478946      0.532752      0.580132      0.586893
  82   9 3376.1009    3.6977  2.7949 12.3041 -0.0000  0.0233   0.0242   0.0620    0.0279   0.0000   444.0793       2.08178       19.8171     -0.992475     -0.519431      -4.46592      0.423090      0.596816      0.663853      0.738195      0.785621      0.816516
  83   1 1380.0275    0.1505  0.1797  8.6891  0.0000  0.0073   0.0044   0.0159    0.0148   0.0000   440.3032     -0.262339       21.3460      0.438512      -3.91239      0.234521      0.134445      0.181460      0.204334      0.247554      0.238275      0.274443
  83   2 1720.8146    0.4067  0.4556  8.9071 -0.0002  0.0088   0.0062   0.0227    0.0234   0.0000   441.4750    -0.0416536       21.3458     -0.335111      -3.17637     -0.304369      0.163246      0.221769      0.250814      0.280342      0.288036      0.304805
  83   3 2001.4734    0.7586  0.9370  9.4599  0.0000  0.0130   0.0085   0.0335    0.0364   0.0000   442.0321      0.888114       21.4448     -0.324478      -3.77991      0.362806      0.237305      0.331618      0.366587      0.417715      0.443053      0.464013
  83   4 2264.4151    1.2978  1.3429 10.2956 -0.0000  0.0156   0.0124   0.0428    0.0382   0.0000   442.4756      0.213376       21.3872      -1.44359      -3.62742     -0.921510      0.286631      0.393926      0.445939      0.491908      0.524428      0.533986
  83   5 2505.2594    2.0928  1.4911 11.2678  0.0000  0.0168   0.0189   0.0436    0.0368   0.0000   442.6261      0.631953       21.0380     -0.165310      -3.35935      -1.64969      0.305322      0.435485      0.480676      0.542282      0.579528      0.598892
  83   6 2736.2830    3.0717  1.5283 11.9367 -0.0001  0.0162   0.0263   0.0433    0.0355   0.0000   442.4610       1.16810       20.6371      0.452053      -2.39098      -1.81505      0.293601      0.407143      0.461531      0.498516      0.541789      0.555434
  83   7 2961.3150    4.2631  1.3279 12.7168  0.0046  0.0149   0.0395   0.0395    0.0407   0.0000   442.8792       1.70174       20.9696      -1.46813      -3.13080      -1.95603      0.269563      0.385085      0.425422      0.463433      0.502320      0.507248
  83   8 3178.6271    4.4763  1.6694 12.6610 -0.0000  0.0168   0.0369   0.0448    0.0378   0.0000   442.7624       1.49313       20.8287      -1.66431      -2.64471      -2.76402      0.314566      0.436472      0.485695      0.538551      0.583522      0.607790
  83   9 3390.5158    3.6365  2.8380 12.2740  0.0000  0.0232   0.0237   0.0629    0.0275   0.0000   443.5262       2.43007       19.8476     -0.994005     -0.989956      -2.54092      0.424813      0.593427      0.667141      0.734649      0.789342      0.826607
  84   1 1387.1029    0.1452  0.1775  8.6603  0.0000  0.0067   0.0043   0.0169    0.0147   0.0000   440.6490     -0.192449       21.0308     -0.227352      -4.08182      0.607519      0.138375      0.179071      0.208490      0.236014      0.239753      0.249688
  84   2 1728.5749    0.4181  0.5028  8.8729  0.0004  0.0095   0.0062   0.0233    0.0244   0.0000   441.2704     -0.223555       21.4070      0.476409      -3.23318     0.0662507      0.171245      0.238522      0.271923      0.306479      0.325539      0.340140
  84   3 2010.4433    0.7980  1.0406  9.2598  0.0000  0.0136   0.0084   0.0349    0.0437   0.0000   442.4454     -0.113074       21.3225     -0.362142      -4.16969     -0.458511      0.249539      0.349353      0.384887      0.430344      0.451341      0.484069
  84   4 2274.3851    1.3224  1.4034 10.3076  0.0000  0.0163   0.0124   0.0424    0.0380   0.0000   442.8954      0.411305       21.3317      -1.07020      -4.36188     -0.196944      0.292007      0.408203      0.448053      0.505530      0.540094      0.556396
  84   5 2516.0056    2.1383  1.5805 11.1534  0.0000  0.0167   0.0183   0.0446    0.0365   0.0000   443.2152      0.533906       20.7542     -0.750351      -2.48432      -1.22944      0.303511      0.420989      0.466885      0.532825      0.550958      0.570139
  84   6 2748.1315    3.1506  1.4105 12.0830  0.0000  0.0155   0.0284   0.0409    0.0369   0.0000   443.4330      0.919402       20.8338     -0.993279      -3.71354      -2.09932      0.288363      0.398857      0.445244      0.488685      0.533387      0.549488
  84   7 2974.0539    4.2552  1.4475 12.5048  0.0001  0.0148   0.0367   0.0416    0.0374   0.0000   442.5763       1.91903       20.4088      -1.00854      -2.90127      -2.09144      0.268568      0.368744      0.414414      0.468567      0.497314      0.515048
  84   8 3192.0717    4.5195  1.7325 12.7070 -0.0000  0.0166   0.0364   0.0465    0.0340   0.0000   442.8003       2.28816       21.2306      -1.70942      -3.01671      -1.94368      0.306111      0.418748      0.477178      0.529062      0.560872      0.580409
  84   9 3404.7820    3.5481  3.1247 12.2691  0.0001  0.0249   0.0224   0.0679    0.0256   0.0000   443.4058       2.47021       21.6001      -2.03462      -1.02707      -4.56368      0.452856      0.627521      0.707108      0.794909      0.832134      0.879594
  84  10 3613.7474    2.7812  5.7660 11.6974  0.0000  0.0330   0.0078   0.0847    0.0058   0.0000   440.9029      0.521155       24.9927       2.10568      -4.47525      -8.54041      0.740565      0.848604       1.06507       1.03521       1.17228      0.839756
  85   1 1394.1175    0.1592  0.1679  8.6440  0.0000  0.0062   0.0044   0.0148    0.0147   0.0000   440.5839     -0.246585       21.1193     -0.415513      -3.50928      0.276858      0.118138      0.150127      0.183356      0.209770      0.231179      0.232423
  85   2 1736.2593    0.4240  0.4972  8.9139  0.0000  0.0093   0.0062   0.0224    0.0241   0.0000   441.4180     -0.415097       21.2794      0.259363      -3.63611    0.00923884      0.165629      0.235898      0.258425      0.299439      0.308592      0.325448
  85   3 2019.3635    0.8184  1.0006  9.4193  0.0000  0.0132   0.0087   0.0340    0.0399   0.0000   442.5849     -0.316599       20.7091     0.0743081      -3.39350      0.416274      0.230907      0.330360      0.357564      0.409990      0.429617      0.446292
  85   4 2284.2785    1.3672  1.3654 10.3313  0.0001  0.0159   0.0129   0.0414    0.0413   0.0000   442.3872      0.572809       21.1954     -0.692046      -3.24285     -0.371032      0.284356      0.389492      0.434158      0.484562      0.524273      0.534587
  85   5 2526.6662    2.1981  1.5477 11.2211 -0.0000  0.0165   0.0190   0.0443    0.0378   0.0000   442.5275       1.44664       21.3182     -0.863642      -4.04480      -1.55935      0.295497      0.420953      0.452526      0.526058      0.556242      0.586635
  85   6 2759.9152    3.2595  1.4627 12.0052  0.0000  0.0150   0.0281   0.0420    0.0373   0.0000   442.8265       1.61238       20.9239      -1.41522      -2.14167      -2.03801      0.277686      0.375486      0.422084      0.471777      0.513335      0.526088
  85   7 2986.6874    4.2928  1.4021 12.6860  0.0000  0.0148   0.0378   0.0405    0.0370   0.0000   443.4283       1.18643       20.1132      -1.30066      -3.30247      -3.49627      0.276241      0.379588      0.420035      0.470585      0.497694      0.519483
  85   8 3205.5254    4.4337  1.7796 12.7808  0.0000  0.0170   0.0352   0.0473    0.0317   0.0000   443.3193       2.10271       20.4564     -0.422517      -2.99158      -3.02007      0.312657      0.424235      0.480539      0.530536      0.570142      0.596671
  85   9 3419.0629    3.4246  3.2138 12.2634  0.0000  0.0254   0.0215   0.0702    0.0249   0.0000   443.3760       3.39948       21.0070      -1.69094     0.0307359      -2.80954      0.457192      0.628075      0.710290      0.807623      0.824711      0.864281
  85  10 3628.6740    2.6152  5.8576 11.7499 -0.0017  0.0463   0.0081   0.1151    0.0101   0.0000   441.8406       1.72910       19.8231      -1.04225      -4.81363      -4.21860      0.801103       1.15069       1.26991       1.43410       1.49507       1.57524
  86   1 1401.1090    0.1551  0.1850  8.6182  0.0000  0.0071   0.0042   0.0155    0.0147   0.0000   440.3828     0.0369860       21.4028     -0.261617      -3.93898     -0.489513      0.122793      0.164512      0.195117      0.222996      0.224208      0.242199
  86   2 1743.8967    0.4336  0.5650  8.8478  0.0000  0.0100   0.0060   0.0248    0.0255   0.0000   441.3457      0.237876       21.1406     -0.268432      -3.42793     -0.150464      0.179837      0.241685      0.289721      0.311160      0.344600      0.355615
  86   3 2028.2195    0.8081  1.0066  9.5133  0.0000  0.0132   0.0086   0.0355    0.0375   0.0000   442.2873     0.0931924       21.1367     -0.377608      -2.63599      0.384328      0.231809      0.327108      0.368607      0.393616      0.429863      0.456846
  86   4 2294.0763    1.3860  1.4640 10.3005 -0.0003  0.0162   0.0124   0.0432    0.0385   0.0000   442.9692     -0.331456       21.6873      0.860330      -3.41941     -0.129660      0.294441      0.404291      0.462182      0.511920      0.536245      0.550576
  86   5 2537.3324    2.2525  1.6114 11.0538  0.0000  0.0163   0.0184   0.0441    0.0397   0.0000   442.5984      0.223273       21.4333     -0.272761      -2.16666      -1.54497      0.289494      0.405842      0.457374      0.501175      0.532112      0.550111
  86   6 2771.6529    3.2337  1.4461 12.1472  0.0000  0.0153   0.0287   0.0423    0.0356   0.0000   442.5747       1.47100       21.3561     -0.781192      -2.75110     -0.759480      0.278464      0.382278      0.426221      0.474241      0.513876      0.517208
  86   7 2999.2390    4.3681  1.3749 12.7515  0.0000  0.0149   0.0392   0.0403    0.0389   0.0000   442.4138      0.920096       20.8167     -0.928651      -2.22994      -1.79277      0.266430      0.373649      0.407311      0.457523      0.495080      0.510173
  86   8 3218.9096    4.3835  1.7394 12.7897 -0.0000  0.0172   0.0356   0.0466    0.0330   0.0000   443.3246       2.23970       20.7696      -1.16426      -3.71527      -3.28404      0.312975      0.438889      0.486484      0.530914      0.578254      0.602596
  86   9 3433.2184    3.4133  3.3973 12.1450  0.0000  0.0260   0.0206   0.0726    0.0256   0.0000   443.4984       2.50905       19.2028      -2.70460     -0.790783      -4.34665      0.459370      0.633949      0.720855      0.802958      0.854941      0.892418
  87   1 1408.0323    0.1557  0.2040  8.6391  0.0000  0.0074   0.0042   0.0172    0.0148   0.0000   440.5442      0.185066       21.1795     -0.566066      -3.81436      0.294026      0.136796      0.185801      0.210734      0.235510      0.265662      0.261236
  87   2 1751.4478    0.4466  0.5590  8.8689  0.0000  0.0100   0.0061   0.0239    0.0261   0.0000   441.2195    0.00363564       20.8537      0.358605      -3.09883     -0.142875      0.177440      0.243018      0.266248      0.311874      0.325043      0.329489
  87   3 2037.0638    0.8338  0.9919  9.5463 -0.0000  0.0132   0.0089   0.0342    0.0386   0.0000   441.9488    -0.0564046       21.0598      0.579530      -3.27037      0.325115      0.233074      0.317256      0.366501      0.405901      0.436074      0.444376
  87   4 2303.7847    1.4455  1.3926 10.4111 -0.0000  0.0159   0.0131   0.0408    0.0389   0.0000   442.7723      0.597453       21.2430     -0.456797      -3.19785      -1.41656      0.280180      0.390305      0.431000      0.478439      0.508565      0.539980
  87   5 2547.8762    2.2857  1.6800 11.2240  0.0000  0.0168   0.0186   0.0459    0.0364   0.0000   442.3236      0.381164       21.7939      0.308310      -3.33233      -1.58883      0.298655      0.409364      0.469148      0.517400      0.541594      0.572575
  87   6 2783.2987    3.2781  1.5239 12.0384 -0.0001  0.0154   0.0276   0.0428    0.0358   0.0000   443.3405      0.954889       20.9548      -1.31653      -1.73948      -2.12216      0.274962      0.376695      0.428550      0.465887      0.502178      0.529989
  87   7 3011.7237    4.3777  1.4689 12.6581  0.0000  0.0152   0.0375   0.0407    0.0368   0.0000   442.8087       1.73222       21.6824     -0.845616      -3.01702      -1.52279      0.273536      0.381469      0.422202      0.469660      0.506143      0.525469
  87   8 3232.1534    4.2797  1.8820 12.6974 -0.0001  0.0174   0.0331   0.0488    0.0316   0.0000   442.9769       1.95095       19.8717     -0.336588      -3.53033      -3.34574      0.318097      0.431519      0.493055      0.536534      0.578203      0.590390
  87   9 3447.3169    3.3530  3.6028 12.1779  0.0000  0.0278   0.0201   0.0767    0.0250   0.0000   443.0168       2.63901       19.5959     -0.789040     -0.414450      -4.49125      0.480451      0.678466      0.757963      0.851991      0.916450      0.947220
  88   1 1414.8918    0.1667  0.2161  8.6076  0.0000  0.0074   0.0043   0.0171    0.0150   0.0000   440.6244      0.181014       21.1957      0.271210      -3.56938     -0.374700      0.139199      0.188855      0.222072      0.231479      0.262844      0.280900
  88   2 1758.9223    0.4555  0.5543  8.8158 -0.0001  0.0096   0.0062   0.0235    0.0262   0.0000   441.0779     -0.612259       21.0204     -0.117565      -4.39445     -0.128086      0.176172      0.246878      0.282380      0.307106      0.341967      0.355482
  88   3 2045.8479    0.8559  1.0686  9.4593  0.0000  0.0134   0.0088   0.0351    0.0400   0.0000   442.1036     -0.493119       21.6416     -0.520383      -3.92782     -0.493715      0.236846      0.323530      0.373424      0.410671      0.438555      0.455433
  88   4 2313.4085    1.4628  1.4859 10.3429  0.0000  0.0161   0.0127   0.0429    0.0379   0.0000   442.0131      0.308801       22.0340     -0.392173      -3.19058      0.197304      0.277426      0.389354      0.434974      0.482260      0.510634      0.533772
  88   5 2558.3336    2.2731  1.6408 11.3020  0.0000  0.0170   0.0188   0.0454    0.0350   0.0000   442.4406       1.25704       20.4815      -1.86799      -3.17516     -0.444180      0.298101      0.409361      0.468761      0.502939      0.552797      0.564040
  88   6 2794.9307    3.4026  1.4981 12.0114 -0.0009  0.0155   0.0287   0.0412    0.0374   0.0000   443.0316       1.62168       20.5111      -1.01477      -2.16225     -0.720973      0.273737      0.380418      0.424837      0.472648      0.498378      0.527228
  88   7 3024.1801    4.4668  1.4841 12.5430  0.0000  0.0150   0.0375   0.0400    0.0396   0.0000   442.9484       1.24235       21.2606     -0.249664      -3.48053      -2.77779      0.265163      0.360160      0.410465      0.456552      0.486791      0.526730
  88   8 3245.2848    4.2991  2.0062 12.5159  0.0001  0.0180   0.0312   0.0486    0.0320   0.0000   442.5022       2.66118       20.6040      -1.04556      -2.30488      -3.05121      0.315337      0.435886      0.498624      0.546324      0.582720      0.619225
  88   9 3461.3196    3.3417  3.8194 12.0281  0.0002  0.0291   0.0195   0.0789    0.0266   0.0000   443.0181       3.48275       19.8424     -0.535405     -0.873306      -3.40606      0.491218      0.691033      0.785714      0.859610      0.917213      0.945009
  89   1 1421.7386    0.1682  0.1965  8.6281  0.0000  0.0067   0.0043   0.0166    0.0148   0.0000   440.3173     0.0881305       21.1549      0.321849      -4.00701    -0.0220929      0.129605      0.161301      0.172112      0.209355      0.216542      0.228689
  89   2 1766.3460    0.4553  0.5590  8.9289  0.0001  0.0095   0.0062   0.0247    0.0255   0.0000   441.2040     0.0777068       21.1523      0.422617      -4.09873     0.0517364      0.170494      0.219763      0.256451      0.285980      0.309686      0.310991
  89   3 2054.5462    0.8717  1.0171  9.5858  0.0000  0.0127   0.0090   0.0347    0.0376   0.0000   441.5985      0.333182       21.5363     -0.216897      -3.27942     -0.749838      0.226188      0.306813      0.353237      0.384596      0.418872      0.434478
  89   4 2322.9680    1.4859  1.5169 10.3845  0.0000  0.0162   0.0128   0.0441    0.0382   0.0000   442.6903      0.967552       20.6275     -0.464118      -3.14468     -0.156048      0.281198      0.383407      0.441176      0.492818      0.517378      0.539695
  89   5 2568.7983    2.3813  1.6397 11.2593 -0.0000  0.0167   0.0191   0.0439    0.0360   0.0000   441.8303      0.697070       20.9805      0.653587      -2.82959      -1.85542      0.282552      0.389182      0.441377      0.492818      0.530804      0.540348
  89   6 2806.4519    3.4140  1.5196 12.0005 -0.0004  0.0153   0.0280   0.0413    0.0374   0.0000   443.3813       1.16356       21.2472     -0.770642      -3.29042      -2.70027      0.263430      0.367174      0.409272      0.451506      0.484013      0.507786
  89   7 3036.4953    4.4596  1.4988 12.6767  0.0000  0.0150   0.0375   0.0416    0.0367   0.0000   443.1505       1.03785       21.2171      0.382377      -2.20642      -3.18657      0.261920      0.365211      0.406108      0.444072      0.487922      0.498142
  89   8 3258.4312    4.2977  2.2422 12.4000 -0.0000  0.0189   0.0290   0.0509    0.0319   0.0000   443.6856       1.65653       18.8864      -1.45691     -0.576985      -2.68574      0.325902      0.452703      0.511717      0.565804      0.609627      0.641272
  89   9 3475.2465    3.2016  3.8854 12.1645 -0.0014  0.0300   0.0189   0.0829    0.0245   0.0000   444.1268       1.12739       19.5747     -0.599227      -2.68841      -5.79575      0.506704      0.714782      0.799837      0.891341      0.935205      0.984131
  90   1 1428.5074    0.1704  0.2534  8.6004  0.0000  0.0080   0.0041   0.0190    0.0153   0.0000   440.2566      0.266500       21.4173    -0.0485305      -4.30713     -0.264889      0.146139      0.189596      0.219147      0.258216      0.256550      0.283070
  90   2 1773.6950    0.4662  0.6287  8.9132  0.0000  0.0102   0.0061   0.0267    0.0271   0.0000   441.3132     0.0977602       21.1097     -0.298128      -3.35602      0.469140      0.186592      0.252457      0.288021      0.313458      0.340995      0.351465
  90   3 2063.2284    0.8856  1.0761  9.5614  0.0000  0.0136   0.0090   0.0354    0.0403   0.0000   442.3856      0.505289       21.2836      0.348736      -4.49266      0.187358      0.232439      0.325488      0.377543      0.410719      0.445603      0.468962
  90   4 2332.5315    1.5123  1.4895 10.5619  0.0000  0.0162   0.0132   0.0434    0.0361   0.0000   443.1626      0.539534       21.0756      0.190833      -3.23374      0.465550      0.277403      0.385855      0.433487      0.482199      0.517500      0.533107
  90   5 2579.1396    2.3996  1.6810 11.3582  0.0000  0.0167   0.0194   0.0456    0.0356   0.0000   442.5299       1.22944       20.7385      -1.23428      -3.34887      -1.84633      0.290398      0.397172      0.446854      0.502650      0.516608      0.549258
  90   6 2817.8800    3.5125  1.5289 12.1296 -0.0000  0.0153   0.0288   0.0419    0.0360   0.0000   442.4687      0.422762       22.0724     -0.377997      -3.81601      -2.55867      0.264186      0.363896      0.408506      0.450256      0.474199      0.504220
  90   7 3048.7701    4.5637  1.4653 12.7264 -0.0000  0.0150   0.0387   0.0399    0.0377   0.0000   442.7245       1.81603       20.9231      -1.65635      -2.85220      -2.77694      0.257536      0.353487      0.392422      0.442981      0.464575      0.485620
  90   8 3271.5057    4.1697  2.0900 12.6669  0.0000  0.0187   0.0303   0.0519    0.0292   0.0000   443.1417       2.43536       20.4782      -1.06401      -2.02858      -2.93217      0.314872      0.438812      0.490362      0.552789      0.582732      0.611552
  90   9 3489.0556    3.2430  4.1753 11.9345  0.0105  0.0307   0.0113   0.0818    0.0093   0.0000   443.0924       3.64634       20.2925      -1.22187      -2.08428      -3.27934      0.527758      0.724712      0.829288      0.913233      0.983530       1.03328
  91   0  969.9351    0.0441  0.0121  8.8175  0.0000  0.0116   0.0096   0.0106    0.0120   0.0000   437.3369     -0.197648       21.9876       1.35425      -4.83484     -0.357216      0.160103      0.167931      0.280504      0.436878      0.384008      0.443554
  91   1 1435.2410    0.1859  0.2241  8.5935  0.0000  0.0073   0.0043   0.0161    0.0152   0.0000   440.3694     -0.259968       21.6418    -0.0313587      -3.87918      0.360298      0.130216      0.171561      0.189583      0.207833      0.210675      0.228896
  91   2 1781.0020    0.4742  0.6577  8.9144  0.0000  0.0109   0.0061   0.0267    0.0273   0.0000   441.0093     0.0379161       21.8137     -0.207999      -4.02668     -0.315372      0.174901      0.244604      0.278798      0.299273      0.326541      0.334725
  91   3 2071.8264    0.9018  1.0358  9.7524  0.0000  0.0134   0.0095   0.0351    0.0375   0.0000   442.1200      0.111922       21.2567      0.165710      -4.52864     -0.671181      0.226779      0.325150      0.346142      0.400529      0.419897      0.431959
  91   4 2341.9383    1.5744  1.5445 10.4754  0.0000  0.0165   0.0132   0.0429    0.0374   0.0000   442.3999     -0.209507       20.8243     -0.546227      -3.85998      0.783961      0.267625      0.384044      0.432068      0.465219      0.517765      0.525651
  91   5 2589.4708    2.4382  1.6214 11.3529 -0.0028  0.0163   0.0199   0.0442    0.0359   0.0000   442.0575       1.26809       21.3542     -0.760142      -2.76232      -1.15455      0.277444      0.376709      0.435716      0.472761      0.506649      0.523819
  91   6 2829.2968    3.5963  1.4708 12.2427 -0.0000  0.0149   0.0303   0.0412    0.0353   0.0000   442.4450      0.635831       21.0208     -0.370173      -3.70338      -2.43685      0.251589      0.347224      0.379236      0.439177      0.453348      0.468213
  91   7 3060.9154    4.5292  1.5427 12.6715  0.0000  0.0152   0.0367   0.0416    0.0351   0.0000   442.8757       1.07367       21.1229     -0.189549      -3.28244      -1.76454      0.253723      0.359943      0.398409      0.447020      0.472463      0.488996
  91   8 3284.4590    4.1383  2.2234 12.6082 -0.0000  0.0193   0.0290   0.0531    0.0289   0.0000   442.7937       2.81370       20.5764      0.350256      -1.88771      -3.59936      0.323895      0.456934      0.502373      0.576952      0.616769      0.645429
  92   1 1441.9192    0.1827  0.2090  8.6092  0.0000  0.0066   0.0044   0.0152    0.0150   0.0000   440.2103      0.239317       21.1500     -0.516102      -3.42770     -0.298318      0.117332      0.144767      0.174105      0.196534      0.206119      0.215824
  92   2 1788.2174    0.4841  0.5993  8.9624  0.0003  0.0100   0.0063   0.0239    0.0262   0.0000   441.0962     -0.202723       21.4520      0.480686      -4.01457     -0.351330      0.169050      0.229427      0.258643      0.282197      0.315309      0.328547
  92   3 2080.3816    0.9017  1.1075  9.6710  0.0000  0.0141   0.0092   0.0366    0.0392   0.0000   441.9661     -0.129980       21.0803      0.377931      -3.65508     -0.161154      0.226803      0.321890      0.357980      0.401606      0.427948      0.448632
  92   4 2351.3160    1.5609  1.5831 10.5525  0.0000  0.0166   0.0131   0.0452    0.0355   0.0000   442.1101      0.343812       21.3424      -1.20402      -3.88712      0.273655      0.275680      0.381454      0.435790      0.479932      0.510032      0.531815
  92   5 2599.7403    2.4512  1.6107 11.5768  0.0000  0.0165   0.0203   0.0444    0.0330   0.0000   442.6933      0.910448       20.8761     -0.855358      -3.06993      -1.33662      0.280556      0.378784      0.436162      0.472695      0.514850      0.525582
  92   6 2840.6111    3.6570  1.4636 12.3055 -0.0000  0.0151   0.0308   0.0402    0.0355   0.0000   442.7403      0.740739       21.2399     -0.794525      -3.71390      -1.89743      0.253501      0.352203      0.386318      0.434096      0.462664      0.482805
  92   7 3073.0525    4.5337  1.5023 12.7820 -0.0000  0.0154   0.0376   0.0406    0.0359   0.0000   442.6626       2.16676       21.7635      -1.26974      -1.81801      -2.91428      0.256571      0.357361      0.409769      0.439915      0.479657      0.494600
  92   8 3297.3801    4.0787  2.3730 12.5154 -0.0000  0.0203   0.0276   0.0549    0.0289   0.0000   443.2835       2.74349       19.0926     -0.376683     -0.945673      -3.36528      0.326557      0.473401      0.516562      0.583567      0.615704      0.642613
  92   9 3516.7238    2.9336  4.2054 12.0985 -0.0051  0.0335   0.0169   0.0915    0.0254   0.0000   443.5383       1.80029       18.6269      0.873810       1.60482      -4.13098      0.538770      0.771983      0.859363      0.971079       1.00952       1.07016
  93   1 1448.5693    0.1855  0.2293  8.6133  0.0000  0.0069   0.0042   0.0165    0.0149   0.0000   440.2179     -0.182580       21.2710      0.124402      -3.73319     -0.250769      0.118135      0.156332      0.180024      0.203057      0.199985      0.223940
  93   2 1795.3834    0.5051  0.6442  8.9439  0.0001  0.0101   0.0063   0.0251    0.0278   0.0000   440.9621     -0.406241       21.3242      0.371778      -4.08859     -0.674704      0.171982      0.235777      0.267194      0.298206      0.316824      0.328863
  93   3 2088.8601    0.9124  1.2101  9.7228  0.0001  0.0150   0.0090   0.0387    0.0373   0.0000   442.0224     -0.164560       20.3973     -0.642928      -3.18142      0.259780      0.238070      0.343196      0.375951      0.422902      0.445160      0.457094
  93   4 2360.6193    1.5852  1.5730 10.6422 -0.0000  0.0167   0.0133   0.0447    0.0347   0.0000   442.6852     -0.210836       21.7787      0.680332      -3.78842      -1.11234      0.273556      0.385361      0.427083      0.478018      0.513932      0.546523
  93   5 2609.9305    2.5036  1.6678 11.5162 -0.0001  0.0165   0.0201   0.0458    0.0337   0.0000   442.2625      0.897441       21.5006     -0.775748      -2.47763     -0.994011      0.276587      0.374306      0.436807      0.472114      0.512544      0.540920
  93   6 2851.8894    3.6413  1.4948 12.2359 -0.0049  0.0152   0.0297   0.0403    0.0349   0.0000   442.8006       1.56542       21.6271     -0.953374      -2.48622      -1.54722      0.252216      0.345395      0.393129      0.434081      0.480543      0.495623
  93   7 3085.0793    4.6073  1.5987 12.6797  0.0000  0.0154   0.0366   0.0415    0.0356   0.0000   442.8442       1.72290       21.3099      -1.41012      -3.22716      -2.07928      0.258237      0.353395      0.399857      0.440473      0.484567      0.486836
  93   8 3310.2274    4.0298  2.4006 12.5483  0.0000  0.0203   0.0274   0.0551    0.0286   0.0000   443.3904       2.64764       20.1202      -1.58542     -0.837921      -4.16634      0.335147      0.468988      0.517252      0.582865      0.629560      0.673060
  93   9 3530.3466    3.0469  4.6529 12.0453  0.0005  0.0329   0.0094   0.0899    0.0067   0.0000   442.8588       2.88912       20.5944     -0.809972      -1.73043      -3.30874      0.567482      0.742858      0.901662      0.936047       1.05732       1.07873
  94   0  985.4077    0.0479  0.0582  8.7235  0.0000  0.0127   0.0052   0.0225    0.0123   0.0000   436.5981    -0.0478479       20.9094    -0.0111454      -4.82826     -0.274361      0.200671      0.278544      0.379489      0.345656      0.343443      0.392277
  94   1 1455.1467    0.1944  0.2436  8.5544 -0.0000  0.0074   0.0043   0.0165    0.0152   0.0000   440.3529   -0.00561396       20.9173     0.0766307      -3.48355     -0.522099      0.115435      0.170373      0.188601      0.208704      0.220051      0.251372
  94   2 1802.4831    0.5092  0.6959  8.8920  0.0000  0.0110   0.0062   0.0268    0.0287   0.0000   441.2412      0.296561       21.1083     -0.380620      -3.92242      0.301196      0.175144      0.245594      0.274078      0.310336      0.330126      0.344014
  94   3 2097.3191    0.9529  1.1157  9.7292  0.0000  0.0135   0.0095   0.0364    0.0392   0.0000   442.2392      0.334940       21.2914      0.153896      -3.18262     -0.675375      0.226937      0.308732      0.347079      0.392311      0.411816      0.433480
  94   4 2369.7660    1.6363  1.6841 10.5613 -0.0000  0.0169   0.0132   0.0464    0.0351   0.0000   442.0806      0.591230       19.6799      0.464223      -3.51198     -0.566277      0.279751      0.380019      0.438929      0.481247      0.510625      0.534632
  94   5 2620.0707    2.5851  1.6838 11.4504  0.0000  0.0164   0.0202   0.0443    0.0338   0.0000   442.2168       1.16755       21.0980    -0.0917341      -2.94418     -0.103510      0.267446      0.375953      0.417766      0.472114      0.503564      0.528146
  94   6 2863.0781    3.8122  1.4969 12.2228 -0.0003  0.0149   0.0313   0.0405    0.0371   0.0000   442.9602       1.03260       20.7281      -1.37934      -3.68374      -2.15760      0.241367      0.333788      0.377394      0.423274      0.448269      0.471251
  94   7 3097.0685    4.5173  1.6365 12.7071  0.0000  0.0157   0.0357   0.0435    0.0327   0.0000   442.6757       1.23934       20.8667      -1.10337      -3.68365      -1.59104      0.254341      0.356371      0.392611      0.438650      0.469216      0.494426
  94   8 3322.9972    3.9462  2.6433 12.4565  0.0000  0.0215   0.0258   0.0593    0.0274   0.0000   443.9971       2.15592       19.9106     -0.777507    -0.0460445      -4.44251      0.348325      0.491134      0.552609      0.605994      0.660336      0.683952
  94   9 3543.8971    3.0661  4.8665 11.8611  0.0005  0.0365   0.0104   0.0941    0.0124   0.0000   443.7462       3.16241       22.7377      -1.25894      -1.53208      -4.04229      0.585126      0.824163      0.928159       1.01994       1.11293       1.15881
  95   0  990.4885    0.0381  0.0196  8.7346  0.0000  0.0125   0.0056   0.0071    0.0119   0.0000   437.5188      0.318837       21.1975      0.566724      -3.69191     -0.472918      0.242679      0.325933      0.369547      0.372790      0.358747      0.428779
  95   1 1461.6990    0.1940  0.2391  8.5646  0.0000  0.0067   0.0042   0.0166    0.0150   0.0000   440.2420     0.0107681       21.2688    -0.0196434      -3.99649      0.167859      0.111107      0.145366      0.173697      0.191436      0.207832      0.214889
  95   2 1809.5239    0.5231  0.6908  8.8640  0.0002  0.0103   0.0062   0.0269    0.0290   0.0000   440.6621     0.0520775       21.8046    -0.0563781      -4.07481     -0.311351      0.161949      0.225316      0.259603      0.290453      0.301579      0.313905
  95   3 2105.6940    0.9726  1.2677  9.6410  0.0000  0.0146   0.0091   0.0392    0.0391   0.0000   441.9038      0.550918       20.9529    -0.0355598      -2.96363     -0.894130      0.236178      0.327336      0.373630      0.417497      0.445106      0.461791
  95   4 2378.9092    1.6655  1.5769 10.6961  0.0000  0.0163   0.0136   0.0444    0.0338   0.0000   442.0714      0.410443       21.9914      -1.19917      -3.68178      0.206150      0.259585      0.365318      0.410230      0.444204      0.487799      0.505615
  95   5 2630.1961    2.6081  1.6812 11.5209 -0.0045  0.0167   0.0206   0.0439    0.0341   0.0000   442.2940    -0.0789134       20.8192     -0.843293      -2.89662      -1.22281      0.272271      0.369169      0.418435      0.462005      0.506038      0.522529
  95   6 2874.2265    3.8553  1.4599 12.3734  0.0000  0.0148   0.0317   0.0389    0.0347   0.0000   442.7801       1.15008       21.5085     -0.786624      -2.96088      -2.40367      0.243770      0.338146      0.382002      0.422460      0.460687      0.474378
  95   7 3108.9191    4.5182  1.6324 12.7950  0.0001  0.0159   0.0360   0.0428    0.0320   0.0000   443.1693       1.78769       20.6105     -0.840712      -1.97174      -2.34900      0.258123      0.351495      0.398000      0.442811      0.477171      0.496430
  95   8 3335.7280    3.9235  2.6591 12.3965 -0.0000  0.0218   0.0249   0.0586    0.0277   0.0000   443.6792       1.80371       19.9712     -0.569255      -1.13247      -3.64189      0.335578      0.490948      0.531271      0.609356      0.627453      0.675250
  96   1 1468.1986    0.1966  0.2640  8.5300  0.0000  0.0073   0.0042   0.0180    0.0153   0.0000   440.3506     -0.309950       21.4488      0.280349      -3.68248     -0.375759      0.121792      0.163894      0.183724      0.203747      0.225563      0.236205
  96   2 1816.5267    0.5135  0.6801  8.9538 -0.0003  0.0107   0.0062   0.0262    0.0284   0.0000   440.8631     -0.401539       21.2724     -0.292563      -3.68157     -0.848246      0.170164      0.233778      0.265254      0.306231      0.319330      0.336635
  96   3 2114.0335    0.9810  1.2314  9.6448  0.0000  0.0143   0.0093   0.0388    0.0409   0.0000   442.1708     -0.153524       21.4413     -0.462126      -3.71691     -0.388262      0.225795      0.313938      0.356718      0.399721      0.421343      0.441474
  96   4 2387.9545    1.6811  1.6475 10.7372 -0.0001  0.0170   0.0137   0.0467    0.0331   0.0000   442.3085      0.207001       21.4953      0.138845      -3.24828    -0.0105205      0.261874      0.379273      0.410298      0.464729      0.496509      0.523969
  96   5 2640.2490    2.6481  1.7330 11.5286  0.0000  0.0167   0.0205   0.0452    0.0340   0.0000   442.5272      0.666366       20.8845      -1.36587      -2.89023      -2.20351      0.270379      0.365904      0.422110      0.459524      0.497065      0.519204
  96   6 2885.3164    3.9228  1.5643 12.1507 -0.0054  0.0152   0.0307   0.0400    0.0378   0.0000   443.0908       1.16427       20.7908      -1.23249      -3.37103      -1.95932      0.242971      0.340675      0.381528      0.412504      0.457788      0.479373
  96   7 3120.7806    4.5296  1.6745 12.7833  0.0000  0.0164   0.0356   0.0435    0.0323   0.0000   442.6671       2.47091       21.1644      -1.19730      -2.98854      -1.99236      0.255578      0.362905      0.406001      0.447749      0.477055      0.505577
  96   8 3348.3683    3.8659  2.9967 12.3467  0.0001  0.0233   0.0237   0.0640    0.0267   0.0000   444.5335       2.24339       20.2078      -2.82091      -1.10180      -3.58250      0.360219      0.516390      0.568105      0.635908      0.673993      0.709886
  96   9 3570.9148    3.0049  5.3939 11.5601 -0.0022  0.0397   0.0085   0.1034    0.0086   0.0000   443.7019     -0.103217       20.7585      -2.07203      -2.47385      -5.70089      0.625120      0.877408      0.990414       1.08439       1.17123       1.22819
  97   1 1474.6463    0.1952  0.2966  8.5228  0.0000  0.0079   0.0040   0.0199    0.0156   0.0000   440.0364     -0.260538       21.8660     0.0613166      -3.80537     -0.373683      0.130551      0.174548      0.198594      0.229910      0.237157      0.264676
  97   2 1823.4467    0.5432  0.7577  8.9005  0.0000  0.0109   0.0063   0.0289    0.0303   0.0000   441.0498     0.0382447       21.5825      0.142432      -3.76600      0.263737      0.178677      0.245119      0.279556      0.310132      0.333401      0.355870
  97   3 2122.3136    0.9849  1.2861  9.7238  0.0000  0.0150   0.0092   0.0397    0.0384   0.0000   442.1824      0.471543       21.7000     -0.337454      -4.27663      0.268456      0.237177      0.331730      0.356252      0.405797      0.446762      0.455620
  97   4 2396.9423    1.7409  1.7104 10.6868  0.0000  0.0167   0.0136   0.0463    0.0339   0.0000   442.0711      0.879933       21.1591     -0.162427      -1.68450      -2.02027      0.272506      0.371968      0.425073      0.465206      0.502227      0.526023
  97   5 2650.2724    2.7259  1.7288 11.4879  0.0000  0.0164   0.0206   0.0448    0.0352   0.0000   442.4943       1.40345       21.1507    -0.0265363      -2.68526      -1.33339      0.259547      0.361502      0.409426      0.454635      0.482320      0.512890
  97   6 2896.2852    3.9560  1.5189 12.3709  0.0000  0.0148   0.0317   0.0403    0.0340   0.0000   442.7282       1.85337       21.4867      -1.07239      -2.97379      -1.65290      0.235979      0.333501      0.369822      0.399531      0.440090      0.462140
  97   7 3132.5825    4.6005  1.7209 12.5963  0.0000  0.0154   0.0342   0.0436    0.0331   0.0000   443.5861      0.886804       21.1170     -0.721469      -3.47092      -2.59512      0.250314      0.340827      0.385080      0.423664      0.460526      0.485124
  97   8 3360.9324    3.7689  2.9149 12.4197 -0.0000  0.0232   0.0236   0.0632    0.0257   0.0000   444.3974       2.97491       20.2416      -1.24119      -1.52504      -2.58486      0.361592      0.512505      0.568101      0.641824      0.678503      0.725302
  98   0 1005.5748    0.0283  0.0101  8.7267 -0.0086  0.0076   0.0046   0.0057    0.0116   0.0000   436.9963      0.352389       21.1081     -0.225911      -3.12071       1.11617      0.116497      0.174606      0.204930      0.192642      0.243839      0.298214
  98   1 1481.0484    0.2005  0.2850  8.5656  0.0000  0.0076   0.0041   0.0187    0.0156   0.0000   439.9212     -0.229249       21.1201    -0.0327275      -4.01070      0.175572      0.126948      0.162486      0.191340      0.214081      0.223272      0.241690
  98   2 1830.3701    0.5428  0.7281  8.9957 -0.0002  0.0106   0.0064   0.0276    0.0291   0.0000   440.7822      0.132337       21.2734      0.231881      -3.56548     -0.319499      0.169638      0.238628      0.266698      0.295509      0.315953      0.324054
  98   3 2130.5707    1.0232  1.2916  9.8079 -0.0000  0.0148   0.0094   0.0397    0.0377   0.0000   441.8165      0.520561       21.2527     0.0756346      -3.27255     -0.910074      0.228015      0.318242      0.352790      0.400420      0.423497      0.454564
  98   4 2405.8799    1.7444  1.7363 10.7401  0.0001  0.0169   0.0136   0.0476    0.0339   0.0000   441.9548      0.403028       21.3272     -0.575679      -2.24350     -0.436425      0.266315      0.367479      0.419476      0.453517      0.486225      0.514400
  98   5 2660.2221    2.7615  1.7576 11.5215  0.0000  0.0163   0.0204   0.0445    0.0341   0.0000   442.3379      0.620181       20.6635     -0.408958      -2.54781      -1.67787      0.257517      0.354807      0.401341      0.446534      0.473831      0.503067
  98   6 2907.2630    3.9996  1.4921 12.4437 -0.0001  0.0148   0.0323   0.0394    0.0351   0.0000   442.8534       1.16414       20.6216      -1.51914      -3.24521      -1.49085      0.233887      0.328197      0.366043      0.406725      0.448604      0.460856
  98   7 3144.2565    4.4469  1.7411 12.7556  0.0000  0.0163   0.0339   0.0446    0.0316   0.0000   443.2618       1.32394       20.4139      -1.97306      -2.96108      -2.93534      0.258620      0.352565      0.391607      0.440157      0.468586      0.489290
  98   8 3373.5143    3.7387  3.1386 12.3697  0.0000  0.0242   0.0225   0.0660    0.0256   0.0000   443.8190       2.21783       20.3382      -2.03630      -1.01389      -3.79545      0.371773      0.520289      0.590227      0.649437      0.693172      0.719138
  99   1 1487.4106    0.2115  0.3213  8.4966  0.0000  0.0084   0.0041   0.0203    0.0160   0.0000   440.0515     -0.134714       21.1875      0.120599      -4.06792      0.182919      0.130035      0.194126      0.208440      0.238082      0.252596      0.270683
  99   2 1837.1961    0.5576  0.7680  8.9332  0.0000  0.0113   0.0064   0.0281    0.0309   0.0000   440.8512     -0.152624       21.0331     0.0569043      -4.04587     -0.253617      0.177739      0.251167      0.280651      0.313188      0.332558      0.344670
  99   3 2138.7780    1.0330  1.2920  9.7383 -0.0000  0.0147   0.0096   0.0387    0.0392   0.0000   442.1529      0.794910       21.2574     -0.213928      -3.22907     -0.758490      0.233630      0.322850      0.362757      0.401719      0.443330      0.473991
  99   4 2414.7962    1.7428  1.7438 10.8113 -0.0001  0.0174   0.0137   0.0480    0.0319   0.0000   442.1673     -0.656389       21.9715    -0.0699192      -3.25427     -0.535219      0.264819      0.370524      0.418591      0.461834      0.489223      0.515955
  99   5 2670.1362    2.7776  1.6676 11.7609 -0.0000  0.0167   0.0217   0.0445    0.0313   0.0000   442.9398       1.26643       21.2453      -1.29404      -4.55018      -1.67291      0.251125      0.350637      0.394746      0.445181      0.459887      0.487444
  99   6 2918.0848    4.0021  1.5244 12.4568 -0.0000  0.0150   0.0320   0.0404    0.0327   0.0000   443.4409       2.10675       21.2747      -1.42288      -2.75777      -1.81878      0.233377      0.320871      0.358297      0.399941      0.430713      0.454604
  99   7 3155.9305    4.5308  1.7749 12.7005 -0.0000  0.0164   0.0337   0.0441    0.0309   0.0000   442.9762       1.35260       21.2586      -1.41121      -2.85464      -2.98870      0.251786      0.345616      0.391790      0.434351      0.459307      0.476481
  99   8 3385.8981    3.6634  3.1308 12.3227  0.0000  0.0246   0.0222   0.0669    0.0255   0.0000   442.9605       2.05510       20.3960      -1.68804     -0.922815      -4.58616      0.366322      0.520144      0.590633      0.653905      0.695543      0.722552
  99   9 3610.9429    2.5940  5.5790 11.8816 -0.0054  0.0467   0.0075   0.1171    0.0090   0.0000   443.0999      -1.20760       19.1108       2.88351      -3.17315      -5.25164      0.685925      0.988685       1.10604       1.23914       1.30032       1.36131
 100   1 1493.7309    0.2206  0.3014  8.4865  0.0000  0.0074   0.0042   0.0186    0.0160   0.0000   440.1115     -0.131378       21.6511      0.103104      -3.98477      0.335357      0.118183      0.166058      0.186621      0.222254      0.245138      0.264693
 100   2 1844.0109    0.5542  0.7662  8.9882  0.0000  0.0112   0.0064   0.0284    0.0308   0.0000   440.8461     -0.331255       21.2841    -0.0542280      -3.66071     -0.511558      0.170876      0.237500      0.267135      0.295770      0.318971      0.331566
 100   3 2146.9199    1.0692  1.3027  9.8369  0.0000  0.0146   0.0097   0.0395    0.0383   0.0000   441.5420     -0.290438       22.0537     -0.660821      -3.87522      -1.14256      0.223997      0.316155      0.355833      0.389506      0.423258      0.443322
 100   4 2423.5638    1.8532  1.7765 10.7393  0.0000  0.0171   0.0141   0.0460    0.0355   0.0000   442.5614      0.968042       21.2171     -0.127244      -3.25145     -0.811765      0.263025      0.362160      0.412993      0.460218      0.482687      0.522912
 100   5 2679.9659    2.8464  1.7195 11.6375  0.0000  0.0165   0.0214   0.0440    0.0337   0.0000   442.2649       1.22173       20.9726      -1.14681      -2.47361      -1.58436      0.248854      0.350855      0.398327      0.435106      0.463434      0.483531
 100   6 2928.9157    4.0155  1.5792 12.4577  0.0000  0.0150   0.0314   0.0413    0.0324   0.0000   443.1027       1.37429       21.8630      -1.39380      -3.14090      -2.90431      0.234166      0.323929      0.366151      0.401946      0.437929      0.455371
 100   7 3167.4803    4.4853  1.8522 12.7375  0.0000  0.0168   0.0331   0.0461    0.0303   0.0000   442.8532       2.29502       21.8439     -0.801850      -2.24658      -3.08866      0.258015      0.358608      0.401840      0.449933      0.477206      0.504932
 100   8 3398.3027    3.5595  3.3586 12.3202  0.0000  0.0259   0.0212   0.0711    0.0252   0.0000   443.4615       2.14743       20.5211      0.164040     -0.208179      -3.31739      0.388620      0.547106      0.621616      0.689875      0.734118      0.772530
 101   0 1020.4792    0.0305  0.0173  8.6157 -0.0634  0.0118   0.0044   0.0078    0.0116   0.0000   437.5609      0.840736       20.6848      0.226803      -4.00637      0.260396      0.180025      0.263936      0.257386      0.270362      0.298691      0.339661
 101   1 1500.0200    0.2154  0.2721  8.4741  0.0000  0.0070   0.0042   0.0176    0.0155   0.0000   439.8468    -0.0157786       21.3996     0.0737325      -4.11654    -0.0904322      0.108998      0.152928      0.165495      0.188537      0.199278      0.211701
 101   2 1850.7269    0.5691  0.7459  8.9806  0.0000  0.0107   0.0064   0.0276    0.0296   0.0000   440.6493      0.216012       21.1698     -0.190954      -3.51338     -0.139360      0.159738      0.220685      0.251860      0.278374      0.311647      0.325670
 101   3 2154.9734    1.0833  1.3741  9.7096  0.0000  0.0150   0.0095   0.0399    0.0389   0.0000   441.7450      0.428670       21.5078     -0.204086      -3.91023     -0.170030      0.225722      0.317960      0.361598      0.400247      0.430413      0.456873
 101   4 2432.3190    1.8222  1.8267 10.7777 -0.0003  0.0175   0.0137   0.0491    0.0327   0.0000   442.4140      0.704106       20.4007     -0.434592      -2.88188     -0.964946      0.262478      0.359704      0.415687      0.459591      0.482483      0.508179
 101   5 2689.7595    2.9010  1.7797 11.6676  0.0000  0.0163   0.0216   0.0464    0.0319   0.0000   442.8341      0.851488       20.9949     -0.422194      -3.49557      -1.11587      0.247703      0.343928      0.387623      0.423013      0.456987      0.479187
 101   6 2939.7035    4.1522  1.5647 12.3963  0.0000  0.0150   0.0325   0.0409    0.0342   0.0000   443.5177      0.142588       21.5137     -0.890557      -2.72990      -3.01691      0.226217      0.316697      0.352133      0.389843      0.415671      0.443079
 101   7 3178.9714    4.4972  1.8465 12.6866  0.0000  0.0168   0.0328   0.0458    0.0298   0.0000   443.2995       1.57732       20.5493      -1.07604      -1.87402      -2.17400      0.250052      0.350902      0.387589      0.435605      0.460060      0.484240
 101   8 3410.6968    3.5669  3.6196 12.2391  0.0002  0.0278   0.0206   0.0758    0.0255   0.0000   443.6660       1.10737       20.7036      -1.68905      -1.27944      -3.87698      0.403545      0.585269      0.644152      0.732706      0.757197      0.812344
 102   1 1506.2569    0.2273  0.3018  8.5184  0.0000  0.0076   0.0042   0.0179    0.0160   0.0000   440.0682     -0.162984       21.1547     -0.202425      -4.06979     -0.274977      0.113610      0.153832      0.176891      0.190799      0.206989      0.216802
 102   2 1857.4325    0.5790  0.7804  9.0609  0.0000  0.0110   0.0064   0.0279    0.0289   0.0000   440.8371     -0.220558       21.2746      0.419591      -4.22046    -0.0692042      0.161059      0.223688      0.256123      0.279275      0.304767      0.314033
 102   3 2163.0283    1.0901  1.3299  9.8705  0.0000  0.0149   0.0096   0.0399    0.0366   0.0000   441.9165     -0.411781       21.5455    -0.0297647      -3.74193     -0.527734      0.214797      0.313788      0.346553      0.392053      0.415718      0.438944
 102   4 2441.0103    1.8726  1.7585 10.9019  0.0000  0.0170   0.0143   0.0467    0.0324   0.0000   442.3884       1.23949       20.9839     -0.329318      -2.10983     -0.861908      0.256330      0.353009      0.398740      0.440003      0.476758      0.499857
 102   5 2699.5396    2.9420  1.6843 11.7680 -0.0000  0.0161   0.0223   0.0433    0.0324   0.0000   442.4457       1.38086       20.9756     -0.231983      -3.33731     -0.775034      0.239034      0.333117      0.379968      0.414369      0.457858      0.479224
 102   6 2950.3596    4.1471  1.5747 12.4702  0.0001  0.0150   0.0321   0.0399    0.0330   0.0000   443.2078       1.48647       21.4567     -0.720281      -2.73302      -3.19235      0.227264      0.318604      0.353172      0.393524      0.421394      0.443229
 102   7 3190.4783    4.4618  1.9514 12.6746 -0.0001  0.0172   0.0314   0.0463    0.0297   0.0000   443.0785       1.78670       20.6972     -0.316363      -1.90591      -3.53973      0.256254      0.362738      0.401091      0.453458      0.491732      0.511050
 102   8 3422.9889    3.4944  3.8114 12.2820  0.0005  0.0294   0.0201   0.0795    0.0259   0.0000   443.4387       2.53665       20.3614     -0.661802      -1.16624      -4.09502      0.430584      0.611593      0.681577      0.769134      0.805259      0.856167
 103   0 1030.3094    0.0509  0.0918  8.6076  0.0000  0.0154   0.0052   0.0310    0.0120   0.0000   436.8739     -0.356766       21.8922      0.676792      -3.89714     -0.366742      0.194357      0.314610      0.349407      0.357436      0.410480      0.414820
 103   1 1512.4300    0.2287  0.3335  8.4672  0.0000  0.0078   0.0041   0.0197    0.0160   0.0000   439.7297     0.0869855       21.5885     0.0884913      -4.01385      0.656510      0.114057      0.155989      0.185704      0.192030      0.205873      0.216389
 103   2 1864.0989    0.5804  0.8646  9.0293 -0.0000  0.0122   0.0064   0.0313    0.0317   0.0000   440.6737     0.0137482       21.2347     -0.125315      -3.43818     -0.507061      0.179590      0.256252      0.279710      0.319531      0.347880      0.355225
 103   3 2170.9879    1.1159  1.3928  9.8475 -0.0002  0.0152   0.0097   0.0400    0.0367   0.0000   441.5371      0.212417       21.4394     -0.246057      -2.76494      -1.43014      0.224989      0.320169      0.354933      0.397060      0.425996      0.447681
 103   4 2449.6564    1.8606  1.7791 10.9655  0.0000  0.0176   0.0143   0.0479    0.0316   0.0000   442.5389      0.216741       21.5615    -0.0671726      -3.16255     -0.108756      0.260374      0.357663      0.402308      0.451267      0.479611      0.509867
 103   5 2709.1923    2.9349  1.6627 11.9124 -0.0000  0.0161   0.0230   0.0449    0.0309   0.0000   442.8900      0.882110       20.9918     -0.908155      -3.52441      -1.86888      0.241241      0.327463      0.381177      0.413398      0.452470      0.465069
 103   6 2961.0197    4.1607  1.6070 12.5385  0.0000  0.0152   0.0321   0.0418    0.0315   0.0000   442.8322      0.991017       21.5752     -0.425423      -2.79040      -3.15459      0.225179      0.317567      0.353685      0.387609      0.419921      0.431341
 103   7 3201.8835    4.4085  2.0060 12.6130  0.0000  0.0170   0.0305   0.0481    0.0293   0.0000   442.5802       1.84045       21.3362     -0.111339      -2.69100      -4.11921      0.254541      0.350869      0.394869      0.434857      0.468721      0.494461
 103   8 3435.2584    3.4329  3.9268 12.2574 -0.0022  0.0305   0.0193   0.0815    0.0253   0.0000   443.5428       1.97707       20.6486      -1.37066      -3.58926      -2.41784      0.435611      0.618265      0.697544      0.775566      0.827155      0.860884
 104   0 1035.1874    0.0391  0.0210  8.5840  0.0000  0.0109   0.0048   0.0105    0.0115   0.0000   437.2348      0.601435       21.6708    -0.0717259      -4.99491     -0.893144      0.188637      0.262398      0.266291      0.233689      0.394083      0.528270
 104   1 1518.5915    0.2225  0.3147  8.4916  0.0000  0.0074   0.0041   0.0192    0.0158   0.0000   439.7677     -0.177739       21.5039     0.0797221      -3.59359     -0.420882      0.114032      0.150288      0.172704      0.196645      0.217845      0.228308
 104   2 1870.7000    0.5996  0.8683  8.9830  0.0001  0.0118   0.0064   0.0296    0.0323   0.0000   440.3391     -0.529758       21.4692     -0.323987      -3.74606     -0.827235      0.171685      0.242402      0.275395      0.301521      0.326915      0.351325
 104   3 2178.9015    1.1169  1.3785 10.0008  0.0000  0.0153   0.0099   0.0412    0.0352   0.0000   441.8069      0.235855       21.6706     -0.648254      -3.91461     -0.862629      0.226082      0.312732      0.354390      0.391230      0.414959      0.440234
 104   4 2458.2184    1.9538  1.8575 10.9271  0.0001  0.0175   0.0146   0.0483    0.0330   0.0000   441.9972      0.809238       21.4667      -1.46125      -3.99188    -0.0621528      0.261129      0.354253      0.406668      0.451876      0.490042      0.508855
 104   5 2718.9187    3.0468  1.7638 11.7840  0.0000  0.0161   0.0226   0.0448    0.0319   0.0000   442.7605      0.873361       21.2475      -1.07035      -2.99075     -0.962739      0.242200      0.333060      0.374489      0.421926      0.461744      0.478925
 104   6 2971.5378    4.2103  1.6194 12.4762 -0.0042  0.0151   0.0320   0.0418    0.0319   0.0000   443.1701       1.25198       21.0752      -1.40173      -3.62585      -1.95555      0.222935      0.307125      0.345765      0.382689      0.409324      0.428499
 104   7 3213.2294    4.3176  2.0772 12.7098 -0.0000  0.0177   0.0302   0.0499    0.0276   0.0000   443.0405       1.59324       21.1860      -1.45411      -3.58716      -2.86090      0.269320      0.363565      0.417976      0.462575      0.495586      0.514251
 104   8 3447.4441    3.4856  4.1521 12.2165 -0.0001  0.0324   0.0187   0.0841    0.0255   0.0000   443.8433       1.36077       19.9107      -1.90389      -2.00962      -3.01239      0.459063      0.650373      0.733079      0.818783      0.861244      0.909487
 105   0 1039.9975    0.0511  0.0589  8.5348  0.0000  0.0110   0.0045   0.0177    0.0116   0.0000   436.9668      0.438738       21.1637      0.513817      -3.35629     -0.741119      0.156806      0.225247      0.277991      0.290185      0.323416      0.317810
 105   1 1524.7081    0.2396  0.3223  8.4490  0.0000  0.0073   0.0042   0.0179    0.0162   0.0000   439.9594     -0.141317       21.6006     -0.298495      -3.90928     -0.374327      0.117117      0.154358      0.179428      0.199243      0.220087      0.231690
 105   2 1877.2639    0.6025  0.9192  8.9251  0.0000  0.0122   0.0065   0.0312    0.0345   0.0000   440.5536    -0.0294015       21.4568     0.0674509      -3.75686      0.564681      0.183670      0.251036      0.291033      0.319553      0.350933      0.355678
 105   3 2186.7788    1.1386  1.4271  9.9164 -0.0001  0.0152   0.0098   0.0421    0.0351   0.0000   441.3493      0.580222       21.5286     -0.191788      -3.67062     -0.358687      0.217403      0.307735      0.343538      0.385863      0.418291      0.434263
 105   4 2466.7471    1.9777  1.7805 11.0059  0.0000  0.0171   0.0151   0.0478    0.0320   0.0000   442.2251      0.763139       21.1647     -0.592175      -3.03570     -0.576549      0.250073      0.343289      0.395550      0.428237      0.459243      0.485288
 105   5 2728.5814    3.0184  1.7206 11.8052  0.0000  0.0162   0.0227   0.0438    0.0321   0.0000   442.6443      0.187882       21.5346     -0.771943      -2.89162      -1.80472      0.237270      0.331316      0.378401      0.412406      0.447792      0.470331
 105   6 2982.0758    4.2401  1.6269 12.4935  0.0000  0.0151   0.0318   0.0413    0.0310   0.0000   442.4950      0.992170       22.1103     -0.359114      -3.89878      -2.33278      0.221727      0.301802      0.350238      0.372617      0.416183      0.429237
 105   7 3224.4625    4.3990  2.1381 12.5757  0.0000  0.0181   0.0293   0.0491    0.0281   0.0000   443.4169       1.41285       19.8288      -1.10221      -1.55819      -2.97584      0.258747      0.363343      0.403811      0.456252      0.479243      0.504821
 105   8 3459.5926    3.2919  3.9592 12.2364 -0.0024  0.0307   0.0187   0.0853    0.0250   0.0000   444.3469       1.71234       20.9963     -0.451510      -2.33313      -4.97020      0.444405      0.622906      0.701954      0.788098      0.828703      0.876455
 106   0 1044.8592    0.0390  0.0374  8.5527  0.0000  0.0134   0.0044   0.0146    0.0114   0.0000   437.1783     -0.854736       21.0020    0.00854950      -1.95486     -0.430597      0.156859      0.273672      0.279653      0.300960      0.323271      0.342755
 106   1 1530.7610    0.2421  0.3575  8.4826  0.0000  0.0080   0.0042   0.0199    0.0167   0.0000   439.9014     0.0822758       21.2628     0.0902605      -3.67189     -0.211134      0.128391      0.164558      0.201792      0.223933      0.246438      0.248946
 106   2 1883.7891    0.6065  0.8523  9.0920  0.0000  0.0118   0.0066   0.0299    0.0314   0.0000   440.7966     -0.559975       21.5531     -0.245222      -3.75534     -0.245331      0.165075      0.240925      0.258651      0.300227      0.331425      0.357536
 106   3 2194.6091    1.1533  1.4800  9.9007  0.0003  0.0155   0.0097   0.0421    0.0359   0.0000   441.2631      0.323389       21.3633     -0.785912      -3.74307     -0.517371      0.224569      0.306391      0.349693      0.387359      0.430418      0.445222
 106   4 2475.2216    1.9768  1.8337 11.0549  0.0000  0.0177   0.0149   0.0485    0.0314   0.0000   441.7283    0.00777778       20.8361     -0.712336      -3.61023      -2.19091      0.251563      0.352835      0.407862      0.442525      0.475324      0.493556
 106   5 2738.1037    3.1366  1.7092 11.8422 -0.0000  0.0159   0.0231   0.0433    0.0322   0.0000   443.0295       1.14366       21.0531     -0.854538      -3.53888      -1.88947      0.227387      0.315593      0.356095      0.397469      0.427099      0.450618
 106   6 2992.5146    4.2716  1.6443 12.6233  0.0000  0.0151   0.0322   0.0427    0.0297   0.0000   443.1480       1.43252       21.6302      -1.48824      -2.84666      -1.74411      0.221455      0.305513      0.346840      0.379782      0.406079      0.421063
 106   7 3235.7274    4.3404  2.1320 12.6610 -0.0000  0.0182   0.0294   0.0491    0.0277   0.0000   443.5197       1.85310       21.5032      -1.51918      -2.42632      -1.99205      0.261865      0.362758      0.413046      0.457429      0.493065      0.516820
 106   8 3471.6044    3.3516  4.2639 12.2100 -0.0025  0.0330   0.0176   0.0882    0.0249   0.0000   443.6488       2.47055       20.9088     0.0678514      -1.61033      -3.67115      0.463043      0.651648      0.735965      0.815126      0.875313      0.916747
 107   0 1049.6142    0.0491  0.0445  8.5091  0.0000  0.0103   0.0045   0.0139    0.0115   0.0000   437.1076      0.191341       21.6081     -0.345027      -3.84849     -0.503675      0.175207      0.276501      0.271954      0.336270      0.388963      0.425839
 107   1 1536.8011    0.2387  0.3711  8.4405  0.0000  0.0084   0.0041   0.0205    0.0165   0.0000   439.8920     -0.478572       21.5276      0.144901      -4.13479     -0.287654      0.120001      0.163163      0.194278      0.208330      0.230674      0.235534
 107   2 1890.2761    0.6222  0.8957  9.0212  0.0000  0.0117   0.0066   0.0314    0.0327   0.0000   440.2994     0.0846246       21.1827     -0.597279      -2.96879    -0.0860589      0.166899      0.237669      0.259174      0.302296      0.326306      0.335532
 107   3 2202.3791    1.1596  1.4767  9.9887 -0.0001  0.0161   0.0098   0.0417    0.0336   0.0000   441.8426      0.132373       21.5555      0.604077      -3.63307     -0.286500      0.223392      0.315643      0.354348      0.396792      0.416726      0.441365
 107   4 2483.6350    2.0218  1.9960 11.0014  0.0000  0.0183   0.0146   0.0510    0.0312   0.0000   442.1974      0.675633       20.2947     0.0668631      -3.71052     -0.962589      0.262439      0.362238      0.414198      0.461534      0.488594      0.516567
 107   5 2747.6538    3.1287  1.8117 11.7951  0.0000  0.0162   0.0225   0.0451    0.0314   0.0000   442.9877      0.696614       20.7120      0.176516      -3.38029     -0.893951      0.237580      0.324572      0.371706      0.406031      0.436722      0.456837
 107   6 3002.9308    4.3754  1.7107 12.3164  0.0000  0.0153   0.0312   0.0410    0.0344   0.0000   443.0591       1.24078       22.0662     -0.842669      -2.75890      -2.29007      0.219796      0.298052      0.339770      0.372901      0.401086      0.419833
 107   7 3246.9400    4.3317  2.2564 12.5325  0.0000  0.0185   0.0284   0.0509    0.0283   0.0000   443.1923       2.01718       20.6125      -1.45345      -2.59540      -2.77817      0.264099      0.364052      0.413104      0.458018      0.495475      0.527147
 107   8 3483.6379    3.2491  4.3790 12.1335 -0.0001  0.0347   0.0130   0.0888    0.0167   0.0000   444.1510       2.36272       20.3601      -1.59737      -3.31484      -2.60492      0.476867      0.680731      0.774552      0.855282      0.916132      0.963832
 108   0 1054.3669    0.0496  0.0466  8.5447  0.0000  0.0099   0.0044   0.0133    0.0114   0.0000   437.8068     0.0246943       21.0019     -0.257904      -4.27242      0.932796      0.152640      0.209246      0.196542      0.216563      0.284136      0.321247
 108   1 1542.7995    0.2451  0.3280  8.5230  0.0000  0.0074   0.0043   0.0183    0.0162   0.0000   440.0553     -0.408602       21.4409     -0.169116      -3.54262     -0.535456      0.109985      0.151781      0.168819      0.191892      0.209580      0.218780
 108   2 1896.7473    0.6339  0.9268  9.0533  0.0000  0.0121   0.0066   0.0317    0.0342   0.0000   440.4862   -0.00420546       21.0287    -0.0934641      -3.50886     -0.759859      0.169455      0.237343      0.268248      0.301523      0.324605      0.344710
 108   3 2210.0674    1.2061  1.5025  9.9773  0.0000  0.0157   0.0099   0.0417    0.0357   0.0000   441.7752      0.634733       21.4276     -0.651072      -3.67607      0.113046      0.220525      0.309078      0.345149      0.393444      0.415819      0.429468
 108   4 2492.0679    2.0308  1.8777 11.1224 -0.0001  0.0179   0.0151   0.0495    0.0317   0.0000   442.5951      0.523733       21.6783     -0.201163      -3.40526     -0.386572      0.253594      0.346346      0.400208      0.438919      0.477733      0.492789
 108   5 2757.1479    3.2110  1.7467 11.8596  0.0000  0.0158   0.0232   0.0433    0.0320   0.0000   443.4845       1.45582       21.5624      -1.21539      -3.34001      -1.72888      0.227983      0.312880      0.357426      0.399077      0.430792      0.455969
 108   6 3013.3068    4.4232  1.7366 12.4685  0.0000  0.0152   0.0317   0.0426    0.0323   0.0000   442.7681       1.37882       20.7131     -0.923828      -2.45472      -2.74394      0.217462      0.304174      0.346906      0.372240      0.405247      0.420730
 108   7 3258.0253    4.1675  2.4299 12.6173 -0.0003  0.0198   0.0269   0.0545    0.0262   0.0000   443.4013       2.00595       20.0723      -1.52492      -1.31991      -4.00488      0.278616      0.390768      0.438433      0.491441      0.528398      0.551057
[truncated: 150,963 more chars]
