# Supplementary material for: Global-Mode Analysis of Full-Disk Data from the Michelson Doppler Imager and the Helioseismic and Magnetic Imager
Source: Sol Phys. 2018 Jan 31;293(2):29. doi: 10.1007/s11207-017-1201-5 (PMC6566312; doi:10.1007/s11207-017-1201-5)
Supplement: Supplementary file 3 — (TAR 230.0 MB) [file 11207_2017_1201_MOESM3_ESM.tar › MDI/rot2d.mdifd.ave]

    354.6358    354.6358    354.6358    354.6358    354.6358    354.6358    354.6358    354.6358    354.6358    354.6358    354.6358    354.6358    354.6358    354.6358    354.6358    354.6358    354.6358    354.6358    354.6358    354.6358    354.6358    354.6358    354.6358    354.6358    354.6358    354.6358    354.6358    354.6358    354.6358    354.6358    354.6358    354.6358    354.6358    354.6358    354.6358    354.6358    354.6358    354.6358    354.6358    354.6358    354.6358    354.6358    354.6358    354.6358    354.6358    354.6358    354.6358    354.6358    354.6358
    356.9783    356.9783    356.9783    356.9783    356.9783    356.9783    356.9783    356.9783    356.9783    356.9783    356.9783    356.9783    356.9783    356.9783    356.9783    356.9783    356.9783    356.9783    356.9783    356.9783    356.9783    356.9783    356.9783    356.9783    356.9783    356.9783    356.9783    356.9783    356.9783    356.9783    356.9783    356.9783    356.9783    356.9783    356.9783    356.9783    356.9783    356.9783    356.9783    356.9783    356.9783    356.9783    356.9783    356.9783    356.9783    356.9783    356.9783    356.9783    356.9783
    358.9795    358.9795    358.9795    358.9795    358.9795    358.9795    358.9795    358.9795    358.9795    358.9795    358.9795    358.9795    358.9795    358.9795    358.9795    358.9795    358.9795    358.9795    358.9795    358.9795    358.9795    358.9795    358.9795    358.9795    358.9795    358.9795    358.9795    358.9795    358.9795    358.9795    358.9795    358.9795    358.9795    358.9795    358.9795    358.9795    358.9795    358.9795    358.9795    358.9795    358.9795    358.9795    358.9795    358.9795    358.9795    358.9795    358.9795    358.9795    358.9795
    361.1193    361.1193    361.1193    361.1193    361.1193    361.1193    361.1193    361.1193    361.1193    361.1193    361.1193    361.1193    361.1193    361.1193    361.1193    361.1193    361.1193    361.1193    361.1193    361.1193    361.1193    361.1193    361.1193    361.1193    361.1193    361.1193    361.1193    361.1193    361.1193    361.1193    361.1193    361.1193    361.1193    361.1193    361.1193    361.1193    361.1193    361.1193    361.1193    361.1193    361.1193    361.1193    361.1193    361.1193    361.1193    361.1193    361.1193    361.1193    361.1193
    363.3582    363.3582    363.3582    363.3582    363.3582    363.3582    363.3582    363.3582    363.3582    363.3582    363.3582    363.3582    363.3582    363.3582    363.3582    363.3582    363.3582    363.3582    363.3582    363.3582    363.3582    363.3582    363.3582    363.3582    363.3582    363.3582    363.3582    363.3582    363.3582    363.3582    363.3582    363.3582    363.3582    363.3582    363.3582    363.3582    363.3582    363.3582    363.3582    363.3582    363.3582    363.3582    363.3582    363.3582    363.3582    363.3582    363.3582    363.3582    363.3582
    365.6787    365.6787    365.6787    365.6787    365.6787    365.6787    365.6787    365.6787    365.6787    365.6787    365.6787    365.6787    365.6787    365.6787    365.6787    365.6787    365.6787    365.6787    365.6787    365.6787    365.6787    365.6787    365.6787    365.6787    365.6787    365.6787    365.6787    365.6787    365.6787    365.6787    365.6787    365.6787    365.6787    365.6787    365.6787    365.6787    365.6787    365.6787    365.6787    365.6787    365.6787    365.6787    365.6787    365.6787    365.6787    365.6787    365.6787    365.6787    365.6787
    368.0816    368.0816    368.0816    368.0816    368.0816    368.0816    368.0816    368.0816    368.0816    368.0816    368.0816    368.0816    368.0816    368.0816    368.0816    368.0816    368.0816    368.0816    368.0816    368.0816    368.0816    368.0816    368.0816    368.0816    368.0816    368.0816    368.0816    368.0816    368.0816    368.0816    368.0816    368.0816    368.0816    368.0816    368.0816    368.0816    368.0816    368.0816    368.0816    368.0816    368.0816    368.0816    368.0816    368.0816    368.0816    368.0816    368.0816    368.0816    368.0816
    370.5790    370.5790    370.5790    370.5790    370.5790    370.5790    370.5790    370.5790    370.5790    370.5790    370.5790    370.5790    370.5790    370.5790    370.5790    370.5790    370.5790    370.5790    370.5790    370.5790    370.5790    370.5790    370.5790    370.5790    370.5790    370.5790    370.5790    370.5790    370.5790    370.5790    370.5790    370.5790    370.5790    370.5790    370.5790    370.5790    370.5790    370.5790    370.5790    370.5790    370.5790    370.5790    370.5790    370.5790    370.5790    370.5790    370.5790    370.5790    370.5790
    373.1888    373.1888    373.1888    373.1888    373.1888    373.1888    373.1888    373.1888    373.1888    373.1888    373.1888    373.1888    373.1888    373.1888    373.1888    373.1888    373.1888    373.1888    373.1888    373.1888    373.1888    373.1888    373.1888    373.1888    373.1888    373.1888    373.1888    373.1888    373.1888    373.1888    373.1888    373.1888    373.1888    373.1888    373.1888    373.1888    373.1888    373.1888    373.1888    373.1888    373.1888    373.1888    373.1888    373.1888    373.1888    373.1888    373.1888    373.1888    373.1888
    375.9321    375.9321    375.9321    375.9321    375.9321    375.9321    375.9321    375.9321    375.9321    375.9321    375.9321    375.9321    375.9321    375.9321    375.9321    375.9321    375.9321    375.9321    375.9321    375.9321    375.9321    375.9321    375.9321    375.9321    375.9321    375.9321    375.9321    375.9321    375.9321    375.9321    375.9321    375.9321    375.9321    375.9321    375.9321    375.9321    375.9321    375.9321    375.9321    375.9321    375.9321    375.9321    375.9321    375.9321    375.9321    375.9321    375.9321    375.9321    375.9321
    378.8319    378.8319    378.8319    378.8319    378.8319    378.8319    378.8319    378.8319    378.8319    378.8319    378.8319    378.8319    378.8319    378.8319    378.8319    378.8319    378.8319    378.8319    378.8319    378.8319    378.8319    378.8319    378.8319    378.8319    378.8319    378.8319    378.8319    378.8319    378.8319    378.8319    378.8319    378.8319    378.8319    378.8319    378.8319    378.8319    378.8319    378.8319    378.8319    378.8319    378.8319    378.8319    378.8319    378.8319    378.8319    378.8319    378.8319    378.8319    378.8319
    381.9114    381.9114    381.9114    381.9114    381.9114    381.9114    381.9114    381.9114    381.9114    381.9114    381.9114    381.9114    381.9114    381.9114    381.9114    381.9114    381.9114    381.9114    381.9114    381.9114    381.9114    381.9114    381.9114    381.9114    381.9114    381.9114    381.9114    381.9114    381.9114    381.9114    381.9114    381.9114    381.9114    381.9114    381.9114    381.9114    381.9114    381.9114    381.9114    381.9114    381.9114    381.9114    381.9114    381.9114    381.9114    381.9114    381.9114    381.9114    381.9114
    385.1916    385.1916    385.1916    385.1916    385.1916    385.1916    385.1916    385.1916    385.1916    385.1916    385.1916    385.1916    385.1916    385.1916    385.1916    385.1916    385.1916    385.1916    385.1916    385.1916    385.1916    385.1916    385.1916    385.1916    385.1916    385.1916    385.1916    385.1916    385.1916    385.1916    385.1916    385.1916    385.1916    385.1916    385.1916    385.1916    385.1916    385.1916    385.1916    385.1916    385.1916    385.1916    385.1916    385.1916    385.1916    385.1916    385.1916    385.1916    385.1916
    388.6880    388.6880    388.6880    388.6880    388.6880    388.6880    388.6880    388.6880    388.6880    388.6880    388.6880    388.6880    388.6880    388.6880    388.6880    388.6880    388.6880    388.6880    388.6880    388.6880    388.6880    388.6880    388.6880    388.6880    388.6880    388.6880    388.6880    388.6880    388.6880    388.6880    388.6880    388.6880    388.6880    388.6880    388.6880    388.6880    388.6880    388.6880    388.6880    388.6880    388.6880    388.6880    388.6880    388.6880    388.6880    388.6880    388.6880    388.6880    388.6880
    392.4040    392.4040    392.4040    392.4040    392.4040    392.4040    392.4040    392.4040    392.4040    392.4040    392.4040    392.4040    392.4040    392.4040    392.4040    392.4040    392.4040    392.4040    392.4040    392.4040    392.4040    392.4040    392.4040    392.4040    392.4040    392.4040    392.4040    392.4040    392.4040    392.4040    392.4040    392.4040    392.4040    392.4040    392.4040    392.4040    392.4040    392.4040    392.4040    392.4040    392.4040    392.4040    392.4040    392.4040    392.4040    392.4040    392.4040    392.4040    392.4040
    396.3230    396.3230    396.3230    396.3230    396.3230    396.3230    396.3230    396.3230    396.3230    396.3230    396.3230    396.3230    396.3230    396.3230    396.3230    396.3230    396.3230    396.3230    396.3230    396.3230    396.3230    396.3230    396.3230    396.3230    396.3230    396.3230    396.3230    396.3230    396.3230    396.3230    396.3230    396.3230    396.3230    396.3229    396.3229    396.3229    396.3229    396.3229    396.3229    396.3229    396.3229    396.3229    396.3229    396.3229    396.3229    396.3229    396.3229    396.3229    396.3229
    400.3960    400.3960    400.3960    400.3960    400.3960    400.3960    400.3960    400.3960    400.3960    400.3960    400.3960    400.3960    400.3960    400.3960    400.3960    400.3960    400.3960    400.3960    400.3960    400.3960    400.3960    400.3960    400.3960    400.3960    400.3960    400.3960    400.3960    400.3960    400.3960    400.3960    400.3960    400.3960    400.3960    400.3960    400.3960    400.3960    400.3960    400.3960    400.3960    400.3960    400.3960    400.3960    400.3960    400.3960    400.3960    400.3960    400.3960    400.3960    400.3960
    404.5326    404.5326    404.5326    404.5326    404.5326    404.5326    404.5326    404.5326    404.5326    404.5326    404.5326    404.5326    404.5326    404.5326    404.5326    404.5326    404.5326    404.5326    404.5326    404.5326    404.5326    404.5326    404.5326    404.5327    404.5327    404.5327    404.5327    404.5327    404.5327    404.5327    404.5327    404.5327    404.5327    404.5327    404.5327    404.5327    404.5328    404.5328    404.5328    404.5328    404.5328    404.5328    404.5328    404.5328    404.5328    404.5328    404.5328    404.5328    404.5328
    408.6018    408.6018    408.6018    408.6018    408.6018    408.6018    408.6018    408.6018    408.6018    408.6019    408.6019    408.6019    408.6019    408.6019    408.6020    408.6020    408.6020    408.6021    408.6021    408.6021    408.6022    408.6022    408.6023    408.6023    408.6023    408.6024    408.6024    408.6025    408.6025    408.6026    408.6026    408.6027    408.6027    408.6028    408.6029    408.6029    408.6030    408.6030    408.6030    408.6031    408.6031    408.6032    408.6032    408.6032    408.6032    408.6033    408.6033    408.6033    408.6033
    412.4502    412.4502    412.4502    412.4503    412.4503    412.4503    412.4504    412.4504    412.4505    412.4505    412.4506    412.4507    412.4508    412.4509    412.4510    412.4511    412.4512    412.4513    412.4514    412.4516    412.4517    412.4519    412.4520    412.4522    412.4523    412.4525    412.4527    412.4528    412.4530    412.4532    412.4533    412.4535    412.4537    412.4539    412.4540    412.4542    412.4543    412.4545    412.4546    412.4548    412.4549    412.4550    412.4551    412.4552    412.4552    412.4553    412.4553    412.4553    412.4554
    415.9388    415.9388    415.9388    415.9389    415.9389    415.9390    415.9391    415.9393    415.9394    415.9395    415.9397    415.9399    415.9401    415.9403    415.9406    415.9408    415.9411    415.9414    415.9417    415.9420    415.9423    415.9427    415.9430    415.9434    415.9438    415.9441    415.9445    415.9449    415.9453    415.9457    415.9461    415.9465    415.9469    415.9473    415.9477    415.9481    415.9485    415.9488    415.9491    415.9494    415.9497    415.9500    415.9502    415.9504    415.9505    415.9507    415.9507    415.9508    415.9508
    418.9865    418.9865    418.9866    418.9866    418.9867    418.9869    418.9870    418.9872    418.9875    418.9877    418.9880    418.9883    418.9887    418.9890    418.9894    418.9898    418.9903    418.9908    418.9913    418.9918    418.9923    418.9929    418.9935    418.9941    418.9948    418.9954    418.9961    418.9968    418.9975    418.9982    418.9989    418.9996    419.0004    419.0011    419.0017    419.0024    419.0031    419.0037    419.0043    419.0048    419.0053    419.0058    419.0062    419.0066    419.0069    419.0071    419.0073    419.0074    419.0074
    421.5954    421.5954    421.5954    421.5955    421.5956    421.5958    421.5960    421.5962    421.5965    421.5968    421.5971    421.5975    421.5979    421.5983    421.5988    421.5993    421.5999    421.6004    421.6011    421.6017    421.6024    421.6032    421.6039    421.6047    421.6056    421.6065    421.6074    421.6083    421.6093    421.6103    421.6113    421.6123    421.6133    421.6143    421.6153    421.6163    421.6173    421.6182    421.6191    421.6199    421.6207    421.6214    421.6220    421.6225    421.6230    421.6233    421.6236    421.6238    421.6238
    423.8365    423.8365    423.8365    423.8366    423.8367    423.8368    423.8370    423.8372    423.8374    423.8377    423.8380    423.8383    423.8387    423.8391    423.8395    423.8400    423.8406    423.8411    423.8417    423.8424    423.8431    423.8439    423.8448    423.8457    423.8466    423.8476    423.8487    423.8498    423.8510    423.8522    423.8535    423.8548    423.8561    423.8575    423.8588    423.8601    423.8615    423.8627    423.8640    423.8651    423.8662    423.8672    423.8681    423.8689    423.8696    423.8701    423.8704    423.8707    423.8708
    425.8115    425.8115    425.8116    425.8116    425.8117    425.8119    425.8120    425.8122    425.8124    425.8126    425.8128    425.8131    425.8134    425.8138    425.8142    425.8147    425.8152    425.8158    425.8164    425.8171    425.8179    425.8188    425.8198    425.8208    425.8220    425.8232    425.8246    425.8261    425.8276    425.8293    425.8310    425.8328    425.8346    425.8366    425.8385    425.8404    425.8423    425.8442    425.8461    425.8478    425.8495    425.8510    425.8524    425.8536    425.8546    425.8554    425.8559    425.8563    425.8564
    427.6185    427.6185    427.6185    427.6186    427.6187    427.6187    427.6189    427.6190    427.6191    427.6193    427.6195    427.6198    427.6200    427.6204    427.6207    427.6212    427.6217    427.6223    427.6230    427.6239    427.6248    427.6259    427.6271    427.6285    427.6300    427.6317    427.6336    427.6356    427.6378    427.6402    427.6427    427.6453    427.6481    427.6509    427.6538    427.6568    427.6597    427.6626    427.6655    427.6682    427.6708    427.6731    427.6753    427.6772    427.6787    427.6800    427.6809    427.6815    427.6817
    429.3424    429.3424    429.3424    429.3423    429.3422    429.3421    429.3419    429.3417    429.3415    429.3413    429.3410    429.3408    429.3406    429.3404    429.3403    429.3402    429.3402    429.3403    429.3405    429.3409    429.3415    429.3422    429.3432    429.3443    429.3458    429.3474    429.3494    429.3516    429.3541    429.3568    429.3598    429.3631    429.3665    429.3701    429.3739    429.3777    429.3817    429.3856    429.3894    429.3931    429.3967    429.3999    429.4029    429.4055    429.4078    429.4095    429.4108    429.4116    429.4118
    431.0531    431.0530    431.0527    431.0522    431.0516    431.0507    431.0497    431.0485    431.0471    431.0455    431.0439    431.0420    431.0401    431.0381    431.0361    431.0341    431.0321    431.0301    431.0283    431.0266    431.0251    431.0238    431.0228    431.0221    431.0217    431.0217    431.0221    431.0229    431.0241    431.0257    431.0277    431.0301    431.0329    431.0360    431.0394    431.0431    431.0470    431.0509    431.0549    431.0588    431.0626    431.0662    431.0695    431.0724    431.0748    431.0768    431.0783    431.0791    431.0794
    432.7781    432.7779    432.7772    432.7760    432.7743    432.7721    432.7695    432.7664    432.7629    432.7589    432.7545    432.7498    432.7447    432.7393    432.7337    432.7279    432.7221    432.7161    432.7102    432.7044    432.6987    432.6932    432.6881    432.6833    432.6789    432.6749    432.6715    432.6686    432.6664    432.6647    432.6637    432.6633    432.6635    432.6643    432.6656    432.6675    432.6697    432.6722    432.6750    432.6779    432.6808    432.6837    432.6864    432.6888    432.6909    432.6927    432.6939    432.6947    432.6949
    434.4649    434.4645    434.4632    434.4610    434.4580    434.4542    434.4495    434.4440    434.4376    434.4305    434.4226    434.4140    434.4048    434.3950    434.3846    434.3739    434.3628    434.3515    434.3400    434.3286    434.3172    434.3061    434.2952    434.2847    434.2747    434.2652    434.2564    434.2484    434.2411    434.2347    434.2292    434.2246    434.2209    434.2181    434.2161    434.2150    434.2145    434.2147    434.2154    434.2164    434.2178    434.2193    434.2208    434.2224    434.2237    434.2249    434.2257    434.2263    434.2265
    435.9729    435.9723    435.9703    435.9672    435.9627    435.9569    435.9499    435.9417    435.9322    435.9215    435.9096    435.8966    435.8826    435.8677    435.8519    435.8354    435.8183    435.8008    435.7830    435.7650    435.7470    435.7291    435.7115    435.6944    435.6777    435.6618    435.6466    435.6324    435.6192    435.6072    435.5963    435.5867    435.5783    435.5713    435.5654    435.5608    435.5572    435.5546    435.5529    435.5518    435.5514    435.5514    435.5518    435.5523    435.5529    435.5535    435.5540    435.5543    435.5544
    437.1163    437.1154    437.1128    437.1084    437.1022    437.0942    437.0845    437.0730    437.0598    437.0448    437.0282    437.0101    436.9904    436.9693    436.9470    436.9236    436.8993    436.8743    436.8488    436.8228    436.7968    436.7708    436.7450    436.7196    436.6948    436.6708    436.6477    436.6258    436.6052    436.5861    436.5685    436.5526    436.5383    436.5259    436.5151    436.5060    436.4985    436.4925    436.4877    436.4842    436.4816    436.4798    436.4787    436.4781    436.4778    436.4777    436.4777    436.4778    436.4778
    437.7335    437.7324    437.7288    437.7228    437.7144    437.7037    437.6905    437.6750    437.6570    437.6367    437.6141    437.5894    437.5625    437.5337    437.5032    437.4711    437.4377    437.4033    437.3680    437.3321    437.2959    437.2596    437.2234    437.1877    437.1526    437.1184    437.0854    437.0537    437.0236    436.9954    436.9692    436.9451    436.9233    436.9038    436.8866    436.8717    436.8589    436.8482    436.8395    436.8324    436.8268    436.8226    436.8194    436.8171    436.8155    436.8144    436.8137    436.8134    436.8132
    437.7516    437.7500    437.7452    437.7373    437.7262    437.7119    437.6944    437.6736    437.6497    437.6227    437.5927    437.5596    437.5239    437.4855    437.4448    437.4021    437.3576    437.3118    437.2648    437.2170    437.1688    437.1204    437.0722    437.0245    436.9776    436.9319    436.8875    436.8449    436.8044    436.7662    436.7305    436.6975    436.6674    436.6403    436.6161    436.5949    436.5765    436.5609    436.5477    436.5368    436.5279    436.5209    436.5153    436.5111    436.5079    436.5056    436.5041    436.5032    436.5029
    437.2238    437.2217    437.2155    437.2051    437.1905    437.1718    437.1489    437.1218    437.0906    437.0554    437.0162    436.9732    436.9267    436.8770    436.8243    436.7691    436.7117    436.6527    436.5925    436.5314    436.4700    436.4085    436.3475    436.2873    436.2283    436.1710    436.1156    436.0625    436.0122    435.9649    435.9208    435.8802    435.8431    435.8097    435.7800    435.7538    435.7311    435.7117    435.6953    435.6816    435.6704    435.6613    435.6540    435.6483    435.6440    435.6408    435.6387    435.6374    435.6370
    436.3235    436.3208    436.3129    436.2997    436.2811    436.2573    436.2282    436.1938    436.1543    436.1097    436.0602    436.0060    435.9475    435.8850    435.8191    435.7503    435.6791    435.6062    435.5320    435.4572    435.3823    435.3079    435.2343    435.1622    435.0920    435.0242    434.9593    434.8976    434.8395    434.7854    434.7354    434.6898    434.6486    434.6117    434.5792    434.5510    434.5267    434.5061    434.4889    434.4748    434.4632    434.4540    434.4467    434.4410    434.4366    434.4334    434.4312    434.4300    434.4296
    435.2900    435.2868    435.2773    435.2614    435.2391    435.2105    435.1756    435.1345    435.0872    435.0340    434.9749    434.9105    434.8411    434.7673    434.6897    434.6091    434.5260    434.4414    434.3559    434.2702    434.1849    434.1008    434.0184    433.9383    433.8611    433.7873    433.7175    433.6520    433.5914    433.5358    433.4854    433.4403    433.4005    433.3659    433.3363    433.3114    433.2909    433.2745    433.2615    433.2516    433.2442    433.2388    433.2349    433.2323    433.2304    433.2293    433.2285    433.2281    433.2280
    434.3531    434.3496    434.3392    434.3217    434.2973    434.2660    434.2278    434.1828    434.1312    434.0731    434.0089    433.9390    433.8640    433.7846    433.7015    433.6157    433.5281    433.4395    433.3509    433.2630    433.1766    433.0924    433.0112    432.9336    432.8602    432.7917    432.7285    432.6711    432.6199    432.5750    432.5366    432.5045    432.4786    432.4586    432.4441    432.4346    432.4296    432.4284    432.4304    432.4348    432.4408    432.4477    432.4549    432.4618    432.4680    432.4731    432.4769    432.4792    432.4800
    433.6717    433.6682    433.6580    433.6408    433.6168    433.5861    433.5486    433.5045    433.4539    433.3971    433.3344    433.2665    433.1940    433.1177    433.0387    432.9579    432.8766    432.7957    432.7162    432.6391    432.5654    432.4957    432.4309    432.3716    432.3186    432.2725    432.2337    432.2028    432.1798    432.1648    432.1577    432.1582    432.1657    432.1796    432.1993    432.2238    432.2523    432.2838    432.3171    432.3512    432.3849    432.4170    432.4468    432.4732    432.4956    432.5136    432.5266    432.5345    432.5371
    433.3058    433.3028    433.2936    433.2785    433.2572    433.2300    433.1967    433.1577    433.1129    433.0627    433.0075    432.9480    432.8849    432.8192    432.7522    432.6850    432.6190    432.5554    432.4954    432.4400    432.3905    432.3476    432.3122    432.2852    432.2673    432.2590    432.2608    432.2731    432.2958    432.3288    432.3714    432.4229    432.4825    432.5490    432.6211    432.6976    432.7769    432.8576    432.9381    433.0166    433.0915    433.1612    433.2244    433.2798    433.3263    433.3633    433.3900    433.4062    433.4116
    433.2232    433.2207    433.2132    433.2006    433.1829    433.1602    433.1326    433.1000    433.0626    433.0208    432.9749    432.9257    432.8740    432.8211    432.7682    432.7168    432.6685    432.6246    432.5867    432.5561    432.5339    432.5213    432.5192    432.5287    432.5503    432.5849    432.6328    432.6942    432.7688    432.8562    432.9554    433.0652    433.1840    433.3104    433.4424    433.5782    433.7157    433.8527    433.9871    434.1165    434.2387    434.3515    434.4531    434.5417    434.6158    434.6746    434.7170    434.7427    434.7513
    433.3384    433.3362    433.3297    433.3188    433.3035    433.2838    433.2597    433.2313    433.1986    433.1620    433.1219    433.0791    433.0346    432.9898    432.9461    432.9053    432.8691    432.8392    432.8173    432.8049    432.8033    432.8139    432.8377    432.8758    432.9291    432.9981    433.0834    433.1850    433.3026    433.4353    433.5819    433.7408    433.9102    434.0879    434.2718    434.4593    434.6480    434.8351    435.0177    435.1931    435.3582    435.5103    435.6470    435.7660    435.8655    435.9443    436.0012    436.0356    436.0471
    433.5721    433.5698    433.5628    433.5512    433.5349    433.5139    433.4881    433.4576    433.4225    433.3831    433.3400    433.2940    433.2464    433.1986    433.1525    433.1100    433.0730    433.0436    433.0235    433.0144    433.0178    433.0350    433.0672    433.1156    433.1811    433.2644    433.3660    433.4860    433.6239    433.7788    433.9494    434.1339    434.3304    434.5365    434.7497    434.9675    435.1869    435.4048    435.6179    435.8228    436.0160    436.1943    436.3545    436.4941    436.6109    436.7033    436.7701    436.8104    436.8239
    433.9023    433.8991    433.8895    433.8734    433.8509    433.8218    433.7863    433.7442    433.6959    433.6415    433.5819    433.5180    433.4513    433.3837    433.3171    433.2540    433.1964    433.1465    433.1063    433.0776    433.0618    433.0605    433.0750    433.1064    433.1557    433.2237    433.3110    433.4176    433.5434    433.6874    433.8483    434.0246    434.2142    434.4151    434.6247    434.8404    435.0594    435.2784    435.4938    435.7020    435.8990    436.0813    436.2456    436.3890    436.5092    436.6042    436.6729    436.7143    436.7282
    434.3768    434.3718    434.3568    434.3318    434.2967    434.2516    434.1965    434.1315    434.0566    433.9725    433.8799    433.7800    433.6746    433.5660    433.4565    433.3490    433.2458    433.1493    433.0618    432.9852    432.9211    432.8711    432.8366    432.8189    432.8191    432.8382    432.8767    432.9351    433.0133    433.1105    433.2257    433.3576    433.5045    433.6644    433.8352    434.0143    434.1992    434.3868    434.5734    434.7555    434.9290    435.0903    435.2362    435.3639    435.4709    435.5557    435.6169    435.6538    435.6662
    435.0892    435.0815    435.0584    435.0200    434.9661    434.8970    434.8125    434.7129    434.5984    434.4695    434.3273    434.1733    434.0096    433.8391    433.6646    433.4894    433.3165    433.1487    432.9885    432.8382    432.6997    432.5746    432.4647    432.3712    432.2956    432.2390    432.2023    432.1861    432.1904    432.2151    432.2592    432.3218    432.4015    432.4965    432.6051    432.7252    432.8542    432.9893    433.1272    433.2642    433.3965    433.5207    433.6336    433.7327    433.8160    433.8820    433.9297    433.9584    433.9680
    436.1443    436.1332    436.0997    436.0440    435.9660    435.8659    435.7438    435.6000    435.4349    435.2491    435.0440    434.8216    434.5846    434.3363    434.0806    433.8214    433.5625    433.3073    433.0590    432.8203    432.5935    432.3805    432.1833    432.0034    431.8424    431.7016    431.5822    431.4850    431.4102    431.3577    431.3271    431.3175    431.3277    431.3563    431.4017    431.4620    431.5349    431.6176    431.7068    431.7991    431.8907    431.9781    432.0584    432.1293    432.1890    432.2364    432.2706    432.2913    432.2982
    437.6235    437.6084    437.5629    437.4873    437.3816    437.2460    437.0810    436.8868    436.6641    436.4141    436.1382    435.8393    435.5207    435.1867    434.8420    434.4918    434.1407    433.7933    433.4534    433.1243    432.8090    432.5100    432.2292    431.9688    431.7303    431.5153    431.3249    431.1600    431.0207    430.9070    430.8183    430.7535    430.7114    430.6908    430.6898    430.7067    430.7392    430.7845    430.8394    430.9000    430.9629    431.0244    431.0819    431.1330    431.1761    431.2104    431.2350    431.2498    431.2548
    439.5377    439.5184    439.4606    439.3644    439.2301    439.0580    438.8487    438.6028    438.3212    438.0054    437.6574    437.2805    436.8790    436.4584    436.0246    435.5836    435.1416    434.7041    434.2760    433.8613    433.4639    433.0865    432.7320    432.4026    432.1002    431.8263    431.5820    431.3680    431.1842    431.0301    430.9044    430.8057    430.7323    430.6822    430.6537    430.6446    430.6527    430.6750    430.7082    430.7487    430.7927    430.8371    430.8790    430.9165    430.9481    430.9728    430.9905    431.0009    431.0044
    441.7606    441.7376    441.6687    441.5541    441.3941    441.1893    440.9401    440.6474    440.3124    439.9364    439.5222    439.0734    438.5953    438.0941    437.5770    437.0513    436.5244    436.0026    435.4920    434.9975    434.5234    434.0736    433.6511    433.2586    432.8984    432.5721    432.2808    432.0249    431.8041    431.6174    431.4627    431.3378    431.2402    431.1673    431.1166    431.0860    431.0729    431.0744    431.0873    431.1079    431.1330    431.1594    431.1848    431.2076    431.2264    431.2407    431.2505    431.2560    431.2577
    443.9725    443.9470    443.8704    443.7430    443.5650    443.3369    443.0592    442.7327    442.3582    441.9373    441.4725    440.9680    440.4293    439.8636    439.2789    438.6835    438.0856    437.4927    436.9112    436.3469    435.8047    435.2886    434.8022    434.3484    433.9296    433.5478    433.2042    432.8993    432.6327    432.4030    432.2081    432.0452    431.9112    431.8031    431.7180    431.6535    431.6069    431.5757    431.5567    431.5466    431.5424    431.5414    431.5419    431.5425    431.5424    431.5413    431.5395    431.5379    431.5372
    445.6634    445.6372    445.5587    445.4278    445.2448    445.0098    444.7231    444.3850    443.9961    443.5573    443.0711    442.5413    441.9736    441.3756    440.7557    440.1228    439.4856    438.8519    438.2286    437.6214    437.0351    436.4739    435.9409    435.4389    434.9703    434.5368    434.1400    433.7806    433.4584    433.1725    432.9210    432.7014    432.5110    432.3469    432.2065    432.0874    431.9873    431.9041    431.8351    431.7775    431.7284    431.6859    431.6487    431.6160    431.5877    431.5639    431.5455    431.5336    431.5294
    446.2151    446.1909    446.1182    445.9971    445.8272    445.6086    445.3409    445.0239    444.6574    444.2418    443.7786    443.2713    442.7253    442.1479    441.5477    440.9336    440.3142    439.6972    439.0890    438.4947    437.9185    437.3634    436.8317    436.3250    435.8449    435.3928    434.9700    434.5775    434.2155    433.8834    433.5802    433.3044    433.0543    432.8280    432.6240    432.4406    432.2766    432.1305    432.0006    431.8848    431.7808    431.6872    431.6036    431.5299    431.4668    431.4150    431.3760    431.3515    431.3431
    445.0312    445.0122    444.9549    444.8592    444.7246    444.5506    444.3362    444.0806    443.7826    443.4417    443.0584    442.6353    442.1772    441.6911    441.1851    440.6679    440.1476    439.6310    439.1235    438.6288    438.1493    437.6862    437.2399    436.8104    436.3973    436.0012    435.6225    435.2618    434.9196    434.5955    434.2890    433.9995    433.7265    433.4697    433.2289    433.0043    432.7961    432.6047    432.4293    432.2690    432.1224    431.9889    431.8686    431.7624    431.6715    431.5975    431.5422    431.5077    431.4959
    441.6671    441.6563    441.6237    441.5689    441.4911    441.3893    441.2621    441.1079    440.9245    440.7104    440.4649    440.1897    439.8889    439.5689    439.2375    438.9030    438.5730    438.2530    437.9467    437.6558    437.3802    437.1185    436.8683    436.6269    436.3918    436.1614    435.9349    435.7121    435.4925    435.2756    435.0606    434.8472    434.6358    434.4271    434.2228    434.0248    433.8358    433.6579    433.4923    433.3393    433.1981    433.0687    432.9515    432.8479    432.7593    432.6873    432.6335    432.6000    432.5886
    435.9269    435.9264    435.9248    435.9213    435.9151    435.9049    435.8889    435.8647    435.8295    435.7809    435.7172    435.6394    435.5511    435.4583    435.3690    435.2913    435.2324    435.1966    435.1858    435.1990    435.2331    435.2834    435.3443    435.4099    435.4747    435.5345    435.5864    435.6283    435.6584    435.6750    435.6766    435.6625    435.6332    435.5900    435.5354    435.4732    435.4078    435.3433    435.2824    435.2258    435.1730    435.1236    435.0778    435.0367    435.0013    434.9721    434.9500    434.9361    434.9313
    427.9158    427.9262    427.9571    428.0079    428.0776    428.1648    428.2678    428.3840    428.5102    428.6436    428.7822    428.9266    429.0803    429.2501    429.4445    429.6721    429.9399    430.2514    430.6067    431.0019    431.4308    431.8852    432.3556    432.8327    433.3076    433.7730    434.2232    434.6534    435.0597    435.4387    435.7877    436.1056    436.3922    436.6486    436.8776    437.0831    437.2702    437.4435    437.6057    437.7567    437.8948    438.0182    438.1261    438.2188    438.2962    438.3577    438.4022    438.4290    438.4380
    418.0368    418.0573    418.1186    418.2202    418.3613    418.5409    418.7574    419.0087    419.2919    419.6043    419.9442    420.3128    420.7145    421.1573    421.6513    422.2062    422.8295    423.5241    424.2883    425.1159    425.9974    426.9208    427.8730    428.8406    429.8110    430.7734    431.7186    432.6391    433.5280    434.3799    435.1907    435.9581    436.6810    437.3597    437.9958    438.5921    439.1527    439.6808    440.1771    440.6391    441.0624    441.4430    441.7788    442.0689    442.3121    442.5062    442.6478    442.7341    442.7631
    406.9282    406.9577    407.0463    407.1936    407.3993    407.6626    407.9828    408.3585    408.7877    409.2682    409.7994    410.3835    411.0269    411.7397    412.5344    413.4228    414.4130    415.5080    416.7044    417.9938    419.3634    420.7976    422.2789    423.7897    425.3133    426.8349    428.3417    429.8226    431.2679    432.6693    434.0205    435.3171    436.5562    437.7362    438.8567    439.9190    440.9247    441.8749    442.7675    443.5970    444.3566    445.0402    445.6440    446.1659    446.6037    446.9531    447.2087    447.3647    447.4172
    395.3611    395.3991    395.5131    395.7030    395.9688    396.3107    396.7285    397.2220    397.7900    398.4314    399.1469    399.9402    400.8202    401.8000    402.8951    404.1198    405.4835    406.9889    408.6314    410.3998    412.2778    414.2456    416.2811    418.3621    420.4672    422.5772    424.6751    426.7460    428.7766    430.7553    432.6724    434.5200    436.2919    437.9837    439.5929    441.1186    442.5612    443.9202    445.1924    446.3712    447.4488    448.4183    449.2751    450.0163    450.6384    451.1355    451.4996    451.7224    451.7974
    384.1313    384.1776    384.3165    384.5484    384.8736    385.2931    385.8078    386.4184    387.1251    387.9280    388.8289    389.8335    390.9531    392.2041    393.6052    395.1729    396.9180    398.8425    400.9395    403.1944    405.5865    408.0909    410.6806    413.3278    416.0063    418.6919    421.3632    424.0010    426.5883    429.1096    431.5514    433.9016    436.1503    438.2895    440.3144    442.2234    444.0169    445.6950    447.2561    448.6956    450.0073    451.1858    452.2272    453.1288    453.8864    454.4930    454.9384    455.2114    455.3036
    373.9292    373.9838    374.1478    374.4218    374.8070    375.3050    375.9181    376.6484    377.4974    378.4667    379.5596    380.7834    382.1518    383.6838    385.4007    387.3210    389.4555    391.8044    394.3575    397.0949    399.9902    403.0123    406.1278    409.3031    412.5065    415.7088    418.8840    422.0091    425.0636    428.0296    430.8906    433.6317    436.2396    438.7038    441.0184    443.1819    445.1965    447.0654    448.7903    450.3706    451.8041    453.0890    454.2241    455.2083    456.0378    456.7044    457.1957    457.4980    457.6001
    365.2689    365.3320    365.5213    365.8381    366.2839    366.8616    367.5746    368.4266    369.4208    370.5603    371.8498    373.2982    374.9210    376.7394    378.7765    381.0518    383.5748    386.3426    389.3397    392.5398    395.9088    399.4076    402.9952    406.6311    410.2773    413.8998    417.4686    420.9583    424.3473    427.6172    430.7514    433.7344    436.5519    439.1930    441.6521    443.9301    446.0327    447.9673    449.7401    451.3550    452.8146    454.1216    455.2787    456.2869    457.1423    457.8350    458.3489    458.6666    458.7742
    358.4649    358.5366    358.7519    359.1122    359.6197    360.2778    361.0912    362.0647    363.2030    364.5104    365.9924    367.6591    369.5272    371.6199    373.9621    376.5733    379.4615    382.6194    386.0251    389.6446    393.4352    397.3484    401.3340    405.3432    409.3313    413.2596    417.0959    420.8144    424.3951    427.8221    431.0814    434.1592    437.0427    439.7224    442.1958    444.4684    446.5512    448.4571    450.1973    451.7804    453.2134    454.5029    455.6540    456.6680    457.5389    458.2522    458.7866    459.1191    459.2322
    353.6122    353.6924    353.9336    354.3371    354.9053    355.6421    356.5524    357.6419    358.9157    360.3783    362.0353    363.8969    365.9807    368.3117    370.9167    373.8160    377.0155    380.5036    384.2520    388.2187    392.3523    396.5950    400.8872    405.1713    409.3960    413.5187    417.5062    421.3347    424.9881    428.4550    431.7255    434.7891    437.6353    440.2580    442.6593    444.8508    446.8506    448.6783    450.3508    451.8817    453.2812    454.5575    455.7148    456.7509    457.6545    458.4041    458.9714    459.3268    459.4481
    350.6011    350.6890    350.9534    351.3956    352.0179    352.8239    353.8188    355.0080    356.3965    357.9879    359.7869    361.8025    364.0530    366.5653    369.3683    372.4836    375.9157    379.6488    383.6485    387.8658    392.2417    396.7110    401.2061    405.6624    410.0230    414.2425    418.2883    422.1400    425.7863    429.2215    432.4403    435.4352    438.1987    440.7280    443.0302    445.1232    447.0318    448.7823    450.3975    451.8948    453.2865    454.5795    455.7738    456.8608    457.8216    458.6270    459.2411    459.6278    459.7601
    349.1602    349.2541    349.5361    350.0075    350.6702    351.5276    352.5842    353.8450    355.3140    356.9937    358.8868    361.0013    363.3556    365.9786    368.9023    372.1499    375.7253    379.6088    383.7605    388.1253    392.6384    397.2291    401.8247    406.3561    410.7634    415.0004    419.0360    422.8538    426.4484    429.8195    432.9666    435.8856    438.5714    441.0236    443.2527    445.2809    447.1377    448.8538    450.4550    451.9609    453.3830    454.7254    455.9828    457.1399    458.1709    459.0403    459.7058    460.1261    460.2701
    348.9089    349.0067    349.3003    349.7905    350.4788    351.3674    352.4598    353.7598    355.2699    356.9907    358.9230    361.0736    363.4617    366.1193    369.0825    372.3777    376.0093    379.9550    384.1696    388.5925    393.1539    397.7789    402.3915    406.9209    411.3063    415.5026    419.4817    423.2316    426.7526    430.0506    433.1303    435.9914    438.6309    441.0493    443.2579    445.2798    447.1452    448.8850    450.5242    452.0800    453.5611    454.9675    456.2902    457.5102    458.5986    459.5171    460.2210    460.6658    460.8182
    349.4112    349.5118    349.8137    350.3170    351.0218    351.9290    353.0398    354.3556    355.8762    357.5991    359.5225    361.6523    364.0095    366.6306    369.5585    372.8255    376.4385    380.3742    384.5834    388.9998    393.5485    398.1503    402.7272    407.2075    411.5316    415.6564    419.5573    423.2265    426.6700    429.9000    432.9271    435.7552    438.3830    440.8108    443.0481    445.1155    447.0404    448.8486    450.5596    452.1841    453.7254    455.1799    456.5371    457.7792    458.8802    459.8048    460.5112    460.9570    461.1097
    350.2329    350.3364    350.6467    351.1631    351.8844    352.8089    353.9348    355.2598    356.7791    358.4858    360.3742    362.4487    364.7327    367.2694    370.1110    373.2984    376.8439    380.7247    384.8878    389.2616    393.7657    398.3174    402.8370    407.2533    411.5085    415.5622    419.3923    422.9946    426.3791    429.5630    432.5620    435.3835    438.0274    440.4933    442.7881    444.9287    446.9366    448.8297    450.6176    452.3017    453.8782    455.3407    456.6804    457.8850    458.9363    459.8084    460.4687    460.8830    461.0246
    350.9967    351.1038    351.4246    351.9575    352.7000    353.6480    354.7961    356.1375    357.6621    359.3571    361.2117    363.2282    365.4322    367.8747    370.6185    373.7152    377.1838    381.0019    385.1128    389.4389    393.8946    398.3951    402.8613    407.2244    411.4299    415.4400    419.2348    422.8113    426.1805    429.3609    432.3694    435.2144    437.8961    440.4138    442.7734    444.9893    447.0774    449.0471    450.8972    452.6187    454.2011    455.6360    456.9179    458.0415    458.9984    459.7750    460.3526    460.7106    460.8320
    351.4246    351.5359    351.8691    352.4222    353.1912    354.1703    355.3510    356.7221    358.2684    359.9709    361.8135    363.7951    365.9432    368.3161    370.9881    374.0215    377.4410    381.2238    385.3076    389.6078    394.0347    398.5029    402.9363    407.2716    411.4595    415.4666    419.2748    422.8802    426.2910    429.5213    432.5835    435.4829    438.2185    440.7906    443.2071    445.4831    447.6323    449.6583    451.5515    453.2949    454.8725    456.2743    457.4968    458.5392    459.4012    460.0803    460.5721    460.8707    460.9710
    351.3561    351.4720    351.8191    352.3949    353.1950    354.2120    355.4352    356.8502    358.4370    360.1710    362.0300    364.0093    366.1373    368.4796    371.1211    374.1342    377.5483    381.3379    385.4333    389.7423    394.1708    398.6340    403.0608    407.3947    411.5942    415.6319    419.4921    423.1693    426.6655    429.9859    433.1335    436.1067    438.9019    441.5214    443.9778    446.2908    448.4760    450.5355    452.4563    454.2171    455.7985    457.1878    458.3802    459.3756    460.1774    460.7913    461.2239    461.4811    461.5665
    350.7448    350.8657    351.2275    351.8282    352.6631    353.7244    354.9998    356.4721    358.1173    359.9049    361.8063    363.8121    365.9514    368.2965    370.9431    373.9731    377.4192    381.2523    385.3939    389.7436    394.2023    398.6856    403.1271    407.4780    411.7052    415.7876    419.7128    423.4732    427.0642    430.4808    433.7153    436.7580    439.6018    442.2513    444.7251    447.0496    449.2456    451.3175    453.2525    455.0286    456.6238    458.0217    459.2128    460.1944    460.9713    461.5552    461.9601    462.1983    462.2769
    349.6368    349.7628    350.1401    350.7673    351.6405    352.7518    354.0881    355.6300    357.3495    359.2100    361.1755    363.2315    365.4069    367.7807    370.4595    373.5345    377.0418    380.9479    385.1652    389.5837    394.0982    398.6232    403.0961    407.4753    411.7353    415.8613    419.8425    423.6694    427.3315    430.8163    434.1085    437.1918    440.0567    442.7095    445.1748    447.4862    449.6707    451.7365    453.6728    455.4577    457.0673    458.4798    459.6791    460.6586    461.4245    461.9938    462.3866    462.6176    462.6941
    348.1371    348.2684    348.6623    349.3182    350.2332    351.4001    352.8055    354.4284    356.2370    358.1885    360.2393    362.3683    364.6042    367.0323    369.7704    372.9199    376.5201    380.5328    384.8603    389.3813    393.9824    398.5749    403.0988    407.5185    411.8158    415.9806    420.0027    423.8694    427.5659    431.0762    434.3824    437.4663    440.3178    442.9453    445.3782    447.6566    449.8127    451.8582    453.7844    455.5700    457.1887    458.6133    459.8204    460.7987    461.5552    462.1123    462.4954    462.7214    462.7965
    346.3704    346.5081    346.9217    347.6114    348.5754    349.8071    351.2933    353.0117    354.9271    356.9902    359.1489    361.3755    363.6975    366.2076    369.0356    372.2931    376.0227    380.1808    384.6581    389.3207    394.0450    398.7367    403.3356    407.8109    412.1507    416.3492    420.3970    424.2786    427.9768    431.4753    434.7582    437.8101    440.6231    443.2079    445.5972    447.8346    449.9553    451.9732    453.8811    455.6592    457.2809    458.7156    459.9341    460.9194    461.6773    462.2326    462.6144    462.8405    462.9159
    344.4468    344.5934    345.0338    345.7688    346.7972    348.1127    349.7016    351.5399    353.5882    355.7896    358.0825    360.4314    362.8638    365.4807    368.4251    371.8190    375.7069    380.0379    384.6913    389.5209    394.3929    399.2057    403.8954    408.4323    412.8094    417.0269    421.0787    424.9500    428.6239    432.0868    435.3276    438.3363    441.1082    443.6557    446.0117    448.2194    450.3130    452.3056    454.1908    455.9520    457.5670    459.0070    460.2408    461.2479    462.0303    462.6107    463.0156    463.2589    463.3407
    342.4415    342.6009    343.0798    343.8789    344.9971    346.4271    348.1535    350.1488    352.3672    354.7421    357.2000    359.6974    362.2622    365.0050    368.0826    371.6260    375.6790    380.1822    385.0042    389.9898    394.9983    399.9214    404.6893    409.2700    413.6603    417.8676    421.8935    425.7281    429.3581    432.7747    435.9730    438.9488    441.7005    444.2390    446.5932    448.8005    450.8896    452.8696    454.7340    456.4711    458.0664    459.4987    460.7416    461.7755    462.6004    463.2334    463.6912    463.9744    464.0711
    340.3901    340.5671    341.0986    341.9850    343.2239    344.8060    346.7118    348.9081    351.3400    353.9283    356.5863    359.2612    361.9808    364.8653    368.0837    371.7735    375.9754    380.6204    385.5677    390.6582    395.7495    400.7314    405.5304    410.1128    414.4789    418.6446    422.6198    426.4014    429.9803    433.3531    436.5221    439.4887    442.2528    444.8204    447.2108    449.4511    451.5614    453.5459    455.3983    457.1112    458.6783    460.0884    461.3242    462.3732    463.2383    463.9319    464.4566    464.7927    464.9096
    338.2957    338.4948    339.0924    340.0881    341.4773    343.2468    345.3712    347.8085    350.4927    353.3307    356.2210    359.1004    361.9951    365.0325    368.3917    372.2143    376.5356    381.2764    386.2882    391.4111    396.5083    401.4748    406.2408    410.7758    415.0856    419.1929    423.1137    426.8473    430.3868    433.7333    436.8962    439.8827    442.6912    445.3181    447.7694    450.0598    452.2023    454.1995    456.0465    457.7401    459.2793    460.6605    461.8763    462.9242    463.8135    464.5546    465.1370    465.5206    465.6559
    336.1420    336.3667    337.0406    338.1622    339.7242    341.7079    344.0796    346.7865    349.7494    352.8597    356.0006    359.0978    362.1749    365.3651    368.8554    372.7903    377.1990    381.9911    387.0111    392.1015    397.1360    402.0232    406.7050    411.1603    415.4019    419.4565    423.3404    427.0506    430.5791    433.9303    437.1192    440.1554    443.0312    445.7291    448.2399    450.5696    452.7301    454.7285    456.5650    458.2397    459.7547    461.1111    462.3085    463.3527    464.2575    465.0313    465.6538    466.0703    466.2184
    333.9077    334.1599    334.9158    336.1728    337.9205    340.1341    342.7700    345.7622    349.0154    352.4038    355.7945    359.1029    362.3506    365.6776    369.2790    373.3020    377.7689    382.5788    387.5698    392.5891    397.5247    402.3038    406.8855    411.2603    415.4469    419.4727    423.3499    427.0704    430.6238    434.0157    437.2632    440.3720    443.3221    446.0801    448.6252    450.9619    453.1102    455.0875    456.9014    458.5545    460.0506    461.3939    462.5894    463.6463    464.5779    465.3870    466.0446    466.4865    466.6439
    331.5789    331.8587    332.6974    334.0915    336.0279    338.4756    341.3806    344.6616    348.2046    351.8645    355.4922    358.9936    362.3909    365.8317    369.5207    373.6078    378.1106    382.9190    387.8670    392.8077    397.6456    402.3277    406.8301    411.1535    415.3192    419.3518    423.2575    427.0223    430.6323    434.0914    437.4133    440.5948    443.6021    446.3893    448.9319    451.2425    453.3560    455.3031    457.0966    458.7384    460.2303    461.5783    462.7921    463.8832    464.8617    465.7214    466.4227    466.8937    467.0611
    329.1559    329.4622    330.3802    331.9061    334.0247    336.6998    339.8665    343.4275    347.2497    351.1685    355.0195    358.7007    362.2348    365.7761    369.5375    373.6736    378.2009    383.0050    387.9187    392.8015    397.5722    402.1957    406.6620    410.9787    415.1665    419.2444    423.2115    427.0464    430.7287    434.2558    437.6350    440.8560    443.8784    446.6536    449.1620    451.4303    453.5111    455.4469    457.2509    458.9151    460.4307    461.8007    463.0396    464.1661    465.1905    466.0994    466.8426    467.3407    467.5173
    326.6546    326.9854    327.9772    329.6258    331.9148    334.8028    338.2145    342.0371    346.1196    350.2808    354.3443    358.2015    361.8738    365.5183    369.3532    373.5392    378.0969    382.9139    387.8242    392.6921    397.4457    402.0619    406.5406    410.8932    415.1381    419.2885    423.3354    427.2475    430.9925    434.5583    437.9478    441.1531    444.1407    446.8699    449.3309    451.5633    453.6343    455.5954    457.4540    459.1824    460.7489    462.1448    463.3891    464.5134    465.5375    466.4484    467.1924    467.6889    467.8644
    324.1015    324.4554    325.5165    327.2809    329.7305    332.8186    336.4591    340.5237    344.8450    349.2286    353.4898    357.5162    361.3276    365.0820    369.0014    373.2537    377.8674    382.7351    387.6926    392.6049    397.4027    402.0672    406.6021    411.0194    415.3361    419.5619    423.6819    427.6540    431.4320    434.9934    438.3426    441.4859    444.4085    447.0837    449.5088    451.7286    453.8181    455.8332    457.7731    459.5852    461.2072    462.6113    463.8174    464.8719    465.8113    466.6344    467.2980    467.7358    467.8895
    321.5289    321.9057    323.0358    324.9155    327.5252    330.8121    334.6774    338.9754    343.5211    348.1072    352.5428    356.7147    360.6459    364.4999    368.5072    372.8454    377.5509    382.5194    387.5846    392.6067    397.5119    402.2778    406.9041    411.3998    415.7812    420.0605    424.2236    428.2230    432.0015    435.5289    438.8153    441.8861    444.7494    447.3917    449.8111    452.0485    454.1780    456.2557    458.2726    460.1540    461.8088    463.1890    464.3115    465.2339    466.0089    466.6541    467.1517    467.4688    467.5779
    318.9703    319.3713    320.5745    322.5770    325.3578    328.8567    332.9597    337.4997    342.2696    347.0455    351.6290    355.9089    359.9180    363.8360    367.9120    372.3397    377.1633    382.2761    387.5018    392.6885    397.7514    402.6583    407.3988    411.9747    416.4017    420.6999    424.8661    428.8582    432.6162    436.1063    439.3427    442.3665    445.2030    447.8474    450.2939    452.5744    454.7564    456.8928    458.9663    460.8858    462.5408    463.8704    464.8897    465.6611    466.2459    466.6770    466.9678    467.1308    467.1825
    316.4551    316.8830    318.1674    320.3064    323.2775    327.0118    331.3768    336.1795    341.1852    346.1488    350.8616    355.2152    359.2574    363.1927    367.2991    371.7949    376.7353    382.0081    387.4193    392.7968    398.0392    403.1012    407.9608    412.6095    417.0606    421.3440    425.4748    429.4284    433.1527    436.6140    439.8275    442.8402    445.6857    448.3617    450.8570    453.1939    455.4326    457.6200    459.7309    461.6627    463.2962    464.5692    465.5018    466.1594    466.6001    466.8592    466.9721    466.9963    466.9949
    314.0037    314.4622    315.8386    318.1315    321.3156    325.3116    329.9657    335.0543    340.3112    345.4675    350.3035    354.7146    358.7646    362.6843    366.7839    371.3114    376.3387    381.7507    387.3338    392.8908    398.2997    403.5016    408.4640    413.1679    417.6217    421.8622    425.9248    429.8093    433.4812    436.9127    440.1176    443.1421    446.0200    448.7462    451.3011    453.6967    455.9849    458.2073    460.3338    462.2575    463.8601    465.0894    465.9780    466.5936    466.9826    467.1667    467.1861    467.1280    467.0935
    311.6243    312.1175    313.5981    316.0636    319.4841    323.7673    328.7350    334.1301    339.6523    345.0085    349.9709    354.4412    358.4994    362.3985    366.4749    371.0034    376.0754    381.5794    387.2881    392.9808    398.5146    403.8175    408.8483    413.5797    418.0132    422.1882    426.1571    429.9456    433.5421    436.9301    440.1254    443.1711    446.0965    448.8879    451.5108    453.9605    456.2772    458.5000    460.6031    462.4887    464.0514    465.2554    466.1464    466.7920    467.2213    467.4326    467.4546    467.3840    467.3420
    309.3131    309.8452    311.4418    314.0976    317.7760    322.3695    327.6727    333.3927    339.1936    344.7583    349.8541    354.3935    358.4747    362.3688    366.4292    370.9477    376.0312    381.5754    387.3480    393.1137    398.7134    404.0642    409.1186    413.8431    418.2337    422.3302    426.1974    429.8827    433.3968    436.7384    439.9280    443.0071    445.9972    448.8688    451.5645    454.0554    456.3672    458.5413    460.5699    462.3795    463.8888    465.0797    466.0054    466.7270    467.2537    467.5575    467.6478    467.6153    467.5849
    307.0593    307.6333    309.3544    312.2140    316.1670    321.0888    326.7457    332.8073    338.9002    344.6830    349.9191    354.5359    358.6540    362.5629    366.6270    371.1437    376.2246    381.7698    387.5476    393.3183    398.9167    404.2552    409.2841    413.9688    418.3036    422.3298    426.1191    429.7320    433.1946    436.5178    439.7278    442.8637    445.9353    448.8920    451.6491    454.1540    456.4233    458.5092    460.4298    462.1426    463.5920    464.7743    465.7444    466.5527    467.1878    467.5983    467.7736    467.7940    467.7812
    304.8517    305.4684    307.3167    310.3846    314.6189    319.8775    325.8980    332.3111    338.7044    344.7104    350.0889    354.7850    358.9467    362.8857    366.9745    371.5069    376.5872    382.1113    387.8479    393.5613    399.0909    404.3551    409.3117    413.9335    418.2205    422.2153    425.9884    429.5992    433.0761    436.4340    439.7020    442.9151    446.0689    449.0908    451.8746    454.3564    456.5574    458.5478    460.3696    462.0016    463.4028    464.5769    465.5788    466.4509    467.1665    467.6555    467.8924    467.9502    467.9498
    302.6839    303.3414    305.3116    308.5804    313.0879    318.6768    325.0560    331.8169    338.5063    344.7290    350.2423    355.0131    359.2216    363.2039    367.3374    371.9043    376.9917    382.4839    388.1487    393.7572    399.1617    404.2983    409.1464    413.6996    417.9701    421.9986    425.8405    429.5363    433.0998    436.5405    439.8867    443.1699    446.3754    449.4177    452.1836    454.6145    456.7476    458.6710    460.4378    462.0296    463.4040    464.5650    465.5697    466.4605    467.2049    467.7227    467.9803    468.0485    468.0509
    300.5573    301.2508    303.3295    306.7788    311.5354    317.4298    324.1450    331.2332    338.1987    344.6188    350.2516    355.0910    359.3530    363.3957    367.5943    372.2113    377.3119    382.7682    388.3467    393.8260    399.0741    404.0536    408.7790    413.2771    417.5764    421.7080    425.6974    429.5483    433.2463    436.7863    440.1936    443.5017    446.6997    449.7085    452.4256    454.8060    456.8994    458.7994    460.5551    462.1380    463.4962    464.6309    465.6039    466.4644    467.1840    467.6821    467.9239    467.9809    467.9791
    298.4793    299.2024    301.3704    304.9701    309.9380    316.0970    323.1085    330.4879    337.6983    344.2911    350.0293    354.9384    359.2696    363.3958    367.6798    372.3580    377.4754    382.8973    388.3926    393.7464    398.8414    403.6697    408.2875    412.7599    417.1296    421.4111    425.5903    429.6265    433.4688    437.0905    440.5113    443.7760    446.8991    449.8318    452.4946    454.8504    456.9423    458.8503    460.6106    462.1850    463.5165    464.6066    465.5223    466.3215    466.9843    467.4353    467.6420    467.6773    467.6681
    296.4611    297.2067    299.4432    303.1593    308.2934    314.6654    321.9212    329.5451    336.9640    343.7078    349.5474    354.5394    358.9647    363.2003    367.5878    372.3354    377.4738    382.8703    388.3012    393.5584    398.5366    403.2546    407.8069    412.2897    416.7526    421.1898    425.5516    429.7578    433.7217    437.3890    440.7708    443.9319    446.9313    449.7681    452.3879    454.7461    456.8585    458.7784    460.5298    462.0743    463.3599    464.3929    465.2465    465.9855    466.5951    467.0015    467.1725    467.1833    467.1652
    294.5144    295.2764    297.5621    301.3624    306.6182    313.1494    320.5924    328.4092    335.9992    342.8772    348.8232    353.9195    358.4660    362.8342    367.3393    372.1644    377.3328    382.7203    388.1153    393.3177    398.2338    402.9034    407.4462    411.9731    416.5286    421.0884    425.5810    429.9039    433.9436    437.6180    440.9275    443.9597    446.8248    449.5704    452.1587    454.5249    456.6495    458.5623    460.2829    461.7803    463.0106    463.9884    464.7958    465.5041    466.0944    466.4820    466.6274    466.6123    466.5830
    292.6487    293.4220    295.7419    299.6005    304.9412    311.5847    319.1625    327.1228    334.8483    341.8461    347.9046    353.1235    357.8103    362.3243    366.9553    371.8664    377.0780    382.4767    387.8635    393.0500    397.9558    402.6372    407.2236    411.8198    416.4520    421.0797    425.6265    429.9894    434.0448    437.6924    440.9239    443.8455    446.6062    449.2855    451.8472    454.2039    456.3124    458.1955    459.8772    461.3306    462.5131    463.4473    464.2311    464.9451    465.5584    465.9586    466.0896    466.0452    466.0010
    290.8705    291.6516    293.9956    297.8956    303.2966    310.0200    317.6943    325.7604    333.5932    340.6982    346.8710    352.2193    357.0498    361.7073    366.4615    371.4625    376.7296    382.1566    387.5547    392.7492    397.6771    402.4094    407.0740    411.7531    416.4423    421.0836    425.6074    429.9297    433.9392    437.5346    440.7051    443.5652    446.2780    448.9270    451.4651    453.7907    455.8602    457.7076    459.3636    460.7927    461.9419    462.8412    463.6136    464.3553    465.0186    465.4512    465.5725    465.4935    465.4307
    289.1842    289.9713    292.3340    296.2676    301.7185    308.5082    316.2616    324.4150    332.3405    339.5455    345.8303    351.3040    356.2665    361.0491    365.9095    370.9924    376.3177    381.7816    387.2007    392.4120    397.3716    402.1651    406.9150    411.6738    416.3995    421.0142    425.4587    429.6807    433.5995    437.1310    440.2686    443.1226    445.8448    448.5001    451.0243    453.3147    455.3462    457.1735    458.8281    460.2532    461.3777    462.2415    463.0007    463.7722    464.4891    464.9543    465.0610    464.9404    464.8556
    287.5921    288.3846    290.7648    294.7315    300.2343    307.0934    314.9293    323.1720    331.1909    338.4958    344.8893    350.4782    355.5526    360.4330    365.3717    370.5149    375.8870    381.3857    386.8283    392.0583    397.0459    401.8881    406.7025    411.5152    416.2511    420.8145    425.1568    429.2578    433.0740    436.5467    439.6765    442.5628    445.3328    448.0231    450.5529    452.8260    454.8406    456.6699    458.3395    459.7681    460.8685    461.6951    462.4381    463.2326    463.9911    464.4737    464.5519    464.3808    464.2712
    286.0931    286.8914    289.2912    293.2958    298.8591    305.8008    313.7345    322.0808    330.2033    337.6109    344.1079    349.7982    354.9636    359.9155    364.9033    370.0793    375.4764    380.9980    386.4620    391.7125    396.7224    401.5911    406.4304    411.2514    415.9622    420.4607    424.7083    428.7084    432.4436    435.8748    439.0097    441.9402    444.7728    447.5182    450.0785    452.3592    454.3746    456.2114    457.8918    459.3189    460.3982    461.1981    461.9338    462.7485    463.5324    464.0113    464.0447    463.8151    463.6787
    284.6829    285.4887    287.9127    291.9627    297.5968    304.6345    312.6816    321.1462    329.3809    336.8906    343.4805    349.2551    354.4921    359.4958    364.5122    369.6978    375.0968    380.6238    386.1020    391.3729    396.4007    401.2743    406.0967    410.8763    415.5254    419.9525    424.1310    428.0729    431.7657    435.1753    438.3166    441.2857    444.1817    446.9955    449.6056    451.9057    453.9161    455.7390    457.4081    458.8278    459.9018    460.7024    461.4502    462.2850    463.0783    463.5351    463.5143    463.2261    463.0644
    283.3560    284.1720    286.6272    290.7313    296.4449    303.5864    311.7538    320.3417    328.6891    336.2936    342.9612    348.8008    354.0919    359.1346    364.1692    369.3519    374.7357    380.2499    385.7287    391.0119    396.0496    400.9111    405.6877    410.3923    414.9576    419.3157    423.4526    427.3761    431.0607    434.4656    437.6129    440.6132    443.5697    446.4555    449.1180    451.4271    453.4048    455.1787    456.8128    458.2280    459.3244    460.1588    460.9356    461.7828    462.5649    462.9862    462.9155    462.5828    462.4033
    282.1038    282.9336    285.4290    289.5977    295.3982    302.6453    310.9295    319.6339    328.0852    335.7732    342.5040    348.3928    353.7244    358.7981    363.8475    369.0239    374.3841    379.8705    385.3309    390.6084    395.6406    400.4770    405.1970    409.8211    414.3054    418.6068    422.7211    426.6469    430.3414    433.7545    436.9151    439.9470    442.9570    445.9014    448.5971    450.8915    452.8103    454.5126    456.1024    457.5237    458.6679    459.5590    460.3673    461.2058    461.9494    462.3250    462.2202    461.8703    461.6859
    280.9159    281.7636    284.3101    288.5562    294.4519    301.8038    310.1942    318.9988    327.5375    335.2963    342.0820    348.0139    353.3810    358.4829    363.5476    368.7191    374.0536    379.5021    384.9261    390.1756    395.1826    399.9834    404.6504    409.2108    413.6377    417.9027    422.0044    425.9341    429.6407    433.0720    436.2592    439.3263    442.3729    445.3419    448.0368    450.2975    452.1561    453.7949    455.3495    456.7850    457.9852    458.9365    459.7655    460.5693    461.2467    461.5688    461.4494    461.1128    460.9383
    279.7827    280.6526    283.2617    287.5998    293.6018    301.0586    309.5417    318.4230    327.0255    334.8407    341.6784    347.6581    353.0672    358.2024    363.2865    368.4573    373.7679    379.1744    384.5498    389.7536    394.7191    399.4783    404.1015    408.6223    413.0220    417.2732    421.3682    425.2943    429.0059    432.4588    435.6817    438.7806    441.8352    444.7842    447.4436    449.6684    451.4958    453.1074    454.6466    456.0941    457.3368    458.3345    459.1709    459.9234    460.5192    460.7854    460.6679    460.3688    460.2157
    278.6963    279.5923    282.2749    286.7202    292.8415    300.4058    308.9674    317.8971    326.5325    334.3837    341.2705    347.3088    352.7752    357.9567    363.0698    368.2474    373.5393    378.9047    384.2268    389.3772    394.2952    399.0128    403.6018    408.1016    412.4965    416.7518    420.8459    424.7618    428.4670    431.9337    435.1867    438.3030    441.3351    444.2263    446.8290    449.0319    450.8716    452.5014    454.0448    455.4922    456.7501    457.7727    458.6095    459.3129    459.8323    460.0506    459.9475    459.6994    459.5738
    277.6521    278.5771    281.3420    285.9080    292.1621    299.8383    308.4656    317.4135    326.0452    333.9052    340.8329    346.9385    352.4786    357.7225    362.8780    368.0737    373.3557    378.6845    383.9542    389.0520    393.9269    398.6110    403.1749    407.6620    412.0608    416.3291    420.4280    424.3310    428.0170    431.4784    434.7410    437.8549    440.8449    443.6626    446.2065    448.4068    450.2946    451.9760    453.5350    454.9667    456.2117    457.2398    458.0783    458.7512    459.2177    459.4066    459.3286    459.1363    459.0396
    276.6507    277.6062    280.4587    285.1554    291.5542    299.3483    308.0324    316.9722    325.5643    333.4024    340.3555    346.5286    352.1513    357.4690    362.6791    367.9056    373.1886    378.4871    383.7073    388.7577    393.6009    398.2660    402.8149    407.2904    411.6894    415.9699    420.0771    423.9675    427.6227    431.0550    434.3014    437.3973    440.3437    443.0965    445.5939    447.8052    449.7555    451.4998    453.0751    454.4785    455.6910    456.7126    457.5593    458.2260    458.6699    458.8520    458.8078    458.6708    458.6012
    275.6974    276.6836    279.6253    284.4578    291.0102    298.9297    307.6686    316.5842    325.1104    332.8993    339.8579    346.0877    351.7884    357.1799    362.4497    367.7166    373.0109    378.2855    383.4594    388.4684    393.2936    397.9576    402.5027    406.9653    411.3541    415.6385    419.7538    423.6339    427.2518    430.6374    433.8487    436.9209    439.8364    442.5462    445.0136    447.2397    449.2465    451.0455    452.6304    453.9983    455.1702    456.1813    457.0434    457.7237    458.1694    458.3610    458.3535    458.2662    458.2203
    274.7997    275.8155    278.8445    283.8132    290.5244    298.5779    307.3780    316.2680    324.7173    332.4393    339.3830    345.6489    351.4091    356.8606    362.1845    367.4946    372.8071    378.0636    383.1952    388.1695    392.9901    397.6700    402.2228    406.6708    411.0378    415.3149    419.4357    423.3097    426.8930    430.2274    433.3979    436.4493    439.3501    442.0380    444.4876    446.7242    448.7717    450.6094    452.1950    453.5254    454.6572    455.6598    456.5435    457.2487    457.7077    457.9127    457.9351    457.8862    457.8585
    273.9642    275.0076    278.1191    283.2204    290.0919    298.2879    307.1625    316.0390    324.4164    332.0650    338.9757    345.2508    351.0407    356.5267    361.8889    367.2378    372.5715    377.8156    382.9107    387.8582    392.6860    397.3957    401.9656    406.3985    410.7343    414.9938    419.1177    422.9924    426.5518    429.8438    432.9789    436.0168    438.9142    441.5920    444.0284    446.2678    448.3404    450.2027    451.7834    453.0787    454.1761    455.1750    456.0846    456.8187    457.2917    457.5031    457.5400    457.5132    457.4965
    273.1937    274.2621    277.4498    282.6768    289.7065    298.0520    307.0179    315.9026    324.2250    331.8035    338.6660    344.9201    350.7031    356.1904    361.5683    366.9458    372.3012    377.5391    382.6062    387.5356    392.3797    397.1285    401.7223    406.1412    410.4409    414.6763    418.8016    422.6851    426.2359    429.5012    432.6125    435.6435    438.5421    441.2130    443.6348    445.8695    447.9557    449.8344    451.4096    452.6760    453.7467    454.7468    455.6841    456.4472    456.9303    457.1371    457.1709    457.1484    457.1352
    272.4868    273.5776    276.8344    282.1785    289.3612    297.8609    306.9355    315.8548    324.1464    331.6640    338.4662    344.6685    350.4050    355.8570    361.2243    366.6173    371.9935    377.2328    382.2820    387.2015    392.0673    396.8591    401.4811    405.8898    410.1537    414.3622    418.4884    422.3874    425.9443    429.2002    432.3000    435.3292    438.2292    440.8915    443.2953    445.5186    447.6101    449.5009    451.0742    452.3208    453.3730    454.3774    455.3411    456.1311    456.6212    456.8157    456.8324    456.7993    456.7832
    271.8385    272.9493    276.2682    281.7201    289.0489    297.7051    306.9048    315.8864    324.1749    331.6450    338.3771    344.4979    350.1488    355.5283    360.8576    366.2521    371.6480    376.8969    381.9388    386.8552    391.7434    396.5772    401.2299    405.6340    409.8670    414.0492    418.1755    422.0938    425.6682    428.9293    432.0284    435.0593    437.9596    440.6112    442.9939    445.1999    447.2896    449.1892    450.7655    452.0026    453.0443    454.0533    455.0389    455.8528    456.3497    456.5302    456.5229    456.4697    456.4459
    271.2445    272.3729    275.7474    281.2976    288.7644    297.5772    306.9165    315.9875    324.3015    331.7392    338.3946    344.4072    349.9362    355.2083    360.4733    365.8549    371.2692    376.5359    381.5811    386.4989    391.4064    396.2768    400.9601    405.3668    409.5769    413.7358    417.8602    421.7982    425.3973    428.6748    431.7817    434.8168    437.7164    440.3563    442.7164    444.9003    446.9810    448.8854    450.4692    451.7066    452.7441    453.7558    454.7564    455.5901    456.0962    456.2670    456.2355    456.1580    456.1241
    270.6984    271.8425    275.2668    280.9064    288.5030    297.4716    306.9629    316.1483    324.5154    331.9369    338.5115    344.3934    349.7689    354.9024    360.0788    365.4339    370.8647    376.1570    381.2149    386.1370    391.0577    395.9563    400.6683    405.0845    409.2812    413.4204    417.5405    421.4957    425.1231    428.4248    431.5458    434.5867    437.4851    440.1134    442.4511    444.6094    446.6740    448.5785    450.1726    451.4182    452.4565    453.4673    454.4747    455.3240    455.8433    456.0119    455.9605    455.8584    455.8134
    270.1957    271.3538    274.8226    280.5436    288.2618    297.3842    307.0376    316.3593    324.8048    332.2259    338.7182    344.4519    349.6481    354.6171    359.6841    365.0001    370.4452    375.7694    380.8483    385.7764    390.7029    395.6194    400.3566    404.7880    408.9803    413.1040    417.2170    421.1854    424.8415    428.1724    431.3120    434.3599    437.2568    439.8744    442.1907    444.3212    446.3639    448.2639    449.8695    451.1291    452.1711    453.1767    454.1828    455.0437    455.5802    455.7551    455.6904    455.5657    455.5096
    269.7326    270.9032    274.4120    280.2070    288.0390    297.3122    307.1348    316.6107    325.1559    332.5912    339.0020    344.5754    349.5732    354.3577    359.2984    364.5646    370.0214    375.3824    380.4889    385.4239    390.3488    395.2729    400.0303    404.4810    408.6766    412.7887    416.8919    420.8690    424.5524    427.9151    431.0762    434.1320    437.0269    439.6348    441.9314    444.0332    446.0500    447.9415    449.5588    450.8358    451.8831    452.8795    453.8773    454.7462    455.3035    455.4922    455.4207    455.2763    455.2098
    269.3056    270.4874    274.0322    279.8946    287.8331    297.2531    307.2491    316.8924    325.5543    333.0165    339.3484    344.7541    349.5405    354.1264    358.9284    364.1363    369.6023    375.0033    380.1423    385.0847    390.0016    394.9237    399.6959    404.1680    408.3731    412.4769    416.5684    420.5495    424.2578    427.6531    430.8376    433.9014    436.7939    439.3928    441.6712    443.7447    445.7336    447.6141    449.2428    450.5387    451.5917    452.5756    453.5600    454.4342    455.0145    455.2230    455.1500    454.9889    454.9128
    268.9114    270.1032    273.6805    279.6044    287.6424    297.2046    307.3756    317.1950    325.9863    333.4857    339.7423    344.9770    349.5443    353.9228    358.5779    363.7212    369.1940    374.6368    379.8115    384.7615    389.6651    394.5774    399.3593    403.8533    408.0721    412.1706    416.2490    420.2301    423.9604    427.3879    430.5964    433.6683    436.5580    439.1482    441.4098    443.4562    445.4170    447.2852    448.9244    450.2395    451.2979    452.2672    453.2348    454.1123    454.7170    454.9488    454.8785    454.7034    454.6187
    268.5466    269.7476    273.3542    279.3344    287.4655    297.1647    307.5097    317.5100    326.4392    333.9839    340.1695    345.2330    349.5781    353.7446    358.2480    363.3227    368.8003    374.2855    379.4977    384.4552    389.3416    394.2379    399.0248    403.5404    407.7757    411.8713    415.9357    419.9136    423.6627    427.1211    430.3537    433.4338    436.3202    438.9017    441.1477    443.1687    445.1022    446.9578    448.6067    449.9401    451.0033    451.9569    452.9062    453.7856    454.4146    454.6718    454.6070    454.4204    454.3280
    268.2085    269.4177    273.0511    279.0829    287.3010    297.1315    307.6479    317.8307    326.9029    334.4989    340.6179    345.5122    349.6353    353.5888    357.9385    362.9425    368.4232    373.9505    379.2009    384.1655    389.0320    393.9076    398.6957    403.2320    407.4855    411.5799    415.6300    419.6021    423.3670    426.8546    430.1109    433.1991    436.0818    438.6545    440.8859    442.8834    444.7912    446.6343    448.2916    449.6421    450.7094    451.6470    452.5774    453.4578    454.1106    454.3936    454.3362    454.1405    454.0413
    267.8943    269.1110    272.7688    278.8482    287.1477    297.1038    307.7873    318.1517    327.3691    335.0205    341.0775    345.8062    349.7098    353.4519    357.6485    362.5808    368.0634    373.6320    378.9203    383.8915    388.7361    393.5879    398.3742    402.9300    407.2025    411.2970    415.3328    419.2972    423.0751    426.5899    429.8692    432.9653    435.8441    438.4080    440.6257    442.6016    444.4855    446.3163    447.9808    449.3466    450.4173    451.3394    452.2512    453.1318    453.8070    454.1154    454.0669    453.8640    453.7591
    267.6018    268.8254    272.5056    278.6288    287.0045    297.0803    307.9259    318.4688    327.8313    335.5408    341.5399    346.1080    349.7969    353.3312    357.3768    362.2379    367.7214    373.3301    378.6553    383.6324    388.4540    393.2799    398.0620    402.6360    406.9277    411.0234    415.0450    419.0001    422.7887    426.3288    429.6303    432.7341    435.6088    438.1641    440.3690    442.3251    444.1868    446.0054    447.6754    449.0547    450.1281    451.0355    451.9296    452.8097    453.5056    453.8385    453.7996    453.5917    453.4820
    267.3291    268.5590    272.2597    278.4235    286.8707    297.0603    308.0621    318.7791    328.2849    336.0537    341.9989    346.4121    349.8924    353.2244    357.1223    361.9134    367.3971    373.0442    378.4051    383.3875    388.1853    392.9841    397.7604    402.3513    406.6622    410.7596    414.7671    418.7120    422.5094    426.0729    429.3956    432.5068    435.3775    437.9243    440.1173    442.0554    443.8962    445.7027    447.3764    448.7673    449.8430    450.7367    451.6139    452.4929    453.2077    453.5637    453.5351    453.3239    453.2105
    267.0746    268.3104    272.0300    278.2314    286.7455    297.0431    308.1947    319.0802    328.7261    336.5543    342.4494    346.7139    349.9930    353.1294    356.8843    361.6072    367.0905    372.7743    378.1694    383.1563    387.9301    392.7011    397.4704    402.0771    406.4067    410.5062    414.5000    418.4339    422.2384    425.8237    429.1665    432.2850    435.1517    437.6904    439.8725    441.7941    443.6152    445.4093    447.0851    448.4857    449.5633    450.4444    451.3057    452.1831    452.9148    453.2926    453.2746    453.0617    452.9454
    266.8370    268.0781    271.8152    278.0516    286.6285    297.0283    308.3228    319.3704    329.1520    337.0390    342.8873    347.0101    350.0963    353.0445    356.6618    361.3187    366.8012    372.5200    377.9475    382.9383    387.6883    392.4314    397.1929    401.8142    406.1619    410.2638    414.2442    418.1668    421.9771    425.5825    428.9446    432.0699    434.9329    437.4639    439.6360    441.5423    443.3448    445.1262    446.8026    448.2112    449.2903    450.1599    451.0064    451.8815    452.6283    453.0264    453.0193    452.8060    452.6875
    266.6149    267.8610    271.6144    277.8833    286.5190    297.0154    308.4460    319.6484    329.5606    337.5050    343.3098    347.2979    350.2000    352.9686    356.4540    361.0475    366.5288    372.2807    377.7391    382.7332    387.4597    392.1754    396.9285    401.5634    405.9285    410.0327    414.0002    417.9114    421.7265    425.3507    428.7308    431.8628    434.7221    437.2459    439.4091    441.3013    443.0860    444.8544    446.5299    447.9453    449.0257    449.8847    450.7172    451.5897    452.3499    452.7668    452.7706    452.5579    452.4379
    266.4073    267.6580    271.4266    277.7258    286.4168    297.0043    308.5637    319.9136    329.9504    337.9502    343.7146    347.5751    350.3025    352.9003    356.2602    360.7930    366.2729    372.0560    377.5435    382.5406    387.2443    391.9331    396.6777    401.3252    405.7068    409.8134    413.7684    417.6682    421.4873    425.1289    428.5262    431.6644    434.5204    437.0376    439.1925    441.0717    442.8394    444.5947    446.2683    447.6891    448.7707    449.6200    450.4393    451.3089    452.0810    452.5153    452.5299    452.3187    452.1976
    266.2135    267.4686    271.2511    277.5787    286.3213    296.9945    308.6755    320.1649    330.3201    338.3730    344.0997    347.8401    350.4024    352.8386    356.0797    360.5549    366.0331    371.8455    377.3605    382.3601    387.0420    391.7048    396.4408    401.1000    405.4972    409.6061    413.5492    417.4379    421.2603    424.9182    428.3316    431.4757    434.3286    436.8397    438.9870    440.8542    442.6057    444.3480    446.0188    447.4441    448.5267    449.3672    450.1741    451.0404    451.8231    452.2737    452.2988    452.0896    451.9679
    266.0327    267.2917    271.0874    277.4414    286.2324    296.9859    308.7813    320.4021    330.6692    338.7725    344.4641    348.0916    350.4987    352.7827    355.9117    360.3324    365.8088    371.6486    377.1894    382.1914    386.8524    391.4905    396.2180    400.8879    405.2998    409.4109    413.3427    417.2207    421.0460    424.7190    428.1475    431.2972    434.1471    436.6527    438.7932    440.6492    442.3853    444.1148    445.7822    447.2113    448.2947    449.1270    449.9224    450.7853    451.5775    452.0431    452.0783    451.8716    451.7494
    265.8644    267.1271    270.9350    277.3136    286.1496    296.9783    308.8808    320.6249    330.9970    339.1479    344.8069    348.3288    350.5904    352.7318    355.7557    360.1252    365.5997    371.4651    377.0299    382.0342    386.6754    391.2900    396.0093    400.6891    405.1149    409.2280    413.1490    417.0168    420.8446    424.5317    427.9743    431.1293    433.9765    436.4769    438.6112    440.4568    442.1783    443.8954    445.5591    446.9914    448.0756    448.9005    449.6851    450.5446    451.3453    451.8248    451.8697    451.6655    451.5431
    265.7082    266.9744    270.7935    277.1949    286.0730    296.9715    308.9737    320.8328    331.3029    339.4984    345.1272    348.5508    350.6770    352.6855    355.6113    359.9329    365.4055    371.2946    376.8819    381.8881    386.5109    391.1033    395.8148    400.5038    404.9424    409.0574    412.9684    416.8266    420.6566    424.3567    427.8125    430.9723    433.8171    436.3128    438.4413    440.2774    441.9852    443.6904    445.3504    446.7853    447.8702    448.6882    449.4628    450.3189    451.1273    451.6197    451.6737    451.4721    451.3497
    265.5638    266.8332    270.6628    277.0853    286.0022    296.9654    309.0601    321.0257    331.5868    339.8236    345.4246    348.7572    350.7579    352.6432    355.4781    359.7552    365.2259    371.1370    376.7451    381.7531    386.3587    390.9306    395.6346    400.3321    404.7825    408.8993    412.8010    416.6502    420.4821    424.1942    427.6621    430.8265    433.6691    436.1604    438.2838    440.1110    441.8061    443.5001    445.1563    446.5936    447.6791    448.4908    449.2561    450.1090    450.9243    451.4285    451.4911    451.2921    451.1697
    265.4313    266.7036    270.5428    276.9848    285.9373    296.9600    309.1396    321.2032    331.8479    340.1229    345.6983    348.9473    350.8327    352.6048    355.3561    359.5921    365.0611    370.9922    376.6194    381.6292    386.2189    390.7718    395.4690    400.1741    404.6354    408.7539    412.6470    416.4879    420.3216    424.0447    427.5237    430.6923    433.5328    436.0202    438.1388    439.9579    441.6413    443.3249    444.9774    446.4168    447.5029    448.3088    449.0656    449.9154    450.7371    451.2521    451.3225    451.1261    451.0037
    265.3106    266.5856    270.4335    276.8932    285.8781    296.9551    309.2122    321.3652    332.0863    340.3960    345.9482    349.1210    350.9012    352.5701    355.2450    359.4436    364.9108    370.8603    376.5049    381.5162    386.0915    390.6271    395.3180    400.0300    404.5013    408.6212    412.5065    416.3397    420.1750    423.9081    427.3974    430.5698    433.4084    435.8923    438.0066    439.8183    441.4909    443.1649    444.8141    446.2552    447.3419    448.1426    448.8915    449.7386    450.5659    451.0907    451.1684    450.9743    450.8521
    265.2008    266.4782    270.3341    276.8099    285.8244    296.9507    309.2783    321.5126    332.3031    340.6446    346.1756    349.2791    350.9637    352.5386    355.1441    359.3086    364.7742    370.7403    376.4007    381.4135    385.9757    390.4954    395.1805    399.8989    404.3792    408.5004    412.3786    416.2049    420.0416    423.7838    427.2824    430.4583    433.2952    435.7758    437.8862    439.6912    441.3540    443.0193    444.6653    446.1080    447.1952    447.9912    448.7330    449.5775    450.4099    450.9437    451.0280    450.8361    450.7139
    265.1022    266.3818    270.2448    276.7351    285.7762    296.9468    309.3377    321.6451    332.4981    340.8681    346.3801    349.4212    351.0199    352.5104    355.0534    359.1873    364.6514    370.6325    376.3071    381.3212    385.8716    390.3771    395.0570    399.7810    404.2694    408.3919    412.2637    416.0838    419.9217    423.6721    427.1789    430.3580    433.1934    435.6711    437.7780    439.5770    441.2309    442.8883    444.5315    445.9757    447.0633    447.8550    448.5905    449.4327    450.2697    450.8114    450.9017    450.7118    450.5897
    265.0149    266.2964    270.1658    276.6689    285.7335    296.9434    309.3903    321.7624    332.6706    341.0658    346.5610    349.5471    351.0697    352.4854    354.9733    359.0800    364.5428    370.5371    376.2243    381.2395    385.7795    390.2725    394.9477    399.6767    404.1723    408.2959    412.1620    415.9765    419.8156    423.5732    427.0874    430.2693    433.1033    435.5784    437.6822    439.4759    441.1221    442.7725    444.4131    445.8586    446.9465    447.7345    448.4644    449.3045    450.1455    450.6944    450.7899    450.6017    450.4798
    264.9337    266.2170    270.0922    276.6072    285.6938    296.9402    309.4393    321.8716    332.8313    341.2499    346.7295    349.6642    351.1161    352.4622    354.8987    358.9800    364.4417    370.4482    376.1472    381.1635    385.6938    390.1750    394.8459    399.5796    404.0818    408.2064    412.0673    415.8767    419.7167    423.4810    427.0022    430.1866    433.0194    435.4921    437.5930    439.3817    441.0206    442.6646    444.3028    445.7494    446.8377    447.6223    448.3469    449.1851    450.0299    450.5853    450.6858    450.4992    450.3774
    264.8571    266.1421    270.0230    276.5492    285.6564    296.9372    309.4854    321.9744    332.9825    341.4233    346.8881    349.7746    351.1597    352.4404    354.8284    358.8860    364.3465    370.3646    376.0746    381.0919    385.6130    390.0833    394.7501    399.4881    403.9967    408.1222    411.9781    415.7827    419.6236    423.3943    426.9219    430.1088    432.9404    435.4109    437.5091    439.2931    440.9252    442.5630    444.1990    445.6467    446.7353    447.5166    448.2363    449.0727    449.9210    450.4826    450.5877    450.4027    450.2809
    264.7844    266.0711    269.9571    276.4941    285.6209    296.9343    309.5293    322.0721    333.1263    341.5880    347.0389    349.8794    351.2012    352.4197    354.7617    358.7966    364.2560    370.2851    376.0056    381.0239    385.5363    389.9961    394.6591    399.4012    403.9157    408.0422    411.8934    415.6933    419.5352    423.3119    426.8456    430.0348    432.8653    435.3337    437.4293    439.2089    440.8344    442.4664    444.1003    445.5490    446.6380    447.4161    448.1312    448.9658    449.8175    450.3850    450.4945    450.3110    450.1893
    264.7138    266.0020    269.8932    276.4405    285.5863    296.9315    309.5719    322.1671    333.2660    341.7481    347.1854    349.9813    351.2416    352.3995    354.6968    358.7097    364.1680    370.2078    375.9385    380.9577    385.4618    389.9113    394.5706    399.3167    403.8370    407.9644    411.8110    415.6065    419.4492    423.2318    426.7715    429.9629    432.7923    435.2586    437.3517    439.1270    440.7463    442.3726    444.0044    445.4541    446.5434    447.3185    448.0290    448.8620    449.7169    450.2901    450.4039    450.2218    450.1002
    264.6441    265.9338    269.8301    276.3877    285.5523    296.9288    309.6139    322.2608    333.4037    341.9060    347.3299    350.0818    351.2813    352.3797    354.6328    358.6241    364.0813    370.1316    375.8724    380.8925    385.3882    389.8277    394.4833    399.2334    403.7595    407.8877    411.7298    415.5208    419.3645    423.1528    426.6984    429.8920    432.7204    435.1846    437.2752    439.0463    440.6593    442.2800    443.9098    445.3605    446.4501    447.2222    447.9283    448.7595    449.6176    450.1966    450.3145    450.1339    450.0124
    264.5748    265.8660    269.7674    276.3351    285.5184    296.9261    309.6557    322.3539    333.5408    342.0631    347.4736    350.1818    351.3209    352.3599    354.5692    358.5389    363.9951    370.0558    375.8066    380.8277    385.3151    389.7446    394.3965    399.1506    403.6823    407.8114    411.6490    415.4357    419.2802    423.0742    426.6257    429.8215    432.6488    435.1110    437.1992    438.9660    440.5728    442.1880    443.8157    445.2674    446.3573    447.1265    447.8281    448.6577    449.5190    450.1035    450.2257    450.0464    449.9250
    264.5059    265.7986    269.7050    276.2828    285.4847    296.9234    309.6973    322.4465    333.6770    342.2192    347.6165    350.2812    351.3603    352.3403    354.5059    358.4542    363.9093    369.9805    375.7412    380.7632    385.2424    389.6620    394.3102    399.0682    403.6056    407.7356    411.5687    415.3510    419.1963    422.9961    426.5534    429.7514    432.5776    435.0378    437.1235    438.8861    440.4868    442.0964    443.7222    445.1749    446.2650    447.0313    447.7284    448.5564    449.4209    450.0110    450.1373    449.9595    449.8382
